# Supplementary material for: Genome-wide identification and characterization of mRNAs and lncRNAs involved in cold stress in the wild banana (Musa itinerans)
Source: PLoS One. 2018 Jul 9;13(7):e0200002. doi: 10.1371/journal.pone.0200002 (PMC6037364; doi:10.1371/journal.pone.0200002)
Supplement: S1 Table — (XLS) [file pone.0200002.s011.xls]

## Sheet: S1 Table
S1 Table The primers used in this study
mRNA		lncRNA		targets of lncRNA		reference gene
primer name	primer (5'-3')	primer name	primer (5'-3')	primer name	primer (5'-3')	primer name	primer (5'-3')
GSMUA_Achr9T03700_001-F	CTACCGCCTGTCTTTCAACG	TCONS_00005385-F	TCCCTTACTTTGTCCGTGTCA	GSMUA_Achr1T02850_001-F	TGTTGAGGGCTTGGGAGTAG	CAC-F	CTCCTATGTTGCTCGCTTATG
GSMUA_Achr9T03700_001-R	TCGACGAGGTTGAACTTGGA	TCONS_00005385-R	TGTTTCCCTCCTTTTCCTGC	GSMUA_Achr1T02850_001-R	CCCTCACTTCCATGGTCTGT	CAC-R	GGCTACTACTTCGGTTCTTTC
GSMUA_Achr3T06140_001-F	CGCAATCTCGGTGTTCTCTG	TCONS_00158608-F	GGATCCAACTACTGCTGCCT	GSMUA_Achr4T20430_001-F	CACCATCTCAGTGCCAATCG
GSMUA_Achr3T06140_001-R	ATTGGTGCAAACAGGAACCC	TCONS_00158608-R	GAAGGATATGGCTGCAACGG	GSMUA_Achr4T20430_001-R	CTCAGCATTCCACCAAGCTC
GSMUA_Achr4T10640_001-F	GAGGACATGTTCGACGAAGC	TCONS_00227997-F	AAGCAGAGATCGGAGCCTAG	GSMUA_Achr6T31940_001-F	CTTTCCGTGCACTCATCTCG
GSMUA_Achr4T10640_001-R	ATACGGCAGAGATCGCTACC	TCONS_00227997-R	CTGGTGGCTATGTTACTTCCA	GSMUA_Achr6T31940_001-R	TTGTTCATGGCATGGCAGAC
GSMUA_Achr1T17110_001-F	TTCCCCAAGTGTGCTCATCT	TCONS_00162152-F	CATGGTTTGAGTAGGCTGCTC	GSMUA_Achr4T16830_001-F	ACTCATGCCCCTTCTGACTC
GSMUA_Achr1T17110_001-R	GAAAGAGAATCCTGCCTGCC	TCONS_00162152-R	AGGACCATCTCTCTCACCCT	GSMUA_Achr4T16830_001-R	AGCTTGGTCTCTTCTGCCTC
GSMUA_Achr4T02800_001-F	ATGGTGGATGTTGGCAATGG	TCONS_00121080-F	GGACTAAGCGAGAGAAGGCA	GSMUA_Achr3T19360_001-F	ATGGCTTGGGTAGTTCTGCT
GSMUA_Achr4T02800_001-R	TCTCATCCTTCTTGCACCGT	TCONS_00121080-R	CGCCATGATGACAGCTAGGA	GSMUA_Achr3T19360_001-R	GTTCATGCAGCGGTCTAGTG
GSMUA_Achr10T09210_001-F	CAAAGTCTTGTGGGCCAGTC	TCONS_00079898-F	AGTTACGTTGTCTAGTTTGGGT	GSMUA_Achr11T08820_001-F	CAGTTTCAGCTGCTCGTCTG
GSMUA_Achr10T09210_001-R	TGATGGTGAACTGTGCAACG	TCONS_00079898-R	ACCAGCAACAATAATAGGGCA	GSMUA_Achr11T08820_001-R	ATCCCTGCAAAACCAGCTTG
GSMUA_Achr2T01010_001-F	ACTTCCGGGACTTCTTCGAG	TCONS_00353036-F	TGAAGTGTTTGCCTAGAAGCC	GSMUA_AchrUn_randomG08810_001-F	CAACCGCCAAGAAGTATCCG
GSMUA_Achr2T01010_001-R	GTGTCACCGATGTTGACGAC	TCONS_00353036-R	AATGGACAGTATTGGAAGGTGA	GSMUA_AchrUn_randomG08810_001-R	GCACATCACCAGCACCATAG
GSMUA_Achr6T35940_001-F	ACACTGAAGACGAGGTGGAG	TCONS_00116610-F	TTGGTGGTCAGGGAGAATGG	GSMUA_Achr3T10630_001-F	AGGGCAAGGAGAAGATGGAG
GSMUA_Achr6T35940_001-R	GCCCGATGTCTTAAGCACAG	TCONS_00116610-R	AGCCCTTGGATCTTGAAGCT	GSMUA_Achr3T10630_001-R	CTCCATGATGCAGACGAAGC
GSMUA_Achr5T09230_001-F	CTTCTTCGTTCAGGCCATCG	TCONS_00239412-F	TCTGGGATGATTGTTGTTTGGA	GSMUA_Achr7T00910_001-F	TGCGCTGGTGATTTTGTTGA
GSMUA_Achr5T09230_001-R	ACGTACGTCAACCTCACACA	TCONS_00239412-R	AGGTTGGTAGGAGGTTTGCT	GSMUA_Achr7T00910_001-R	AGGGCCCAAGTTTATCCACA
GSMUA_Achr11T25900_001-F	GGAGTACGCAATGCAAGGAG	TCONS_00169513-F	AAGGATGGGTTGGATGTCGT	GSMUA_Achr3T06140_001-F	CGCAATCTCGGTGTTCTCTG
GSMUA_Achr11T25900_001-R	CTCGTTCCACAGCTTCCATG	TCONS_00169513-R	GATCGTGCTTGGTCGTCTTC	GSMUA_Achr3T06140_001-R	ATTGGTGCAAACAGGAACCC
GSMUA_Achr3T23000_001-F	GCTTTCGCCTACTCATGGAC	TCONS_00101332-F	TCTTTGCTTCCCGTTCCTCT	GSMUA_Achr9T03700_001-F	CTACCGCCTGTCTTTCAACG
GSMUA_Achr3T23000_001-R	GGACGCAGAACTCCCACT	TCONS_00101332-R	CTTGCATAGGACAACTCGGC	GSMUA_Achr9T03700_001-R	TCGACGAGGTTGAACTTGGA
GSMUA_Achr8T12690_001-F	GACGCTCAAGTTCGATGACC	TCONS_00048199-F	CTTTCGTTGATGGCTCCGTC	GSMUA_Achr10T11120_001-F	TGGGAGAGAGAAGTTTGCCT
GSMUA_Achr8T12690_001-R	CGAAGAATAACGGGCCCATG	TCONS_00048199-R	ATCTTCCTCAGGCGTCTTCC	GSMUA_Achr10T11120_001-R	AACTGAAGCCCATGTCCTCA
GSMUA_Achr5T05360_001-F	CTGCTCGGACCTAAAACTGC	TCONS_00005385-F	TCCCTTACTTTGTCCGTGTCA	GSMUA_Achr11T10000_001-F	CTGCTCGCTCAATTCATCGG
GSMUA_Achr5T05360_001-R	GAGCTGCTTCCTGACTTTGG	TCONS_00005385-R	TGTTTCCCTCCTTTTCCTGC	GSMUA_Achr11T10000_001-R	TAGAGAGCTGGTGACTTGCC
GSMUA_Achr5T04070_001-F	TGAAGGAGGCCGGAGTTATC	TCONS_00209777-F	TTTTGCCGAGAAGACCAGTG	GSMUA_Achr6T33100_001-F	TTGCTGATGAACCCACTTGC
GSMUA_Achr5T04070_001-R	TGCTGAACTGGTTTGTCACG	TCONS_00209777-R	ACTGTACCTTATGCCTCCGT	GSMUA_Achr6T33100_001-R	TTGATGGCCAATTGTAGGCG
		TCONS_00240541-F	CCCCATGCATATCTATCACCAA	GSMUA_Achr7T07360_001-F	AGCAGCTCTCATTTCCAGGT
		TCONS_00240541-R	GGGAGATTATAGCTGGTGGAAC	GSMUA_Achr7T07360_001-R	TGCTTGATTCCAGTGACCCT
		TCONS_00202618-F	CGACGAAACCTAGAAATCGATCA	GSMUA_Achr4T10640_001-F	GAGGACATGTTCGACGAAGC
		TCONS_00202618-R	GTTATGTGCGTGCTTCAAACA	GSMUA_Achr4T10640_001-R	ATACGGCAGAGATCGCTACC
		TCONS_00044687-F	GCAGACTGATGAAATGGGCA	GSMUA_Achr1T17110_001-F	AAAGGCAAGTCAGAGCTCCT
		TCONS_00044687-R	CAAGGATGGGAAGGCTGGA	GSMUA_Achr1T17110_001-R	TTCTTGGGGCGTCATTTTCG
		TCONS_00279487-F	AGGAGTGAACAGGGCTTCTC	GSMUA_Achr2T14280_001-F	CTGTGGATCGCAACATCTGG
		TCONS_00279487-R	CGAAGACCTGAATCAGCACG	GSMUA_Achr2T14280_001-R	GGGTGGGGAATTTCTCAGGA
		TCONS_00102087-F	GGTCCCATATCTTCTCGCGA	GSMUA_Achr2T08040_001-F	TTGGCGTGACTGAGTTTGTG
		TCONS_00102087-R	CAGCTCATTCCCTGCATGAC	GSMUA_Achr2T08040_001-R	TACAGCAACTCCCCAACCAT
		TCONS_00154673-F	ACTGCCAAACTCTCATCCCT	GSMUA_Achr4T28970_001-F	CATACGACGCACTTCTGAGC
		TCONS_00154673-R	GCTTGAACAGATGCCACACT	GSMUA_Achr4T28970_001-R	AACATCCACCCTCTCCCAAG
