# Supplementary material for: Genome-wide identification and characterization of mRNAs and lncRNAs involved in cold stress in the wild banana (Musa itinerans)
Source: PLoS One. 2018 Jul 9;13(7):e0200002. doi: 10.1371/journal.pone.0200002 (PMC6037364; doi:10.1371/journal.pone.0200002)
Supplement: S2 Table — (XLS) [file pone.0200002.s012.xls]

## Sheet: S2 Table
S2 Table The results of mRNA and lncRNA from four wild banana libraries mapped to genome A
Sample name	Raw reads	Clean reads	Clean bases	Error rate(%)	Q20(%)	Q30(%)	GC content(%)
L_0	93790430	89782494	13.47G	0.02	96.87	92.25	45.8
L_4	88879784	85862054	12.88G	0.02	96.23	90.8	44.48
L13	95336544	91566738	13.74G	0.02	96.74	92.12	45.17
L28	87197354	84432094	12.66G	0.02	96.73	91.47	48.67
