# Supplementary material for: Genome-wide identification and characterization of mRNAs and lncRNAs involved in cold stress in the wild banana (Musa itinerans)
Source: PLoS One. 2018 Jul 9;13(7):e0200002. doi: 10.1371/journal.pone.0200002 (PMC6037364; doi:10.1371/journal.pone.0200002)
Supplement: S3 Table — (XLS) [file pone.0200002.s013.xls]

## Sheet: S3 Table
S3 Table The FPKM of the mRNA, lncRNA and novel isoform mapped to Banana Genome A
lncRNA_FPKM						mRNA_FPKM						Novel_isoform_FPKM
transcript_id	L28	L13	L_4	L_0		transcript_id	L28	L13	L_4	L_0		transcript_id	L28	L13	L_4	L_0
TCONS_00233813	0	0	67.449	0		GSMUA_Achr7T10040_001	158.052	214.128	136.696	79.6832		Novel_000868	30.5706	3.54597	0	24.6524
TCONS_00066278	0	9.49289	0	0		GSMUA_Achr1T01920_001	6.31838	7.6463	46.1674	2.0213		Novel_001568	7.13556	13.914	3.12431	9.28301
TCONS_00056047	0	0	4.79378	0		GSMUA_AchrUn_randomT18930_001	0.871816	0	0.15942	0.144386		Novel_001564	0	0	8.64978	0
TCONS_00056046	0	0	7.96992	1.03898		GSMUA_Achr11T21710_001	6.65675	8.04465	7.1902	8.37408		Novel_001561	4.97563	17.9647	48.8976	40.1931
TCONS_00250054	12.9517	11.3833	5.88648	4.59619		GSMUA_Achr11T19270_001	0	0	0	0.926979		Novel_000949	0	0	26.3739	0
TCONS_00292201	0	0	84.6749	0		GSMUA_Achr11T03550_001	0.510855	10.4739	0	0		Novel_000711	1.19763	1.15384	10.0966	0.686223
TCONS_00258265	0	0	44.3477	0		GSMUA_Achr3T09120_001	605.907	638.172	1400.28	718.692		Novel_000710	16.1073	0.551105	15.698	3.30324
TCONS_00258263	0	0	25.736	0		GSMUA_Achr6T05450_001	9.19343	3.88309	0.836643	3.41371		Novel_000713	0	2.33451	0	0
TCONS_00258261	0	0	16.2197	0		GSMUA_Achr4T19980_001	0	0	8.19788	0		Novel_000715	0	1.31608	0	0
TCONS_00258260	0	0	65.6884	0		GSMUA_Achr5T15060_001	0.905278	1.24144	0.567455	1.29132		Novel_000714	1.59532	0.00012121	0	6.23877e-05
TCONS_00214671	0	62.8799	0	0		GSMUA_Achr11T00050_001	19.7303	9.77541	39.3158	26.6694		Novel_000716	3.47512	1.37949	1.01299	1.81654
TCONS_00043931	0	5.51269	0	0		GSMUA_Achr4T22150_001	25.1801	28.798	17.5788	15.079		Novel_000719	0	0	4.1422	0
TCONS_00247299	0	33.2501	0	0		GSMUA_Achr10T18720_001	137.035	66.748	54.1406	70.1963		Novel_000718	1.72498	6.42463	118.005	11.8082
TCONS_00288396	0	3.31499	2.78497	4.7336		GSMUA_Achr3T13660_001	9.22033	4.42745	8.73119	6.01402		Novel_001042	5.04908	22.4884	2.98545	9.53808
TCONS_00246346	10.1074	4.21457	0	0		GSMUA_Achr8T31040_001	0.760713	0.167984	0.193883	0.525772		Novel_001043	0	0	2.48503	0
TCONS_00299605	0	0	0	9.12258		GSMUA_Achr8T16970_001	0	0.197836	0	0		Novel_001040	0	0	4.73817	0
TCONS_00220265	5.40569	4.61668	0	5.14171		GSMUA_Achr10T03850_001	60.4099	52.0228	31.7247	42.5072		Novel_001046	22.6424	14.0939	39.341	21.2503
TCONS_00225904	0	0	4.81099	0		GSMUA_AchrUn_randomT20870_001	27.8433	45.5351	16.9625	19.9042		Novel_001047	0	4.97076	0	0
TCONS_00241990	0	0	10.2589	15.0706		GSMUA_Achr6T11180_001	0.176044	0.388699	0.445643	0.202358		Novel_001044	0	0	4.18894	0.248218
TCONS_00324575	0	0	3.80471	0.530533		GSMUA_Achr8T27270_001	0.132226	0.441838	0	0		Novel_001048	6.96645	25.3015	0	49.7113
TCONS_00032708	1.21863	1.50176	2.00008	5.57599		GSMUA_Achr6T08760_001	0	0	0	0		Novel_001454	0	0	15.1885	0
TCONS_00170636	0	0	1.55085	8.50212		GSMUA_Achr6T21380_001	0	0	0	0		Novel_000058	10.4177	12.6562	8.6865	5.20915
TCONS_00118200	0	30.5302	16.2197	11.5537		GSMUA_Achr4T07910_001	0.914758	1.20525	0	1.29383		Novel_000059	10.6786	0	0	2.26938
TCONS_00292137	0	0	10.2589	0		GSMUA_Achr4T18810_001	1.38229	1.74778	0.626907	0.227553		Novel_000051	0	0	4.01386	0
TCONS_00108515	7.90394	0.907086	0	2.89943		GSMUA_Achr7T02260_001	33.7893	10.3681	17.1756	19.9857		Novel_000056	5.08932	11.5352	10.748	3.92757
TCONS_00223421	0	0	4.42725	0		GSMUA_Achr4T15740_001	0	0	0	0		Novel_000057	0	0.258753	3.61479	0.54131
TCONS_00173587	29.8996	0	113.721	50.6877		GSMUA_AchrUn_randomT14980_001	0	0	0	0		Novel_000054	2.60145	5.8431	3.19063	3.02944
TCONS_00196939	8.68454	11.09	4.45489	12.3706		GSMUA_Achr4T22300_001	58.1109	42.824	54.3738	48.703		Novel_000055	14.1134	5.42566	0	10.094
TCONS_00149408	0	5.52184	0	0		GSMUA_Achr8T26780_001	0	0	0	0		Novel_000670	3.44619	4.21435	3.41418	8.92922
TCONS_00004165	4.86039	18.9858	15.0333	53.8143		GSMUA_Achr7T11170_001	18.4181	32.1285	12.1659	18.7437		Novel_000857	2.84624	3.25347	0	0.929102
TCONS_00332548	0	0	0	5.61026		GSMUA_Achr9T25890_001	42.0731	29.7909	13.9439	31.1558		Novel_000859	18.5627	8.62866	2.02574	8.68588
TCONS_00042144	0	12.2255	0	0		GSMUA_Achr6T01010_001	0	0	0	0		Novel_000520	0.490922	0.145777	3.49708	0.304246
TCONS_00127008	0	0	22.7449	0		GSMUA_Achr10T18110_001	50.846	23.6408	26.897	18.1538		Novel_000521	23.294	35.8723	18.9547	23.1432
TCONS_00003237	0	0	0	18.4975		GSMUA_AchrUn_randomT24510_001	4.89426	3.62187	7.71616	2.71772		Novel_000526	15.794	0	0	57.8543
TCONS_00176748	5.32634	5.52939	1.68064	2.10993		GSMUA_AchrUn_randomT28280_001	33.3887	12.694	13.0399	18.8664		Novel_000525	4.1973	2.84412	0	0
TCONS_00303676	6.40027	1.5018	5.24083	5.7585		GSMUA_Achr10T20390_001	0.49004	0.558563	0.651538	0		Novel_000528	3385.52	4305.83	5994.61	3244.68
TCONS_00093513	0	12.7044	0	0		GSMUA_Achr5T20580_001	0	0	3.71593	0		Novel_000529	9.74912	0	0	8.86723
TCONS_00227430	0	0	29.5931	0		GSMUA_Achr5T04210_001	0	0	0.591303	0		Novel_000142	9.73245	66.4646	20.1933	7.38674
TCONS_00227432	0	0	100.882	0		GSMUA_Achr6T33960_001	12.4097	22.2189	17.4976	10.4051		Novel_000143	4.24642	2.7194	1.61284	2.38361
TCONS_00255800	0	0	41.0358	0		GSMUA_Achr4T08460_001	18.9045	32.7281	6.83989	30.4727		Novel_000576	0.803386	2.42116	6.10653	0.637195
TCONS_00133158	0	0	104.503	0		GSMUA_Achr3T01740_001	0.847298	0.0934784	0.321408	1.07052		Novel_000579	7.47213	16.182	18.0279	17.7189
TCONS_00214675	10.0615	6.92336	0	1.05612		GSMUA_Achr7T14450_001	17.0178	21.8431	3.83449	13.1289		Novel_000578	3.14215	0	0	0.825654
TCONS_00123204	6.51016	0	0	0		GSMUA_Achr8T27110_001	11.8685	9.72893	23.5748	17.7709		Novel_001570	0	0	8.31118	0
TCONS_00028420	0	0	1.36754	0		GSMUA_Achr3T25790_001	0	0	0	0		Novel_001227	162.156	692.053	55.2671	577.33
TCONS_00044869	0	16.6211	0	0		GSMUA_Achr3T11980_001	97.1273	103.613	67.1222	87.0145		Novel_000221	134.2	241.025	58.9421	144.941
TCONS_00226745	0	0	36.0725	0		GSMUA_Achr9T17590_001	3.46769	0.621784	3.56224	2.37141		Novel_000220	0	0.691452	0	1.96628
TCONS_00165979	0	0	14.255	0		GSMUA_Achr1T12450_001	10.9024	7.79237	4.62911	5.53552		Novel_000223	0	0	0	9.25384
TCONS_00023048	0	0	6.24861	0		GSMUA_Achr6T15970_001	0	0	0.454973	0		Novel_000222	1.58492	0	6.09072	0
TCONS_00060983	0.393631	1.38869	2.19836	15.5847		GSMUA_Achr8T15850_001	0	0.121708	0.139064	0		Novel_000225	4.21263	3.89678	4.89544	3.35212
TCONS_00132720	0	0	19.2558	0		GSMUA_AchrUn_randomT12150_001	3.06281	2.51155	3.21157	1.81039		Novel_000227	8.73758	3.90966	2.65428	5.91667
TCONS_00318757	8.86987	7.25831	5.30407	10.0028		GSMUA_Achr8T15420_001	1.73524	0.820117	0.417658	1.32808		Novel_000229	13.7676	9.38703	7.7584	9.75628
TCONS_00052281	0	0	334.18	0		GSMUA_Achr2T03020_001	0.521248	0.390336	1.58087	1.63021		Novel_000487	13.0836	10.3322	12.1288	6.82789
TCONS_00248069	0	59.1183	0	0		GSMUA_AchrUn_randomT01710_001	13.5114	15.4029	9.8427	8.5069		Novel_000486	14.8486	11.6777	6.00477	9.05261
TCONS_00224421	0	0	10.5964	0		GSMUA_Achr1T21460_001	2.28855	4.55022	3.20578	6.40389		Novel_000481	1045.95	655.761	457.41	837.689
TCONS_00054618	0	0	4.45655	0		GSMUA_AchrUn_randomT13780_001	4.91063	0	0	3.90576		Novel_000480	10.5773	40.985	0	27.3678
TCONS_00342755	0	6.50931	0	0		GSMUA_Achr11T12920_001	11.3338	7.75316	8.53094	8.73839		Novel_000483	4.68118	14.8558	5.47082	10.4053
TCONS_00342751	0	48.8183	0	0		GSMUA_Achr10T08480_001	17.3713	12.4671	16.8209	17.7304		Novel_000482	17.1154	19.9353	6.54588	7.93487
TCONS_00106350	16.3749	273.406	0	134.794		GSMUA_Achr10T22100_001	0	0	0	0		Novel_000489	2.85403	0	0	0
TCONS_00022795	0	0	6.82347	0		GSMUA_Achr4T32180_001	8.75956	18.8682	12.076	17.6123		Novel_000488	0	5.24575	0	0
TCONS_00190621	0	0	6.63313	0		GSMUA_Achr10T23120_001	4.8914	3.08248	0.991974	2.56951		Novel_001571	0	49.9206	79.281	13.9114
TCONS_00164371	0	0	58.4972	0		GSMUA_Achr3T05880_001	2.7865	1.07714	1.0844	1.68408		Novel_000938	5232.69	6721.98	5417.87	5917.17
TCONS_00066138	0	9.01478	0	0		GSMUA_Achr5T06170_001	0.729108	0.553813	0.322925	1.15917		Novel_000276	5.88103	12.1836	4.38463	6.79628
TCONS_00229929	0	0	5.42153	3.46112		GSMUA_Achr1T24120_001	17.6127	6.87328	3.04376	5.84448		Novel_001478	0	0	4.18797	0
TCONS_00266835	0	28.618	0	65.1963		GSMUA_Achr11T20220_001	90.4688	47.1252	54.0151	56.8193		Novel_001473	32.2844	69.419	18.586	77.5861
TCONS_00331565	3.95075	2.93476	0	15.914		GSMUA_Achr11T04740_001	20.2093	37.3553	26.819	17.5253		Novel_001472	11.699	2.32493	67.9694	45.9063
TCONS_00192486	0	0	21.8219	3.3889		GSMUA_Achr1T28160_001	1.55447	1.77271	2.1088	2.24977		Novel_000333	21.348	31.6339	11.3106	10.6083
TCONS_00204042	13.313	17.9403	0	40.2196		GSMUA_Achr2T19760_001	1.20666	1.62409	2.33664	0.500517		Novel_000134	24.6383	20.7856	182.849	34.274
TCONS_00049544	0	0	25.736	0		GSMUA_Achr9T02970_001	58.9084	50.5342	43.5898	45.9523		Novel_000979	0	0	15.4953	0
TCONS_00167880	0.755081	0.442457	4.19425	2.79146		GSMUA_Achr7T24760_001	8.81186	2.04074	5.47934	8.65053		Novel_000978	25.8844	11.0548	15.898	12.244
TCONS_00187542	11.9517	5.23094	0	0		GSMUA_Achr8T05130_001	0.262139	0	2.4532	0.314015		Novel_000975	8.87554	7.21581	0	7.97984
TCONS_00167882	0.285855	0	4.23626	0.344401		GSMUA_Achr10T26990_001	0	0	0	0		Novel_000976	2.38929	7.29973	111.148	5.53323
TCONS_00167885	0	0	74.6643	0		GSMUA_Achr11T16340_001	10.1138	8.7907	6.23326	8.86184		Novel_000970	23.8206	10.5985	8.90095	14.64
TCONS_00231464	1.55129	2.30431	9.43866	10.0649		GSMUA_Achr7T15470_001	8.5656	10.7725	18.6762	12.7769		Novel_000973	0	0	4.98671	0
TCONS_00305438	106.562	16.6407	78.2276	59.753		GSMUA_Achr8T03380_001	20.44	9.63363	6.75889	6.78923		Novel_000972	0	0	7.74917	0
TCONS_00305437	0	0	0	169.973		GSMUA_Achr9T11960_001	0	0	0	0		Novel_000679	0.615556	0.759614	0	4.83622
TCONS_00152131	0	34.9842	0	0		GSMUA_AchrUn_randomT16640_001	25.26	22.8201	12.7265	18.2777		Novel_000676	1.62733	0.61019	3.53317	1.06209
TCONS_00273378	0	0	0	15.5331		GSMUA_Achr9T09720_001	49.166	31.714	25.9342	27.7117		Novel_001551	169.431	294.271	137.777	253.439
TCONS_00024300	0	0	4.17245	0		GSMUA_Achr6T26210_001	1.39769	1.24735	0.359505	1.95137		Novel_001559	19.3276	29.2909	1.40028	23.3468
TCONS_00026812	0	0	7.15068	2.82357		GSMUA_Achr2T14940_001	23.6427	8.73359	16.623	14.9863		Novel_001176	0	0	4.6547	0
TCONS_00252410	62.3487	36.9491	0	42.4845		GSMUA_Achr5T02450_001	1.58172	0.920547	0.247332	1.23888		Novel_001177	368.512	254.035	144.476	179.178
TCONS_00101673	0	0	21.5687	0		GSMUA_Achr4T23840_001	0	0	0	0		Novel_001511	0	45.3659	36.5164	65.2867
TCONS_00101670	0	0	5.02548	0		GSMUA_Achr8T06230_001	20.01	3.81423	4.4318	7.7255		Novel_000909	2.24749	4.01723	3.41546	1.61108
TCONS_00121487	0	39.058	0	0		GSMUA_Achr4T31400_001	0	5.81798	0	0		Novel_000905	0	0	39.9143	0
TCONS_00020550	0	0	11.4151	4.35716		GSMUA_Achr5T18750_001	13.7698	21.3259	12.9297	10.0704		Novel_000906	2.17396	4.37311	4.26658	1.25259
TCONS_00180161	0	104.953	0	40.2019		GSMUA_Achr8T01580_001	0	0	0	0		Novel_001259	129.975	610.228	0	307.197
TCONS_00332710	32.4938	292.91	0	167.562		GSMUA_Achr9T14190_001	0.12896	0	0	0.299316		Novel_001258	0	0	0	7.81153
TCONS_00103173	0	0	5.38497	0		GSMUA_Achr5T16900_001	0	0	0	0		Novel_001253	0	0	4.29797	0
TCONS_00114013	9.5773	12.4652	11.8064	9.04999		GSMUA_Achr9T25970_001	222.839	89.1961	140.489	63.3325		Novel_001251	12.4616	12.083	2.66942	10.6128
TCONS_00114014	0	0	0	4.29596		GSMUA_Achr3T27240_001	17.0776	11.4882	10.8543	13.512		Novel_001250	3.0917	4.04998	5.35476	2.81889
TCONS_00001243	5.84331	2.13804	0	13.981		GSMUA_Achr9T22950_001	0.310637	2.60718	0.802881	0.90684		Novel_001257	2.83323	4.54298	1.95191	1.60703
TCONS_00103175	0	0	5.50023	0.79657		GSMUA_Achr5T16840_001	0	0	60.3297	0		Novel_001256	9.63096	8.4017	5.83208	5.22409
TCONS_00102098	0.922125	0.415222	2.64574	0.867379		GSMUA_Achr9T11490_001	3.07852	1.86511	3.00963	2.73545		Novel_001254	0	0	15.5344	0
TCONS_00349812	0	0	9943.17	0		GSMUA_Achr6T31030_001	2.59462	9.66056	0.62538	0.280769		Novel_000632	0	1.8379	16.809	0
TCONS_00349817	0	0	6.14358	0		GSMUA_Achr7T04620_001	95.0133	67.4222	48.3979	80.2619		Novel_000712	0.000649362	4.77788	0	0
TCONS_00349816	0	0	38.5116	7.10162		GSMUA_Achr11T09440_001	2.64989	2.0734	2.94223	2.88936		Novel_000630	10.0353	8.68061	2.56579	7.36084
TCONS_00270023	0	0	0	40.2019		GSMUA_Achr10T26440_001	0	0.407825	0.481626	0.428402		Novel_000631	4.48356	1.13662	0.42402	0.892322
TCONS_00220819	8.19967	0	0	0		GSMUA_Achr6T27780_001	4.82034	1.38001	6.66863	3.90024		Novel_000634	0.363812	0	4.02322	0
TCONS_00123297	82.7705	101.016	0	23.0696		GSMUA_AchrUn_randomT27850_001	53.7326	47.7185	68.9488	27.7942		Novel_000635	10.3546	12.6984	9.41431	3.8046
TCONS_00027029	0	0	157.17	0		GSMUA_Achr7T27550_001	0	0	0	0.176631		Novel_000394	6.40644	0	0	7.83641
TCONS_00286078	0	0	98.8683	0		GSMUA_Achr1T05810_001	5.73011	6.882	10.9818	4.58795		Novel_000397	133.243	91.629	58.2815	113.063
TCONS_00080575	0	0	123.932	0		GSMUA_Achr9T13510_001	0	0	0	0.39465		Novel_000396	14.4301	8.70687	7.19135	9.57526
TCONS_00208353	2.50704	0	0	4.66904		GSMUA_Achr8T06430_001	2.13548	1.45246	1.8799	3.13456		Novel_000390	0.704154	2.05198	0.484782	0.431133
TCONS_00208350	11.9441	27.8918	7.1572	15.5657		GSMUA_Achr1T24330_001	0.339797	0.125679	0.577911	0.130963		Novel_000393	0	0	5.86835	0
TCONS_00208355	1.40356	0	6.54548	3.75926		GSMUA_Achr4T16270_001	26.2732	20.0755	16.834	32.4235		Novel_000392	147.511	70.6504	0	40.2942
TCONS_00214473	0	4.01783	0	0		GSMUA_Achr4T28360_001	0.690015	0.352522	0.344912	0.26183		Novel_000399	19.3899	13.4808	2.56355	22.6295
TCONS_00020088	0	0	6.64894	0		GSMUA_Achr3T00980_001	0	0	0	0		Novel_000398	2.82642	2.32254	1.10052	5.41155
TCONS_00329085	0	0	0	27.927		GSMUA_Achr3T17810_001	84.8137	168.685	28.2288	79.1736		Novel_000643	3.81844	4.02848	0	6.83305
TCONS_00122802	5.61048	0	0	0.0946548		GSMUA_Achr7T16270_001	0.637269	7.65865	0.816448	1.03501		Novel_000642	8.0627	3.19883	9.10337	0
TCONS_00244990	0	22.6829	0	0		GSMUA_Achr2T06720_001	70.3289	37.3418	27.1442	26.054		Novel_000641	6.21824	2.99503	34.5949	6.83781
TCONS_00148049	486.851	509.342	308.97	1345.84		GSMUA_Achr4T19250_001	0.591924	0.873157	1.25275	1.70521		Novel_000640	4.49288	1.42388	0.332354	6.85621
TCONS_00072161	28.3748	119.241	49.2007	33.9652		GSMUA_AchrUn_randomT04390_001	14.1246	8.13266	15.5036	4.61834		Novel_000647	54.1629	115.046	125.848	86.6646
TCONS_00142863	1.20461	0	0	10.9428		GSMUA_Achr5T22290_001	2.66207	0.304767	0.712729	0.957609		Novel_000646	18.4125	12.1518	5.04789	9.73505
TCONS_00287349	0	0	15.6232	0		GSMUA_AchrUn_randomT22410_001	11.5829	12.3533	2.4137	12.0997		Novel_000645	97.2808	0	0	0
TCONS_00176356	0	0	0	51.1502		GSMUA_Achr8T24290_001	2.76801	1.36996	1.3063	1.18797		Novel_000644	29.6642	1.35377	0	0.879055
TCONS_00286439	0	0	16.2197	0		GSMUA_Achr4T09580_001	11.7904	7.79875	8.64339	13.0616		Novel_000649	2.96111	0.308375	1.08212	0.64603
TCONS_00347576	0	0	20.4293	0		GSMUA_Achr3T01520_001	48.7247	56.746	28.5825	26.8907		Novel_001118	0	0	4.83327	0
TCONS_00311718	11.3168	9.10246	0	5.69007		GSMUA_Achr8T30050_001	17.1711	12.7611	14.7062	18.0603		Novel_001119	8.04327	3.5258	0.694181	2.87798
TCONS_00108510	6.12946	13.6157	0	17.339		GSMUA_Achr8T23070_001	12.3191	7.07697	9.11027	8.01441		Novel_001114	1.69691	4.01721	1.19695	2.82089
TCONS_00099056	0	0	4.24234	0		GSMUA_Achr3T21250_001	18.9055	25.7185	28.3298	19.2578		Novel_001115	0	0	4.66981	0.864721
TCONS_00019168	3.61428	4.56702	0	2.92013		GSMUA_Achr4T33660_001	9.12996	15.0982	10.7968	8.09103		Novel_001116	1.08083	0.198951	3.60719	0
TCONS_00259000	0	0	7.73002	0		GSMUA_Achr10T21850_001	5.70009	17.8722	3.92975	13.101		Novel_001110	0	0	84.1129	0
TCONS_00099585	0	0	68.5225	0		GSMUA_Achr11T15280_001	8.3247	4.58205	4.82612	4.56839		Novel_001111	16.6118	17.6983	6.29138	8.83962
TCONS_00127847	0	0	56.4499	0		GSMUA_Achr2T08650_001	0	0	0	0		Novel_001155	2.69788	5.88667	0.639858	0
TCONS_00263044	0	2.66692	7.43185	2.92333		GSMUA_Achr11T01310_001	0	0	0.25807	0.156471		Novel_001045	0	0	0	6.51655
TCONS_00355850	0	0	49.2007	0		GSMUA_Achr8T22290_001	15.93	9.98814	5.93515	6.25827		Novel_001049	1098.24	1311.47	175.213	410.369
TCONS_00021404	0	0	9.60597	0		GSMUA_Achr4T24340_001	5.07219	9.44251	24.6992	16.5374		Novel_000707	12.4773	23.2846	47.5166	29.3568
TCONS_00026187	0	0	5.99274	0		GSMUA_Achr11T17210_001	8.16496	2.97334	9.40871	4.48435		Novel_000705	4.24345	0	8.86615	0
TCONS_00053322	0	0	19.0175	0		GSMUA_Achr10T10640_001	0	0	0.463524	0		Novel_000469	19.9331	7.39142	0	45.0557
TCONS_00291179	0	0	13.316	0		GSMUA_Achr5T10250_001	0.249868	0.138952	0.479809	0		Novel_000409	0	3.17435	0	0
TCONS_00294684	0	0	27.239	0		GSMUA_Achr1T23730_001	0	0.0741587	0	0.0771643		Novel_000408	23.1914	20.0377	6.80975	37.0203
TCONS_00307605	0	38.1131	0	0		GSMUA_Achr4T19780_001	4.46566	4.90619	2.96564	2.40638		Novel_000405	7.42787	5.26796	2.25462	4.23772
TCONS_00127560	0	0	104.503	0		GSMUA_Achr5T07760_001	6.85312	16.2928	2.19795	11.3253		Novel_000404	24.3751	34.0473	2.11074	15.9996
TCONS_00193530	0	0	221.738	0		GSMUA_Achr1T17470_001	16.6696	18.5599	7.10762	6.46393		Novel_000406	0	2.76092	0	9.08763
TCONS_00035581	4.13178	0	0	61.6106		GSMUA_Achr8T33500_001	12.4117	17.0641	2.40493	4.55981		Novel_000400	0	0	61.3858	0
TCONS_00293414	0	0	6.22042	0		GSMUA_AchrUn_randomT10500_001	0	0.471139	0	0		Novel_000403	0.00117288	0.63769	2.9599	1.55591
TCONS_00006276	3.43022	1.78805	0.529913	2.82056		GSMUA_Achr5T21640_001	40.4649	12.117	54.2256	24.1755		Novel_000463	2.91935	2.55913	1.51385	2.2414
TCONS_00354817	0	0	25.736	0		GSMUA_Achr4T29220_001	0.934319	1.32806	0.928263	1.11154		Novel_000546	5.78063	2.06701	4.97523	3.11794
TCONS_00289759	0	0	7.3857	0		GSMUA_Achr11T01950_001	197.576	366.017	94.0157	175.436		Novel_000547	4.55602	6.08712	0.00190664	6.47786
TCONS_00289758	0	0	107.624	0		GSMUA_Achr7T17380_001	3.70054	4.32508	1.56836	1.3042		Novel_001021	4.08552	0.587126	0.676292	1.98959
TCONS_00348809	0	0	9.62573	0		GSMUA_Achr9T10540_001	0	0	0.339342	0		Novel_001024	0	0	0	4.45305
TCONS_00127690	4.24048	0	87.8169	0		GSMUA_AchrUn_randomT06100_001	0.216325	0	0.569979	0.768881		Novel_000838	14.4909	12.3835	22.6156	15.0999
TCONS_00349942	0	0	4.81099	0		GSMUA_Achr6T12900_001	8.26051	26.7181	9.68459	7.66451		Novel_000839	23.9863	185.535	0	106.802
TCONS_00047077	4.41505	0	7.01242	7.88949		GSMUA_Achr2T15630_001	3.23756	1.54553	2.16954	1.29515		Novel_001229	7.88004	8.29999	19.883	0.583685
TCONS_00350540	0	0	18.6661	0		GSMUA_Achr1T27670_001	0	0	0	0		Novel_000830	43.369	42.1457	7.74206	33.7943
TCONS_00148253	2.716	4.63503	0.798451	3.49042		GSMUA_Achr4T03450_001	6.47723	3.41812	1.22488	3.3007		Novel_000831	11.335	9.98591	0	9.73296
TCONS_00273759	0	0	0	19.2848		GSMUA_Achr1T14600_001	8.73433	7.9292	3.14065	4.68089		Novel_000832	8.56888	12.8139	27.476	7.95222
TCONS_00080038	0	0	5.68805	0		GSMUA_AchrUn_randomT02990_001	25.1084	4.76979	7.13161	8.0936		Novel_000833	27.286	45.7282	26.9505	50.9423
TCONS_00189585	0	0	25.8537	0		GSMUA_Achr6T36370_001	0	0.108418	0.746595	0.112921		Novel_000836	9.51982	14.4119	6.42621	3.62486
TCONS_00080037	0	0	3.94481	0		GSMUA_Achr4T07990_001	0	0	0	0		Novel_000837	0	0	6.00756	0
TCONS_00080036	0	0	25.0905	0		GSMUA_Achr9T07900_001	0	0	0	0		Novel_000052	1353.77	1491.91	1398.13	1402.82
TCONS_00033298	0	0	0	56.6576		GSMUA_Achr2T02880_001	0.169578	0.38064	4.18243	0.397374		Novel_000053	5.88779	2.3396	6.83118	5.51151
TCONS_00153463	0	4.86904	0	1.72471		GSMUA_Achr7T00290_001	0	0.0942904	0	0.0981679		Novel_001091	0.502342	1.71994	2.34226	1.20032
TCONS_00351671	0	0	6.88603	0		GSMUA_Achr5T19710_001	0.254364	0	0.678421	0		Novel_000050	73.6732	17.0439	60.7254	49.701
TCONS_00157516	5.54556	2.62859	0.53471	1.93508		GSMUA_Achr4T03810_001	5.28501	2.67801	2.49492	4.3855		Novel_000318	2.93743	3.51889	0.415635	0
TCONS_00321509	3.65058	0	10.2589	7.5353		GSMUA_Achr10T09570_001	2.58753	6.48101	1.99022	1.65172		Novel_000315	0	0.237088	10.7422	1.48704
TCONS_00321500	0	0	3.86501	0		GSMUA_Achr1T06950_001	0.104675	0	1.06533	0		Novel_000317	2.47972	3.2817	3.21104	0
TCONS_00289961	0	0	5.68805	0		GSMUA_Achr6T15090_001	0.092569	0	0	0.319554		Novel_000311	344.366	233.505	536.796	352.435
TCONS_00005111	0	0	0	14.4604		GSMUA_Achr4T08940_001	5.23515	3.02987	2.10056	3.82607		Novel_000310	0	0	3.58505	0
TCONS_00025967	0	0	7.73002	0		GSMUA_Achr11T16490_001	0.0954388	0.105519	0.242146	0		Novel_000312	0	0	47.0601	0
TCONS_00046802	2.52213	1.35494	0	0		GSMUA_Achr10T21330_001	16.6761	5.03456	3.07119	2.65444		Novel_001194	0	0	70.1633	0
TCONS_00120340	0	8.04835	0	0		GSMUA_Achr6T05710_001	0.343033	3.55329	5.25248	0.66122		Novel_001196	2.20802	0.615568	0.354764	1.7654
TCONS_00247553	4.57822	3.06607	1.47756	1.9439		GSMUA_Achr11T04690_001	108.639	53.6	40.3313	83.4025		Novel_001190	4.02756	0	0	25.5751
TCONS_00258017	0	0	3.6663	0		GSMUA_Achr1T17710_001	2.97921	1.14803	1.50211	1.53621		Novel_001191	8.70779	9.23395	0	18.7887
TCONS_00219666	13.5371	7.55855	0	2.84168		GSMUA_Achr5T29400_001	0	0	0	0		Novel_001192	0.778967	1.99308	3.73278	1.06432
TCONS_00340267	0	104.516	0	0		GSMUA_Achr10T23750_001	0.373439	0.210293	0	0		Novel_001193	0	265.811	0	22.4656
TCONS_00130132	0	0	6.14358	0		GSMUA_Achr8T13410_001	6.02973	14.6631	13.7213	8.46427		Novel_001198	6.32519	6.79863	7.18015	9.29399
TCONS_00269214	9.39712	27.4021	3.39623	7.787		GSMUA_Achr7T26370_001	0.962275	0.570425	0.466451	0.424048		Novel_001199	0	0	5.56883	0
TCONS_00196017	0	0	6.63313	0		GSMUA_Achr6T17760_001	18.1525	101.115	42.4422	26.2415		Novel_001371	0	28.3113	0	25.35
TCONS_00290791	3.44774	0.682548	7.83524	0.806945		GSMUA_AchrUn_randomT28240_001	49.9937	51.2664	22.3194	69.8703		Novel_001521	19.2625	24.1755	0	29.9175
TCONS_00003617	4.05217	8.47103	0	16.1838		GSMUA_AchrUn_randomT02440_001	0	0	0	0		Novel_001356	35.0486	31.9164	0	4.56129
TCONS_00311052	4.77145	23.7724	3.25948	7.79386		GSMUA_Achr1T13710_001	5.82782	34.4516	2.784	2.8056		Novel_001357	13.7983	0	0	0
TCONS_00314029	20.7725	23.2567	0	0		GSMUA_Achr3T05800_001	56.6478	136.993	9.3632	26.6578		Novel_001354	34.5227	35.3518	26.6132	40.9446
TCONS_00161813	0	0	5.6397	1.56728		GSMUA_Achr5T16560_001	0	0	0	0		Novel_001355	0	0	28.8837	0
TCONS_00350125	247.776	0	157.17	151.118		GSMUA_Achr8T09730_001	0	0	0	0		Novel_001352	4.07723	0	0	1.30595
TCONS_00251192	18.9012	0	14.485	10.3954		GSMUA_Achr8T01020_001	0	0	0	0		Novel_001353	55.8371	162.658	56.6125	83.0007
TCONS_00029095	11.3034	0	0	29.3498		GSMUA_Achr8T03520_001	49.3762	20.0459	46.3524	18.9848		Novel_001350	0	0	3.04995	0
TCONS_00353474	3.58474	5.52184	7.73002	6.05842		GSMUA_Achr5T08620_001	0	0.227041	0.391054	0.236506		Novel_001358	51.6281	9.9471	418.011	34.2265
TCONS_00054073	0	0	133.043	0		GSMUA_Achr11T19760_001	0	0	1.27972	0		Novel_001359	114.287	10.2329	0	30.1539
TCONS_00254659	0	0	38.3696	3.18013		GSMUA_Achr8T02010_001	0	0	0	0		Novel_000988	0	4.7302	0	0
TCONS_00339143	38.2824	21.1584	0	24.1711		GSMUA_Achr5T15630_001	1.22826	0.338231	1.16197	0.792096		Novel_001380	0	0	107.767	0
TCONS_00223659	0	0	17.5408	0		GSMUA_Achr2T19230_001	2.72638	0.558835	1.79643	2.56126		Novel_000290	0	41.3231	0	0
TCONS_00325478	0	0	97.8146	0		GSMUA_Achr10T22580_001	3.49545	9.00768	24.7207	7.62499		Novel_000291	0.500217	0	6.51905	0
TCONS_00011425	51.6281	149.207	0	0		GSMUA_Achr2T05990_001	30.3843	10.7472	10.2678	9.23779		Novel_000294	293.355	305.448	49.4954	0
TCONS_00159374	3.35009	0	0	1.44072		GSMUA_Achr10T21890_001	12.4876	9.74553	3.95144	9.10317		Novel_000296	3.23156	0	0	0
TCONS_00152275	40.251	34.3411	26.9332	38.8488		GSMUA_Achr7T20580_001	28.7091	46.4467	20.3248	32.628		Novel_000297	5.21268	4.22065	2.93107	3.71572
TCONS_00269389	0	0	0	30.8683		GSMUA_Achr8T27690_001	0	0	0	0		Novel_001389	6.24927	5.66736	2.61081	6.39056
TCONS_00336041	5.14938	20.3534	0	23.1074		GSMUA_Achr4T05210_001	0	0	0	796.037		Novel_001399	5.50018	2.81479	2.84481	6.05826
TCONS_00331770	2.69165	1.3063	3.15979	2.76384		GSMUA_Achr4T18680_001	0	0	0	0		Novel_000126	9.77221	7.84329	0.649436	3.63431
TCONS_00342185	13.9435	16.4249	3.64436	4.75151		GSMUA_Achr11T26220_001	2.13548	0	3.7598	3.13456		Novel_000127	9.91021	0	323.332	0
TCONS_00160070	0	0	45.0404	0		GSMUA_Achr9T01650_001	0.228836	0.0416885	0.0950962	0.0866766		Novel_000124	2.81104	9.69626	35.928	0
TCONS_00164946	0	0	9.93635	0		GSMUA_Achr9T17170_001	11.8027	20.9504	14.2259	7.27444		Novel_000125	3.28972	1.50041	0	3.24082
TCONS_00166893	0	0	17.0449	0		GSMUA_Achr4T16730_001	0	0	0	0		Novel_000122	0	0.995677	121.653	0.345718
TCONS_00354170	0	0	4.0436	0		GSMUA_Achr6T14550_001	5.48582	2.10541	0.405289	7.14038		Novel_000123	4.54379	1.57076	0.454452	3.69021
TCONS_00353787	0	0	13.9778	0		GSMUA_Achr8T20800_001	0	0	0	0		Novel_000120	37.1559	54.2419	5.34796	31.1683
TCONS_00139713	0	0	0	13.3908		GSMUA_Achr8T32300_001	30.6779	30.0885	12.8625	22.2921		Novel_000121	53.2495	24.914	30.6827	21.9929
TCONS_00160388	0	0	5.07871	0		GSMUA_Achr3T31660_001	0	0	0	0		Novel_000267	2.78279	1.40365	5.00203	0.984678
TCONS_00228041	0	0	7.88512	0		GSMUA_Achr6T12670_001	170.005	1938.76	2582.69	1002.9		Novel_000261	55.5814	881.769	581.135	80.7998
TCONS_00352434	3.38087	7.7569	16.1744	5.03078		GSMUA_Achr4T06700_001	0	0	0	0		Novel_000197	5.62588	2.41896	2.12981	4.302
TCONS_00249272	0	31.44	0	0		GSMUA_Achr3T09340_001	33.8266	21.121	8.45445	16.5984		Novel_000196	5.04495	23.5195	8.33253	5.67788
TCONS_00074936	0	0	14.485	0		GSMUA_Achr8T20720_001	1.33699	0.595855	5.83515	2.64061		Novel_000728	42.6794	58.4372	37.1296	39.3886
TCONS_00260619	0	0	6.46343	0		GSMUA_Achr10T28450_001	0.62478	0.691978	0.264903	1.20144		Novel_000729	0.151403	0	4.67737	0
TCONS_00058003	0	14.6596	33.9635	66.0868		GSMUA_Achr9T25270_001	0	0	0	0		Novel_000720	0.973599	1.29888	8.31118	0
TCONS_00051721	2.67044	0	12.7519	0		GSMUA_Achr3T10160_001	0	0	0	0		Novel_000722	10.34	0.330269	4.25843	4.15397
TCONS_00195635	2.06304	0	8.97494	0		GSMUA_Achr10T10900_001	3.67153	4.39094	3.23277	3.60542		Novel_000723	3.18458	0	0	25.35
TCONS_00346370	27.4111	0	0	0		GSMUA_Achr7T12800_001	0	0	0	0		Novel_000724	8.60943	1.71837	10.998	11.4864
TCONS_00346372	2.59848	1.25597	0	0.663856		GSMUA_Achr6T26290_001	0.80306	3.31087	3.37268	0.497775		Novel_000725	0	0	12.3114	0
TCONS_00056825	5.39908	13.5656	28.6766	2.10683		GSMUA_Achr9T25550_001	44.8247	15.4643	25.7875	33.9382		Novel_000950	3.43886	8.52319	1.54298	4.53319
TCONS_00056826	4.14e-05	0	15.416	0		GSMUA_Achr6T32570_001	0	0	0	0		Novel_001098	0	0	1.89112	0
TCONS_00056828	0	0	5.52275	0		GSMUA_Achr10T28810_001	49.448	101.214	35.5651	38.3744		Novel_001090	1.34849	4.2144	1.03795	0
TCONS_00233328	0	0	157.17	0		GSMUA_Achr10T08080_001	5.09489	2.76372	1.675	5.24504		Novel_001093	120.051	135.496	93.3598	68.3572
TCONS_00161387	0	0	87.8075	0		GSMUA_Achr4T10460_001	0	0	0	0		Novel_001092	0	0	4.24009	10.9747
TCONS_00276596	2.9269	25.4914	22.7827	22.7666		GSMUA_Achr4T15630_001	67.16	97.256	34.6052	62.4542		Novel_001095	0	0	36.731	1.5336
TCONS_00310076	0	10.0609	0	0		GSMUA_Achr8T24720_001	0	0	0	0		Novel_001094	0	0	0	15.0706
TCONS_00285989	0	0	3.47158	0		GSMUA_Achr10T05860_001	17.87	11.6923	11.1794	17.0096		Novel_001096	0	0	5.04991	0
TCONS_00282551	5.16005	0	0	0		GSMUA_Achr10T23940_001	0	0.342455	0	0.0891124		Novel_000812	11.2045	1.94002	2.34487	4.78785
TCONS_00161030	0	0	5.17801	0		GSMUA_Achr4T31520_001	4.44188	0.58188	2.0105	1.66839		Novel_000819	9.35332	8.33366	3.84178	5.00807
TCONS_00026201	0	0	378.607	0		GSMUA_Achr2T02330_001	1410.04	416.67	353.75	579.884		Novel_000101	0.648478	48.4932	0.410916	67.2488
TCONS_00275164	0	19.3051	0	0		GSMUA_Achr8T24460_001	89.173	69.334	48.4149	54.4316		Novel_000103	0	0	185.898	0
TCONS_00262619	0	0	0	12.8961		GSMUA_Achr11T05950_001	2.02859	5.45881	0	10.2906		Novel_001446	6.46311	0	1.90228	4.7539
TCONS_00023586	0	0	7.42822	2.02228		GSMUA_Achr10T12260_001	0	0	0	0		Novel_001447	19.769	15.4648	3.20006	9.11024
TCONS_00203604	0	0	0	3.51622		GSMUA_Achr6T19720_001	7.26811	0.973665	2.22503	3.41802		Novel_001444	5.56877	6.97931	0	2.97101
TCONS_00070891	0	56.6922	49.4341	32.491		GSMUA_Achr8T19140_001	18.8082	9.78571	2.98304	9.12542		Novel_001445	0	0	6.22522	0
TCONS_00070893	0	5.87249	0	0		GSMUA_AchrUn_randomT09090_001	140.94	78.8833	39.5571	81.9674		Novel_001442	2.90254	0.905823	1.05889	2.21352
TCONS_00230674	7.59779	0	4.10631	4.32756		GSMUA_Achr3T06360_001	3.8126	4.4983	3.31513	4.44288		Novel_001440	0	97.3149	167.757	30.0798
TCONS_00335746	21.2024	24.145	0	9.09105		GSMUA_Achr11T11140_001	0	0	0	743.067		Novel_001441	5.00163	0	0	0
TCONS_00301010	0	0	0	169.938		GSMUA_Achr3T19980_001	0	0	0	0		Novel_001448	11.4503	22.997	9.52873	4.73658
TCONS_00153146	0	6.90176	0	0		GSMUA_Achr2T13660_001	0	0	0	0.424369		Novel_001449	0	3.68436	0	8.15396
TCONS_00166560	0	0	3.6731	0		GSMUA_Achr2T18280_001	5.68519	6.35734	1.89231	2.49063		Novel_001264	3.98958	3.6805	3.38183	1.32053
TCONS_00197004	0	0	73.9702	47.556		GSMUA_Achr1T00610_001	25.367	23.8197	18.5775	15.581		Novel_001261	0	6.83612	0	0
TCONS_00063985	0	19.3051	0	44.0697		GSMUA_Achr1T10490_001	0	0	5.6732	0		Novel_000717	0	0	9.29995	0
TCONS_00191521	0	0	3.51024	0		GSMUA_Achr10T07220_001	37.3256	36.7987	17.0292	25.1976		Novel_000218	7.0949	0	0	0.000108617
TCONS_00191529	0	1.56909	4.09468	3.39315		GSMUA_AchrUn_randomT05330_001	7.89006	9.66861	9.88753	7.00473		Novel_000219	5.49785	11.9187	1.53299	5.45188
TCONS_00027645	0	0	82.6812	0		GSMUA_Achr6T03570_001	3.21929	7.46877	0	0.445842		Novel_000210	311.735	33.2814	130.379	210.434
TCONS_00336108	132.475	206.169	22.5202	93.9133		GSMUA_Achr2T17620_001	0	0	0	0		Novel_000211	17.8324	16.6817	4.56701	10.2282
TCONS_00182321	0	15.5358	0	0		GSMUA_Achr10T15630_001	0	0	0	0		Novel_000213	5.40802	2.94705	5.47611	5.7514
TCONS_00142608	2.10533	13.2398	0	4.69908		GSMUA_Achr1T08610_001	8.11212	0.309842	1.81237	2.59652		Novel_000214	0	0	8.00825	0
TCONS_00206725	0	0	0	64.9821		GSMUA_Achr6T28270_001	11.4751	3.76345	0	20.8355		Novel_000215	2.81522	1.85707	0.214699	0.387691
TCONS_00236955	0	0	0	120.342		GSMUA_Achr4T10880_001	5.6498	1.64677	3.40462	0		Novel_000216	121.461	79.4182	381.516	165.063
TCONS_00190699	0	0	32.4395	0		GSMUA_Achr5T22210_001	2.35705	1.4595	3.52724	1.8565		Novel_000217	2.02516	16.6483	3.86735	4.87535
TCONS_00142649	0	0	0	26.7816		GSMUA_Achr5T13440_001	0	0	0.240131	0.216498		Novel_000522	1.05306	4.46034	0	2.0213
TCONS_00096748	2.70285	0	0	0		GSMUA_AchrUn_randomT07750_001	0.963383	0.669065	1.07763	0.69736		Novel_000527	0	15.5358	0	17.7058
TCONS_00079571	1.73498	3.70264	4.2844	1.01735		GSMUA_Achr8T24210_001	30.4246	35.6648	20.7746	22.555		Novel_000524	0	0	0	42.1246
TCONS_00077513	0	0	9.05064	0		GSMUA_Achr3T08610_001	0	0	0	0		Novel_000377	0	35.3154	0	0
TCONS_00198176	42.4787	99.4543	175.492	38.0719		GSMUA_Achr7T17300_001	0	0	0	0		Novel_000593	4202.03	11540.4	17360.6	8065.62
TCONS_00041132	0	6.49438	1.66224	1.39724		GSMUA_Achr2T13170_001	5.98293	5.63485	2.78938	3.9531		Novel_001420	10.9517	6.7013	0	0
TCONS_00190345	0	0	9.29995	0		GSMUA_Achr8T07970_001	46.426	26.5915	24.6117	25.0912		Novel_000945	65.7105	13.4026	0	45.2118
TCONS_00190346	0	0	12.9947	0		GSMUA_Achr6T26040_001	0.259592	0.144502	0.832056	0		Novel_000947	3.88766	3.64199	0.604928	2.98917
TCONS_00101737	0	0	3.51024	1.47009		GSMUA_Achr3T02850_001	58.255	80.9743	29.7028	39.8027		Novel_000940	0	5.27261	33.7245	11.979
TCONS_00088886	0.655857	0.816574	0	5.20719		GSMUA_Achr1T21660_001	0	0	11.4151	0		Novel_000941	0	0	5.26875	0.183087
TCONS_00158314	4.83377	1.4841	0	0		GSMUA_Achr7T04450_001	4.0115	3.47108	4.81644	2.57894		Novel_000942	0	11.2904	0	0
TCONS_00174509	0	3.75824	15.6917	15.9597		GSMUA_Achr11T21140_001	1.18871	2.16463	2.8382	1.98184		Novel_000948	2.62717	1.46287	4.04389	2.28791
TCONS_00330463	8.07452	2.62194	0	0.957572		GSMUA_Achr6T14710_001	12.8554	16.7637	4.36491	9.15689		Novel_001011	6.90994	2.69124	12.5154	3.32552
TCONS_00324371	3.11664	0	41.3758	0		GSMUA_Achr3T14890_001	1.55129	4.60861	3.14622	0		Novel_001010	0	0	13.7721	0
TCONS_00148090	0	80.813	0	69.2088		GSMUA_Achr3T30310_001	18.4711	29.4973	45.0693	19.7762		Novel_001015	0	0	4.15572	0
TCONS_00072619	51.6511	41.3231	0	47.556		GSMUA_Achr6T31690_001	0.356793	0	0.464436	0.209457		Novel_001014	25.653	35.6454	11.3507	16.9167
TCONS_00294141	0	1.03571	6.48778	1.10727		GSMUA_Achr8T10120_001	0.165146	0	0.428155	0.386583		Novel_001019	0	0	11.1952	0
TCONS_00167837	0	0	3.99365	0		GSMUA_AchrUn_randomT05890_001	5.93692	0	3.39656	1.42555		Novel_001018	185.98	113.156	40.3286	55.692
TCONS_00036708	1.12696	0	0	6.70771		GSMUA_Achr11T17820_001	23.1303	24.8277	7.46595	15.3573		Novel_000009	36.1378	26.5198	15.2407	27.1979
TCONS_00283092	14.9484	2.90492	1.8799	1.56728		GSMUA_Achr3T06270_001	18.3891	10.5373	2.55055	23.2296		Novel_000008	22.5058	10.8234	13.2416	10.6686
TCONS_00283095	13.6171	30.7456	0	0		GSMUA_AchrUn_randomT01550_001	0.10386	0	0	0.119825		Novel_000001	0	0	10.3147	0
TCONS_00283096	2.04717	0	4.64997	0		GSMUA_Achr9T26600_001	23.2698	13.3237	13.8623	21.8073		Novel_000003	5.68097	0.443965	3.15687	0
TCONS_00324596	0	0	14.7714	0		GSMUA_Achr3T08320_001	8.45076	13.7502	10.6192	10.1953		Novel_000005	48.5716	68.0695	24.0055	41.8036
TCONS_00131686	0	0	13.2663	0		GSMUA_Achr11T26500_001	1.31356	0.300548	0.702578	0.944237		Novel_000004	8.09928	4.60942	4.42441	6.80912
TCONS_00351256	0	0	302.645	0		GSMUA_Achr8T27550_001	4.32981	1.19553	2.51348	2.5935		Novel_000007	0.868731	0	1.43155	3.64376
TCONS_00351255	0	0	189.304	0		GSMUA_Achr3T24040_001	5.41431	1.93474	4.00123	4.72319		Novel_000006	0	0	15.667	0
TCONS_00326994	3.53527	2.71323	0	0		GSMUA_Achr5T22670_001	36.3221	13.5656	23.4373	28.506		Novel_000250	7.20856	3.68598	1.65434	4.61071
TCONS_00139050	7.12604	9.33105	17.757	14.8125		GSMUA_Achr5T01550_001	0	0	0.575691	0.52271		Novel_000571	4.25986	1.90984	2.71089	9.60682
TCONS_00137905	3.32825	17.9403	0	20.1098		GSMUA_Achr6T27870_001	0	0	0	0		Novel_000570	3.57459	1.96228	4.02817	0.832194
TCONS_00197423	0	0	3.50186	0		GSMUA_Achr5T03700_001	57.1271	58.1525	21.1039	66.9172		Novel_000573	3.40586	1.00819	6.60994	1.59298
TCONS_00263141	4.52995	9.67718	1.67815	10.2486		GSMUA_Achr7T18440_001	0	0	14.485	0		Novel_000575	0	0	3.19406	0
TCONS_00098282	0	0.502151	1.79542	0.528917		GSMUA_Achr4T22080_001	2.14698	0.644719	0.262728	0.430918		Novel_000574	5.10552	8.08177	4.64975	9.07501
TCONS_00098286	0	0	131.377	0		GSMUA_Achr7T02870_001	1.76042	0.593507	1.60289	1.44604		Novel_000577	23.4157	30.8557	10.4208	18.7163
TCONS_00320137	0	0	32.4395	0		GSMUA_Achr3T20680_001	0.672475	1.1906	0	0.117928		Novel_001222	1003.91	1573.9	294.423	1129.98
TCONS_00320136	0	0	35.13	0		GSMUA_Achr9T10020_001	28.3057	20.5817	13.012	29.5273		Novel_001223	104.577	7.47175	11.6563	29.6779
TCONS_00130187	0	0	2.9529	0		GSMUA_AchrUn_randomT08990_001	0	0	0	0		Novel_001220	0	0	1.59975	0
TCONS_00167813	0	0	3.6851	0		GSMUA_Achr9T22140_001	0.426898	0.182006	0.266124	0.12115		Novel_001221	13.9475	0	84.4037	14.4604
TCONS_00167811	0	0	4.12543	0		GSMUA_Achr5T03640_001	12.7269	12.0516	3.59085	3.1735		Novel_001226	0	34.9842	0	0
TCONS_00127889	0	0	26.9417	0		GSMUA_AchrUn_randomT03640_001	0	0	0	0		Novel_001224	0	0	131.377	0
TCONS_00147526	0	0	0	117.399		GSMUA_Achr5T28880_001	1.8583	1.15788	4.79581	2.31792		Novel_001225	36.2373	0	0	137.125
TCONS_00215792	0	51.2739	0	0		GSMUA_Achr4T04620_001	0	0	0.462864	0.280783		Novel_001228	0	1.68364	11.0681	0
TCONS_00259215	0	0.588304	25.454	0.6212		GSMUA_AchrUn_randomT21860_001	0	0	0	0		Novel_001544	0.935985	0	0	5.32346
TCONS_00259210	0	0	14.0326	0		GSMUA_Achr5T16880_001	15.8294	7.4924	9.06168	7.8412		Novel_001109	10.3208	5.27808	0.798451	1.39617
TCONS_00004082	14.6004	9.84658	4.76506	6.25053		GSMUA_Achr3T19310_001	0	0	0	0		Novel_001108	45.0336	0	0	102.144
TCONS_00300829	0	0	0	40.2019		GSMUA_Achr8T14770_001	0	0	0	0		Novel_001001	22.9627	0	0	8.69052
TCONS_00045055	0	31.44	0	0		GSMUA_Achr1T27330_001	0	0	0	0		Novel_001426	0	4.47035	0	0
TCONS_00173668	0	4.60211	1.99682	4.97307		GSMUA_Achr11T00400_001	0	33.1514	0	0		Novel_001549	17.0205	129.984	0	210.623
TCONS_00137273	0	0	0	120.606		GSMUA_Achr1T14320_001	0	0	0	0		Novel_000639	0	31.44	0	0
TCONS_00137270	0	4.30077	0	4.78075		GSMUA_Achr9T28690_001	29.3234	20.2066	29.1987	19.6302		Novel_000633	10.757	5.13618	1.77179	5.75401
TCONS_00034356	20.3511	9.14338	15.241	15.607		GSMUA_Achr10T10220_001	0	0	0	0		Novel_000636	32.6042	29.2326	30.9784	30.4577
TCONS_00315236	25.5307	0	0	0		GSMUA_Achr1T20800_001	8.27059	11.2209	2.30321	26.2894		Novel_001520	0	0	73.9702	0
TCONS_00315237	16.0441	0	0	0		GSMUA_Achr1T17090_001	224.164	179.912	49.7122	103.484		Novel_001523	0	0	21.9009	0
TCONS_00080894	0	0	8.03839	0		GSMUA_Achr3T23910_001	88.6909	92.023	32.3241	46.4101		Novel_001522	14.1008	12.8404	9.29175	14.3859
TCONS_00217930	5.66243	6.91227	5.87354	5.12428		GSMUA_Achr4T13940_001	0	0	0	0		Novel_001525	0	0	144.149	7.19196
TCONS_00225410	0	0	4.88067	0		GSMUA_Achr9T28480_001	185.526	81.5332	67.4988	78.0294		Novel_001524	0	6.27984	1.51532	0
TCONS_00053589	0	0	5.51962	0		GSMUA_Achr8T33150_001	88.4042	33.4167	114.354	106.685		Novel_001527	12.5681	32.3999	23.842	26.1042
TCONS_00349178	0	0	61.9661	0		GSMUA_Achr10T30400_001	17.3969	12.1946	8.61672	9.0014		Novel_001526	17.6874	57.9153	0	44.0697
TCONS_00217194	0	60.0168	0	5.14171		GSMUA_Achr11T15730_001	37.0751	25.8798	23.6409	2.03164		Novel_001529	0	0	21.5568	0
TCONS_00154961	3.11587	2.98962	4.97705	1.06432		GSMUA_Achr4T00290_001	11.0251	8.05433	7.22583	5.91439		Novel_001528	146.023	93.8182	164.143	180.847
TCONS_00028276	0	0	62.0109	0		GSMUA_AchrUn_randomT16200_001	2.51267	1.09009	2.78357	1.76677		Novel_000434	1.92625	3.02194	4.27486	3.32416
TCONS_00220071	4.09434	0	4.64997	3.59598		GSMUA_Achr8T22610_001	3.158	3.14495	4.25477	2.53707		Novel_000435	3.12699	0.629344	4.62317	0.220078
TCONS_00163603	0	0	7.97121	0		GSMUA_Achr1T02900_001	0.0908872	0	0	0		Novel_000436	28.9414	15.9141	1.16369	8.27413
TCONS_00279023	34.2119	161.626	34.2613	175.193		GSMUA_AchrUn_randomT23220_001	0	0	0.762294	0		Novel_000437	3.97878	1.9548	0.886911	0.691618
TCONS_00327443	0	0	0	3.47431		GSMUA_Achr11T26080_001	97.2018	58.5475	30.3694	49.5759		Novel_000430	0	1.53013	3.55521	3.20911
TCONS_00267872	10.6959	0	9.93635	21.9413		GSMUA_Achr1T14920_001	0.0555588	0.304697	0.974823	0.760628		Novel_000432	0	0	10.2497	0
TCONS_00051526	0	0	73.9702	0		GSMUA_Achr10T09910_001	0	0	2.33447	0		Novel_000433	0	0	2.15198	0
TCONS_00328120	0	0	0	120.342		GSMUA_Achr7T13510_001	0	0	1.8799	6.26913		Novel_000438	3.3091	3.1389	0	3.15285
TCONS_00328125	0	29.8413	0	102.68		GSMUA_Achr7T01670_001	23.7372	14.1464	22.1378	17.7873		Novel_000439	0	12.7044	0	0
TCONS_00328127	3.65058	46.1207	10.2589	30.1412		GSMUA_Achr11T18770_001	0	0.0894347	0.307387	0.0930997		Novel_001385	9.85675	17.1784	0	8.70023
TCONS_00172460	4.96237	2.13853	5.37372	5.72061		GSMUA_Achr6T16990_001	28.4775	22.4972	15.8905	35.4151		Novel_001384	53.5044	90.6267	101.89	176.279
TCONS_00112360	699.528	723.956	7.59648	2038.12		GSMUA_Achr6T00810_001	15.8003	17.384	13.7503	5.99654		Novel_001387	18.8636	7.33692	6.29646	9.48511
TCONS_00031989	20.964	11.9553	8.20524	5.81722		GSMUA_Achr9T22010_001	24.2741	19.8275	18.2458	11.4347		Novel_001386	0.842153	2.35479	1.09506	1.55082
TCONS_00084951	0	0	0	42.1246		GSMUA_Achr6T14870_001	0	0	0	0.308534		Novel_001381	0	0	6.00583	0
TCONS_00193471	0	0	55.2671	0		GSMUA_Achr3T11220_001	0	0	0	0		Novel_001383	0	0	27.8229	0
TCONS_00051291	0	0	7.11455	3.88709		GSMUA_Achr11T15240_001	2.73863	0.485839	0.139572	0.632759		Novel_001382	0	0	4.85703	0
TCONS_00051290	0	0	8.00825	0		GSMUA_Achr3T07990_001	11.527	10.125	9.29049	4.50427		Novel_001388	0.983923	4.41467	2.72473	1.83079
TCONS_00241236	0	0	0	20.1098		GSMUA_Achr1T10120_001	0	0	0.922387	0		Novel_001142	5.00163	40.1239	0	5.57433
TCONS_00233550	0	0	3.31877	0		GSMUA_Achr5T05460_001	0	0	0	0		Novel_000083	0	0	4.21584	0
TCONS_00118999	0	14.5444	0	0		GSMUA_Achr7T03030_001	178.699	167.455	63.6706	127.446		Novel_000085	0	0	0	180.513
TCONS_00117460	4.6738	8.96887	6.22131	3.19297		GSMUA_Achr3T27180_001	0	0.183016	0.734009	0.476319		Novel_000087	18.5443	120.424	33.6034	79.909
TCONS_00188826	2.01621	0	0	0.758312		GSMUA_Achr3T11820_001	1.86801	0.4684	12.4548	2.92592		Novel_001572	0	0	33.7245	0
TCONS_00178889	0	0	0	21.5257		GSMUA_Achr1T07570_001	0	0	0	0		Novel_001489	1123.93	835.45	9936	288236
TCONS_00337879	5.74068	7.93588	2.07347	1.71665		GSMUA_Achr1T12000_001	0.233056	0.12739	0.581222	0.176578		Novel_000458	0	0	8.04396	0
TCONS_00165529	0	0	7.97988	0.417814		GSMUA_Achr1T10260_001	13.4228	11.8966	6.50838	8.53733		Novel_000550	0.435816	1.99634	4.38881	1.77198
TCONS_00351337	0	0	10.1398	0		GSMUA_Achr1T07200_001	12.5159	9.74816	13.1947	7.44171		Novel_000081	38.1408	27.8136	8.45641	23.6904
TCONS_00059191	7.08835	9.86283	0	8.89765		GSMUA_Achr5T21160_001	4.51748	1.36617	86.4963	3.05664		Novel_000080	145350	1313830	1962850	2970020
TCONS_00165524	0	0	9.77845	0		GSMUA_Achr7T12320_001	0	0	0	0		Novel_000082	6.17194	4.26679	1.78425	5.65939
TCONS_00168923	0	3.07908	4.36437	0		GSMUA_Achr3T26370_001	4.56756	6.97477	4.68586	5.75708		Novel_000084	0	77.6788	0	0
TCONS_00256368	0	0	5.07871	0		GSMUA_Achr8T17390_001	5.87262	8.03141	1.39431	10.7439		Novel_000013	9.72982	27.6092	0	96.6989
TCONS_00322125	0	0	108.077	0		GSMUA_Achr8T10910_001	6.45782	3.7017	8.33931	3.34903		Novel_000381	0	0	6.11134	0
TCONS_00264806	0	0	2.27449	5.61026		GSMUA_Achr3T29370_001	3.45925	3.67581	0.533207	1.39573		Novel_000386	4.66926	35.5616	5.14735	3.58963
TCONS_00165299	0	0	8.40039	0		GSMUA_Achr5T00110_001	0	0	0	0		Novel_000064	1.10048	2.16867	0	2.73098
TCONS_00113932	0	0	0	6.51655		GSMUA_Achr8T20850_001	0.685083	1.15372	0	0.602254		Novel_000867	17.4427	44.4548	0	4.55442
TCONS_00207085	6.03655	8.37875	9.56013	10.2449		GSMUA_Achr2T14630_001	0.0929992	0	0	0		Novel_000866	1.12153	0	0	0
TCONS_00052029	0	0	32.6049	0		GSMUA_Achr10T05380_001	4.19693	3.63096	3.11789	3.52136		Novel_000865	6.20201	1.10394	0	3.20198
TCONS_00256867	0	0	3.43369	0		GSMUA_Achr2T06370_001	0	0	1.64474	0		Novel_000863	0	0	2.57156	2.86375
TCONS_00110855	16.5271	7.79784	0	26.4045		GSMUA_Achr4T23490_001	11.9038	9.97131	7.05258	15.873		Novel_000862	4.90712	4.77569	1.26269	4.12166
TCONS_00258607	0	0	41.8896	0		GSMUA_Achr5T24040_001	0	0	0	0		Novel_000861	14.5384	9.07435	2.67317	5.5842
TCONS_00258606	0	0	4.47732	0		GSMUA_Achr9T13340_001	0	0	2.98488	0		Novel_000860	5.35495	0.764779	4.02802	7.9979
TCONS_00001071	23.4629	46.1863	78.5587	54.2224		GSMUA_AchrUn_randomT03870_001	0	0	1.27217	1.31514		Novel_000869	11.3811	7.78963	3.10007	4.97785
TCONS_00224285	0	3.00352	3.66682	4.77942		GSMUA_Achr5T18090_001	1.82759	2.61461	0.127064	0.80996		Novel_001378	0	0	104.537	0
TCONS_00054455	0	92.2965	93.1529	42.1246		GSMUA_Achr2T18500_001	45.7255	26.8938	45.1857	39.087		Novel_000146	2.9269	0	0	0
TCONS_00347207	0.820451	0	13.5779	0.657014		GSMUA_Achr1T00690_001	0	0	0	0		Novel_001370	3.20977	1.12531	0.928622	2.13005
TCONS_00355108	0	0	25.9785	0		GSMUA_Achr6T18250_001	36.8464	32.2527	21.6907	22.3214		Novel_000324	73.1149	59.3485	18.0795	72.8523
TCONS_00050584	0	0	533.319	0		GSMUA_Achr4T01050_001	0	0.300548	0	0		Novel_000325	4.66968	3.84532	0	0
TCONS_00166178	0	0	26.9417	0		GSMUA_Achr1T10410_001	12.1548	1.13168	14.8558	5.33048		Novel_000326	1.384	1.14558	5.36224	7.55397
TCONS_00341575	0	30.3818	20.2063	21.5509		GSMUA_Achr4T08830_001	42.0497	19.3003	38.782	30.0198		Novel_000327	21.7277	42.524	12.3551	14.0707
TCONS_00270276	0	48.8183	0	55.8541		GSMUA_Achr5T28250_001	18.7166	10.021	12.7737	15.1572		Novel_000320	11.2112	0	0	12.7577
TCONS_00038856	0	0	0	38.0719		GSMUA_Achr7T03390_001	0	0	0	0		Novel_000321	0	4.35918	7.25911	13.1354
TCONS_00113773	0	0	0	3.74439		GSMUA_AchrUn_randomT24960_001	5.32639	2.69874	2.09942	2.60918		Novel_000322	1375.67	897.644	371.742	1066.11
TCONS_00179259	0	0	0	18.7887		GSMUA_AchrUn_randomT04500_001	32.5382	48.6697	127.342	59.7965		Novel_000323	1.14343	0.259785	1.94487	0.546478
TCONS_00243922	0	0	0	27.8228		GSMUA_Achr7T07500_001	9.02348	21.2682	4.40737	8.16331		Novel_000328	0	0	5.86664	0
TCONS_00351210	0	0	662.563	0		GSMUA_Achr10T12060_001	25.4421	2.37069	10.9562	4.75877		Novel_001494	2.87564	5.03581	4.46543	3.08681
TCONS_00293913	0	0	3.37992	0		GSMUA_Achr3T21370_001	0.123775	0	0.950374	0.573867		Novel_001497	3.74148	0	0	0
TCONS_00224582	0	0	266.659	0		GSMUA_Achr6T02990_001	0	0	0	0		Novel_001496	0	73.8982	0	42.4845
TCONS_00167589	0	0	8.78075	0		GSMUA_Achr9T23820_001	3.48705	0	0	0		Novel_001490	0	0	0	7.81153
TCONS_00341414	0	25.637	0	0		GSMUA_Achr8T23300_001	0	0	0	0		Novel_001493	452.028	406.44	0	297.392
TCONS_00341411	0	17.0905	13.8693	0		GSMUA_Achr11T21690_001	20.3831	35.7977	75.0843	15.4163		Novel_001499	0	0	0	93.5079
TCONS_00074873	0	0	3.94256	0		GSMUA_Achr2T21600_001	3.1415	0.940041	1.14589	1.56452		Novel_001498	49.3546	255.115	0	194.946
TCONS_00055178	0	0	5.25734	2.1364		GSMUA_Achr1T09320_001	17.6539	22.8076	9.26578	21.5899		Novel_001230	0	0	33.1006	0
TCONS_00260791	0	0	28.225	0		GSMUA_Achr1T17350_001	0.264448	0.907928	1.76904	0.950876		Novel_001143	0	0	47.0601	0
TCONS_00194273	19.0769	0.234526	20.9747	16.6698		GSMUA_Achr8T12120_001	0.106817	0.117112	0.133784	0.0609024		Novel_001141	0	8.04835	0	18.1821
TCONS_00276943	0	36.9491	0	0		GSMUA_Achr9T30630_001	0	0	0.252259	0.343351		Novel_001140	10.8313	0	126.169	55.8541
TCONS_00295367	0	0	7.43185	0		GSMUA_Achr6T28160_001	5.10174	4.19931	3.75334	2.59054		Novel_001147	0.000149387	0.912915	0.0923456	3.89768
TCONS_00234159	0	0	6.51033	0		GSMUA_Achr8T05100_001	9.44512	0.601908	3.45146	1.25353		Novel_001146	1.81517	0	2.23592	9.36639e-05
TCONS_00342198	0	3.13802	4.45655	6.91147		GSMUA_Achr5T19510_001	15.0498	8.22339	7.16096	9.86723		Novel_001144	3.59456	3.77686	0	2.20486
TCONS_00342195	0	22.6756	0	0		GSMUA_Achr9T25410_001	4.04935	5.81382	15.534	6.32048		Novel_001149	6.68797	2.90271	1.59424	1.34366
TCONS_00090248	12.3978	25.4088	0	0		GSMUA_Achr10T13080_001	16.409	9.3476	8.06845	11.381		Novel_001148	8.19508	0	0	0
TCONS_00021295	0	0	1.24319	0		GSMUA_Achr6T01080_001	0	0	0	0		Novel_000479	12.0039	127.81	0	0
TCONS_00021296	0	0	1.96438	0		GSMUA_Achr10T07750_001	26.7038	9.1934	9.27955	14.4175		Novel_000224	10.6719	4.09832	6.41214	1.07424
TCONS_00098066	13.3243	7.24372	6.9895	4.52499		GSMUA_Achr1T23540_001	7.56792	5.49376	1.99758	4.74046		Novel_000226	7445.68	34615.4	8290.06	8696.03
TCONS_00242856	1.84667	3.03846	4.64069	5.64225		GSMUA_Achr8T27590_001	6.68493	5.80959	4.11893	10.7178		Novel_000228	0	0.687584	0	1.45621
TCONS_00164370	0	0	62.0109	0		GSMUA_Achr8T32710_001	0.543261	1.62972	1.1796	0.851006		Novel_001309	80.4891	98.416	88.8865	113.315
TCONS_00276367	0	6.92496	0	0		GSMUA_Achr8T01990_001	99.5691	119.112	27.209	84.7683		Novel_001305	0	0	45.0998	0
TCONS_00242587	0	0	0	20.091		GSMUA_Achr5T26910_001	0	0	0	0		Novel_001304	0	0	0	35.9369
TCONS_00238634	10.6081	0	0	107.811		GSMUA_Achr5T21930_001	0	0	0	0		Novel_001306	22.086	33.8788	23.0826	26.3735
TCONS_00231910	0	0	6.29244	0		GSMUA_Achr9T25590_001	4.48736	14.4554	4.18008	2.06886		Novel_001301	54.0522	188.64	0	252.582
TCONS_00190951	0	0	126.169	0		GSMUA_Achr6T29030_001	0	0	0	0		Novel_001303	0	0	7.42458	0
TCONS_00026418	0	0	32.8244	0		GSMUA_Achr2T04730_001	0.657868	0.368785	0.639457	0.192466		Novel_001302	45.5711	69.8157	17.5615	32.5828
TCONS_00156437	11.1665	0	0	0		GSMUA_Achr2T15880_001	0	0	0	0		Novel_001139	0	0	20.9861	0
TCONS_00104556	0	1.75198	1.03754	3.74335		GSMUA_Achr6T23240_001	2.38631	1.50024	1.15422	1.21734		Novel_000485	347.259	113.525	13.9875	121.242
TCONS_00025148	0	0	6.37698	0		GSMUA_Achr4T24470_001	33.4139	20.4443	14.3529	25.6445		Novel_000174	0	0.125708	6.7687	0
TCONS_00285996	0	0	27.1519	0		GSMUA_Achr6T27070_001	0	0	41.3406	14.4604		Novel_000177	0	0	67.5606	0
TCONS_00318833	0	0	7.88512	9.25384		GSMUA_Achr1T17950_001	4.48141	10.0967	1.7008	6.77625		Novel_000176	5.28573	2.93995	3.06196	1.31349
TCONS_00143379	0	0	0	20.7908		GSMUA_Achr8T09430_001	2.13968	1.08232	3.15356	1.69872		Novel_000171	5.3039	2.88094	2.08058	3.7584
TCONS_00332322	0	0	0	19.0125		GSMUA_Achr2T01250_001	2.14076	3.81098	3.94771	2.93239		Novel_000170	5.24234	0	0	8.04517
TCONS_00224948	0	0	5.11104	0		GSMUA_Achr8T12420_001	19.3077	9.60973	15.5696	20.3416		Novel_000172	2.65458	0.31813	2.06189	2.21545
TCONS_00205488	160.576	188.613	5.46655	122.747		GSMUA_Achr6T17060_001	4.04055	1.80848	1.22072	3.21302		Novel_000179	8.50368	4.8151	1.44868	7.6295
TCONS_00163103	0	0	3.94256	0		GSMUA_AchrUn_randomT25500_001	2.01339	0.352226	2.02298	1.34549		Novel_000273	1.33891	0.530792	0	5.0359
TCONS_00167637	0	0	302.645	0		GSMUA_Achr6T04040_001	51.8692	128.885	24.1297	156.031		Novel_001518	4.55596	1.93446	5.65475	9.32229
TCONS_00289545	0	0	4.982	0		GSMUA_Achr6T33640_001	93.1003	52.286	51.5047	51.2002		Novel_000024	0	0	10.7358	0
TCONS_00289546	0	0	9.98412	4.97307		GSMUA_Achr3T01610_001	0.66309	0	7.11733	0.879093		Novel_000989	17.2324	10.3033	0	0
TCONS_00261594	0	0	10.9505	0		GSMUA_Achr9T17090_001	5.93692	10.5958	22.113	17.1067		Novel_001342	45.0744	46.707	13.2663	15.0507
TCONS_00036265	0	10.5452	0	11.979		GSMUA_Achr6T16060_001	0	0	0	0		Novel_000777	0.986765	2.60624	7.31281	2.44839
TCONS_00019697	0	0	6.80975	0		GSMUA_Achr8T16420_001	0	0	0	0		Novel_000776	4.94093	10.5916	5.04111	1.65429
TCONS_00258949	0	0	6.14358	0		GSMUA_Achr10T11760_001	6.85159	5.00499	14.1821	2.92483		Novel_000775	3.18742	8.51355	7.11017	4.45832
TCONS_00199143	0	0	0	53.4012		GSMUA_Achr8T01440_001	1.12809	1.98614	2.29509	0.565331		Novel_000773	8.0987	0	0	8.38694e-05
TCONS_00232262	0	0	4.42006	0		GSMUA_Achr7T05260_001	6.32733	6.02211	3.27369	1.10903		Novel_000772	0	13.411	0	10.9746
TCONS_00035315	0	1.96447	0	3.79804		GSMUA_Achr7T16240_001	0	0	0	0		Novel_000771	2.55361	0	6.30041	0
TCONS_00326380	246.7	1216.26	0	1303.93		GSMUA_Achr1T22840_001	0	0	302.645	0		Novel_000770	0	4.47035	0	0
TCONS_00285820	0	0	4.93641	0		GSMUA_Achr7T25830_001	0	0	0	0		Novel_000779	3.27875	2.89284	2.11268	3.47267
TCONS_00063944	0	0	0	8.0082		GSMUA_Achr2T04450_001	0	0	0	0		Novel_000778	3.98982	4.38873	2.96157	1.64819
TCONS_00339319	28.3748	29.8103	0	50.9479		GSMUA_Achr3T02230_001	0.802192	0.297928	0.343244	0.15533		Novel_000795	4.01949	4.03454	0.738481	3.34439
TCONS_00040882	2.50704	21.0152	6.14358	0		GSMUA_Achr8T32600_001	3.21293	0.74622	13.363	0.485553		Novel_000028	0	15.5358	0	0
TCONS_00339315	0	2.61703	6.01369	0		GSMUA_Achr5T06640_001	28.6716	37.4486	6.89362	18.8841		Novel_001135	0	0	22.7827	0
TCONS_00310950	0	24.4509	0	0		GSMUA_Achr11T06260_001	0.134598	0.149993	0	0.312816		Novel_000962	33.2833	54.1186	0	23.9395
TCONS_00339312	130.999	39.058	69.6797	44.9312		GSMUA_AchrUn_randomT15900_001	0	0	0	0		Novel_000967	11.7133	1.63554	1.50953	3.41229
TCONS_00321397	0	0	84.1129	0		GSMUA_Achr3T31160_001	0	0	0	0		Novel_001419	5.05109	2.19138	2.03323	2.06063
TCONS_00145024	0	0	0	20.1471		GSMUA_Achr3T31070_001	0	0	0	0		Novel_001418	3.274	1.98934	0.802771	0.701701
TCONS_00201729	84.9487	0	0	120.342		GSMUA_Achr8T01950_001	4.113	0.220997	0.256355	0.692741		Novel_001414	5.48621	0	0	0
TCONS_00140052	0	0	0	3.82438		GSMUA_Achr4T29860_001	0.31595	0.35376	0	0.369172		Novel_001417	0	0	99.7841	0
TCONS_00201721	19.9331	53.1197	0	103.487		GSMUA_Achr10T27140_001	85.7316	32.7353	27.0307	19.1084		Novel_001416	19.2179	116.297	21.5687	75.1995
TCONS_00006602	3.26045	0	0	7.75899		GSMUA_Achr1T21050_001	0	0	0	0		Novel_001410	6.41351	16.4795	3.20199	15.3392
TCONS_00216434	5.15282	1.86577	0	1.98932		GSMUA_Achr3T23780_001	0.677971	1.08295	0.773861	0.352075		Novel_001413	0	0	9.68735	0
TCONS_00320402	0	0	3.78931	0		GSMUA_AchrUn_randomT25460_001	142.072	267.336	904.538	145.944		Novel_000561	2.57264	6.0963	3.66127	2.14078
TCONS_00147880	0	7.03155	0	4.15858		GSMUA_Achr3T07910_001	311.716	506.135	1808.31	775.896		Novel_001215	22.8546	30.2848	4.6823	18.1398
TCONS_00181124	17.1233	37.3868	0	0		GSMUA_Achr1T24380_001	7.50371	6.05998	12.6974	16.0411		Novel_000247	10.0048	3.16164	1.607	8.07581
TCONS_00182471	0	7.79784	0	0		GSMUA_Achr10T12850_001	0	0	0	0		Novel_000246	10.0494	4.90789	0	3.2383
TCONS_00290173	6.88504	22.5807	38.0983	20.8355		GSMUA_Achr4T19440_001	0	0	0	0		Novel_000243	6.33487	4.69417	0.957991	9.98736
TCONS_00336830	2.75967	9.95825	2.66942	2.1667		GSMUA_Achr3T21630_001	39.5358	18.2211	140.837	55.6661		Novel_000242	0	0	5.31698	0
TCONS_00039177	0.387292	1.32134	0.253283	3.4228		GSMUA_Achr7T07000_001	2.69797	4.6366	4.33907	1.61894		Novel_000240	0	0	6.07909	0
TCONS_00039173	155.872	295.593	65.6884	127.454		GSMUA_Achr1T14650_001	0	0	0	0		Novel_000249	368.572	157.934	98.9754	209.6
TCONS_00016571	11.0134	6.69927	0.811552	2.8362		GSMUA_Achr4T18670_001	16.6289	7.89198	8.63832	6.75454		Novel_000248	524.933	134.146	98.4015	84.9131
TCONS_00088273	8.18268	5.51452	8.87425	22.2826		GSMUA_Achr8T21080_001	0	0	0	0		Novel_001219	0	7.11384e-05	2.61944	0
TCONS_00293489	0	0	84.1129	0		GSMUA_Achr4T22670_001	0	0	0	0		Novel_001461	83.09	52.0691	162.983	0
TCONS_00350436	0	0	6.82544	0		GSMUA_Achr7T22750_001	19.3295	10.6124	7.01163	8.53643		Novel_001463	0	0	250.635	0
TCONS_00192484	0	0	7.39462	0		GSMUA_Achr10T03790_001	44.103	23.6539	4.81626	16.7077		Novel_001466	0	0	706.171	0
TCONS_00053043	0	0	9.62791	0		GSMUA_Achr7T01560_001	63.7956	7.77194	57.4208	35.0816		Novel_000350	0	0	51.4721	0
TCONS_00146040	12.4666	33.0762	8.27516	30.8291		GSMUA_Achr9T18940_001	0	0	0	0		Novel_001283	0	10.1799	0	3.74569
TCONS_00351598	22.1282	14.1411	3.08272	13.5428		GSMUA_Achr4T02600_001	1.94431	0	24.5498	0		Novel_000991	1.57834	4.04742	2.53014	2.4325
TCONS_00217475	0	16.6211	0	0		GSMUA_Achr5T13830_001	6.2961	7.87343	8.86883	9.26168		Novel_000995	17.5045	20.6375	3.3301	11.5298
TCONS_00049631	0	0	56.4499	0		GSMUA_AchrUn_randomT23750_001	8.16747	7.45983	4.67207	5.41596		Novel_000999	158.176	130.451	70.0592	142.278
TCONS_00049639	0	0	6.46677	0		GSMUA_AchrUn_randomT08500_001	0	0	0	0		Novel_001028	2.94262	1.01658	1.19259	1.06577
TCONS_00215181	0	55.5529	0	0		GSMUA_Achr1T02430_001	0	0	0	0		Novel_001029	4.87017	0.239706	0.835656	0.50119
TCONS_00134444	0	0	10.0272	0		GSMUA_Achr9T27580_001	17.1128	8.12081	12.5107	12.9511		Novel_001020	11.9609	1.79346	5.96396	2.67973
TCONS_00170504	60.2897	63.3936	21.0489	61.0682		GSMUA_AchrUn_randomT16660_001	3.85353	1.47194	2.61709	4.04469		Novel_001022	0	0	20.4293	0
TCONS_00286905	0	0	5.09006	0.107821		GSMUA_Achr7T20180_001	0	0	0	0		Novel_001023	0	0	3.37268	0
TCONS_00286907	0	0	49.6818	0		GSMUA_Achr3T12490_001	90.1498	208.507	41.6463	53.7738		Novel_001025	0	0	8.31074	0
TCONS_00286906	0	0	9.54021	0		GSMUA_Achr4T26430_001	0	0	0	0		Novel_000329	15.1559	1.91636	0.752869	2.40064
TCONS_00286900	0	0	4.2549	0		GSMUA_Achr2T08040_001	98.681	13.0531	2.82395	13.4834		Novel_000031	0	0	2.29207	0
TCONS_00286902	0	0	4.36437	0		GSMUA_Achr9T29030_001	7.81168	5.90185	8.05268	6.72963		Novel_000033	9.85182	8.67835	4.87645	9.29053
TCONS_00355740	0	0	131.377	0		GSMUA_Achr2T02810_001	29.2921	22.7716	19.8798	22.7574		Novel_000034	1.15324	0	0	0
TCONS_00310571	0	115.831	0	0		GSMUA_Achr2T08490_001	1.55613	0.79796	0	0.415843		Novel_000036	6.29222	6.76048	0	4.61865
TCONS_00355743	0	0	116.994	0		GSMUA_Achr11T06870_001	30.302	36.5345	15.8969	18.7431		Novel_000037	17.9026	13.5876	3.02852	11.6995
TCONS_00343188	59.0255	53.8941	46.8003	92.605		GSMUA_Achr3T24130_001	37.6309	33.7217	22.9569	29.3656		Novel_000038	0	0	0.985258	0
TCONS_00225686	0.706225	0	2.91825	0.432512		GSMUA_Achr10T29430_001	0	0	0	0		Novel_000039	2.08266	1.16439	2.85467	0.650563
TCONS_00033438	0	0	0	42.4845		GSMUA_Achr11T02020_001	18.7088	19.8119	10.6074	10.7876		Novel_001495	0	0	0	143.912
TCONS_00210125	0	0	23.2482	8.14411		GSMUA_Achr3T28500_001	16.2424	10.9518	11.047	23.9632		Novel_001492	0	104.363	0	480.611
TCONS_00206525	16.3749	234.348	69.6797	89.8625		GSMUA_Achr6T11550_001	2.7465	1.31069	0.670926	2.58132		Novel_001145	4.74516	1.98708	3.58569	1.08362
TCONS_00004299	0	0	0	509.814		GSMUA_Achr3T22600_001	0	0	0.245713	0		Novel_000548	2.92723	1.65145	2.20603	1.67147
TCONS_00004298	1.25379	7.07511	9.3535	5.75548		GSMUA_Achr3T10530_001	0	0	0	0		Novel_000549	0.390927	0.781525	1.41233	0.44476
TCONS_00245874	2.82585	40.0578	0	29.3498		GSMUA_Achr4T20490_001	0	0	0	0		Novel_000540	13.1839	0	0	0
TCONS_00090492	0	13.0186	0	0		GSMUA_Achr5T04130_001	5.34219	5.49811	3.36077	3.36998		Novel_000541	14.1874	0	0	0
TCONS_00063024	0	0	0	3.82438		GSMUA_Achr8T06330_001	3.61952	1.16959	13.2979	7.71268		Novel_000542	25.2608	31.1606	11.2517	44.5204
TCONS_00063900	12.907	0	0	68.453		GSMUA_Achr6T31330_001	0	0	0	0		Novel_000544	0.714632	9.17321	2.95712	2.19058
TCONS_00211982	0.681889	5.97715	0	0.908456		GSMUA_Achr5T05080_001	26.1968	28.7962	14.7692	19.1043		Novel_000545	0.898711	4.57411	1.753	0
TCONS_00063908	22.4375	55.5529	0	127.922		GSMUA_Achr9T19350_001	0	0	0	0		Novel_000974	39.224	80.4971	22.0338	66.0263
TCONS_00173368	0.741884	1.51234	0.474679	3.72618		GSMUA_Achr6T25500_001	7.52655	6.41048	3.67584	7.09241		Novel_000977	4.09134	0	0	0
TCONS_00121998	18.3601	15.1516	0	4.1671		GSMUA_Achr8T04750_001	0	0	0	0		Novel_000971	0.53847	2.59541	4.20822	0
TCONS_00164369	0	0	25.0905	0		GSMUA_Achr5T11590_001	0	0	0.562397	0		Novel_000704	25.9403	20.8661	50.7189	21.5543
TCONS_00353358	0	0	7.52398	0		GSMUA_AchrUn_randomT19940_001	0	0.343253	0.262786	0		Novel_000607	2.25391	0	0	5.03078
TCONS_00353354	0	0	20.1019	0		GSMUA_Achr3T05460_001	70.5335	85.1819	26.7365	44.9182		Novel_000604	3.02805	0.250101	3.7228	2.51628
TCONS_00126673	1.33641	0.709534	0	1.44978		GSMUA_Achr5T18940_001	760.72	546.116	1029.43	944.601		Novel_000600	4.40309	5.03888	3.77085	3.3734
TCONS_00177624	190.853	602.988	250.635	640.815		GSMUA_Achr2T08350_001	15.7872	1.31927	7.14082	2.52711		Novel_000708	6.99686	7.09166	9.05809	5.51822
TCONS_00058693	0	0	0	72.5133		GSMUA_Achr2T17550_001	0	0	0	0		Novel_000709	0	0	1.43484	7.07627e-05
TCONS_00052752	0	0	11.8277	3.08461		GSMUA_Achr10T10570_001	0	0	0	0		Novel_000690	0	0	142.24	0
TCONS_00063023	0	0	0	9.12258		GSMUA_Achr9T26000_001	27.7063	3.05572	9.67272	11.0631		Novel_000791	0.114375	1.75999	0	11.3361
TCONS_00305575	0	18.979	0	28.4056		GSMUA_Achr4T24210_001	15.7779	23.6115	7.87043	16.7697		Novel_001076	0	0	1.40074	0
TCONS_00196585	0	0	116.994	0		GSMUA_Achr9T11060_001	0	0	0	0		Novel_001078	33.9546	49.2366	15.0698	22.5153
TCONS_00177993	0	0	0	30.0798		GSMUA_Achr11T20090_001	9.23549	4.40841	6.60139	8.42702		Novel_001519	8.62383	0	0	2.73991
TCONS_00031915	0	0	70.6824	3.69712		GSMUA_Achr5T04730_001	21.5767	12.3385	14.9035	8.09403		Novel_001514	0	0	64.123	0
TCONS_00193841	1.96757	1.63315	5.01549	0.867865		GSMUA_Achr8T06890_001	34.4497	8.81307	101.227	57.8265		Novel_001516	168.384	259.197	1643.25	0
TCONS_00103512	0	0	45.0998	0		GSMUA_Achr4T33170_001	17.7956	6.53036	11.4487	12.135		Novel_001517	10.7549	41.7544	7.3857	27.7302
TCONS_00252940	4.51275	3.68436	0	0		GSMUA_Achr3T28840_001	44.7455	38.9096	5.25019	18.3144		Novel_000030	0	0	2.39769	0
TCONS_00278081	0	8.04835	0	0		GSMUA_Achr4T20260_001	4.46242	1.44355	0	0.754582		Novel_000918	8.74082	4.99744	13.0277	3.78282
TCONS_00129853	0	0	20.4293	0		GSMUA_Achr1T17390_001	0	0	0	0		Novel_000913	12.0508	10.149	11.0959	6.44827
TCONS_00129857	0	0	7.61552	0		GSMUA_Achr5T02830_001	19.5592	20.9673	11.4246	16.136		Novel_000912	0	0	5.84748	0
TCONS_00223911	0	0	93.6006	0		GSMUA_Achr3T05370_001	83.9481	153.493	29.1309	62.6474		Novel_000911	0	0	84.3113	0
TCONS_00329029	0	0	0	27.927		GSMUA_Achr5T19210_001	1.71106	0.327775	1.15234	2.06116		Novel_000910	0.930656	0	3.99448	0.586214
TCONS_00305436	0	0	0	6.51655		GSMUA_Achr3T01290_001	0	0	0.172825	0		Novel_000917	5.02414	0	0	0
TCONS_00262225	0	0	94.6518	120.342		GSMUA_Achr1T18840_001	0	0	0.093349	0		Novel_000916	0	0	23.4348	0
TCONS_00317334	0	0	14.255	0		GSMUA_Achr11T23960_001	6.54366	6.29039	6.61571	5.13164		Novel_000915	5.32691	5.55857	6.99228	4.35731
TCONS_00334152	0	0	0	47.556		GSMUA_Achr10T29600_001	0	0	0	0.231051		Novel_000914	0	0	11.2794	0
TCONS_00256244	3.6355	11.2401	7.88512	6.16923		GSMUA_Achr1T25860_001	0	0	3.44302	0		Novel_000442	0	6.80784	6.18419	0
TCONS_00067755	8.19508	52.9878	0	0		GSMUA_Achr6T01920_001	1.64921	3.63733	3.85518	1.32529		Novel_000446	1.72712	1.04813	2.74276	1.52691
TCONS_00124539	63.9602	23.5436	0	0		GSMUA_Achr6T04780_001	0	0	0	0		Novel_000564	3.67359	0.609091	0.695896	0.635182
TCONS_00067751	0	25.637	0	0		GSMUA_Achr10T02530_001	0	0	0	0.106939		Novel_000898	0	0	24.6385	0
TCONS_00129274	0	0	48.0539	0		GSMUA_Achr10T29930_001	61.9941	46.2248	21.2857	37.3068		Novel_000896	6.84176	6.206	8.59144	8.17692
TCONS_00163264	0	0	10.9505	0		GSMUA_Achr9T21000_001	0	0	0.677066	0.153219		Novel_000897	41.1354	44.7056	5.03058	23.7418
TCONS_00055567	4.38748	8.45228	7.25239	5.43552		GSMUA_Achr2T12140_001	7.47152	2.94433	1.37576	5.5492		Novel_000894	6.9741	5.33384	0	5.84666
TCONS_00284450	8.05512	0	0	0		GSMUA_Achr5T28320_001	19.6846	12.8225	18.9782	14.5417		Novel_000892	33.4508	15.3028	0	12.4629
TCONS_00238340	3.5001	5.71554	1.44504	8.57735		GSMUA_AchrUn_randomT10790_001	0	0	0	0		Novel_000893	4.09189	9.66436	6.6207	7.9087
TCONS_00167806	0	0	19.8634	7.64876		GSMUA_Achr8T33080_001	0.552262	0.857414	0	0.255253		Novel_000890	0	3.46248	94.351	0
TCONS_00110528	0	14.2634	3.25948	5.19591		GSMUA_Achr4T11420_001	32.9202	54.9325	42.2716	37.6953		Novel_000891	0.5432	0	1.5969	4.1885
TCONS_00119677	0	14.9051	0	0		GSMUA_Achr1T23030_001	42.155	54.7551	27.9864	34.1289		Novel_001271	7.43042	18.4115	14.1082	11.4436
TCONS_00119672	0	6.14911	0	0		GSMUA_Achr8T06660_001	10.9202	6.64485	6.18064	8.87769		Novel_001273	3.73927	0	51.903	0
TCONS_00161569	2.03083	11.061	10.3923	7.94656		GSMUA_Achr8T32830_001	45.447	22.5306	25.9631	30.1178		Novel_001272	74.3869	1791.32	82.6812	578.418
TCONS_00089812	12.591	2.81868	5.83616	11.0215		GSMUA_Achr10T28580_001	24.547	8.91409	13.2091	18.7236		Novel_001274	0	8.58194	0	0
TCONS_00050868	0	0	36.0257	0		GSMUA_Achr10T27090_001	40.4589	19.9144	24.2994	11.548		Novel_001277	0	105.792	0	0
TCONS_00062424	0	16.2452	0	19.3392		GSMUA_Achr8T26690_001	15.4178	6.54662	8.49787	10.7368		Novel_001276	0	0	0	13.9293
TCONS_00161566	0	0	17.5408	0		GSMUA_Achr5T01290_001	0	0	0	0		Novel_001279	106.186	104.516	189.304	135.385
TCONS_00180256	0	107.466	0	0		GSMUA_Achr9T05470_001	0	0	0	0		Novel_000293	195.876	110.28	27.3443	121.477
TCONS_00203575	3.59126	1.23808	0	1.30846		GSMUA_Achr11T10940_001	36.2058	17.1166	16.8981	12.8028		Novel_000062	6.97708	3.50699	0	4.66687
TCONS_00191178	0	0	13.9499	0		GSMUA_Achr3T20890_001	1.6186	5.4737	2.0532	1.75402		Novel_000061	1320.1	1269.45	32.5948	252.002
TCONS_00019908	0	0	5.17811	0		GSMUA_Achr6T32720_001	9.59799	13.6764	19.764	5.2145		Novel_000298	0	0	2.55048	0
TCONS_00228565	0	0	3.33242	1.11559		GSMUA_Achr11T22760_001	0.849984	1.20296	0.838814	2.7668		Novel_000668	0.320163	1.61384	2.69339	0.56142
TCONS_00157131	5.01408	4.20303	0	0		GSMUA_Achr6T32370_001	1.15149	1.43748	0.193661	2.28828		Novel_000660	30.7947	23.7468	63.5023	5.97316
TCONS_00195878	0	0	128.568	0		GSMUA_Achr7T09540_001	0	0	0	0		Novel_000663	29.1884	79.4888	7.98097	37.5713
TCONS_00341330	38.1706	231.918	0	53.4012		GSMUA_Achr9T03440_001	106.754	23.956	45.9434	6.54945		Novel_000665	9.40396	3.09049	10.4685	5.97971
TCONS_00350092	0	0	37.6358	0		GSMUA_Achr6T05650_001	8.37957	5.82038	4.943	3.03493		Novel_000667	25.2474	6.46057	11.1548	7.08939
TCONS_00166036	0	0	51.1497	0		GSMUA_Achr11T04230_001	0.764144	1.9488	8.4998	0		Novel_000666	8.32105	1.33419	0	2.38775
TCONS_00070232	0	11.7718	0	0		GSMUA_Achr9T09060_001	2.50782	4.40048	6.26516	4.54835		Novel_001138	5.73195	6.41392	7.0062	2.53236
TCONS_00112318	0.710061	0	0	3.81185		GSMUA_Achr3T03760_001	0.573538	1.07756	0	1.57603		Novel_001132	3208.44	4233.91	1122.28	2158.45
TCONS_00228568	0	0	12.0659	0		GSMUA_Achr4T11120_001	18.3502	8.77741	4.86544	8.83764		Novel_001133	140.856	49.208	0	56.6576
TCONS_00101546	0	0	19.4275	0		GSMUA_Achr3T31940_001	0	0	0	0		Novel_001130	0	0	123.932	0
TCONS_00102013	0	0	69.6797	0		GSMUA_Achr3T13530_001	14.7534	13.8543	6.4663	9.38638		Novel_001131	5.63615	45.3659	36.5164	0
TCONS_00318814	0	0	15.1207	0		GSMUA_Achr6T09600_001	45.9193	26.1385	17.4562	27.9211		Novel_001136	1.00704	2.11007	3.13867	1.55202
TCONS_00324709	0	0	8.27516	0		GSMUA_Achr9T19430_001	4.73232	1.77245	2.05133	4.1127		Novel_001137	21.9901	51.5843	7.47853	14.0257
TCONS_00334935	0	28.3461	0	227.437		GSMUA_Achr2T09270_001	4.96237	0	9.40401	6.86474		Novel_001134	8.37357	96.3583	10.5245	72.1715
TCONS_00103941	0	0	8.40086	0		GSMUA_Achr10T16800_001	22.7494	8.13387	4.69998	16.2719		Novel_000159	4.20029	0.407825	0.481626	1.71361
TCONS_00103940	0	0	6.07909	2.43883		GSMUA_Achr11T21510_001	0	0	0	0		Novel_001308	0.58471	5.27706	35.7041	6.89211
TCONS_00099329	0	0	20.712	0		GSMUA_Achr5T05520_001	26.0991	29.4396	13.8004	23.2225		Novel_001307	19.0424	20.4903	0.773469	11.2903
TCONS_00053076	0	0	3.67231	0		GSMUA_Achr4T15370_001	0.488851	0.108148	0	0.112639		Novel_001300	100.851	151.509	33.7245	72.4727
TCONS_00115944	0	14.9123	0	0		GSMUA_Achr5T00310_001	0	0	0	0		Novel_001360	346.58	1046.63	283.326	865.433
TCONS_00115945	0	18.3512	0	10.3954		GSMUA_Achr1T26620_001	0	0	0	0		Novel_001249	21.5338	35.8258	11.8576	21.379
TCONS_00265175	47.2198	44.3453	0	33.0434		GSMUA_Achr8T11150_001	7.15011	61.1738	3.6614	1.79224		Novel_001535	76.3412	139.151	0	160.204
TCONS_00265174	172.99	227.93	69.0226	174.052		GSMUA_Achr7T04330_001	12.6265	2.2474	8.46699	4.29613		Novel_000468	116.163	179.048	0	34.2265
TCONS_00265173	58.462	63.3891	6.9971	31.4925		GSMUA_Achr2T05460_001	40.5125	61.9953	56.3544	49.6415		Novel_000460	3.32118	0.977878	0.449727	1.1127
TCONS_00339804	60.3668	98.416	0	169.973		GSMUA_Achr7T05680_001	1.35406	1.28104	0.894593	2.41176		Novel_000467	9.63921	0.50814	7.94967	2.8927
TCONS_00346641	7.3474	31.0715	77.2081	0		GSMUA_Achr10T27860_001	0	0	0	0		Novel_000464	0	0	9.11863	0
TCONS_00179597	59.3988	69.9684	0	0		GSMUA_Achr10T30950_001	13.3568	9.11949	4.70305	9.06371		Novel_001538	0	0	0	14.5907
TCONS_00194833	2.98488	1.92463	10.9831	9.69798		GSMUA_Achr9T24840_001	29.5409	31.1006	18.1898	24.1731		Novel_001539	17.8893	34.3411	13.4666	26.4388
TCONS_00012636	2.44968	4.53133	0	0.801275		GSMUA_Achr1T03440_001	89.3174	57.7684	30.845	47.8339		Novel_001334	0	0	33.7245	0
TCONS_00054418	0	0	53.8834	0		GSMUA_Achr6T12760_001	19.0375	28.0658	13.1918	15.593		Novel_001335	9.1028	477.403	6.75076	54.4653
TCONS_00224267	0	0	5.26536	0		GSMUA_Achr3T19710_001	2.99877	3.32593	2.54835	5.26249		Novel_001337	62.2874	3.46248	0	3.82438
TCONS_00288878	0	0	100.882	0		GSMUA_Achr11T05610_001	0	0	0	0		Novel_001330	0	0	0	56.366
TCONS_00331889	49.1246	39.058	0	134.794		GSMUA_Achr4T01680_001	0	0	0	0		Novel_001331	0	0	25.9894	0
TCONS_00304235	2.65143	9.01478	0	30.1014		GSMUA_Achr10T28600_001	1.14342	7.88645	1.54046	2.41081		Novel_001332	58.5379	96.8673	62.6525	100.085
TCONS_00097089	5.00163	0	0	11.1487		GSMUA_Achr1T12940_001	302.528	589.516	146.449	376.077		Novel_001333	0.195857	0	4.7102	0
TCONS_00252935	6.33864	6.7866	0	7.49138		GSMUA_Achr7T17870_001	32.6426	11.235	14.6281	15.4471		Novel_001338	67.3125	222.212	0	0
TCONS_00258932	0	0	11.5302	0		GSMUA_Achr6T17670_001	0.335359	0	0	0.40897		Novel_001339	94.5913	62.8799	55.2671	324.748
TCONS_00258931	0	0	107.624	0		GSMUA_Achr9T19760_001	17.9489	9.95402	5.19686	8.03075		Novel_001002	0.767142	1.80041	5.33735	0.946769
TCONS_00344762	7.8551	68.4341	0	41.3043		GSMUA_Achr7T04530_001	40.9987	30.7588	26.2462	35.4562		Novel_001394	0	1.33763	11.2549	0
TCONS_00100623	0.424229	0.502151	2.3939	1.58675		GSMUA_Achr6T07690_001	0	0	0	0		Novel_000148	2.96618	6.57021	0.88744	2.56153
TCONS_00191926	0	0	5.97704	0		GSMUA_Achr10T26350_001	0	0	0	0		Novel_000149	7.61484	0	0	0
TCONS_00214951	0.480215	3.45191	0	0		GSMUA_Achr4T05480_001	0.571632	1.39726	4.24333	0		Novel_000144	30.6049	38.6437	9.95631	26.4055
TCONS_00164528	0	0	8.31118	0		GSMUA_Achr8T08570_001	11.9352	132.41	5.72514	5.69388		Novel_000145	39.4247	20.9327	62.3937	38.2553
TCONS_00233704	0	0	59.4607	0		GSMUA_Achr4T28030_001	0.561913	0.310521	0.118741	0.431166		Novel_000147	2.89709	2.36083	0	2.57788
TCONS_00170481	0	11.3415	0	51.5845		GSMUA_Achr6T07480_001	0.109645	0	0.279408	0		Novel_000140	21.1288	71.2593	4.85688	29.9655
TCONS_00192531	0	0	25.5037	2.07796		GSMUA_Achr2T21240_001	0.240601	0	0.31944	0		Novel_000141	49.3312	22.6	22.5034	31.2355
TCONS_00326036	0	0	7.73002	0		GSMUA_Achr2T02220_001	14.4013	8.4833	14.6694	8.7415		Novel_001295	137.133	41.2337	22.5202	35.2175
TCONS_00129472	0	0	3.37081	0		GSMUA_Achr9T00670_001	10.2936	29.9872	8.19394	23.891		Novel_001292	0	0	0	55.8541
TCONS_00027973	0	0	5.59707	2.26229		GSMUA_AchrUn_randomT26530_001	0.46777	0.523531	1.82016	2.18521		Novel_000181	124.304	48.496	22.5797	66.741
TCONS_00027972	0	0	8.04396	0		GSMUA_AchrUn_randomT12230_001	0	0	0.726652	0		Novel_000788	1.09657	30.0082	1.94852	3.24082
TCONS_00138686	0	14.7374	5.31698	8.16797		GSMUA_Achr3T06430_001	9.18699	11.8445	8.2802	8.12642		Novel_000789	5.98872	1.71464	2.12594	7.76187
TCONS_00273585	3.91067	2.29815	2.72769	7.73662		GSMUA_Achr7T27630_001	16.7234	15.6509	12.5216	9.46403		Novel_000786	0	1.23247	0.000316497	5.1314
TCONS_00101972	0	0	38.0349	0		GSMUA_Achr11T17650_001	2.02154	0.970298	0.814099	1.89757		Novel_000787	24.8581	19.3691	9.19902	15.214
TCONS_00203063	0	0	0	16.2991		GSMUA_Achr3T20200_001	6.54161	1.80665	2.14267	12.3512		Novel_000784	26.8689	10.9415	9.8334	16.1142
TCONS_00239685	0	0	0	24.1711		GSMUA_Achr6T21550_001	103.993	48.2141	43.4454	27.3449		Novel_000785	6.10484	4.59192	4.18507	2.05141
TCONS_00183514	0	4.50739	0	0		GSMUA_Achr8T33800_001	23.9983	28.9727	13.6372	20.8295		Novel_000782	0	0	2.0411	2.07923
TCONS_00114015	79.3931	386.32	336.647	670.579		GSMUA_Achr9T23340_001	39.8183	31.6451	23.1144	24.5219		Novel_000783	1.07719	0	5.70684	0
TCONS_00103518	0	0	3.51514	0		GSMUA_Achr1T16240_001	3.31563	5.68542	5.21819	3.68462		Novel_000780	2.91972	0	0	0.129346
TCONS_00004901	0	0	12.5453	9.09105		GSMUA_Achr11T02400_001	0	0	0	0		Novel_000781	0	0	1.71048	0.172753
TCONS_00192362	0	0	69.6797	0		GSMUA_Achr9T14720_001	0	0	0	0		Novel_001184	19.6498	0	0	0
TCONS_00327344	21.3097	29.2143	10.1574	37.9882		GSMUA_Achr3T20540_001	0	0	0	0		Novel_001291	137.881	221.834	27.9264	274.457
TCONS_00294606	0	0	62.1019	0		GSMUA_Achr5T15910_001	8.07426	1.57789	9.35938	5.1487		Novel_000760	15.2297	32.4072	26.9417	0
TCONS_00293610	0	0	12.9947	0		GSMUA_AchrUn_randomT03090_001	46.8585	46.1694	12.0117	50.8081		Novel_000822	5.05583	5.00078	1.57484	3.46399
TCONS_00184427	18.1872	23.8907	0.911091	29.301		GSMUA_Achr7T16560_001	2.93212	0.958398	2.38239	3.16612		Novel_000827	13.513	157.2	0	216.499
TCONS_00073923	6.5475	7.06798	0	0		GSMUA_Achr6T14530_001	47.2843	61.9975	18.0391	21.3668		Novel_000816	0.147355	0	4.18229	1.95672
TCONS_00122501	40.5391	0	0	0		GSMUA_Achr8T05400_001	15.6601	9.56452	16.9823	8.13288		Novel_000814	7.65604	6.11284	2.09031	4.87432
TCONS_00277931	0	57.9153	0	22.0348		GSMUA_Achr7T23680_001	1.61807	0.362624	1.67624	1.32464		Novel_000815	1.08926	0.600473	2.96968	2.6686
TCONS_00020756	71.5504	8.21755	23.971	0		GSMUA_AchrUn_randomT19200_001	1.70538	1.58659	1.40376	3.33222		Novel_000810	2.3237	1.36445	17.8059	1.91363
TCONS_00322830	0	0	3.69274	1.17777		GSMUA_Achr9T06210_001	130.064	74.6037	30.9211	71.998		Novel_000811	0	0	5.90282	0
TCONS_00101021	0	0	77.2081	0		GSMUA_Achr4T14970_001	0	0	0	0		Novel_000818	12.8064	4.51963	6.81879	6.8485
TCONS_00352275	0	0	98.8683	0		GSMUA_Achr9T08640_001	11.8412	5.43394	6.49527	4.87267		Novel_000175	15.642	12.3163	8.72874	13.5556
TCONS_00109976	0	0	0	16.9826		GSMUA_Achr6T01800_001	24.2557	10.8649	9.82188	14.3382		Novel_000173	4.54541	3.51168	2.3034	2.75607
TCONS_00240318	0	0	0	22.0348		GSMUA_Achr5T14340_001	19.5652	15.0272	10.019	13.9651		Novel_000178	0	0.990025	23.9892	0.860672
TCONS_00162293	0	0	199.571	0		GSMUA_Achr9T08070_001	0.228865	0.300651	0.400375	0.208415		Novel_000379	3.49505	5.23096	1.26336	1.74448
TCONS_00349684	0	0	9.93169	0		GSMUA_Achr9T28000_001	136.427	36.0166	123.66	42.1131		Novel_000378	103.256	0	52.2513	68.453
TCONS_00351514	0	0	79.2482	0		GSMUA_Achr8T12060_001	0	0.360428	0	0		Novel_000373	6.73415	9.38739	3.8672	5.2318
TCONS_00124832	3.6355	0	7.88512	0		GSMUA_Achr1T00510_001	0.304718	0	0	0		Novel_000372	3.40275	1.41735	0.694077	1.10046
TCONS_00236274	10.1825	12.8911	3.57534	16.9414		GSMUA_Achr3T26860_001	0.66608	0.560316	0.863807	0.58489		Novel_000370	7.52274	12.3814	4.67675	5.75548
TCONS_00243675	24.9476	5.51269	0	12.3317		GSMUA_Achr9T28740_001	0.391077	0	3.83867	0		Novel_000375	0	7.73671	1.56435	0
TCONS_00210700	2.61144	9.67593	8.99814	4.19694		GSMUA_Achr6T25020_001	64.5799	70.7387	30.401	36.4242		Novel_000599	0	0	4.03569	0
TCONS_00232725	0	0	4.89641	1.04804		GSMUA_Achr2T02640_001	0.325813	1.9757	3.0867	0.373943		Novel_000597	2.44465	3.73588	0	2.28291
TCONS_00323873	0.066906	0.0365321	4.53951	0.83539		GSMUA_Achr4T01640_001	12.9341	14.8471	5.04407	11.5072		Novel_000596	5.52275	10.9368	7.65005	5.72229
TCONS_00323874	0	0	14.4189	2.99428		GSMUA_Achr3T28160_001	16.3777	13.6581	5.48867	9.63681		Novel_000595	35.4153	26.9471	0	0
TCONS_00320490	0	0	31.051	0		GSMUA_Achr9T20990_001	4.37993	7.45619	6.10913	3.88681		Novel_000594	9.89452	20.0588	5.8958	8.49947
TCONS_00030061	0	78.116	0	179.725		GSMUA_Achr3T01250_001	0	0	0	0		Novel_000592	123.951	52.1689	16.0459	53.0461
TCONS_00292127	0	0	22.7827	0		GSMUA_Achr9T17040_001	14.353	7.87571	7.10409	19.2001		Novel_000591	0	8.03566	0	0
TCONS_00116145	6.6761	11.4722	2.55037	0		GSMUA_Achr5T22110_001	5.8597	2.49581	6.38366	2.31264		Novel_000590	0	0	8.03839	0
TCONS_00189500	0	0	83.5451	0		GSMUA_Achr11T13850_001	0	0	0	0.178731		Novel_001424	0	0	147.94	0
TCONS_00242216	6.11188	2.76593	0.537906	2.54423		GSMUA_Achr8T29650_001	3.50035	2.60815	2.43636	1.50866		Novel_001425	0.392018	0	8.83435	0.536327
TCONS_00214139	193.569	101.61	48.0081	71.1669		GSMUA_Achr8T24800_001	121.337	101.238	48.5695	70.8609		Novel_001427	24.3826	0	0	28.4065
TCONS_00083564	38.3342	24.8865	4.75935	30.5492		GSMUA_Achr7T24840_001	123.448	77.8055	13.7599	40.3059		Novel_001421	0	0	0	100.725
TCONS_00058867	6.08112	4.53338	0	7.28753		GSMUA_AchrUn_randomT10410_001	2.60193	1.67423	3.63738	0.655792		Novel_001422	4.7853	86.3967	120.419	0
TCONS_00266859	21.7643	20.0892	0	49.0312		GSMUA_Achr9T06720_001	1.35406	0.512417	0.596396	0		Novel_001423	5.32731	2.32625	3.31366	7.48431
TCONS_00315609	3.17536	0	1.858	0		GSMUA_Achr9T06010_001	10.6292	13.688	6.49143	10.1301		Novel_001428	0	0	5.33087	0
TCONS_00299725	0	147.624	0	226.63		GSMUA_Achr10T02110_001	15.2775	3.53399	10.1574	50.7749		Novel_001429	12.3387	56.6922	148.302	16.2455
TCONS_00351940	0	14.9051	24.6004	0		GSMUA_Achr6T16510_001	74.0308	45.0823	19.9579	45.7884		Novel_000511	2.64278	1.32737	84.4093	5.58292
TCONS_00169334	0	0	283.956	0		GSMUA_Achr6T04380_001	7.48013	6.47659	7.88385	8.83913		Novel_000518	17.5445	5.29592	4.36366	19.7361
TCONS_00044284	46.5165	153.034	38.0349	40.1724		GSMUA_Achr4T30780_001	2.94451	1.2155	2.41186	3.87935		Novel_000580	5.36388	11.7248	2.06159	6.23427
TCONS_00178093	0	0	0	16.5217		GSMUA_Achr6T16870_001	167.655	92.8058	32.3131	34.3884		Novel_000582	178.534	734.668	0	321.615
TCONS_00266053	0	17.6626	0	40.2942		GSMUA_Achr6T23810_001	23.7759	27.2401	11.8947	14.2241		Novel_000706	3.73194	1.77231	1.76451	2.46193
TCONS_00266059	0	0	0	7.76654		GSMUA_Achr9T05180_001	0	0	0.626325	0		Novel_000702	8.23857	0	0	0
TCONS_00326025	0	0	29.5931	0		GSMUA_Achr1T23990_001	0	0.174745	0	0		Novel_000703	31.7871	30.5604	0.0088096	11.9375
TCONS_00110423	0	0	0	42.6252		GSMUA_Achr3T16540_001	0	0	0	0		Novel_000700	11.7897	3.85547	14.5137	3.67179
TCONS_00268592	45.2651	12.1594	10.4147	10.1847		GSMUA_AchrUn_randomT03860_001	0	0	0	0		Novel_000701	6.64317	2.86213	0.563663	2.21419
TCONS_00011716	0	53.6104	10.2589	30.1412		GSMUA_Achr4T07200_001	1.80222	2.36754	0.542752	1.57756		Novel_001075	6.87837	2.16857	4.24925	13.6498
TCONS_00078519	0	0	19.0175	0		GSMUA_Achr4T08430_001	144.547	79.8208	96.4988	107.869		Novel_001074	26.9243	6.60586	26.8967	62.443
TCONS_00121077	0	8.32938	1.65207	0		GSMUA_Achr4T17860_001	17.207	4.13667	14.7295	9.67078		Novel_001073	44.0569	13.2287	17.014	15.31
TCONS_00032999	0	0	0	4.04456		GSMUA_Achr10T30160_001	0	0	0	0		Novel_001071	0	0	7.56814	0
TCONS_00268591	121.171	51.0909	22.8302	26.143		GSMUA_Achr10T10760_001	1.76823	3.53156	0.386483	0.905429		Novel_001070	4.43595	5.20372	4.49904	2.21795
TCONS_00183572	0	92.7673	0	0		GSMUA_Achr3T16900_001	15.1029	18.0751	11.38	15.1631		Novel_001079	0	0.000929527	3.51165	0
TCONS_00011718	3.32825	5.98009	0	0		GSMUA_Achr9T21100_001	46.551	76.4549	18.2465	90.3994		Novel_000069	1.2198	3.32348	1.07307	2.12363
TCONS_00256721	0	0	29.5931	0		GSMUA_Achr7T22500_001	0	0	1.54655	0		Novel_000068	11.7556	11.5697	4.1499	5.42285
TCONS_00093955	0	15.5358	0	0		GSMUA_Achr7T05320_001	1.04702	0	0	2.98934		Novel_000067	6.176	4.8614	4.42046	1.49932
TCONS_00120219	0	36.9491	0	0		GSMUA_Achr7T07220_001	0	0	0	0		Novel_000066	0.457009	2.13591	2.76624	1.22029
TCONS_00271266	13.0617	0	0	18.7887		GSMUA_Achr10T25880_001	53.5408	6.75661	5.32409	16.6758		Novel_000065	0.816292	3.38983	0	0.781653
TCONS_00048339	23.6102	0	0	0		GSMUA_Achr7T00110_001	8.21217	6.29115	2.665	7.89315		Novel_000063	29.6994	34.9842	0	40.2019
TCONS_00040106	0	8.31055	0	0		GSMUA_Achr6T10770_001	3.96815	1.01373	1.93989	1.40796		Novel_000060	5.23525	1.93753	0.594153	1.61536
TCONS_00176397	0	118.237	0	204.183		GSMUA_Achr2T22690_001	0	0	0	0		Novel_000834	33.3598	54.0438	54.8707	55.6346
TCONS_00003692	1.22873	10.3516	0	3.74017		GSMUA_Achr8T26110_001	0	0	0	0		Novel_000395	0	87.5199	0	0
TCONS_00350993	0	0	6.08911	0		GSMUA_Achr9T03260_001	15.0431	28.0338	11.6887	15.8588		Novel_000932	4.43777	14.4316	5.19569	7.97984
TCONS_00023915	0	0	112.848	0		GSMUA_AchrUn_randomT02350_001	1.87105	3.60428	0.423708	2.2686		Novel_000391	31.8486	9.41453	10.2367	3.39315
TCONS_00082340	0	0	17.5408	0		GSMUA_Achr2T20500_001	40.7346	23.3182	22.122	12.7671		Novel_000934	0	0	24.6227	12.0994
TCONS_00053278	0	0	11.71	0		GSMUA_Achr4T25120_001	0.321594	0.475204	0.818896	0.371317		Novel_000648	5.29391	4.75296	6.09055	4.2599
TCONS_00053277	0	0	3.78931	0		GSMUA_Achr5T08390_001	0	0	0	0		Novel_000516	0	0	2.575	2.05282
TCONS_00053276	0	0	22.5202	0		GSMUA_Achr3T28890_001	126.459	88.3198	64.8962	97.37		Novel_000515	0.970751	0	0	0
TCONS_00229025	0	0	3.71256	1.61207		GSMUA_Achr4T28350_001	18.9854	11.1723	37.7569	6.6792		Novel_000514	1.49929	1.62731	0	0
TCONS_00213548	0	17.7467	0	0		GSMUA_Achr1T09310_001	0	0	0	0		Novel_000513	6.39336	0	3.40672	5.96402
TCONS_00321802	0	0	9.50332	0		GSMUA_Achr11T10580_001	2.41569	1.92606	2.5666	1.43971		Novel_000512	16.1974	34.9114	220.073	44.2433
TCONS_00321805	0	3.76345	10.8852	0		GSMUA_Achr11T21190_001	0	0	0	0		Novel_000510	0	0	23.4348	0
TCONS_00321806	0	1.4841	11.5509	0		GSMUA_Achr1T14000_001	0.230885	0	0	0.2745		Novel_000519	3.7908	3.14189	5.02429	6.18721
TCONS_00321807	0	69.77	279.4	53.1877		GSMUA_Achr1T19710_001	0.553706	0	0.233916	0.106184		Novel_001112	13.513	0	0	0
TCONS_00100931	0	0	3.76375	0		GSMUA_Achr6T20940_001	2.001	2.56861	9.32685	1.19502		Novel_001113	0	0	12.9269	4.8966
TCONS_00100930	0	0	36.0257	0		GSMUA_Achr10T04440_001	0	0	0	0		Novel_001036	0	0	49.4341	0
TCONS_00288717	0	0	56.4499	0		GSMUA_Achr4T11840_001	0.658465	22.8956	1.44724	1.04096		Novel_001034	0	0	5.22833	0
TCONS_00260784	0	0	35.123	6.51655		GSMUA_Achr6T34740_001	93.8854	91.7797	64.2731	73.9013		Novel_000367	55.6109	33.0823	68.3294	31.9267
TCONS_00253954	0	0	73.9702	0		GSMUA_Achr6T31270_001	1.12033	2.68265	0.591807	2.14898		Novel_000236	0	0	0	2.37017
TCONS_00017405	63.8552	14.1611	0	75.3415		GSMUA_Achr10T16880_001	10.5898	11.0585	7.13367	10.4544		Novel_000234	1.42363	2.64473	0	0
TCONS_00058080	0	0	0	16.9826		GSMUA_Achr8T13360_001	121.192	129.212	127.165	71.5946		Novel_000233	5.25171	6.38576	3.32858	3.99499
TCONS_00230315	0	0	1.77459	0		GSMUA_Achr5T13250_001	0.296855	0	0	0		Novel_000238	1.24112	0	0	0
TCONS_00328734	0.538331	0	0	3.4548		GSMUA_Achr3T22720_001	0	0	0	0		Novel_000498	11.5039	7.25428	9.13873	4.97104
TCONS_00269034	0	0	0	44.0697		GSMUA_Achr3T14300_001	246.674	9.54245	40.9173	20.2682		Novel_000499	23.9194	15.6932	6.04607	15.3807
TCONS_00331044	41.1717	0	0	129.964		GSMUA_Achr7T16230_001	82.1327	135.696	46.6856	46.329		Novel_000492	3.0605	4.3018	4.74289	2.20596
TCONS_00013524	27.0261	62.8799	0	0		GSMUA_Achr8T34010_001	0	0	0.210257	0.0478967		Novel_000493	0	0	7.43484	0
TCONS_00228776	0	3.53399	25.3936	0		GSMUA_Achr7T03420_001	70.2409	28.0366	85.7748	59.7324		Novel_000490	1.91962	0.359867	0.406336	3.40442
TCONS_00228775	0	0	209.039	0		GSMUA_Achr5T00410_001	0	0	0	0		Novel_000491	0.610884	0	2.68887	1.22663
TCONS_00292825	13.5142	9.23335	27.239	10.2834		GSMUA_Achr11T08270_001	4.69137	4.88619	1.87805	2.48852		Novel_000494	19.3935	20.4572	11.6179	14.6199
TCONS_00292822	0	0	16.2197	0		GSMUA_Achr10T01260_001	105.698	47.0527	63.6348	58.2379		Novel_000495	3.92592	0	0	0
TCONS_00021220	0	13.4026	10.2589	15.0706		GSMUA_Achr11T24400_001	288.419	85.3715	86.2619	268.512		Novel_000683	4.37613	1.5462	3.78331	4.92397
TCONS_00223890	0	0	12.4408	0		GSMUA_Achr11T00710_001	13.0938	9.32999	6.86747	7.13449		Novel_001546	19.8143	29.0609	0	18.4481
TCONS_00052650	0	0	20.6703	0		GSMUA_Achr7T24870_001	25.3782	16.5935	13.7656	15.0406		Novel_001545	23.9717	6.14911	0	34.4912
TCONS_00314720	14.1874	0	123.002	16.9826		GSMUA_Achr11T03810_001	6.87451	3.64075	4.05513	8.25283		Novel_001543	2.02753	3.55149	0	0.423401
TCONS_00225072	0	0	6.80975	0		GSMUA_Achr8T34110_001	0	0	0	0		Novel_001542	39.08	21.1584	72.0515	24.1711
TCONS_00114854	13.5043	18.3544	0	30.5116		GSMUA_Achr3T04930_001	16.1034	10.8277	119.425	10.2677		Novel_001540	0	0	16.2197	0
TCONS_00113873	0	2.41523	0	13.2027		GSMUA_Achr8T24750_001	62.5912	24.1329	7.50662	45.8714		Novel_000817	23.8844	10.689	2.16821	8.12174
TCONS_00254374	0	0	6.06539	0		GSMUA_Achr9T24170_001	7.18	7.63612	3.31365	5.47953		Novel_000813	1.5394	3.24051	0	0
TCONS_00335434	229.918	525.284	68.5225	115.348		GSMUA_Achr10T23430_001	4.06203	3.76151	0.642635	1.69972		Novel_000963	13.3977	5.07149	0	8.32748
TCONS_00300053	2.21889	21.6474	25.9785	35.9093		GSMUA_Achr7T17480_001	0.0676408	0.223111	0.340334	0.0773851		Novel_000961	79.5469	50.3837	69.0562	49.2696
TCONS_00254379	0	0	37.907	0		GSMUA_Achr4T29660_001	0	0	0	0		Novel_000966	0	0	11.4921	1.13753
TCONS_00151382	13.8953	21.9661	8.91309	10.3672		GSMUA_Achr11T02480_001	0	0	0	0		Novel_000964	5.20173	0	0	0
TCONS_00044350	0	43.7599	0	50.3725		GSMUA_AchrUn_randomT24790_001	28.4617	53.485	3.12713	15.3957		Novel_000965	4.00142	3.49315	4.65388	3.33017
TCONS_00010874	11.3034	76.9109	0	29.3498		GSMUA_AchrUn_randomT13170_001	282.307	236.479	113.899	236.607		Novel_000969	7.93268	0	1.45876	4.94507
TCONS_00054880	0	0	7.321	0		GSMUA_Achr8T04680_001	1.46092	2.95897	3.74959	1.07987		Novel_001168	0.66309	0.826899	8.13409	0.879093
TCONS_00009033	0	0	0	5.32346		GSMUA_Achr6T24250_001	6.60982	4.91151	10.3978	10.7997		Novel_001160	31.4022	0	13.9927	9.04917
TCONS_00098329	1.76282	2.30607	7.29382	0		GSMUA_Achr11T11940_001	10.3139	15.1921	12.2172	9.81975		Novel_001163	41.1574	20.5261	6.4553	54.7852
TCONS_00286633	0	0	9.95631	0		GSMUA_Achr1T06180_001	208.884	293.294	204.704	220.67		Novel_000021	0	0	2.39316	0
TCONS_00334016	14.3226	7.97295	5.93674	9.44663		GSMUA_AchrUn_randomT13770_001	0	0	0	0		Novel_001248	10.1909	4.815	4.32663	4.09442
TCONS_00293917	0	0	27.9991	0		GSMUA_Achr11T01490_001	0	0	0	0		Novel_001240	5.21557	1.18747	1.39815	1.49787
TCONS_00345134	135.725	56.6922	0	64.9821		GSMUA_Achr2T05920_001	17.3086	9.95592	7.76757	7.98666		Novel_001241	18.2684	2.52409	3.04621	0.667127
TCONS_00267045	0	0	0	34.2265		GSMUA_Achr10T24400_001	0.146417	0	0.299791	0		Novel_001242	0	0	139.359	0
TCONS_00222857	4.56362	2.45464	0	1.28929		GSMUA_Achr5T05640_001	0	0	2.48428	0		Novel_001243	0	0	16.8017	0
TCONS_00025731	0	0	6.18808	0.769449		GSMUA_Achr7T02590_001	85.511	70.8118	17.5086	40.3085		Novel_001244	7.25476	0	5.84748	13.3721
TCONS_00022103	0	0	13.8863	0		GSMUA_Achr9T03550_001	15.3251	18.9134	7.39162	2.59735		Novel_001245	0	0	14.485	0
TCONS_00055682	0	0	7.88512	0		GSMUA_Achr7T14810_001	0	0	0	0		Novel_001247	205.337	137.446	202.682	328.697
TCONS_00189401	0	0	7.28921	0		GSMUA_AchrUn_randomT10820_001	23.1345	32.7279	32.7142	42.7504		Novel_001344	0	0	41.3758	0
TCONS_00345680	8.64419	0	0	1.9067		GSMUA_Achr9T03180_001	48.7399	83.2022	26.6074	19.7123		Novel_001348	0	7.28885	0	1.37425
TCONS_00303839	6.14151	22.831	9.29995	10.7879		GSMUA_Achr6T11400_001	0.351354	5.11461	0.251215	0.800712		Novel_000388	12.5814	6.511	7.42667	9.72629
TCONS_00227321	0	0	10.2589	0		GSMUA_Achr3T20850_001	0	0	0.867283	0.38675		Novel_000389	0.792295	2.20984	1.21654	0
TCONS_00227322	0	0	71.856	0		GSMUA_Achr2T10510_001	3.13243	1.17206	1.54295	2.15591		Novel_000382	7.68722	2.17749	34.4764	29.2391
TCONS_00334478	38.7211	89.5239	104.503	581.851		GSMUA_Achr1T21550_001	41.1135	82.8046	16.7226	38.8862		Novel_000383	10.1429	6.82352	1.75512	2.94017
TCONS_00204169	0	3.46248	0	7.64876		GSMUA_Achr11T20930_001	4.2575	19.1987	58.3369	32.6947		Novel_000380	44.9878	37.8117	9.32448	27.1619
TCONS_00165560	0	0	55.2671	0		GSMUA_Achr5T29030_001	19.6781	10.6652	6.21736	13.1391		Novel_000384	4.06953	6.74536	0.738781	1.29593
TCONS_00345110	2.95623	2.16959	5.87792	0		GSMUA_AchrUn_randomT01880_001	0	0	1.9724	0		Novel_000385	0	15.1171	0	0
TCONS_00305579	1.23265	3.09198	0.343037	2.94205		GSMUA_Achr6T24850_001	20.2272	18.3558	16.4407	36.3113		Novel_000652	109.329	212.049	259.334	183.153
TCONS_00152678	0	9.41405	8.91309	6.91147		GSMUA_Achr4T24440_001	0	0.464548	0	0.488781		Novel_000654	20.5584	14.309	0	48.8972
TCONS_00077046	0	0	3.71593	0		GSMUA_Achr1T12310_001	28.4745	9.14246	2.23684	11.3187		Novel_000657	6.04238	2.70493	3.1616	2.20322
TCONS_00345697	9.98476	17.9403	36.2025	13.4065		GSMUA_Achr7T22210_001	37.2928	28.4006	15.3277	8.88444		Novel_000658	0	0	11.0193	0
TCONS_00337586	0	62.1431	0	0		GSMUA_Achr9T20220_001	0.464449	0.263998	0	0.276182		Novel_000659	2.18292	1.34423	7.79872	1.40467
TCONS_00135897	0	0	12.3114	3.20066		GSMUA_Achr8T15340_001	0	0	0	0		Novel_000572	2.47868	0.693396	0.200177	1.0853
TCONS_00077049	0	0	327.602	0		GSMUA_Achr4T02260_001	2.7897	1.154	0.922722	1.86033		Novel_000287	14.0188	9.65196	0.496159	5.73265
TCONS_00028643	0	0	16.0768	0		GSMUA_Achr10T03880_001	48.2842	34.2469	9.98467	21.3935		Novel_000407	0	0	97.8146	0
TCONS_00257851	0	0	3.5497	0		GSMUA_Achr9T04010_001	16.999	13.1509	9.39132	8.27004		Novel_000401	71.4208	107.788	23.4001	96.4636
TCONS_00068058	0	11.3415	0	0		GSMUA_Achr10T14910_001	97.9684	59.9491	102.757	96.2761		Novel_001154	35.9158	26.268	9.53392	19.795
TCONS_00289119	0	0	7.28921	0		GSMUA_Achr1T00590_001	0	0	0	0		Novel_000237	1.36179	6.00189	0.000173443	0
TCONS_00256448	0	0	3.94481	0		GSMUA_Achr2T09480_001	0.107535	10.4348	0.202046	14.1641		Novel_000412	5.76233	0	0	0
TCONS_00104525	0	0	0	38.0719		GSMUA_Achr4T25600_001	6.18533	2.81722	4.22301	6.25371		Novel_000413	10.3989	1.16859	0	0.40897
TCONS_00020616	0	0	4.81099	0		GSMUA_Achr9T03860_001	0	0	0	0		Novel_000410	3.09613	0.772568	3.57523	0.806597
TCONS_00140227	34.5972	227.495	0	127.349		GSMUA_Achr3T31420_001	0	0	0	0		Novel_000416	12.1595	10.1005	4.27558	9.80866
TCONS_00190614	0	0	25.736	0		GSMUA_Achr1T18940_001	0	0	0	0		Novel_000414	0.772628	0	0.916535	1.51143
TCONS_00318886	0	0	7.73002	0		GSMUA_Achr6T23310_001	0	0	0	0		Novel_000045	1.4606	3.09974	1.12927	1.02111
TCONS_00332989	7.08186	11.435	20.5131	22.6214		GSMUA_Achr11T05280_001	0	0	0.14619	0		Novel_000418	16.9048	27.3047	34.5958	43.8591
TCONS_00349886	0	1.23881	18.9366	1.33086		GSMUA_Achr3T11890_001	64.9967	61.5695	39.4534	31.1574		Novel_000230	8.75119	5.67146	0	8.41233
TCONS_00193910	0	0	5.50861	0		GSMUA_Achr10T01910_001	0.745724	2.48787	0.954461	2.16117		Novel_000231	0.680928	2.25039	4.85847	0
TCONS_00232151	1.42802	2.07839	5.59707	6.79129		GSMUA_Achr8T14650_001	0.117592	0	0.300393	0		Novel_000239	1.7263	0	1.1122	0
TCONS_00260081	0	0	5.99274	0		GSMUA_Achr10T04620_001	0	0	0	0.762596		Novel_000041	10.6034	5.44221	1.20434	3.56966
TCONS_00027344	0	0	25.9785	0		GSMUA_Achr8T16800_001	50.0334	36.4756	15.4714	25.7027		Novel_001157	14.084	1.31201	10.0844	4.1175
TCONS_00051292	0	0	37.907	25.3439		GSMUA_Achr1T13090_001	1.65318	0.228836	1.57672	1.66867		Novel_001013	0	0	6.58278	0
TCONS_00204943	8.86684	0	0	1.94354		GSMUA_Achr6T08580_001	1.22559	1.04345	3.85657	0.568325		Novel_000163	3.21992	4.14283	1.29756	0
TCONS_00098206	0	0	6.46677	0		GSMUA_Achr3T15930_001	0.828828	1.18365	0.907628	2.46724		Novel_000497	9.35417	10.5976	6.03645	12.0671
TCONS_00210420	7.59157	10.6557	12.1032	5.75228		GSMUA_Achr8T16940_001	0.141249	0.472849	1.27217	0.986358		Novel_001351	0.110768	0.200174	4.30333	0.10422
TCONS_00179367	0	0	0	18.1821		GSMUA_Achr6T06030_001	0	0	0.118741	0		Novel_001547	0	0	0	20.091
TCONS_00303063	18.1186	175.04	157.17	402.98		GSMUA_Achr9T13420_001	2.59178	5.62496	0.44088	3.12717		Novel_001541	0	7.11108	0	16.0164
TCONS_00080111	0	0	5.57269	0		GSMUA_Achr11T25660_001	14.4119	9.19229	24.3197	24.4065		Novel_001548	19.9331	11.0871	18.9535	103.487
TCONS_00273796	0	117.174	0	0		GSMUA_Achr4T31760_001	3.69928	7.81399	0.921276	0.820421		Novel_001252	0	0	10.356	0
TCONS_00077868	0	0	2.68686	0		GSMUA_Achr4T11560_001	22.3291	10.635	14.4458	9.31523		Novel_001255	0	0	8.29698	0
TCONS_00347182	0	0	18.1333	0		GSMUA_Achr5T23980_001	0.631733	1.56472	0.957991	0		Novel_000289	0	0	7.21648	0
TCONS_00347186	0	0	79.281	0		GSMUA_Achr9T19650_001	9.88966	12.7264	1.81333	13.221		Novel_001487	0	355.726	0	501.607
TCONS_00288937	0	0	4.77035	0		GSMUA_Achr4T01520_001	3.79855	3.32666	2.09099	4.41517		Novel_001185	6.95979	4.1286	0	3.8066
TCONS_00077866	0	0	3.94256	9.25384		GSMUA_Achr4T09570_001	3.17145	1.00087	1.8365	0.937978		Novel_000872	0	0	9.27628	0
TCONS_00287229	0	0	3.64461	0		GSMUA_Achr9T01460_001	14.4064	119.666	15.1927	10.3234		Novel_000879	18.5097	58.2692	597.892	11629.8
TCONS_00345969	4.76623	3.05906	0	1.0897		GSMUA_Achr1T01040_001	44.2807	15.2968	28.0718	6.23754		Novel_000848	2.82983	0	0	0
TCONS_00287220	0	0	3.20199	0		GSMUA_Achr5T11200_001	3.6045	13.0221	106.603	6.35101		Novel_000845	19.2716	38.2117	0	0
TCONS_00137760	2.17359	0	0	4.80702		GSMUA_AchrUn_randomT19810_001	5.02751	7.18164	5.81368	6.23765		Novel_000844	0	0	2.4482	0
TCONS_00169687	4.80043	4.29742	3.18007	12.8039		GSMUA_Achr1T07890_001	10.3279	5.86493	12.1413	3.66741		Novel_000847	4.27529	0	11.1994	5.45546
TCONS_00124207	80.4891	0	0	0		GSMUA_Achr6T29480_001	1.34598	0.149993	1.3826	1.25126		Novel_000846	7.82866	3.26347	0	0.292602
TCONS_00050118	0	0	6.18476	2.67183		GSMUA_Achr9T11590_001	7.62247	15.3977	4.10519	21.6712		Novel_000841	1.13917	0.614062	4.4547	0.655519
TCONS_00186078	10.4068	0	0	0		GSMUA_Achr9T03510_001	16.3007	9.06529	3.37397	9.35725		Novel_000840	43.4758	40.9628	14.2774	41.3791
TCONS_00193347	0	0	1.33751	0		GSMUA_Achr4T20360_001	44.4278	62.7873	33.3396	47.4439		Novel_000843	1.26821	1.50067	5.36458	0.526857
TCONS_00019755	0	0	18.2582	0		GSMUA_Achr9T11360_001	3.31924	4.7137	4.08007	4.98946		Novel_000302	6.13701	5.51452	1.77485	4.45652
TCONS_00019759	0	0	15.6109	0		GSMUA_AchrUn_randomT07430_001	18.228	8.91409	17.5604	13.374		Novel_000300	7.89494	8.75817	5.83913	6.16631
TCONS_00136490	0	0	29.5931	0		GSMUA_Achr7T08740_001	8.67238	3.62371	3.01636	3.12497		Novel_000301	0	0	8.18937	0
TCONS_00344763	4.72531	28.6737	0	74.8468		GSMUA_Achr8T19450_001	59.7091	12.3615	1.6904	3.04095		Novel_000306	18.915	9.64477	6.14238	12.4587
TCONS_00146330	0	0	0	18.4722		GSMUA_Achr4T15730_001	0	0	0	0		Novel_000307	0	2.72941	8.7756	0
TCONS_00033801	0	0	0	6.33749		GSMUA_Achr6T25550_001	0	0	0	0		Novel_000304	2.43914	4.19055	1.86657	1.76821
TCONS_00277019	27.4111	14.309	0	16.2991		GSMUA_Achr6T03330_001	0.258755	0.380745	1.09111	0.0991031		Novel_000305	0.216325	2.45119	7.12473	3.84441
TCONS_00130266	0	0	13.9875	0		GSMUA_Achr8T06590_001	0.22696	0.125922	0.579041	0		Novel_000308	0	0	84.1928	0
TCONS_00136147	0.0784337	0.0861801	4.34296	3.23728		GSMUA_Achr3T12810_001	0	0	20.6703	0		Novel_000309	0	0	32.4395	0
TCONS_00216002	0	0	0	0		GSMUA_Achr8T31730_001	0.399536	0.90236	0.261797	1.65021		Novel_001162	49.2555	20.6497	3.5025	4.60763
TCONS_00216007	0	12.2255	0	0		GSMUA_Achr6T09000_001	30.2333	7.50127	19.073	14.619		Novel_001164	8.98388	7.22589	2.86496	9.1279
TCONS_00023110	0	0	7.61552	0.667127		GSMUA_Achr5T02270_001	4.35389	0	0	0		Novel_001167	0	0	4.65774	0
TCONS_00126939	0	0	86.2748	0		GSMUA_Achr3T12570_001	0	0	0	0		Novel_001166	6.4559	15.5957	37.8681	27.5047
TCONS_00338771	0	20.7053	0	0		GSMUA_Achr3T01510_001	6.82957	3.7234	4.14813	5.01883		Novel_000774	164.133	60.8936	53.3856	107.672
TCONS_00209403	0	0	0	106.802		GSMUA_Achr7T03110_001	0	0	0	0		Novel_000431	7.68044	7.62305	8.49622	5.01466
TCONS_00270598	0	7.25731	0	9.84589		GSMUA_Achr1T16970_001	127.915	90.6091	29.5186	29.1413		Novel_000558	7.456	1.47393	3.57131	3.65954
TCONS_00006336	0	0	0	3.03451		GSMUA_Achr1T08320_001	4.78746	6.22525	3.92792	5.40249		Novel_000555	10.0996	13.9223	7.60055	8.08361
TCONS_00294479	0	0	31.2218	0		GSMUA_Achr10T29260_001	2.78479	6.67461	8.82522	3.39977		Novel_001369	0	8.93952	0	8.94526
TCONS_00290998	0	4.76254	6.51897	0		GSMUA_Achr11T00900_001	54.1271	38.035	25.0803	44.6446		Novel_001363	0	0	73.3181	0
TCONS_00289659	0	0	2.45117	0		GSMUA_Achr1T20370_001	62.038	141.577	61.4652	43.5644		Novel_001361	0	0	6.51905	0
TCONS_00127790	0	0	3.32447	0		GSMUA_Achr2T15340_001	89.7315	48.5552	51.613	83.8977		Novel_001367	277.633	423.446	0	265.882
TCONS_00289654	4.11423	14.5337	4.63775	4.18038		GSMUA_AchrUn_randomT00400_001	13.43	9.60955	11.3147	8.89403		Novel_001366	54.8223	28.618	0	162.991
TCONS_00121651	31.588	67.6455	28.225	0		GSMUA_Achr9T15810_001	0	0	0	0.178731		Novel_001365	1.14903	97.8478	0.541328	101.061
TCONS_00121650	4.59002	7.5269	0	0		GSMUA_Achr5T05140_001	48.4356	28.0449	26.0841	26.7405		Novel_001364	30.0845	245.21	30.7179	23.3452
TCONS_00122609	27.0261	0	0	0		GSMUA_Achr8T10760_001	0	0	0	0		Novel_001202	0	0	12.2872	0
TCONS_00215856	9.62839	8.45605	0	4.00784		GSMUA_Achr11T18380_001	48.2123	33.6339	10.6395	39.4689		Novel_000113	11.2819	14.7374	10.634	16.3079
TCONS_00212802	5.5254	6.0468	2.91158	2.55517		GSMUA_Achr4T12420_001	16.9084	22.6829	0	25.7923		Novel_000110	10.1937	8.23008	1.15414	8.61112
TCONS_00332813	342.135	317.784	20.2305	161.744		GSMUA_Achr11T06340_001	2.86769	4.74126	1.74903	4.7281		Novel_000117	26.9353	6.13716	0	11.8647
TCONS_00080179	0.891231	1.98342	7.82926	2.95394		GSMUA_Achr8T07740_001	1.02491	0.981323	0.566074	0.682458		Novel_000115	48.1107	41.4263	9.39487	7.73762
TCONS_00264888	2.35211	15.0621	2.50916	5.36327		GSMUA_Achr1T14120_001	14.1375	30.8138	3.72639	5.41294		Novel_000114	0	0	26.9652	0
TCONS_00228035	0	0	3.89267	0		GSMUA_Achr5T14660_001	1.18037	0.94607	1.53178	1.18516		Novel_001411	0	0	9.23352	0
TCONS_00332818	51.6511	123.969	0	95.1119		GSMUA_Achr4T26970_001	42.1207	56.5582	21.8852	36.3292		Novel_001099	891.861	1226.16	5526.71	2345.4
TCONS_00129428	0	0	3.51289	0		GSMUA_Achr6T33320_001	249.917	301.758	157.533	258.236		Novel_001087	0	5.52184	0	0
TCONS_00265372	12.3953	54.5849	24.2356	52.8091		GSMUA_Achr1T26580_001	0	0	0	0		Novel_001097	2.3088	0.451662	8.035	3.32533
TCONS_00157414	4.72531	0	0	0		GSMUA_Achr1T10150_001	166.849	64.9229	254.269	20.916		Novel_000759	5.45325	0	0	0
TCONS_00258743	0	9.68592	10.2589	0		GSMUA_Achr6T21680_001	0	0	0	0.221824		Novel_000758	7.74098	6.78939	4.11467	6.02117
TCONS_00181545	0	52.2578	0	0		GSMUA_Achr5T22900_001	1.42677	63.7369	0.449177	1.47033		Novel_000755	0	0	0	95.1119
TCONS_00228034	0	0	4.25516	0		GSMUA_Achr6T19260_001	0	0	0	0		Novel_000754	0	0	11.4151	0
TCONS_00329474	0	0	0	7.76051		GSMUA_AchrUn_randomT27880_001	0.0737937	0.568646	0.185994	0.253634		Novel_000757	1.53574	4.1726	0	0
TCONS_00033021	0	14.5444	7.1856	10.8121		GSMUA_Achr3T03960_001	19.7486	9.14255	26.027	27.6887		Novel_000756	3.72917	4.1685	9.81822	6.57871
TCONS_00148937	7.30116	67.013	0	0		GSMUA_Achr10T22370_001	0	0	0	0		Novel_000753	5.43622	8.83784	7.80914	22.3327
TCONS_00321263	0	0	18.223	0		GSMUA_Achr8T17410_001	28.6694	21.749	17.1101	19.2385		Novel_000752	0	1.33682	1.73284	0.858029
TCONS_00052132	6.62377	13.7862	22.5202	0		GSMUA_AchrUn_randomT09610_001	0.139769	0.93551	0	0.81307		Novel_001088	6.40644	10.1672	5.6397	4.70184
TCONS_00011368	0	28.3461	0	0		GSMUA_Achr7T04010_001	25.0996	12.5464	16.2416	31.3215		Novel_001084	0	0	3.94481	0
TCONS_00080670	0	0	16.0768	0		GSMUA_AchrUn_randomT25910_001	2.84267	1.31305	0.433803	4.89525		Novel_001085	0.105968	0	4.85516	0.733902
TCONS_00148637	0	9.22265	0	1.63146		GSMUA_Achr3T24470_001	0.772456	0.367118	0.4219	0.382519		Novel_001081	1.46781	1.03761	0.361216	3.7944e-05
TCONS_00120260	89.7499	499.976	1916.75	191.882		GSMUA_Achr10T22570_001	21.0454	51.4006	7.41953	10.5049		Novel_000681	12.9364	16.2493	201.267	24.4428
TCONS_00111182	5.74068	19.0691	12.4408	27.4663		GSMUA_Achr9T30330_001	0	0	0	0		Novel_000680	2.33412	2.11822	0.563916	1.1898
TCONS_00213863	0	9.6339	0	1.73715		GSMUA_Achr5T00830_001	0	0	0.879204	0.198395		Novel_001486	0	0	27.239	0
TCONS_00038155	1.7582	1.14663	5.35373	5.10137		GSMUA_Achr4T33060_001	0	0	0	0.736018		Novel_000960	55.9293	50.2976	197.815	56.519
TCONS_00087659	0	0	0	25.3439		GSMUA_Achr9T24490_001	184.075	198.909	116.994	304.575		Novel_000968	0	0	8.04396	0
TCONS_00211593	94.9283	0	0	68.061		GSMUA_Achr6T36460_001	0	0	2568.39	0		Novel_001152	56.4771	62.1367	33.6847	45.7641
TCONS_00296693	0	0	0	6.51655		GSMUA_AchrUn_randomT20620_001	0	0	0	0		Novel_001159	66.4937	70.0134	97.2031	112.213
TCONS_00296696	0	0	0	48.3422		GSMUA_Achr1T19870_001	0	0	0	0		Novel_000035	0	15.9941	4.55168	0
TCONS_00034559	0	0	0	95.1119		GSMUA_Achr6T24290_001	0	0	0	0		Novel_001479	53.6211	36.4581	80.8251	0
TCONS_00034558	100.917	86.5649	99.3169	30.595		GSMUA_AchrUn_randomT29000_001	0	0	0	0		Novel_001471	0	0	10.6072	0
TCONS_00008275	76.2237	19.5515	17.6413	16.7924		GSMUA_Achr11T17150_001	0	0	0	0		Novel_001470	43.8952	26.5488	5.36932	19.6663
TCONS_00141135	16.1102	15.1171	23.42	68.2003		GSMUA_Achr10T15660_001	22.6015	37.4497	41.3402	53.1462		Novel_001477	4.91063	10.602	5.07871	0
TCONS_00258687	0	0	3.47158	0		GSMUA_Achr9T07620_001	48.2249	17.3833	57.3241	28.6015		Novel_001476	0	0	39.6405	0
TCONS_00005014	0	0	0	29.3498		GSMUA_Achr7T27310_001	10.138	9.88718	5.69932	7.35178		Novel_001474	0.296447	1.32507	1.91128	0.691177
TCONS_00217591	3.63611	4.65916	0	0		GSMUA_Achr8T12200_001	0	0	0	0		Novel_001299	11.8307	9.93563	8.66651	5.974
TCONS_00138972	0	0	0	11.979		GSMUA_Achr6T35390_001	0	0	0	0		Novel_001298	0	0	15.151	0
TCONS_00217595	0	4.97076	0	0		GSMUA_Achr10T21270_001	10.1489	9.68191	5.96178	8.19483		Novel_001297	0	0	0	22.0348
TCONS_00225613	0	0	84.1129	0		GSMUA_Achr10T24820_001	5.90644	5.35581	14.2204	7.93595		Novel_001296	0	0	77.5611	0
TCONS_00161917	1.79419	0.501364	3.85744	0.174354		GSMUA_Achr6T12680_001	0	0	0	0		Novel_001294	14.8497	104.953	0	40.2019
TCONS_00225616	0	0	7.88602	0		GSMUA_Achr8T13530_001	0	0	0	0		Novel_001293	8.38655	0.5006	6.1143	1.83225
TCONS_00318870	0	0	10.778	0		GSMUA_Achr6T30280_001	15.7833	5.30957	12.8951	2.89175		Novel_001290	77.0213	219.183	21.024	168.09
TCONS_00332030	0	0	0	68.453		GSMUA_Achr4T18370_001	0	0	0	0		Novel_001058	0	0	3.5572	0
TCONS_00354582	0	0	23.53	0		GSMUA_Achr8T00090_001	0	0	0	0		Novel_000619	1.06238	1.93044	0.777525	0.680541
TCONS_00003088	0	0	0	6.91147		GSMUA_Achr9T14480_001	0	0	0	13.0331		Novel_000738	0	0	13.5516	0
TCONS_00254741	0	0	94.352	0		GSMUA_Achr4T33630_001	4.84691	11.6238	2.43802	4.19115		Novel_000616	2.82963	3.81152	0.566415	1.5044
TCONS_00096871	3.86336	1.28643	0	0		GSMUA_Achr5T13940_001	72.3534	47.0849	26.7911	27.2682		Novel_000617	2.13545	1.89013	4.0909	1.69517
TCONS_00307275	6.59777	5.21616	1.13742	0		GSMUA_Achr3T10420_001	8.93285	5.06685	3.65469	7.36567		Novel_000730	131893	275233	0	330523
TCONS_00037305	0	1.17339	0	8.81087		GSMUA_Achr10T09260_001	5.11782	5.24472	0.889043	2.4131		Novel_000735	11.5221	8.90572	6.09915	5.47888
TCONS_00011504	1.76764	8.13969	0	0		GSMUA_Achr4T24390_001	0.912221	1.62102	0.971674	1.28523		Novel_000734	0	0	9.76549	1.36996
TCONS_00342468	40.2446	147.624	0	0		GSMUA_Achr11T20110_001	4.05518	3.34716	2.82782	3.81512		Novel_000235	0	0	0	1.89342
TCONS_00355187	0	0	45.7084	0		GSMUA_Achr5T04880_001	0.962426	1.4757	0.481388	3.23358		Novel_000232	0	0	0	10.7629
TCONS_00092378	0	1.5741	6.6e-05	0		GSMUA_Achr2T02580_001	0	0	0.390192	0.697685		Novel_000371	6.9702	0.745072	7.95868	0
TCONS_00224058	0	0	31.7893	0		GSMUA_Achr9T17460_001	16.9629	3.71827	5.64444	5.72042		Novel_000269	3.96898	4.82728	5.23827	2.58789
TCONS_00009656	14.773	46.2154	0	84.8286		GSMUA_Achr11T19290_001	0.160618	0.354092	0.202818	0.0921482		Novel_000268	1.67327	8.90148	2.94475	0.520772
TCONS_00307999	2.1738	9.58162	3.76485	3.25733		GSMUA_Achr11T13480_001	0	0	0	0		Novel_000265	6.39926	1.81433	0	1.96918
TCONS_00317493	0	0	3.86501	0		GSMUA_Achr1T13880_001	25.0508	106.464	8.73706	18.0142		Novel_000266	20.9301	6.0585	5.42256	2.19777
TCONS_00344107	26.5945	36.9186	0	10.5312		GSMUA_Achr6T03980_001	0	0	4.38893	0		Novel_000260	0	0	2.06725	0.20721
TCONS_00005423	0	0	0	22.8584		GSMUA_Achr3T19080_001	35.4901	33.3175	17.6061	21.486		Novel_000263	4.02318	3.35588	0.557104	2.25536
TCONS_00133259	0	0	29.3353	0		GSMUA_Achr9T00570_001	0	0	0	0		Novel_000262	0	0	4.80064	0
TCONS_00061832	0	0	0	53.4012		GSMUA_Achr5T04030_001	10.8891	9.936	19.8934	14.1056		Novel_000199	4.47233	34.3411	0	9.7122
TCONS_00354632	0	0	99.7823	0		GSMUA_Achr2T16320_001	6.82326	13.7513	10.5147	6.40919		Novel_000198	0	31.6357	0	0
TCONS_00165243	0	0	15.1885	0		GSMUA_Achr4T23310_001	0.830844	0	1.7529	0		Novel_000193	0	7.55855	0	0
TCONS_00039894	4.09149	54.06	11.9702	0		GSMUA_Achr11T23190_001	10.9146	15.146	25.1277	12.6119		Novel_000192	84.7937	50.3954	26.6694	58.6678
TCONS_00165245	0	0	7.21555	0		GSMUA_Achr8T18990_001	0	0.703579	0	0		Novel_000191	2.97963	3.04487	0	3.43774
TCONS_00227502	0	2.28621	7.22519	0		GSMUA_Achr11T25870_001	11.0088	9.67225	4.41468	2.2745		Novel_000190	17.9051	13.9974	6.55923	9.19273
TCONS_00326565	16.2968	20.5434	6.46343	18.5663		GSMUA_Achr9T08200_001	8.69176	9.64356	4.77486	8.22911		Novel_000195	3729.88	9682.1	1793.35	3434.31
TCONS_00125053	13.2475	82.4675	22.5202	15.6522		GSMUA_Achr1T18980_001	3.0621	0	0	1.60255		Novel_000194	9.19209	0	0	0
TCONS_00253413	19.1576	14.2222	0	0		GSMUA_Achr5T06050_001	159.552	278.182	89.731	180.729		Novel_000376	23.644	10.9585	12.4191	9.38673
TCONS_00167450	0	0	18.1013	0		GSMUA_Achr11T17220_001	30.0495	12.4864	26.6743	16.8323		Novel_000374	14.0242	20.4529	3.08038	10.8245
TCONS_00128433	0	0	3.47158	0		GSMUA_Achr8T31410_001	1.14345	13.3493	0.192277	1.66032		Novel_000517	0	2.81305	0	4.32282
TCONS_00185894	2.50758	5.30633	0	0		GSMUA_Achr3T27870_001	0	0	0	0		Novel_000984	8.52614	10.6155	0	5.25059
TCONS_00165800	0.839559	0	4.73043	0		GSMUA_Achr1T03220_001	0	0	6.30041	0		Novel_001006	1.99627	19.5763	6.0569	5.47824
TCONS_00165801	0	0	4.74555	0		GSMUA_Achr11T22560_001	0	0	0	0		Novel_001007	0.377921	4.51843	1.91333	6.13264
TCONS_00069930	0	118.237	0	0		GSMUA_Achr3T30810_001	84.9016	113.602	48.3956	84.3423		Novel_001004	5.51732	2.93184	4.59926	6.66715
TCONS_00333706	4.46213	2.30607	1.45876	4.94507		GSMUA_Achr7T15820_001	119.408	69.9037	49.3131	63.9257		Novel_001005	0	1.99165	5.33883	0
TCONS_00352271	0	1.17339	5.94787	0		GSMUA_Achr9T20380_001	3.82848	2.74076	3.95539	1.96605		Novel_001003	925.707	59.1183	0	0
TCONS_00107965	15.41	9.06582	8.54973	23.2692		GSMUA_Achr10T05950_001	12.0235	7.43867	6.79591	6.74493		Novel_001000	0	0	8.58422	0
TCONS_00107964	0	0	0	7.5353		GSMUA_Achr4T04810_001	67.2469	49.1963	31.5966	54.8621		Novel_001008	2.68688	3.95888	0.388991	3.54148
TCONS_00226369	0	0	201.763	0		GSMUA_Achr5T09880_001	3.09751	0.296129	1.27041	1.00142		Novel_001009	14.1097	3.19883	0	0
TCONS_00226368	0	0	11.7558	0		GSMUA_Achr4T02700_001	0	0.0979051	0	0		Novel_000018	1.98927	0.826899	5.08381	0
TCONS_00337285	8.48096	40.2417	12.5453	9.09105		GSMUA_Achr3T10040_001	76.7746	47.0931	40.3652	41.4102		Novel_000019	17.4534	10.1179	5.70336	30.3915
TCONS_00026492	0	0	67.5606	0		GSMUA_Achr1T10960_001	0	0	0	0		Novel_000016	0	15.6928	0	0
TCONS_00026491	0	0	3.89703	0		GSMUA_Achr6T02320_001	127.859	44.9068	39.169	34.0437		Novel_000014	0.72654	2.24789	5.44352	0.853692
TCONS_00015616	13.513	94.3199	0	0		GSMUA_Achr10T09370_001	0	0.35376	0.204323	0.184586		Novel_000015	28.8937	27.1975	8.54973	33.2416
TCONS_00337138	5.68049	3.65338	11.4939	0.476481		GSMUA_Achr8T26640_001	12.9708	14.2137	12.6098	10.1196		Novel_000012	10.3495	0	0	10.3348
TCONS_00281439	89.0982	244.889	0	120.606		GSMUA_Achr7T05740_001	6.93466	4.62635	15.9471	9.74922		Novel_000010	0	0	1.40573	0
TCONS_00196448	0	0	107.624	0		GSMUA_AchrUn_randomT06370_001	17.0205	73.8372	0	21.0623		Novel_000011	0	0	13.1593	0
TCONS_00153069	0	34.9842	0	0		GSMUA_Achr8T28730_001	20.0219	17.8574	9.0042	14.1726		Novel_001412	28547.5	95888.4	226245	99817.8
TCONS_00344169	34.4341	0	0	0		GSMUA_Achr6T19160_001	0	0	0	0		Novel_000566	22.5586	13.9051	6.38181	11.3216
TCONS_00070607	8.51023	36.9186	62.1019	0		GSMUA_Achr1T05080_001	8.1263	54.5737	23.8311	28.8894		Novel_000567	3.95803	3.49079	3.19018	2.60741
TCONS_00061581	1.89803	23.7323	16.7519	22.8302		GSMUA_Achr6T32000_001	9.15429	20.1151	3.56515	10.3203		Novel_000565	0.158647	0	4.45145	0
TCONS_00025677	0	0	52.2513	0		GSMUA_Achr6T28960_001	27.2619	33.5838	16.0801	19.6646		Novel_000562	0	0	15.4	0
TCONS_00229151	0	0	7.3857	0		GSMUA_AchrUn_randomT15130_001	24.0808	14.9455	12.8141	17.9501		Novel_000563	7.58711	4.81794	0.742334	7.36786
TCONS_00237039	5.96447	26.6161	4.36853	23.4185		GSMUA_Achr2T23270_001	0	0	0	0		Novel_000560	0	0	19.8202	0
TCONS_00191449	0	0	4.64997	0		GSMUA_Achr8T06510_001	12.3925	7.36242	11.2796	4.43217		Novel_000568	7.28243	67.5504	1.81555	4.55176
TCONS_00191448	0	0	18.6661	0		GSMUA_Achr11T18050_001	0	0	0	0		Novel_000569	0.743499	0	3.43325	0.818365
TCONS_00156587	67.3125	55.5529	0	0		GSMUA_Achr8T03320_001	2.19292	2.14033	6.88197	1.87871		Novel_001217	0	195.29	0	44.9312
TCONS_00281295	537.864	275.196	94.92	184.369		GSMUA_AchrUn_randomT00820_001	0	0	0	0		Novel_001214	0	0	0	5.01689
TCONS_00055498	0	0	7.26221	0		GSMUA_AchrUn_randomT05270_001	41.5007	27.7502	22.5457	42.8955		Novel_001213	0.33074	3.83792	0.904385	0.402879
TCONS_00272554	0	15.5358	0	17.7058		GSMUA_Achr9T01080_001	2.83739	0.893733	1.84305	1.3025		Novel_001212	0	29.8413	0	68.453
TCONS_00024235	0	0	2.506	0		GSMUA_Achr4T15990_001	1.99431	0.469571	8.92601	0		Novel_001211	98.3907	255.293	95.0129	127.28
TCONS_00320795	0	0	72.0515	0		GSMUA_Achr11T11830_001	0	0	0	0		Novel_001210	18.9558	31.4842	6.30335	38.7795
TCONS_00005130	4.35389	16.6211	0	46.9716		GSMUA_Achr6T07000_001	27.3428	13.6098	33.4176	18.6976		Novel_001218	4.36578	1.6219	0.603796	1.1343
TCONS_00216166	3.33186	6.0682	21.6964	0		GSMUA_Achr11T21810_001	16.6516	10.6679	5.63967	15.2488		Novel_000074	7.25476	8.03566	5.84748	13.3721
TCONS_00133651	0	0	13.5197	0		GSMUA_Achr6T14450_001	0	0	1.98965	0		Novel_000077	2.56923	12.2572	0	4.7745
TCONS_00338954	0	82.6462	0	47.556		GSMUA_Achr6T07740_001	0.163794	0.183613	0	0		Novel_000073	9.59519	4.65251	0	2.36892
TCONS_00338951	0	9.94152	0	11.0921		GSMUA_Achr6T14720_001	0	0.0597651	0.136562	0.186486		Novel_000443	1.1982	4.36554	1.27227	2.28408
TCONS_00270955	0	52.2578	0	120.342		GSMUA_Achr10T27430_001	9.02638	4.94297	6.78781	5.4013		Novel_000447	16.7052	6.77062	2.40912	14.4512
TCONS_00338958	12.5919	12.7985	1.83655	3.0672		GSMUA_Achr2T18550_001	0.126514	0.140754	3.07872	0		Novel_000609	0	2.31931	0	2.46198
TCONS_00192795	0	0	147.94	0		GSMUA_Achr10T13030_001	119.228	81.9101	36.9097	79.9618		Novel_000608	239.58	938.214	2490.66	1544.78
TCONS_00201418	0	0	0	40.2942		GSMUA_Achr4T30570_001	0.574446	1.32107	0.38713	1.03849		Novel_000606	2.11769	15.1069	282.42	6.62441
TCONS_00201416	0	55.5529	0	255.843		GSMUA_Achr11T12800_001	3.73924	1.16505	2.36154	1.67926		Novel_000605	170.64	83.5639	29.8762	111.953
TCONS_00190793	0	0	3.51024	0		GSMUA_AchrUn_randomT26040_001	0	0	1.14067	0		Novel_000603	1.6725	0.265445	2.44282	2.48995
TCONS_00021775	0	0	4.4874	0		GSMUA_Achr2T05570_001	35.5962	13.4089	28.6938	21.5231		Novel_000602	1.39092	2.95694	0.366976	1.96333
TCONS_00190795	0	0	3.51024	0		GSMUA_Achr8T18460_001	0	0	0	0		Novel_000601	19.8996	7.48005	16.6915	17.5546
TCONS_00355539	0	0	5.07871	0		GSMUA_Achr1T16110_001	6.0098	6.97361	0.923703	3.4371		Novel_001312	0	3.87333	0.662767	3.50211
TCONS_00298578	0	0	0	3.90576		GSMUA_Achr5T22120_001	4.59486	2.91036	2.25967	5.76679		Novel_001317	4.02877	8.54468	0	3.49729
TCONS_00214993	9.5706	21.1584	0	24.1711		GSMUA_Achr3T29110_001	0	0	0	0		Novel_001318	0	89.5239	0	239.586
TCONS_00161497	0	0	39.7454	0		GSMUA_Achr8T18720_001	13.2845	16.5472	9.94626	6.24064		Novel_001536	53.8746	52.1465	5.73922	35.2728
TCONS_00341822	0	29.9005	0	0		GSMUA_Achr10T29700_001	0	1.18328	0.274929	0.742159		Novel_001537	0	0	38.9841	0
TCONS_00198239	0	0	0	56.6576		GSMUA_Achr8T06170_001	60.9712	28.6206	43.9827	44.2922		Novel_001534	15.0501	5.9679	8.91869	5.43158
TCONS_00101474	0	0.229566	11.2991	0.239926		GSMUA_Achr2T19470_001	4.76518	4.81825	3.42534	1.6731		Novel_001532	0	0	235.755	0
TCONS_00081935	0	0	3.94481	0		GSMUA_Achr11T15140_001	16.999	6.80612	11.2394	6.6414		Novel_001533	2.11691	8.62266	3.71599	3.10055
TCONS_00324236	0	0	3.31879	0		GSMUA_AchrUn_randomT08910_001	21.6353	23.7837	20.5734	17.3382		Novel_001530	27.1311	133.046	0	79.1995
TCONS_00281512	11.6291	0	19.0175	13.3908		GSMUA_Achr9T24010_001	0	0	0	0		Novel_001531	0	42.9518	0	15.6522
TCONS_00080375	0	0	295.881	0		GSMUA_Achr3T11110_001	36.559	36.9838	10.7892	32.5363		Novel_001509	0	0	0	153.137
TCONS_00096406	8.40259	0	3.60026	2.34833		GSMUA_Achr8T25640_001	1.01651	0.62658	0.288111	0.391752		Novel_001505	1.77867	3.78359	2.6412	2.37413
TCONS_00334553	100.611	393.664	0	283.288		GSMUA_Achr5T29330_001	0	0.249432	0	0.129957		Novel_001398	1513.39	694.235	385.277	835.241
TCONS_00344495	24.8042	0	0	0		GSMUA_Achr9T13310_001	0	0	0	0		Novel_001392	8.70971	4.03451	4.35549	4.20375
TCONS_00084877	1322.46	858.682	633.874	1775.51		GSMUA_Achr10T26060_001	12.6065	3.73525	8.28726	8.48155		Novel_001390	12.431	33.2676	11.8395	17.3374
TCONS_00081938	0	57.9153	65.2098	88.1393		GSMUA_Achr9T00130_001	74.9535	89.1545	35.912	39.8678		Novel_001391	35.0712	148.31	147.799	0
TCONS_00324498	0	0	3.39656	0		GSMUA_Achr9T23070_001	5.16395	1.7581	3.02711	2.63236		Novel_001396	0	0	33.7992	0
TCONS_00324494	0	0	28.7424	0		GSMUA_Achr10T16320_001	18.0001	9.51506	8.67373	14.7995		Novel_001397	0	0	49.2007	0
TCONS_00351518	6.24317	4.80093	15.4487	8.29995		GSMUA_Achr8T16980_001	0	0	0	0		Novel_001395	0	0	7.79496	0
TCONS_00080969	0	0	6.40398	0		GSMUA_Achr2T02450_001	5.97817	2.07763	2.23187	1.44386		Novel_001216	1.81578	1.19445	0	3.84573
TCONS_00134378	0	0	73.0329	0		GSMUA_Achr7T10380_001	7.45461	6.54654	1.98603	5.08906		Novel_000245	95.8991	305.2	324.051	304.615
TCONS_00130874	0	0	30.7768	0		GSMUA_AchrUn_randomT15050_001	0	0	0	0		Novel_000244	1.23561	0.931397	2.97449	0.730139
TCONS_00037286	1.47812	0	0	4.73088		GSMUA_Achr6T33440_001	0	0	0	0		Novel_000241	0.982084	1.95917	2.6119	6.44448
TCONS_00071723	4.0249	0	1.29756	1.10727		GSMUA_Achr10T16920_001	0	0	0	0		Novel_000931	0.175658	0.290873	29.7908	0
TCONS_00320071	0	0	10.5245	0		GSMUA_AchrUn_randomT21950_001	0	0	0	0		Novel_000930	19.3485	15.2866	15.383	17.4674
TCONS_00106799	0	0	0	47.7509		GSMUA_Achr5T08400_001	4.76943	4.54108	6.95068	5.96021		Novel_000933	32.5843	0	0	51.2342
TCONS_00245974	0	11.0254	0	0		GSMUA_Achr2T02130_001	66.6124	57.2699	17.7337	31.7225		Novel_000937	0	2.36122	0	0.835821
TCONS_00071893	3.40643	3.08733	0	0.982439		GSMUA_Achr1T20830_001	58.8565	56.4819	22.9089	49.6069		Novel_000936	12.0506	0	0	2.8761
TCONS_00216904	0	3.2113	0	0		GSMUA_Achr7T04230_001	15.6952	27.2048	4.99442	4.67602		Novel_000939	1017.84	1054.79	793.253	1432.28
TCONS_00202679	0	0	3.29674	3.78538		GSMUA_Achr1T01350_001	0	0	0	0		Novel_000096	30.1966	30.879	48.5688	10.1446
TCONS_00037397	0	0	0	13.3908		GSMUA_Achr8T10380_001	1.88825	1.58546	3.0522	2.94133		Novel_000097	0	0	274.612	0
TCONS_00046657	62.6981	0	9.62791	0		GSMUA_Achr1T16670_001	28.155	26.5695	43.7514	38.017		Novel_000095	0.341075	0	5.61505	0.833055
TCONS_00003245	0	0	9.65304	2.38437		GSMUA_Achr7T25880_001	0	0	0	0		Novel_000092	0.492019	1.84679	3.85005	3.05676
TCONS_00004212	27.5902	20.2032	0	46.1392		GSMUA_AchrUn_randomT11010_001	0	0	0	0		Novel_000093	0	0	12.0659	0
TCONS_00082260	0	0	566.005	0		GSMUA_Achr6T10400_001	2.70814	4.87391	0.940681	1.48459		Novel_000091	0	3.19963	0	3.0672
TCONS_00136849	0	0	2.82871	0		GSMUA_Achr6T12600_001	28.6461	15.676	17.5002	25.5457		Novel_000098	0	78.116	0	179.725
TCONS_00124434	8.78069	5.09828	0	5.69166		GSMUA_Achr9T05550_001	9.60489	5.54717	9.20815	23.6956		Novel_000099	0	0	79.4908	0
TCONS_00035589	0	0	0	20.1471		GSMUA_Achr5T01010_001	2.15936	1.46795	1.13777	0.255809		Novel_001340	18.7672	24.6482	0	20.091
TCONS_00077184	17.2237	7.82333	5.82004	3.89908		GSMUA_Achr10T03270_001	0.711264	0.158769	1.64779	0.165601		Novel_000638	3.89036	12.1838	0.820526	15.9393
TCONS_00124391	30.4335	0	0	51.3546		GSMUA_Achr2T10170_001	0	0	0	0		Novel_001346	28.0897	8.60153	0	0
TCONS_00323097	0	0	6.07909	0		GSMUA_Achr6T29500_001	0	0.827202	0	0.865668		Novel_000637	0.320157	0	4.36198	0.388974
TCONS_00042932	0	24.4091	0	0		GSMUA_Achr9T08160_001	0.165603	0.0913157	1.56954	0.0950629		Novel_000835	11.7306	8.90108	55.572	12.6724
TCONS_00042931	0	11.0254	0	0		GSMUA_Achr8T02880_001	7.72221	1.52355	3.14544	2.3269		Novel_000874	47.382	50.7341	56.4499	51.6557
TCONS_00136268	0	0	34.2613	23.0696		GSMUA_AchrUn_randomT22960_001	0	0	0	0.280769		Novel_000875	17.2341	12.2982	0	0
TCONS_00126366	10.2988	0	0	23.1074		GSMUA_Achr2T18640_001	0.309835	0.173349	0	0.180883		Novel_000876	0	0	0	3.59598
TCONS_00285277	51.9312	0	0	0		GSMUA_Achr7T04990_001	20.5817	15.0676	17.5429	7.0653		Novel_000877	22.6577	19.3569	8.00365	12.1619
TCONS_00079175	0	0	6.22509	0		GSMUA_Achr7T21820_001	0	0	0	0		Novel_000870	3.2835	5.19217	2.08448	2.3063
TCONS_00079177	0	0	17.8262	0		GSMUA_Achr3T09810_001	0	0.0955353	0	0		Novel_000871	2.45327	6.82867	2.21948	6.98208
TCONS_00343561	2955.09	2938.67	12269.3	683.433		GSMUA_Achr1T02630_001	0	0	0	0		Novel_000878	0	166.659	0	127.922
TCONS_00028078	0	0	5.10075	0		GSMUA_Achr11T24000_001	8.25417	5.70554	17.3879	3.09033		Novel_001491	1.00589	0	3.47158	4.36487
TCONS_00133726	128.12	52.8407	64.7061	30.0798		GSMUA_Achr1T15610_001	0	0	0	0		Novel_000160	0	1.07974	6.40593	0
TCONS_00026354	0	0	15.6232	0		GSMUA_Achr11T21980_001	0.306802	0.113224	0.390023	0		Novel_000164	76.1484	97.2216	0	36.9444
TCONS_00081182	0	0	2.95716	0.536074		GSMUA_Achr2T02340_001	59.5351	61.9795	21.6493	41.1683		Novel_000687	2.84757	2.06298	3.09772	0
TCONS_00012869	6.97708	8.76746	3.24908	2.80012		GSMUA_Achr3T02710_001	2.53537	1.89373	2.27306	3.28563		Novel_000686	0	0	0	7.10162
TCONS_00337672	0	98.416	0	113.315		GSMUA_Achr9T04710_001	2.73552	0.350723	1.64766	2.2069		Novel_000685	49.1956	17.1705	13.4666	77.6976
TCONS_00128633	0	0	5.51962	0		GSMUA_Achr4T05970_001	16.5587	2.49989	2.26142	6.60616		Novel_000684	7.53463	2.41872	2.18369	3.19396
TCONS_00129580	2.07956	0	9.50332	0		GSMUA_Achr5T15850_001	0	0.221256	0	0		Novel_000682	0	0	0	53.8143
TCONS_00347998	0	0	221.911	0		GSMUA_Achr8T27440_001	2.63494	1.39866	0.584762	1.59004		Novel_000689	6.18865	0.564616	23.7164	15.661
TCONS_00224098	0	0	2.22458	0		GSMUA_Achr7T22000_001	31.0137	35.0656	63.7445	37.7157		Novel_000688	11.0414	4.66009	0	2.29377
TCONS_00048965	14.5812	0	0	0		GSMUA_Achr3T32370_001	21.8173	8.24765	6.27722	36.3953		Novel_001488	25.8588	34.4324	0	38.5854
TCONS_00124987	2.84024	0	1.10702	0		GSMUA_Achr9T26590_001	0.189273	0	2.29828	0		Novel_001482	3449.75	6279.97	5832.41	7270.61
TCONS_00142589	0	0	0	3.78803		GSMUA_AchrUn_randomT03430_001	3.32973	2.67343	7.80438	2.92788		Novel_001483	25.677	13.8877	3.41808	3.87905
TCONS_00168841	0	0	4.09468	0		GSMUA_Achr8T07060_001	38.1194	28.4804	25.9246	19.4819		Novel_001480	0	0	3.53528	0
TCONS_00295484	0	0	7.73002	0		GSMUA_Achr2T09850_001	0.779622	0.494133	1.27784	0.51488		Novel_001481	36.2121	55.3926	3.47158	43.6487
TCONS_00348807	8.18743	163.783	121.939	0		GSMUA_Achr2T17650_001	5.83209	6.02848	6.95888	4.03108		Novel_001484	60.2636	41.378	32.2566	30.7465
TCONS_00079837	0	0	6.51897	0		GSMUA_Achr10T19620_001	7.90037	15.6932	5.04873	8.17884		Novel_001485	0	0	20.9813	0
TCONS_00173878	0	34.9842	61.9661	80.4038		GSMUA_Achr3T11940_001	3.8918	3.44357	1.85247	2.57782		Novel_001150	6.76912	3.68436	0	0
TCONS_00123457	20.1378	0	0	0		GSMUA_Achr10T01840_001	0	0	0	0		Novel_001151	30.5479	22.0964	10.2149	26.8106
TCONS_00328911	6.05302	15.795	2.92595	10.911		GSMUA_Achr8T11840_001	9.66708	6.12727	9.32158	9.4525		Novel_001153	0	0	5.17541	0
TCONS_00315385	51.6511	0	0	0		GSMUA_Achr11T23980_001	105.753	114.555	55.7066	120.192		Novel_001156	0	0	88.6954	0
TCONS_00034282	36.0457	132.297	16.2197	127.091		GSMUA_AchrUn_randomT12190_001	9.18932	19.8519	3.92696	5.65785		Novel_001158	7.209	2.36766	0	1.2702
TCONS_00353875	0	0	8.18984	0		GSMUA_Achr9T04030_001	9.58309	7.50354	6.74606	7.13998		Novel_001117	0	0	5.26276	0
TCONS_00333423	0	0	0	3.32182		GSMUA_Achr8T08340_001	0.516617	0.114418	0.262786	0.119191		Novel_001246	54.3559	0	0	0
TCONS_00123987	57.2559	0	0	0		GSMUA_Achr7T04760_001	35.3787	36.6871	13.2349	20.9768		Novel_000441	0	0	4.75166	0
TCONS_00289805	0	0	19.8202	0		GSMUA_Achr2T10290_001	0	0	0	0		Novel_000440	22.957	9.67799	10.1111	22.1839
TCONS_00091468	1.47223	4.66442	1.15825	0.994661		GSMUA_Achr6T25300_001	0	0	0	0		Novel_000445	3.24093	1.65897	4.01404	0.824166
TCONS_00055375	0	0	8.52245	0		GSMUA_Achr6T05850_001	13.2188	51.4764	0.83507	2.39775		Novel_000444	0	0	4.45655	0
TCONS_00111394	16.3439	80.7517	22.2908	34.0836		GSMUA_Achr4T07610_001	6.42464	4.08183	1.57916	2.36983		Novel_000449	0.886429	0	0.479823	1.57671
TCONS_00100548	0	0	9.56013	0		GSMUA_Achr4T20460_001	0	0	16.0768	0		Novel_000448	1.36014	0.234387	0.124632	3.26253
TCONS_00355574	0	0	14.7714	0		GSMUA_Achr8T14190_001	0	0	0	0.154267		Novel_001453	0.628972	0.162474	31.4305	0.309353
TCONS_00302696	0	0	0	61.7367		GSMUA_Achr11T20550_001	13.5659	10.6447	14.8794	3.7258		Novel_001458	52.9902	27.4892	0	188.182
TCONS_00351650	0	18.3512	57.9399	10.3954		GSMUA_Achr11T25220_001	381.927	321.719	262.45	279.428		Novel_001313	15.2775	10.602	0	11.7173
TCONS_00056253	0	0	58.4972	0		GSMUA_AchrUn_randomT02060_001	0	0.214095	0	0		Novel_001310	1.13981	0	5.63428	4.07538
TCONS_00279487	0.249604	22.2126	0.664708	0.894289		GSMUA_Achr3T07200_001	13.4601	6.6106	11.6523	5.17336		Novel_001311	126.044	108.465	209.686	138.359
TCONS_00172172	106.405	119.241	49.2007	203.791		GSMUA_Achr1T19370_001	5.96561	3.49221	1.55087	5.04821		Novel_001316	0	0	94.6518	0
TCONS_00099871	0	0	9.62791	0		GSMUA_Achr4T21460_001	0	0	0	0		Novel_001314	3.02672	7.77396	5.95286	6.6312
TCONS_00069495	12.907	89.5239	0	68.453		GSMUA_Achr6T11520_001	22.288	24.4137	8.8214	19.9913		Novel_001315	89.7499	1129.65	0	386.963
TCONS_00063512	0	0	5.32455	4.45652		GSMUA_Achr4T20090_001	0	0	14.485	0		Novel_001319	0	15.449	0	102.68
TCONS_00137856	0	0	0	67.9305		GSMUA_Achr11T00180_001	8.22309	1.94126	6.92956	6.13124		Novel_000505	18.2697	34.0491	15.5087	20.6518
TCONS_00117738	1.72002	5.24387	0	0		GSMUA_Achr7T08420_001	39.3996	24.7905	4.98035	22.5215		Novel_000507	6.8215	0	4.67921	1.66611
TCONS_00355029	0	0	97.8146	0		GSMUA_Achr6T02890_001	7.02298	0.268229	5.8265	1.67427		Novel_000509	0	16.9773	2.70019	1.56555
TCONS_00134087	0	0	21.9009	0		GSMUA_Achr5T28600_001	20.2763	9.13037	9.52223	10.913		Novel_000168	14.8754	12.6028	0	6.20326
TCONS_00261742	0	0	39.7454	0		GSMUA_Achr9T11090_001	9.66763	8.58274	6.36658	6.67357		Novel_000169	108.104	408.719	0	144.332
TCONS_00110040	0	0	0	5.54605		GSMUA_Achr10T30560_001	0	0	0	0		Novel_000162	20.1668	27.704	0	10.0649
TCONS_00115670	0	4.97076	0	0		GSMUA_Achr8T03400_001	0.284957	0	0.361444	0		Novel_000161	1.73746	4.0979	4.11597	1.21459
TCONS_00257929	0	0	5.73394	1.12374		GSMUA_Achr10T04510_001	0	0	0.107136	0		Novel_000166	0	0.143231	5.60753	1.19462
TCONS_00219547	13.4635	0	0	0		GSMUA_Achr10T15980_001	16.113	10.0236	7.2046	9.2017		Novel_000167	154.575	73.9988	363.215	14422.2
TCONS_00241928	0	0	0	28.9209		GSMUA_Achr3T22240_001	6.74801	5.99798	6.87641	2.82035		Novel_000165	0	0	14.4752	0
TCONS_00036589	0	0	0	11.979		GSMUA_AchrUn_randomT09140_001	41.2238	85.8679	23.8442	30.5128		Novel_000319	4.01333	2.53269	0	0.653851
TCONS_00256340	0	0	4.53573	0		GSMUA_Achr4T02230_001	12.6381	67.0351	8.18841	11.9553		Novel_000314	4434.97	9639.1	13173.1	9357.24
TCONS_00190222	0	0	3.58897	0.461827		GSMUA_Achr4T24010_001	55.7675	47.8898	24.048	30.3659		Novel_000316	2.46429	1.06068	1.33167	3.40407
TCONS_00065329	0	0	235.755	50.3725		GSMUA_Achr11T12420_001	0	0	0	0		Novel_000764	7.74657	5.94401	2.96556	5.81621
TCONS_00282200	5.95513	0	4.45655	3.45574		GSMUA_Achr8T10620_001	10.2426	25.2887	14.4807	15.432		Novel_000765	0	0	0.00034486	4.36465
TCONS_00223495	0	0	5.1462	0		GSMUA_Achr6T01160_001	0	0	0	0		Novel_000766	3.3381	5.93665	0.460832	1.41896
TCONS_00091288	5.19697	1.88395	3.03064	5.31085		GSMUA_Achr8T17610_001	0.141749	0	0	0		Novel_000767	10.0246	0	1.82475	5.05336
TCONS_00354771	0	0	8.67244	0		GSMUA_Achr4T19860_001	0.210263	1.18977	0	0		Novel_000761	0.484086	4.06311	0.697077	7.96589
TCONS_00119829	0	4.61668	0	0		GSMUA_Achr5T15540_001	0	0.111767	0	0.232841		Novel_000762	4.5876	2.35227	2.93462	6.57646
TCONS_00269940	0	0	0	40.2942		GSMUA_Achr1T23830_001	42.0306	45.4429	18.9514	55.0124		Novel_000763	0.703661	1.08393	2.12563	0.42037
TCONS_00223724	0	0	7.88512	0		GSMUA_Achr1T16580_001	0.701709	0.61753	0	0.160653		Novel_001195	0.358794	1.43694	0.373452	1.65555
TCONS_00168085	0	0	14.485	0		GSMUA_Achr3T22830_001	26.4626	16.1544	5.72389	12.4214		Novel_001197	46.7242	11.7718	0	26.7816
TCONS_00053618	0	0	20.9813	0		GSMUA_Achr9T24710_001	6.56591	6.27283	2.69171	4.54483		Novel_000589	5.67768	10.1033	5.16852	6.26715
TCONS_00053613	5.84331	2.13804	8.67244	11.6508		GSMUA_Achr2T21330_001	0.593301	1.24196	0.135128	0.430582		Novel_000585	33.3076	65.4381	2.37583	52.7231
TCONS_00053612	0	0	79.8285	0		GSMUA_Achr9T02710_001	0	0	0	0		Novel_000925	1.01889	2.81666	0.457321	2.95447
TCONS_00254274	1.44571	0.913403	4.5283	0		GSMUA_Achr4T10040_001	96.1903	40.3498	26.7157	31.2347		Novel_000920	0	0	4.71217	0.64913
TCONS_00205194	0	16.0713	11.695	8.91476		GSMUA_Achr11T00470_001	2.5545	1.21682	1.55565	1.83203		Novel_000387	14.1544	4.03987	6.73787	4.53137
TCONS_00158969	29.6994	34.9842	0	0		GSMUA_Achr3T17240_001	6.75257	3.9213	7.66913	5.52649		Novel_000651	175.67	252.643	55.2671	289.954
TCONS_00189583	0	0	62.0109	0		GSMUA_Achr2T22840_001	0	0.370358	1.07039	0.386583		Novel_000655	0	0	19.325	0
TCONS_00194211	0	0	78.5851	0		GSMUA_Achr4T08790_001	4.93694	4.64094	2.47792	1.78767		Novel_000656	3.97009	0	4.45655	0
TCONS_00263734	45.7442	29.7926	34.665	66.7353		GSMUA_Achr4T18950_001	5.73242	3.77867	3.52099	4.65938		Novel_000351	15.5189	16.4936	5.33627	11.3744
TCONS_00154240	5.40675	3.55149	0	1.2702		GSMUA_Achr1T12580_001	0.323326	0.716728	0.548968	0.248911		Novel_000353	7.60756	1.4841	11.5509	12.8187
TCONS_00334351	0	0	0	11.4731		GSMUA_Achr3T25520_001	0	0	0	0		Novel_000352	0	16.6211	0	21.1372
TCONS_00166964	5.39913	17.4415	20.712	6.32048		GSMUA_Achr6T28290_001	4.04617	13.1161	20.3232	13.8308		Novel_000355	0	0	7.54072	0.528615
TCONS_00167615	0	1.9488	13.3568	1.04007		GSMUA_Achr8T22910_001	0.0844319	0.186288	0.106749	0.387885		Novel_000354	0	0	11.0392	0
TCONS_00271489	0	0	4.9026	3.07774		GSMUA_Achr10T13770_001	13.3943	7.44384	4.51613	6.06611		Novel_000357	10.6149	13.6935	4.05075	3.59817
TCONS_00257669	0	0	35.0817	0		GSMUA_Achr7T19370_001	33.364	13.9676	32.4065	24.6621		Novel_000356	3.65666	0	8.23095	0
TCONS_00324803	0	0	4.51319	0		GSMUA_Achr11T15860_001	16.177	3.4168	38.4239	6.23019		Novel_000359	3.91049	0	0	0
TCONS_00042406	17.4437	105.946	19.0175	53.5632		GSMUA_Achr6T18200_001	174.809	87.6954	233.41	98.2184		Novel_000358	0	0	158.496	0
TCONS_00146429	0	0	0	24.483		GSMUA_Achr6T35530_001	0	0	0	0		Novel_001402	995.778	633.281	505.763	389.657
TCONS_00247831	0	55.5529	0	0		GSMUA_Achr7T10340_001	4.98272	2.9702	2.20279	5.93309		Novel_001403	11.129	15.2831	5.08284	10.2865
TCONS_00308751	0	0	17.8262	0		GSMUA_Achr8T29070_001	64.739	33.369	42.1042	37.7255		Novel_001400	1.42737	0	0	9.23769
TCONS_00090478	0	39.058	0	0		GSMUA_AchrUn_randomT21500_001	0	0	0	0		Novel_001401	0	0	42.0564	0
TCONS_00090475	0	6.43865	2.28134	0		GSMUA_Achr4T15220_001	47.2773	14.6034	31.2172	26.5336		Novel_001406	971.808	1588.89	801.813	1827.05
TCONS_00271675	2.96426	1.78099	0	2.50782		GSMUA_Achr2T06970_001	17.4477	29.9388	27.4622	19.1213		Novel_001407	59.3988	17.4921	145.448	33.5016
TCONS_00233257	0	0	34.2613	0		GSMUA_Achr4T07140_001	121.196	55.3868	131.046	94.3577		Novel_001404	6.19212	8.00611	10.8652	6.72659
TCONS_00335837	0	0	0	40.1724		GSMUA_Achr1T04020_001	1.0688	1.08183	2.25538	0.716833		Novel_001405	3.42048	2.42588	4.06856	2.50358
TCONS_00218258	2.08825	0.448945	0.689688	0		GSMUA_Achr11T25560_001	50.2076	27.1059	13.3486	19.7946		Novel_001408	4.34718	8.90462	0	0
TCONS_00354054	0	2.04805	16.6635	5.01666		GSMUA_Achr8T09240_001	24.6506	38.4745	9.23078	15.6125		Novel_001409	53.2529	43.039	40.4281	60.8889
TCONS_00233258	0	0	8.52245	0		GSMUA_Achr4T17160_001	0	0	0	0		Novel_000993	0	29.8103	0	0
TCONS_00084815	0	2.13853	0	5.72061		GSMUA_Achr7T24030_001	3.72396	8.29395	3.67788	2.25335		Novel_000992	5.00163	0	62.4435	11.1487
TCONS_00235369	32.6281	9.52934	17.6757	27.6876		GSMUA_Achr2T04310_001	152.628	115.598	61.1849	83.336		Novel_000994	0	0	5.44261	0
TCONS_00084814	71.1319	0	0	152.288		GSMUA_Achr2T19130_001	23.0599	20.5403	20.2538	34.1826		Novel_001026	2.21304	1.51705	7.88961	6.55543
TCONS_00031853	0	8.87336	13.9632	20.091		GSMUA_Achr11T01180_001	16.8893	2.8967	17.713	7.77059		Novel_001027	0.889303	0.528638	3.15834	1.11448
TCONS_00321158	0	0	10.3914	0		GSMUA_Achr8T22470_001	358.098	68.2238	205.69	176.522		Novel_000768	1.49669	9.57175	0.723445	0
TCONS_00100935	0	0	16.7181	0		GSMUA_Achr4T17220_001	0	0	0	0		Novel_000769	1.85779	3.69597	0.922477	1.38091
TCONS_00327726	12.4185	19.9165	0	10.8335		GSMUA_Achr7T18940_001	0	0	0	0.908608		Novel_000255	3.59126	1.23808	2.98488	1.30846
TCONS_00212332	38.2824	42.3167	0	0		GSMUA_Achr11T14350_001	19.7074	10.6215	10.4479	13.7945		Novel_000257	0	11.7902	0	0
TCONS_00221165	17.9275	5.23094	7.8116	5.84325		GSMUA_Achr5T17560_001	0	0	0	0		Novel_000252	0	0	12.8246	0
TCONS_00170991	1.06935	0	1.84771	3.50189		GSMUA_Achr5T22450_001	4.37647	2.28116	2.63161	1.69971		Novel_000253	2.1092	0	4.85215	15.5826
TCONS_00286256	0	0	23.42	0		GSMUA_Achr1T26180_001	59.0866	76.6339	35.6318	36.5459		Novel_000258	6.04238	9.01643	1.05387	4.0917
TCONS_00231780	0	0	6.06875	0		GSMUA_Achr9T29120_001	0.440943	0.345974	0.158248	0.287956		Novel_000259	0	0	13.9632	0
TCONS_00024914	0	0	4.12317	0		GSMUA_Achr10T17790_001	0	0	0	0		Novel_000345	0	0.366258	3.30983	1.06061
TCONS_00273506	21.9378	32.8968	0	62.2932		GSMUA_Achr4T15030_001	0	0	0	0		Novel_000980	31.0093	26.5963	14.1661	27.7657
TCONS_00330867	49.1246	0	0	224.656		GSMUA_Achr7T15500_001	0.327135	0	0	0.398135		Novel_000981	19.6392	21.5327	4.51484	14.0141
TCONS_00114760	14.7504	8.63766	0	15.7087		GSMUA_Achr3T08380_001	1.55394	0.541066	2.68634	2.44075		Novel_000982	16.9708	97.9727	14.3014	5.64715
TCONS_00286532	0.164242	0	4.89545	0		GSMUA_Achr1T12070_001	20.4292	24.9813	26.2129	15.6046		Novel_000983	23.0368	11.2166	12.7572	5.44849
TCONS_00025359	0	0	4.26772	0		GSMUA_Achr1T22920_001	327.71	463.34	172.082	424.638		Novel_000985	3.48511	3.07744	19.6243	2.60339
TCONS_00207291	0	0	79.281	27.8228		GSMUA_Achr11T16090_001	19.577	13.4263	12.3833	16.8626		Novel_000986	81.7195	49.9891	22.2908	38.3441
TCONS_00289427	0	0	39.6405	0		GSMUA_Achr10T15230_001	46.7552	46.7962	21.0749	30.9731		Novel_001415	2.44426	1.51407	6.33009	1.91487
TCONS_00207295	0	29.3192	0	33.0434		GSMUA_Achr3T23270_001	51.9506	118.07	92.0093	42.3832		Novel_001059	93.1547	13.0193	0	44.9312
TCONS_00076481	4.13178	7.79784	12.1178	17.603		GSMUA_Achr4T29850_001	0	0.691227	0.839076	0.732041		Novel_001055	2.46195	12.3263	5.99274	27.3678
TCONS_00231129	0	0	82.6812	0		GSMUA_Achr1T17240_001	16.9753	34.5745	25.9729	11.1495		Novel_001054	30.0845	0	0	0
TCONS_00179809	0	21.1584	0	0		GSMUA_Achr7T24350_001	0.88653	0.563625	0.486647	0.587579		Novel_001056	17.2499	6.92131	0	10.1282
TCONS_00180753	0	7.5269	0	0		GSMUA_Achr9T28070_001	0	0	0	0		Novel_001051	5904.13	7359.93	8811.49	8390.91
TCONS_00344699	5.7907	6.96729	1.2621	5.23064		GSMUA_Achr7T02110_001	0	0	1.72461	2.77179		Novel_001050	0	0	40.8585	35.992
TCONS_00243658	0	0	0	5.36872		GSMUA_Achr6T02760_001	0	0	0	24.0047		Novel_000183	13.8715	10.8588	7.92786	16.3036
TCONS_00191637	0	0	239.486	0		GSMUA_Achr9T11520_001	0	0	0	0		Novel_000990	10.2988	0	0	23.1074
TCONS_00191638	0.282492	0.324509	5.32235	1.70036		GSMUA_Achr8T15480_001	0	0	0	0		Novel_000997	4.11168	4.05663	2.13152	2.69453
TCONS_00074398	94.9283	0	0	0		GSMUA_Achr3T26930_001	5.43137	5.68883	1.81313	1.86516		Novel_000996	1.77577	15.1206	0	8.78367
TCONS_00328380	0	4.3834	1.37991	11.7334		GSMUA_Achr10T08760_001	0	0	0	0		Novel_000044	2.04876	2.90108	0	2.03606
TCONS_00323398	0	0.0348975	4.97217	1.08815		GSMUA_Achr2T03270_001	0	0	0	0		Novel_000046	15.4365	16.0806	5.89746	7.79348
TCONS_00024009	0	0	11.9404	0		GSMUA_Achr10T23790_001	1.34468	2.59904	0.753403	3.62044		Novel_000043	1.36465	0	0	6.40919
TCONS_00039589	127.423	52.2578	0	0		GSMUA_Achr1T22630_001	5.75914	0	1.88696	0.554954		Novel_000049	31.3447	19.4566	0	13.4295
TCONS_00024003	0	0	52.2513	0		GSMUA_Achr3T00520_001	2.7749	1.45793	1.68914	2.39297		Novel_000998	2.39654	2.04034	7.17851	0.573784
TCONS_00349606	0	0	13.6387	0		GSMUA_Achr5T02300_001	12.7925	8.86458	1.42089	3.74439		Novel_000032	7.05069	2.68963	3.71505	2.4175
TCONS_00339210	1.46083	4.27608	2.89081	2.33017		GSMUA_Achr4T31000_001	0	0	0	0		Novel_001172	1292.02	1325.59	150.555	1142.45
TCONS_00040969	2.92831	6.38506	1.20782	1.50584		GSMUA_Achr1T13580_001	11.6097	11.2179	52.8341	26.8613		Novel_001507	11882.5	10466.8	22116.5	4764.79
TCONS_00339216	5.65189	9.06582	0	10.5451		GSMUA_Achr9T27070_001	0	0	0	0		Novel_000539	32.7902	65.6574	19.6926	8.59862
TCONS_00339217	4.75148	2.57316	1.18884	5.09593		GSMUA_Achr9T01630_001	23.6292	9.87681	4.16116	8.50076		Novel_000538	4593.98	518.531	246.873	2881.11
TCONS_00342753	0	35.3252	0	0		GSMUA_Achr6T06380_001	0.544745	0.241568	0	0.125845		Novel_000534	27.5051	21.4906	12.6462	20.5522
TCONS_00267079	0	0	0	35.4115		GSMUA_Achr8T13950_001	0	0	0	0		Novel_000537	0	0	36.0257	0
TCONS_00021638	0	0	24.1761	0.946344		GSMUA_Achr9T14080_001	21.8762	16.4414	10.9657	16.5599		Novel_000536	6.27989	14.0371	3.66192	4.3879
TCONS_00305484	0	0	15.6109	55.7433		GSMUA_Achr11T25500_001	0	0	0	0		Novel_000531	53.2187	20.8912	106.054	34.225
TCONS_00340199	11.4719	24.8538	0	0		GSMUA_Achr11T18680_001	1.78055	4.93838	0	1.52065		Novel_000533	1.31857	0.984243	1.59545	0
TCONS_00295432	0	0	12.6008	0		GSMUA_Achr7T26780_001	35.4479	33.2435	17.3749	21.9517		Novel_000417	0.562377	4.6168	0.000336291	2.57308
TCONS_00021981	0	0	25.736	0		GSMUA_Achr6T09330_001	18.0412	18.1061	15.3347	15.2532		Novel_000415	0.000169931	0.00029799	1.39882	0.145326
TCONS_00149879	2.92657	16.6734	4.59758	17.7744		GSMUA_Achr7T19810_001	102.533	16.4805	62.124	29.0677		Novel_000419	0	3.23396	0	0
TCONS_00295158	0	0	65.6884	0		GSMUA_Achr7T13040_001	0.468991	0.130202	0.299481	0.271388		Novel_001189	0	0	343.565	0
TCONS_00295153	0	0	11.1454	0		GSMUA_Achr7T19440_001	20.2452	36.649	27.4209	16.7998		Novel_001188	1.43269	2.9649	0	1.38112
TCONS_00337146	3.88541	4.38517	1.47787	2.96021		GSMUA_Achr10T08070_001	0.895976	0.403017	0.933265	0.631303		Novel_001569	0	0	13.8231	0
TCONS_00032526	1.67712	4.34739	21.8806	5.81722		GSMUA_Achr7T13670_001	0	0	0.846332	0.612874		Novel_001565	0	0	21.1929	0
TCONS_00356143	0	0	175.072	0		GSMUA_Achr10T04190_001	17.9621	14.7744	10.0226	6.95272		Novel_001567	47.7545	0	0	58.7588
TCONS_00012055	217.695	174.522	0	178.492		GSMUA_Achr11T02190_001	3.93183	7.20675	4.33512	1.9608		Novel_001566	78.359	33.5321	31.1837	199.022
TCONS_00140645	0	0	0	6.64833		GSMUA_Achr6T03670_001	35.9659	54.7609	18.2834	24.3559		Novel_001560	3.03731	8.7353	0.602281	20.6445
TCONS_00140646	0	0	0	7.33921		GSMUA_Achr7T01690_001	39.109	10.232	2.21176	5.22378		Novel_001563	0	3.60323	0	2.7816
TCONS_00179650	0	3.55509	0.417728	1.86444		GSMUA_Achr6T25220_001	3.06766	2.92994	2.15392	0.854674		Novel_001562	0	39.058	0	89.8625
TCONS_00184186	0	31.44	0	0		GSMUA_Achr1T07390_001	0.314917	11.5383	3.47782	0.180605		Novel_000209	27.7915	27.1104	97.0975	24.3958
TCONS_00020585	0	0	3.66682	0.79657		GSMUA_Achr2T07230_001	11.4482	7.09761	0	2.83461		Novel_000202	5.79509	3.2113	44.1045	13.8972
TCONS_00039632	0	34.9842	0	0		GSMUA_Achr1T28120_001	53.1673	23.0298	42.006	25.0649		Novel_000207	53.9349	36.2633	21.3743	9.97249
TCONS_00074006	2.69957	0	0	0		GSMUA_AchrUn_randomT08610_001	0.104402	0	0	0.120465		Novel_000204	0	0	147.94	0
TCONS_00322502	0	0	7.8116	0		GSMUA_Achr1T01730_001	0	0	0	0		Novel_000090	33.0772	294.589	7.24249	226.993
TCONS_00322509	0	0	48.6592	0		GSMUA_Achr9T11430_001	2.89803	1.69281	2.66073	3.20983		Novel_001554	2.57309	1.14523	25.2459	7.08578
TCONS_00198867	12.512	15.6909	0	6.7863		GSMUA_Achr8T14840_001	10.7112	13.9674	9.72402	12.3342		Novel_001555	3.01759	9.22831	15.6352	13.5223
TCONS_00258769	0	0	5.97508	0		GSMUA_Achr8T03820_001	2.30411	1.12157	4.29971	2.79061		Novel_001556	0	0	53.8663	0
TCONS_00293219	4.54145	0.8065	5.93875	0		GSMUA_Achr9T18730_001	0	0	205.888	0		Novel_000908	94.1595	42.6964	32.8909	30.7766
TCONS_00351499	0	0	8.52245	0		GSMUA_Achr3T08910_001	0	0	0	0		Novel_000900	14.8184	25.868	5.57399	44.958
TCONS_00141119	0	0	0	9.00081		GSMUA_Achr10T25860_001	2.99353	0.947814	6.26088	2.34523		Novel_000901	424.91	75.7954	58.55	85.2504
TCONS_00120462	0	8.31055	0	0		GSMUA_Achr2T06450_001	32.5265	26.7761	17.7001	21.2499		Novel_000902	7.00229	38.2046	0	31.3007
TCONS_00351492	0	0	79.8285	0		GSMUA_Achr3T28920_001	0	0	0	0		Novel_000903	15.0455	15.919	4.67675	7.67398
TCONS_00049176	76.3412	0	0	0		GSMUA_AchrUn_randomT12630_001	13.6548	16.4882	9.97428	22.8134		Novel_000904	116.604	0	0	0
TCONS_00185631	10.8313	0	0	0		GSMUA_Achr8T19960_001	7.99457	2.23093	3.85918	4.98634		Novel_000907	127.585	131.28	0	0
TCONS_00047401	15.2754	13.6658	0	7.40149		GSMUA_Achr9T30010_001	0	0	0	0		Novel_000425	2.00968	1.13981	5.13301	1.77887
TCONS_00240634	8.61389	14.9361	0	16.6381		GSMUA_Achr7T23490_001	101.519	88.0005	93.8295	131.331		Novel_000292	0	0	47.4221	183.112
TCONS_00004537	0	0	0	16.5217		GSMUA_Achr11T20610_001	0	0	0	0		Novel_000295	0	0	0	16.2991
TCONS_00004538	0	141.731	98.8683	227.437		GSMUA_Achr4T24490_001	0	0	0	0		Novel_000299	5.24634	2.27959	9.28698	2.62059
TCONS_00312168	0	61.1273	0	0		GSMUA_Achr11T14530_001	8.63626	12.1627	9.01184	11.1101		Novel_000128	0	1.88472	2.26821	1.66926
TCONS_00274940	3.18458	28.3113	17.0449	19.0125		GSMUA_Achr4T26690_001	0.8186	5.47542	0	2.69636		Novel_000129	11.3352	0	0	0
TCONS_00170269	0	0	0	4.21365		GSMUA_Achr3T26890_001	13.8152	2.35464	3.36923	0.96248		Novel_000102	0	0	46.8003	0
TCONS_00029325	184.075	135.368	0	230.335		GSMUA_Achr3T19150_001	0.438182	0.242919	1.95401	0.632759		Novel_000887	19.9582	11.8993	9.42548	20.4343
TCONS_00053204	0	0	4.39392	0		GSMUA_Achr4T19040_001	40.2838	56.7405	36.3092	59.6202		Novel_000886	0.937583	9.89288	1.22096	0.953633
TCONS_00321736	0	0	4.68534	0		GSMUA_Achr9T16350_001	0	0	0	0		Novel_001266	0	431.153	0	154.342
TCONS_00321734	0	0	7.42482	0		GSMUA_Achr1T25330_001	86.1961	36.7064	49.5077	121.19		Novel_001267	0	0	8.76855	2.21075
TCONS_00098664	0	0	5.03188	0		GSMUA_Achr4T08310_001	0.886429	0	1.50076	1.36188		Novel_001265	0	0	22.9865	0
TCONS_00045299	0	24.4091	0	0		GSMUA_Achr8T17110_001	29.9667	27.6399	61.2123	37.4465		Novel_001263	34.0409	57.6853	0	42.1246
TCONS_00257464	0	0.621992	3.74997	1.97222		GSMUA_Achr2T21860_001	0	0	0	0		Novel_001260	0	59.6826	0	0
TCONS_00201382	0	0	0	12.7814		GSMUA_Achr10T21940_001	0	0.20532	0	0		Novel_001268	45.9604	35.4935	0	20.091
TCONS_00292473	0	0	34.2613	0		GSMUA_Achr8T06690_001	633.425	650.24	309.348	916.232		Novel_001269	0	0.0363486	6.33985	0
TCONS_00242908	32.7497	156.232	0	179.725		GSMUA_Achr5T18070_001	40.9578	28.7015	14.8899	54.5383		Novel_001270	0	0	0	37.2778
TCONS_00348355	1.10652	3.0341	3.94481	1.63886		GSMUA_Achr10T17420_001	8.92133	5.59896	1.64234	8.81203		Novel_000678	2.69657	3.00124	3.94946	2.38398
TCONS_00348354	0	0	7.59424	0		GSMUA_Achr7T08330_001	15.7417	27.3736	6.87727	8.98067		Novel_000677	0	0	2.16425	4.84522
TCONS_00169513	0.0932883	0.206194	4.84894	0.107364		GSMUA_Achr1T24770_001	0.104675	0.115946	0	0.120788		Novel_000674	44.5309	42.8067	77.1184	25.4961
TCONS_00007848	0	0	21.0489	52.7407		GSMUA_Achr10T12520_001	0	0	0	0		Novel_000675	2.77474	0.870917	4.30101	2.78106
TCONS_00346407	9.92574	2.26134	1.35587	1.1931		GSMUA_Achr11T18640_001	29.2038	19.3644	7.69471	22.2976		Novel_000672	0.807575	3.7005	3.24637	1.29206
TCONS_00101292	0	5.51269	16.5503	0		GSMUA_Achr4T27300_001	0	0	0	0		Novel_000673	188.57	189.488	306.872	205.232
TCONS_00028052	0	0	6.14358	0		GSMUA_Achr10T06060_001	18.0393	16.5256	8.02136	13.2855		Novel_000671	0	0	218.12	0
TCONS_00220576	22.4883	4.84813	0	0		GSMUA_Achr2T07420_001	0	1.03148	0.238968	0.215463		Novel_001107	0	0	6.72031	1.86099
TCONS_00317259	0	0	61.9661	0		GSMUA_Achr2T15740_001	0	0	3.82717	0		Novel_001106	1.95284	0	0	0.889612
TCONS_00136659	0	0	35.13	0		GSMUA_Achr6T35490_001	12.7237	15.3376	4.24798	7.2707		Novel_001105	1.49579	6.60586	0	2.40165
TCONS_00124667	22.0422	31.0715	0	0		GSMUA_Achr2T08440_001	89.0233	126.195	36.8588	59.4585		Novel_001104	8.34358	3.87333	1.9883	5.25317
TCONS_00111808	0	0	0	32.5981		GSMUA_Achr10T10430_001	0	0	0	0		Novel_001103	16.9462	15.2956	0	9.18455
TCONS_00044988	0	3.82408	0	0		GSMUA_AchrUn_randomT12830_001	8.60987	4.35641	7.93461	3.70381		Novel_001102	4.28953	2.18652	5.15197	4.0752
TCONS_00221419	9.35888	6.98346	6.29244	0		GSMUA_Achr11T01100_001	0	0	3.36016	0		Novel_001101	3.87283	17.283	76.6193	17.2227
TCONS_00132373	0	0	4.54864	0		GSMUA_Achr7T14180_001	0	0	0	0		Novel_001100	0.964285	5.20083	2.08144	3.65999
TCONS_00095953	2.48227	0	0	0		GSMUA_Achr8T34050_001	57.5934	49.7506	35.6615	29.6927		Novel_000478	0	0	0	3.22613
TCONS_00094395	28.5223	13.0186	0	7.31377		GSMUA_Achr1T11740_001	146.329	111.942	81.0896	78.5905		Novel_000470	89.0982	115.399	61.9661	0
TCONS_00059602	44.2185	0	32.6049	44.0697		GSMUA_AchrUn_randomT07790_001	4.25748	3.82316	3.98006	1.7961		Novel_000471	23.3162	1.03865	0	7.06966
TCONS_00006163	20.8994	12.6507	0	42.6097		GSMUA_Achr8T26950_001	8.00711	3.46645	3.13189	8.51012		Novel_000472	15.2775	21.2039	0	7.81153
TCONS_00059607	0	0	17.5408	62.1297		GSMUA_AchrUn_randomT02880_001	70.7349	54.2248	18.9077	48.7825		Novel_000473	47.3463	46.9275	25.2853	43.5342
TCONS_00123878	12.3953	0	0	0		GSMUA_Achr1T07600_001	0	0	0	0		Novel_000474	13.0884	3.3958	3.68547	3.68482
TCONS_00259769	0	0	7.88602	0		GSMUA_Achr7T23970_001	0	0	0	0		Novel_000475	17.9303	18.2555	13.1128	17.2043
TCONS_00339783	0	44.3485	0	0		GSMUA_Achr7T17590_001	0.820734	0.260403	0	0		Novel_000476	8.63506	5.81798	0	7.42944
TCONS_00127669	0	0	21.9009	0		GSMUA_Achr4T15710_001	0	0	0	0		Novel_000477	9.27224	0	3.36016	8.06789
TCONS_00352121	0	0	14.7714	0		GSMUA_Achr6T10780_001	0	0	0.120776	0.109626		Novel_001069	7.53755	8.2047	0.798558	2.41716
TCONS_00342815	31.8951	0	0	41.2004		GSMUA_Achr3T30200_001	0	0	0	0		Novel_000751	4.96658	6.31986	0.042229	4.97637
TCONS_00051457	0	0	3.76596	0		GSMUA_Achr6T29860_001	0	0	0	0		Novel_000411	13783	51691.1	88044.7	50930.9
TCONS_00340266	0	10.9331	0	0		GSMUA_Achr5T16400_001	45.8786	35.6896	15.0997	34.527		Novel_001204	21.3411	10.1817	2.61748	7.59684
TCONS_00340263	0	104.953	0	0		GSMUA_Achr11T03730_001	11.4886	7.58591	10.1863	7.80913		Novel_000696	0	0	57.9399	10.3954
TCONS_00146213	13.3761	7.5644	5.34465	9.52719		GSMUA_Achr11T11430_001	0.802192	0.148964	1.02973	1.24264		Novel_000829	41.3178	31.1914	24.2356	26.4045
TCONS_00084362	0	0	0	3.32416		GSMUA_Achr2T02820_001	0	0	0	0		Novel_000828	0	184.296	0	0
TCONS_00135538	0	25.637	133.043	0		GSMUA_Achr2T00470_001	0	0	0	0		Novel_000823	5.62861	7.10487	1.40877	2.99519
TCONS_00135536	9.98476	0	18.1013	0		GSMUA_AchrUn_randomT05850_001	2.29234	0.479817	0.368915	1.00096		Novel_000820	0.883911	2.79372	0.000101337	2.44237
TCONS_00229887	0	0	47.0601	16.2991		GSMUA_Achr7T22910_001	0	0	0	0		Novel_000826	0	128.185	0	91.7181
TCONS_00229886	0	0	9.77845	0		GSMUA_Achr4T05350_001	0.700528	0.468011	0.097061	0.265387		Novel_000825	20.5584	114.983	15.6867	13.5826
TCONS_00334741	62.1613	38.1131	0	87.4857		GSMUA_Achr2T00200_001	0	0	0	0		Novel_000824	0.468963	1.12095	7.38965	1.77401
TCONS_00301360	0	0	32.6049	22.0348		GSMUA_Achr3T10250_001	28.2068	22.7894	5.44223	18.6764		Novel_000957	0	0	32.6049	0
TCONS_00165451	10.7359	6.92496	9.93169	3.82438		GSMUA_Achr7T02050_001	46.1916	17.6932	21.236	19.8018		Novel_000954	77.4351	14.9198	125.557	44.3684
TCONS_00189068	0	0	3.9073	0		GSMUA_Achr5T20410_001	20.1932	19.7493	14.7344	8.1229		Novel_001127	0	0	6.07909	0
TCONS_00197775	0	0	15.46	0		GSMUA_Achr3T10730_001	9.86964	8.74135	6.99741	7.91671		Novel_001126	8.30504	18.2458	8.34664	20.4525
TCONS_00296189	0	0	11.695	0		GSMUA_Achr3T03750_001	8.41272	5.74216	17.8207	4.45392		Novel_000402	4.60473	8.73876	10.6438	1.52119
TCONS_00317892	0	0	28.97	0		GSMUA_Achr4T12880_001	10.2979	10.5584	5.24096	9.06707		Novel_001077	0	0	2.10112	0
TCONS_00317891	0	0	4.74246	0		GSMUA_Achr11T09100_001	16.3324	7.02604	12.4211	14.8756		Novel_000368	0.309172	0.912937	9.30412	0.237753
TCONS_00129047	0	0	20.6703	0		GSMUA_Achr1T18460_001	0	0	0	0		Novel_000369	71.1272	105.759	95.5245	44.3787
TCONS_00165189	0	0	29.5931	0		GSMUA_Achr5T25830_001	0	0	0	0		Novel_000360	0	0	6.08836	0.203469
TCONS_00165188	1.59048	0	22.8164	0		GSMUA_Achr10T00530_001	7.67104	2.60751	7.89541	4.18913		Novel_000361	0	0	17.9782	0
TCONS_00165184	0	0	59.6181	0		GSMUA_Achr5T13130_001	0	0	0	0		Novel_000362	17.8647	15.799	8.59327	14.7952
TCONS_00150057	0	53.8941	0	0		GSMUA_Achr7T00550_001	11.7996	19.9403	0.95073	10.8307		Novel_000363	22.2026	8.38475	9.32334	12.465
TCONS_00161608	0	0	4.18797	3.26145		GSMUA_Achr5T14640_001	14.5582	5.01114	5.7267	12.3798		Novel_000364	101.907	168.375	18.6409	107.277
TCONS_00141605	9.8478	7.52855	0	4.39323		GSMUA_Achr3T07000_001	2.6533	2.40938	1.68263	1.85463		Novel_000365	15.5872	0	131.377	42.4845
TCONS_00097944	0	0	195.629	0		GSMUA_Achr1T13500_001	13.5081	6.96697	8.77593	12.0564		Novel_000366	84.1749	2.91279	0	3.20066
TCONS_00256992	0	0	3.37768	0		GSMUA_Achr10T09530_001	20.9206	26.1328	12.7113	12.1254		Novel_000588	8.83902	8.81992	3.93719	7.17442
TCONS_00256995	0	0	25.0863	0		GSMUA_Achr10T13060_001	1.48321	0.379232	3.92388	1.18556		Novel_000584	4.96255	3.57723	0.684198	7.82417
TCONS_00336456	2.09865	2.84412	0	1.5336		GSMUA_AchrUn_randomT01860_001	73.3635	47.2248	19.4825	27.0214		Novel_000586	4.49296	2.4232	0	0.846239
TCONS_00336454	0	12.0802	0	0		GSMUA_Achr3T02370_001	84.5629	94.6505	25.6582	60.4394		Novel_000587	90.0295	154.941	19.8202	125.203
TCONS_00219056	3.25808	2.7906	0	1.80968		GSMUA_Achr2T19930_001	4.82128	1.8283	0.300393	0.816621		Novel_000581	32.7497	0	69.6797	0
TCONS_00335906	0	1.22743	0	6.18867		GSMUA_Achr10T19270_001	23.1761	11.945	13.4355	20.7496		Novel_000583	2.48771	3.84277	0	0.815728
TCONS_00109054	0	0	0	35.4115		GSMUA_Achr10T28910_001	0	0	0.566704	0		Novel_000496	31.2428	37.3491	18.3468	31.8845
TCONS_00335909	47.2204	404.206	0	432.157		GSMUA_Achr9T13480_001	1.82465	2.169	1.2874	2.59172		Novel_001187	0	0	44.3477	88.0494
TCONS_00089686	3.05113	10.738	0	12.0024		GSMUA_Achr11T22470_001	0	0	0	0		Novel_001186	18.487	15.6041	8.42352	13.19
TCONS_00203439	0	0	0	4.33341		GSMUA_Achr9T24530_001	11.385	14.0463	10.0602	4.15991		Novel_001183	11.7191	5.88553	6.9395	6.29083
TCONS_00239130	4.05717	4.09411	1.75512	7.35043		GSMUA_Achr6T13690_001	22.8498	12.7113	11.5583	12.842		Novel_001182	45.7982	22.3799	62.5456	69.6924
TCONS_00226051	0	0	88.6954	0		GSMUA_Achr8T00430_001	92.5195	67.5167	37.9692	29.3072		Novel_001181	29.0631	14.5001	10.9351	12.6913
TCONS_00226052	0	6.04388	4.27486	0		GSMUA_Achr5T20370_001	1.01429	1.3647	3.51024	0		Novel_001180	10.2222	11.9978	4.20363	6.38735
TCONS_00230655	0	0	13.1434	0		GSMUA_Achr1T11330_001	139.657	90.6769	69.9455	60.6582		Novel_001336	0	14.2846	0	0
TCONS_00120398	0	33.9596	0	13.9114		GSMUA_Achr6T23840_001	6.23001	3.21946	3.39574	4.85005		Novel_000598	0	0	4.09011	0
TCONS_00230314	0	0	7.94238	0		GSMUA_Achr2T16180_001	2.18837	0.550334	4.04303	3.89791		Novel_000726	213.645	338.529	148.837	220.71
TCONS_00068323	0	9.56019	0	2.07796		GSMUA_Achr1T25680_001	8.96572	9.18019	6.15511	4.60681		Novel_000727	2.70377	1.31288	0	0.694504
TCONS_00114195	0	12.3263	0	145.961		GSMUA_Achr3T10540_001	0.0900006	0	1.65074	0		Novel_001037	0	0	11.71	0
TCONS_00350190	0	0	15.6109	0		GSMUA_Achr1T25810_001	0	0	0	0		Novel_001504	12.2736	3.6649	0	8.26085
TCONS_00330579	0	0	0	38.0719		GSMUA_Achr3T07310_001	4.22912	5.37878	0.622748	1.39804		Novel_001341	13.9922	24.2799	53.3377	28.571
TCONS_00338502	18.1186	131.28	0	0		GSMUA_Achr11T23800_001	0	0	0	0.0619059		Novel_001343	38.8429	144.885	49.5096	122.708
TCONS_00147157	0	0	0	10.7629		GSMUA_Achr8T24150_001	0.864715	0.36559	1.00369	0.760792		Novel_001345	6.25716	17.2323	3.09209	4.95401
TCONS_00227905	12.3387	0	395.473	97.7501		GSMUA_Achr9T12700_001	16.6014	6.06589	6.30614	9.8731		Novel_001347	49.5813	127.596	0	70.4121
TCONS_00102759	2.95759	0	22.1571	5.54605		GSMUA_Achr8T08840_001	0.773758	0.287093	0.991776	1.04761		Novel_001349	0.657176	0.447306	9.67052	0
TCONS_00156674	13.513	0	0	0		GSMUA_AchrUn_randomT05940_001	36.6259	37.3804	20.4929	23.8726		Novel_000283	47.8928	33.2422	0	38.3602
TCONS_00340566	0	32.6995	0	23.8059		GSMUA_Achr8T08910_001	7.20276	5.33329	3.66653	4.64082		Novel_000282	0	4.37364	3.99711	0.569237
TCONS_00340564	3.28648	3.19567	3.21397	2.13479		GSMUA_Achr3T31380_001	0.807129	2.05163	0	0.476471		Novel_000281	15.255	10.6771	7.3399	11.5537
TCONS_00308948	0	8.67835	0	0		GSMUA_Achr4T24810_001	48.0246	35.7249	23.9388	23.0684		Novel_000280	0	0	0	14.6275
TCONS_00228766	0	0	3.71599	0		GSMUA_Achr3T05910_001	1.09418	0.770468	2.02152	1.37573		Novel_000286	102.767	52.6334	64.0475	171.536
TCONS_00329288	0	0	0	10.2834		GSMUA_Achr11T05710_001	0	0	2.45341	0		Novel_000285	0	0	115.88	0
TCONS_00308941	0	5.33384	0	0		GSMUA_Achr5T10130_001	1.54586	0.342351	2.88297	0.832137		Novel_000284	0	0	0	38.7139
TCONS_00257719	0	0	83.5451	0		GSMUA_AchrUn_randomT22060_001	0	0	0	0		Novel_000288	0	0	13.501	0
TCONS_00347316	0	0	151.628	0		GSMUA_Achr5T25110_001	10.1289	4.96693	16.4761	10.2019		Novel_000139	2.62265	9.39039	3.93303	5.27345
TCONS_00105252	0	0	125.18	12.5013		GSMUA_Achr2T20000_001	0	0	0	0		Novel_000138	1.07719	39.6393	11.4137	14.2617
TCONS_00150851	0	13.7446	0	0		GSMUA_Achr9T26400_001	2.96258	1.87912	11.6723	2.00392		Novel_000131	261.136	84.9338	76.7021	171.112
TCONS_00065176	20.6815	8.5211	4.4874	33.2403		GSMUA_Achr3T18990_001	0.116905	0.129812	0.298575	0.270573		Novel_000130	0	4.97025	4.31733	7.52364
TCONS_00327268	400.14	258.644	0	212.423		GSMUA_Achr5T11310_001	55.613	82.6921	75.9445	91.1729		Novel_000133	12.7263	8.7494	4.46253	5.50659
TCONS_00103488	0	0	144.103	0		GSMUA_Achr2T11500_001	0	0	1.68008	0		Novel_000132	0	0	0	2.13221
TCONS_00167138	0.625306	0	3.01588	0.37916		GSMUA_Achr7T04490_001	4.45772	4.1514	5.36545	4.33092		Novel_000135	17.9438	5.24405	11.7847	15.1087
TCONS_00167136	0	0	4.9276	1.36996		GSMUA_Achr3T13600_001	0	0	0	0		Novel_000137	5.91181	3.7928	8.4274	2.28544
TCONS_00064889	1.74692	2.13416	0.821831	4.08318		GSMUA_Achr6T27610_001	1.99645	0.832816	0.173255	1.57565		Novel_000136	7.9035	7.05536	16.7178	2.78189
TCONS_00150581	0.857547	3.04815	0.605822	0.535195		GSMUA_Achr6T12630_001	31.4658	26.094	29.4096	34.3941		Novel_001262	267.295	104.953	61.9661	120.606
TCONS_00350126	0	0	35.0817	0		GSMUA_Achr8T11770_001	1.64462	2.91189	1.15493	1.02187		Novel_000924	7.74459	5.78216	7.95218	4.22306
TCONS_00084152	0	0	0	4.1671		GSMUA_Achr1T02350_001	2.03494	1.46098	2.62162	0.677331		Novel_000921	0	10.9331	0	0
TCONS_00355339	0	0	25.736	9.0742		GSMUA_Achr3T02090_001	0	0	0	0		Novel_000739	0.310237	6.06948	6.04945	4.77184
TCONS_00330279	0	0	0	11.3833		GSMUA_Achr4T02020_001	1.04401	1.30777	0.669409	7.57511		Novel_000733	0	0	4.90989	0
TCONS_00160358	0	0	19.1981	0		GSMUA_Achr6T00470_001	14.9064	19.4275	28.3267	14.402		Novel_000732	0	0	3.86501	0
TCONS_00319530	3.44413	4.72778	4.97313	0.624064		GSMUA_Achr8T29980_001	0	0	0	0		Novel_000731	11.5781	6.32037	8.71953	2.10523
TCONS_00300557	5.30407	21.0904	0	95.8317		GSMUA_Achr5T02760_001	2.39819	1.84525	1.02177	2.15165		Novel_000736	19.5094	10.1079	4.68534	2.77239
TCONS_00131493	0	1.72526	34.1174	5.61026		GSMUA_Achr5T27150_001	32.1397	16.8571	24.3474	19.4101		Novel_001064	31.1744	0	0	0
TCONS_00287401	0	0	6.46343	0		GSMUA_Achr1T12860_001	31.3758	28.2769	13.8929	15.9397		Novel_001065	4.18039	15.7566	14.5324	10.3779
TCONS_00287400	0	0	6.75984	0		GSMUA_Achr9T15580_001	38.9218	27.9343	19.6835	20.5335		Novel_001066	13.5939	0	0	7.68893
TCONS_00025968	0	0	27.975	0		GSMUA_Achr6T31550_001	0	0	0	0		Novel_001067	83.7285	26.3377	6.16376	24.9667
TCONS_00084883	0	0	2.06159	8.0155		GSMUA_Achr4T25830_001	0	0	0	0		Novel_001060	28.3519	28.1419	7.24249	3.46513
TCONS_00305730	34.4341	123.969	0	380.448		GSMUA_Achr9T23220_001	4.25622	3.38894	21.2308	2.498		Novel_001061	42.3823	18.4894	1.49426	14.7116
TCONS_00235116	1.51865	0	0	9.29003		GSMUA_Achr9T23670_001	1.9959	3.09148	1.7847	0.35841		Novel_001062	4.43777	11.5774	0	7.97984
TCONS_00199965	0	13.2102	0	45.1197		GSMUA_Achr8T10240_001	16.2753	7.78212	27.8294	8.14229		Novel_001063	38.2631	43.7322	0	0
TCONS_00322692	0	0	9.05064	0		GSMUA_Achr1T24500_001	92.5121	63.5056	65.2446	145.026		Novel_001068	13.6171	18.4473	37.3322	6.89823
TCONS_00275636	4.0215	2.77581	0	0		GSMUA_Achr8T28030_001	4.07268	4.81028	3.81101	4.26015		Novel_000078	0.660477	1.88674	7.53822	0
TCONS_00181907	0	11.3245	17.0449	6.33749		GSMUA_Achr10T21620_001	5.08863	9.90452	1.76583	5.99891		Novel_000079	21.8971	23.7531	5.34257	26.3759
TCONS_00256292	0	0	248.626	0		GSMUA_Achr3T13880_001	0	0.547988	0	0		Novel_000075	8.73	3.53399	0	11.7173
TCONS_00101145	0	0.318946	3.73452	0.334189		GSMUA_Achr5T05650_001	0	0	0	0		Novel_000076	8.09092	0.842881	1.03795	5.37889
TCONS_00080417	0	0	9.93169	0		GSMUA_Achr6T27170_001	12.1715	4.30204	13.5454	10.2466		Novel_000070	3.546	1.19267	0.621197	1.01335
TCONS_00040972	0	6.39765	0	0		GSMUA_Achr6T09590_001	0	0	0	0.260741		Novel_000071	1.82794	5.25615	0	1.59314
TCONS_00100730	0	0	3.25516	0		GSMUA_Achr1T09470_001	28.4091	27.9833	12.9353	18.0626		Novel_000072	2.01182	0	0	1.14485
TCONS_00268961	0	0	0	6.7778		GSMUA_Achr2T22260_001	0	0	0	0		Novel_000094	1.51865	11.6068	0	0
TCONS_00209958	0	0	0	63.9608		GSMUA_Achr4T08390_001	146.691	90.9127	43.6794	60.2005		Novel_001451	17.2499	7.1667	0	2.27895
TCONS_00232460	0	0	7.05812	0		GSMUA_Achr4T12190_001	49.9115	46.4648	30.2634	27.6857		Novel_001450	134.625	55.5529	0	63.9608
TCONS_00054529	14.3302	13.0463	37.1998	0		GSMUA_Achr7T26220_001	0	0.717847	0.291206	1.35255		Novel_001452	20.8994	31.6268	9.62791	14.2032
TCONS_00304925	0.894058	5.1795	13.1868	2.50724		GSMUA_Achr8T06610_001	2.57717	0.368742	1.75562	1.47027		Novel_001455	0	0	7.72629	0.74821
TCONS_00179393	0	9.17558	0	0		GSMUA_Achr2T13700_001	6.65127	14.9428	5.88951	5.08755		Novel_001457	0	0	41.9492	0
TCONS_00053760	0	0	12.6008	0		GSMUA_Achr7T12750_001	0.198449	0	1.1342	0.228707		Novel_001456	13.6644	18.4667	11.4915	60.0386
TCONS_00257105	0	0	22.7827	0		GSMUA_Achr11T09660_001	0	0	0	0		Novel_001459	0	78.3866	0	0
TCONS_00027549	0	0	4.88275	0		GSMUA_Achr1T00650_001	15.0827	8.29004	14.7188	5.41122		Novel_000504	27.3573	27.1279	7.06989	15.573
TCONS_00240186	2.32664	0.555692	0	3.51728		GSMUA_Achr8T17850_001	4.10278	5.38248	3.12886	2.04647		Novel_000506	8.19508	88.313	0	0
TCONS_00240185	0	0	65.6884	0		GSMUA_Achr6T35090_001	10.9361	3.51752	0.315356	11.3248		Novel_000500	7.35044	6.78748	0.731787	3.09772
TCONS_00329383	90.3492	149.207	52.2513	239.586		GSMUA_Achr8T12380_001	0	0	0	0		Novel_000501	29.1148	32.7397	14.5098	34.6721
TCONS_00295344	0	0	155.581	0		GSMUA_Achr2T17660_001	26.9614	23.6656	15.0859	14.1074		Novel_000502	1.09644	0.205645	4.52577	0.429557
TCONS_00349417	0	0	118.921	0		GSMUA_Achr3T20760_001	16.9922	6.07486	5.24156	12.0606		Novel_000503	1.60554	1.3057	5.84526	3.37478
TCONS_00349413	0.472677	0	2.50682	0		GSMUA_Achr4T20720_001	5.51784	7.72011	5.71787	4.92863		Novel_000508	4.44667	4.7908	5.27118	1.39228
TCONS_00135330	0	0	33.1006	0		GSMUA_Achr2T18420_001	1.49889	1.50796	62.2673	3.32128		Novel_000484	10.8844	11.0973	12.6228	8.83701
TCONS_00349419	0	0	836.156	0		GSMUA_Achr6T22710_001	0	0	0	0		Novel_000450	1.87249	4.02445	0	0
TCONS_00021867	0	0	7.8116	0		GSMUA_Achr9T08760_001	0	0	0	0		Novel_001475	2.35784	6.89774	3.49068	1.04513
TCONS_00341608	3.25508	52.3618	0	0		GSMUA_Achr7T24690_001	275.464	270.334	210.978	312.649		Novel_000208	20.4266	27.0884	8.71313	7.87808
TCONS_00002567	0	0	0	5.64715		GSMUA_Achr1T12970_001	23.3326	17.5753	10.1741	11.1073		Novel_000203	0	0	7.2221	0
TCONS_00045700	70.7979	33.1514	116.994	38.0719		GSMUA_Achr11T10370_001	2.66212	0.741427	3.58742	4.6386		Novel_000201	28.1152	16.7738	18.9091	20.5882
TCONS_00045706	23.8331	11.9564	10.7593	22.5365		GSMUA_Achr2T13130_001	0	0	0	0		Novel_000200	0	0	5.33883	0
TCONS_00010324	0	20.2032	0	0		GSMUA_Achr3T23850_001	25.9856	16.8625	29.576	13.6374		Novel_000206	20.0042	24.8482	17.6988	51.9443
TCONS_00010321	26.5502	57.9153	65.2098	66.195		GSMUA_Achr7T15410_001	18.5912	17.1748	18.9705	10.3926		Novel_000205	0	0	0	7.33921
TCONS_00232223	0	0	8.27516	0		GSMUA_Achr11T03310_001	13.0617	7.30511	6.46369	9.49177		Novel_001557	139.253	92.2965	248.408	47.3902
TCONS_00043663	0	14.9051	0	16.9826		GSMUA_Achr4T00140_001	23.7113	18.4567	17.3543	23.7918		Novel_001550	11.2935	17.4139	2.8631	7.34826
TCONS_00287873	0	0	14.2268	0.38455		GSMUA_Achr11T18520_001	7.08744	6.27002	2.05347	2.99276		Novel_001552	0	0	88.7793	0
TCONS_00036244	0	0	0	84.9691		GSMUA_Achr7T22470_001	72.5952	17.1305	37.1636	24.8501		Novel_001553	0	0.00204875	15.8462	0
TCONS_00182092	0	4.97076	0	0		GSMUA_Achr1T08930_001	16.3289	44.8386	17.0729	16.0871		Novel_001558	45.543	28.3588	4.94783	53.4201
TCONS_00135804	0	0	14.3712	5.40607		GSMUA_Achr1T09970_001	1.01458	0.393057	0	0		Novel_001510	10.2371	29.4212	0	2.33452
TCONS_00232228	0	0	7.092	0		GSMUA_Achr10T29020_001	9.00867	7.34568	9.76282	9.39076		Novel_001512	0	0	15.4605	0
TCONS_00322711	0	0	16.5503	0		GSMUA_Achr6T27490_001	0.0784208	0	0	0.269826		Novel_001513	44.1423	31.2062	19.4271	5.27137
TCONS_00299997	0	8.58527	0	38.8488		GSMUA_Achr7T06190_001	1.11316	12.9692	1.00377	4.74323		Novel_001515	79.4863	43.8472	35.5684	42.7087
TCONS_00217678	0	3.87588	0	0		GSMUA_Achr7T17210_001	8.25035	4.67538	1.98333	4.68634		Novel_000254	123.202	154.464	129.496	181.879
TCONS_00083778	3.83281	3.8226	4.88275	4.10987		GSMUA_Achr10T07830_001	0.767142	0	0	0		Novel_000251	2.65192	4.94229	4.1617	3.87944
TCONS_00110504	0	25.637	0	88.0494		GSMUA_Achr2T00280_001	0	0	0	0		Novel_000956	0	10.1416	0	0
TCONS_00082755	0	0	0	106.375		GSMUA_Achr3T24520_001	59.3735	90.7222	22.2509	34.8047		Novel_000955	0	0	59.1862	0
TCONS_00302711	3.24156	9.39514	0	15.6278		GSMUA_AchrUn_randomT20150_001	42.8426	25.0856	11.8692	31.3465		Novel_000953	0	0	247.864	0
TCONS_00215746	0	2.96654	0	3.26145		GSMUA_Achr11T13270_001	22.3046	31.2694	36.6023	22.1715		Novel_000952	0	0	19.3903	0
TCONS_00256390	0	0	15.6109	0		GSMUA_Achr3T26260_001	9.15997	3.85044	6.35794	5.54993		Novel_000951	11.8051	404.206	0	0
TCONS_00032890	16.1047	14.0559	3.51849	4.32853		GSMUA_Achr9T22930_001	13.4629	20.5194	6.63759	21.0022		Novel_000959	1.11752	0.343112	2.44194	0
TCONS_00080907	0	0	31.051	0		GSMUA_Achr7T18590_001	4.24856	1.23314	2.0348	0.919166		Novel_000958	0	0	5.45457	0
TCONS_00030189	0	0	0	32.491		GSMUA_Achr4T31290_001	35.4555	36.5076	46.8077	31.5001		Novel_000256	0.0922844	0.305902	3.39179	0
TCONS_00351285	0	0	53.5537	0		GSMUA_Achr3T26120_001	0	0	2.21405	0		Novel_000849	34.2223	30.5968	8.50183	19.5917
TCONS_00351280	0	0	5.30012	0		GSMUA_Achr3T30720_001	15.5126	21.7272	4.39392	7.55881		Novel_000842	6.9021	9.59855	0.333473	6.79386
TCONS_00150887	27.9902	44.2776	9.62791	21.3048		GSMUA_Achr3T04400_001	0	0	0	0		Novel_001239	33.1885	147.58	12.0659	19.793
TCONS_00049706	0	0	124.204	0		GSMUA_Achr9T08550_001	15.0799	7.42341	15.3943	7.08589		Novel_001238	29.3896	31.0715	0	159.352
TCONS_00181889	0	3.84532	0	0		GSMUA_Achr10T00230_001	0.331968	0	3.38485	0.127868		Novel_001234	28.2582	19.3529	14.224	24.82
TCONS_00351133	0	0	15.7702	0		GSMUA_Achr10T09980_001	27.0172	26.8993	14.5279	9.13716		Novel_001237	1.21656	10.2253	6.73109	11.0801
TCONS_00350429	0	0	3.6731	0		GSMUA_Achr10T03970_001	1.62733	1.01698	1.64881	2.76143		Novel_001236	0	1.86204	0	6.06684
TCONS_00341766	3.94585	8.09485	0	1.08111		GSMUA_Achr3T24730_001	380.382	15.2509	251.511	76.0717		Novel_001231	168.438	268.773	13.6937	155.604
TCONS_00196883	0	0	17.5424	0		GSMUA_Achr8T27510_001	0	0	0	0		Novel_001233	0	12.6507	0	0
TCONS_00136754	0	0	88.7793	20.1471		GSMUA_Achr9T08670_001	43.3924	12.7044	0	14.4604		Novel_001232	5.36674	9.74566	1.48697	2.51739
TCONS_00097298	18.0059	61.1273	0	13.9114		GSMUA_Achr1T06770_001	47.7644	74.904	73.094	64.1411		Novel_000158	9.42394	26.5291	0	20.5435
TCONS_00261311	0	0	18.6661	0		GSMUA_Achr4T30450_001	50.8083	36.7466	16.0591	25.9186		Novel_000017	5.46615	10.9331	5.84695	4.14198
TCONS_00222172	16.6413	0	0	6.70327		GSMUA_Achr4T21660_001	2.30886	0.199655	0.23113	2.71034		Novel_000151	318.928	6.26244	177.055	198.785
TCONS_00339303	29.4745	48.3904	0	62.9057		GSMUA_Achr10T15910_001	13.5516	10.8296	8.4032	12.4546		Novel_000625	3.6355	8.43011	3.94256	9.25384
TCONS_00079760	0	0	4.54898	1.87009		GSMUA_Achr1T11710_001	879.151	1410.74	4545.82	2706.61		Novel_000624	166.511	56.4162	100.482	135.559
TCONS_00094926	7.3474	0	0	0		GSMUA_Achr1T14360_001	7.11689	5.3619	8.402	10.1238		Novel_000627	10.9323	0	17.5408	0
TCONS_00160072	0	0	65.6884	0		GSMUA_Achr1T10750_001	0	0	0	0		Novel_000626	0	18.8281	8.91309	0
TCONS_00078534	1.81775	0	11.8277	9.25384		GSMUA_Achr4T32710_001	0.61242	1.51044	0.922387	0.801275		Novel_000621	25.5377	19.0042	0	10.092
TCONS_00285864	0	0	27.9264	0		GSMUA_Achr1T06170_001	0.443738	0.242206	0.276067	0.395592		Novel_000620	2.88144	0	0.637504	0
TCONS_00092512	0	110.029	79.281	27.8228		GSMUA_Achr5T01270_001	3.25433	2.32273	3.26456	1.61375		Novel_000623	2.15548	3.66299	0.567792	3.31924
TCONS_00328716	11.6864	1.36715	0.595196	2.95729		GSMUA_Achr2T18020_001	131.47	157	38.3506	86.0863		Novel_000622	4.40752	3.17019	0.458678	1.24136
TCONS_00118276	34.2639	85.8539	0	0		GSMUA_AchrUn_randomT05620_001	0.524278	0.899567	0.350457	0.942045		Novel_000628	28.1905	1.92463	6.3501	10.1021
TCONS_00086125	1.74522	0	1.18735	2.43352		GSMUA_Achr3T29230_001	3.60416	3.52406	2.49714	4.21411		Novel_000119	187.303	59.3164	484.757	387.386
TCONS_00086124	1.95299	3.3858	0	1.33978		GSMUA_Achr3T08110_001	1.75872	1.95302	1.04818	1.89971		Novel_000650	3.59451	5.87079	2.72116	1.12445
TCONS_00126070	7.89699	0	0	0		GSMUA_Achr4T04770_001	6.40872	2.53026	1.81006	11.1948		Novel_000653	0	0	26.8817	0
TCONS_00320020	0	0	9.62791	0		GSMUA_Achr10T31260_001	4.3538	1.9726	1.80987	3.47733		Novel_000821	0.359392	1.10032	3.72858	0.793589
TCONS_00315111	45.2136	25.637	0	0		GSMUA_Achr7T15850_001	1.59713	0.840141	0.69916	2.0664		Novel_001235	0	0	15.2361	0
TCONS_00050685	0	0	19.8727	7.31377		GSMUA_Achr8T08060_001	10.2178	9.24083	6.95865	13.9629		Novel_000426	3.4015	2.20999	2.78497	3.5502
TCONS_00276410	28.6604	133.744	23.2499	32.3638		GSMUA_Achr3T18670_001	14.8812	13.6485	17.6958	4.55674		Novel_000422	18.2529	67.013	30.7768	0
TCONS_00333831	8.08505	2.30566	1.87971	6.52583		GSMUA_Achr3T07760_001	0	0	14.485	0		Novel_000420	3.10963	2.30566	0	3.26291
TCONS_00132124	0	0	3.94256	0		GSMUA_Achr8T22550_001	0	0.514039	372.304	0		Novel_000429	0	5.83644	1.85046	0.308173
TCONS_00081478	0	0	3.01969	0		GSMUA_AchrUn_randomT04450_001	13.9592	12.5326	11.2042	16.1872		Novel_000303	7.70215	3.65254	3.45336	1.31325
TCONS_00081477	0	0	2.31176	0		GSMUA_Achr3T11070_001	33.2959	57.3196	109.472	23.1834		Novel_000264	7.6716	10.5951	20.5581	10.8432
TCONS_00136236	0	0	8.78075	0		GSMUA_Achr1T05670_001	40.5467	31.6091	13.1758	24.0224		Novel_001169	15.2297	32.4072	0	0
TCONS_00023130	0	0	5.50861	2.22963		GSMUA_Achr5T14220_001	0	0	0	0		Novel_000721	1.22822	1.77271	1.66621	4.09049
TCONS_00194624	0	0	8.05377	1.35669		GSMUA_Achr6T10170_001	38.8753	27.021	16.1393	30.9073		Novel_001161	23.5163	82.8121	929.299	73.3409
TCONS_00047390	173.569	204.261	0	216.907		GSMUA_Achr1T01620_001	10.9147	1.58191	4.37787	4.61985		Novel_001165	0	0	5.87792	0
TCONS_00254140	0	0	16.4151	0		GSMUA_Achr10T11030_001	1.22719	1.38718	0.268446	1.2082		Novel_001123	5.77748	6.74264	6.26366	9.87329
TCONS_00120020	0	25.3015	0	0		GSMUA_Achr10T16990_001	12.3387	28.3461	0	32.491		Novel_000919	12.0018	0.832159	1.02373	5.30889
TCONS_00163302	0	0	3.46906	0		GSMUA_Achr2T06590_001	1.47764	0	1.02319	0.908608		Novel_000852	8.72845	7.20969	3.94152	5.01918
TCONS_00262137	0	0.296094	8.50518	0.153939		GSMUA_Achr2T11180_001	0	0	0	0		Novel_000853	0	7.07829	0	3.40271
TCONS_00076217	0	0	28.97	0		GSMUA_Achr3T22920_001	0	0.24712	0	0		Novel_000850	0	0	5.88588	0
TCONS_00066735	0	34.9842	0	0		GSMUA_Achr3T29430_001	0.283159	0.325319	0.381147	0.340928		Novel_000851	1.51326	0	0	1.92546
TCONS_00022666	0	0	13.4666	0		GSMUA_Achr1T10830_001	5.24455	9.37563	2.61481	2.46853		Novel_000856	0	0	11.5283	0
TCONS_00257470	0	0	7.79406	0		GSMUA_AchrUn_randomT23200_001	19.8404	8.71479	9.15868	12.4693		Novel_000854	42.3334	28.406	11.2251	36.8698
TCONS_00336556	23.7321	295.592	0	0		GSMUA_Achr7T13400_001	0	0	0	0		Novel_000855	0	0	9.44785	0
TCONS_00336557	0	44.3485	37.907	0		GSMUA_Achr6T06120_001	0	0.382665	0	0.401682		Novel_000858	6.08399	2.39095	1.70577	2.51666
TCONS_00286977	0	0	4.55168	0		GSMUA_Achr7T25010_001	1.28484	0.159352	0.551311	0.166211		Novel_000523	0	8.04835	0	0
TCONS_00303970	0	15.5358	0	35.4115		GSMUA_Achr7T04410_001	282.723	503.606	445.347	527.068		Novel_000629	0	0	6.52779	0
TCONS_00055417	0.794371	0	5.10289	3.2691		GSMUA_Achr8T22700_001	16.9013	6.93567	7.00541	11.4291		Novel_000337	1.54667	0.872149	4.29846	2.73363
TCONS_00030349	0	0	0	3.74569		GSMUA_Achr3T01540_001	0	0	0	0		Novel_000336	0.86896	0.161726	2.05205	0.168699
TCONS_00339525	0	13.4399	0	0		GSMUA_Achr10T25240_001	3.67534	0	2.37323	1.78731		Novel_000335	3.91379	0	4.982	2.58707
TCONS_00058108	41.1834	30.9704	14.2024	39.9259		GSMUA_Achr6T32890_001	0	0	0	0		Novel_000334	0	0	8.44438	0.618361
TCONS_00082239	0	0	9.62197	3.93836		GSMUA_Achr11T15200_001	0	0	0	0		Novel_000332	0.693685	0	8.60202	0.92702
TCONS_00077169	0	1.46139	5.79725	0		GSMUA_Achr11T08830_001	30.44	22.8388	22.4506	13.8022		Novel_000331	4.13927	4.35498	6.18808	5.38614
TCONS_00239581	0	11.7718	0	26.7816		GSMUA_Achr10T12380_001	31.2513	14.066	15.8019	18.8976		Novel_000330	5.07129	1.09735	0	0
TCONS_00180498	0	69.9684	0	0		GSMUA_Achr10T25920_001	0	0	0	0		Novel_000339	5.85494	7.67451	18.1601	6.84431
TCONS_00062736	0	0	0	11.979		GSMUA_Achr4T13200_001	0	0	0	0		Novel_000338	0	0	9.09082	0
TCONS_00087466	0	0	4.78006	7.17145		GSMUA_Achr5T16510_001	0	0	0	0		Novel_001508	318.558	574.835	473.259	421.196
TCONS_00149953	12.3097	12.3263	11.9855	9.12258		GSMUA_AchrUn_randomT10990_001	0	0	0	0		Novel_001178	482.603	434.005	615.568	1316.54
TCONS_00338338	0	165.292	0	0		GSMUA_Achr5T23680_001	10.8022	10.338	3.35128	7.10445		Novel_001179	14.5812	9.49289	0	0
TCONS_00254832	0	0	88.6954	0		GSMUA_Achr8T25440_001	0.92569	1.32974	1.9946	0.213036		Novel_001174	83.09	46.5133	0	79.7815
TCONS_00149956	1.33035	3.54265	0	2.60433		GSMUA_Achr5T24560_001	0	0	0	0		Novel_001175	20.1223	147.624	88.8865	226.63
TCONS_00001402	0	0	3.50815	5.55166		GSMUA_AchrUn_randomT23830_001	0	102.37	1206.85	24505.2		Novel_001173	12.9519	12.7476	6.40414	66.3959
TCONS_00156737	9.19672	0	0	0		GSMUA_Achr3T15030_001	12.6756	21.7821	10.7911	26.7814		Novel_001170	557.86	153.865	0	97.024
TCONS_00154165	0	29.3192	0	0		GSMUA_Achr4T06130_001	2.08969	1.68014	1.56626	2.40593		Novel_001171	298.747	336.182	82.1516	221.632
TCONS_00223631	2.61395	0	7.42822	0		GSMUA_Achr3T19070_001	1.23518	0	0.657326	2.06393		Novel_000313	0	0	35.928	0
TCONS_00073648	3.32825	0	0	0		GSMUA_Achr3T22770_001	20.6099	16.3185	24.3721	24.4962		Novel_000987	0	1.88674	2.51274	14.3485
TCONS_00147343	0	0	0	7.14865		GSMUA_Achr6T13830_001	476.805	2396.8	0	904.214		Novel_001057	0	0	24.6004	33.9652
TCONS_00334842	0	0	0	106.802		GSMUA_Achr11T23740_001	0.415441	0.586311	1.48931	0.677687		Novel_001053	5.54807	0.251752	0	0.526557
TCONS_00229315	0	0	18.2582	0		GSMUA_Achr9T20850_001	47.8298	665.274	323.113	47.7048		Novel_001041	0	2.5008	6.37698	0
TCONS_00085163	0	0	0	136.122		GSMUA_Achr5T06330_001	0.363511	0.284592	0.390067	0.236785		Novel_001379	0	0	112.9	0
TCONS_00229312	0	0	9.95631	0		GSMUA_Achr5T20900_001	52.0118	61.6535	20.431	36.6854		Novel_001372	3.37451	3.03118	2.68885	2.45245
TCONS_00085166	0	0	0	11.5537		GSMUA_Achr5T29720_001	0	0	0	0		Novel_001373	4.9221	0.831323	0	0.642464
TCONS_00121628	0	9.17558	0	0		GSMUA_AchrUn_randomT12780_001	4.52316	1.66161	2.30399	2.54889		Novel_001374	2.02262	1.76729	0.0212668	3.42452
TCONS_00292965	0	0	17.9782	0		GSMUA_Achr7T11830_001	11.8674	3.27619	4.9775	8.81609		Novel_001375	2.23612	8.48544	8.32297	5.67346
TCONS_00027150	7.12772	19.6503	17.1227	0		GSMUA_Achr6T22230_001	10.4612	8.00075	44.5911	0		Novel_001376	231.398	194.946	278.709	228.839
TCONS_00158679	2.13548	0	3.7598	4.70184		GSMUA_Achr7T14780_001	0.141249	0.315233	0.545217	0.328786		Novel_001377	32.0559	0	0	13.5027
TCONS_00155289	8.41086	5.32842	0	8.78504		GSMUA_Achr10T17670_001	11.7432	4.33264	1.13963	8.8423		Novel_000793	9.62248	4.25242	10.4701	5.17704
TCONS_00249147	0	16.9114	0	0		GSMUA_Achr6T08070_001	0.909565	0.561324	0.784008	0.583879		Novel_000794	0	0	18.2373	0
TCONS_00272181	0	0	0	100.745		GSMUA_Achr10T04610_001	4.80684	3.14914	7.09809	3.02874		Novel_001072	3.83152	7.11108	0.469139	0
TCONS_00077942	0	0	30.9002	0		GSMUA_Achr5T17690_001	39.67	35.6719	14.2955	24.9071		Novel_000100	2.29243	3.8976	0	2.08014
TCONS_00077941	0	0	8.71308	0		GSMUA_Achr8T25200_001	32.759	29.9328	15.2987	34.145		Novel_000104	6.26812	6.42657	1.27519	1.03898
TCONS_00045420	27.5902	60.6097	0	23.0696		GSMUA_Achr7T04070_001	0	0	0	0		Novel_000105	98.8476	0	0	0
TCONS_00326813	0	0	0	42.1246		GSMUA_Achr4T00720_001	4.18008	2.33103	4.3644	4.53392		Novel_000106	0	272.107	0	31.9804
TCONS_00326810	0	0	0	113.315		GSMUA_AchrUn_randomT12950_001	21.7842	19.4818	13.5189	13.2987		Novel_000107	0.50329	0.368048	3.71487	0.829455
TCONS_00072276	36.2373	0	0	0		GSMUA_AchrUn_randomT24230_001	0	0	0	0		Novel_000108	0	0	94.5061	0
TCONS_00158146	5.95513	0	0	3.45574		GSMUA_Achr6T12960_001	3.56669	1.65152	1.27175	0.392177		Novel_000109	0	40.9892	12.3002	29.7196
TCONS_00106711	0	26.845	0	34.1401		GSMUA_Achr9T26170_001	15.0416	12.536	16.0121	16.0655		Novel_001208	608.454	355.913	303.484	225.009
TCONS_00106710	13.513	31.44	0	144.332		GSMUA_Achr5T03100_001	22.658	21.1677	9.35057	10.2791		Novel_000742	32.6121	36.8971	0	59.3408
TCONS_00189199	0	0	28.225	0		GSMUA_Achr5T15230_001	46.1347	33.9429	32.5174	31.3586		Novel_000743	13.1234	8.71075	5.57141	9.65297
TCONS_00143944	0	0	2.8366	3.61206		GSMUA_AchrUn_randomT27970_001	24.932	20.3715	4.44775	9.06763		Novel_000740	0	0	53.3297	0
TCONS_00100717	3.01767	1.35104	5.20737	2.90992		GSMUA_Achr9T17990_001	0	0	0	0		Novel_000741	23.6412	8.43084	15.6496	19.5689
TCONS_00200260	1.60612	1.89192	6.18324	3.57153		GSMUA_Achr6T24520_001	124.122	62.6663	156.037	63.6026		Novel_000746	98.9929	243.054	242.475	36.9444
TCONS_00086245	0	0	0	272.244		GSMUA_Achr8T01880_001	0	0	0.347168	0		Novel_000747	3.15057	1.1274	0.753771	1.76063
TCONS_00297811	3.36771	0.00424819	1.45076	5.39172		GSMUA_Achr8T09920_001	0	0	0	0.680541		Novel_000744	9.62769	6.72998	1.30801	16.9856
TCONS_00072891	13.6171	12.2982	0	27.5929		GSMUA_Achr6T24340_001	0	0	3.17489	0		Novel_000745	0	0	6.46343	0
TCONS_00234470	0	0	0.000190516	8.15041		GSMUA_Achr5T17930_001	30.0525	26.1608	35.4518	51.5685		Novel_000748	1559.04	2713.45	8291.41	3561.99
TCONS_00297093	0	6.7013	0	30.1412		GSMUA_Achr3T21330_001	0	0	0	0		Novel_000749	0	0	234.001	0
TCONS_00236950	0	0	0	126.719		GSMUA_Achr2T02420_001	0	0	18.7876	0		Novel_000935	2.95044	11.6445	4.36853	7.72038
TCONS_00273124	0	0	0	11.979		GSMUA_Achr3T15620_001	0	0	0	0		Novel_000047	0	0	0	4.26045
TCONS_00098908	0	0	305.5	0		GSMUA_Achr5T09330_001	0.339797	0.377036	0.144478	0.130963		Novel_000040	6.70798	7.41762	0	3.29589
TCONS_00279188	0	5.81798	0	0		GSMUA_Achr9T03150_001	15.4365	7.05346	6.60139	7.35449		Novel_000042	22.25	16.7523	1.29927	16.9788
TCONS_00323057	0	0	15.0333	0		GSMUA_Achr7T15060_001	1.27498	0	0	0		Novel_000048	0	0	31.051	0
TCONS_00235705	0	0	0	117.399		GSMUA_Achr11T14060_001	19.7348	17.6053	12.2239	16.6876		Novel_001468	84.071	92.3295	5.57269	63.9068
TCONS_00006387	0	78.116	0	224.656		GSMUA_Achr5T08510_001	13.1186	11.8581	2.53701	10.1734		Novel_001469	2.99287	2.67526	6.86738	11.5209
TCONS_00292949	0	0	6.99376	0		GSMUA_Achr2T16380_001	0	0	0	0.0977423		Novel_001460	11.0172	4.21861	3.04134	5.78121
TCONS_00298638	10.9136	4.23017	3.87236	9.88314		GSMUA_AchrUn_randomT28450_001	1.32903	1.053	0	0		Novel_001462	376.808	586.567	0	314.519
TCONS_00289519	0	0	3.68955	0.801275		GSMUA_Achr1T07970_001	51.2153	41.306	38.9523	37.796		Novel_001464	0	0	22.5202	0
TCONS_00289598	36.5058	435.647	102.589	158.241		GSMUA_Achr7T00980_001	0	0.0994753	0	0.103581		Novel_001465	5.91246	13.0175	5.87792	9.46176
TCONS_00035436	23.2882	10.1137	8.50981	9.63215		GSMUA_Achr5T15650_001	369.516	124.007	185.387	103.165		Novel_001467	15.9948	12.8279	5.37372	16.581
TCONS_00059257	0	0.260305	1.21233	7.07953		GSMUA_Achr10T18360_001	0	0	0	0		Novel_001288	87.332	102.832	669.581	33070.1
TCONS_00275402	0	4.40215	0	0		GSMUA_Achr5T27320_001	0	0.0845576	0.0968307	0		Novel_001289	0	0	45.0998	0
TCONS_00338572	36.2373	159.051	0	302.235		GSMUA_Achr9T29530_001	1.96315	1.71627	0	0.357573		Novel_001284	0	41.3231	0	0
TCONS_00161248	0	0	6.81878	0		GSMUA_AchrUn_randomT27470_001	0	0	0	0		Novel_001285	15.5872	184.746	0	382.361
TCONS_00131210	0	0	5.38011	0		GSMUA_Achr2T00030_001	49.0562	31.4057	23.7648	30.9964		Novel_001286	0	15.6928	15.6232	5.84325
TCONS_00132456	0	0	54.7747	0		GSMUA_Achr4T27700_001	2.82495	1.13979	1.58763	1.90588		Novel_001287	0	0	79.281	0
TCONS_00289043	0	0	39.9143	0		GSMUA_AchrUn_randomT01240_001	4.66907	6.53487	7.51066	3.21188		Novel_001280	0	0	5.91721	0
TCONS_00169368	0	0	39.6405	0		GSMUA_Achr5T14760_001	58.8817	393.199	58.1736	40.0767		Novel_001281	0	0	5.6397	0
TCONS_00302953	0	0	0	4.04456		GSMUA_Achr1T21310_001	11.2023	1.66498	4.85447	2.32332		Novel_001282	0	163.305	0	0
TCONS_00134857	0	0	33.9635	0		GSMUA_AchrUn_randomT16490_001	0	0	0	0		Novel_000873	267.259	1345.04	40377.6	1011460
TCONS_00240228	4.09434	12.0799	18.5999	21.5759		GSMUA_Achr3T16670_001	30.863	23.2364	16.2723	26.5163		Novel_001368	30.4295	35.7429	0.805377	18.5269
TCONS_00117785	3.65662	3.86837	0.826128	3.6882		GSMUA_AchrUn_randomT12440_001	2.67053	1.09845	4.32317	2.34857		Novel_000086	2.13533	41.2818	0	0
TCONS_00291763	0.444651	0.528638	6.94836	0		GSMUA_AchrUn_randomT01920_001	9.03183	3.65981	6.23925	5.27382		Novel_001362	0	0	4.33511	0
TCONS_00291764	0	0	10.3079	0		GSMUA_Achr6T13060_001	30.9484	23.9985	15.1185	19.7794		Novel_000089	56.2759	28.618	43.0187	117.824
TCONS_00246687	0.980023	14.7076	7.77762	0.6212		GSMUA_Achr3T16000_001	0	0	0	0		Novel_000088	7.32141	0	6.3264	2.11116
TCONS_00129504	0	0	6.99376	0		GSMUA_Achr6T02600_001	1.25871	1.71329	0.614413	1.56135		Novel_000427	4.41394	15.9265	1.18449	0
TCONS_00129509	0	0	6.63313	0		GSMUA_Achr4T32430_001	0	0	0	0		Novel_000424	227.634	198.395	141.302	113.912
TCONS_00159262	6.23867	6.65274	4.75166	0		GSMUA_Achr10T15320_001	3.90048	1.89677	2.49428	4.94269		Novel_000423	0	0	41.1576	0
TCONS_00013886	8.19508	17.6626	0	0		GSMUA_Achr4T06900_001	1.09813	1.01097	0.463801	0.842195		Novel_000421	7.75296	8.79431	2.63077	6.30641
TCONS_00312248	64.9876	292.91	210.282	251.343		GSMUA_Achr3T19530_001	0	0.228836	6.30686	0.357573		Novel_000428	4.38831	6.71812	1.1935	0.397784
TCONS_00321346	0	0	6.46343	4.8966		GSMUA_Achr5T11440_001	8.46227	0.699003	5.1159	6.47249		Novel_000272	9.85453	2.39371	1.27707	4.42044
TCONS_00288319	0	0	11.4151	0		GSMUA_Achr7T13760_001	0.22956	0.782478	0	1.09136		Novel_000270	0	3.28387	0	0
TCONS_00050965	0	0	3.37992	0		GSMUA_Achr8T24270_001	0	0	0	0		Novel_000271	0.752714	0.695238	1.56729	0
TCONS_00329640	3116.41	6695.27	3693.5	12996.1		GSMUA_AchrUn_randomT20610_001	53.9467	69.9308	19.3313	57.9943		Novel_000277	701.784	1020.03	1292.47	620.935
TCONS_00279401	0	18.4593	0	0		GSMUA_Achr2T01570_001	4.04935	7.75177	2.58901	2.10683		Novel_000274	22.2283	15.8198	8.98571	21.1921
TCONS_00213940	0	89.5239	0	102.68		GSMUA_Achr7T19510_001	0	0	0	0		Novel_000275	5.12697	3.54236	7.24023	1.06617
TCONS_00325265	0	0	88.8865	0		GSMUA_Achr8T25060_001	82.2202	31.5899	22.6762	41.0766		Novel_000278	0	52.4327	6.46343	29.3796
TCONS_00214624	1.67471	20.286	3.50815	2.77583		GSMUA_Achr7T21150_001	13.7916	7.04638	19.471	15.0404		Novel_000279	4.99794	3.81867	7.78663	1.02683
TCONS_00041078	13.6576	7.90449	0	0		GSMUA_Achr11T25170_001	7.5806	2.7808	4.3651	8.6818		Novel_000188	73.7293	31.8241	5.97481	47.0754
TCONS_00041073	0	52.9878	0	0		GSMUA_Achr8T09650_001	0	0	895.063	0		Novel_000189	12.8342	3.19605	6.27816	6.74946
TCONS_00034459	14.9127	16.1595	1.34757	7.55228		GSMUA_Achr4T10650_001	0	0.366666	0.837928	0.0635644		Novel_000180	7.21958	6.32186	2.84402	11.479
TCONS_00247244	18.6644	45.3354	45.1792	9.7122		GSMUA_Achr6T22670_001	8.00115	6.12095	6.47535	5.89893		Novel_000182	9.9719	0.000179477	4.14124	0.000165775
TCONS_00247248	15.3733	8.89982	3.6027	0		GSMUA_Achr10T11810_001	3.80875	2.86606	11.718	6.46539		Novel_000184	6.52498	4.52435	15.6933	5.05442
TCONS_00086109	0	11.0254	0	24.6633		GSMUA_Achr6T12150_001	16.4791	13.185	19.5286	12.3251		Novel_000185	14.1767	9.86283	0	8.89765
TCONS_00049519	1.98504	0	13.3696	0		GSMUA_Achr9T19010_001	23.9782	20.0301	11.84	46.1771		Novel_000186	0	0	8.06553	0
TCONS_00256470	0	0	131.377	0		GSMUA_Achr11T25650_001	0	0	0	0		Novel_000187	79.9608	0	75.8139	76.351
TCONS_00169207	0	0	49.6818	0		GSMUA_Achr3T00200_001	1.06062	0.352544	2.56478	0.734567		Novel_000212	7.27625	0	0.502903	2.234
TCONS_00086108	0	0	0	23.9579		GSMUA_Achr5T23600_001	45.9528	27.0938	53.8594	38.3758		Novel_001443	24.0745	26.2764	114.796	0
TCONS_00328419	17.4271	5.80444	20.9123	4.90209		GSMUA_Achr3T13260_001	29.3969	20.8072	8.04485	31.3677		Novel_001039	7.78969	2.24748	3.19118	3.76256
TCONS_00261876	0	0	8.73706	0		GSMUA_Achr5T16460_001	0	0.282921	0	0		Novel_001038	0	0	88.8865	0
TCONS_00266470	0	0	0	23.0696		GSMUA_Achr9T19910_001	0.714657	0.142789	0.183727	0.817106		Novel_001033	0.290354	0.810644	3.36639	0
TCONS_00335740	63.7115	52.2578	0	180.513		GSMUA_Achr4T26560_001	3.71661	2.95303	7.28691	6.26565		Novel_001032	32.4853	33.806	11.6378	25.9059
TCONS_00335084	6.96645	3.16268	0	35.5081		GSMUA_Achr7T10690_001	0	0	0	0.117636		Novel_001031	53969.3	196013	202383	128957
TCONS_00355862	0	0	9.95631	2.64055		GSMUA_Achr4T03180_001	2.13307	2.55601	2.1639	2.1335		Novel_001030	41.3996	16.9868	85.2245	31.6875
TCONS_00341042	1.98504	9.8063	0	1.72787		GSMUA_Achr3T00440_001	0	1.02516	0.506063	0.305399		Novel_001035	0	0	1.50146	5.08081
TCONS_00257078	0.906079	0.539584	5.16349	0		GSMUA_Achr6T26090_001	0	0	0	0		Novel_000023	124.031	175.644	94.6518	163.799
TCONS_00329923	27.4602	59.0589	8.03839	78.0154		GSMUA_Achr4T13680_001	14.3917	16.6906	9.51333	11.4905		Novel_000022	13.8102	14.889	11.2246	12.3934
TCONS_00119317	0	11.3245	0	0		GSMUA_Achr1T01200_001	2.52365	1.3168	1.98128	2.45154		Novel_000020	1533.33	1226.35	2032.04	2599.9
TCONS_00290408	0	0	3.55684	0		GSMUA_Achr10T15740_001	270.395	148.153	74.6564	63.8077		Novel_000027	29.0408	119.365	104.503	136.906
TCONS_00319914	0	0	32.1535	0		GSMUA_Achr10T30630_001	1.86963	0	0	0		Novel_000026	4.06785	2.45415	4.90323	1.82177
TCONS_00207885	0	0	0	80.4038		GSMUA_Achr11T23080_001	0	0	0	0		Novel_000025	0	35.4421	18.2582	65.2867
TCONS_00097468	51.6261	48.0562	34.9527	26.5011		GSMUA_Achr7T07300_001	2.42387	3.20644	5.10193	5.28486		Novel_000029	26.9798	15.0571	46.6291	15.748
TCONS_00317607	0	0	65.6884	0		GSMUA_Achr2T07490_001	0	0	0	0		Novel_000802	81.9531	86.6707	37.9712	108.141
TCONS_00133196	0	0	10.634	0		GSMUA_Achr10T01960_001	4.08358	4.33553	2.29197	2.53553		Novel_000805	7.60875	19.5399	3.19226	20.6026
TCONS_00229153	0	0	20.7828	0		GSMUA_Achr9T29660_001	1.06037	0.58068	0.241086	0.878327		Novel_000112	346.4	308.558	51.0981	119.285
TCONS_00229152	0	0	5.17801	0		GSMUA_Achr3T03300_001	3.3608	2.70182	2.95889	2.01119		Novel_000111	6.26355	3.5518	3.07183	1.92011
TCONS_00056774	0	0	61.9661	0		GSMUA_Achr8T00170_001	49.9782	13.4617	68.3131	61.1245		Novel_000116	7.8635	3.80456	6.88936	5.36345
TCONS_00260455	0	0	107.624	0		GSMUA_Achr4T08240_001	58.73	31.8783	17.6205	28.7449		Novel_000118	0	0	14.864	0
TCONS_00260452	0	0	121.249	0		GSMUA_Achr2T13350_001	0	0	0.673787	0.302091		Novel_000559	0.911162	0.654984	3.64961	3.40493
TCONS_00230829	0	0	16.0768	0		GSMUA_Achr5T09870_001	22.3369	50.6854	17.8399	17.2069		Novel_000553	7.33395	7.16043	4.37111	2.93517
TCONS_00040870	10.8313	73.2274	84.1129	111.708		GSMUA_Achr1T02780_001	2.03989	1.28921	2.34255	2.46166		Novel_000552	0	0	20.5189	0
TCONS_00222450	12.3953	7.79784	12.1178	0		GSMUA_Achr6T23170_001	0	0	0	0		Novel_000551	18.9779	13.7004	3.94604	11.1242
TCONS_00053696	0	0	28.97	0		GSMUA_Achr4T23320_001	13.6083	7.54042	8.15539	13.9225		Novel_000557	11.913	4.15664	3.86374	4.93873
TCONS_00086712	25.7469	132.297	0	11.5537		GSMUA_Achr4T29880_001	0	0.281243	0.752129	0.585607		Novel_000556	13.9818	16.4858	7.25926	7.09302
TCONS_00227792	0	5.49e-05	7.60912	0		GSMUA_Achr11T14630_001	5.20249	5.65524	2.28661	3.00049		Novel_000554	8.7372	3.87361	0.583177	2.8114
TCONS_00017712	8.51023	0	31.051	0		GSMUA_Achr7T10230_001	13.8799	6.50187	10.1718	9.20261		Novel_000899	0	0	32.1701	0
TCONS_00090169	0	23.2567	0	0		GSMUA_Achr9T20670_001	8.25683	6.62275	5.95927	7.1235		Novel_000895	8.91176	24.5402	28.9241	16.7694
TCONS_00195746	0	0	9.11863	0		GSMUA_Achr11T06560_001	1.42273	3.04858	3.19259	1.26932		Novel_001205	1.27854	1.37863	0	11.2238
TCONS_00189450	0	0	235.755	0		GSMUA_Achr8T23530_001	0	0	0	0		Novel_001206	0	30.5302	0	59.8318
TCONS_00065498	0	0	0	34.4912		GSMUA_Achr9T13550_001	0	0	0	0		Novel_001207	0	0	0	92.605
TCONS_00194294	0	0	84.1129	0		GSMUA_Achr2T17320_001	569.661	622.81	250.982	555.787		Novel_001200	0	0	94.6518	0
TCONS_00162772	0	0	17.5408	0		GSMUA_Achr1T01030_001	15.352	10.5029	9.74258	14.5837		Novel_001201	0	0	31.2464	0
TCONS_00282314	6.92641	1.32447	0	0		GSMUA_Achr1T13960_001	17.409	6.34041	7.26755	10.8378		Novel_001203	11.0891	9.23232	11.7001	10.3949
TCONS_00342760	0	55.1956	14.7966	0		GSMUA_Achr4T19710_001	0	0	0	0		Novel_001209	0	14.1906	0	0
TCONS_00161235	0	0	93.6006	0		GSMUA_Achr5T04170_001	201.654	997.081	1610.27	1371.9		Novel_001275	3.73526	2.41051	0	3.88148
TCONS_00276209	51.9312	186.053	39.9143	0		GSMUA_Achr5T08920_001	0	0	0	0		Novel_001278	2345.29	8002.14	16863.7	932503
TCONS_00023077	0	0	13.9875	0		GSMUA_Achr4T10840_001	0	0	0.321522	0		Novel_000618	107.521	27.8693	78.4934	88.0669
TCONS_00333665	9.96654	59.1314	0	103.487		GSMUA_Achr11T04320_001	0	0	0	0		Novel_000614	5.96308	1.55203	4.22744	4.99857
TCONS_00333668	31.1587	23.2567	79.8285	26.5938		GSMUA_Achr10T00490_001	94.9995	288.362	115.944	102.801		Novel_000615	41.6859	40.7942	53.4786	17.2787
TCONS_00259682	0	0	7.88512	0		GSMUA_Achr10T02270_001	0	0.175451	0	0		Novel_000610	10.2267	29.9435	2.42378	13.538
TCONS_00132719	0	0	4.63966	0		GSMUA_Achr11T20750_001	22.7349	33.2262	12.366	17.5478		Novel_000611	30.911	62.0268	14.2006	41.4751
TCONS_00075974	0	0	10.2589	0		GSMUA_Achr6T31340_001	0	0	0	0		Novel_000612	11.0757	1.25633	0.876922	2.10214
TCONS_00075975	0.701778	0	4.36366	0		GSMUA_Achr7T20690_001	0	0	0.364259	0		Novel_000613	0	0	11.5512	0
TCONS_00075976	0	0	5.93875	0		GSMUA_Achr8T33760_001	81.1245	77.9181	34.9235	48.7477		Novel_000530	0.542775	0.361013	4.56284	0.626893
TCONS_00075973	4.12607	4.17848	7.17995	3.00245		GSMUA_AchrUn_randomT18250_001	0	0	0	0		Novel_000532	3.28775	0.859873	0.924695	5.16419
TCONS_00052271	0	0	55.8529	0		GSMUA_Achr5T22860_001	14.8738	13.3505	5.16965	5.09738		Novel_001503	29.8996	0	0	25.3439
TCONS_00321666	0	0	4.36437	0		GSMUA_Achr9T02660_001	0	0	0	0		Novel_001502	42.4671	45.1991	19.8994	120.405
TCONS_00111509	5.69408	14.8327	4.18797	45.6603		GSMUA_Achr3T25090_001	0	0	0	0		Novel_001501	19.634	19.4707	6.30329	11.1658
TCONS_00301252	20.5975	0	16.2197	69.3223		GSMUA_Achr3T05500_001	1.08651	2.49058	1.09278	1.30452		Novel_001500	2.81923	48.2732	1.87986	51.8069
TCONS_00329810	7.10138	4.50976	1.47023	9.02831		GSMUA_Achr7T21880_001	0.311841	0.360428	0	0.7562		Novel_001506	39.912	63.2537	63.9632	78.1178
TCONS_00309407	4.65387	4.60861	0	0		GSMUA_Achr8T15070_001	14.4064	0	6.90578	4.25083		Novel_000347	3.44007	3.20244	3.77921	13.4532
TCONS_00091787	4.66968	23.0719	5.57269	25.5627		GSMUA_Achr11T24700_001	5.09275	4.25018	6.19816	5.16939		Novel_000343	3.94878	6.09189	0.622931	4.09634
TCONS_00205364	0	38.6102	0	44.0697		GSMUA_Achr7T11030_001	1.02171	2.46445	0.742482	0		Novel_001433	0	0	9.33304	0
TCONS_00151729	27.0261	94.3199	0	0		GSMUA_Achr6T29340_001	0	0	0	0		Novel_001430	722.798	807.087	1128.56	936.714
TCONS_00256994	0	0	25.7568	0		GSMUA_Achr10T28180_001	173.64	103.471	53.3835	85.7034		Novel_000926	5.77777	1.65781	0.37153	0.000487236
TCONS_00197241	0	0	215.534	18.4722		GSMUA_Achr4T00040_001	11.2107	4.10852	2.01977	4.36722		Novel_000927	1.48888	1.44854	0.921707	1.7026
TCONS_00317388	0	0	17.0449	0		GSMUA_Achr4T08010_001	0.129098	0.143705	0.827404	0		Novel_000922	0	0	13.9632	0
TCONS_00238574	0	0	4.96584	7.64876		GSMUA_Achr11T07820_001	23.0487	21.334	23.8312	17.7846		Novel_000923	0	0	1.09251	0.197238
TCONS_00232635	0	0	4.55168	0		GSMUA_Achr8T31120_001	28.1478	18.8253	15.4852	21.4622		Novel_000928	1.93504	2.70487	0.178637	0
TCONS_00153652	0	33.1514	0	0		GSMUA_Achr6T25090_001	4.90888	0.210135	197.517	1.85781		Novel_000929	1.32501	4.04467	3.0846	5.91463
TCONS_00069120	55.5316	61.5905	36.5511	29.4959		GSMUA_Achr6T34080_001	0	0.0932776	0	0		Novel_000669	0	2.75942	1.14067	13.7252
TCONS_00273461	0	0	0	16.1062		GSMUA_Achr3T08580_001	45.9668	32.2824	20.0899	31.1083		Novel_000661	2.10987	1.89031	7.2762	4.98037
TCONS_00286840	0	0	4.95215	0		GSMUA_Achr6T26230_001	0	0	0	0		Novel_000662	25.6053	16.4993	3.13939	8.33299
TCONS_00237284	0	0	10.2588	13.7685		GSMUA_Achr10T16010_001	102.19	73.3982	33.0305	73.215		Novel_000664	0	0.521783	5.27228	0
TCONS_00229973	0	0	2.26096	0		GSMUA_AchrUn_randomT19670_001	9.99852	3.17388	2.42386	4.68043		Novel_000889	13.7802	8.65948	0	7.1948
TCONS_00237283	0	9.4604	0.000124771	18.4821		GSMUA_Achr6T30540_001	13.0853	3.47455	8.43845	5.88814		Novel_000888	12.9247	4.21977	5.22096	9.57799
TCONS_00068835	9.37536	2.97753	3.59586	2.94017		GSMUA_Achr9T28390_001	83.7578	110.076	40.9416	49.5151		Novel_000881	0	0	1.18321	0.291831
TCONS_00273466	0	0	0	50.9479		GSMUA_Achr3T18900_001	0.43448	0.161726	5.22341	1.85569		Novel_000880	17.6029	25.4163	10.0501	16.2907
TCONS_00232461	0	0	3.60745	0.270114		GSMUA_Achr3T05330_001	0	0	0	0		Novel_000883	23.2832	31.7268	7.03409	39.5343
TCONS_00274114	0	18.9761	0	0		GSMUA_Achr5T12550_001	0.126183	0.0688724	0.0784997	0.178958		Novel_000882	12.5896	18.1556	8.67073	14.4373
TCONS_00331539	11.6291	23.5436	285.262	13.3908		GSMUA_Achr4T09180_001	0	0	0	0		Novel_000885	2.94444	1.31156	0	5.64505
TCONS_00209883	0	0	0	8.52504		GSMUA_Achr10T23240_001	0	0	0	0		Novel_000884	0.566317	0.650639	6.4795	0.340928
TCONS_00000882	2.83753	4.81642	0.867162	4.40044		GSMUA_Achr6T08560_001	4.69259	2.41351	3.06697	2.25035		Novel_000944	10.9483	4.8057	0.242095	4.14665
TCONS_00000883	2.99055	4.54649	2.65287	4.16963		GSMUA_Achr9T25780_001	38.4633	11.4661	23.6804	17.5865		Novel_000946	3.18458	0	17.0449	0
TCONS_00000884	0	8.80429	6.46343	19.6121		GSMUA_Achr4T12600_001	5.96135	3.17886	4.72321	6.76437		Novel_000943	226.261	425.58	1355.4	15347.6
TCONS_00355949	0	0	17.8066	0		GSMUA_Achr10T13170_001	63.409	91.2043	23.584	42.8873		Novel_001012	8.78069	10.1966	0	11.3833
TCONS_00029400	0	0	0	213.605		GSMUA_Achr2T08120_001	26.5194	31.8011	11.6466	20.0807		Novel_001017	0	0	5.61318	0
TCONS_00100997	0	0	25.0905	0		GSMUA_AchrUn_randomT02010_001	2.05368	2.83008	2.6562	3.8763		Novel_001016	15.5584	23.1829	12.3871	8.80612
TCONS_00339295	36.6405	40.4329	19.1724	44.5924		GSMUA_Achr6T29600_001	0	0	0	0		Novel_000737	0	0	37.907	0
TCONS_00100998	0	0	49.2007	0		GSMUA_Achr9T17370_001	24.9741	8.74756	4.58816	6.30873		Novel_000694	3.37879	6.86909	3.921	0.749128
TCONS_00155710	32.4938	0	0	0		GSMUA_Achr3T24650_001	0	0	0	0		Novel_000695	0	10.0296	4.43082	15.0999
TCONS_00074311	5.00163	0	0	0		GSMUA_Achr1T23880_001	67.4661	27.3405	61.6735	44.1089		Novel_000697	0	0	14.8821	0
TCONS_00190508	0	0	50.1811	0		GSMUA_Achr6T15420_001	0	0	1.8799	0		Novel_000691	16.3749	234.348	0	44.9312
TCONS_00190507	0	0.791843	4.85234	0.840998		GSMUA_Achr2T12170_001	0	0	0	0		Novel_000692	100.611	200.933	88.8865	56.6576
TCONS_00023853	0	0	17.778	8.14411		GSMUA_Achr11T26580_001	1.26347	0	12.4539	2.49212		Novel_000693	131.142	204.163	538.633	202.849
TCONS_00168170	0	0	76.0699	0		GSMUA_AchrUn_randomT25960_001	104.497	107.531	77.0233	177.54		Novel_000698	0	0	18.6661	0
TCONS_00039500	0	27.4892	0	0		GSMUA_Achr7T04320_001	4.28217	3.18775	10.2551	6.8107		Novel_000699	0.598401	1.37973	3.20125	0.305018
TCONS_00101643	6.77443	5.73248	13.5832	3.24554		GSMUA_Achr7T22260_001	11.2592	7.5608	9.51382	6.50222		Novel_001125	8.44588	17.0773	7.95426	18.0526
TCONS_00154442	7.07054	40.6984	7.57861	5.95095		GSMUA_Achr2T00920_001	21.3191	8.65998	8.59577	8.79087		Novel_001124	0	1.63335	2.35771	7.13393
TCONS_00049392	652.271	3019.44	1257.36	2619.37		GSMUA_Achr10T30550_001	0	0	0	0		Novel_001121	5.54011	5.03623	7.67718	3.82137
TCONS_00049391	5.01408	0	0	4.66904		GSMUA_Achr6T03810_001	5.89386	6.68107	9.20833	4.13993		Novel_001120	0	0	116.994	0
TCONS_00203011	351.806	170.785	9.62791	14.2032		GSMUA_Achr1T10470_001	4.9076	8.86223	3.64682	5.96341		Novel_001122	9.96198	12.4626	0	7.18644
TCONS_00203012	3.46843	0	0	0.92702		GSMUA_Achr8T11600_001	0	0	0	0		Novel_001129	6627.75	8910.75	2358.75	8358.65
TCONS_00146418	5.46615	54.6653	35.0817	86.9816		GSMUA_Achr11T15020_001	59.2702	45.6423	33.0702	27.845		Novel_001128	94.9283	0	107.624	0
TCONS_00164941	0	0	61.9661	0		GSMUA_Achr2T00320_001	33.3825	18.5581	33.282	16.545		Novel_000535	2.68824	1.6659	0	3.34861
TCONS_00290777	0	0	69.6797	0		GSMUA_Achr8T06620_001	19.7459	21.7622	8.21566	16.4005		Novel_000750	21.2604	16.946	3.42943	14.4803
TCONS_00232399	0	0	13.4666	0		GSMUA_Achr5T02490_001	2.09668	1.27081	2.00512	1.51064		Novel_000456	4.34881	2.13009	0	3.56426
TCONS_00102273	0	0	4.66079	0		GSMUA_Achr1T07510_001	5.19726	4.42206	3.44271	5.39997		Novel_000457	0	3.45045	0	0.0953935
TCONS_00143463	4.13178	7.79784	0	26.4045		GSMUA_Achr6T30480_001	16.2035	15.1256	44.9589	17.4592		Novel_000454	3.49199	6.91892	0	1.75654
TCONS_00004977	0	0	0	2.50746		GSMUA_Achr2T18380_001	10.4082	4.70094	4.11623	4.50883		Novel_000455	2.07052	1.41834	0.722997	0
TCONS_00351414	0	0	24.2356	0		GSMUA_Achr4T14470_001	0	0	21.8815	0		Novel_000452	3.13534	0	0.409677	0.868527
TCONS_00351415	11.8051	26.9471	46.8003	61.7367		GSMUA_Achr2T05260_001	0.147495	0	0	0		Novel_000453	5.33621	6.94915	0	3.72853
TCONS_00102274	0	0	20.4293	0		GSMUA_Achr2T19270_001	123.822	84.2521	27.7599	76.307		Novel_000451	0	0.779469	0	0
TCONS_00282873	31.1587	0	0	0		GSMUA_Achr10T25090_001	0	0	0	0		Novel_000459	3.47995	2.43173	3.34958	2.12852
TCONS_00320334	0	0	68.4989	0		GSMUA_Achr9T21320_001	0	0	0	0		Novel_001327	101.932	156.679	60.0123	133.087
TCONS_00295845	0	2.53575	21.0489	11.1033		GSMUA_Achr6T22870_001	0	0	0	0		Novel_001326	0	0	92.5733	0
TCONS_00131734	0	0	52.2513	0		GSMUA_Achr1T01280_001	1.17514	0.662991	1.02542	0.692741		Novel_001325	18.5918	8.01816	0.857235	3.44138
TCONS_00287319	0	0	69.6797	0		GSMUA_Achr11T11790_001	0.546968	0	0.366969	0.985521		Novel_001324	2.09865	5.80674	0	3.0672
TCONS_00350669	0	0	639.809	0		GSMUA_Achr3T03160_001	11.9576	14.1227	4.18469	10.9603		Novel_001323	1492.42	175.681	559.509	19705.7
TCONS_00210555	0	3.2078	0	0		GSMUA_Achr9T07260_001	0	0	0	0		Novel_001322	28.119	6.4982	12.1178	11.9798
TCONS_00196015	0	0	24.9078	0		GSMUA_Achr10T05610_001	21.4865	12.741	7.38366	17.9677		Novel_001321	3.92293	5.33384	0	0
TCONS_00336006	12.5861	54.7995	0	102.3		GSMUA_AchrUn_randomT26270_001	0	0	0	0		Novel_001320	0	91.904	13.9632	0
TCONS_00169046	0	0	4.55168	0		GSMUA_AchrUn_randomT24490_001	33.3897	23.3597	32.1271	40.4467		Novel_001329	10.2988	0	0	11.5537
TCONS_00308909	3.85469	7.3692	3.24621	5.67239		GSMUA_Achr2T21720_001	0	0	0	0		Novel_001328	507.242	1777.3	360.257	507.593
TCONS_00145443	48.255	14.309	23.53	48.8972		GSMUA_Achr8T22480_001	16.1299	3.9141	16.1095	4.2614		Novel_001089	0.907891	0	4.54864	7.69147
TCONS_00345819	3.64967	0	1.42369	5.54006		GSMUA_AchrUn_randomT16810_001	71.3585	62.8783	68.9366	59.5043		Novel_001086	7.13057	0	39.7454	0
TCONS_00338859	0	122.917	0	138.821		GSMUA_Achr3T04330_001	0	0	0	0		Novel_001082	4.39901	3.88852	0.951871	0.825654
TCONS_00242981	0	0	0	8.80151		GSMUA_Achr9T07000_001	14.0017	13.9619	12.0011	8.408		Novel_001083	0.519744	0.972923	2.92697	1.82847
TCONS_00130066	4.49261	1.73349	18.2161	3.25589		GSMUA_Achr10T16840_001	28.71	0.506952	0	0		Novel_001080	0.236232	2.46347	0.357307	0.556827
TCONS_00242989	0	0	0	9.87884		GSMUA_Achr5T13290_001	0.820451	1.88143	1.10091	1.64253		Novel_000157	19.1075	39.6358	0	19.0125
TCONS_00122782	13.6171	0	18.6661	6.89823		GSMUA_Achr3T28390_001	0	0	0	0		Novel_000156	12.5323	19.1639	2.33697	15.5696
TCONS_00046693	41.0308	36.0693	142.201	79.5376		GSMUA_Achr11T02170_001	4.01688	4.30474	0.294635	0.794475		Novel_000155	19.1192	8.36761	1.07966	11.1754
TCONS_00211239	2.55377	2.37553	5.8228	0		GSMUA_Achr11T23480_001	6.28599	7.06808	8.79141	4.63691		Novel_000154	15.8316	15.6684	4.98949	9.35745
TCONS_00092035	0	14.309	0	0		GSMUA_Achr4T23600_001	1.34897	1.95937	14.7864	1.23438		Novel_000153	9.44392	0	5.50965	1.5336
TCONS_00277305	0	23.2567	0	53.1877		GSMUA_Achr9T09520_001	4.02786	4.33373	2.40213	2.35148		Novel_000152	16.4054	0	10.8561	7.80178
TCONS_00257355	0	0	25.736	0		GSMUA_Achr9T23500_001	0	0	0	0		Novel_000150	4.47138	6.62432	7.05812	8.0749
TCONS_00240040	0.927826	0.208943	7.74706	1.52771		GSMUA_Achr9T17760_001	0.847298	0.747827	0.321408	0.291961		Novel_001052	3.65695	6.11706	0.306676	6.187
TCONS_00310093	0.98148	9.1809	0	0		GSMUA_Achr3T09820_001	29.1262	31.547	8.13263	21.8235		Novel_000799	2.66507	2.61488	2.17079	1.28566
TCONS_00310091	3.55154	3.48938	1.47274	0		GSMUA_Achr3T03780_001	0	0	0.169266	0		Novel_000798	0	2.62834	0	0
TCONS_00081605	0	0	30.0665	0		GSMUA_Achr6T26690_001	30.5693	53.6548	15.764	22.7904		Novel_000790	1.11751	0	0	0
TCONS_00310094	0	23.3935	0	8.80151		GSMUA_AchrUn_randomT03810_001	5.46263	2.58081	3.56296	2.95855		Novel_000792	1.09396	2.21553	2.65645	1.78273
TCONS_00260541	0	0	122.308	0		GSMUA_Achr4T04050_001	49.076	41.554	18.9179	33.7241		Novel_000797	0	9.13452	0.0250482	0.0046385
TCONS_00107615	15.7102	7.3298	11.3212	33.0434		GSMUA_Achr9T00390_001	38.1663	49.3442	18.1923	23.8652		Novel_000796	0	0	0.549868	4.50942
TCONS_00286533	0.0642732	0	4.11901	0		GSMUA_Achr11T03900_001	0	0	0	0.0996874		Novel_000002	1.84138	8.1843	0	4.52783
TCONS_00049991	0	0	176.816	0		GSMUA_Achr4T31560_001	20.1629	16.5037	12.4263	14.6515		Novel_000801	1.26347	0.782361	15.3279	0
TCONS_00049992	0	0	52.6225	0		GSMUA_Achr5T05560_001	13.2645	6.29896	6.84433	10.1629		Novel_000800	11.1613	0.000278487	3.36113	5.15309
TCONS_00127559	2.79068	2.0195	5.42256	4.39555		GSMUA_Achr7T13970_001	136.762	70.9624	37.2705	41.1218		Novel_000803	169.915	828.786	21.6656	114.216
TCONS_00347789	0	0	70.8683	0		GSMUA_Achr5T05910_001	0	0	0	0		Novel_000804	24.7564	87.748	0	10.5086
TCONS_00285421	8.36707	8.325	8.4068	10.9456		GSMUA_Achr10T00410_001	9.72207	5.20286	0.747947	5.55787		Novel_000807	0.952195	8.77737	0	10.3433
TCONS_00034959	1.01429	8.18822	0	1.47009		GSMUA_Achr4T09240_001	0	0	1.36349	0		Novel_000806	10.0064	0.948111	9.00492	0.00279817
TCONS_00350033	0	0	5.50965	0		GSMUA_Achr6T36160_001	32.1911	27.9187	18.9218	19.2365		Novel_000809	355.46	278.429	198.021	528.082
TCONS_00032269	0	0	8.03839	6.00118		GSMUA_Achr11T17860_001	1.15425	0.706193	0.858477	1.49642		Novel_000808	0.568925	0.694909	3.37538	5.88814
TCONS_00135602	0	0	4.64997	0		GSMUA_Achr7T10960_001	15.4232	10.1165	12.6986	23.4129		Novel_001393	20.0949	21.3641	44.3477	98.6479
TCONS_00114708	0	0	0	11.6865		GSMUA_Achr7T04790_001	52.7581	34.5902	10.1975	12.3814		Novel_000346	4.44661	2.38716	1.87762	2.08907
TCONS_00080959	0	0	18.5526	2.47701		GSMUA_Achr11T04840_001	0	0	0	0		Novel_000344	7.53482	12.4405	0.852664	10.4252
TCONS_00233402	0	1.64381	6.46677	0		GSMUA_Achr3T01110_001	0.423649	0.186957	0.214272	0.0973203		Novel_000342	43.9034	66.2776	0	11.3833
TCONS_00079455	0	0	123.932	0		GSMUA_Achr10T25050_001	4.89369	13.9941	1.33616	12.306		Novel_000340	15.9782	42.4879	0	36.314
TCONS_00212932	9.77622	30.7908	0	6.7778		GSMUA_Achr6T32600_001	0	0	0	0		Novel_000341	73.7557	88.313	0	20.1471
TCONS_00136198	0	0	43.1374	15.0399		GSMUA_Achr11T02210_001	0	0	0	0		Novel_000348	6.25297	2.95594	2.93308	2.0751
TCONS_00128062	0	0	3.58998	0		GSMUA_Achr2T15810_001	26.3725	7.85496	19.0944	26.1643		Novel_000349	0	0	212.911	0
TCONS_00236953	56.1794	98.9176	12.6008	100.396		GSMUA_Achr7T09000_001	0	0.102288	0	0.106518		Novel_001437	0	94.9502	0	26.4045
TCONS_00129334	0	0	3.25948	0		GSMUA_Achr6T17010_001	0	0	1.30874	0		Novel_001436	29165.7	90291	255271	115561
TCONS_00035604	0	13.4026	0	22.6059		GSMUA_Achr5T29360_001	0	0	0	0		Novel_001435	1.37651	0.0070542	2.47747	0.984756
TCONS_00035602	4.24048	16.0967	0	45.4552		GSMUA_Achr4T19790_001	0	0	0	0		Novel_001434	0	0.893679	0.566319	1.48299e-05
TCONS_00259679	0	0	9.11863	4.87765		GSMUA_Achr11T16910_001	0	0	0	0		Novel_001432	141.596	66.3029	526.475	76.1438
TCONS_00092815	0	73.2274	0	0		GSMUA_Achr7T08000_001	7.82749	43.2216	7.08155	11.9946		Novel_001431	1070.09	1842.43	1423.66	1539.7
TCONS_00299175	0	0	0	76.0316		GSMUA_Achr9T06000_001	0	0	0	0		Novel_001439	0	0	21.1929	0
TCONS_00063567	0	0	9.32938	10.7879		GSMUA_Achr6T20360_001	98.0612	80.9815	86.2254	52.0345		Novel_001438	271.048	507.768	0	377.347
TCONS_00005096	13.417	0	13.4666	29.1366		GSMUA_Achr4T14720_001	35.3048	34.4635	16.4652	24.9689		Novel_000543	30.9411	29.5118	13.3632	23.4476
TCONS_00169227	0	0	11.5509	3.20468		GSMUA_Achr7T02120_001	3.97227	1.7581	2.27033	1.71676		Novel_000462	26.7193	7.46043	11.1379	19.5901
TCONS_00169224	0	0	17.5615	0		GSMUA_Achr6T15300_001	0	0	3.68011	0		Novel_000461	3.19374	0.000169272	0	2.2347
TCONS_00129206	0	0	94.1202	0		GSMUA_Achr5T08240_001	17.9423	12.673	12.8383	21.7811		Novel_000466	7.57627	10.1413	59.3377	11.5572
TCONS_00052604	6.00293	2.71051	8.21477	1.21953		GSMUA_Achr2T20790_001	3.33259	5.71297	0.113963	1.04103		Novel_000465	11.1212	7.13781	11.4815	2.1794
TCONS_00252026	5.94344	4.6621	1.1074	5.88664		GSMUA_Achr3T24910_001	20.9894	87.8707	38.3376	28.3971		Novel_000864	3.2947	8.64669	4.01607	2.06948
TCONS_00169125	0	0	18.6661	0		GSMUA_Achr11T06050_001	6.15527	1.97767	9.22572	3.56181
TCONS_00048256	8.70779	0	0	0		GSMUA_Achr4T05460_001	0	0	0	0
TCONS_00125847	89.7499	0	100.882	0		GSMUA_Achr11T25710_001	4.24573	6.97707	4.06497	4.21153
TCONS_00168054	296.156	0	262.754	127.454		GSMUA_Achr9T10780_001	68.1634	25.7715	24.0619	36.2817
TCONS_00012376	7.49495	3.23396	9.48768	3.46112		GSMUA_Achr10T21360_001	15.0425	129.726	11.1042	33.8642
TCONS_00077877	0	0.875384	7.497	0.305503		GSMUA_Achr6T30880_001	3.45073	1.98275	2.43278	2.34204
TCONS_00282657	14.5812	0	0	0		GSMUA_Achr10T24480_001	106.951	61.6696	42.5469	101.045
TCONS_00296105	0	0	36.0257	0		GSMUA_Achr4T08090_001	0	0	0.522498	0.193804
TCONS_00219581	4.77145	2.37724	0	5.19591		GSMUA_AchrUn_randomT10680_001	0	0	0	0
TCONS_00120315	0	8.60153	6.30041	4.78075		GSMUA_Achr10T14340_001	4.81078	6.15308	0.824788	3.21602
TCONS_00055868	0	0	4.19538	0		GSMUA_AchrUn_randomT21610_001	0	0	0	0
TCONS_00255248	0	0	3.7598	0		GSMUA_Achr6T26610_001	0	0	0	0
TCONS_00288776	0	0	100.882	0		GSMUA_Achr11T25690_001	24.9643	24.8923	8.41546	19.6203
TCONS_00340297	24.1653	30.8641	23.42	49.7886		GSMUA_Achr9T18870_001	5.34932	3.71888	4.25095	5.70114
TCONS_00196029	11.2723	0	18.2582	0		GSMUA_Achr7T25130_001	58.644	30.4269	48.2744	63.874
TCONS_00344784	33.1189	82.4675	0	35.2175		GSMUA_Achr6T31020_001	2.47544	0.35746	3.7809	2.99964
TCONS_00241845	0	0	0	10.3954		GSMUA_Achr8T20130_001	1.96146	9.94561	2.10042	2.85806
TCONS_00255799	0	0	209.039	0		GSMUA_Achr10T28870_001	28.004	20.6019	14.2381	17.8253
TCONS_00106407	343.872	1041.94	348.398	763.831		GSMUA_Achr3T10220_001	0	0.35167	0.413064	0.36882
TCONS_00161863	0	0.227164	3.42762	0		GSMUA_AchrUn_randomT13020_001	7.13099	1.45978	22.2325	5.41689
TCONS_00297766	1.92625	9.06582	0	9.97249		GSMUA_Achr7T23420_001	0.230446	0.0846126	0.290682	0
TCONS_00038924	424.744	888.382	0	421.196		GSMUA_Achr2T18490_001	0	0	37.5753	0
TCONS_00038921	90.3492	298.413	209.005	68.453		GSMUA_Achr6T12860_001	6.08981	12.3858	6.15903	2.719
TCONS_00028312	0	0	8.20757	3.20066		GSMUA_Achr8T02240_001	8.93701	4.70135	6.30826	7.21348
TCONS_00066470	0	2.9232	3.64277	0		GSMUA_Achr9T10760_001	4.74814	1.28357	2.0916	2.95356
TCONS_00228679	0	0	7.03844	0.564212		GSMUA_Achr1T22030_001	7.17077	5.35845	5.6573	6.92024
TCONS_00105127	107.283	177.777	10.9505	208.213		GSMUA_Achr1T14400_001	0.33852	0	0	0.130458
TCONS_00318451	0	0	7.28921	0		GSMUA_Achr8T28080_001	1.91298	2.01256	0.346223	2.93398
TCONS_00318450	0	6.61586	36.5164	0		GSMUA_Achr2T03010_001	0.347669	0.257316	2.36711	1.07264
TCONS_00223605	10.2358	3.26157	13.9499	35.9598		GSMUA_Achr4T21770_001	22.5612	10.8188	15.7635	15.993
TCONS_00094506	0	6.15817	0	0		GSMUA_Achr8T13640_001	0	0	503.203	0
TCONS_00317921	0	0	4.54898	0		GSMUA_Achr6T15680_001	10.0228	10.8667	2.52599	14.8955
TCONS_00167857	0	0	3.83197	0.830707		GSMUA_Achr10T24790_001	0	0	0	0
TCONS_00341652	72.4746	175.04	78.5851	0		GSMUA_Achr7T06530_001	100.678	67.4173	88.9482	101.429
TCONS_00293584	0	0	295.881	0		GSMUA_Achr8T33670_001	30.9369	23.1654	8.27512	16.2045
TCONS_00012243	0	69.9684	0	0		GSMUA_Achr1T19150_001	23.2254	21.6054	11.5426	17.3713
TCONS_00304179	4.19387	6.97502	0.765484	6.03388		GSMUA_Achr3T16230_001	0	0	0	0
TCONS_00351217	0	0	4.55168	0		GSMUA_Achr10T12590_001	5.53382	0.547988	0.63888	1.4336
TCONS_00141350	0	0	0	33.9652		GSMUA_Achr6T03890_001	0	0	0	0
TCONS_00194319	0	5.05928	1.26507	3.24333		GSMUA_Achr6T21810_001	0.268594	0	7.75899	0.156047
TCONS_00317033	0	0	6.14358	0		GSMUA_Achr3T29850_001	13.2252	15.8052	2.31339	10.5111
TCONS_00317034	0	0	6.18622	0		GSMUA_Achr11T11310_001	0	0.0651131	0.520996	0
TCONS_00166849	0	0	18.7273	0		GSMUA_AchrUn_randomT24410_001	3.78274	7.00816	2.77098	1.34726
TCONS_00337743	0	5.24387	0	5.74543		GSMUA_Achr3T14470_001	119.583	117.844	109.134	160.011
TCONS_00342352	126.231	136.542	7.18957	90.2394		GSMUA_Achr4T20800_001	2.10066	3.6212	1.46464	0.566911
TCONS_00103402	0	0	4.2549	0		GSMUA_Achr2T08640_001	0	0	0	0
TCONS_00061903	0	0	15.6232	11.6865		GSMUA_Achr6T30160_001	34.6763	25.0328	16.6623	21.6703
TCONS_00139728	3.13614	14.058	11.2912	8.58123		GSMUA_Achr2T11160_001	66.321	4.1756	8.72893	0.928495
TCONS_00322435	1.30698	0	17.3325	0		GSMUA_Achr6T13990_001	4.14368	1.5916	1.48295	3.52176
TCONS_00128503	0	2.10729	5.68805	0		GSMUA_Achr7T19340_001	10.1458	11.0056	0.463524	0.412714
TCONS_00227619	1.52405	0.190042	3.51681	0.793581		GSMUA_Achr3T30400_001	502.806	252.606	294.421	393.366
TCONS_00051712	0	0	3.58998	0		GSMUA_Achr9T06510_001	0	0	1.64474	0
TCONS_00288197	0.973599	5.19551	3.32447	0		GSMUA_Achr10T11480_001	83.1552	244.685	52.5305	79.1072
TCONS_00204213	0	0	0	9.7122		GSMUA_Achr1T22350_001	5.64838	3.46948	11.5145	4.78401
TCONS_00308650	2.99439	3.8226	0	1.36996		GSMUA_Achr9T28970_001	12.8773	5.19667	7.43746	7.61372
TCONS_00017903	14.6948	0	0	0		GSMUA_AchrUn_randomT01050_001	28.234	30.7849	18.2799	16.8059
TCONS_00017902	0	0	52.2513	34.2265		GSMUA_Achr8T30610_001	14.7186	2.56221	7.49103	9.34237
TCONS_00029824	925.399	453.538	148.302	324.91		GSMUA_Achr4T28670_001	0	0	0	0
TCONS_00233355	0.442486	1.31836	6.46496	0.859578		GSMUA_Achr7T12170_001	40.1077	19.7818	19.485	16.997
TCONS_00347721	0	0	31.5405	0		GSMUA_Achr9T12270_001	1.28543	13.8071	15.7846	7.07451
TCONS_00077240	0	0	7.88961	0		GSMUA_Achr5T27010_001	446.833	171.994	187.715	102.327
TCONS_00263394	0	0	0	34.6612		GSMUA_Achr10T15480_001	1.59293	1.33596	0.784865	2.69339
TCONS_00156511	2.45851	0	0	0		GSMUA_Achr7T09760_001	91.8218	54.7343	42.7382	53.3106
TCONS_00197030	0	0	41.3406	0		GSMUA_Achr2T15770_001	0.329842	0.84407	9.71274	1.12877
TCONS_00020369	0	0	4.03029	0		GSMUA_Achr6T28980_001	0	0.363445	0.427379	0
TCONS_00020368	0	0	9.62791	0		GSMUA_Achr10T03420_001	0	0	0	0
TCONS_00286353	0	0	197.065	0		GSMUA_Achr6T28180_001	1.18349	0.133894	0.407347	0.37121
TCONS_00107895	0	0	0	201.49		GSMUA_Achr9T18130_001	0	0	0	0
TCONS_00107896	0	0	0	23.9037		GSMUA_Achr6T18800_001	12.3283	9.76691	7.48967	8.37973
TCONS_00300525	0	0	0	32.491		GSMUA_AchrUn_randomT18570_001	11.5251	8.62979	2.07173	4.85809
TCONS_00105946	0	0	0	8.52504		GSMUA_Achr10T24960_001	16.1675	7.20583	16.2971	10.6743
TCONS_00330940	5.89271	0.882653	6.54548	6.96		GSMUA_Achr3T29330_001	19.6279	16.1571	26.935	23.3081
TCONS_00020092	0	0	5.31698	0		GSMUA_Achr2T14800_001	8.91544	2.49084	10.3477	7.45022
TCONS_00268126	104.139	285.916	82.9756	237.345		GSMUA_Achr8T11260_001	1.99543	1.93034	12.7392	2.83705
TCONS_00135429	0	0	7.88512	0		GSMUA_Achr6T06530_001	173.583	92.2515	36.7749	49.7206
TCONS_00345766	4.59406	0	0.592706	0.890611		GSMUA_Achr8T06350_001	3.58914	2.15986	1.66985	3.03968
TCONS_00237320	0	0	0	3.82438		GSMUA_Achr2T04370_001	3.88638	2.4769	1.60607	5.32909
TCONS_00230115	0	0	6.51897	0		GSMUA_AchrUn_randomT00480_001	140.691	87.1674	188.255	168.588
TCONS_00223783	2.30143	4.05091	6.93855	5.20723		GSMUA_AchrUn_randomT00070_001	0	0	0	0
TCONS_00146991	26.0433	16.3789	11.8315	27.1312		GSMUA_Achr1T20780_001	1.01379	0.161726	0.559651	0.506097
TCONS_00076672	0	0	4.73414	0		GSMUA_Achr11T21330_001	11.755	6.67034	5.24013	7.34361
TCONS_00076671	0	0	283.956	0		GSMUA_Achr4T27960_001	0.313475	0.175451	0.405289	0
TCONS_00012531	0	30.2052	0	0		GSMUA_Achr5T07350_001	0	0	1.56489	0
TCONS_00076674	0	0	7.59424	0		GSMUA_Achr5T29630_001	0.168625	0	0	0.197526
TCONS_00160871	0	0	34.2613	0		GSMUA_Achr9T17510_001	0	0	0	0
TCONS_00068641	0	19.3925	28.7424	0		GSMUA_Achr8T10550_001	0	0	0	0
TCONS_00274326	14.8497	174.921	0	80.4038		GSMUA_Achr3T29890_001	19.6477	33.5089	20.5156	22.9697
TCONS_00326414	0	3.07908	0	10.1667		GSMUA_Achr8T19540_001	5.60159	0.210293	2.4369	0.219662
TCONS_00086829	0	0	65.2098	22.0348		GSMUA_Achr11T15910_001	7.28396	20.926	4.34991	44.712
TCONS_00104319	0	0	17.6338	0		GSMUA_Achr9T18250_001	0.907247	0	0.819268	0
TCONS_00104318	0	0	47.0601	0		GSMUA_Achr7T20510_001	0.149702	0	0	0
TCONS_00324307	2.14718	0	9.93169	0		GSMUA_Achr9T13470_001	1.30116	0.919685	0.453351	0.958512
TCONS_00087420	5.02744	5.44393	0	4.95392		GSMUA_Achr9T24580_001	0.262429	0.292246	11.2764	0.609422
TCONS_00309748	0	7.79784	0	0		GSMUA_Achr6T04950_001	71.4509	40.918	39.4983	28.7363
TCONS_00245611	0	5.50518	0	0		GSMUA_Achr11T08320_001	27.855	13.2021	9.08289	17.0666
TCONS_00245612	0.645297	11.0089	0	4.25773		GSMUA_Achr8T25350_001	0.167216	0.562737	0	0.39162
TCONS_00295611	0	17.7467	111.706	30.1365		GSMUA_Achr7T04710_001	35.4435	18.0611	48.139	14.9299
TCONS_00291915	0	0	5.40039	0		GSMUA_Achr8T03710_001	1.91106	1.77897	3.40497	2.12197
TCONS_00140124	0	0	0	8.0082		GSMUA_Achr11T22230_001	10.0128	8.24513	13.6075	9.63275
TCONS_00040460	0	43.7599	0	0		GSMUA_Achr8T02540_001	0	0	0	0
TCONS_00006599	3.32268	1.55489	1.95248	3.18919		GSMUA_Achr3T05150_001	3.01464	6.4222	1.3449	3.04368
TCONS_00072606	15.5872	36.9491	0	0		GSMUA_Achr11T01320_001	8.76773	16.0964	16.9225	9.3818
TCONS_00036711	8.37357	17.7502	7.01631	11.1033		GSMUA_Achr11T24100_001	19.6644	18.0351	20.5262	16.0519
TCONS_00132827	0	0	4.95215	0		GSMUA_Achr1T11540_001	15.3315	6.76849	5.92847	8.12647
TCONS_00285998	0	0	13.2663	0		GSMUA_Achr4T00250_001	5.02586	5.01175	3.52517	2.65421
TCONS_00285997	0	0	104.503	0		GSMUA_Achr1T25490_001	7.14393	7.03694	16.509	7.16447
TCONS_00162164	0	0	3.50815	0		GSMUA_Achr6T18690_001	0	0	0	0
TCONS_00034628	0	0	0	55.8541		GSMUA_Achr10T29660_001	0	0	0	0
TCONS_00322460	0	0	13.2663	0		GSMUA_Achr3T20450_001	0	16.382	6.40398	2.55653
TCONS_00080286	0	0	6.88603	0		GSMUA_Achr11T02590_001	65.2873	61.4733	44.9061	19.4713
TCONS_00296338	0	0	0	23.0696		GSMUA_Achr9T02050_001	5.53898	12.8849	2.31748	4.18989
TCONS_00043828	0	52.2578	0	0		GSMUA_AchrUn_randomT00790_001	20.8045	16.4531	12.5762	9.74981
TCONS_00200691	0	0	0	4.10987		GSMUA_Achr7T08410_001	13.9242	31.7889	12.9721	4.45621
TCONS_00283590	3.57868	1.66351	0	0		GSMUA_Achr5T13920_001	0	0	0	0
TCONS_00217180	95.4265	417.453	334.18	53.4012		GSMUA_Achr6T24210_001	2.54892	2.74123	1.7563	1.2001
TCONS_00068524	0	9.82627	0	0		GSMUA_Achr3T24990_001	3.77975	3.0484	3.34382	3.04394
TCONS_00332973	0	0	0	10.3954		GSMUA_Achr9T20090_001	0	0	0	0
TCONS_00074149	35.3479	0	33.9635	24.7826		GSMUA_Achr3T20810_001	0	0	0	0
TCONS_00080752	0	0	10.4147	1.45496		GSMUA_Achr4T16530_001	136.54	96.8101	67.4933	57.6717
TCONS_00293310	0	19.6703	149.817	0		GSMUA_Achr8T22270_001	0.611513	0.230378	0	0.48156
TCONS_00141655	0	0	6.01475	6.33917		GSMUA_Achr6T29240_001	1.11886	0.47489	0.10887	0.0988857
TCONS_00037447	52.076	112.129	9.71074	81.0389		GSMUA_Achr6T33010_001	0	0	0	0
TCONS_00174157	0	0	0	9.12258		GSMUA_Achr6T32560_001	0.154421	0	0.0974043	0
TCONS_00005761	0	0	221.911	47.556		GSMUA_Achr4T26175_001	22.0214	70.6486	25.2026	34.7431
TCONS_00351209	0	0	8.91309	0		GSMUA_Achr11T03620_001	0	0	0	0
TCONS_00049780	0	0	45.0404	0		GSMUA_Achr9T28650_001	0.778967	0.996541	8.70983	1.06432
TCONS_00191816	1.49579	6.60586	11.9541	2.40165		GSMUA_Achr10T22220_001	0	0	2.54842	0.561869
TCONS_00279851	0	16.9114	0	0		GSMUA_Achr8T15430_001	26.1393	26.5242	14.4492	23.936
TCONS_00320109	0	0	215.249	0		GSMUA_Achr9T22630_001	0.19467	0.213231	0	0
TCONS_00135884	0	0	16.8623	0		GSMUA_Achr10T18270_001	0	0	0	0
TCONS_00336168	0	119.46	0	167.54		GSMUA_Achr5T15530_001	18.0669	27.5224	1.97035	14.4211
TCONS_00261429	0	0	6.49817	0		GSMUA_AchrUn_randomT17750_001	0	0	0	0
TCONS_00134758	0	0	21.5687	0		GSMUA_Achr2T10920_001	24.569	19.6902	10.0785	12.9257
TCONS_00166719	1.12696	1.55138	8.08719	1.67693		GSMUA_Achr6T06660_001	5.91309	16.3103	4.28334	2.8341
TCONS_00353568	0	0	6.30064	0		GSMUA_Achr5T06090_001	0.31023	0	0.842592	1.12799
TCONS_00343049	5.29761	9.04586	4.05695	7.0218		GSMUA_Achr6T21130_001	0	0	0	0
TCONS_00070952	0	12.2255	0	0		GSMUA_Achr7T01580_001	2.79844	0.398815	9.26134	1.0382
TCONS_00313342	11.2723	0	0	0		GSMUA_Achr11T07620_001	0.634121	0.47853	1.11211	0.750395
TCONS_00189972	0	0	5.15053	0		GSMUA_AchrUn_randomT00960_001	18.3144	11.8502	9.55019	13.716
TCONS_00041029	0	23.2567	0	0		GSMUA_Achr10T01950_001	24.767	29.2882	1.77391	21.4342
TCONS_00045009	0	33.1514	0	0		GSMUA_Achr1T13720_001	23.9552	35.968	11.426	22.6315
TCONS_00290033	0	0	43.8018	0		GSMUA_Achr11T07560_001	0.323615	0	5.4478	0.189235
TCONS_00056875	0	0	10.597	13.4484		GSMUA_Achr8T20890_001	133.051	200.488	91.5747	214.416
TCONS_00066476	0	131.28	0	0		GSMUA_Achr6T21410_001	2.62809	2.20586	56.2247	2.29539
TCONS_00178807	0	0	0	55.4166		GSMUA_Achr9T15790_001	0	0	0.640262	0
TCONS_00097219	18.3235	1.27336	6.48778	8.8582		GSMUA_Achr11T14500_001	0	0	0	0
TCONS_00099675	0	0	6.22042	0		GSMUA_Achr8T18280_001	1.52945	0.242242	0.556713	1.38817
TCONS_00275801	0	44.3668	0	0		GSMUA_Achr5T19980_001	0.208077	0	0.273406	0.492073
TCONS_00063698	19.2155	30.3742	8.81688	18.9235		GSMUA_Achr1T03870_001	7.50383	4.51153	1.11509	4.87403
TCONS_00123042	4.75181	0	0	0		GSMUA_Achr6T05630_001	1.6474	3.47649	2.23681	2.56219
TCONS_00354322	0	0	65.2098	0		GSMUA_Achr3T13830_001	1.00891	6.61081	0.793817	2.62059
TCONS_00063693	0	0	0	68.061		GSMUA_Achr5T17210_001	0	0	0	0
TCONS_00063697	0	0	0	7.76654		GSMUA_Achr6T23200_001	3.15288	0.841795	3.71467	2.19389
TCONS_00274762	0	98.416	0	0		GSMUA_Achr7T13160_001	0.444262	0.246365	0.28315	0
TCONS_00225449	0	0	9.62791	0		GSMUA_Achr1T18900_001	0	0	3.86878	0
TCONS_00252573	5.51205	0	0	0		GSMUA_Achr8T22960_001	21.0416	5.7635	11.9627	16.8098
TCONS_00146028	3.30577	19.9555	10.3291	10.9178		GSMUA_Achr8T19840_001	1.08877	0.109512	0	0.79845
TCONS_00329841	0	0	3.20199	7.66959		GSMUA_Achr6T13910_001	0	0	3.09311	0
TCONS_00042847	0	39.058	0	0		GSMUA_Achr1T24910_001	0	0	1.3721	0
TCONS_00049810	0	0	11.3212	0		GSMUA_Achr1T10090_001	96.7856	149.221	152.383	124.481
TCONS_00212210	0	9.94152	7.3857	0		GSMUA_Achr5T27490_001	4.1652	1.26863	3.70864	2.64317
TCONS_00301576	0	13.85	0	0		GSMUA_Achr10T15550_001	7.53294	1.43881	4.24404	4.0669
TCONS_00164003	0	0	3.20199	0		GSMUA_Achr3T14970_001	0.142479	0.364065	1.54379	0.216333
TCONS_00125671	4.365	7.06798	5.07871	0		GSMUA_Achr8T14170_001	0	0.469571	0	0
TCONS_00135232	0	0	81.0986	0		GSMUA_Achr4T16700_001	10.0274	8.78887	5.09211	5.90255
TCONS_00151227	0	66.3029	0	0		GSMUA_Achr10T15030_001	43.365	21.0741	31.1297	27.4738
TCONS_00051550	0	1.27956	24.7263	1.34484		GSMUA_Achr3T25700_001	0	0	0	0
TCONS_00051551	0	0	7.47309	0		GSMUA_Achr6T24440_001	53.5302	147.713	55.6151	67.9963
TCONS_00112395	3.14161	1.76335	0.240295	3.62663		GSMUA_Achr10T06050_001	3.54067	11.3594	3.12526	1.12909
TCONS_00319980	0	15.5358	128.68	0		GSMUA_Achr1T11220_001	9.43941	7.58593	4.15181	8.96482
TCONS_00112391	8.51023	55.3779	0	42.1246		GSMUA_Achr3T12320_001	0.623682	0.360428	0.423708	0.3781
TCONS_00095169	4.54145	1.613	0.989791	1.71384		GSMUA_Achr2T19310_001	0	0	0	0
TCONS_00090538	0.609315	3.00352	0	0.79657		GSMUA_Achr9T11480_001	4.46578	11.1856	20.7497	12.0809
TCONS_00218353	7.12772	0	0	8.71433		GSMUA_Achr4T20790_001	15.0407	14.8417	7.10919	7.04805
TCONS_00253941	0	0	3.84051	0.427049		GSMUA_Achr2T05870_001	3.88611	1.15598	0.805337	2.17476
TCONS_00090536	0	18.4593	0	0		GSMUA_Achr11T11390_001	17.7508	13.773	8.85124	11.2453
TCONS_00292527	5.44266	6.67234	2.18099	4.27872		GSMUA_Achr10T28370_001	0.576184	0.158516	0.5443	0.742339
TCONS_00189107	0	0	3.70231	0		GSMUA_Achr7T19490_001	0	0.118477	3.26654	0.493734
TCONS_00121378	442.121	1015.51	0	449.312		GSMUA_Achr2T18170_001	10.6011	14.2003	0.638195	4.54137
TCONS_00356232	0	0	14.7995	0		GSMUA_Achr8T29920_001	5.88386	9.41413	3.651	5.19781
TCONS_00153063	0	3.28761	0	0		GSMUA_Achr9T13130_001	3.05783	0.407722	3.5969	0.566653
TCONS_00333555	6.51016	5.81798	26.3422	26.0662		GSMUA_Achr1T09440_001	2.10635	1.2295	0.989132	2.17787
TCONS_00308486	0	2.84412	0	0		GSMUA_Achr10T05270_001	0	0	0	0
TCONS_00052141	0	0.526502	4.4029	0.554954		GSMUA_Achr6T35290_001	38.5101	20.307	23.4674	22.5189
TCONS_00197549	0	0	84.1129	0		GSMUA_Achr3T16120_001	33.098	78.7535	12.8137	14.9152
TCONS_00256314	0	0	136.501	0		GSMUA_Achr8T23490_001	0.145529	0	0	0
TCONS_00331862	0	0	0	89.8625		GSMUA_Achr8T32240_001	62.5983	159.691	418.179	271.569
TCONS_00074720	0	0	4.95432	0.638254		GSMUA_Achr7T18210_001	16.1479	7.94899	8.04374	10.286
TCONS_00154674	0	23.2567	0	0		GSMUA_Achr3T07630_001	33.6203	18.6928	13.3936	21.3327
TCONS_00070431	135.276	177.973	33.3567	96.1434		GSMUA_Achr3T27570_001	0.726168	2.75734	1.28609	1.44278
TCONS_00122133	0	21.1584	0	0		GSMUA_Achr7T13350_001	32.3991	15.4509	2.88016	21.2215
TCONS_00064639	32.7803	52.9878	0	120.883		GSMUA_Achr6T32290_001	38.9427	25.9392	9.28137	3.59651
TCONS_00189201	0	0	4.64997	0		GSMUA_Achr6T28140_001	9.75726	5.02151	5.98475	4.23133
TCONS_00350300	0	0	1.99724	0		GSMUA_Achr7T13070_001	0.133699	0	0.171622	0.15533
TCONS_00054202	0	0	16.8623	0		GSMUA_Achr10T15240_001	15.2941	20.1715	7.54224	13.6287
TCONS_00173394	0	0	0	24.0246		GSMUA_Achr6T07390_001	12.8048	54.9658	12.2145	16.6231
TCONS_00072662	0.194273	0	2.28738	0		GSMUA_Achr8T29630_001	7.83265	6.62042	9.5544	5.0056
TCONS_00229291	0	0	19.8727	0		GSMUA_Achr2T21450_001	49.3527	44.553	301.468	99.1674
TCONS_00306925	0	54.6653	0	12.4259		GSMUA_Achr11T02650_001	0	0	0	0
TCONS_00013430	0	4.01783	0	0		GSMUA_Achr8T04710_001	2.98082	10.5853	20.1817	5.42768
TCONS_00140726	0	0	0	7.5353		GSMUA_Achr7T02740_001	33.5667	14.8504	12.1028	24.7695
TCONS_00075099	0	0	16.5938	0		GSMUA_Achr5T28890_001	78.9032	78.1069	305.612	161.93
TCONS_00190130	0	0	12.5453	0		GSMUA_Achr9T16700_001	11.9427	43.0348	2.12399	32.2258
TCONS_00038885	0	24.4091	0	55.8541		GSMUA_Achr5T27940_001	18.4253	17.4305	9.87301	20.2312
TCONS_00113702	0	20.3598	38.855	7.49138		GSMUA_Achr9T28080_001	2.53328	0	2.75981	0
TCONS_00277687	1.44571	10.0474	5.66038	3.8935		GSMUA_Achr5T21560_001	40.7454	24.3364	18.3924	17.0312
TCONS_00017006	17.4161	12.6507	0	35.5081		GSMUA_Achr11T09780_001	9.34789	7.00054	6.42725	5.94512
TCONS_00353650	0	0	328.442	0		GSMUA_Achr4T31260_001	0	0	0	0
TCONS_00020938	0	0.559763	3.91785	1.75759		GSMUA_AchrUn_randomT06220_001	98.1006	30.6521	68.664	69.1628
TCONS_00254475	0	0	4.78006	0		GSMUA_Achr4T19010_001	0.0550241	0.120693	0.275796	0.0627679
TCONS_00295842	0	0	9.08896	0		GSMUA_Achr4T22240_001	25.2916	18.6385	42.1325	21.3916
TCONS_00247055	0	18.9858	15.0333	21.5257		GSMUA_Achr4T02950_001	6.99259	4.11452	3.38533	5.05621
TCONS_00103213	0	0	15.973	0		GSMUA_Achr9T13850_001	0.357324	0.401774	10.0011	0
TCONS_00103217	0	0	20.6703	0		GSMUA_Achr1T08570_001	0	0	0	0
TCONS_00265668	2.14718	6.92496	17.877	7.64876		GSMUA_AchrUn_randomT10970_001	0	0	0	0
TCONS_00309808	0	33.1514	0	0		GSMUA_Achr10T10700_001	12.2335	9.11267	3.78308	5.73497
TCONS_00260291	0	0	189.304	0		GSMUA_Achr2T04030_001	0	0	0	0
TCONS_00076011	0	0	4.09468	0		GSMUA_Achr5T20030_001	25.5251	24.019	12.5299	11.9009
TCONS_00022422	0	0	4.7067	0.404505		GSMUA_AchrUn_randomT28900_001	0.479102	0	0	0.684978
TCONS_00233232	0	0	4.45655	0		GSMUA_Achr6T17290_001	0	0	0	0
TCONS_00014063	0	2.76882	0	0		GSMUA_Achr9T05790_001	0	0	0	0
TCONS_00227003	152.93	273.197	30.7179	462.235		GSMUA_Achr7T08810_001	0.413474	0.113292	1.55276	0.235651
TCONS_00281167	3.73484	0.646672	0.781622	0.683979		GSMUA_AchrUn_randomT25950_001	41.1103	12.0535	29.2374	31.2017
TCONS_00075225	0	0	7.43185	0		GSMUA_Achr10T05190_001	0.11589	0	0	0.13408
TCONS_00069411	0	22.649	34.0898	0		GSMUA_Achr1T05850_001	2.77174	2.07359	4.96495	2.73468
TCONS_00195177	0	0	4.14695	0		GSMUA_Achr9T27940_001	6.63847	1.34677	1.63203	7.84059
TCONS_00242860	50.5622	37.3369	26.0115	96.4699		GSMUA_AchrUn_randomT11100_001	6.82316	4.23756	1.68304	3.35182
TCONS_00324978	0	0	93.1529	0		GSMUA_Achr8T04070_001	0	0	0	0
TCONS_00033887	0	0	0	4.27279		GSMUA_Achr8T23120_001	31.9756	73.3221	28.2146	9.16503
TCONS_00142010	0	0	0	34.2265		GSMUA_Achr6T36710_001	0.308192	0.192723	0.494876	0.250483
TCONS_00107443	1.54793	8.90147	2.46821	2.11224		GSMUA_Achr5T19740_001	33.73	11.2707	18.136	13.4769
TCONS_00041094	0	7.69064	0	0		GSMUA_Achr5T09050_001	67.1934	17.3458	42.3272	36.614
TCONS_00230091	0	0	6.63313	0		GSMUA_Achr11T04730_001	3.33062	4.26249	4.92415	2.59483
TCONS_00190907	0	0	43.1374	0		GSMUA_Achr3T01040_001	70.8816	17.8434	16.1961	27.1755
TCONS_00136516	0	0	12.5453	0		GSMUA_Achr11T26100_001	7.44576	5.68538	4.20689	6.0271
TCONS_00087340	0	0	0	31.3044		GSMUA_Achr10T27520_001	5.52986	7.65965	5.9558	9.20709
TCONS_00075843	0	0	20.4293	0		GSMUA_AchrUn_randomT22050_001	21.6924	15.4944	12.6355	18.977
TCONS_00194887	0	0	5.31698	0		GSMUA_Achr11T26640_001	0	0	0.27647	0.248751
TCONS_00041813	0	118.237	0	0		GSMUA_AchrUn_randomT16040_001	0	0	0	0
TCONS_00347660	0	0	12.1178	0		GSMUA_Achr10T10980_001	0	0	0	0
TCONS_00247169	0	3.26157	0	0		GSMUA_Achr6T23920_001	0	0	0	0
TCONS_00274427	0.538331	5.22521	0	4.14576		GSMUA_Achr9T23850_001	0	0	0	0
TCONS_00131988	2.59115	5.12018	3.0541	3.77624		GSMUA_AchrUn_randomT09700_001	38.9855	14.2085	18.4568	20.0654
TCONS_00073857	20.5584	0	23.53	36.6729		GSMUA_Achr9T22790_001	3.72423	7.34288	2.24512	11.7233
TCONS_00086983	1.39542	2.63024	0	5.60025		GSMUA_Achr10T02360_001	208.894	91.0896	52.5155	49.4507
TCONS_00131981	15.66	6.73456	11.0681	3.64761		GSMUA_Achr6T29280_001	0	0	1.32027	0
TCONS_00127789	0	0	68.5225	0		GSMUA_Achr10T26550_001	9.07893	11.7394	1.2142	1.64555
TCONS_00322986	0	0	39.6405	0		GSMUA_Achr1T04870_001	0	0	0	0
TCONS_00161784	0	0	3.94256	0		GSMUA_AchrUn_randomT21270_001	1.43549	1.48241	0.348163	0.951893
TCONS_00232782	0	0	10.2589	0		GSMUA_Achr3T27620_001	197.433	193.042	195.833	98.9404
TCONS_00200950	4.33553	1.39111	1.2976	4.68588		GSMUA_AchrUn_randomT14210_001	5.39404	3.71375	7.46407	2.85717
TCONS_00325007	6.02434	4.59013	4.86649	10.2547		GSMUA_Achr7T26920_001	0.783429	0.441994	12.0487	2.30914
TCONS_00079287	0.571711	0.328602	4.23626	0		GSMUA_Achr10T13640_001	31.9265	22.7154	12.4655	12.7546
TCONS_00232254	0	0	3.80748	0		GSMUA_Achr1T14690_001	0	0	0	0
TCONS_00027466	0	0	7.8116	0		GSMUA_AchrUn_randomT14850_001	10.6312	6.01125	5.47234	7.25976
TCONS_00320723	0	9.4604	20.9813	0		GSMUA_Achr4T29260_001	0.812802	0.254847	0.509716	0.198823
TCONS_00323925	0	0	8.91309	0		GSMUA_Achr7T12880_001	0.904072	3.45774	22.6123	7.43461
TCONS_00298284	0	1.99165	0	8.66682		GSMUA_Achr8T32020_001	8.08505	7.68554	11.2783	4.07864
TCONS_00298010	0	0	0	42.4845		GSMUA_Achr7T15130_001	4.42088	2.4542	2.37661	3.09611
TCONS_00079750	6.44314	28.9828	36.5065	31.6866		GSMUA_Achr2T00500_001	0	0	0	0
TCONS_00285812	0	0	12.6008	0		GSMUA_Achr6T04240_001	7.51424	9.36546	15.594	5.86581
TCONS_00011993	0	26.4203	0	0		GSMUA_Achr5T28900_001	1.73137	12.0053	53.2255	20.2017
TCONS_00076734	0.74523	0	5.88177	0		GSMUA_Achr7T01540_001	2.95717	1.15649	2.28763	1.20648
TCONS_00349510	0	0	84.1129	0		GSMUA_Achr1T22690_001	222.873	603.153	96.0296	105.683
TCONS_00030446	0.638443	3.16737	14.557	1.682		GSMUA_Achr2T00440_001	1.82968	0.0961701	0.220498	0.500651
TCONS_00031639	2.19493	0.926301	11.4939	0.987465		GSMUA_Achr6T11960_001	13.8029	15.7833	5.56775	9.97897
TCONS_00329530	60.6098	109.845	9.93635	112.449		GSMUA_Achr4T13340_001	18.8733	27.337	7.86017	12.428
TCONS_00323104	0	0	5.4034	0.873403		GSMUA_Achr4T02740_001	39.7835	43.3252	3.23582	27.7289
TCONS_00037874	1.98504	0	0	3.45574		GSMUA_Achr1T24470_001	0	0.404896	0	0.211421
TCONS_00026857	2.79068	0	5.42256	4.39555		GSMUA_Achr7T11730_001	19.4839	19.8952	33.1836	51.1867
TCONS_00189347	0	0	3.40526	0		GSMUA_Achr1T25140_001	0	0	0	0
TCONS_00189345	0.553206	0	6.52812	0.712781		GSMUA_Achr11T12560_001	0	0.457889	0	0
TCONS_00295067	0	0	4.68646	0		GSMUA_Achr7T20730_001	134.619	101.024	37.741	47.1876
TCONS_00181116	110.846	318.369	11.7162	69.9448		GSMUA_Achr1T03370_001	0.11589	0	0.887666	0
TCONS_00026859	0	4.20303	18.4307	18.6761		GSMUA_Achr4T25970_001	0.261005	1.07564	1.06624	0.447661
TCONS_00161466	0	0	8.97479	1.84669		GSMUA_Achr3T22780_001	0	0	0	0
TCONS_00098570	0	0	3.72642	0		GSMUA_Achr4T07700_001	2.81516	0.869278	0.96371	0.997583
TCONS_00241652	12.3387	56.6922	0	0		GSMUA_Achr5T27450_001	1.36493	1.80859	4.26011	1.77721
TCONS_00322615	0	0	4.25516	0		GSMUA_Achr10T02190_001	0	0	8.44739	0
TCONS_00301278	440.844	186.429	102.944	177.058		GSMUA_AchrUn_randomT28750_001	9.82933	2.04553	1.4496	0
TCONS_00088240	41.1167	0	23.53	48.8972		GSMUA_Achr10T19870_001	40.1417	58.6193	19.6422	23.8757
TCONS_00057607	4.41011	1.76491	2.82823	2.4848		GSMUA_Achr1T07670_001	0	0	0	0
TCONS_00131201	0	0	3.73278	1.06432		GSMUA_Achr4T31900_001	0.521998	0.298481	0	0
TCONS_00131202	0	0	4.18797	0		GSMUA_Achr8T23410_001	16.7595	19.6935	2.89145	6.26994
TCONS_00180218	2.90377	3.67929	0	6.24107		GSMUA_Achr9T06440_001	77.7172	53.8325	31.9408	38.2213
TCONS_00225958	0	0	33.7245	0		GSMUA_Achr8T28770_001	16.8177	9.56206	4.33189	6.9471
TCONS_00178309	0	0	0	4.35716		GSMUA_Achr4T22960_001	62.9511	32.8019	19.9693	27.4198
TCONS_00178308	7.61484	0	0	18.4722		GSMUA_AchrUn_randomT21190_001	0	0	0	0
TCONS_00032759	0	0	49.2007	220.774		GSMUA_Achr3T11210_001	0	0	0	0
TCONS_00266965	0	0	0	5.01689		GSMUA_Achr6T30130_001	61.955	28.0562	31.7827	39.2143
TCONS_00243876	0	0	0	26.5938		GSMUA_Achr1T02840_001	15.882	9.05029	10.0229	9.267
TCONS_00259568	0	0	13.9875	0		GSMUA_Achr11T19720_001	0.251527	0.0924828	0.105985	0
TCONS_00168483	20.5584	14.309	70.5901	32.5981		GSMUA_Achr8T02050_001	0	0	0	0
TCONS_00202944	0	0	0	26.5938		GSMUA_Achr4T17780_001	0	0	0	0
TCONS_00000726	11.7076	0	0	5.69166		GSMUA_Achr4T06810_001	0	0	0	1.00975
TCONS_00168733	0	0	31.051	0		GSMUA_Achr10T07500_001	0	2846.77	0	0
TCONS_00319044	0	0	4.12516	0		GSMUA_Achr10T01200_001	0	0	0	0.349262
TCONS_00192285	0	2.12136	2.0047	0		GSMUA_Achr9T18790_001	1.75237	2.0297	1.44082	0.228196
TCONS_00296884	1.305	2.97133	4.05238	4.65561		GSMUA_Achr2T02260_001	0.984102	0.666383	3.86541	1.39262
TCONS_00205346	5.45325	2.81004	23.6554	27.7615		GSMUA_Achr9T00060_001	0	0	0	0
TCONS_00243358	10.0033	49.1314	31.2218	251.085		GSMUA_Achr5T26900_001	0	0	0.531111	0
TCONS_00173083	1.18139	4.93142	6.46677	7.11812		GSMUA_Achr5T04520_001	203.31	124.326	93.5085	145.829
TCONS_00355794	0	0	3.42201	0		GSMUA_Achr9T15240_001	0	0	0.934123	0
TCONS_00172937	22.3602	13.1097	0	22.9817		GSMUA_AchrUn_randomT03520_001	17.5817	8.29641	0	1.39472
TCONS_00213783	1.38576	4.20254	2.54842	0		GSMUA_Achr1T04160_001	0	0.134227	0	0
TCONS_00290480	0	0	3.49448	0		GSMUA_Achr9T05450_001	4.58932	18.1641	4.62973	5.3408
TCONS_00056082	0	0.746586	5.46655	0.791919		GSMUA_Achr3T13170_001	48.7262	36.8767	26.4592	24.7588
TCONS_00098714	0	0	4.78996	0		GSMUA_Achr4T22580_001	8.63084	4.31078	2.9865	6.11729
TCONS_00098713	0.386038	0	6.45135	0.953443		GSMUA_Achr11T02690_001	24.9691	28.0764	18.13	25.2813
TCONS_00092415	0	111.106	0	0		GSMUA_Achr5T06930_001	1.96264	2.44801	1.29501	1.66644
TCONS_00133116	0	0	4.21584	0		GSMUA_Achr8T29240_001	21.5562	33.1672	39.2047	50.2035
TCONS_00066945	1.9472	3.89663	0	4.19171		GSMUA_Achr3T22050_001	0	0	0	0
TCONS_00328614	206.604	206.616	73.9702	237.78		GSMUA_AchrUn_randomT02550_001	0.253027	0.281508	0.81019	0.293471
TCONS_00224072	0	0	13.4666	0		GSMUA_Achr8T03070_001	21.7687	17.2181	16.9828	27.0855
TCONS_00318792	0	0	4.78273	0		GSMUA_Achr10T16170_001	49.7768	62.3622	28.0277	29.7813
TCONS_00195438	0	0	6.14358	0		GSMUA_Achr7T08210_001	68.5541	107.568	24.1602	61.2494
TCONS_00197994	0	0	4.64997	14.3839		GSMUA_Achr7T08890_001	11.4603	10.0291	6.40045	8.55041
TCONS_00121943	0	6.50931	0	0		GSMUA_Achr2T07310_001	0	0.0987962	0	0
TCONS_00015485	0	14.9051	0	0		GSMUA_Achr7T23470_001	15.7091	7.13912	1.89878	10.2426
TCONS_00223925	0	0	6.30041	0		GSMUA_Achr7T06070_001	0.469909	0.130462	0.450133	0
TCONS_00153638	0	32.3281	0	0		GSMUA_Achr9T10300_001	5.40374	6.82163	5.22586	4.40009
TCONS_00225182	0	0	5.04024	0		GSMUA_Achr6T04880_001	0	0	0	0
TCONS_00225180	2.97904	4.75731	5.89622	1.03827		GSMUA_Achr3T17450_001	5.08884	7.51971	3.16421	5.64887
TCONS_00225189	0	0	123.932	0		GSMUA_Achr3T04430_001	2.58794	13.8893	0.70286	4.89212
TCONS_00081229	0	0	3.76375	0		GSMUA_Achr5T03830_001	0	0.123183	0	0
TCONS_00012545	0	46.5133	0	0		GSMUA_Achr11T04460_001	0.395586	0.22327	0.518095	1.16652
TCONS_00014266	0	26.9471	0	0		GSMUA_Achr11T20950_001	0	0	0	0
TCONS_00194478	0	0	10.2589	0		GSMUA_Achr11T06630_001	0	0	0	0
TCONS_00219875	28.3192	0	0	0		GSMUA_Achr7T02800_001	0	0	0.409634	0
TCONS_00164031	0	0	7.15068	0		GSMUA_Achr1T23010_001	3.69802	6.1593	1.08341	1.68996
TCONS_00070965	0	70.6504	0	20.1471		GSMUA_Achr10T01050_001	0	0	0	0
TCONS_00237174	0	0	3.78931	2.97547		GSMUA_Achr10T04640_001	0	0	0	0
TCONS_00351157	0	0	159.657	0		GSMUA_Achr9T26650_001	0	0	0	0
TCONS_00317309	0	0	44.3477	0		GSMUA_Achr7T24650_001	0.0747586	0.0823133	0.565444	0.0856692
TCONS_00301564	0	0	0	40.2019		GSMUA_Achr8T16220_001	32.7705	31.2427	42.3088	31.3187
TCONS_00301562	6.00197	12.2255	0	27.8228		GSMUA_Achr7T08720_001	0	0	0	0
TCONS_00167718	0	0	93.1529	0		GSMUA_Achr9T11410_001	0.534043	0.319062	0.971466	0.165898
TCONS_00227124	3.00907	2.77512	1.78406	1.61874		GSMUA_Achr2T06560_001	0	0	1.05169	0
TCONS_00342981	22.6068	51.2739	0	0		GSMUA_Achr6T34810_001	49.3272	17.9124	18.6684	25.9955
TCONS_00104832	6.98336	9.36342	1.71684	7.20059		GSMUA_Achr9T29900_001	29.7972	10.5379	50.4309	10.696
TCONS_00342657	0	90.2456	0	12.6906		GSMUA_Achr9T12960_001	6.14649	5.63409	3.1588	6.51061
TCONS_00160443	0	0	25.0905	0		GSMUA_Achr10T31250_001	12.3269	11.1327	2.96098	12.4827
TCONS_00127839	0	0	123.932	0		GSMUA_Achr8T20400_001	146.412	70.7224	36.0747	50.6908
TCONS_00296028	0	0	6.63754	0		GSMUA_Achr6T07970_001	11.6966	6.35889	4.67796	8.1027
TCONS_00279025	0	7.55855	0	0		GSMUA_Achr2T23180_001	71.1024	59.4866	28.5111	51.0532
TCONS_00353656	0	0	3.7809	0		GSMUA_Achr4T10530_001	0.539361	1.07608	0.274739	0.871992
TCONS_00266223	6.19891	0	0	14.4604		GSMUA_AchrUn_randomT26190_001	3.28161	3.76673	1.87638	2.35506
TCONS_00334975	34.4998	38.2224	12.1297	14.101		GSMUA_Achr10T21010_001	24.6122	140.056	11.1783	69.311
TCONS_00252192	3.0685	0	0	0		GSMUA_Achr4T27000_001	49.3998	36.2988	21.7998	35.6755
TCONS_00288168	0	0	3.99502	0		GSMUA_Achr7T19710_001	108.135	40.6478	19.0857	20.0471
TCONS_00330666	32.269	54.4383	7.59424	34.4345		GSMUA_Achr8T01420_001	0	0	0	0
TCONS_00191188	0	0	30.4723	0		GSMUA_Achr9T22390_001	0	0	0	0
TCONS_00355438	0	0	38.7806	0		GSMUA_Achr10T19550_001	9.70692	12.9226	7.61516	7.96909
TCONS_00019934	1.05845	0	9.28998	1.55028		GSMUA_Achr6T36000_001	0	0	0	0
TCONS_00341369	0	39.058	0	0		GSMUA_AchrUn_randomT11420_001	1.79643	0.669344	2.51061	0.698315
TCONS_00156479	2.01444	0.227561	1.05653	2.8538		GSMUA_Achr8T05040_001	0	0	0	0
TCONS_00038451	0	0	0	32.8143		GSMUA_AchrUn_randomT22160_001	1.041	2.96813	0.439033	0.7975
TCONS_00338478	7.27625	4.67642	0.502903	2.234		GSMUA_AchrUn_randomT19870_001	15.4002	20.3529	2.99166	8.00726
TCONS_00287577	1.85281	8.08707	7.28018	1.27922		GSMUA_Achr2T12220_001	15.9448	4.09769	3.49712	3.99525
TCONS_00259030	0	0	5.57269	0		GSMUA_AchrUn_randomT23500_001	15.1083	5.00633	6.86747	10.9396
TCONS_00102572	0	0	283.956	0		GSMUA_Achr3T21430_001	28.9227	3.05986	10.116	25.3417
TCONS_00206386	0	0	0	51.5845		GSMUA_Achr8T20420_001	0	0	0	0
TCONS_00053003	0	0	26.3422	0		GSMUA_Achr3T12760_001	3.46158	1.10691	5.07793	2.72441
TCONS_00260318	0	0	5.38497	0		GSMUA_Achr7T20810_001	6.85635	4.1952	2.0176	7.77225
TCONS_00269707	0	0	0	4.52458		GSMUA_Achr1T11200_001	10.8367	5.2444	13.8281	4.46584
TCONS_00027055	0	0	31.051	0		GSMUA_Achr8T16410_001	1.29509	2.0976	0.864686	0.349315
TCONS_00027050	0	0	6.51897	0		GSMUA_Achr5T24790_001	2.49253	3.60115	1.03876	1.16278
TCONS_00015909	2.77474	0.870917	2.15051	0		GSMUA_Achr8T01780_001	0.0788327	0	0.398	0
TCONS_00204832	6.15556	8.35576	0.928139	2.41811		GSMUA_Achr7T16540_001	1.98776	0.673272	0.260415	1.64162
TCONS_00321906	0.525425	0.300548	4.21547	1.25898		GSMUA_Achr8T08660_001	0	0	0	0
TCONS_00227537	0	0	4.93064	0		GSMUA_Achr9T22860_001	0.313885	0	0.202922	0
TCONS_00204834	12.8863	7.24569	3.31877	13.2027		GSMUA_Achr3T01420_001	23.5636	86.5876	19.436	24.2981
TCONS_00248993	0	29.4788	0	0		GSMUA_Achr6T23180_001	0.0342254	0.112144	0	0.0388559
TCONS_00270721	0	0	0	169.938		GSMUA_Achr1T17830_001	12.1698	11.5489	4.03024	7.66634
TCONS_00128834	0	0	6.60069	1.44072		GSMUA_Achr4T25680_001	0	0	0	0
TCONS_00347035	0	0	185.898	0		GSMUA_Achr1T01500_001	0	0	76.6532	0
TCONS_00232862	0	0	45.0404	0		GSMUA_Achr4T00330_001	3.62636	1.40943	3.35968	2.93596
TCONS_00077654	0	0	79.8285	0		GSMUA_Achr4T12710_001	40.1615	48.8234	45.778	35.9915
TCONS_00287398	0	0	4.2345	0.543485		GSMUA_Achr10T01800_001	19.5604	15.2161	16.114	17.1995
TCONS_00304263	0	0	6.99376	15.8141		GSMUA_AchrUn_randomT13790_001	9.49367	6.76802	8.27145	11.5547
TCONS_00083071	0	0	0	18.7887		GSMUA_Achr11T05240_001	6.97659	9.56951	4.40589	8.00658
TCONS_00048197	5.19411	0.706193	1.71695	2.24463		GSMUA_Achr9T26840_001	120.93	205.088	102.404	90.8153
TCONS_00100618	0	0	9.76549	0		GSMUA_Achr11T11240_001	3.97009	28.2422	4.45655	6.91147
TCONS_00213135	0	26.4203	0	0		GSMUA_Achr6T18090_001	1.85982	1.2586	0.262786	1.66867
TCONS_00100974	0	0	47.0601	0		GSMUA_Achr7T04720_001	11.5978	4.05239	2.78578	9.65574
TCONS_00100615	5.17311	18.379	2.44033	0		GSMUA_Achr6T01380_001	40.6319	2.39884	5.96324	7.53636
TCONS_00195267	0	0	6.88286	0		GSMUA_Achr4T07690_001	0	0	0	0
TCONS_00191971	0	0	6.88603	0		GSMUA_Achr8T11190_001	0	0.0898047	0.20578	0.280457
TCONS_00201926	0	0	0	8.26085		GSMUA_Achr7T16300_001	29.6467	19.0957	36.9289	15.7151
TCONS_00195263	0	0	3.44302	0		GSMUA_Achr3T06860_001	161.627	36.3985	44.2279	65.326
TCONS_00233733	0	0	197.065	0		GSMUA_AchrUn_randomT08700_001	0	0	0	0
TCONS_00286449	0.294891	0.363368	4.85458	1.17043		GSMUA_Achr1T27260_001	0	0	0	0
TCONS_00021476	0	0	5.68805	2.29579		GSMUA_Achr4T26910_001	0	0	0	0
TCONS_00021477	0	0	11.695	0		GSMUA_Achr6T14990_001	0	0	0	0
TCONS_00311598	0	87.5199	0	0		GSMUA_Achr8T13130_001	63.0506	21.2318	30.5742	51.6809
TCONS_00277381	213.589	118.237	0	68.061		GSMUA_Achr9T16620_001	37.478	37.5406	32.1666	102.526
TCONS_00141476	0	0	0	30.8683		GSMUA_AchrUn_randomT25050_001	131.09	110.251	143.04	102.719
TCONS_00286199	0	0	7.01631	5.55166		GSMUA_Achr5T00140_001	0	0	0	0
TCONS_00235064	0	0	0	9.12258		GSMUA_Achr10T15920_001	0	0	0	0
TCONS_00031575	0	0	0	15.0706		GSMUA_Achr7T14660_001	0	0	0	0
TCONS_00291946	0	0	8.39561	0		GSMUA_Achr1T16380_001	1.92756	1.26341	0	0.992755
TCONS_00330070	0	0	0	32.491		GSMUA_Achr5T13740_001	0	0	0	4.02259
TCONS_00255493	0	0	7.15068	2.82357		GSMUA_Achr8T13370_001	4.72785	2.04971	6.5622	3.55405
TCONS_00289652	0	0	31.051	0		GSMUA_Achr3T21600_001	0	0	0	0
TCONS_00308356	5.74365	7.7263	0	2.2323		GSMUA_Achr6T28850_001	1397.37	715.585	476.683	735.265
TCONS_00122551	23.7321	0	0	0		GSMUA_Achr7T10620_001	5.9333	1.44469	1.10413	3.00836
TCONS_00348569	2.36265	18.3512	14.485	5.1977		GSMUA_Achr4T07220_001	0.483797	4.35539	3.25849	1.3879
TCONS_00098862	0	0	38.9841	0		GSMUA_Achr6T07650_001	4.98736	3.55633	3.43046	5.57296
TCONS_00313097	4.03135	0	4.55168	0		GSMUA_AchrUn_randomT09810_001	39.5604	25.2699	29.1497	38.9532
TCONS_00132556	0	0	20.9813	0		GSMUA_AchrUn_randomT16760_001	11.567	7.98271	10.0418	4.94138
TCONS_00007485	0	0	0	21.5257		GSMUA_Achr2T14950_001	0.415434	0.704848	2.72901	0.982358
TCONS_00036267	0	0	0	38.2371		GSMUA_Achr11T17090_001	35.8554	11.0513	15.352	16.2605
TCONS_00344569	48.3737	52.9878	33.7033	40.2942		GSMUA_Achr6T15850_001	0	0	0	0
TCONS_00092895	0	26.9471	0	0		GSMUA_Achr5T22850_001	89.1775	30.2503	21.0022	21.7954
TCONS_00270718	3.99658	1.28643	0	8.63286		GSMUA_Achr7T14170_001	5.30638	2.22273	2.71023	2.52138
TCONS_00117666	0	28.3461	0	0		GSMUA_Achr8T31360_001	149.217	128.106	89.353	63.813
TCONS_00113059	0	0.821704	0	5.24066		GSMUA_Achr11T19040_001	55.0428	48.0984	40.1865	50.2135
TCONS_00071247	0	12.2883	0	0		GSMUA_Achr4T22180_001	55.4125	41.9106	18.2645	42.402
TCONS_00243534	0	0	177.559	40.2942		GSMUA_Achr5T15500_001	360.664	502.715	91.1985	301.451
TCONS_00124864	49.1246	0	0	0		GSMUA_Achr11T11010_001	38.1726	8.88772	23.3928	27.9666
TCONS_00030763	0	0	0	3.26145		GSMUA_Achr5T27310_001	0	0	0	0
TCONS_00306678	0	4.20303	0	0		GSMUA_Achr3T20580_001	8.64593	5.54373	9.51811	8.10967
TCONS_00159452	0	0	3.88145	0		GSMUA_Achr4T07820_001	0	0	0	0
TCONS_00176857	7.12772	23.5804	11.4151	43.7852		GSMUA_Achr8T13550_001	3.75183	1.18994	2.3396	4.5818
TCONS_00066368	0	16.6211	0	0		GSMUA_Achr4T02380_001	21.1805	5.84738	6.12697	2.70844
[truncated: 34,522 more rows]
