# Supplementary material for: Genome-wide identification and characterization of mRNAs and lncRNAs involved in cold stress in the wild banana (Musa itinerans)
Source: PLoS One. 2018 Jul 9;13(7):e0200002. doi: 10.1371/journal.pone.0200002 (PMC6037364; doi:10.1371/journal.pone.0200002)
Supplement: S4 Table — (XLS) [file pone.0200002.s014.xls]

## Sheet: S4 Table
S4 Table Detailed information of the differential expression mRNA, lncRNA and novel isoform mapped to Banana Genome A
			Normalized reads		Fold_change				Normalized reads		Fold_change				Normalized reads		Fold_change				Normalized reads		Fold_change				Normalized reads		Fold_change				Normalized reads		Fold_change
transcript_id	gene_id	length	L_0_FPKM	L13_FPKM	log2(L_0/L13)	pvalue	qvalue		L_0_FPKM	L28_FPKM	log2(L_0/L28)	pvalue	qvalue		L_4_FPKM	L_0_FPKM	log2(L_4/L_0)	pvalue	qvalue		L_4_FPKM	L13_FPKM	log2(L_4/L13)	pvalue	qvalue		L_4_FPKM	L28_FPKM	log2(L_4/L28)	pvalue	qvalue		L13_FPKM	L28_FPKM	log2(L13/L28)	pvalue	qvalue
TCONS_00233813	XLOC_111397	236	0	0	0	1	1		0	0	0	1	1		67.449	0	inf	0.142525	0.50091		67.449	0	inf	0.142525	0.50091		67.449	0	inf	0.142525	0.50091		0	0	0	1	1
GSMUA_Achr7T10040_001	GSMUA_Achr7G10040_001	260	79.6832	214.128	-1.42612	0.269043	0.614709		79.6832	158.052	-0.988055	0.434487	0.765527		136.696	79.6832	0.778627	0.576589	0.848619		136.696	214.128	-0.647497	0.605378	0.862121		136.696	158.052	-0.209428	0.864401	0.960716		214.128	158.052	0.438068	0.692169	0.900279
TCONS_00066278	XLOC_028815	239	0	9.49289	#NAME?	0.158655	0.50091		0	0	0	1	1		0	0	0	1	1		0	9.49289	#NAME?	0.158655	0.50091		0	0	0	1	1		9.49289	0	inf	0.158655	0.50091
TCONS_00056047	XLOC_025982	297	0	0	0	1	1		0	0	0	1	1		4.79378	0	inf	0.202154	0.525774		4.79378	0	inf	0.202154	0.525774		4.79378	0	inf	0.202154	0.525774		0	0	0	1	1
GSMUA_Achr1T01920_001	GSMUA_Achr1G01920_001	452	2.0213	7.6463	-1.91948	0.281743	0.629162		2.0213	6.31838	-1.64427	0.356487	0.704391		46.1674	2.0213	4.51352	0.00542949	0.332846		46.1674	7.6463	2.59404	0.0435908	0.50091		46.1674	6.31838	2.86925	0.0256084	0.50091		7.6463	6.31838	0.275207	0.852703	0.956904
GSMUA_AchrUn_randomT18930_001	GSMUA_AchrUn_randomG18930_001	1188	0.144386	0	inf	0.158655	1		0.144386	0.871816	-2.5941	0.164541	1		0.15942	0.144386	0.142901	0.944162	1		0.15942	0	inf	0.158655	1		0.15942	0.871816	-2.4512	0.189051	1		0	0.871816	#NAME?	0.111509	1
TCONS_00056046	XLOC_025981	313	1.03898	0	inf	0.308538	1		1.03898	0	inf	0.308538	1		7.96992	1.03898	2.9394	0.363356	0.710482		7.96992	0	inf	0.161524	0.50091		7.96992	0	inf	0.161524	0.50091		0	0	0	1	1
GSMUA_Achr11T21710_001	GSMUA_Achr11G21710_001	1721	8.37408	8.04465	0.0578998	0.952695	0.986861		8.37408	6.65675	0.331111	0.736366	0.917932		7.1902	8.37408	-0.219898	0.825511	0.948108		7.1902	8.04465	-0.161998	0.870979	0.962781		7.1902	6.65675	0.111213	0.911865	0.975436		8.04465	6.65675	0.273212	0.781168	0.933835
GSMUA_Achr11T19270_001	GSMUA_Achr11G19270_001	689	0.926979	0	inf	0.158655	1		0.926979	0	inf	0.158655	1		0	0.926979	#NAME?	0.158655	1		0	0	0	1	1		0	0	0	1	1		0	0	0	1	1
TCONS_00250054	XLOC_112311	465	4.59619	11.3833	-1.30841	0.455179	0.779964		4.59619	12.9517	-1.49463	0.385348	0.728457		5.88648	4.59619	0.356968	0.84759	0.955335		5.88648	11.3833	-0.951442	0.519223	0.818275		5.88648	12.9517	-1.13766	0.429542	0.762011		11.3833	12.9517	-0.18622	0.886223	0.967607
TCONS_00292201	XLOC_135186	224	0	0	0	1	1		0	0	0	1	1		84.6749	0	inf	0.158655	0.50091		84.6749	0	inf	0.158655	0.50091		84.6749	0	inf	0.158655	0.50091		0	0	0	1	1
GSMUA_Achr11T03550_001	GSMUA_Achr11G03550_001	459	0	10.4739	#NAME?	0.0687326	0.50091		0	0.510855	#NAME?	0.158655	1		0	0	0	1	1		0	10.4739	#NAME?	0.0687326	0.50091		0	0.510855	#NAME?	0.158655	1		10.4739	0.510855	4.35774	0.0122245	0.482765
GSMUA_Achr3T09120_001	GSMUA_Achr3G09120_001	1511	718.692	638.172	0.171429	0.897898	0.971106		718.692	605.907	0.246277	0.854795	0.957426		1400.28	718.692	0.962269	0.521282	0.819375		1400.28	638.172	1.1337	0.445469	0.773693		1400.28	605.907	1.20855	0.418757	0.754286		638.172	605.907	0.0748475	0.955108	0.987383
TCONS_00258265	XLOC_119122	215	0	0	0	1	1		0	0	0	1	1		44.3477	0	inf	0.158655	0.50091		44.3477	0	inf	0.158655	0.50091		44.3477	0	inf	0.158655	0.50091		0	0	0	1	1
TCONS_00258263	XLOC_119119	226	0	0	0	1	1		0	0	0	1	1		25.736	0	inf	0.158655	0.50091		25.736	0	inf	0.158655	0.50091		25.736	0	inf	0.158655	0.50091		0	0	0	1	1
GSMUA_Achr6T05450_001	GSMUA_Achr6G05450_001	1321	3.41371	3.88309	-0.185866	0.879773	0.965376		3.41371	9.19343	-1.42926	0.204947	0.530001		0.836643	3.41371	-2.02865	0.179632	0.50091		0.836643	3.88309	-2.21452	0.138164	0.50091		0.836643	9.19343	-3.45792	0.0142917	0.50091		3.88309	9.19343	-1.2434	0.259647	0.603302
TCONS_00258261	XLOC_119115	237	0	0	0	1	1		0	0	0	1	1		16.2197	0	inf	0.158655	0.50091		16.2197	0	inf	0.158655	0.50091		16.2197	0	inf	0.158655	0.50091		0	0	0	1	1
TCONS_00258260	XLOC_119114	208	0	0	0	1	1		0	0	0	1	1		65.6884	0	inf	0.158655	0.50091		65.6884	0	inf	0.158655	0.50091		65.6884	0	inf	0.158655	0.50091		0	0	0	1	1
GSMUA_Achr4T19980_001	GSMUA_Achr4G19980_001	1054	0	0	0	1	1		0	0	0	1	1		8.19788	0	inf	0.0349168	0.50091		8.19788	0	inf	0.0349168	0.50091		8.19788	0	inf	0.0349168	0.50091		0	0	0	1	1
GSMUA_Achr5T15060_001	GSMUA_Achr5G15060_001	2346	1.29132	1.24144	0.0568243	0.965923	1		1.29132	0.905278	0.512408	0.706533	1		0.567455	1.29132	-1.18626	0.422299	1		0.567455	1.24144	-1.12944	0.444867	1		0.567455	0.905278	-0.673856	0.654576	1		1.24144	0.905278	0.455584	0.737804	1
GSMUA_Achr11T00050_001	GSMUA_Achr11G00050_001	2153	26.6694	9.77541	1.44796	0.10164	0.50091		26.6694	19.7303	0.434771	0.612328	0.865053		39.3158	26.6694	0.559925	0.514727	0.815673		39.3158	9.77541	2.00788	0.0235413	0.50091		39.3158	19.7303	0.994696	0.247504	0.587738		9.77541	19.7303	-1.01319	0.252391	0.594006
GSMUA_Achr4T22150_001	GSMUA_Achr4G22150_001	1211	15.079	28.798	-0.933429	0.306555	0.656357		15.079	25.1801	-0.739742	0.41823	0.753884		17.5788	15.079	0.221299	0.815196	0.944707		17.5788	28.798	-0.712131	0.433196	0.764701		17.5788	25.1801	-0.518443	0.568683	0.844319		28.798	25.1801	0.193688	0.824658	0.947841
GSMUA_Achr10T18720_001	GSMUA_Achr10G18720_001	995	70.1963	66.748	0.0726693	0.932448	0.980757		70.1963	137.035	-0.965074	0.270825	0.616754		54.1406	70.1963	-0.374683	0.663059	0.887656		54.1406	66.748	-0.302014	0.725441	0.913619		54.1406	137.035	-1.33976	0.127469	0.50091		66.748	137.035	-1.03774	0.236373	0.574173
GSMUA_Achr3T13660_001	GSMUA_Achr3G13660_001	836	6.01402	4.42745	0.441855	0.7331	0.916794		6.01402	9.22033	-0.616488	0.60347	0.861147		8.73119	6.01402	0.537847	0.660951	0.886887		8.73119	4.42745	0.979702	0.437758	0.767999		8.73119	9.22033	-0.0786408	0.945506	0.984722		4.42745	9.22033	-1.05834	0.387342	0.729899
GSMUA_Achr8T31040_001	GSMUA_Achr8G31040_001	1023	0.525772	0.167984	1.64612	0.419776	1		0.525772	0.760713	-0.532915	0.781903	1		0.193883	0.525772	-1.43925	0.480549	1		0.193883	0.167984	0.206865	0.91924	1		0.193883	0.760713	-1.97217	0.305597	1		0.167984	0.760713	-2.17903	0.257648	1
GSMUA_Achr8T16970_001	GSMUA_Achr8G16970_001	906	0	0.197836	#NAME?	0.158655	1		0	0	0	1	1		0	0	0	1	1		0	0.197836	#NAME?	0.158655	1		0	0	0	1	1		0.197836	0	inf	0.158655	1
GSMUA_Achr10T03850_001	GSMUA_Achr10G03850_001	1174	42.5072	52.0228	-0.291438	0.734365	0.917211		42.5072	60.4099	-0.507079	0.555605	0.837498		31.7247	42.5072	-0.422099	0.627505	0.872132		31.7247	52.0228	-0.713537	0.411204	0.748415		31.7247	60.4099	-0.929178	0.285372	0.633137		52.0228	60.4099	-0.215641	0.801729	0.940544
GSMUA_AchrUn_randomT20870_001	GSMUA_AchrUn_randomG20870_001	3540	19.9042	45.5351	-1.1939	0.180688	0.50091		19.9042	27.8433	-0.484255	0.578852	0.84956		16.9625	19.9042	-0.230729	0.788214	0.936299		16.9625	45.5351	-1.42463	0.109559	0.50091		16.9625	27.8433	-0.714984	0.411616	0.748765		45.5351	27.8433	0.709649	0.432116	0.763972
GSMUA_Achr6T11180_001	GSMUA_Achr6G11180_001	1588	0.202358	0.388699	-0.941742	0.654302	1		0.202358	0.176044	0.200973	0.929794	1		0.445643	0.202358	1.13898	0.588109	1		0.445643	0.388699	0.197237	0.917688	1		0.445643	0.176044	1.33995	0.524033	1		0.388699	0.176044	1.14271	0.586885	1
TCONS_00214671	XLOC_104314	211	0	62.8799	#NAME?	0.185547	0.50091		0	0	0	1	1		0	0	0	1	1		0	62.8799	#NAME?	0.185547	0.50091		0	0	0	1	1		62.8799	0	inf	0.185547	0.50091
GSMUA_Achr8T27270_001	GSMUA_Achr8G27270_001	1132	0	0.441838	#NAME?	0.158655	1		0	0.132226	#NAME?	0.158655	1		0	0	0	1	1		0	0.441838	#NAME?	0.158655	1		0	0.132226	#NAME?	0.158655	1		0.441838	0.132226	1.74051	0.393618	1
GSMUA_Achr6T08760_001	GSMUA_Achr6G08760_001	260	0	0	0	1	1		0	0	0	1	1		0	0	0	1	1		0	0	0	1	1		0	0	0	1	1		0	0	0	1	1
GSMUA_Achr6T21380_001	GSMUA_Achr6G21380_001	714	0	0	0	1	1		0	0	0	1	1		0	0	0	1	1		0	0	0	1	1		0	0	0	1	1		0	0	0	1	1
GSMUA_Achr4T07910_001	GSMUA_Achr4G07910_001	355	1.29383	1.20525	0.102307	0.960008	1		1.29383	0.914758	0.500183	0.806337	1		0	1.29383	#NAME?	0.158655	1		0	1.20525	#NAME?	0.158655	1		0	0.914758	#NAME?	0.158655	1		1.20525	0.914758	0.397876	0.845385	1
TCONS_00043931	XLOC_024318	257	0	5.51269	#NAME?	0.158655	0.50091		0	0	0	1	1		0	0	0	1	1		0	5.51269	#NAME?	0.158655	0.50091		0	0	0	1	1		5.51269	0	inf	0.158655	0.50091
TCONS_00247299	XLOC_119388	210	0	33.2501	#NAME?	0.239097	0.577363		0	0	0	1	1		0	0	0	1	1		0	33.2501	#NAME?	0.239097	0.577363		0	0	0	1	1		33.2501	0	inf	0.239097	0.577363
TCONS_00288396	XLOC_129313	365	4.7336	3.31499	0.513933	0.794745	0.93857		4.7336	0	inf	0.142525	0.50091		2.78497	4.7336	-0.765277	0.715944	0.909933		2.78497	3.31499	-0.251344	0.907537	0.974287		2.78497	0	inf	0.185547	0.50091		3.31499	0	inf	0.158655	0.50091
TCONS_00246346	XLOC_117216	306	0	4.21457	#NAME?	0.185547	0.50091		0	10.1074	#NAME?	0.111509	0.50091		0	0	0	1	1		0	4.21457	#NAME?	0.185547	0.50091		0	10.1074	#NAME?	0.111509	0.50091		4.21457	10.1074	-1.26195	0.528233	0.823194
GSMUA_Achr4T18810_001	GSMUA_Achr4G18810_001	1440	0.227553	1.74778	-2.94125	0.119508	0.50091		0.227553	1.38229	-2.60279	0.171382	0.50091		0.626907	0.227553	1.46205	0.474728	1		0.626907	1.74778	-1.4792	0.354224	0.70245		0.626907	1.38229	-1.14074	0.479391	0.794695		1.74778	1.38229	0.33846	0.810244	0.943312
GSMUA_Achr7T02260_001	GSMUA_Achr7G02260_001	725	19.9857	10.3681	0.946811	0.38686	0.729583		19.9857	33.7893	-0.757597	0.434018	0.765291		17.1756	19.9857	-0.218609	0.834894	0.951191		17.1756	10.3681	0.728203	0.515656	0.816218		17.1756	33.7893	-0.976206	0.327857	0.677368		10.3681	33.7893	-1.70441	0.102975	0.50091
GSMUA_Achr4T15740_001	GSMUA_Achr4G15740_001	1903	0	0	0	1	1		0	0	0	1	1		0	0	0	1	1		0	0	0	1	1		0	0	0	1	1		0	0	0	1	1
GSMUA_AchrUn_randomT14980_001	GSMUA_AchrUn_randomG14980_001	401	0	0	0	1	1		0	0	0	1	1		0	0	0	1	1		0	0	0	1	1		0	0	0	1	1		0	0	0	1	1
TCONS_00299605	XLOC_146221	269	9.12258	0	inf	0.185547	0.50091		9.12258	0	inf	0.185547	0.50091		0	9.12258	#NAME?	0.185547	0.50091		0	0	0	1	1		0	0	0	1	1		0	0	0	1	1
GSMUA_Achr4T22300_001	GSMUA_Achr4G22300_001	3131	48.703	42.824	0.185591	0.837752	0.95211		48.703	58.1109	-0.254798	0.783928	0.934839		54.3738	48.703	0.1589	0.861634	0.959744		54.3738	42.824	0.344492	0.704159	0.905037		54.3738	58.1109	-0.0958975	0.917881	0.977134		42.824	58.1109	-0.440389	0.633962	0.874969
GSMUA_Achr8T26780_001	GSMUA_Achr8G26780_001	1521	0	0	0	1	1		0	0	0	1	1		0	0	0	1	1		0	0	0	1	1		0	0	0	1	1		0	0	0	1	1
GSMUA_Achr7T11170_001	GSMUA_Achr7G11170_001	576	18.7437	32.1285	-0.777446	0.462803	0.784803		18.7437	18.4181	0.0252875	0.98162	0.994214		12.1659	18.7437	-0.623561	0.60082	0.860038		12.1659	32.1285	-1.40101	0.217306	0.548054		12.1659	18.4181	-0.598273	0.609676	0.864004		32.1285	18.4181	0.802734	0.4386	0.768552
GSMUA_Achr9T25890_001	GSMUA_Achr9G25890_001	1979	31.1558	29.7909	0.0646296	0.939915	0.98306		31.1558	42.0731	-0.433398	0.615794	0.866877		13.9439	31.1558	-1.15987	0.186147	0.501784		13.9439	29.7909	-1.09524	0.21188	0.540467		13.9439	42.0731	-1.59327	0.0713	0.50091		29.7909	42.0731	-0.498028	0.564169	0.842343
GSMUA_Achr6T01010_001	GSMUA_Achr6G01010_001	144	0	0	0	1	1		0	0	0	1	1		0	0	0	1	1		0	0	0	1	1		0	0	0	1	1		0	0	0	1	1
GSMUA_Achr10T18110_001	GSMUA_Achr10G18110_001	1041	18.1538	23.6408	-0.381006	0.682526	0.896031		18.1538	50.846	-1.48586	0.101072	0.50091		26.897	18.1538	0.567173	0.542964	0.831106		26.897	23.6408	0.186168	0.838086	0.952194		26.897	50.846	-0.918687	0.299322	0.648509		23.6408	50.846	-1.10485	0.211506	0.539914
GSMUA_AchrUn_randomT24510_001	GSMUA_AchrUn_randomG24510_001	1794	2.71772	3.62187	-0.414339	0.724108	0.913204		2.71772	4.89426	-0.848694	0.452849	0.77851		7.71616	2.71772	1.50549	0.175653	0.50091		7.71616	3.62187	1.09115	0.306088	0.655819		7.71616	4.89426	0.656793	0.518928	0.818151		3.62187	4.89426	-0.434355	0.689142	0.898971
GSMUA_AchrUn_randomT28280_001	GSMUA_AchrUn_randomG28280_001	918	18.8664	12.694	0.571677	0.569081	0.844524		18.8664	33.3887	-0.823537	0.374683	0.71951		13.0399	18.8664	-0.532885	0.600275	0.859855		13.0399	12.694	0.0387926	0.970441	0.991109		13.0399	33.3887	-1.35642	0.163715	0.50091		12.694	33.3887	-1.39521	0.146306	0.50091
TCONS_00220265	XLOC_102306	264	5.14171	4.61668	0.155395	0.939289	0.982887		5.14171	5.40569	-0.0722296	0.973374	0.991894		0	5.14171	#NAME?	0.158655	0.50091		0	4.61668	#NAME?	0.158655	0.50091		0	5.40569	#NAME?	0.185547	0.50091		4.61668	5.40569	-0.227624	0.916229	0.976646
GSMUA_Achr10T20390_001	GSMUA_Achr10G20390_001	714	0	0.558563	#NAME?	0.185547	1		0	0.49004	#NAME?	0.185547	1		0.651538	0	inf	0.185547	1		0.651538	0.558563	0.22213	0.922426	1		0.651538	0.49004	0.410949	0.857032	1		0.558563	0.49004	0.18882	0.93403	1
GSMUA_Achr5T20580_001	GSMUA_Achr5G20580_001	291	0	0	0	1	1		0	0	0	1	1		3.71593	0	inf	0.158655	0.50091		3.71593	0	inf	0.158655	0.50091		3.71593	0	inf	0.158655	0.50091		0	0	0	1	1
TCONS_00225904	XLOC_099126	317	0	0	0	1	1		0	0	0	1	1		4.81099	0	inf	0.185547	0.50091		4.81099	0	inf	0.185547	0.50091		4.81099	0	inf	0.185547	0.50091		0	0	0	1	1
GSMUA_Achr5T04210_001	GSMUA_Achr5G04210_001	510	0	0	0	1	1		0	0	0	1	1		0.591303	0	inf	0.158655	1		0.591303	0	inf	0.158655	1		0.591303	0	inf	0.158655	1		0	0	0	1	1
GSMUA_Achr6T33960_001	GSMUA_Achr6G33960_001	2188	10.4051	22.2189	-1.09449	0.21485	0.544795		10.4051	12.4097	-0.254173	0.775552	0.932105		17.4976	10.4051	0.749862	0.398387	0.738418		17.4976	22.2189	-0.344626	0.689888	0.899317		17.4976	12.4097	0.495689	0.57015	0.845104		22.2189	12.4097	0.840315	0.332622	0.68219
GSMUA_Achr4T08460_001	GSMUA_Achr4G08460_001	2142	30.4727	32.7281	-0.103011	0.904558	0.973373		30.4727	18.9045	0.688787	0.422537	0.757272		6.83989	30.4727	-2.15547	0.0195028	0.50091		6.83989	32.7281	-2.25848	0.0144901	0.50091		6.83989	18.9045	-1.46668	0.112241	0.50091		32.7281	18.9045	0.791798	0.357116	0.704976
TCONS_00241990	XLOC_122426	250	15.0706	0	inf	0.185547	0.50091		15.0706	0	inf	0.185547	0.50091		10.2589	15.0706	-0.554855	0.797644	0.939264		10.2589	0	inf	0.158655	0.50091		10.2589	0	inf	0.158655	0.50091		0	0	0	1	1
GSMUA_Achr3T01740_001	GSMUA_Achr3G01740_001	1641	1.07052	0.0934784	3.51754	0.0498481	1		1.07052	0.847298	0.337374	0.824768	1		0.321408	1.07052	-1.73584	0.333121	1		0.321408	0.0934784	1.7817	0.38252	1		0.321408	0.847298	-1.39847	0.439156	1		0.0934784	0.847298	-3.18016	0.0785367	1
GSMUA_Achr7T14450_001	GSMUA_Achr7G14450_001	993	13.1289	21.8431	-0.734427	0.450426	0.777106		13.1289	17.0178	-0.374293	0.703254	0.904615		3.83449	13.1289	-1.77564	0.135561	0.50091		3.83449	21.8431	-2.51007	0.0295473	0.50091		3.83449	17.0178	-2.14993	0.0641569	0.50091		21.8431	17.0178	0.360134	0.701144	0.90393
TCONS_00324575	XLOC_153344	1271	0.530533	0	inf	0.142525	1		0.530533	0	inf	0.142525	1		3.80471	0.530533	2.84227	0.0788412	0.50091		3.80471	0	inf	0.0527571	0.50091		3.80471	0	inf	0.0527571	0.50091		0	0	0	1	1
GSMUA_Achr8T27110_001	GSMUA_Achr8G27110_001	2055	17.7709	9.72893	0.86916	0.33054	0.680117		17.7709	11.8685	0.582371	0.506523	0.811106		23.5748	17.7709	0.407734	0.637051	0.876277		23.5748	9.72893	1.27689	0.151384	0.50091		23.5748	11.8685	0.990105	0.256973	0.600022		9.72893	11.8685	-0.28679	0.750585	0.923247
GSMUA_Achr3T25790_001	GSMUA_Achr3G25790_001	846	0	0	0	1	1		0	0	0	1	1		0	0	0	1	1		0	0	0	1	1		0	0	0	1	1		0	0	0	1	1
TCONS_00032708	XLOC_019118	421	5.57599	1.50176	1.89258	0.34421	0.693386		5.57599	1.21863	2.19397	0.272855	0.619128		2.00008	5.57599	-1.47917	0.460957	0.783606		2.00008	1.50176	0.413407	0.856481	0.957956		2.00008	1.21863	0.714801	0.754503	0.924532		1.50176	1.21863	0.301393	0.894884	0.970138
GSMUA_Achr3T11980_001	GSMUA_Achr3G11980_001	758	87.0145	103.613	-0.251876	0.769066	0.929714		87.0145	97.1273	-0.15862	0.85337	0.957046		67.1222	87.0145	-0.374467	0.664729	0.888513		67.1222	103.613	-0.626343	0.468347	0.787865		67.1222	97.1273	-0.533087	0.537262	0.828229		103.613	97.1273	0.0932564	0.91344	0.975856
GSMUA_Achr9T17590_001	GSMUA_Achr9G17590_001	1506	2.37141	0.621784	1.93126	0.207841	0.53436		2.37141	3.46769	-0.54823	0.658091	0.88564		3.56224	2.37141	0.587038	0.642659	0.878993		3.56224	0.621784	2.5183	0.0930991	0.50091		3.56224	3.46769	0.0388077	0.974133	0.992129		0.621784	3.46769	-2.47949	0.0932968	0.50091
GSMUA_Achr1T12450_001	GSMUA_Achr1G12450_001	1986	5.53552	7.79237	-0.493343	0.61731	0.867384		5.53552	10.9024	-0.977852	0.308461	0.658188		4.62911	5.53552	-0.257983	0.805479	0.941936		4.62911	7.79237	-0.751327	0.460231	0.783065		4.62911	10.9024	-1.23584	0.212389	0.54134		7.79237	10.9024	-0.484509	0.601251	0.860165
GSMUA_Achr6T15970_001	GSMUA_Achr6G15970_001	585	0	0	0	1	1		0	0	0	1	1		0.454973	0	inf	0.158655	1		0.454973	0	inf	0.158655	1		0.454973	0	inf	0.158655	1		0	0	0	1	1
GSMUA_Achr8T15850_001	GSMUA_Achr8G15850_001	2388	0	0.121708	#NAME?	0.185547	1		0	0	0	1	1		0.139064	0	inf	0.185547	1		0.139064	0.121708	0.192324	0.932809	1		0.139064	0	inf	0.185547	1		0.121708	0	inf	0.185547	1
GSMUA_AchrUn_randomT12150_001	GSMUA_AchrUn_randomG12150_001	1596	1.81039	2.51155	-0.47228	0.718719	0.910808		1.81039	3.06281	-0.758557	0.551812	0.83542		3.21157	1.81039	0.826981	0.524052	0.820863		3.21157	2.51155	0.354701	0.776011	0.932148		3.21157	3.06281	0.0684238	0.954839	0.987353		2.51155	3.06281	-0.286277	0.814843	0.944616
GSMUA_Achr8T15420_001	GSMUA_Achr8G15420_001	1677	1.32808	0.820117	0.695441	0.643125	1		1.32808	1.73524	-0.385794	0.778607	0.932966		0.417658	1.32808	-1.66895	0.322064	1		0.417658	0.820117	-0.973507	0.577522	1		0.417658	1.73524	-2.05474	0.209846	0.537401		0.820117	1.73524	-1.08124	0.455282	0.780027
TCONS_00170636	XLOC_082658	362	8.50212	0	inf	0.111509	0.50091		8.50212	0	inf	0.111509	0.50091		1.55085	8.50212	-2.45477	0.269818	0.615671		1.55085	0	inf	0.221829	0.554186		1.55085	0	inf	0.221829	0.554186		0	0	0	1	1
GSMUA_Achr2T03020_001	GSMUA_Achr2G03020_001	915	1.63021	0.390336	2.06227	0.296519	0.645365		1.63021	0.521248	1.64501	0.371068	0.716736		1.58087	1.63021	-0.044335	0.978485	0.993236		1.58087	0.390336	2.01793	0.313199	0.662788		1.58087	0.521248	1.60068	0.391074	0.732616		0.390336	0.521248	-0.417255	0.847106	1
GSMUA_AchrUn_randomT01710_001	GSMUA_AchrUn_randomG01710_001	1237	8.5069	15.4029	-0.856501	0.388392	0.730604		8.5069	13.5114	-0.667469	0.502215	0.8084		9.8427	8.5069	0.210421	0.839713	0.952794		9.8427	15.4029	-0.64608	0.513064	0.814863		9.8427	13.5114	-0.457049	0.644158	0.879767		15.4029	13.5114	0.189031	0.840557	0.953039
GSMUA_Achr1T21460_001	GSMUA_Achr1G21460_001	906	6.40389	4.55022	0.493012	0.694222	0.900922		6.40389	2.28855	1.48452	0.268208	0.613847		3.20578	6.40389	-0.998276	0.451506	0.777763		3.20578	4.55022	-0.505263	0.710549	0.907658		3.20578	2.28855	0.486241	0.735921	0.917805		4.55022	2.28855	0.991504	0.471163	0.789455
GSMUA_AchrUn_randomT13780_001	GSMUA_AchrUn_randomG13780_001	276	3.90576	0	inf	0.158655	0.50091		3.90576	4.91063	-0.330302	0.876917	0.964571		0	3.90576	#NAME?	0.158655	0.50091		0	0	0	1	1		0	4.91063	#NAME?	0.179163	0.50091		0	4.91063	#NAME?	0.179163	0.50091
GSMUA_Achr11T12920_001	GSMUA_Achr11G12920_001	1474	8.73839	7.75316	0.172584	0.863816	0.96048		8.73839	11.3338	-0.375198	0.698434	0.902778		8.53094	8.73839	-0.0346631	0.972627	0.991671		8.53094	7.75316	0.137921	0.892132	0.969352		8.53094	11.3338	-0.409861	0.675682	0.893016		7.75316	11.3338	-0.547782	0.574468	0.847576
GSMUA_Achr10T08480_001	GSMUA_Achr10G08480_001	770	17.7304	12.4671	0.508097	0.63189	0.874032		17.7304	17.3713	0.0295131	0.976759	0.992801		16.8209	17.7304	-0.0759649	0.94195	0.983571		16.8209	12.4671	0.432132	0.68812	0.898493		16.8209	17.3713	-0.0464518	0.96402	0.989588		12.4671	17.3713	-0.478584	0.64772	0.881563
TCONS_00118200	XLOC_056250	237	11.5537	30.5302	-1.40188	0.492019	0.802594		11.5537	0	inf	0.158655	0.50091		16.2197	11.5537	0.489392	0.810435	0.943331		16.2197	30.5302	-0.912486	0.654705	0.88426		16.2197	0	inf	0.158655	0.50091		30.5302	0	inf	0.158655	0.50091
TCONS_00292137	XLOC_135079	250	0	0	0	1	1		0	0	0	1	1		10.2589	0	inf	0.158655	0.50091		10.2589	0	inf	0.158655	0.50091		10.2589	0	inf	0.158655	0.50091		0	0	0	1	1
GSMUA_Achr10T22100_001	GSMUA_Achr10G22100_001	150	0	0	0	1	1		0	0	0	1	1		0	0	0	1	1		0	0	0	1	1		0	0	0	1	1		0	0	0	1	1
GSMUA_Achr4T32180_001	GSMUA_Achr4G32180_001	1718	17.6123	18.8682	-0.0993736	0.909807	0.974977		17.6123	8.75956	1.00765	0.27094	0.616895		12.076	17.6123	-0.544445	0.549056	0.834134		12.076	18.8682	-0.643818	0.476745	0.793098		12.076	8.75956	0.46321	0.622826	0.87008		18.8682	8.75956	1.10703	0.224544	0.558
GSMUA_Achr10T23120_001	GSMUA_Achr10G23120_001	1304	2.56951	3.08248	-0.262602	0.839938	0.952877		2.56951	4.8914	-0.928757	0.45093	0.777433		0.991974	2.56951	-1.37312	0.363819	0.710876		0.991974	3.08248	-1.63572	0.270944	0.616895		0.991974	4.8914	-2.30187	0.106608	0.50091		3.08248	4.8914	-0.666155	0.578692	0.849522
GSMUA_Achr3T05880_001	GSMUA_Achr3G05880_001	1215	1.68408	1.07714	0.644753	0.677233	0.893598		1.68408	2.7865	-0.726487	0.601265	0.860165		1.0844	1.68408	-0.635074	0.687951	0.898439		1.0844	1.07714	0.00967897	0.995302	1		1.0844	2.7865	-1.36156	0.36252	0.70981		1.07714	2.7865	-1.37124	0.348007	0.696857
TCONS_00108515	XLOC_056105	391	2.89943	0.907086	1.67646	0.411259	0.748448		2.89943	7.90394	-1.4468	0.419845	0.755228		0	2.89943	#NAME?	0.158655	0.50091		0	0.907086	#NAME?	0.158655	1		0	7.90394	#NAME?	0.0878672	0.50091		0.907086	7.90394	-3.12326	0.0816085	0.50091
TCONS_00223421	XLOC_095333	323	0	0	0	1	1		0	0	0	1	1		4.42725	0	inf	0.185547	0.50091		4.42725	0	inf	0.185547	0.50091		4.42725	0	inf	0.185547	0.50091		0	0	0	1	1
GSMUA_Achr5T06170_001	GSMUA_Achr5G06170_001	718	1.15917	0.553813	1.06562	0.612367	1		1.15917	0.729108	0.668888	0.734916	1		0.322925	1.15917	-1.84382	0.350641	1		0.322925	0.553813	-0.778198	0.719143	1		0.322925	0.729108	-1.17493	0.564704	1		0.553813	0.729108	-0.396735	0.854539	1
GSMUA_Achr1T24120_001	GSMUA_Achr1G24120_001	2010	5.84448	6.87328	-0.233924	0.813111	0.944128		5.84448	17.6127	-1.59147	0.0895619	0.50091		3.04376	5.84448	-0.941222	0.389849	0.731606		3.04376	6.87328	-1.17515	0.276325	0.623225		3.04376	17.6127	-2.53269	0.0141209	0.50091		6.87328	17.6127	-1.35755	0.139946	0.50091
GSMUA_Achr11T20220_001	GSMUA_Achr11G20220_001	3498	56.8193	47.1252	0.269882	0.7726	0.931071		56.8193	90.4688	-0.671039	0.500037	0.807092		54.0151	56.8193	-0.0730202	0.9377	0.982363		54.0151	47.1252	0.196862	0.831451	0.950116		54.0151	90.4688	-0.744059	0.450715	0.777281		47.1252	90.4688	-0.940921	0.340061	0.689623
GSMUA_Achr11T04740_001	GSMUA_Achr11G04740_001	1733	17.5253	37.3553	-1.09188	0.209206	0.536462		17.5253	20.2093	-0.205579	0.81378	0.944254		26.819	17.5253	0.613815	0.481422	0.795989		26.819	37.3553	-0.478061	0.578502	0.849476		26.819	20.2093	0.408236	0.636482	0.876065		37.3553	20.2093	0.886297	0.303508	0.652974
TCONS_00173587	XLOC_086786	218	50.6877	0	inf	0.185547	0.50091		50.6877	29.8996	0.761509	0.724919	0.913485		113.721	50.6877	1.16579	0.590088	0.854746		113.721	0	inf	0.158655	0.50091		113.721	29.8996	1.9273	0.34485	0.69405		0	29.8996	#NAME?	0.158655	0.50091
GSMUA_Achr1T28160_001	GSMUA_Achr1G28160_001	615	2.24977	1.77271	0.343822	0.844187	0.954389		2.24977	1.55447	0.533352	0.762049	0.927266		2.1088	2.24977	-0.0933566	0.957732	0.98795		2.1088	1.77271	0.250466	0.888753	0.96835		2.1088	1.55447	0.439995	0.807136	0.942442		1.77271	1.55447	0.18953	0.915701	0.976516
GSMUA_Achr2T19760_001	GSMUA_Achr2G19760_001	2413	0.500517	1.62409	-1.69814	0.239372	0.577525		0.500517	1.20666	-1.26953	0.386851	0.729583		2.33664	0.500517	2.22295	0.116917	0.50091		2.33664	1.62409	0.524804	0.667419	0.889783		2.33664	1.20666	0.953419	0.445383	0.773606		1.62409	1.20666	0.428614	0.737377	0.918411
GSMUA_Achr9T02970_001	GSMUA_Achr9G02970_001	3271	45.9523	50.5342	-0.137123	0.881136	0.965888		45.9523	58.9084	-0.358335	0.700941	0.903888		43.5898	45.9523	-0.0761485	0.932778	0.980786		43.5898	50.5342	-0.213272	0.814737	0.9446		43.5898	58.9084	-0.434483	0.639033	0.877305		50.5342	58.9084	-0.221212	0.813992	0.94432
GSMUA_Achr7T24760_001	GSMUA_Achr7G24760_001	1205	8.65053	2.04074	2.08369	0.093098	0.50091		8.65053	8.81186	-0.0266583	0.979399	0.993554		5.47934	8.65053	-0.658787	0.555681	0.837553		5.47934	2.04074	1.42491	0.273018	0.619272		5.47934	8.81186	-0.685445	0.5342	0.826261		2.04074	8.81186	-2.11035	0.0854664	0.50091
GSMUA_Achr8T05130_001	GSMUA_Achr8G05130_001	682	0.314015	0	inf	0.158655	1		0.314015	0.262139	0.260503	0.898402	1		2.4532	0.314015	2.96576	0.112037	0.50091		2.4532	0	inf	0.111509	0.50091		2.4532	0.262139	3.22626	0.0838653	0.50091		0	0.262139	#NAME?	0.158655	1
GSMUA_Achr10T26990_001	GSMUA_Achr10G26990_001	1374	0	0	0	1	1		0	0	0	1	1		0	0	0	1	1		0	0	0	1	1		0	0	0	1	1		0	0	0	1	1
GSMUA_Achr11T16340_001	GSMUA_Achr11G16340_001	2159	8.86184	8.7907	0.0116293	0.989984	0.997027		8.86184	10.1138	-0.190644	0.834495	0.951074		6.23326	8.86184	-0.50762	0.598294	0.858861		6.23326	8.7907	-0.49599	0.605939	0.862376		6.23326	10.1138	-0.698264	0.461394	0.783926		8.7907	10.1138	-0.202274	0.82415	0.947668
GSMUA_Achr7T15470_001	GSMUA_Achr7G15470_001	1892	12.7769	10.7725	0.246186	0.78663	0.935758		12.7769	8.5656	0.576917	0.529974	0.824027		18.6762	12.7769	0.547657	0.537698	0.828475		18.6762	10.7725	0.793843	0.37598	0.720638		18.6762	8.5656	1.12457	0.214465	0.54429		10.7725	8.5656	0.330731	0.721078	0.911769
GSMUA_Achr8T03380_001	GSMUA_Achr8G03380_001	829	6.78923	9.63363	-0.504831	0.669534	0.890749		6.78923	20.44	-1.59008	0.149532	0.50091		6.75889	6.78923	-0.00646076	0.995865	0.998936		6.75889	9.63363	-0.511292	0.669376	0.890719		6.75889	20.44	-1.59654	0.153604	0.50091		9.63363	20.44	-1.08525	0.300106	0.649334
GSMUA_Achr9T11960_001	GSMUA_Achr9G11960_001	654	0	0	0	1	1		0	0	0	1	1		0	0	0	1	1		0	0	0	1	1		0	0	0	1	1		0	0	0	1	1
GSMUA_AchrUn_randomT16640_001	GSMUA_AchrUn_randomG16640_001	1783	18.2777	22.8201	-0.320221	0.712479	0.908592		18.2777	25.26	-0.466775	0.590185	0.854807		12.7265	18.2777	-0.522252	0.561287	0.840682		12.7265	22.8201	-0.842473	0.345416	0.694512		12.7265	25.26	-0.989027	0.266854	0.612228		22.8201	25.26	-0.146553	0.864747	0.96084
GSMUA_Achr9T09720_001	GSMUA_Achr9G09720_001	876	27.7117	31.714	-0.194623	0.831412	0.9501		27.7117	49.166	-0.827164	0.355152	0.703281		25.9342	27.7117	-0.0956413	0.918735	0.977428		25.9342	31.714	-0.290264	0.754074	0.924448		25.9342	49.166	-0.922805	0.309063	0.658628		31.714	49.166	-0.632541	0.473871	0.791028
GSMUA_Achr6T26210_001	GSMUA_Achr6G26210_001	1083	1.95137	1.24735	0.645624	0.676822	0.893399		1.95137	1.39769	0.481444	0.750103	0.923143		0.359505	1.95137	-2.4404	0.204559	0.529444		0.359505	1.24735	-1.79478	0.363602	1		0.359505	1.39769	-1.95896	0.314174	0.663815		1.24735	1.39769	-0.164179	0.917088	0.976891
GSMUA_Achr2T14940_001	GSMUA_Achr2G14940_001	874	14.9863	8.73359	0.778999	0.471332	0.789572		14.9863	23.6427	-0.657749	0.500265	0.807189		16.623	14.9863	0.149535	0.883884	0.966849		16.623	8.73359	0.928534	0.39057	0.732222		16.623	23.6427	-0.508215	0.602487	0.860736		8.73359	23.6427	-1.43675	0.165516	0.50091
Novel_000868	XLOC_114127	387	24.6524	3.54597	2.79748	0.164249	0.50091		24.6524	30.5706	-0.310417	0.814978	0.944637		0	24.6524	#NAME?	0.0765642	0.50091		0	3.54597	#NAME?	0.203421	0.527696		0	30.5706	#NAME?	0.0467358	0.50091		3.54597	30.5706	-3.10789	0.109219	0.50091
TCONS_00196939	XLOC_093253	459	12.3706	11.09	0.157651	0.907086	0.974162		12.3706	8.68454	0.510393	0.706938	0.906026		4.45489	12.3706	-1.47345	0.341814	0.691172		4.45489	11.09	-1.3158	0.398452	0.738452		4.45489	8.68454	-0.963059	0.538096	0.828624		11.09	8.68454	0.352742	0.796366	0.938932
GSMUA_Achr5T02450_001	GSMUA_Achr5G02450_001	2653	1.23888	0.920547	0.42847	0.74911	1		1.23888	1.58172	-0.352464	0.779108	0.93318		0.247332	1.23888	-2.32451	0.155064	1		0.247332	0.920547	-1.89604	0.254152	1		0.247332	1.58172	-2.67698	0.093589	0.50091		0.920547	1.58172	-0.780934	0.545776	0.832681
GSMUA_Achr4T23840_001	GSMUA_Achr4G23840_001	756	0	0	0	1	1		0	0	0	1	1		0	0	0	1	1		0	0	0	1	1		0	0	0	1	1		0	0	0	1	1
GSMUA_Achr8T06230_001	GSMUA_Achr8G06230_001	794	7.7255	3.81423	1.01824	0.435648	0.766271		7.7255	20.01	-1.37302	0.211641	0.540133		4.4318	7.7255	-0.801735	0.539341	0.82928		4.4318	3.81423	0.216503	0.876317	0.964488		4.4318	20.01	-2.17476	0.0696767	0.50091		3.81423	20.01	-2.39126	0.046087	0.50091
GSMUA_Achr4T31400_001	GSMUA_Achr4G31400_001	255	0	5.81798	#NAME?	0.158655	0.50091		0	0	0	1	1		0	0	0	1	1		0	5.81798	#NAME?	0.158655	0.50091		0	0	0	1	1		5.81798	0	inf	0.158655	0.50091
TCONS_00149408	XLOC_068271	289	0	5.52184	#NAME?	0.185547	0.50091		0	0	0	1	1		0	0	0	1	1		0	5.52184	#NAME?	0.185547	0.50091		0	0	0	1	1		5.52184	0	inf	0.185547	0.50091
GSMUA_Achr5T18750_001	GSMUA_Achr5G18750_001	2709	10.0704	21.3259	-1.08249	0.214094	0.543758		10.0704	13.7698	-0.451384	0.605115	0.861921		12.9297	10.0704	0.360569	0.681635	0.895571		12.9297	21.3259	-0.721917	0.404103	0.742794		12.9297	13.7698	-0.0908149	0.916575	0.976741		21.3259	13.7698	0.631102	0.462646	0.784788
GSMUA_Achr8T01580_001	GSMUA_Achr8G01580_001	1791	0	0	0	1	1		0	0	0	1	1		0	0	0	1	1		0	0	0	1	1		0	0	0	1	1		0	0	0	1	1
GSMUA_Achr9T14190_001	GSMUA_Achr9G14190_001	1155	0.299316	0	inf	0.185547	1		0.299316	0.12896	1.21475	0.57457	1		0	0.299316	#NAME?	0.185547	1		0	0	0	1	1		0	0.12896	#NAME?	0.158655	1		0	0.12896	#NAME?	0.158655	1
GSMUA_Achr5T16900_001	GSMUA_Achr5G16900_001	420	0	0	0	1	1		0	0	0	1	1		0	0	0	1	1		0	0	0	1	1		0	0	0	1	1		0	0	0	1	1
GSMUA_Achr9T25970_001	GSMUA_Achr9G25970_001	877	63.3325	89.1961	-0.494035	0.565309	0.842751		63.3325	222.839	-1.81498	0.0425359	0.50091		140.489	63.3325	1.14944	0.18332	0.50091		140.489	89.1961	0.655404	0.447509	0.775159		140.489	222.839	-0.665542	0.458779	0.782203		89.1961	222.839	-1.32095	0.139478	0.50091
GSMUA_Achr3T27240_001	GSMUA_Achr3G27240_001	2073	13.512	11.4882	0.234081	0.792859	0.937987		13.512	17.0776	-0.337864	0.699211	0.903125		10.8543	13.512	-0.315973	0.726379	0.913973		10.8543	11.4882	-0.0818917	0.928206	0.979592		10.8543	17.0776	-0.653837	0.463671	0.785321		11.4882	17.0776	-0.571945	0.516002	0.816435
GSMUA_Achr9T22950_001	GSMUA_Achr9G22950_001	997	0.90684	2.60718	-1.52357	0.342076	0.691399		0.90684	0.310637	1.54562	0.449849	1		0.802881	0.90684	-0.175661	0.924138	1		0.802881	2.60718	-1.69923	0.310824	0.660575		0.802881	0.310637	1.36996	0.514783	1		2.60718	0.310637	3.06919	0.105337	0.50091
GSMUA_Achr5T16840_001	GSMUA_Achr5G16840_001	287	0	0	0	1	1		0	0	0	1	1		60.3297	0	inf	0.0735147	0.50091		60.3297	0	inf	0.0735147	0.50091		60.3297	0	inf	0.0735147	0.50091		0	0	0	1	1
TCONS_00004165	XLOC_005690	239	53.8143	18.9858	1.50307	0.462423	0.784699		53.8143	4.86039	3.46885	0.0699244	0.50091		15.0333	53.8143	-1.83983	0.336415	0.685969		15.0333	18.9858	-0.33676	0.876336	0.964488		15.0333	4.86039	1.62902	0.424622	0.758645		18.9858	4.86039	1.96578	0.363677	0.71074
GSMUA_Achr9T11490_001	GSMUA_Achr9G11490_001	1784	2.73545	1.86511	0.552516	0.661262	0.886984		2.73545	3.07852	-0.170458	0.885372	0.967287		3.00963	2.73545	0.137807	0.909723	0.974949		3.00963	1.86511	0.690323	0.584064	0.851795		3.00963	3.07852	-0.0326513	0.97797	0.993095		1.86511	3.07852	-0.722974	0.55643	0.837906
GSMUA_Achr6T31030_001	GSMUA_Achr6G31030_001	733	0.280769	9.66056	-5.10465	0.00217579	0.194725		0.280769	2.59462	-3.20807	0.0736609	0.50091		0.62538	0.280769	1.15535	0.59342	1		0.62538	9.66056	-3.9493	0.0295528	0.50091		0.62538	2.59462	-2.05272	0.2883	0.63652		9.66056	2.59462	1.89659	0.160627	0.50091
TCONS_00332548	XLOC_167288	321	5.61026	0	inf	0.158655	0.50091		5.61026	0	inf	0.158655	0.50091		0	5.61026	#NAME?	0.158655	0.50091		0	0	0	1	1		0	0	0	1	1		0	0	0	1	1
GSMUA_Achr7T04620_001	GSMUA_Achr7G04620_001	804	80.2619	67.4222	0.251492	0.769802	0.93006		80.2619	95.0133	-0.243414	0.776826	0.932399		48.3979	80.2619	-0.72977	0.403119	0.742116		48.3979	67.4222	-0.478277	0.58427	0.851926		48.3979	95.0133	-0.973184	0.265198	0.610289		67.4222	95.0133	-0.494906	0.564972	0.842568
GSMUA_Achr11T09440_001	GSMUA_Achr11G09440_001	813	2.88936	2.0734	0.47875	0.753892	0.924442		2.88936	2.64989	0.124818	0.932282	0.98075		2.94223	2.88936	0.0261594	0.986036	0.995782		2.94223	2.0734	0.504909	0.742863	0.920313		2.94223	2.64989	0.150977	0.918822	0.977442		2.0734	2.64989	-0.353932	0.815176	0.944707
GSMUA_Achr10T26440_001	GSMUA_Achr10G26440_001	567	0.428402	0.407825	0.0710126	0.972235	1		0.428402	0	inf	0.158655	1		0.481626	0.428402	0.16895	0.934005	1		0.481626	0.407825	0.239962	0.906375	1		0.481626	0	inf	0.158655	1		0.407825	0	inf	0.158655	1
GSMUA_Achr6T27780_001	GSMUA_Achr6G27780_001	1569	3.90024	1.38001	1.49889	0.249677	0.590682		3.90024	4.82034	-0.30557	0.785024	0.935149		6.66863	3.90024	0.773827	0.485922	0.798715		6.66863	1.38001	2.27271	0.0703019	0.50091		6.66863	4.82034	0.468257	0.660439	0.886671		1.38001	4.82034	-1.80446	0.153493	0.50091
GSMUA_AchrUn_randomT27850_001	GSMUA_AchrUn_randomG27850_001	264	27.7942	47.7185	-0.779765	0.63734	0.876411		27.7942	53.7326	-0.951015	0.543613	0.831443		68.9488	27.7942	1.31074	0.428837	0.761491		68.9488	47.7185	0.530976	0.72887	0.914835		68.9488	53.7326	0.359726	0.802207	0.94071		47.7185	53.7326	-0.17125	0.90488	0.973465
GSMUA_Achr7T27550_001	GSMUA_Achr7G27550_001	1017	0.176631	0	inf	0.158655	1		0.176631	0	inf	0.158655	1		0	0.176631	#NAME?	0.158655	1		0	0	0	1	1		0	0	0	1	1		0	0	0	1	1
GSMUA_Achr1T05810_001	GSMUA_Achr1G05810_001	664	4.58795	6.882	-0.584978	0.668889	0.890585		4.58795	5.73011	-0.320712	0.815212	0.944712		10.9818	4.58795	1.2592	0.343736	0.692927		10.9818	6.882	0.67422	0.594109	0.856808		10.9818	5.73011	0.938486	0.45994	0.782938		6.882	5.73011	0.264266	0.840085	0.952903
GSMUA_Achr9T13510_001	GSMUA_Achr9G13510_001	594	0.39465	0	inf	0.158655	1		0.39465	0	inf	0.158655	1		0	0.39465	#NAME?	0.158655	1		0	0	0	1	1		0	0	0	1	1		0	0	0	1	1
GSMUA_Achr8T06430_001	GSMUA_Achr8G06430_001	336	3.13456	1.45246	1.10976	0.608077	0.863436		3.13456	2.13548	0.553704	0.80821	0.94271		1.8799	3.13456	-0.737607	0.733219	0.916812		1.8799	1.45246	0.372156	0.855265	0.957571		1.8799	2.13548	-0.183903	0.932276	0.98075		1.45246	2.13548	-0.556059	0.797214	0.939172
TCONS_00042144	XLOC_020320	232	0	12.2255	#NAME?	0.158655	0.50091		0	0	0	1	1		0	0	0	1	1		0	12.2255	#NAME?	0.158655	0.50091		0	0	0	1	1		12.2255	0	inf	0.158655	0.50091
TCONS_00127008	XLOC_050378	321	0	0	0	1	1		0	0	0	1	1		22.7449	0	inf	0.0926632	0.50091		22.7449	0	inf	0.0926632	0.50091		22.7449	0	inf	0.0926632	0.50091		0	0	0	1	1
TCONS_00003237	XLOC_004499	257	18.4975	0	inf	0.158655	0.50091		18.4975	0	inf	0.158655	0.50091		0	18.4975	#NAME?	0.158655	0.50091		0	0	0	1	1		0	0	0	1	1		0	0	0	1	1
TCONS_00176748	XLOC_091112	700	2.10993	5.52939	-1.38993	0.359311	0.707169		2.10993	5.32634	-1.33595	0.374733	0.719541		1.68064	2.10993	-0.32818	0.849313	0.955791		1.68064	5.52939	-1.71811	0.275192	0.621898		1.68064	5.32634	-1.66413	0.28724	0.635223		5.52939	5.32634	0.0539747	0.967554	0.990548
GSMUA_Achr1T24330_001	GSMUA_Achr1G24330_001	1284	0.130963	0.125679	0.0594237	0.976765	1		0.130963	0.339797	-1.37551	0.500199	1		0.577911	0.130963	2.14168	0.278309	1		0.577911	0.125679	2.20111	0.265191	1		0.577911	0.339797	0.766172	0.698135	1		0.125679	0.339797	-1.43493	0.481867	1
GSMUA_Achr4T16270_001	GSMUA_Achr4G16270_001	585	32.4235	20.0755	0.691602	0.506781	0.811261		32.4235	26.2732	0.303447	0.761144	0.926988		16.834	32.4235	-0.94566	0.384284	0.727636		16.834	20.0755	-0.254058	0.821792	0.946949		16.834	26.2732	-0.642213	0.554954	0.837189		20.0755	26.2732	-0.388156	0.709712	0.907305
GSMUA_Achr4T28360_001	GSMUA_Achr4G28360_001	2834	0.26183	0.352522	-0.429081	0.803817	1		0.26183	0.690015	-1.398	0.383336	1		0.344912	0.26183	0.397595	0.820917	1		0.344912	0.352522	-0.0314852	0.985262	1		0.344912	0.690015	-1.0004	0.526346	1		0.352522	0.690015	-0.968915	0.530963	1
TCONS_00303676	XLOC_151904	768	5.7585	1.5018	1.939	0.206372	0.532074		5.7585	6.40027	-0.152439	0.90441	0.973295		5.24083	5.7585	-0.135897	0.918789	0.977435		5.24083	1.5018	1.8031	0.24723	0.587406		5.24083	6.40027	-0.288336	0.824208	0.947711		1.5018	6.40027	-2.09144	0.164443	0.50091
TCONS_00093513	XLOC_047209	231	0	12.7044	#NAME?	0.158655	0.50091		0	0	0	1	1		0	0	0	1	1		0	12.7044	#NAME?	0.158655	0.50091		0	0	0	1	1		12.7044	0	inf	0.158655	0.50091
GSMUA_Achr3T00980_001	GSMUA_Achr3G00980_001	285	0	0	0	1	1		0	0	0	1	1		0	0	0	1	1		0	0	0	1	1		0	0	0	1	1		0	0	0	1	1
GSMUA_Achr3T17810_001	GSMUA_Achr3G17810_001	618	79.1736	168.685	-1.09124	0.207942	0.534499		79.1736	84.8137	-0.0992782	0.908857	0.974674		28.2288	79.1736	-1.48785	0.118176	0.50091		28.2288	168.685	-2.57909	0.00643514	0.365056		28.2288	84.8137	-1.58713	0.0937885	0.50091		168.685	84.8137	0.99196	0.249252	0.590123
GSMUA_Achr7T16270_001	GSMUA_Achr7G16270_001	1166	1.03501	7.65865	-2.88745	0.0401984	0.50091		1.03501	0.637269	0.699668	0.685431	1		0.816448	1.03501	-0.34221	0.842953	1		0.816448	7.65865	-3.22966	0.0280103	0.50091		0.816448	0.637269	0.357458	0.840723	1		7.65865	0.637269	3.58712	0.0146742	0.50091
GSMUA_Achr2T06720_001	GSMUA_Achr2G06720_001	2037	26.054	37.3418	-0.519288	0.54593	0.832777		26.054	70.3289	-1.43261	0.105846	0.50091		27.1442	26.054	0.0591382	0.945044	0.984598		27.1442	37.3418	-0.46015	0.592708	0.856155		27.1442	70.3289	-1.37347	0.121167	0.50091		37.3418	70.3289	-0.913325	0.303772	0.653256
Novel_001568	XLOC_173834	353	9.28301	13.914	-0.583871	0.712079	0.908386		9.28301	7.13556	0.379566	0.818151	0.945579		3.12431	9.28301	-1.57106	0.431389	0.763489		3.12431	13.914	-2.15493	0.263832	0.60869		3.12431	7.13556	-1.19149	0.54842	0.833912		13.914	7.13556	0.963437	0.538848	0.829015
GSMUA_Achr4T19250_001	GSMUA_Achr4G19250_001	1441	1.70521	0.873157	0.965638	0.523461	0.82039		1.70521	0.591924	1.52647	0.333657	0.683191		1.25275	1.70521	-0.44485	0.762992	0.927626		1.25275	0.873157	0.520789	0.741234	1		1.25275	0.591924	1.08162	0.50956	1		0.873157	0.591924	0.560828	0.737688	1
GSMUA_AchrUn_randomT04390_001	GSMUA_AchrUn_randomG04390_001	632	4.61834	8.13266	-0.816353	0.551524	0.835215		4.61834	14.1246	-1.61276	0.211764	0.540326		15.5036	4.61834	1.74716	0.183678	0.50091		15.5036	8.13266	0.930807	0.445436	0.77367		15.5036	14.1246	0.134397	0.905318	0.973614		8.13266	14.1246	-0.79641	0.505287	0.810218
TCONS_00227430	XLOC_101553	223	0	0	0	1	1		0	0	0	1	1		29.5931	0	inf	0.158655	0.50091		29.5931	0	inf	0.158655	0.50091		29.5931	0	inf	0.158655	0.50091		0	0	0	1	1
TCONS_00227432	XLOC_101556	201	0	0	0	1	1		0	0	0	1	1		100.882	0	inf	0.158655	0.50091		100.882	0	inf	0.158655	0.50091		100.882	0	inf	0.158655	0.50091		0	0	0	1	1
GSMUA_Achr5T22290_001	GSMUA_Achr5G22290_001	675	0.957609	0.304767	1.65173	0.418193	1		0.957609	2.66207	-1.47504	0.414511	0.751393		0.712729	0.957609	-0.426082	0.843912	1		0.712729	0.304767	1.22565	0.571143	1		0.712729	2.66207	-1.90112	0.328674	0.678194		0.304767	2.66207	-3.12677	0.0836831	0.50091
GSMUA_AchrUn_randomT22410_001	GSMUA_AchrUn_randomG22410_001	1302	12.0997	12.3533	-0.0299314	0.975285	0.992364		12.0997	11.5829	0.0629651	0.947875	0.985472		2.4137	12.0997	-2.32565	0.050557	0.50091		2.4137	12.3533	-2.35558	0.046932	0.50091		2.4137	11.5829	-2.26268	0.0558111	0.50091		12.3533	11.5829	0.0928965	0.922774	0.978578
TCONS_00255800	XLOC_115341	250	0	0	0	1	1		0	0	0	1	1		41.0358	0	inf	0.142525	0.50091		41.0358	0	inf	0.142525	0.50091		41.0358	0	inf	0.142525	0.50091		0	0	0	1	1
GSMUA_Achr8T24290_001	GSMUA_Achr8G24290_001	1959	1.18797	1.36996	-0.205637	0.881866	0.966155		1.18797	2.76801	-1.22035	0.341993	0.691351		1.3063	1.18797	0.136988	0.922438	1		1.3063	1.36996	-0.0686489	0.960434	0.98864		1.3063	2.76801	-1.08337	0.39891	0.738836		1.36996	2.76801	-1.01472	0.420187	0.755485
Novel_001564	XLOC_173796	465	0	0	0	1	1		0	0	0	1	1		8.64978	0	inf	0.0843343	0.50091		8.64978	0	inf	0.0843343	0.50091		8.64978	0	inf	0.0843343	0.50091		0	0	0	1	1
GSMUA_Achr4T09580_001	GSMUA_Achr4G09580_001	448	13.0616	7.79875	0.744016	0.59863	0.859021		13.0616	11.7904	0.147713	0.911115	0.975242		8.64339	13.0616	-0.59566	0.67625	0.893163		8.64339	7.79875	0.148356	0.92093	0.978027		8.64339	11.7904	-0.447947	0.750637	0.923267		7.79875	11.7904	-0.596303	0.669361	0.890719
TCONS_00133158	XLOC_059842	212	0	0	0	1	1		0	0	0	1	1		104.503	0	inf	0.185547	0.50091		104.503	0	inf	0.185547	0.50091		104.503	0	inf	0.185547	0.50091		0	0	0	1	1
GSMUA_Achr3T01520_001	GSMUA_Achr3G01520_001	2077	26.8907	56.746	-1.07741	0.216739	0.547361		26.8907	48.7247	-0.857549	0.324282	0.674037		28.5825	26.8907	0.0880261	0.918227	0.977275		28.5825	56.746	-0.989387	0.256704	0.599701		28.5825	48.7247	-0.769523	0.376464	0.720992		56.746	48.7247	0.219864	0.803734	0.941281
Novel_001561	XLOC_173702	214	40.1931	17.9647	1.16178	0.663681	0.887966		40.1931	4.97563	3.014	0.423344	0.757797		48.8976	40.1931	0.282815	0.910064	0.975076		48.8976	17.9647	1.4446	0.620177	0.868887		48.8976	4.97563	3.29681	0.402822	0.741919		17.9647	4.97563	1.85222	0.647398	0.881449
GSMUA_Achr8T30050_001	GSMUA_Achr8G30050_001	1105	18.0603	12.7611	0.50107	0.603785	0.861281		18.0603	17.1711	0.0728373	0.937869	0.98238		14.7062	18.0603	-0.296395	0.758858	0.926096		14.7062	12.7611	0.204675	0.83605	0.951527		14.7062	17.1711	-0.223557	0.815614	0.944916		12.7611	17.1711	-0.428233	0.655103	0.884401
GSMUA_Achr8T23070_001	GSMUA_Achr8G23070_001	3947	8.01441	7.07697	0.179463	0.837386	0.952008		8.01441	12.3191	-0.620229	0.473077	0.7905		9.11027	8.01441	0.184898	0.831804	0.950224		9.11027	7.07697	0.364361	0.676556	0.893273		9.11027	12.3191	-0.435332	0.614135	0.865998		7.07697	12.3191	-0.799693	0.356517	0.704411
GSMUA_Achr3T21250_001	GSMUA_Achr3G21250_001	1691	19.2578	25.7185	-0.417363	0.630799	0.873636		19.2578	18.9055	0.0266356	0.975639	0.992478		28.3298	19.2578	0.55688	0.521621	0.819543		28.3298	25.7185	0.139517	0.871348	0.962892		28.3298	18.9055	0.583516	0.500126	0.807141		25.7185	18.9055	0.443999	0.607671	0.863255
GSMUA_Achr4T33660_001	GSMUA_Achr4G33660_001	1973	8.09103	15.0982	-0.899983	0.326871	0.676402		8.09103	9.12996	-0.174284	0.852683	0.956904		10.7968	8.09103	0.416213	0.658822	0.885974		10.7968	15.0982	-0.48377	0.592312	0.85591		10.7968	9.12996	0.241929	0.79353	0.9382		15.0982	9.12996	0.725699	0.419609	0.755004
TCONS_00214675	XLOC_104322	379	1.05612	6.92336	-2.7127	0.146082	0.50091		1.05612	10.0615	-3.252	0.0664971	0.50091		0	1.05612	#NAME?	0.158655	1		0	6.92336	#NAME?	0.111509	0.50091		0	10.0615	#NAME?	0.0804836	0.50091		6.92336	10.0615	-0.539303	0.731008	0.915816
GSMUA_Achr10T21850_001	GSMUA_Achr10G21850_001	561	13.101	17.8722	-0.448039	0.703795	0.904878		13.101	5.70009	1.20062	0.3595	0.707323		3.92975	13.101	-1.73717	0.225034	0.558555		3.92975	17.8722	-2.18521	0.116696	0.50091		3.92975	5.70009	-0.536549	0.721654	0.912064		17.8722	5.70009	1.64866	0.193401	0.512506
GSMUA_Achr11T15280_001	GSMUA_Achr11G15280_001	873	4.56839	4.58205	-0.00430819	0.997375	0.999349		4.56839	8.3247	-0.865712	0.478137	0.793899		4.82612	4.56839	0.0791773	0.95225	0.986772		4.82612	4.58205	0.0748691	0.954686	0.987279		4.82612	8.3247	-0.786535	0.522199	0.819901		4.58205	8.3247	-0.861404	0.478519	0.794179
GSMUA_Achr2T08650_001	GSMUA_Achr2G08650_001	633	0	0	0	1	1		0	0	0	1	1		0	0	0	1	1		0	0	0	1	1		0	0	0	1	1		0	0	0	1	1
GSMUA_Achr11T01310_001	GSMUA_Achr11G01310_001	1980	0.156471	0	inf	0.185547	1		0.156471	0	inf	0.185547	1		0.25807	0.156471	0.721863	0.738703	1		0.25807	0	inf	0.158655	1		0.25807	0	inf	0.158655	1		0	0	0	1	1
GSMUA_Achr8T22290_001	GSMUA_Achr8G22290_001	1656	6.25827	9.98814	-0.674453	0.497155	0.80551		6.25827	15.93	-1.34791	0.160985	0.50091		5.93515	6.25827	-0.0764776	0.942014	0.983571		5.93515	9.98814	-0.750931	0.457205	0.781184		5.93515	15.93	-1.42439	0.145615	0.50091		9.98814	15.93	-0.673461	0.462299	0.784637
GSMUA_Achr4T24340_001	GSMUA_Achr4G24340_001	2165	16.5374	9.44251	0.808487	0.364526	0.711381		16.5374	5.07219	1.70505	0.0675292	0.50091		24.6992	16.5374	0.578735	0.50264	0.808666		24.6992	9.44251	1.38722	0.117832	0.50091		24.6992	5.07219	2.28378	0.0138841	0.50091		9.44251	5.07219	0.896561	0.347636	0.696468
GSMUA_Achr11T17210_001	GSMUA_Achr11G17210_001	1518	4.48435	2.97334	0.592814	0.617011	0.867273		4.48435	8.16496	-0.864545	0.415439	0.752049		9.40871	4.48435	1.0691	0.317246	0.667074		9.40871	2.97334	1.66191	0.138263	0.50091		9.40871	8.16496	0.204551	0.836209	0.951527		2.97334	8.16496	-1.45736	0.190875	0.508755
GSMUA_Achr10T10640_001	GSMUA_Achr10G10640_001	579	0	0	0	1	1		0	0	0	1	1		0.463524	0	inf	0.158655	1		0.463524	0	inf	0.158655	1		0.463524	0	inf	0.158655	1		0	0	0	1	1
GSMUA_Achr5T10250_001	GSMUA_Achr5G10250_001	1185	0	0.138952	#NAME?	0.158655	1		0	0.249868	#NAME?	0.185547	1		0.479809	0	inf	0.158655	1		0.479809	0.138952	1.78787	0.380873	1		0.479809	0.249868	0.941296	0.663584	1		0.138952	0.249868	-0.846577	0.695648	1
GSMUA_Achr1T23730_001	GSMUA_Achr1G23730_001	2004	0.0771643	0.0741587	0.0573179	0.977588	1		0.0771643	0	inf	0.158655	1		0	0.0771643	#NAME?	0.158655	1		0	0.0741587	#NAME?	0.158655	1		0	0	0	1	1		0.0741587	0	inf	0.158655	1
GSMUA_Achr4T19780_001	GSMUA_Achr4G19780_001	2106	2.40638	4.90619	-1.02774	0.356008	0.703995		2.40638	4.46566	-0.892008	0.423073	0.757669		2.96564	2.40638	0.301479	0.799077	0.939576		2.96564	4.90619	-0.726258	0.508288	0.812067		2.96564	4.46566	-0.590529	0.590661	0.855087		4.90619	4.46566	0.13573	0.89424	0.969977
GSMUA_Achr5T07760_001	GSMUA_Achr5G07760_001	1135	11.3253	16.2928	-0.524675	0.591855	0.855696		11.3253	6.85312	0.724722	0.489355	0.800978		2.19795	11.3253	-2.36532	0.0590614	0.50091		2.19795	16.2928	-2.89	0.0185232	0.50091		2.19795	6.85312	-1.6406	0.201151	0.524271		16.2928	6.85312	1.2494	0.21939	0.550961
GSMUA_Achr1T17470_001	GSMUA_Achr1G17470_001	1967	6.46393	18.5599	-1.5217	0.102432	0.50091		6.46393	16.6696	-1.36673	0.142515	0.50091		7.10762	6.46393	0.136955	0.890312	0.968805		7.10762	18.5599	-1.38475	0.137229	0.50091		7.10762	16.6696	-1.22978	0.18699	0.502882		18.5599	16.6696	0.154968	0.858032	0.958543
GSMUA_Achr8T33500_001	GSMUA_Achr8G33500_001	1675	4.55981	17.0641	-1.90392	0.0567639	0.50091		4.55981	12.4117	-1.44465	0.15233	0.50091		2.40493	4.55981	-0.922982	0.442277	0.771258		2.40493	17.0641	-2.8269	0.010613	0.453768		2.40493	12.4117	-2.36763	0.033767	0.50091		17.0641	12.4117	0.459266	0.607542	0.863173
GSMUA_AchrUn_randomT10500_001	GSMUA_AchrUn_randomG10500_001	1077	0	0.471139	#NAME?	0.158655	1		0	0	0	1	1		0	0	0	1	1		0	0.471139	#NAME?	0.158655	1		0	0	0	1	1		0.471139	0	inf	0.158655	1
GSMUA_Achr5T21640_001	GSMUA_Achr5G21640_001	309	24.1755	12.117	0.996513	0.539556	0.829413		24.1755	40.4649	-0.743124	0.589322	0.854326		54.2256	24.1755	1.16543	0.412206	0.749369		54.2256	12.117	2.16194	0.161786	0.50091		54.2256	40.4649	0.422303	0.74191	0.919937		12.117	40.4649	-1.73964	0.247508	0.587738
GSMUA_Achr4T29220_001	GSMUA_Achr4G29220_001	738	1.11154	1.32806	-0.256769	0.8893	0.968453		1.11154	0.934319	0.250569	0.895546	1		0.928263	1.11154	-0.25995	0.895311	1		0.928263	1.32806	-0.516719	0.787179	0.935922		0.928263	0.934319	-0.00938122	0.996211	1		1.32806	0.934319	0.507338	0.783301	0.934593
GSMUA_Achr11T01950_001	GSMUA_Achr11G01950_001	1807	175.436	366.017	-1.06096	0.336533	0.686079		175.436	197.576	-0.171457	0.867875	0.961935		94.0157	175.436	-0.899974	0.346651	0.695641		94.0157	366.017	-1.96094	0.0643669	0.50091		94.0157	197.576	-1.07143	0.276021	0.622901		366.017	197.576	0.889506	0.430244	0.762569
GSMUA_Achr7T17380_001	GSMUA_Achr7G17380_001	1392	1.3042	4.32508	-1.72956	0.198755	0.520863		1.3042	3.70054	-1.50456	0.26572	0.610897		1.56836	1.3042	0.266087	0.858697	0.958701		1.56836	4.32508	-1.46347	0.271937	0.617942		1.56836	3.70054	-1.23848	0.354703	0.702835		4.32508	3.70054	0.224993	0.847467	0.955309
GSMUA_Achr9T10540_001	GSMUA_Achr9G10540_001	1568	0	0	0	1	1		0	0	0	1	1		0.339342	0	inf	0.158655	1		0.339342	0	inf	0.158655	1		0.339342	0	inf	0.158655	1		0	0	0	1	1
GSMUA_AchrUn_randomT06100_001	GSMUA_AchrUn_randomG06100_001	779	0.768881	0	inf	0.158655	1		0.768881	0.216325	1.82956	0.369868	1		0.569979	0.768881	-0.431853	0.841826	1		0.569979	0	inf	0.185547	1		0.569979	0.216325	1.39771	0.518358	1		0	0.216325	#NAME?	0.158655	1
GSMUA_Achr6T12900_001	GSMUA_Achr6G12900_001	1910	7.66451	26.7181	-1.80155	0.0492281	0.50091		7.66451	8.26051	-0.108039	0.909936	0.97504		9.68459	7.66451	0.337498	0.725239	0.913594		9.68459	26.7181	-1.46405	0.105625	0.50091		9.68459	8.26051	0.22946	0.807997	0.942659		26.7181	8.26051	1.69351	0.0596699	0.50091
GSMUA_Achr2T15630_001	GSMUA_Achr2G15630_001	669	1.29515	1.54553	-0.254982	0.890065	0.968743		1.29515	3.23756	-1.32178	0.439194	0.768915		2.16954	1.29515	0.744264	0.683129	0.896269		2.16954	1.54553	0.489282	0.780578	0.933654		2.16954	3.23756	-0.57752	0.72031	0.911439		1.54553	3.23756	-1.0668	0.514652	0.81564
GSMUA_Achr1T27670_001	GSMUA_Achr1G27670_001	192	0	0	0	1	1		0	0	0	1	1		0	0	0	1	1		0	0	0	1	1		0	0	0	1	1		0	0	0	1	1
GSMUA_Achr4T03450_001	GSMUA_Achr4G03450_001	743	3.3007	3.41812	-0.0504286	0.972613	0.991671		3.3007	6.47723	-0.972604	0.476747	0.793098		1.22488	3.3007	-1.43013	0.402612	0.741765		1.22488	3.41812	-1.48056	0.383003	0.726662		1.22488	6.47723	-2.40274	0.135523	0.50091		3.41812	6.47723	-0.922175	0.495322	0.804303
TCONS_00123204	XLOC_052895	255	0	0	0	1	1		0	6.51016	#NAME?	0.185547	0.50091		0	0	0	1	1		0	0	0	1	1		0	6.51016	#NAME?	0.185547	0.50091		0	6.51016	#NAME?	0.185547	0.50091
TCONS_00028420	XLOC_013217	367	0	0	0	1	1		0	0	0	1	1		1.36754	0	inf	0.158655	1		1.36754	0	inf	0.158655	1		1.36754	0	inf	0.158655	1		0	0	0	1	1
GSMUA_Achr1T14600_001	GSMUA_Achr1G14600_001	1956	4.68089	7.9292	-0.760394	0.450067	0.776795		4.68089	8.73433	-0.899914	0.365098	0.711808		3.14065	4.68089	-0.575717	0.606517	0.862699		3.14065	7.9292	-1.33611	0.212481	0.54148		3.14065	8.73433	-1.47563	0.163627	0.50091		7.9292	8.73433	-0.139521	0.882183	0.966201
GSMUA_AchrUn_randomT02990_001	GSMUA_AchrUn_randomG02990_001	903	8.0936	4.76979	0.762855	0.531732	0.824862		8.0936	25.1084	-1.63332	0.116631	0.50091		7.13161	8.0936	-0.182553	0.877659	0.96485		7.13161	4.76979	0.580301	0.642082	0.878738		7.13161	25.1084	-1.81587	0.0910027	0.50091		4.76979	25.1084	-2.39617	0.0311406	0.50091
GSMUA_Achr6T36370_001	GSMUA_Achr6G36370_001	1449	0.112921	0.108418	0.0587178	0.977041	1		0.112921	0	inf	0.158655	1		0.746595	0.112921	2.72501	0.150068	1		0.746595	0.108418	2.78372	0.141479	1		0.746595	0	inf	0.119658	1		0.108418	0	inf	0.158655	1
TCONS_00044869	XLOC_026173	243	0	16.6211	#NAME?	0.185547	0.50091		0	0	0	1	1		0	0	0	1	1		0	16.6211	#NAME?	0.185547	0.50091		0	0	0	1	1		16.6211	0	inf	0.185547	0.50091
GSMUA_Achr4T07990_001	GSMUA_Achr4G07990_001	462	0	0	0	1	1		0	0	0	1	1		0	0	0	1	1		0	0	0	1	1		0	0	0	1	1		0	0	0	1	1
GSMUA_Achr9T07900_001	GSMUA_Achr9G07900_001	525	0	0	0	1	1		0	0	0	1	1		0	0	0	1	1		0	0	0	1	1		0	0	0	1	1		0	0	0	1	1
GSMUA_Achr2T02880_001	GSMUA_Achr2G02880_001	932	0.397374	0.38064	0.0620701	0.978292	1		0.397374	0.169578	1.22855	0.570231	1		4.18243	0.397374	3.39577	0.0695513	0.50091		4.18243	0.38064	3.45784	0.0646032	0.50091		4.18243	0.169578	4.62432	0.00739658	0.391269		0.38064	0.169578	1.16648	0.589867	1
GSMUA_Achr7T00290_001	GSMUA_Achr7G00290_001	1629	0.0981679	0.0942904	0.0581404	0.977266	1		0.0981679	0	inf	0.158655	1		0	0.0981679	#NAME?	0.158655	1		0	0.0942904	#NAME?	0.158655	1		0	0	0	1	1		0.0942904	0	inf	0.158655	1
GSMUA_Achr5T19710_001	GSMUA_Achr5G19710_001	696	0	0	0	1	1		0	0.254364	#NAME?	0.158655	1		0.678421	0	inf	0.185547	1		0.678421	0	inf	0.185547	1		0.678421	0.254364	1.41529	0.513111	1		0	0.254364	#NAME?	0.158655	1
GSMUA_Achr4T03810_001	GSMUA_Achr4G03810_001	1269	4.3855	2.67801	0.711576	0.57161	0.846034		4.3855	5.28501	-0.269167	0.816084	0.945109		2.49492	4.3855	-0.813749	0.527699	0.822885		2.49492	2.67801	-0.102173	0.939387	0.982908		2.49492	5.28501	-1.08292	0.386292	0.729237		2.67801	5.28501	-0.980743	0.420832	0.755902
GSMUA_Achr10T09570_001	GSMUA_Achr10G09570_001	1152	1.65172	6.48101	-1.97225	0.13725	0.50091		1.65172	2.58753	-0.647605	0.648629	0.882077		1.99022	1.65172	0.268957	0.857189	0.958172		1.99022	6.48101	-1.70329	0.194607	0.514376		1.99022	2.58753	-0.378648	0.788019	0.93621		6.48101	2.58753	1.32464	0.281128	0.628522
GSMUA_Achr1T06950_001	GSMUA_Achr1G06950_001	1371	0	0	0	1	1		0	0.104675	#NAME?	0.158655	1		1.06533	0	inf	0.102952	1		1.06533	0	inf	0.102952	1		1.06533	0.104675	3.34732	0.0687433	1		0	0.104675	#NAME?	0.158655	1
GSMUA_Achr6T15090_001	GSMUA_Achr6G15090_001	1521	0.319554	0	inf	0.158655	1		0.319554	0.092569	1.78746	0.380983	1		0	0.319554	#NAME?	0.158655	1		0	0	0	1	1		0	0.092569	#NAME?	0.158655	1		0	0.092569	#NAME?	0.158655	1
TCONS_00226745	XLOC_100505	219	0	0	0	1	1		0	0	0	1	1		36.0725	0	inf	0.239465	0.577525		36.0725	0	inf	0.239465	0.577525		36.0725	0	inf	0.239465	0.577525		0	0	0	1	1
GSMUA_Achr4T08940_001	GSMUA_Achr4G08940_001	2655	3.82607	3.02987	0.336607	0.747872	0.922282		3.82607	5.23515	-0.452367	0.647795	0.881584		2.10056	3.82607	-0.865087	0.436585	0.767055		2.10056	3.02987	-0.52848	0.640268	0.877896		2.10056	5.23515	-1.31745	0.221814	0.554186		3.02987	5.23515	-0.788974	0.435342	0.766069
TCONS_00165979	XLOC_075723	279	0	0	0	1	1		0	0	0	1	1		14.255	0	inf	0.158655	0.50091		14.255	0	inf	0.158655	0.50091		14.255	0	inf	0.158655	0.50091		0	0	0	1	1
Novel_000949	XLOC_121820	394	0	0	0	1	1		0	0	0	1	1		26.3739	0	inf	0.0555873	0.50091		26.3739	0	inf	0.0555873	0.50091		26.3739	0	inf	0.0555873	0.50091		0	0	0	1	1
GSMUA_Achr11T16490_001	GSMUA_Achr11G16490_001	1482	0	0.105519	#NAME?	0.158655	1		0	0.0954388	#NAME?	0.158655	1		0.242146	0	inf	0.185547	1		0.242146	0.105519	1.19837	0.57974	1		0.242146	0.0954388	1.34323	0.534795	1		0.105519	0.0954388	0.14486	0.943398	1
TCONS_00023048	XLOC_004959	353	0	0	0	1	1		0	0	0	1	1		6.24861	0	inf	0.142525	0.50091		6.24861	0	inf	0.142525	0.50091		6.24861	0	inf	0.142525	0.50091		0	0	0	1	1
GSMUA_Achr10T21330_001	GSMUA_Achr10G21330_001	404	2.65444	5.03456	-0.923457	0.624528	0.870883		2.65444	16.6761	-2.6513	0.11864	0.50091		3.07119	2.65444	0.210388	0.91787	0.977134		3.07119	5.03456	-0.713069	0.705479	0.905484		3.07119	16.6761	-2.44091	0.15081	0.50091		5.03456	16.6761	-1.72784	0.252887	0.594633
GSMUA_Achr6T05710_001	GSMUA_Achr6G05710_001	1274	0.66122	3.55329	-2.42595	0.113665	0.50091		0.66122	0.343033	0.946782	0.62083	1		5.25248	0.66122	2.9898	0.0474076	0.50091		5.25248	3.55329	0.563842	0.640996	0.878127		5.25248	0.343033	3.93658	0.0180913	0.50091		3.55329	0.343033	3.37274	0.0457825	0.50091
GSMUA_Achr11T04690_001	GSMUA_Achr11G04690_001	634	83.4025	53.6	0.637858	0.470248	0.788893		83.4025	108.639	-0.381378	0.658357	0.88575		40.3313	83.4025	-1.04819	0.251502	0.592827		40.3313	53.6	-0.410333	0.65871	0.885927		40.3313	108.639	-1.42957	0.115859	0.50091		53.6	108.639	-1.01924	0.245846	0.585861
GSMUA_Achr1T17710_001	GSMUA_Achr1G17710_001	1836	1.53621	1.14803	0.420208	0.763153	0.927698		1.53621	2.97921	-0.955559	0.447792	0.775329		1.50211	1.53621	-0.0323805	0.981222	0.994139		1.50211	1.14803	0.387828	0.783213	0.934564		1.50211	2.97921	-0.987939	0.438626	0.768552		1.14803	2.97921	-1.37577	0.288349	0.636581
GSMUA_Achr5T29400_001	GSMUA_Achr5G29400_001	471	0	0	0	1	1		0	0	0	1	1		0	0	0	1	1		0	0	0	1	1		0	0	0	1	1		0	0	0	1	1
TCONS_00060983	XLOC_033256	529	15.5847	1.38869	3.48833	0.0374046	0.50091		15.5847	0.393631	5.30714	0.00154276	0.159142		2.19836	15.5847	-2.82563	0.0767486	0.50091		2.19836	1.38869	0.662702	0.737277	0.918392		2.19836	0.393631	2.48151	0.209062	0.536273		1.38869	0.393631	1.81881	0.372687	0.718166
GSMUA_Achr10T23750_001	GSMUA_Achr10G23750_001	867	0	0.210293	#NAME?	0.158655	1		0	0.373439	#NAME?	0.185547	1		0	0	0	1	1		0	0.210293	#NAME?	0.158655	1		0	0.373439	#NAME?	0.185547	1		0.210293	0.373439	-0.828474	0.701841	1
GSMUA_Achr8T13410_001	GSMUA_Achr8G13410_001	443	8.46427	14.6631	-0.792729	0.570246	0.845159		8.46427	6.02973	0.489293	0.743383	0.920487		13.7213	8.46427	0.696964	0.625735	0.871315		13.7213	14.6631	-0.0957657	0.943015	0.98405		13.7213	6.02973	1.18626	0.41064	0.747956		14.6631	6.02973	1.28202	0.363064	0.710268
GSMUA_Achr7T26370_001	GSMUA_Achr7G26370_001	1846	0.424048	0.570425	-0.427809	0.804386	1		0.424048	0.962275	-1.18222	0.466939	1		0.466451	0.424048	0.137496	0.938383	1		0.466451	0.570425	-0.290313	0.866526	1		0.466451	0.962275	-1.04472	0.520314	1		0.570425	0.962275	-0.754411	0.630582	1
GSMUA_Achr6T17760_001	GSMUA_Achr6G17760_001	978	26.2415	101.115	-1.94607	0.0287143	0.50091		26.2415	18.1525	0.531685	0.566357	0.843348		42.4422	26.2415	0.693648	0.43798	0.768137		42.4422	101.115	-1.25243	0.150344	0.50091		42.4422	18.1525	1.22533	0.17769	0.50091		101.115	18.1525	2.47776	0.00615544	0.357443
TCONS_00132720	XLOC_059233	252	0	0	0	1	1		0	0	0	1	1		19.2558	0	inf	0.185547	0.50091		19.2558	0	inf	0.185547	0.50091		19.2558	0	inf	0.185547	0.50091		0	0	0	1	1
GSMUA_AchrUn_randomT28240_001	GSMUA_AchrUn_randomG28240_001	351	69.8703	51.2664	0.446666	0.688405	0.898678		69.8703	49.9937	0.482932	0.655425	0.884439		22.3194	69.8703	-1.64638	0.194106	0.513638		22.3194	51.2664	-1.19971	0.3535	0.701813		22.3194	49.9937	-1.16345	0.358073	0.705871		51.2664	49.9937	0.0362668	0.973973	0.992044
GSMUA_AchrUn_randomT02440_001	GSMUA_AchrUn_randomG02440_001	369	0	0	0	1	1		0	0	0	1	1		0	0	0	1	1		0	0	0	1	1		0	0	0	1	1		0	0	0	1	1
GSMUA_Achr1T13710_001	GSMUA_Achr1G13710_001	2758	2.8056	34.4516	-3.61819	0.000239289	0.0478999		2.8056	5.82782	-1.05465	0.296641	0.645572		2.784	2.8056	-0.0111464	0.99189	0.997516		2.784	34.4516	-3.62934	0.000276996	0.0529102		2.784	5.82782	-1.0658	0.297693	0.646739		34.4516	5.82782	2.56354	0.00452012	0.298638
GSMUA_Achr3T05800_001	GSMUA_Achr3G05800_001	1129	26.6578	136.993	-2.36147	0.00832313	0.4118		26.6578	56.6478	-1.08746	0.213538	0.543028		9.3632	26.6578	-1.50948	0.125354	0.50091		9.3632	136.993	-3.87095	9.11729e-05	0.025701		9.3632	56.6478	-2.59695	0.00745766	0.392338		136.993	56.6478	1.27401	0.147319	0.50091
GSMUA_Achr5T16560_001	GSMUA_Achr5G16560_001	660	0	0	0	1	1		0	0	0	1	1		0	0	0	1	1		0	0	0	1	1		0	0	0	1	1		0	0	0	1	1
GSMUA_Achr8T09730_001	GSMUA_Achr8G09730_001	180	0	0	0	1	1		0	0	0	1	1		0	0	0	1	1		0	0	0	1	1		0	0	0	1	1		0	0	0	1	1
TCONS_00318757	XLOC_144301	427	10.0028	7.25831	0.462704	0.757492	0.925648		10.0028	8.86987	0.173423	0.903568	0.973062		5.30407	10.0028	-0.915238	0.567485	0.843874		5.30407	7.25831	-0.452535	0.782597	0.934361		5.30407	8.86987	-0.741815	0.638483	0.87712		7.25831	8.86987	-0.28928	0.844534	0.954459
GSMUA_Achr8T01020_001	GSMUA_Achr8G01020_001	219	0	0	0	1	1		0	0	0	1	1		0	0	0	1	1		0	0	0	1	1		0	0	0	1	1		0	0	0	1	1
GSMUA_Achr8T03520_001	GSMUA_Achr8G03520_001	579	18.9848	20.0459	-0.078461	0.943222	0.984137		18.9848	49.3762	-1.37897	0.174943	0.50091		46.3524	18.9848	1.28779	0.215859	0.546096		46.3524	20.0459	1.20933	0.239046	0.577314		46.3524	49.3762	-0.0911716	0.922347	0.978432		20.0459	49.3762	-1.30051	0.194695	0.514489
GSMUA_Achr5T08620_001	GSMUA_Achr5G08620_001	1395	0.236506	0.227041	0.0589264	0.979391	1		0.236506	0	inf	0.185547	1		0.391054	0.236506	0.72549	0.737438	1		0.391054	0.227041	0.784417	0.716995	1		0.391054	0	inf	0.158655	1		0.227041	0	inf	0.185547	1
TCONS_00052281	XLOC_018921	204	0	0	0	1	1		0	0	0	1	1		334.18	0	inf	0.142525	0.50091		334.18	0	inf	0.142525	0.50091		334.18	0	inf	0.142525	0.50091		0	0	0	1	1
GSMUA_Achr11T19760_001	GSMUA_Achr11G19760_001	491	0	0	0	1	1		0	0	0	1	1		1.27972	0	inf	0.185547	1		1.27972	0	inf	0.185547	1		1.27972	0	inf	0.185547	1		0	0	0	1	1
GSMUA_Achr8T02010_001	GSMUA_Achr8G02010_001	603	0	0	0	1	1		0	0	0	1	1		0	0	0	1	1		0	0	0	1	1		0	0	0	1	1		0	0	0	1	1
GSMUA_Achr5T15630_001	GSMUA_Achr5G15630_001	1788	0.792096	0.338231	1.22767	0.482411	1		0.792096	1.22826	-0.632867	0.669678	0.890841		1.16197	0.792096	0.552823	0.717338	1		1.16197	0.338231	1.78049	0.297408	1		1.16197	1.22826	-0.0800436	0.95559	0.987451		0.338231	1.22826	-1.86053	0.265223	0.610306
GSMUA_Achr2T19230_001	GSMUA_Achr2G19230_001	1413	2.56126	0.558835	2.19636	0.159129	0.50091		2.56126	2.72638	-0.0901371	0.94378	0.984335		1.79643	2.56126	-0.511715	0.708321	0.906686		1.79643	0.558835	1.68464	0.296248	0.645192		1.79643	2.72638	-0.601852	0.653881	0.884019		0.558835	2.72638	-2.2865	0.136994	0.50091
TCONS_00248069	XLOC_121049	200	0	59.1183	#NAME?	0.158655	0.50091		0	0	0	1	1		0	0	0	1	1		0	59.1183	#NAME?	0.158655	0.50091		0	0	0	1	1		59.1183	0	inf	0.158655	0.50091
GSMUA_Achr10T22580_001	GSMUA_Achr10G22580_001	1014	7.62499	9.00768	-0.24042	0.827864	0.948802		7.62499	3.49545	1.12526	0.35393	0.702157		24.7207	7.62499	1.69691	0.100811	0.50091		24.7207	9.00768	1.45649	0.147894	0.50091		24.7207	3.49545	2.82217	0.0120706	0.481556		9.00768	3.49545	1.36568	0.251316	0.592593
TCONS_00224421	XLOC_096970	249	0	0	0	1	1		0	0	0	1	1		10.5964	0	inf	0.158655	0.50091		10.5964	0	inf	0.158655	0.50091		10.5964	0	inf	0.158655	0.50091		0	0	0	1	1
GSMUA_Achr2T05990_001	GSMUA_Achr2G05990_001	793	9.23779	10.7472	-0.218341	0.848716	0.955594		9.23779	30.3843	-1.71771	0.101222	0.50091		10.2678	9.23779	0.152504	0.896272	0.970611		10.2678	10.7472	-0.0658371	0.954131	0.987164		10.2678	30.3843	-1.5652	0.13532	0.50091		10.7472	30.3843	-1.49937	0.141532	0.50091
GSMUA_Achr10T21890_001	GSMUA_Achr10G21890_001	1945	9.10317	9.74553	-0.0983715	0.916113	0.976607		9.10317	12.4876	-0.456055	0.618017	0.867766		3.95144	9.10317	-1.20399	0.24425	0.583973		3.95144	9.74553	-1.30236	0.204818	0.529839		3.95144	12.4876	-1.66005	0.10011	0.50091		9.74553	12.4876	-0.357684	0.693261	0.900632
GSMUA_Achr7T20580_001	GSMUA_Achr7G20580_001	500	32.628	46.4467	-0.509465	0.616029	0.866951		32.628	28.7091	0.184603	0.859437	0.958938		20.3248	32.628	-0.682871	0.544946	0.832208		20.3248	46.4467	-1.19234	0.275763	0.622558		20.3248	28.7091	-0.498268	0.65602	0.884683		46.4467	28.7091	0.694068	0.49001	0.801377
GSMUA_Achr8T27690_001	GSMUA_Achr8G27690_001	243	0	0	0	1	1		0	0	0	1	1		0	0	0	1	1		0	0	0	1	1		0	0	0	1	1		0	0	0	1	1
TCONS_00054618	XLOC_023244	282	0	0	0	1	1		0	0	0	1	1		4.45655	0	inf	0.158655	0.50091		4.45655	0	inf	0.158655	0.50091		4.45655	0	inf	0.158655	0.50091		0	0	0	1	1
GSMUA_Achr4T05210_001	GSMUA_Achr4G05210_001	177	796.037	0	inf	0.185547	0.50091		796.037	0	inf	0.185547	0.50091		0	796.037	#NAME?	0.185547	0.50091		0	0	0	1	1		0	0	0	1	1		0	0	0	1	1
GSMUA_Achr4T18680_001	GSMUA_Achr4G18680_001	267	0	0	0	1	1		0	0	0	1	1		0	0	0	1	1		0	0	0	1	1		0	0	0	1	1		0	0	0	1	1
GSMUA_Achr11T26220_001	GSMUA_Achr11G26220_001	336	3.13456	0	inf	0.185547	0.50091		3.13456	2.13548	0.553704	0.80821	0.94271		3.7598	3.13456	0.262393	0.908422	0.974592		3.7598	0	inf	0.185547	0.50091		3.7598	2.13548	0.816097	0.72052	0.911472		0	2.13548	#NAME?	0.185547	0.50091
TCONS_00342755	XLOC_173712	251	0	6.50931	#NAME?	0.158655	0.50091		0	0	0	1	1		0	0	0	1	1		0	6.50931	#NAME?	0.158655	0.50091		0	0	0	1	1		6.50931	0	inf	0.158655	0.50091
GSMUA_Achr9T01650_001	GSMUA_Achr9G01650_001	3372	0.0866766	0.0416885	1.05599	0.62557	1		0.0866766	0.228836	-1.4006	0.489382	1		0.0950962	0.0866766	0.133745	0.953245	1		0.0950962	0.0416885	1.18974	0.582473	1		0.0950962	0.228836	-1.26686	0.531787	1		0.0416885	0.228836	-2.45659	0.194452	1
GSMUA_Achr9T17170_001	GSMUA_Achr9G17170_001	1404	7.27444	20.9504	-1.52607	0.114813	0.50091		7.27444	11.8027	-0.698207	0.482224	0.796419		14.2259	7.27444	0.967607	0.33189	0.681491		14.2259	20.9504	-0.558465	0.541895	0.830523		14.2259	11.8027	0.2694	0.775081	0.931927		20.9504	11.8027	0.827865	0.363811	0.710876
TCONS_00342751	XLOC_173690	216	0	48.8183	#NAME?	0.185547	0.50091		0	0	0	1	1		0	0	0	1	1		0	48.8183	#NAME?	0.185547	0.50091		0	0	0	1	1		48.8183	0	inf	0.185547	0.50091
GSMUA_Achr4T16730_001	GSMUA_Achr4G16730_001	312	0	0	0	1	1		0	0	0	1	1		0	0	0	1	1		0	0	0	1	1		0	0	0	1	1		0	0	0	1	1
TCONS_00106350	XLOC_052978	207	134.794	273.406	-1.02029	0.584592	0.852126		134.794	16.3749	3.0412	0.136072	0.50091		0	134.794	#NAME?	0.158655	0.50091		0	273.406	#NAME?	0.111509	0.50091		0	16.3749	#NAME?	0.158655	0.50091		273.406	16.3749	4.06149	0.0295391	0.50091
GSMUA_Achr6T14550_001	GSMUA_Achr6G14550_001	990	7.14038	2.10541	1.7619	0.184934	0.50091		7.14038	5.48582	0.380293	0.745055	0.921165		0.405289	7.14038	-4.13898	0.0220773	0.50091		0.405289	2.10541	-2.37708	0.216552	0.54708		0.405289	5.48582	-3.75869	0.0385887	0.50091		2.10541	5.48582	-1.38161	0.30291	0.652374
GSMUA_Achr8T20800_001	GSMUA_Achr8G20800_001	174	0	0	0	1	1		0	0	0	1	1		0	0	0	1	1		0	0	0	1	1		0	0	0	1	1		0	0	0	1	1
GSMUA_Achr8T32300_001	GSMUA_Achr8G32300_001	858	22.2921	30.0885	-0.432679	0.64437	0.879897		22.2921	30.6779	-0.46067	0.620207	0.868916		12.8625	22.2921	-0.793359	0.438821	0.768641		12.8625	30.0885	-1.22604	0.221254	0.553551		12.8625	30.6779	-1.25403	0.207584	0.53395		30.0885	30.6779	-0.0279904	0.975321	0.992373
GSMUA_Achr3T31660_001	GSMUA_Achr3G31660_001	321	0	0	0	1	1		0	0	0	1	1		0	0	0	1	1		0	0	0	1	1		0	0	0	1	1		0	0	0	1	1
GSMUA_Achr6T12670_001	GSMUA_Achr6G12670_001	1200	1002.9	1938.76	-0.950951	0.545148	0.832337		1002.9	170.005	2.56053	0.0298349	0.50091		2582.69	1002.9	1.36469	0.401239	0.740673		2582.69	1938.76	0.413737	0.817856	0.945463		2582.69	170.005	3.92522	0.00738108	0.390806		1938.76	170.005	3.51148	0.0124361	0.484972
GSMUA_Achr4T06700_001	GSMUA_Achr4G06700_001	93	0	0	0	1	1		0	0	0	1	1		0	0	0	1	1		0	0	0	1	1		0	0	0	1	1		0	0	0	1	1
GSMUA_Achr3T09340_001	GSMUA_Achr3G09340_001	1555	16.5984	21.121	-0.347634	0.694757	0.901148		16.5984	33.8266	-1.02711	0.242015	0.580852		8.45445	16.5984	-0.973263	0.308695	0.658302		8.45445	21.121	-1.3209	0.162031	0.50091		8.45445	33.8266	-2.00038	0.0328027	0.50091		21.121	33.8266	-0.679481	0.432382	0.764139
GSMUA_Achr8T20720_001	GSMUA_Achr8G20720_001	1122	2.64061	0.595855	2.14784	0.196441	0.51727		2.64061	1.33699	0.981888	0.501072	0.807816		5.83515	2.64061	1.1439	0.373598	0.718668		5.83515	0.595855	3.29174	0.0385222	0.50091		5.83515	1.33699	2.12578	0.122607	0.50091		0.595855	1.33699	-1.16595	0.501384	0.807939
GSMUA_Achr10T28450_001	GSMUA_Achr10G28450_001	1377	1.20144	0.691978	0.795966	0.627431	1		1.20144	0.62478	0.943344	0.565149	1		0.264903	1.20144	-2.18123	0.262414	1		0.264903	0.691978	-1.38526	0.494151	1		0.264903	0.62478	-1.23788	0.541212	1		0.691978	0.62478	0.147378	0.932263	1
GSMUA_Achr9T25270_001	GSMUA_Achr9G25270_001	274	0	0	0	1	1		0	0	0	1	1		0	0	0	1	1		0	0	0	1	1		0	0	0	1	1		0	0	0	1	1
TCONS_00022795	XLOC_004555	321	0	0	0	1	1		0	0	0	1	1		6.82347	0	inf	0.158655	0.50091		6.82347	0	inf	0.158655	0.50091		6.82347	0	inf	0.158655	0.50091		0	0	0	1	1
TCONS_00190621	XLOC_083580	265	0	0	0	1	1		0	0	0	1	1		6.63313	0	inf	0.158655	0.50091		6.63313	0	inf	0.158655	0.50091		6.63313	0	inf	0.158655	0.50091		0	0	0	1	1
GSMUA_Achr3T10160_001	GSMUA_Achr3G10160_001	138	0	0	0	1	1		0	0	0	1	1		0	0	0	1	1		0	0	0	1	1		0	0	0	1	1		0	0	0	1	1
GSMUA_Achr10T10900_001	GSMUA_Achr10G10900_001	2080	3.60542	4.39094	-0.284362	0.791003	0.937212		3.60542	3.67153	-0.026211	0.980675	0.994014		3.23277	3.60542	-0.1574	0.888764	0.96835		3.23277	4.39094	-0.441762	0.687878	0.898418		3.23277	3.67153	-0.183611	0.868439	0.962071		4.39094	3.67153	0.258151	0.806755	0.942301
TCONS_00164371	XLOC_073155	210	0	0	0	1	1		0	0	0	1	1		58.4972	0	inf	0.158655	0.50091		58.4972	0	inf	0.158655	0.50091		58.4972	0	inf	0.158655	0.50091		0	0	0	1	1
GSMUA_Achr7T12800_001	GSMUA_Achr7G12800_001	120	0	0	0	1	1		0	0	0	1	1		0	0	0	1	1		0	0	0	1	1		0	0	0	1	1		0	0	0	1	1
GSMUA_Achr6T26290_001	GSMUA_Achr6G26290_001	523	0.497775	3.31087	-2.73364	0.142994	0.50091		0.497775	0.80306	-0.690014	0.749837	1		3.37268	0.497775	2.76033	0.144855	0.50091		3.37268	3.31087	0.0266856	0.987508	0.996205		3.37268	0.80306	2.07032	0.306855	0.656699		3.31087	0.80306	2.04363	0.307077	0.656897
GSMUA_Achr9T25550_001	GSMUA_Achr9G25550_001	1132	33.9382	15.4643	1.13396	0.214388	0.544196		33.9382	44.8247	-0.401384	0.642408	0.878888		25.7875	33.9382	-0.396239	0.655293	0.884439		25.7875	15.4643	0.737726	0.427186	0.760291		25.7875	44.8247	-0.797623	0.365327	0.711932		15.4643	44.8247	-1.53535	0.0905008	0.50091
GSMUA_Achr6T32570_001	GSMUA_Achr6G32570_001	1104	0	0	0	1	1		0	0	0	1	1		0	0	0	1	1		0	0	0	1	1		0	0	0	1	1		0	0	0	1	1
GSMUA_Achr10T28810_001	GSMUA_Achr10G28810_001	2232	38.3744	101.214	-1.39919	0.125892	0.50091		38.3744	49.448	-0.365769	0.676912	0.89348		35.5651	38.3744	-0.109683	0.898845	0.97148		35.5651	101.214	-1.50887	0.0978719	0.50091		35.5651	49.448	-0.475452	0.586901	0.853128		101.214	49.448	1.03342	0.264299	0.609155
GSMUA_Achr10T08080_001	GSMUA_Achr10G08080_001	1850	5.24504	2.76372	0.924343	0.409445	0.747104		5.24504	5.09489	0.0419023	0.967695	0.990548		1.675	5.24504	-1.64679	0.174586	0.50091		1.675	2.76372	-0.722452	0.572007	0.846201		1.675	5.09489	-1.60489	0.182483	0.50091		2.76372	5.09489	-0.88244	0.426893	0.760107
GSMUA_Achr4T10460_001	GSMUA_Achr4G10460_001	897	0	0	0	1	1		0	0	0	1	1		0	0	0	1	1		0	0	0	1	1		0	0	0	1	1		0	0	0	1	1
GSMUA_Achr4T15630_001	GSMUA_Achr4G15630_001	1765	62.4542	97.256	-0.638988	0.477288	0.793437		62.4542	67.16	-0.104805	0.905774	0.973803		34.6052	62.4542	-0.85181	0.326134	0.675757		34.6052	97.256	-1.4908	0.0937239	0.50091		34.6052	67.16	-0.956615	0.274585	0.62128		97.256	67.16	0.534184	0.555862	0.837622
GSMUA_Achr8T24720_001	GSMUA_Achr8G24720_001	123	0	0	0	1	1		0	0	0	1	1		0	0	0	1	1		0	0	0	1	1		0	0	0	1	1		0	0	0	1	1
GSMUA_Achr10T05860_001	GSMUA_Achr10G05860_001	3066	17.0096	11.6923	0.540789	0.530001	0.824043		17.0096	17.87	-0.0711866	0.933854	0.981164		11.1794	17.0096	-0.605514	0.484184	0.797682		11.1794	11.6923	-0.0647251	0.94064	0.983238		11.1794	17.87	-0.676701	0.434459	0.765514		11.6923	17.87	-0.611976	0.477431	0.79353
TCONS_00066138	XLOC_028438	265	0	9.01478	#NAME?	0.185547	0.50091		0	0	0	1	1		0	0	0	1	1		0	9.01478	#NAME?	0.185547	0.50091		0	0	0	1	1		9.01478	0	inf	0.185547	0.50091
GSMUA_Achr10T23940_001	GSMUA_Achr10G23940_001	1769	0.0891124	0.342455	-1.94221	0.325531	1		0.0891124	0	inf	0.158655	1		0	0.0891124	#NAME?	0.158655	1		0	0.342455	#NAME?	0.142525	1		0	0	0	1	1		0.342455	0	inf	0.142525	1
TCONS_00229929	XLOC_105410	368	3.46112	0	inf	0.158655	0.50091		3.46112	0	inf	0.158655	0.50091		5.42153	3.46112	0.647463	0.743102	0.920392		5.42153	0	inf	0.142525	0.50091		5.42153	0	inf	0.142525	0.50091		0	0	0	1	1
GSMUA_Achr4T31520_001	GSMUA_Achr4G31520_001	1143	1.66839	0.58188	1.51967	0.376798	0.721265		1.66839	4.44188	-1.41271	0.298274	0.647386		2.0105	1.66839	0.269095	0.857116	0.958163		2.0105	0.58188	1.78876	0.29517	0.643926		2.0105	4.44188	-1.14362	0.395026	0.735668		0.58188	4.44188	-2.93238	0.0652774	0.50091
GSMUA_Achr2T02330_001	GSMUA_Achr2G02330_001	850	579.884	416.67	0.476859	0.641754	0.878579		579.884	1410.04	-1.2819	0.299083	0.648289		353.75	579.884	-0.713035	0.47654	0.793019		353.75	416.67	-0.236176	0.808087	0.942669		353.75	1410.04	-1.99493	0.0939786	0.50091		416.67	1410.04	-1.75876	0.146364	0.50091
GSMUA_Achr8T24460_001	GSMUA_Achr8G24460_001	706	54.4316	69.334	-0.349117	0.690102	0.899388		54.4316	89.173	-0.712162	0.413684	0.750721		48.4149	54.4316	-0.168994	0.850529	0.956156		48.4149	69.334	-0.518111	0.559431	0.839705		48.4149	89.173	-0.881156	0.318506	0.668374		69.334	89.173	-0.363045	0.673569	0.892166
GSMUA_Achr11T05950_001	GSMUA_Achr11G05950_001	342	10.2906	5.45881	0.914667	0.610407	0.864243		10.2906	2.02859	2.34278	0.241645	0.580261		0	10.2906	#NAME?	0.111509	0.50091		0	5.45881	#NAME?	0.142525	0.50091		0	2.02859	#NAME?	0.185547	0.50091		5.45881	2.02859	1.42811	0.4971	0.805501
GSMUA_Achr10T12260_001	GSMUA_Achr10G12260_001	1237	0	0	0	1	1		0	0	0	1	1		0	0	0	1	1		0	0	0	1	1		0	0	0	1	1		0	0	0	1	1
GSMUA_Achr6T19720_001	GSMUA_Achr6G19720_001	2388	3.41802	0.973665	1.81166	0.145154	0.50091		3.41802	7.26811	-1.08842	0.277391	0.624484		2.22503	3.41802	-0.619338	0.587932	0.853662		2.22503	0.973665	1.19232	0.359787	0.707584		2.22503	7.26811	-1.70776	0.111723	0.50091		0.973665	7.26811	-2.90008	0.0139947	0.50091
GSMUA_Achr8T19140_001	GSMUA_Achr8G19140_001	607	9.12542	9.78571	-0.100785	0.936544	0.981898		9.12542	18.8082	-1.0434	0.373417	0.718542		2.98304	9.12542	-1.61311	0.279182	0.626357		2.98304	9.78571	-1.71389	0.246162	0.586195		2.98304	18.8082	-2.6565	0.0574818	0.50091		9.78571	18.8082	-0.942611	0.414811	0.751602
GSMUA_AchrUn_randomT09090_001	GSMUA_AchrUn_randomG09090_001	776	81.9674	78.8833	0.0553293	0.948615	0.985721		81.9674	140.94	-0.781962	0.366367	0.712855		39.5571	81.9674	-1.05111	0.236261	0.57402		39.5571	78.8833	-0.995785	0.261821	0.606196		39.5571	140.94	-1.83308	0.0403973	0.50091		78.8833	140.94	-0.837291	0.333411	0.682999
GSMUA_Achr3T06360_001	GSMUA_Achr3G06360_001	1956	4.44288	4.4983	-0.0178851	0.986557	0.995909		4.44288	3.8126	0.220718	0.83646	0.951603		3.31513	4.44288	-0.422427	0.705047	0.90536		3.31513	4.4983	-0.440312	0.691745	0.900118		3.31513	3.8126	-0.201709	0.856819	0.958091		4.4983	3.8126	0.238603	0.822486	0.947201
GSMUA_Achr11T11140_001	GSMUA_Achr11G11140_001	171	743.067	0	inf	0.158655	0.50091		743.067	0	inf	0.158655	0.50091		0	743.067	#NAME?	0.158655	0.50091		0	0	0	1	1		0	0	0	1	1		0	0	0	1	1
GSMUA_Achr3T19980_001	GSMUA_Achr3G19980_001	186	0	0	0	1	1		0	0	0	1	1		0	0	0	1	1		0	0	0	1	1		0	0	0	1	1		0	0	0	1	1
TCONS_00266835	XLOC_131779	228	65.1963	28.618	1.18787	0.572192	0.846247		65.1963	0	inf	0.142525	0.50091		0	65.1963	#NAME?	0.142525	0.50091		0	28.618	#NAME?	0.185547	0.50091		0	0	0	1	1		28.618	0	inf	0.185547	0.50091
GSMUA_Achr2T13660_001	GSMUA_Achr2G13660_001	570	0.424369	0	inf	0.158655	1		0.424369	0	inf	0.158655	1		0	0.424369	#NAME?	0.158655	1		0	0	0	1	1		0	0	0	1	1		0	0	0	1	1
GSMUA_Achr2T18280_001	GSMUA_Achr2G18280_001	3075	2.49063	6.35734	-1.35191	0.177937	0.50091		2.49063	5.68519	-1.1907	0.236036	0.573732		1.89231	2.49063	-0.396358	0.726115	0.913858		1.89231	6.35734	-1.74827	0.0972205	0.50091		1.89231	5.68519	-1.58706	0.132639	0.50091		6.35734	5.68519	0.161215	0.860427	0.959378
GSMUA_Achr1T00610_001	GSMUA_Achr1G00610_001	1128	15.581	23.8197	-0.612371	0.509824	0.813016		15.581	25.367	-0.703164	0.445316	0.773563		18.5775	15.581	0.253773	0.790223	0.937043		18.5775	23.8197	-0.358598	0.697684	0.902418		18.5775	25.367	-0.449391	0.623442	0.8704		23.8197	25.367	-0.0907936	0.918685	0.977421
TCONS_00331565	XLOC_165684	266	15.914	2.93476	2.43898	0.344384	0.693573		15.914	3.95075	2.01009	0.352721	0.701166		0	15.914	#NAME?	0.152036	0.50091		0	2.93476	#NAME?	0.252493	0.594128		0	3.95075	#NAME?	0.19032	0.507932		2.93476	3.95075	-0.428881	0.874649	0.963834
GSMUA_Achr1T10490_001	GSMUA_Achr1G10490_001	363	0	0	0	1	1		0	0	0	1	1		5.6732	0	inf	0.142525	0.50091		5.6732	0	inf	0.142525	0.50091		5.6732	0	inf	0.142525	0.50091		0	0	0	1	1
GSMUA_Achr10T07220_001	GSMUA_Achr10G07220_001	729	25.1976	36.7987	-0.546367	0.56479	0.842546		25.1976	37.3256	-0.566875	0.546777	0.833083		17.0292	25.1976	-0.565278	0.582739	0.851328		17.0292	36.7987	-1.11165	0.266201	0.611396		17.0292	37.3256	-1.13215	0.25374	0.595852		36.7987	37.3256	-0.0205081	0.981996	0.994327
GSMUA_AchrUn_randomT05330_001	GSMUA_AchrUn_randomG05330_001	1487	7.00473	9.66861	-0.46498	0.644296	0.879861		7.00473	7.89006	-0.171707	0.865688	0.961186		9.88753	7.00473	0.497281	0.624607	0.870896		9.88753	9.66861	0.0323011	0.973806	0.991992		9.88753	7.89006	0.325574	0.74276	0.920284		9.66861	7.89006	0.293273	0.765354	0.928512
GSMUA_Achr6T03570_001	GSMUA_Achr6G03570_001	858	0.445842	7.46877	-4.06627	0.0252328	0.50091		0.445842	3.21929	-2.85214	0.129826	0.50091		0	0.445842	#NAME?	0.185547	1		0	7.46877	#NAME?	0.0423245	0.50091		0	3.21929	#NAME?	0.0687326	0.50091		7.46877	3.21929	1.21413	0.343602	0.692835
GSMUA_Achr2T17620_001	GSMUA_Achr2G17620_001	249	0	0	0	1	1		0	0	0	1	1		0	0	0	1	1		0	0	0	1	1		0	0	0	1	1		0	0	0	1	1
TCONS_00192486	XLOC_086517	283	3.3889	0	inf	0.158655	0.50091		3.3889	0	inf	0.158655	0.50091		21.8219	3.3889	2.68688	0.160366	0.50091		21.8219	0	inf	0.125675	0.50091		21.8219	0	inf	0.125675	0.50091		0	0	0	1	1
GSMUA_Achr10T15630_001	GSMUA_Achr10G15630_001	156	0	0	0	1	1		0	0	0	1	1		0	0	0	1	1		0	0	0	1	1		0	0	0	1	1		0	0	0	1	1
GSMUA_Achr1T08610_001	GSMUA_Achr1G08610_001	668	2.59652	0.309842	3.06698	0.095382	0.50091		2.59652	8.11212	-1.6435	0.251039	0.592328		1.81237	2.59652	-0.518699	0.759983	0.926622		1.81237	0.309842	2.54828	0.18305	0.50091		1.81237	8.11212	-2.1622	0.156729	0.50091		0.309842	8.11212	-4.71048	0.00511406	0.31989
TCONS_00204042	XLOC_103077	254	40.2196	17.9403	1.1647	0.538444	0.828788		40.2196	13.313	1.59506	0.38167	0.725554		0	40.2196	#NAME?	0.119658	0.50091		0	17.9403	#NAME?	0.158655	0.50091		0	13.313	#NAME?	0.142525	0.50091		17.9403	13.313	0.430365	0.827544	0.948662
TCONS_00049544	XLOC_013939	226	0	0	0	1	1		0	0	0	1	1		25.736	0	inf	0.158655	0.50091		25.736	0	inf	0.158655	0.50091		25.736	0	inf	0.158655	0.50091		0	0	0	1	1
TCONS_00167880	XLOC_078675	542	2.79146	0.442457	2.65741	0.160442	0.50091		2.79146	0.755081	1.88632	0.35184	0.700291		4.19425	2.79146	0.587395	0.725753	0.913767		4.19425	0.442457	3.2448	0.0776715	0.50091		4.19425	0.755081	2.47371	0.210497	0.538358		0.442457	0.755081	-0.771093	0.721601	1
TCONS_00187542	XLOC_089035	259	0	5.23094	#NAME?	0.158655	0.50091		0	11.9517	#NAME?	0.142525	0.50091		0	0	0	1	1		0	5.23094	#NAME?	0.158655	0.50091		0	11.9517	#NAME?	0.142525	0.50091		5.23094	11.9517	-1.19207	0.546222	0.832887
TCONS_00167882	XLOC_078680	644	0.344401	0	inf	0.158655	1		0.344401	0.285855	0.268805	0.895183	1		4.23626	0.344401	3.62063	0.0435137	0.50091		4.23626	0	inf	0.0878672	0.50091		4.23626	0.285855	3.88943	0.0301114	0.50091		0	0.285855	#NAME?	0.158655	1
GSMUA_Achr6T28270_001	GSMUA_Achr6G28270_001	273	20.8355	3.76345	2.46892	0.197065	0.518147		20.8355	11.4751	0.860543	0.62852	0.872692		0	20.8355	#NAME?	0.125675	0.50091		0	3.76345	#NAME?	0.158655	0.50091		0	11.4751	#NAME?	0.125675	0.50091		3.76345	11.4751	-1.60837	0.400717	0.740406
TCONS_00167885	XLOC_078685	253	0	0	0	1	1		0	0	0	1	1		74.6643	0	inf	0.102952	0.50091		74.6643	0	inf	0.102952	0.50091		74.6643	0	inf	0.102952	0.50091		0	0	0	1	1
GSMUA_Achr4T10880_001	GSMUA_Achr4G10880_001	564	0	1.64677	#NAME?	0.142525	0.50091		0	5.6498	#NAME?	0.0712264	0.50091		3.40462	0	inf	0.111509	0.50091		3.40462	1.64677	1.04786	0.559434	0.839705		3.40462	5.6498	-0.730704	0.634988	0.87534		1.64677	5.6498	-1.77856	0.286856	0.634833
GSMUA_Achr5T22210_001	GSMUA_Achr5G22210_001	1854	1.8565	1.4595	0.347107	0.794538	0.938495		1.8565	2.35705	-0.344398	0.784036	0.934871		3.52724	1.8565	0.925954	0.453733	0.778905		3.52724	1.4595	1.27306	0.314364	0.664048		3.52724	2.35705	0.581555	0.623526	0.870403		1.4595	2.35705	-0.691506	0.590651	0.855087
TCONS_00231464	XLOC_107574	300	10.0649	2.30431	2.12693	0.281633	0.629025		10.0649	1.55129	2.69779	0.172054	0.50091		9.43866	10.0649	-0.0926806	0.962581	0.989095		9.43866	2.30431	2.03425	0.318743	0.668641		9.43866	1.55129	2.60511	0.201658	0.525031		2.30431	1.55129	0.570864	0.779633	0.933315
GSMUA_Achr5T13440_001	GSMUA_Achr5G13440_001	876	0.216498	0	inf	0.158655	1		0.216498	0	inf	0.158655	1		0.240131	0.216498	0.149471	0.941599	1		0.240131	0	inf	0.158655	1		0.240131	0	inf	0.158655	1		0	0	0	1	1
GSMUA_AchrUn_randomT07750_001	GSMUA_AchrUn_randomG07750_001	1221	0.69736	0.669065	0.0597564	0.973199	1		0.69736	0.963383	-0.466206	0.783635	1		1.07763	0.69736	0.627882	0.716229	1		1.07763	0.669065	0.687638	0.690557	1		1.07763	0.963383	0.161676	0.921658	1		0.669065	0.963383	-0.525962	0.756727	1
GSMUA_Achr8T24210_001	GSMUA_Achr8G24210_001	737	22.555	35.6648	-0.661058	0.490157	0.801448		22.555	30.4246	-0.431791	0.652819	0.883729		20.7746	22.555	-0.118621	0.906737	0.974057		20.7746	35.6648	-0.779679	0.424352	0.758421		20.7746	30.4246	-0.550412	0.573496	0.847035		35.6648	30.4246	0.229267	0.803458	0.941149
GSMUA_Achr3T08610_001	GSMUA_Achr3G08610_001	216	0	0	0	1	1		0	0	0	1	1		0	0	0	1	1		0	0	0	1	1		0	0	0	1	1		0	0	0	1	1
GSMUA_Achr7T17300_001	GSMUA_Achr7G17300_001	567	0	0	0	1	1		0	0	0	1	1		0	0	0	1	1		0	0	0	1	1		0	0	0	1	1		0	0	0	1	1
GSMUA_Achr2T13170_001	GSMUA_Achr2G13170_001	525	3.9531	5.63485	-0.511393	0.741289	0.919725		3.9531	5.98293	-0.597867	0.692825	0.900517		2.78938	3.9531	-0.503041	0.767015	0.928961		2.78938	5.63485	-1.01443	0.535505	0.82704		2.78938	5.98293	-1.10091	0.492393	0.802853		5.63485	5.98293	-0.0864742	0.952283	0.986783
GSMUA_Achr8T07970_001	GSMUA_Achr8G07970_001	855	25.0912	26.5915	-0.0837823	0.928743	0.979643		25.0912	46.426	-0.887749	0.327166	0.676676		24.6117	25.0912	-0.0278392	0.976706	0.992785		24.6117	26.5915	-0.111622	0.906102	0.973856		24.6117	46.426	-0.915589	0.317386	0.667137		26.5915	46.426	-0.803967	0.370892	0.716576
GSMUA_Achr6T26040_001	GSMUA_Achr6G26040_001	1149	0	0.144502	#NAME?	0.158655	1		0	0.259592	#NAME?	0.185547	1		0.832056	0	inf	0.125675	1		0.832056	0.144502	2.52559	0.186978	1		0.832056	0.259592	1.68043	0.411317	1		0.144502	0.259592	-0.845161	0.696132	1
GSMUA_Achr3T02850_001	GSMUA_Achr3G02850_001	2691	39.8027	80.9743	-1.0246	0.265162	0.610229		39.8027	58.255	-0.549516	0.542949	0.831096		29.7028	39.8027	-0.422264	0.627436	0.872097		29.7028	80.9743	-1.44686	0.112141	0.50091		29.7028	58.255	-0.97178	0.277222	0.624283		80.9743	58.255	0.475084	0.614234	0.865998
GSMUA_Achr1T21660_001	GSMUA_Achr1G21660_001	271	0	0	0	1	1		0	0	0	1	1		11.4151	0	inf	0.185547	0.50091		11.4151	0	inf	0.185547	0.50091		11.4151	0	inf	0.185547	0.50091		0	0	0	1	1
TCONS_00305438	XLOC_154446	298	59.753	16.6407	1.8443	0.217422	0.548166		59.753	106.562	-0.834616	0.474853	0.791787		78.2276	59.753	0.388667	0.762518	0.927458		78.2276	16.6407	2.23296	0.134135	0.50091		78.2276	106.562	-0.445949	0.701142	0.90393		16.6407	106.562	-2.67891	0.0539207	0.50091
TCONS_00305437	XLOC_154441	203	169.973	0	inf	0.158655	0.50091		169.973	0	inf	0.158655	0.50091		0	169.973	#NAME?	0.158655	0.50091		0	0	0	1	1		0	0	0	1	1		0	0	0	1	1
TCONS_00152131	XLOC_074497	209	0	34.9842	#NAME?	0.158655	0.50091		0	0	0	1	1		0	0	0	1	1		0	34.9842	#NAME?	0.158655	0.50091		0	0	0	1	1		34.9842	0	inf	0.158655	0.50091
GSMUA_Achr7T04450_001	GSMUA_Achr7G04450_001	2349	2.57894	3.47108	-0.428606	0.699038	0.903053		2.57894	4.0115	-0.637365	0.557063	0.838387		4.81644	2.57894	0.90119	0.408071	0.745925		4.81644	3.47108	0.472584	0.651774	0.883325		4.81644	4.0115	0.263825	0.796409	0.938932		3.47108	4.0115	-0.208759	0.841375	0.953335
GSMUA_Achr11T21140_001	GSMUA_Achr11G21140_001	729	1.98184	2.16463	-0.127282	0.938286	0.982547		1.98184	1.18871	0.737439	0.66943	0.890726		2.8382	1.98184	0.518138	0.749586	0.922939		2.8382	2.16463	0.390855	0.806052	0.942038		2.8382	1.18871	1.25558	0.454269	0.779248		2.16463	1.18871	0.864722	0.610539	0.864282
GSMUA_Achr6T14710_001	GSMUA_Achr6G14710_001	2260	9.15689	16.7637	-0.872413	0.327524	0.677024		9.15689	12.8554	-0.489446	0.584421	0.852034		4.36491	9.15689	-1.06891	0.279763	0.627061		4.36491	16.7637	-1.94132	0.0441584	0.50091		4.36491	12.8554	-1.55835	0.107484	0.50091		16.7637	12.8554	0.382966	0.659024	0.886067
GSMUA_Achr3T14890_001	GSMUA_Achr3G14890_001	300	0	4.60861	#NAME?	0.185547	0.50091		0	1.55129	#NAME?	0.158655	0.50091		3.14622	0	inf	0.158655	0.50091		3.14622	4.60861	-0.550712	0.799122	0.939589		3.14622	1.55129	1.02015	0.617071	0.867298		4.60861	1.55129	1.57086	0.467904	0.787775
GSMUA_Achr3T30310_001	GSMUA_Achr3G30310_001	1537	19.7762	29.4973	-0.57682	0.508051	0.811986		19.7762	18.4711	0.098496	0.910852	0.975226		45.0693	19.7762	1.18838	0.171965	0.50091		45.0693	29.4973	0.61156	0.476409	0.792887		45.0693	18.4711	1.28688	0.137805	0.50091		29.4973	18.4711	0.675316	0.436895	0.767333
GSMUA_Achr6T31690_001	GSMUA_Achr6G31690_001	897	0.209457	0	inf	0.158655	1		0.209457	0.356793	-0.768435	0.72252	1		0.464436	0.209457	1.14883	0.595508	1		0.464436	0	inf	0.185547	1		0.464436	0.356793	0.380393	0.86756	1		0	0.356793	#NAME?	0.185547	1
GSMUA_Achr8T10120_001	GSMUA_Achr8G10120_001	951	0.386583	0	inf	0.185547	1		0.386583	0.165146	1.22704	0.570706	1		0.428155	0.386583	0.147354	0.948494	1		0.428155	0	inf	0.185547	1		0.428155	0.165146	1.37439	0.52536	1		0	0.165146	#NAME?	0.158655	1
GSMUA_AchrUn_randomT05890_001	GSMUA_AchrUn_randomG05890_001	345	1.42555	0	inf	0.158655	0.50091		1.42555	5.93692	-2.05819	0.276995	0.623975		3.39656	1.42555	1.25255	0.562724	0.841477		3.39656	0	inf	0.185547	0.50091		3.39656	5.93692	-0.805643	0.690895	0.899762		0	5.93692	#NAME?	0.119658	0.50091
GSMUA_Achr11T17820_001	GSMUA_Achr11G17820_001	1449	15.3573	24.8277	-0.693023	0.437997	0.768137		15.3573	23.1303	-0.590858	0.508121	0.811998		7.46595	15.3573	-1.04053	0.29189	0.640328		7.46595	24.8277	-1.73355	0.0724786	0.50091		7.46595	23.1303	-1.63139	0.0907621	0.50091		24.8277	23.1303	0.102165	0.906347	0.973932
TCONS_00273378	XLOC_140963	249	15.5331	0	inf	0.185547	0.50091		15.5331	0	inf	0.185547	0.50091		0	15.5331	#NAME?	0.185547	0.50091		0	0	0	1	1		0	0	0	1	1		0	0	0	1	1
TCONS_00024300	XLOC_006908	508	0	0	0	1	1		0	0	0	1	1		4.17245	0	inf	0.111509	0.50091		4.17245	0	inf	0.111509	0.50091		4.17245	0	inf	0.111509	0.50091		0	0	0	1	1
GSMUA_Achr3T06270_001	GSMUA_Achr3G06270_001	1014	23.2296	10.5373	1.14046	0.247258	0.587408		23.2296	18.3891	0.337114	0.716276	0.91001		2.55055	23.2296	-3.18708	0.00889934	0.420995		2.55055	10.5373	-2.04662	0.106261	0.50091		2.55055	18.3891	-2.84997	0.0197314	0.50091		10.5373	18.3891	-0.803348	0.417429	0.753353
GSMUA_AchrUn_randomT01550_001	GSMUA_AchrUn_randomG01550_001	1380	0.119825	0	inf	0.158655	1		0.119825	0.10386	0.206287	0.919465	1		0	0.119825	#NAME?	0.158655	1		0	0	0	1	1		0	0.10386	#NAME?	0.158655	1		0	0.10386	#NAME?	0.158655	1
GSMUA_Achr9T26600_001	GSMUA_Achr9G26600_001	580	21.8073	13.3237	0.710811	0.531826	0.824894		21.8073	23.2698	-0.0936451	0.929088	0.97978		13.8623	21.8073	-0.653646	0.571213	0.845714		13.8623	13.3237	0.0571655	0.962249	0.989065		13.8623	23.2698	-0.747291	0.507835	0.811891		13.3237	23.2698	-0.804456	0.468878	0.788117
GSMUA_Achr3T08320_001	GSMUA_Achr3G08320_001	636	10.1953	13.7502	-0.431545	0.716508	0.910114		10.1953	8.45076	0.270755	0.82615	0.948258		10.6192	10.1953	0.0587642	0.962257	0.989065		10.6192	13.7502	-0.372781	0.75564	0.924994		10.6192	8.45076	0.329519	0.790736	0.937157		13.7502	8.45076	0.7023	0.554547	0.836933
GSMUA_Achr11T26500_001	GSMUA_Achr11G26500_001	681	0.944237	0.300548	1.65156	0.418241	1		0.944237	1.31356	-0.476263	0.803487	0.941158		0.702578	0.944237	-0.426492	0.843764	1		0.702578	0.300548	1.22506	0.571326	1		0.702578	1.31356	-0.902754	0.658949	0.886026		0.300548	1.31356	-2.12782	0.266249	0.611471
TCONS_00026812	XLOC_010645	293	2.82357	0	inf	0.158655	0.50091		2.82357	0	inf	0.158655	0.50091		7.15068	2.82357	1.34056	0.535607	0.827119		7.15068	0	inf	0.185547	0.50091		7.15068	0	inf	0.185547	0.50091		0	0	0	1	1
GSMUA_Achr8T27550_001	GSMUA_Achr8G27550_001	1555	2.5935	1.19553	1.11725	0.418169	0.753839		2.5935	4.32981	-0.739402	0.534181	0.826246		2.51348	2.5935	-0.0452132	0.971984	0.991534		2.51348	1.19553	1.07204	0.44266	0.771578		2.51348	4.32981	-0.784615	0.51616	0.816499		1.19553	4.32981	-1.85665	0.155343	0.50091
GSMUA_Achr3T24040_001	GSMUA_Achr3G24040_001	1998	4.72319	1.93474	1.28763	0.266743	0.61212		4.72319	5.41431	-0.197015	0.847324	0.955285		4.00123	4.72319	-0.239321	0.824466	0.947781		4.00123	1.93474	1.04831	0.377106	0.721512		4.00123	5.41431	-0.436336	0.678979	0.894341		1.93474	5.41431	-1.48464	0.191439	0.509638
GSMUA_Achr5T22670_001	GSMUA_Achr5G22670_001	1371	28.506	13.5656	1.07131	0.23568	0.57327		28.506	36.3221	-0.349581	0.685294	0.897008		23.4373	28.506	-0.28246	0.7477	0.922232		23.4373	13.5656	0.78885	0.387797	0.730168		23.4373	36.3221	-0.632041	0.469132	0.788226		13.5656	36.3221	-1.42089	0.113813	0.50091
GSMUA_Achr5T01550_001	GSMUA_Achr5G01550_001	1545	0.52271	0	inf	0.125675	1		0.52271	0	inf	0.125675	1		0.575691	0.52271	0.139284	0.937583	1		0.575691	0	inf	0.125675	1		0.575691	0	inf	0.125675	1		0	0	0	1	1
GSMUA_Achr6T27870_001	GSMUA_Achr6G27870_001	606	0	0	0	1	1		0	0	0	1	1		0	0	0	1	1		0	0	0	1	1		0	0	0	1	1		0	0	0	1	1
GSMUA_Achr5T03700_001	GSMUA_Achr5G03700_001	989	66.9172	58.1525	0.202536	0.813319	0.944143		66.9172	57.1271	0.228202	0.790095	0.936993		21.1039	66.9172	-1.66487	0.0666015	0.50091		21.1039	58.1525	-1.46233	0.10727	0.50091		21.1039	57.1271	-1.43666	0.113439	0.50091		58.1525	57.1271	0.025666	0.976127	0.992626
GSMUA_Achr7T18440_001	GSMUA_Achr7G18440_001	240	0	0	0	1	1		0	0	0	1	1		14.485	0	inf	0.158655	0.50091		14.485	0	inf	0.158655	0.50091		14.485	0	inf	0.158655	0.50091		0	0	0	1	1
GSMUA_Achr4T22080_001	GSMUA_Achr4G22080_001	3076	0.430918	0.644719	-0.58126	0.698563	1		0.430918	2.14698	-2.31683	0.0864642	0.50091		0.262728	0.430918	-0.713841	0.670512	1		0.262728	0.644719	-1.2951	0.421981	1		0.262728	2.14698	-3.03067	0.0398713	0.50091		0.644719	2.14698	-1.73557	0.171689	0.50091
TCONS_00252410	XLOC_120462	208	42.4845	36.9491	0.201398	0.921368	0.978119		42.4845	62.3487	-0.553422	0.779367	0.933265		0	42.4845	#NAME?	0.158655	0.50091		0	36.9491	#NAME?	0.158655	0.50091		0	62.3487	#NAME?	0.142525	0.50091		36.9491	62.3487	-0.754821	0.702393	0.904307
GSMUA_Achr7T02870_001	GSMUA_Achr7G02870_001	906	1.44604	0.593507	1.28477	0.4912	0.802046		1.44604	1.76042	-0.283813	0.859966	0.959178		1.60289	1.44604	0.148566	0.929297	0.979799		1.60289	0.593507	1.43334	0.442484	0.771446		1.60289	1.76042	-0.135248	0.933001	0.980862		0.593507	1.76042	-1.56858	0.385543	0.728619
GSMUA_Achr3T20680_001	GSMUA_Achr3G20680_001	2545	0.117928	1.1906	-3.33571	0.0731506	1		0.117928	0.672475	-2.51157	0.189296	1		0	0.117928	#NAME?	0.185547	1		0	1.1906	#NAME?	0.0602875	1		0	0.672475	#NAME?	0.0804836	1		1.1906	0.672475	0.824141	0.552291	1
GSMUA_Achr9T10020_001	GSMUA_Achr9G10020_001	1488	29.5273	20.5817	0.520684	0.549917	0.834454		29.5273	28.3057	0.0609544	0.943572	0.984265		13.012	29.5273	-1.18221	0.192446	0.511092		13.012	20.5817	-0.661523	0.469692	0.788558		13.012	28.3057	-1.12125	0.215751	0.545945		20.5817	28.3057	-0.45973	0.597016	0.85819
GSMUA_AchrUn_randomT08990_001	GSMUA_AchrUn_randomG08990_001	132	0	0	0	1	1		0	0	0	1	1		0	0	0	1	1		0	0	0	1	1		0	0	0	1	1		0	0	0	1	1
GSMUA_Achr9T22140_001	GSMUA_Achr9G22140_001	2484	0.12115	0.182006	-0.587188	0.787235	1		0.12115	0.426898	-1.81709	0.356956	1		0.266124	0.12115	1.1353	0.589314	1		0.266124	0.182006	0.548115	0.78278	1		0.266124	0.426898	-0.681791	0.69907	1		0.182006	0.426898	-1.22991	0.506054	1
GSMUA_Achr5T03640_001	GSMUA_Achr5G03640_001	507	3.1735	12.0516	-1.92508	0.206614	0.532434		3.1735	12.7269	-2.00373	0.181851	0.50091		3.59085	3.1735	0.178249	0.91812	0.977235		3.59085	12.0516	-1.74683	0.251798	0.593173		3.59085	12.7269	-1.82548	0.223867	0.557096		12.0516	12.7269	-0.0786493	0.949943	0.986111
GSMUA_AchrUn_randomT03640_001	GSMUA_AchrUn_randomG03640_001	2034	0	0	0	1	1		0	0	0	1	1		0	0	0	1	1		0	0	0	1	1		0	0	0	1	1		0	0	0	1	1
GSMUA_Achr5T28880_001	GSMUA_Achr5G28880_001	1710	2.31792	1.15788	1.00134	0.463422	0.785162		2.31792	1.8583	0.318849	0.803379	0.941133		4.79581	2.31792	1.04894	0.378761	0.723104		4.79581	1.15788	2.05029	0.112987	0.50091		4.79581	1.8583	1.36779	0.255748	0.5984		1.15788	1.8583	-0.682495	0.619886	0.868739
GSMUA_Achr4T04620_001	GSMUA_Achr4G04620_001	2178	0.280783	0	inf	0.142525	1		0.280783	0	inf	0.142525	1		0.462864	0.280783	0.721136	0.692465	1		0.462864	0	inf	0.119658	1		0.462864	0	inf	0.119658	1		0	0	0	1	1
GSMUA_AchrUn_randomT21860_001	GSMUA_AchrUn_randomG21860_001	207	0	0	0	1	1		0	0	0	1	1		0	0	0	1	1		0	0	0	1	1		0	0	0	1	1		0	0	0	1	1
TCONS_00101673	XLOC_046066	230	0	0	0	1	1		0	0	0	1	1		21.5687	0	inf	0.158655	0.50091		21.5687	0	inf	0.158655	0.50091		21.5687	0	inf	0.158655	0.50091		0	0	0	1	1
GSMUA_Achr5T16880_001	GSMUA_Achr5G16880_001	717	7.8412	7.4924	0.0656467	0.958144	0.988084		7.8412	15.8294	-1.01346	0.377411	0.721819		9.06168	7.8412	0.208704	0.866963	0.961677		9.06168	7.4924	0.274351	0.825709	0.948108		9.06168	15.8294	-0.804754	0.481292	0.795978		7.4924	15.8294	-1.07911	0.347293	0.69623
GSMUA_Achr3T19310_001	GSMUA_Achr3G19310_001	165	0	0	0	1	1		0	0	0	1	1		0	0	0	1	1		0	0	0	1	1		0	0	0	1	1		0	0	0	1	1
TCONS_00101670	XLOC_046060	314	0	0	0	1	1		0	0	0	1	1		5.02548	0	inf	0.185547	0.50091		5.02548	0	inf	0.185547	0.50091		5.02548	0	inf	0.185547	0.50091		0	0	0	1	1
TCONS_00121487	XLOC_063507	207	0	39.058	#NAME?	0.158655	0.50091		0	0	0	1	1		0	0	0	1	1		0	39.058	#NAME?	0.158655	0.50091		0	0	0	1	1		39.058	0	inf	0.158655	0.50091
GSMUA_Achr8T14770_001	GSMUA_Achr8G14770_001	762	0	0	0	1	1		0	0	0	1	1		0	0	0	1	1		0	0	0	1	1		0	0	0	1	1		0	0	0	1	1
GSMUA_Achr1T27330_001	GSMUA_Achr1G27330_001	93	0	0	0	1	1		0	0	0	1	1		0	0	0	1	1		0	0	0	1	1		0	0	0	1	1		0	0	0	1	1
TCONS_00020550	XLOC_001316	271	4.35716	0	inf	0.158655	0.50091		4.35716	0	inf	0.158655	0.50091		11.4151	4.35716	1.38948	0.520823	0.819127		11.4151	0	inf	0.185547	0.50091		11.4151	0	inf	0.185547	0.50091		0	0	0	1	1
GSMUA_Achr11T00400_001	GSMUA_Achr11G00400_001	210	0	33.1514	#NAME?	0.158655	0.50091		0	0	0	1	1		0	0	0	1	1		0	33.1514	#NAME?	0.158655	0.50091		0	0	0	1	1		33.1514	0	inf	0.158655	0.50091
TCONS_00180161	XLOC_082983	209	40.2019	104.953	-1.3844	0.497432	0.805639		40.2019	0	inf	0.158655	0.50091		0	40.2019	#NAME?	0.158655	0.50091		0	104.953	#NAME?	0.158655	0.50091		0	0	0	1	1		104.953	0	inf	0.158655	0.50091
GSMUA_Achr1T14320_001	GSMUA_Achr1G14320_001	378	0	0	0	1	1		0	0	0	1	1		0	0	0	1	1		0	0	0	1	1		0	0	0	1	1		0	0	0	1	1
TCONS_00332710	XLOC_167536	216	167.562	292.91	-0.805759	0.617395	0.867412		167.562	32.4938	2.36646	0.211331	0.539733		0	167.562	#NAME?	0.119658	0.50091		0	292.91	#NAME?	0.0843343	0.50091		0	32.4938	#NAME?	0.158655	0.50091		292.91	32.4938	3.17222	0.0752514	0.50091
GSMUA_Achr9T28690_001	GSMUA_Achr9G28690_001	1395	19.6302	20.2066	-0.0417544	0.962613	0.989107		19.6302	29.3234	-0.578978	0.509461	0.81275		29.1987	19.6302	0.57283	0.516183	0.816499		29.1987	20.2066	0.531076	0.545653	0.832628		29.1987	29.3234	-0.00614826	0.994333	0.998452		20.2066	29.3234	-0.537224	0.538859	0.829019
GSMUA_Achr10T10220_001	GSMUA_Achr10G10220_001	228	0	0	0	1	1		0	0	0	1	1		0	0	0	1	1		0	0	0	1	1		0	0	0	1	1		0	0	0	1	1
GSMUA_Achr1T20800_001	GSMUA_Achr1G20800_001	1095	26.2894	11.2209	1.2283	0.198904	0.521088		26.2894	8.27059	1.66842	0.0877397	0.50091		2.30321	26.2894	-3.51276	0.00364808	0.263575		2.30321	11.2209	-2.28447	0.0684814	0.50091		2.30321	8.27059	-1.84434	0.146452	0.50091		11.2209	8.27059	0.440121	0.670064	0.890986
GSMUA_Achr1T17090_001	GSMUA_Achr1G17090_001	480	103.484	179.912	-0.797879	0.361204	0.708589		103.484	224.164	-1.11515	0.202359	0.526		49.7122	103.484	-1.05774	0.266452	0.611736		49.7122	179.912	-1.85562	0.0478289	0.50091		49.7122	224.164	-2.17288	0.020602	0.50091		179.912	224.164	-0.317266	0.711979	0.908361
TCONS_00103173	XLOC_048330	340	0	0	0	1	1		0	0	0	1	1		5.38497	0	inf	0.158655	0.50091		5.38497	0	inf	0.158655	0.50091		5.38497	0	inf	0.158655	0.50091		0	0	0	1	1
GSMUA_Achr3T23910_001	GSMUA_Achr3G23910_001	3588	46.4101	92.023	-0.987557	0.313544	0.66317		46.4101	88.6909	-0.934347	0.343139	0.692348		32.3241	46.4101	-0.521828	0.5625	0.84134		32.3241	92.023	-1.50939	0.116134	0.50091		32.3241	88.6909	-1.45618	0.131894	0.50091		92.023	88.6909	0.0532095	0.959211	0.988417
GSMUA_Achr4T13940_001	GSMUA_Achr4G13940_001	48	0	0	0	1	1		0	0	0	1	1		0	0	0	1	1		0	0	0	1	1		0	0	0	1	1		0	0	0	1	1
GSMUA_Achr9T28480_001	GSMUA_Achr9G28480_001	1163	78.0294	81.5332	-0.063369	0.941584	0.983483		78.0294	185.526	-1.24953	0.16897	0.50091		67.4988	78.0294	-0.209157	0.807932	0.942633		67.4988	81.5332	-0.272526	0.751908	0.92373		67.4988	185.526	-1.45869	0.107337	0.50091		81.5332	185.526	-1.18617	0.192417	0.511077
TCONS_00114013	XLOC_063626	363	9.04999	12.4652	-0.461917	0.798384	0.9394		9.04999	9.5773	-0.0817026	0.96395	0.989554		11.8064	9.04999	0.383581	0.835881	0.951475		11.8064	12.4652	-0.0783368	0.959879	0.988514		11.8064	9.5773	0.301878	0.846216	0.954903		12.4652	9.5773	0.380215	0.800523	0.9402
GSMUA_Achr8T33150_001	GSMUA_Achr8G33150_001	1339	106.685	33.4167	1.67472	0.056275	0.50091		106.685	88.4042	0.271168	0.760892	0.926921		114.354	106.685	0.10015	0.910578	0.97518		114.354	33.4167	1.77487	0.0427803	0.50091		114.354	88.4042	0.371318	0.67649	0.893231		33.4167	88.4042	-1.40355	0.108887	0.50091
GSMUA_Achr10T30400_001	GSMUA_Achr10G30400_001	1273	9.0014	12.1946	-0.438021	0.660617	0.886752		9.0014	17.3969	-0.950611	0.325701	0.675385		8.61672	9.0014	-0.0630099	0.95175	0.986579		8.61672	12.1946	-0.501031	0.620757	0.869141		8.61672	17.3969	-1.01362	0.302327	0.65185		12.1946	17.3969	-0.512591	0.584053	0.851795
TCONS_00114014	XLOC_063626	365	4.29596	0	inf	0.196098	0.516693		4.29596	0	inf	0.196098	0.516693		0	4.29596	#NAME?	0.196098	0.516693		0	0	0	1	1		0	0	0	1	1		0	0	0	1	1
GSMUA_Achr11T15730_001	GSMUA_Achr11G15730_001	917	2.03164	25.8798	-3.67111	0.00381004	0.270292		2.03164	37.0751	-4.18973	0.000818327	0.106783		23.6409	2.03164	3.54057	0.00571432	0.34078		23.6409	25.8798	-0.130538	0.889212	0.968424		23.6409	37.0751	-0.649163	0.477667	0.793657		25.8798	37.0751	-0.518625	0.563094	0.841725
GSMUA_Achr4T00290_001	GSMUA_Achr4G00290_001	1509	5.91439	8.05433	-0.445536	0.667458	0.889794		5.91439	11.0251	-0.898497	0.371873	0.71738		7.22583	5.91439	0.288933	0.785185	0.935191		7.22583	8.05433	-0.156602	0.878613	0.965105		7.22583	11.0251	-0.609564	0.539795	0.829543		8.05433	11.0251	-0.452961	0.64038	0.877898
GSMUA_AchrUn_randomT16200_001	GSMUA_AchrUn_randomG16200_001	1323	1.76677	1.09009	0.696667	0.64254	0.878919		1.76677	2.51267	-0.508108	0.708993	0.907041		2.78357	1.76677	0.655822	0.634587	0.875245		2.78357	1.09009	1.35249	0.352715	0.701166		2.78357	2.51267	0.147715	0.910289	0.975121		1.09009	2.51267	-1.20477	0.4021	0.741348
TCONS_00001243	XLOC_001709	305	13.981	2.13804	2.70911	0.152461	0.50091		13.981	5.84331	1.25861	0.49001	0.801377		0	13.981	#NAME?	0.119658	0.50091		0	2.13804	#NAME?	0.158655	0.50091		0	5.84331	#NAME?	0.142525	0.50091		2.13804	5.84331	-1.4505	0.462799	0.784803
TCONS_00103175	XLOC_048332	421	0.79657	0	inf	0.158655	1		0.79657	0	inf	0.158655	1		5.50023	0.79657	2.78762	0.140923	0.50091		5.50023	0	inf	0.119658	0.50091		5.50023	0	inf	0.119658	0.50091		0	0	0	1	1
GSMUA_Achr8T22610_001	GSMUA_Achr8G22610_001	2277	2.53707	3.14495	-0.309872	0.784116	0.934903		2.53707	3.158	-0.315847	0.77798	0.932703		4.25477	2.53707	0.745916	0.502467	0.808548		4.25477	3.14495	0.436045	0.686161	0.897448		4.25477	3.158	0.430069	0.687104	0.897963		3.14495	3.158	-0.00597562	0.995615	0.998857
GSMUA_Achr1T02900_001	GSMUA_Achr1G02900_001	1545	0	0	0	1	1		0	0.0908872	#NAME?	0.158655	1		0	0	0	1	1		0	0	0	1	1		0	0.0908872	#NAME?	0.158655	1		0	0.0908872	#NAME?	0.158655	1
TCONS_00102098	XLOC_046683	875	0.867379	0.415222	1.06278	0.613316	1		0.867379	0.922125	-0.0882992	0.961823	1		2.64574	0.867379	1.60893	0.349413	0.698127		2.64574	0.415222	2.67171	0.166952	0.50091		2.64574	0.922125	1.52064	0.356264	0.704198		0.415222	0.922125	-1.15108	0.57359	1
GSMUA_AchrUn_randomT23220_001	GSMUA_AchrUn_randomG23220_001	648	0	0	0	1	1		0	0	0	1	1		0.762294	0	inf	0.185547	1		0.762294	0	inf	0.185547	1		0.762294	0	inf	0.185547	1		0	0	0	1	1
GSMUA_Achr11T26080_001	GSMUA_Achr11G26080_001	786	49.5759	58.5475	-0.239967	0.783386	0.934627		49.5759	97.2018	-0.971343	0.26378	0.608666		30.3694	49.5759	-0.70702	0.439697	0.769283		30.3694	58.5475	-0.946987	0.297494	0.646505		30.3694	97.2018	-1.67836	0.0637884	0.50091		58.5475	97.2018	-0.731376	0.396655	0.736844
GSMUA_Achr1T14920_001	GSMUA_Achr1G14920_001	2385	0.760628	0.304697	1.31981	0.420155	1		0.760628	0.0555588	3.7751	0.0342585	1		0.974823	0.760628	0.35795	0.805713	1		0.974823	0.304697	1.67776	0.298225	1		0.974823	0.0555588	4.13305	0.0189198	1		0.304697	0.0555588	2.45529	0.199549	1
GSMUA_Achr10T09910_001	GSMUA_Achr10G09910_001	386	0	0	0	1	1		0	0	0	1	1		2.33447	0	inf	0.185547	0.50091		2.33447	0	inf	0.185547	0.50091		2.33447	0	inf	0.185547	0.50091		0	0	0	1	1
GSMUA_Achr7T13510_001	GSMUA_Achr7G13510_001	336	6.26913	0	inf	0.142525	0.50091		6.26913	0	inf	0.142525	0.50091		1.8799	6.26913	-1.73761	0.379086	0.723329		1.8799	0	inf	0.158655	0.50091		1.8799	0	inf	0.158655	0.50091		0	0	0	1	1
TCONS_00349812	XLOC_161697	230	0	0	0	1	1		0	0	0	1	1		9943.17	0	inf	0.00879707	0.419793		9943.17	0	inf	0.00879707	0.419793		9943.17	0	inf	0.00879707	0.419793		0	0	0	1	1
GSMUA_Achr7T01670_001	GSMUA_Achr7G01670_001	487	17.7873	14.1464	0.330416	0.789569	0.936747		17.7873	23.7372	-0.4163	0.717773	0.910504		22.1378	17.7873	0.315665	0.793066	0.938053		22.1378	14.1464	0.646081	0.598289	0.858861		22.1378	23.7372	-0.100635	0.929599	0.979861		14.1464	23.7372	-0.746716	0.525374	0.82155
GSMUA_Achr11T18770_001	GSMUA_Achr11G18770_001	1704	0.0930997	0.0894347	0.057942	0.977344	1		0.0930997	0	inf	0.158655	1		0.307387	0.0930997	1.72321	0.398337	1		0.307387	0.0894347	1.78115	0.382666	1		0.307387	0	inf	0.158655	1		0.0894347	0	inf	0.158655	1
TCONS_00349817	XLOC_161710	268	0	0	0	1	1		0	0	0	1	1		6.14358	0	inf	0.158655	0.50091		6.14358	0	inf	0.158655	0.50091		6.14358	0	inf	0.158655	0.50091		0	0	0	1	1
TCONS_00349816	XLOC_161709	252	7.10162	0	inf	0.158655	0.50091		7.10162	0	inf	0.158655	0.50091		38.5116	7.10162	2.43908	0.216954	0.547597		38.5116	0	inf	0.142525	0.50091		38.5116	0	inf	0.142525	0.50091		0	0	0	1	1
GSMUA_Achr6T16990_001	GSMUA_Achr6G16990_001	595	35.4151	22.4972	0.654618	0.519339	0.818362		35.4151	28.4775	0.314541	0.748169	0.92242		15.8905	35.4151	-1.1562	0.28519	0.633018		15.8905	22.4972	-0.501584	0.653187	0.88382		15.8905	28.4775	-0.841661	0.437248	0.767583		22.4972	28.4775	-0.340077	0.738233	0.918724
TCONS_00270023	XLOC_136264	209	40.2019	0	inf	0.158655	0.50091		40.2019	0	inf	0.158655	0.50091		0	40.2019	#NAME?	0.158655	0.50091		0	0	0	1	1		0	0	0	1	1		0	0	0	1	1
GSMUA_Achr6T00810_001	GSMUA_Achr6G00810_001	1379	5.99654	17.384	-1.53556	0.125947	0.50091		5.99654	15.8003	-1.39775	0.163491	0.50091		13.7503	5.99654	1.19726	0.243544	0.582974		13.7503	17.384	-0.338293	0.716118	0.909978		13.7503	15.8003	-0.20049	0.829297	0.949355		17.384	15.8003	0.137803	0.87887	0.965105
TCONS_00220819	XLOC_104182	223	0	0	0	1	1		0	8.19967	#NAME?	0.239627	0.577558		0	0	0	1	1		0	0	0	1	1		0	8.19967	#NAME?	0.239627	0.577558		0	8.19967	#NAME?	0.239627	0.577558
GSMUA_Achr9T22010_001	GSMUA_Achr9G22010_001	1233	11.4347	19.8275	-0.79409	0.402766	0.7419		11.4347	24.2741	-1.086	0.245598	0.585584		18.2458	11.4347	0.674151	0.483884	0.797502		18.2458	19.8275	-0.119938	0.896261	0.970608		18.2458	24.2741	-0.411852	0.649287	0.882397		19.8275	24.2741	-0.291913	0.74316	0.920398
GSMUA_Achr6T14870_001	GSMUA_Achr6G14870_001	1128	0.308534	0	inf	0.185547	1		0.308534	0	inf	0.185547	1		0	0.308534	#NAME?	0.185547	1		0	0	0	1	1		0	0	0	1	1		0	0	0	1	1
GSMUA_Achr3T11220_001	GSMUA_Achr3G11220_001	279	0	0	0	1	1		0	0	0	1	1		0	0	0	1	1		0	0	0	1	1		0	0	0	1	1		0	0	0	1	1
GSMUA_Achr11T15240_001	GSMUA_Achr11G15240_001	1320	0.632759	0.485839	0.381179	0.836298	1		0.632759	2.73863	-2.11373	0.171343	0.50091		0.139572	0.632759	-2.18065	0.25456	1		0.139572	0.485839	-1.79947	0.36235	1		0.139572	2.73863	-4.29437	0.0114945	0.470889		0.485839	2.73863	-2.49491	0.123738	0.50091
GSMUA_Achr3T07990_001	GSMUA_Achr3G07990_001	2203	4.50427	10.125	-1.16855	0.229196	0.564394		4.50427	11.527	-1.35565	0.158596	0.50091		9.29049	4.50427	1.04446	0.288968	0.637181		9.29049	10.125	-0.124089	0.892471	0.969509		9.29049	11.527	-0.311186	0.731561	0.916151		10.125	11.527	-0.187098	0.834011	0.95089
GSMUA_Achr1T10120_001	GSMUA_Achr1G10120_001	420	0	0	0	1	1		0	0	0	1	1		0.922387	0	inf	0.158655	1		0.922387	0	inf	0.158655	1		0.922387	0	inf	0.158655	1		0	0	0	1	1
GSMUA_Achr5T05460_001	GSMUA_Achr5G05460_001	222	0	0	0	1	1		0	0	0	1	1		0	0	0	1	1		0	0	0	1	1		0	0	0	1	1		0	0	0	1	1
GSMUA_Achr7T03030_001	GSMUA_Achr7G03030_001	957	127.446	167.455	-0.393884	0.656758	0.885024		127.446	178.699	-0.487647	0.586038	0.852714		63.6706	127.446	-1.00119	0.248178	0.588605		63.6706	167.455	-1.39507	0.112571	0.50091		63.6706	178.699	-1.48883	0.093758	0.50091		167.455	178.699	-0.0937628	0.917689	0.977086
GSMUA_Achr3T27180_001	GSMUA_Achr3G27180_001	1671	0.476319	0.183016	1.37995	0.499885	1		0.476319	0	inf	0.125675	1		0.734009	0.476319	0.62387	0.717964	1		0.734009	0.183016	2.00382	0.316595	1		0.734009	0	inf	0.111509	1		0.183016	0	inf	0.185547	1
GSMUA_Achr3T11820_001	GSMUA_Achr3G11820_001	1638	2.92592	0.4684	2.64308	0.0834309	0.50091		2.92592	1.86801	0.64739	0.608872	0.863805		12.4548	2.92592	2.08974	0.0554216	0.50091		12.4548	0.4684	4.73282	0.000875367	0.111361		12.4548	1.86801	2.73713	0.0160509	0.50091		0.4684	1.86801	-1.99569	0.200769	0.523787
TCONS_00123297	XLOC_053227	220	23.0696	101.016	-2.13052	0.265642	0.610808		23.0696	82.7705	-1.84312	0.311374	0.661066		0	23.0696	#NAME?	0.158655	0.50091		0	101.016	#NAME?	0.125675	0.50091		0	82.7705	#NAME?	0.0969654	0.50091		101.016	82.7705	0.287398	0.863998	0.960533
GSMUA_Achr1T07570_001	GSMUA_Achr1G07570_001	189	0	0	0	1	1		0	0	0	1	1		0	0	0	1	1		0	0	0	1	1		0	0	0	1	1		0	0	0	1	1
GSMUA_Achr1T12000_001	GSMUA_Achr1G12000_001	3315	0.176578	0.12739	0.471061	0.81153	1		0.176578	0.233056	-0.400368	0.826195	1		0.581222	0.176578	1.71878	0.314467	1		0.581222	0.12739	2.18984	0.219437	1		0.581222	0.233056	1.31841	0.413714	1		0.12739	0.233056	-0.87143	0.645322	1
GSMUA_Achr1T10260_001	GSMUA_Achr1G10260_001	3784	8.53733	11.8966	-0.478696	0.579747	0.850079		8.53733	13.4228	-0.652824	0.4499	0.776709		6.50838	8.53733	-0.391487	0.658654	0.885889		6.50838	11.8966	-0.870183	0.322857	0.672672		6.50838	13.4228	-1.04431	0.235216	0.572652		11.8966	13.4228	-0.174128	0.839156	0.952574
GSMUA_Achr1T07200_001	GSMUA_Achr1G07200_001	742	7.44171	9.74816	-0.389495	0.747727	0.922236		7.44171	12.5159	-0.750056	0.520294	0.818815		13.1947	7.44171	0.826257	0.488328	0.800377		13.1947	9.74816	0.436762	0.70421	0.905058		13.1947	12.5159	0.0762008	0.944959	0.984579		9.74816	12.5159	-0.360561	0.748341	0.922489
TCONS_00027029	XLOC_010991	205	0	0	0	1	1		0	0	0	1	1		157.17	0	inf	0.185547	0.50091		157.17	0	inf	0.185547	0.50091		157.17	0	inf	0.185547	0.50091		0	0	0	1	1
TCONS_00286078	XLOC_125890	213	0	0	0	1	1		0	0	0	1	1		98.8683	0	inf	0.185547	0.50091		98.8683	0	inf	0.185547	0.50091		98.8683	0	inf	0.185547	0.50091		0	0	0	1	1
GSMUA_Achr5T21160_001	GSMUA_Achr5G21160_001	915	3.05664	1.36617	1.1618	0.452493	0.778384		3.05664	4.51748	-0.563573	0.673082	0.891996		86.4963	3.05664	4.82262	3.48041e-05	0.0129734		86.4963	1.36617	5.98442	6.82162e-06	0.00414324		86.4963	4.51748	4.25905	7.77273e-05	0.0229363		1.36617	4.51748	-1.72538	0.244311	0.584095
TCONS_00080575	XLOC_036754	209	0	0	0	1	1		0	0	0	1	1		123.932	0	inf	0.185547	0.50091		123.932	0	inf	0.185547	0.50091		123.932	0	inf	0.185547	0.50091		0	0	0	1	1
GSMUA_Achr7T12320_001	GSMUA_Achr7G12320_001	99	0	0	0	1	1		0	0	0	1	1		0	0	0	1	1		0	0	0	1	1		0	0	0	1	1		0	0	0	1	1
GSMUA_Achr3T26370_001	GSMUA_Achr3G26370_001	1144	5.75708	6.97477	-0.276808	0.807075	0.942435		5.75708	4.56756	0.333916	0.775906	0.932121		4.68586	5.75708	-0.297024	0.804897	0.941764		4.68586	6.97477	-0.573832	0.625056	0.871043		4.68586	4.56756	0.036892	0.975725	0.992501		6.97477	4.56756	0.610724	0.593467	0.856418
GSMUA_Achr8T17390_001	GSMUA_Achr8G17390_001	2064	10.7439	8.03141	0.419788	0.650772	0.882933		10.7439	5.87262	0.871438	0.356291	0.704229		1.39431	10.7439	-2.94589	0.0114644	0.47036		1.39431	8.03141	-2.5261	0.0320907	0.50091		1.39431	5.87262	-2.07445	0.0818898	0.50091		8.03141	5.87262	0.45165	0.638434	0.877098
GSMUA_Achr8T10910_001	GSMUA_Achr8G10910_001	2957	3.34903	3.7017	-0.144444	0.887025	0.96779		3.34903	6.45782	-0.947303	0.329029	0.678534		8.33931	3.34903	1.31618	0.174247	0.50091		8.33931	3.7017	1.17174	0.219887	0.551659		8.33931	6.45782	0.368881	0.683818	0.896495		3.7017	6.45782	-0.802858	0.401472	0.740793
TCONS_00208353	XLOC_109164	268	4.66904	0	inf	0.158655	0.50091		4.66904	2.50704	0.897138	0.660145	0.886551		0	4.66904	#NAME?	0.158655	0.50091		0	0	0	1	1		0	2.50704	#NAME?	0.158655	0.50091		0	2.50704	#NAME?	0.158655	0.50091
TCONS_00208350	XLOC_109153	425	15.5657	27.8918	-0.841472	0.500573	0.807452		15.5657	11.9441	0.382075	0.773919	0.931522		7.1572	15.5657	-1.1209	0.448317	0.775753		7.1572	27.8918	-1.96237	0.162805	0.50091		7.1572	11.9441	-0.738825	0.617235	0.867353		27.8918	11.9441	1.22355	0.327365	0.676855
TCONS_00208355	XLOC_109166	395	3.75926	0	inf	0.142525	0.50091		3.75926	1.40356	1.42136	0.499135	0.806662		6.54548	3.75926	0.80005	0.660811	0.886838		6.54548	0	inf	0.119658	0.50091		6.54548	1.40356	2.22141	0.272895	0.619169		0	1.40356	#NAME?	0.185547	0.50091
GSMUA_Achr3T29370_001	GSMUA_Achr3G29370_001	2480	1.39573	3.67581	-1.39705	0.233815	0.570767		1.39573	3.45925	-1.30944	0.263273	0.60809		0.533207	1.39573	-1.38825	0.34206	0.691391		0.533207	3.67581	-2.78529	0.0402346	0.50091		0.533207	3.45925	-2.69769	0.0465386	0.50091		3.67581	3.45925	0.087603	0.932782	0.980786
GSMUA_Achr5T00110_001	GSMUA_Achr5G00110_001	162	0	0	0	1	1		0	0	0	1	1		0	0	0	1	1		0	0	0	1	1		0	0	0	1	1		0	0	0	1	1
GSMUA_Achr8T20850_001	GSMUA_Achr8G20850_001	925	0.602254	1.15372	-0.937849	0.620352	1		0.602254	0.685083	-0.185908	0.925024	1		0	0.602254	#NAME?	0.158655	1		0	1.15372	#NAME?	0.119658	1		0	0.685083	#NAME?	0.142525	1		1.15372	0.685083	0.751941	0.680041	1
GSMUA_Achr2T14630_001	GSMUA_Achr2G14630_001	1515	0	0	0	1	1		0	0.0929992	#NAME?	0.158655	1		0	0	0	1	1		0	0	0	1	1		0	0.0929992	#NAME?	0.158655	1		0	0.0929992	#NAME?	0.158655	1
TCONS_00214473	XLOC_103865	270	0	4.01783	#NAME?	0.158655	0.50091		0	0	0	1	1		0	0	0	1	1		0	4.01783	#NAME?	0.158655	0.50091		0	0	0	1	1		4.01783	0	inf	0.158655	0.50091
TCONS_00020088	XLOC_000594	347	0	0	0	1	1		0	0	0	1	1		6.64894	0	inf	0.142525	0.50091		6.64894	0	inf	0.142525	0.50091		6.64894	0	inf	0.142525	0.50091		0	0	0	1	1
GSMUA_Achr10T05380_001	GSMUA_Achr10G05380_001	1826	3.52136	3.63096	-0.0442201	0.968892	0.990784		3.52136	4.19693	-0.253203	0.818827	0.945918		3.11789	3.52136	-0.175564	0.880819	0.965744		3.11789	3.63096	-0.219784	0.850069	0.956009		3.11789	4.19693	-0.428767	0.705588	0.9055		3.63096	4.19693	-0.208983	0.848869	0.95565
GSMUA_Achr2T06370_001	GSMUA_Achr2G06370_001	348	0	0	0	1	1		0	0	0	1	1		1.64474	0	inf	0.158655	0.50091		1.64474	0	inf	0.158655	0.50091		1.64474	0	inf	0.158655	0.50091		0	0	0	1	1
GSMUA_Achr4T23490_001	GSMUA_Achr4G23490_001	1162	15.873	9.97131	0.67072	0.496615	0.805144		15.873	11.9038	0.415159	0.666041	0.889113		7.05258	15.873	-1.17035	0.262637	0.607274		7.05258	9.97131	-0.499632	0.642804	0.879053		7.05258	11.9038	-0.755193	0.473996	0.791108		9.97131	11.9038	-0.255561	0.797726	0.939264
GSMUA_Achr5T24040_001	GSMUA_Achr5G24040_001	210	0	0	0	1	1		0	0	0	1	1		0	0	0	1	1		0	0	0	1	1		0	0	0	1	1		0	0	0	1	1
GSMUA_Achr9T13340_001	GSMUA_Achr9G13340_001	458	0	0	0	1	1		0	0	0	1	1		2.98488	0	inf	0.142525	0.50091		2.98488	0	inf	0.142525	0.50091		2.98488	0	inf	0.142525	0.50091		0	0	0	1	1
GSMUA_AchrUn_randomT03870_001	GSMUA_AchrUn_randomG03870_001	1074	1.31514	0	inf	0.102952	1		1.31514	0	inf	0.102952	1		1.27217	1.31514	-0.0479239	0.976744	1		1.27217	0	inf	0.111509	1		1.27217	0	inf	0.111509	1		0	0	0	1	1
GSMUA_Achr5T18090_001	GSMUA_Achr5G18090_001	2589	0.80996	2.61461	-1.69067	0.185933	0.501472		0.80996	1.82759	-1.17402	0.369522	0.71549		0.127064	0.80996	-2.6723	0.160228	1		0.127064	2.61461	-4.36297	0.0149791	0.50091		0.127064	1.82759	-3.84632	0.0340659	0.50091		2.61461	1.82759	0.516651	0.651268	0.88315
GSMUA_Achr2T18500_001	GSMUA_Achr2G18500_001	2490	39.087	26.8938	0.539418	0.533397	0.825879		39.087	45.7255	-0.226309	0.797739	0.939264		45.1857	39.087	0.209177	0.810881	0.943487		45.1857	26.8938	0.748594	0.388251	0.730525		45.1857	45.7255	-0.0171323	0.984548	0.995228		26.8938	45.7255	-0.765727	0.382392	0.726158
GSMUA_Achr1T00690_001	GSMUA_Achr1G00690_001	322	0	0	0	1	1		0	0	0	1	1		0	0	0	1	1		0	0	0	1	1		0	0	0	1	1		0	0	0	1	1
GSMUA_Achr6T18250_001	GSMUA_Achr6G18250_001	1863	22.3214	32.2527	-0.530991	0.53706	0.828082		22.3214	36.8464	-0.723097	0.401718	0.740965		21.6907	22.3214	-0.0413504	0.961891	0.989028		21.6907	32.2527	-0.572342	0.507043	0.811374		21.6907	36.8464	-0.764448	0.37669	0.721147		32.2527	36.8464	-0.192106	0.823149	0.94736
GSMUA_Achr4T01050_001	GSMUA_Achr4G01050_001	681	0	0.300548	#NAME?	0.158655	1		0	0	0	1	1		0	0	0	1	1		0	0.300548	#NAME?	0.158655	1		0	0	0	1	1		0.300548	0	inf	0.158655	1
GSMUA_Achr1T10410_001	GSMUA_Achr1G10410_001	708	5.33048	1.13168	2.23579	0.177287	0.50091		5.33048	12.1548	-1.18919	0.336097	0.685627		14.8558	5.33048	1.47869	0.235098	0.572526		14.8558	1.13168	3.71448	0.0175738	0.50091		14.8558	12.1548	0.289501	0.794008	0.938387		1.13168	12.1548	-3.42498	0.0278354	0.50091
TCONS_00329085	XLOC_160860	216	27.927	0	inf	0.158655	0.50091		27.927	0	inf	0.158655	0.50091		0	27.927	#NAME?	0.158655	0.50091		0	0	0	1	1		0	0	0	1	1		0	0	0	1	1
GSMUA_Achr4T08830_001	GSMUA_Achr4G08830_001	855	30.0198	19.3003	0.637295	0.5019	0.808204		30.0198	42.0497	-0.48618	0.587177	0.853263		38.782	30.0198	0.369472	0.684759	0.896843		38.782	19.3003	1.00677	0.284248	0.631905		38.782	42.0497	-0.116708	0.895209	0.970263		19.3003	42.0497	-1.12348	0.225055	0.558582
TCONS_00122802	XLOC_051466	532	0.0946548	0	inf	0.422127	1		0.0946548	5.61048	-5.8893	0.427949	0.760878		0	0.0946548	#NAME?	0.422127	1		0	0	0	1	1		0	5.61048	#NAME?	0.0998759	0.50091		0	5.61048	#NAME?	0.0998759	0.50091
GSMUA_Achr5T28250_001	GSMUA_Achr5G28250_001	3874	15.1572	10.021	0.596967	0.487362	0.799757		15.1572	18.7166	-0.304322	0.724017	0.913171		12.7737	15.1572	-0.246827	0.773656	0.931445		12.7737	10.021	0.35014	0.683979	0.896573		12.7737	18.7166	-0.551149	0.522829	0.820147		10.021	18.7166	-0.901289	0.29678	0.645734
TCONS_00244990	XLOC_114245	234	0	22.6829	#NAME?	0.185547	0.50091		0	0	0	1	1		0	0	0	1	1		0	22.6829	#NAME?	0.185547	0.50091		0	0	0	1	1		22.6829	0	inf	0.185547	0.50091
GSMUA_Achr7T03390_001	GSMUA_Achr7G03390_001	162	0	0	0	1	1		0	0	0	1	1		0	0	0	1	1		0	0	0	1	1		0	0	0	1	1		0	0	0	1	1
GSMUA_AchrUn_randomT24960_001	GSMUA_AchrUn_randomG24960_001	1599	2.60918	2.69874	-0.0486893	0.968947	0.990804		2.60918	5.32639	-1.02956	0.374536	0.719355		2.09942	2.60918	-0.313608	0.809581	0.943078		2.09942	2.69874	-0.362297	0.779162	0.933199		2.09942	5.32639	-1.34317	0.264542	0.609502		2.69874	5.32639	-0.980871	0.393204	0.734148
TCONS_00148049	XLOC_080915	343	1345.84	509.342	1.4018	0.110636	0.50091		1345.84	486.851	1.46695	0.0956243	0.50091		308.97	1345.84	-2.12296	0.0174994	0.50091		308.97	509.342	-0.721166	0.408456	0.746281		308.97	486.851	-0.656013	0.452927	0.778527		509.342	486.851	0.0651533	0.939534	0.982968
GSMUA_AchrUn_randomT04500_001	GSMUA_AchrUn_randomG04500_001	914	59.7965	48.6697	0.297036	0.730651	0.915581		59.7965	32.5382	0.877924	0.313865	0.663536		127.342	59.7965	1.09057	0.206317	0.532001		127.342	48.6697	1.38761	0.108901	0.50091		127.342	32.5382	1.9685	0.0243681	0.50091		48.6697	32.5382	0.580889	0.506412	0.811045
TCONS_00072161	XLOC_030904	227	33.9652	119.241	-1.81175	0.359083	0.706923		33.9652	28.3748	0.259451	0.901816	0.972457		49.2007	33.9652	0.534621	0.814698	0.944593		49.2007	119.241	-1.27713	0.517964	0.817537		49.2007	28.3748	0.794072	0.705745	0.905586		119.241	28.3748	2.0712	0.241116	0.579502
GSMUA_Achr7T07500_001	GSMUA_Achr7G07500_001	2140	8.16331	21.2682	-1.38147	0.125298	0.50091		8.16331	9.02348	-0.144531	0.875964	0.964374		4.40737	8.16331	-0.889234	0.376868	0.721334		4.40737	21.2682	-2.27071	0.0190812	0.50091		4.40737	9.02348	-1.03376	0.297276	0.646235		21.2682	9.02348	1.23694	0.162225	0.50091
TCONS_00142863	XLOC_073700	323	10.9428	0	inf	0.119658	0.50091		10.9428	1.20461	3.18334	0.0926904	0.50091		0	10.9428	#NAME?	0.119658	0.50091		0	0	0	1	1		0	1.20461	#NAME?	0.158655	0.50091		0	1.20461	#NAME?	0.158655	0.50091
GSMUA_Achr10T12060_001	GSMUA_Achr10G12060_001	1786	4.75877	2.37069	1.00528	0.386708	0.729527		4.75877	25.4421	-2.41856	0.0129428	0.493138		10.9562	4.75877	1.20309	0.234297	0.571524		10.9562	2.37069	2.20837	0.0450592	0.50091		10.9562	25.4421	-1.21547	0.177503	0.50091		2.37069	25.4421	-3.42384	0.00132953	0.144688
GSMUA_Achr3T21370_001	GSMUA_Achr3G21370_001	1194	0.573867	0	inf	0.142525	1		0.573867	0.123775	2.213	0.262617	1		0.950374	0.573867	0.72778	0.689778	1		0.950374	0	inf	0.119658	1		0.950374	0.123775	2.94078	0.120362	1		0	0.123775	#NAME?	0.158655	1
GSMUA_Achr6T02990_001	GSMUA_Achr6G02990_001	406	0	0	0	1	1		0	0	0	1	1		0	0	0	1	1		0	0	0	1	1		0	0	0	1	1		0	0	0	1	1
GSMUA_Achr9T23820_001	GSMUA_Achr9G23820_001	291	0	0	0	1	1		0	3.48705	#NAME?	0.185547	0.50091		0	0	0	1	1		0	0	0	1	1		0	3.48705	#NAME?	0.185547	0.50091		0	3.48705	#NAME?	0.185547	0.50091
GSMUA_Achr8T23300_001	GSMUA_Achr8G23300_001	1299	0	0	0	1	1		0	0	0	1	1		0	0	0	1	1		0	0	0	1	1		0	0	0	1	1		0	0	0	1	1
TCONS_00287349	XLOC_127697	259	0	0	0	1	1		0	0	0	1	1		15.6232	0	inf	0.185547	0.50091		15.6232	0	inf	0.185547	0.50091		15.6232	0	inf	0.185547	0.50091		0	0	0	1	1
GSMUA_Achr11T21690_001	GSMUA_Achr11G21690_001	1190	15.4163	35.7977	-1.2154	0.180936	0.50091		15.4163	20.3831	-0.402914	0.662665	0.887519		75.0843	15.4163	2.28405	0.0117539	0.475764		75.0843	35.7977	1.06864	0.215035	0.544999		75.0843	20.3831	1.88114	0.0321282	0.50091		35.7977	20.3831	0.812491	0.355767	0.703795
GSMUA_Achr2T21600_001	GSMUA_Achr2G21600_001	2326	1.56452	0.940041	0.734921	0.584893	0.852273		1.56452	3.1415	-1.00574	0.394325	0.735112		1.14589	1.56452	-0.449242	0.73688	0.918224		1.14589	0.940041	0.285678	0.838201	1		1.14589	3.1415	-1.45498	0.24122	0.579602		0.940041	3.1415	-1.74066	0.163917	0.50091
GSMUA_Achr1T09320_001	GSMUA_Achr1G09320_001	1761	21.5899	22.8076	-0.0791549	0.927084	0.979287		21.5899	17.6539	0.290369	0.738065	0.918688		9.26578	21.5899	-1.22037	0.184826	0.50091		9.26578	22.8076	-1.29953	0.157166	0.50091		9.26578	17.6539	-0.930003	0.313	0.662614		22.8076	17.6539	0.369524	0.669768	0.89085
TCONS_00176356	XLOC_090613	246	51.1502	0	inf	0.119658	0.50091		51.1502	0	inf	0.119658	0.50091		0	51.1502	#NAME?	0.119658	0.50091		0	0	0	1	1		0	0	0	1	1		0	0	0	1	1
TCONS_00286439	XLOC_126383	237	0	0	0	1	1		0	0	0	1	1		16.2197	0	inf	0.158655	0.50091		16.2197	0	inf	0.158655	0.50091		16.2197	0	inf	0.158655	0.50091		0	0	0	1	1
TCONS_00347576	XLOC_157369	264	0	0	0	1	1		0	0	0	1	1		20.4293	0	inf	0.158655	0.50091		20.4293	0	inf	0.158655	0.50091		20.4293	0	inf	0.158655	0.50091		0	0	0	1	1
TCONS_00311718	XLOC_153386	286	5.69007	9.10246	-0.677811	0.756186	0.925188		5.69007	11.3168	-0.991955	0.624746	0.870917		0	5.69007	#NAME?	0.187031	0.502882		0	9.10246	#NAME?	0.161524	0.50091		0	11.3168	#NAME?	0.117712	0.50091		9.10246	11.3168	-0.314144	0.868673	0.962092
GSMUA_Achr1T17350_001	GSMUA_Achr1G17350_001	678	0.950876	0.907928	0.0666801	0.973928	1		0.950876	0.264448	1.84627	0.365512	1		1.76904	0.950876	0.89564	0.639818	0.877665		1.76904	0.907928	0.96232	0.61511	0.866495		1.76904	0.264448	2.74191	0.151974	0.50091		0.907928	0.264448	1.77959	0.383083	1
GSMUA_Achr8T12120_001	GSMUA_Achr8G12120_001	2472	0.0609024	0.117112	-0.943319	0.662905	1		0.0609024	0.106817	-0.810574	0.707984	1		0.133784	0.0609024	1.13533	0.599837	1		0.133784	0.117112	0.192013	0.932917	1		0.133784	0.106817	0.324759	0.886788	1		0.117112	0.106817	0.132745	0.953595	1
GSMUA_Achr9T30630_001	GSMUA_Achr9G30630_001	1433	0.343351	0	inf	0.158655	1		0.343351	0	inf	0.158655	1		0.252259	0.343351	-0.44478	0.837157	1		0.252259	0	inf	0.185547	1		0.252259	0	inf	0.185547	1		0	0	0	1	1
GSMUA_Achr6T28160_001	GSMUA_Achr6G28160_001	930	2.59054	4.19931	-0.696899	0.614138	0.865998		2.59054	5.10174	-0.977736	0.467191	0.787286		3.75334	2.59054	0.534922	0.705431	0.905467		3.75334	4.19931	-0.161977	0.90377	0.9731		3.75334	5.10174	-0.442814	0.733594	0.916963		4.19931	5.10174	-0.280837	0.824339	0.947759
GSMUA_Achr8T05100_001	GSMUA_Achr8G05100_001	1546	1.25353	0.601908	1.05839	0.511716	1		1.25353	9.44512	-2.91357	0.0194575	0.50091		3.45146	1.25353	1.4612	0.282401	0.629873		3.45146	0.601908	2.51959	0.0931922	0.50091		3.45146	9.44512	-1.45236	0.185915	0.501459		0.601908	9.44512	-3.97195	0.00454695	0.299648
GSMUA_Achr5T19510_001	GSMUA_Achr5G19510_001	1293	9.86723	8.22339	0.262913	0.796431	0.938935		9.86723	15.0498	-0.60903	0.527344	0.822644		7.16096	9.86723	-0.462492	0.659771	0.886421		7.16096	8.22339	-0.199579	0.851109	0.956391		7.16096	15.0498	-1.07152	0.288772	0.637016		8.22339	15.0498	-0.871943	0.372328	0.717827
TCONS_00108510	XLOC_056100	301	17.339	13.6157	0.348755	0.837868	0.952143		17.339	6.12946	1.50019	0.403356	0.742281		0	17.339	#NAME?	0.111509	0.50091		0	13.6157	#NAME?	0.119658	0.50091		0	6.12946	#NAME?	0.142525	0.50091		13.6157	6.12946	1.15144	0.527705	0.822885
GSMUA_Achr9T25410_001	GSMUA_Achr9G25410_001	312	6.32048	5.81382	0.120546	0.952886	0.986861		6.32048	4.04935	0.642343	0.75289	0.924038		15.534	6.32048	1.29733	0.493205	0.803239		15.534	5.81382	1.41787	0.453923	0.778985		15.534	4.04935	1.93967	0.305603	0.655298		5.81382	4.04935	0.521797	0.798145	0.939332
GSMUA_Achr10T13080_001	GSMUA_Achr10G13080_001	3341	11.381	9.3476	0.283961	0.743356	0.920485		11.381	16.409	-0.527855	0.539802	0.829545		8.06845	11.381	-0.496266	0.572154	0.846247		8.06845	9.3476	-0.212304	0.809773	0.943181		8.06845	16.409	-1.02412	0.242218	0.581126		9.3476	16.409	-0.811816	0.34767	0.696497
TCONS_00099056	XLOC_041811	469	0	0	0	1	1		0	0	0	1	1		4.24234	0	inf	0.119658	0.50091		4.24234	0	inf	0.119658	0.50091		4.24234	0	inf	0.119658	0.50091		0	0	0	1	1
TCONS_00019168	XLOC_011806	390	2.92013	4.56702	-0.645221	0.73603	0.917823		2.92013	3.61428	-0.307677	0.872286	0.963218		0	2.92013	#NAME?	0.158655	0.50091		0	4.56702	#NAME?	0.125675	0.50091		0	3.61428	#NAME?	0.125675	0.50091		4.56702	3.61428	0.337544	0.849487	0.955849
GSMUA_Achr6T01080_001	GSMUA_Achr6G01080_001	864	0	0	0	1	1		0	0	0	1	1		0	0	0	1	1		0	0	0	1	1		0	0	0	1	1		0	0	0	1	1
GSMUA_Achr10T07750_001	GSMUA_Achr10G07750_001	786	14.4175	9.1934	0.649149	0.56019	0.840136		14.4175	26.7038	-0.889225	0.373099	0.718419		9.27955	14.4175	-0.635693	0.574841	0.847711		9.27955	9.1934	0.0134558	0.990909	0.997278		9.27955	26.7038	-1.52492	0.154974	0.50091		9.1934	26.7038	-1.53837	0.143717	0.50091
GSMUA_Achr1T23540_001	GSMUA_Achr1G23540_001	2334	4.74046	5.49376	-0.212768	0.831079	0.949941		4.74046	7.56792	-0.674871	0.485584	0.798489		1.99758	4.74046	-1.24677	0.271042	0.616993		1.99758	5.49376	-1.45954	0.192011	0.510508		1.99758	7.56792	-1.92164	0.0785494	0.50091		5.49376	7.56792	-0.462103	0.627143	0.871976
GSMUA_Achr8T27590_001	GSMUA_Achr8G27590_001	1122	10.7178	5.80959	0.883499	0.418379	0.753983		10.7178	6.68493	0.681022	0.520257	0.818805		4.11893	10.7178	-1.37967	0.234092	0.571204		4.11893	5.80959	-0.496167	0.684198	0.896644		4.11893	6.68493	-0.698644	0.557408	0.838595		5.80959	6.68493	-0.202477	0.857165	0.958173
TCONS_00259000	XLOC_120252	289	0	0	0	1	1		0	0	0	1	1		7.73002	0	inf	0.185547	0.50091		7.73002	0	inf	0.185547	0.50091		7.73002	0	inf	0.185547	0.50091		0	0	0	1	1
GSMUA_Achr8T32710_001	GSMUA_Achr8G32710_001	887	0.851006	1.62972	-0.937381	0.595756	0.857592		0.851006	0.543261	0.647523	0.743079	1		1.1796	0.851006	0.471057	0.798451	1		1.1796	1.62972	-0.466324	0.783581	0.934706		1.1796	0.543261	1.11858	0.558928	1		1.62972	0.543261	1.5849	0.388803	0.730857
GSMUA_Achr8T01990_001	GSMUA_Achr8G01990_001	2544	84.7683	119.112	-0.490723	0.617133	0.867331		84.7683	99.5691	-0.232173	0.811485	0.943656		27.209	84.7683	-1.63944	0.0701348	0.50091		27.209	119.112	-2.13016	0.0231685	0.50091		27.209	99.5691	-1.87161	0.0440699	0.50091		119.112	99.5691	0.25855	0.796793	0.939068
GSMUA_Achr5T26910_001	GSMUA_Achr5G26910_001	279	0	0	0	1	1		0	0	0	1	1		0	0	0	1	1		0	0	0	1	1		0	0	0	1	1		0	0	0	1	1
GSMUA_Achr5T21930_001	GSMUA_Achr5G21930_001	224	0	0	0	1	1		0	0	0	1	1		0	0	0	1	1		0	0	0	1	1		0	0	0	1	1		0	0	0	1	1
GSMUA_Achr9T25590_001	GSMUA_Achr9G25590_001	1428	2.06886	14.4554	-2.8047	0.0157934	0.50091		2.06886	4.48736	-1.11703	0.369756	0.715664		4.18008	2.06886	1.0147	0.428679	0.761417		4.18008	14.4554	-1.79001	0.0941971	0.50091		4.18008	4.48736	-0.102336	0.929675	0.979882		14.4554	4.48736	1.68767	0.0997485	0.50091
GSMUA_Achr6T29030_001	GSMUA_Achr6G29030_001	339	0	0	0	1	1		0	0	0	1	1		0	0	0	1	1		0	0	0	1	1		0	0	0	1	1		0	0	0	1	1
GSMUA_Achr2T04730_001	GSMUA_Achr2G04730_001	954	0.192466	0.368785	-0.938173	0.664631	1		0.192466	0.657868	-1.77319	0.369401	1		0.639457	0.192466	1.73224	0.395869	1		0.639457	0.368785	0.794068	0.713666	1		0.639457	0.657868	-0.0409517	0.983461	1		0.368785	0.657868	-0.83502	0.691332	1
GSMUA_Achr2T15880_001	GSMUA_Achr2G15880_001	144	0	0	0	1	1		0	0	0	1	1		0	0	0	1	1		0	0	0	1	1		0	0	0	1	1		0	0	0	1	1
GSMUA_Achr6T23240_001	GSMUA_Achr6G23240_001	1029	1.21734	1.50024	-0.301468	0.852671	0.956904		1.21734	2.38631	-0.971053	0.528128	0.82315		1.15422	1.21734	-0.0768053	0.964057	1		1.15422	1.50024	-0.378273	0.81913	0.946032		1.15422	2.38631	-1.04786	0.505003	0.810097		1.50024	2.38631	-0.669585	0.651744	0.883325
GSMUA_Achr4T24470_001	GSMUA_Achr4G24470_001	2229	25.6445	20.4443	0.32695	0.703198	0.904608		25.6445	33.4139	-0.381797	0.657561	0.885461		14.3529	25.6445	-0.837309	0.335452	0.68498		14.3529	20.4443	-0.510358	0.557532	0.83869		14.3529	33.4139	-1.21911	0.162716	0.50091		20.4443	33.4139	-0.708747	0.411039	0.748244
TCONS_00099585	XLOC_042645	220	0	0	0	1	1		0	0	0	1	1		68.5225	0	inf	0.185547	0.50091		68.5225	0	inf	0.185547	0.50091		68.5225	0	inf	0.185547	0.50091		0	0	0	1	1
GSMUA_Achr6T27070_001	GSMUA_Achr6G27070_001	231	14.4604	0	inf	0.158655	0.50091		14.4604	0	inf	0.158655	0.50091		41.3406	14.4604	1.51545	0.483749	0.797411		41.3406	0	inf	0.185547	0.50091		41.3406	0	inf	0.185547	0.50091		0	0	0	1	1
GSMUA_Achr1T17950_001	GSMUA_Achr1G17950_001	3305	6.77625	10.0967	-0.575326	0.515849	0.816332		6.77625	4.48141	0.596534	0.517572	0.817426		1.7008	6.77625	-1.99427	0.0581215	0.50091		1.7008	10.0967	-2.5696	0.0132541	0.498899		1.7008	4.48141	-1.39774	0.190908	0.5088		10.0967	4.48141	1.17186	0.195179	0.51529
GSMUA_Achr8T09430_001	GSMUA_Achr8G09430_001	729	1.69872	1.08232	0.650325	0.721335	0.911921		1.69872	2.13968	-0.33295	0.84049	0.953008		3.15356	1.69872	0.892533	0.586284	0.852835		3.15356	1.08232	1.54286	0.373656	0.718712		3.15356	2.13968	0.559583	0.719049	0.910922		1.08232	2.13968	-0.983275	0.573709	0.84719
Novel_000711	XLOC_093842	1828	0.686223	1.15384	-0.7497	0.622599	1		0.686223	1.19763	-0.803431	0.593723	1		10.0966	0.686223	3.87905	0.00339187	0.251323		10.0966	1.15384	3.12935	0.00988953	0.440688		10.0966	1.19763	3.07562	0.00984193	0.43988		1.15384	1.19763	-0.0537318	0.969593	1
Novel_000710	XLOC_093823	1193	3.30324	0.551105	2.58348	0.112869	0.50091		3.30324	16.1073	-2.28576	0.0417382	0.50091		15.698	3.30324	2.24863	0.048373	0.50091		15.698	0.551105	4.83211	0.00138896	0.148793		15.698	16.1073	-0.0371384	0.968589	0.990766		0.551105	16.1073	-4.86925	0.0011618	0.132588
Novel_000713	XLOC_093906	716	0	2.33451	#NAME?	0.150724	0.50091		0	0	0	1	1		0	0	0	1	1		0	2.33451	#NAME?	0.150724	0.50091		0	0	0	1	1		2.33451	0	inf	0.150724	0.50091
GSMUA_Achr2T01250_001	GSMUA_Achr2G01250_001	897	2.93239	3.81098	-0.378082	0.784901	0.935119		2.93239	2.14076	0.453957	0.755093	0.924785		3.94771	2.93239	0.428936	0.759486	0.926369		3.94771	3.81098	0.0508542	0.970118	0.991085		3.94771	2.14076	0.882894	0.536672	0.827878		3.81098	2.14076	0.832039	0.556099	0.837711
Novel_000715	XLOC_093906	805	0	1.31608	#NAME?	0.173957	0.50091		0	0	0	1	1		0	0	0	1	1		0	1.31608	#NAME?	0.173957	0.50091		0	0	0	1	1		1.31608	0	inf	0.173957	0.50091
Novel_000714	XLOC_093906	751	6.23877e-05	0.00012121	-0.958177	0.99989	1		6.23877e-05	1.59532	-14.6422	0.998133	0.999555		0	6.23877e-05	#NAME?	0.499908	1		0	0.00012121	#NAME?	0.499813	1		0	1.59532	#NAME?	0.163404	0.50091		0.00012121	1.59532	-13.6841	0.996455	0.999088
GSMUA_Achr8T12420_001	GSMUA_Achr8G12420_001	1847	20.3416	9.60973	1.08186	0.230593	0.566345		20.3416	19.3077	0.0752553	0.930695	0.980245		15.5696	20.3416	-0.385695	0.661315	0.886992		15.5696	9.60973	0.696168	0.446923	0.774647		15.5696	19.3077	-0.31044	0.723885	0.91316		9.60973	19.3077	-1.00661	0.26382	0.60869
Novel_000716	XLOC_093906	698	1.81654	1.37949	0.397057	0.854758	0.957426		1.81654	3.47512	-0.935868	0.564787	0.842546		1.01299	1.81654	-0.842579	0.656301	0.884827		1.01299	1.37949	-0.445522	0.846308	0.954956		1.01299	3.47512	-1.77845	0.321662	0.671522		1.37949	3.47512	-1.33292	0.522317	0.819972
Novel_000719	XLOC_094231	617	0	0	0	1	1		0	0	0	1	1		4.1422	0	inf	0.0926632	0.50091		4.1422	0	inf	0.0926632	0.50091		4.1422	0	inf	0.0926632	0.50091		0	0	0	1	1
Novel_000718	XLOC_094167	572	11.8082	6.42463	0.878108	0.505291	0.810218		11.8082	1.72498	2.77514	0.0703521	0.50091		118.005	11.8082	3.32098	0.00190638	0.180813		118.005	6.42463	4.19909	0.000289211	0.0544285		118.005	1.72498	6.09612	1.30972e-05	0.00663538		6.42463	1.72498	1.89704	0.234786	0.572196
GSMUA_Achr6T17060_001	GSMUA_Achr6G17060_001	1472	3.21302	1.80848	0.829153	0.525216	0.821461		3.21302	4.04055	-0.33062	0.780316	0.933559		1.22072	3.21302	-1.3962	0.316911	0.666788		1.22072	1.80848	-0.567049	0.697609	0.902374		1.22072	4.04055	-1.72682	0.201998	0.525552		1.80848	4.04055	-1.15977	0.357527	0.705366
GSMUA_AchrUn_randomT25500_001	GSMUA_AchrUn_randomG25500_001	1357	1.34549	0.352226	1.93355	0.280995	1		1.34549	2.01339	-0.581499	0.683524	0.896421		2.02298	1.34549	0.588356	0.686507	0.897605		2.02298	0.352226	2.52191	0.150135	0.50091		2.02298	2.01339	0.00685621	0.99602	0.998936		0.352226	2.01339	-2.51505	0.145189	0.50091
TCONS_00127847	XLOC_051675	224	0	0	0	1	1		0	0	0	1	1		56.4499	0	inf	0.185547	0.50091		56.4499	0	inf	0.185547	0.50091		56.4499	0	inf	0.185547	0.50091		0	0	0	1	1
GSMUA_Achr6T04040_001	GSMUA_Achr6G04040_001	258	156.031	128.885	0.275744	0.828185	0.948944		156.031	51.8692	1.58888	0.228095	0.56281		24.1297	156.031	-2.69295	0.112127	0.50091		24.1297	128.885	-2.4172	0.155684	0.50091		24.1297	51.8692	-1.10407	0.525379	0.82155		128.885	51.8692	1.31314	0.322724	0.672579
GSMUA_Achr6T33640_001	GSMUA_Achr6G33640_001	843	51.2002	52.286	-0.0302756	0.972198	0.991578		51.2002	93.1003	-0.862637	0.318813	0.668686		51.5047	51.2002	0.00855523	0.992185	0.997605		51.5047	52.286	-0.0217203	0.980124	0.993843		51.5047	93.1003	-0.854081	0.325399	0.675081		52.286	93.1003	-0.832361	0.335203	0.684754
GSMUA_Achr3T01610_001	GSMUA_Achr3G01610_001	405	0.879093	0	inf	0.158655	1		0.879093	0.66309	0.40681	0.841958	1		7.11733	0.879093	3.01725	0.105945	0.50091		7.11733	0	inf	0.111509	0.50091		7.11733	0.66309	3.42406	0.0665547	0.50091		0	0.66309	#NAME?	0.158655	1
GSMUA_Achr9T17090_001	GSMUA_Achr9G17090_001	345	17.1067	10.5958	0.691067	0.655495	0.884496		17.1067	5.93692	1.52677	0.343868	0.693032		22.113	17.1067	0.370337	0.800796	0.940273		22.113	10.5958	1.0614	0.489308	0.800943		22.113	5.93692	1.89711	0.235651	0.573238		10.5958	5.93692	0.835702	0.617733	0.86759
TCONS_00263044	XLOC_126467	291	2.92333	2.66692	0.132439	0.948244	0.985641		2.92333	0	inf	0.158655	0.50091		7.43185	2.92333	1.34611	0.533919	0.826141		7.43185	2.66692	1.47855	0.494459	0.80377		7.43185	0	inf	0.185547	0.50091		2.66692	0	inf	0.158655	0.50091
GSMUA_Achr6T16060_001	GSMUA_Achr6G16060_001	984	0	0	0	1	1		0	0	0	1	1		0	0	0	1	1		0	0	0	1	1		0	0	0	1	1		0	0	0	1	1
GSMUA_Achr8T16420_001	GSMUA_Achr8G16420_001	192	0	0	0	1	1		0	0	0	1	1		0	0	0	1	1		0	0	0	1	1		0	0	0	1	1		0	0	0	1	1
GSMUA_Achr10T11760_001	GSMUA_Achr10G11760_001	1731	2.92483	5.00499	-0.775015	0.495566	0.804378		2.92483	6.85159	-1.22809	0.264847	0.609809		14.1821	2.92483	2.27764	0.0332328	0.50091		14.1821	5.00499	1.50263	0.129479	0.50091		14.1821	6.85159	1.04956	0.269118	0.614809		5.00499	6.85159	-0.453072	0.658548	0.885852
GSMUA_Achr8T01440_001	GSMUA_Achr8G01440_001	969	0.565331	1.98614	-1.8128	0.312132	0.661972		0.565331	1.12809	-0.996714	0.593303	1		2.29509	0.565331	2.02138	0.259719	0.603439		2.29509	1.98614	0.208582	0.889906	0.968685		2.29509	1.12809	1.02467	0.520023	0.818735		1.98614	1.12809	0.816085	0.608401	0.863549
GSMUA_Achr7T05260_001	GSMUA_Achr7G05260_001	983	1.10903	6.02211	-2.44097	0.100796	0.50091		1.10903	6.32733	-2.5123	0.0875773	0.50091		3.27369	1.10903	1.56162	0.320471	0.670434		3.27369	6.02211	-0.87935	0.4971	0.805501		3.27369	6.32733	-0.950679	0.456087	0.780473		6.02211	6.32733	-0.0713284	0.951388	0.986459
TCONS_00355850	XLOC_173120	227	0	0	0	1	1		0	0	0	1	1		49.2007	0	inf	0.185547	0.50091		49.2007	0	inf	0.185547	0.50091		49.2007	0	inf	0.185547	0.50091		0	0	0	1	1
GSMUA_Achr7T16240_001	GSMUA_Achr7G16240_001	207	0	0	0	1	1		0	0	0	1	1		0	0	0	1	1		0	0	0	1	1		0	0	0	1	1		0	0	0	1	1
GSMUA_Achr1T22840_001	GSMUA_Achr1G22840_001	201	0	0	0	1	1		0	0	0	1	1		302.645	0	inf	0.158655	0.50091		302.645	0	inf	0.158655	0.50091		302.645	0	inf	0.158655	0.50091		0	0	0	1	1
GSMUA_Achr7T25830_001	GSMUA_Achr7G25830_001	603	0	0	0	1	1		0	0	0	1	1		0	0	0	1	1		0	0	0	1	1		0	0	0	1	1		0	0	0	1	1
GSMUA_Achr2T04450_001	GSMUA_Achr2G04450_001	318	0	0	0	1	1		0	0	0	1	1		0	0	0	1	1		0	0	0	1	1		0	0	0	1	1		0	0	0	1	1
TCONS_00021404	XLOC_002499	299	0	0	0	1	1		0	0	0	1	1		9.60597	0	inf	0.158655	0.50091		9.60597	0	inf	0.158655	0.50091		9.60597	0	inf	0.158655	0.50091		0	0	0	1	1
GSMUA_Achr3T02230_001	GSMUA_Achr3G02230_001	1122	0.15533	0.297928	-0.939624	0.664144	1		0.15533	0.802192	-2.36861	0.210917	1		0.343244	0.15533	1.1439	0.597088	1		0.343244	0.297928	0.204273	0.928645	1		0.343244	0.802192	-1.22471	0.545525	1		0.297928	0.802192	-1.42899	0.480622	1
TCONS_00026187	XLOC_009693	269	0	0	0	1	1		0	0	0	1	1		5.99274	0	inf	0.158655	0.50091		5.99274	0	inf	0.158655	0.50091		5.99274	0	inf	0.158655	0.50091		0	0	0	1	1
GSMUA_Achr8T32600_001	GSMUA_Achr8G32600_001	1644	0.485553	0.74622	-0.619973	0.714998	1		0.485553	3.21293	-2.72619	0.0696322	0.50091		13.363	0.485553	4.78247	0.000749337	0.101412		13.363	0.74622	4.16249	0.00156187	0.160243		13.363	3.21293	2.05628	0.0506644	0.50091		0.74622	3.21293	-2.10622	0.134131	0.50091
GSMUA_Achr5T06640_001	GSMUA_Achr5G06640_001	1698	18.8841	37.4486	-0.987735	0.254816	0.597115		18.8841	28.6716	-0.602448	0.487249	0.799691		6.89362	18.8841	-1.45384	0.128422	0.50091		6.89362	37.4486	-2.44158	0.00997594	0.442791		6.89362	28.6716	-2.05629	0.0299731	0.50091		37.4486	28.6716	0.385287	0.653257	0.883859
TCONS_00053322	XLOC_020953	233	0	0	0	1	1		0	0	0	1	1		19.0175	0	inf	0.158655	0.50091		19.0175	0	inf	0.158655	0.50091		19.0175	0	inf	0.158655	0.50091		0	0	0	1	1
GSMUA_Achr11T06260_001	GSMUA_Achr11G06260_001	1116	0.312816	0.149993	1.06042	0.624122	1		0.312816	0.134598	1.21666	0.573969	1		0	0.312816	#NAME?	0.185547	1		0	0.149993	#NAME?	0.158655	1		0	0.134598	#NAME?	0.158655	1		0.149993	0.134598	0.15624	0.93896	1
GSMUA_AchrUn_randomT15900_001	GSMUA_AchrUn_randomG15900_001	534	0	0	0	1	1		0	0	0	1	1		0	0	0	1	1		0	0	0	1	1		0	0	0	1	1		0	0	0	1	1
GSMUA_Achr3T31160_001	GSMUA_Achr3G31160_001	111	0	0	0	1	1		0	0	0	1	1		0	0	0	1	1		0	0	0	1	1		0	0	0	1	1		0	0	0	1	1
GSMUA_Achr3T31070_001	GSMUA_Achr3G31070_001	636	0	0	0	1	1		0	0	0	1	1		0	0	0	1	1		0	0	0	1	1		0	0	0	1	1		0	0	0	1	1
GSMUA_Achr8T01950_001	GSMUA_Achr8G01950_001	837	0.692741	0.220997	1.64829	0.419163	1		0.692741	4.113	-2.5698	0.134276	0.50091		0.256355	0.692741	-1.43417	0.482099	1		0.256355	0.220997	0.214116	0.91642	1		0.256355	4.113	-4.00398	0.0196398	0.50091		0.220997	4.113	-4.21809	0.0139742	0.50091
GSMUA_Achr4T29860_001	GSMUA_Achr4G29860_001	984	0.369172	0.35376	0.0615194	0.978484	1		0.369172	0.31595	0.224595	0.921568	1		0	0.369172	#NAME?	0.185547	1		0	0.35376	#NAME?	0.185547	1		0	0.31595	#NAME?	0.185547	1		0.35376	0.31595	0.163076	0.943008	1
GSMUA_Achr10T27140_001	GSMUA_Achr10G27140_001	1497	19.1084	32.7353	-0.776642	0.374065	0.719025		19.1084	85.7316	-2.16562	0.0153275	0.50091		27.0307	19.1084	0.500397	0.569234	0.844583		27.0307	32.7353	-0.276245	0.749266	0.922801		27.0307	85.7316	-1.66523	0.0596043	0.50091		32.7353	85.7316	-1.38898	0.113907	0.50091
TCONS_00291179	XLOC_133710	335	0	0	0	1	1		0	0	0	1	1		13.316	0	inf	0.111509	0.50091		13.316	0	inf	0.111509	0.50091		13.316	0	inf	0.111509	0.50091		0	0	0	1	1
GSMUA_Achr1T21050_001	GSMUA_Achr1G21050_001	373	0	0	0	1	1		0	0	0	1	1		0	0	0	1	1		0	0	0	1	1		0	0	0	1	1		0	0	0	1	1
GSMUA_Achr3T23780_001	GSMUA_Achr3G23780_001	2172	0.352075	1.08295	-1.62102	0.309987	1		0.352075	0.677971	-0.945342	0.566306	1		0.773861	0.352075	1.13619	0.494675	1		0.773861	1.08295	-0.484825	0.741136	1		0.773861	0.677971	0.190851	0.900322	1		1.08295	0.677971	0.675676	0.641251	1
GSMUA_AchrUn_randomT25460_001	GSMUA_AchrUn_randomG25460_001	824	145.944	267.336	-0.873239	0.330907	0.680528		145.944	142.072	0.0387973	0.964604	0.989734		904.538	145.944	2.63177	0.00885923	0.420496		904.538	267.336	1.75853	0.0877143	0.50091		904.538	142.072	2.67056	0.00813359	0.407357		267.336	142.072	0.912037	0.312057	0.661906
Novel_001042	XLOC_136331	2269	9.53808	22.4884	-1.23741	0.177427	0.50091		9.53808	5.04908	0.917677	0.348845	0.697585		2.98545	9.53808	-1.67575	0.13656	0.50091		2.98545	22.4884	-2.91316	0.00684968	0.376883		2.98545	5.04908	-0.758073	0.502561	0.808617		22.4884	5.04908	2.15509	0.0196353	0.50091
Novel_001043	XLOC_136331	2408	0	0	0	1	1		0	0	0	1	1		2.48503	0	inf	0.0621643	0.50091		2.48503	0	inf	0.0621643	0.50091		2.48503	0	inf	0.0621643	0.50091		0	0	0	1	1
Novel_001040	XLOC_135725	356	0	0	0	1	1		0	0	0	1	1		4.73817	0	inf	0.161524	0.50091		4.73817	0	inf	0.161524	0.50091		4.73817	0	inf	0.161524	0.50091		0	0	0	1	1
GSMUA_Achr3T07910_001	GSMUA_Achr3G07910_001	769	775.896	506.135	0.616339	0.555951	0.837659		775.896	311.716	1.31563	0.196927	0.517967		1808.31	775.896	1.22071	0.313004	0.662614		1808.31	506.135	1.83705	0.117746	0.50091		1808.31	311.716	2.53634	0.0274579	0.50091		506.135	311.716	0.699292	0.474209	0.791251
Novel_001046	XLOC_136443	1486	21.2503	14.0939	0.592409	0.510306	0.813389		21.2503	22.6424	-0.0915471	0.916544	0.976735		39.341	21.2503	0.888552	0.306634	0.656461		39.341	14.0939	1.48096	0.0958346	0.50091		39.341	22.6424	0.797005	0.355596	0.703653		14.0939	22.6424	-0.683956	0.444057	0.772751
Novel_001047	XLOC_136567	261	0	4.97076	#NAME?	0.158655	0.50091		0	0	0	1	1		0	0	0	1	1		0	4.97076	#NAME?	0.158655	0.50091		0	0	0	1	1		4.97076	0	inf	0.158655	0.50091
Novel_001044	XLOC_136331	2818	0.248218	0	inf	0.182317	1		0.248218	0	inf	0.182317	1		4.18894	0.248218	4.07691	0.0212941	0.50091		4.18894	0	inf	0.0314932	0.50091		4.18894	0	inf	0.0314932	0.50091		0	0	0	1	1
GSMUA_Achr1T24380_001	GSMUA_Achr1G24380_001	656	16.0411	6.05998	1.40439	0.252824	0.594554		16.0411	7.50371	1.0961	0.352731	0.701178		12.6974	16.0411	-0.337241	0.768969	0.929662		12.6974	6.05998	1.06714	0.40016	0.739961		12.6974	7.50371	0.758854	0.534386	0.826383		6.05998	7.50371	-0.30829	0.812091	0.943841
Novel_001048	XLOC_136629	252	49.7113	25.3015	0.974353	0.58731	0.853329		49.7113	6.96645	2.83508	0.156504	0.50091		0	49.7113	#NAME?	0.111509	0.50091		0	25.3015	#NAME?	0.142525	0.50091		0	6.96645	#NAME?	0.185547	0.50091		25.3015	6.96645	1.86073	0.376283	0.720855
GSMUA_Achr10T12850_001	GSMUA_Achr10G12850_001	108	0	0	0	1	1		0	0	0	1	1		0	0	0	1	1		0	0	0	1	1		0	0	0	1	1		0	0	0	1	1
GSMUA_Achr4T19440_001	GSMUA_Achr4G19440_001	590	0	0	0	1	1		0	0	0	1	1		0	0	0	1	1		0	0	0	1	1		0	0	0	1	1		0	0	0	1	1
GSMUA_Achr3T21630_001	GSMUA_Achr3G21630_001	555	55.6661	18.2211	1.61119	0.119405	0.50091		55.6661	39.5358	0.493641	0.598854	0.859144		140.837	55.6661	1.33916	0.134819	0.50091		140.837	18.2211	2.95035	0.00333277	0.248646		140.837	39.5358	1.8328	0.0430292	0.50091		18.2211	39.5358	-1.11755	0.284189	0.631876
GSMUA_Achr7T07000_001	GSMUA_Achr7G07000_001	669	1.61894	4.6366	-1.51802	0.343838	0.693032		1.61894	2.69797	-0.736822	0.65787	0.885562		4.33907	1.61894	1.42234	0.38497	0.728106		4.33907	4.6366	-0.0956804	0.94721	0.985267		4.33907	2.69797	0.685514	0.650183	0.882719		4.6366	2.69797	0.781195	0.59642	0.857975
GSMUA_Achr1T14650_001	GSMUA_Achr1G14650_001	637	0	0	0	1	1		0	0	0	1	1		0	0	0	1	1		0	0	0	1	1		0	0	0	1	1		0	0	0	1	1
GSMUA_Achr4T18670_001	GSMUA_Achr4G18670_001	1733	6.75454	7.89198	-0.224529	0.821381	0.946837		6.75454	16.6289	-1.29976	0.169052	0.50091		8.63832	6.75454	0.354893	0.722175	0.912255		8.63832	7.89198	0.130364	0.894351	0.969983		8.63832	16.6289	-0.94487	0.310453	0.660096		7.89198	16.6289	-1.07523	0.246432	0.586466
GSMUA_Achr8T21080_001	GSMUA_Achr8G21080_001	265	0	0	0	1	1		0	0	0	1	1		0	0	0	1	1		0	0	0	1	1		0	0	0	1	1		0	0	0	1	1
GSMUA_Achr4T22670_001	GSMUA_Achr4G22670_001	567	0	0	0	1	1		0	0	0	1	1		0	0	0	1	1		0	0	0	1	1		0	0	0	1	1		0	0	0	1	1
GSMUA_Achr7T22750_001	GSMUA_Achr7G22750_001	3721	8.53643	10.6124	-0.31405	0.716984	0.910281		8.53643	19.3295	-1.1791	0.174644	0.50091		7.01163	8.53643	-0.283883	0.747998	0.922338		7.01163	10.6124	-0.597933	0.496091	0.804654		7.01163	19.3295	-1.46299	0.0966822	0.50091		10.6124	19.3295	-0.865053	0.316391	0.666241
GSMUA_Achr10T03790_001	GSMUA_Achr10G03790_001	567	16.7077	23.6539	-0.501566	0.650954	0.883053		16.7077	44.103	-1.40037	0.181375	0.50091		4.81626	16.7077	-1.79452	0.187545	0.503701		4.81626	23.6539	-2.29609	0.082406	0.50091		4.81626	44.103	-3.19489	0.0119729	0.479137		23.6539	44.103	-0.898802	0.366639	0.713111
GSMUA_Achr7T01560_001	GSMUA_Achr7G01560_001	1404	35.0816	7.77194	2.17437	0.0214497	0.50091		35.0816	63.7956	-0.862742	0.318756	0.668647		57.4208	35.0816	0.710858	0.408052	0.745905		57.4208	7.77194	2.88523	0.00226219	0.19994		57.4208	63.7956	-0.151884	0.860584	0.959409		7.77194	63.7956	-3.03711	0.0013962	0.149319
GSMUA_Achr9T18940_001	GSMUA_Achr9G18940_001	237	0	0	0	1	1		0	0	0	1	1		0	0	0	1	1		0	0	0	1	1		0	0	0	1	1		0	0	0	1	1
GSMUA_Achr4T02600_001	GSMUA_Achr4G02600_001	965	0	0	0	1	1		0	1.94431	#NAME?	0.0843343	0.50091		24.5498	0	inf	0.0147912	0.50091		24.5498	0	inf	0.0147912	0.50091		24.5498	1.94431	3.65839	0.00318066	0.24271		0	1.94431	#NAME?	0.0843343	0.50091
TCONS_00294684	XLOC_139271	264	0	0	0	1	1		0	0	0	1	1		27.239	0	inf	0.142525	0.50091		27.239	0	inf	0.142525	0.50091		27.239	0	inf	0.142525	0.50091		0	0	0	1	1
GSMUA_Achr5T13830_001	GSMUA_Achr5G13830_001	777	9.26168	7.87343	0.23428	0.84413	0.954372		9.26168	6.2961	0.556814	0.644013	0.879688		8.86883	9.26168	-0.0625297	0.958308	0.988095		8.86883	7.87343	0.171751	0.887206	0.967838		8.86883	6.2961	0.494284	0.686356	0.897495		7.87343	6.2961	0.322533	0.791429	0.937319
GSMUA_AchrUn_randomT23750_001	GSMUA_AchrUn_randomG23750_001	1400	5.41596	7.45983	-0.461926	0.667119	0.88962		5.41596	8.16747	-0.592672	0.57511	0.84786		4.67207	5.41596	-0.213156	0.852419	0.956842		4.67207	7.45983	-0.675082	0.541892	0.830523		4.67207	8.16747	-0.805828	0.459982	0.782968		7.45983	8.16747	-0.130746	0.897494	0.970982
GSMUA_AchrUn_randomT08500_001	GSMUA_AchrUn_randomG08500_001	294	0	0	0	1	1		0	0	0	1	1		0	0	0	1	1		0	0	0	1	1		0	0	0	1	1		0	0	0	1	1
GSMUA_Achr1T02430_001	GSMUA_Achr1G02430_001	1218	0	0	0	1	1		0	0	0	1	1		0	0	0	1	1		0	0	0	1	1		0	0	0	1	1		0	0	0	1	1
GSMUA_Achr9T27580_001	GSMUA_Achr9G27580_001	2862	12.9511	8.12081	0.67338	0.44457	0.773037		12.9511	17.1128	-0.402	0.64068	0.878016		12.5107	12.9511	-0.0499144	0.954159	0.987164		12.5107	8.12081	0.623466	0.48053	0.795492		12.5107	17.1128	-0.451914	0.601074	0.86013		8.12081	17.1128	-1.07538	0.220064	0.551814
GSMUA_AchrUn_randomT16660_001	GSMUA_AchrUn_randomG16660_001	1221	4.04469	1.47194	1.45831	0.289445	0.637661		4.04469	3.85353	0.0698473	0.95433	0.987222		2.61709	4.04469	-0.628063	0.630343	0.87334		2.61709	1.47194	0.830242	0.564722	0.842534		2.61709	3.85353	-0.558216	0.665876	0.889043		1.47194	3.85353	-1.38846	0.30903	0.658601
GSMUA_Achr7T20180_001	GSMUA_Achr7G20180_001	540	0	0	0	1	1		0	0	0	1	1		0	0	0	1	1		0	0	0	1	1		0	0	0	1	1		0	0	0	1	1
GSMUA_Achr3T12490_001	GSMUA_Achr3G12490_001	369	53.7738	208.507	-1.95512	0.050702	0.50091		53.7738	90.1498	-0.745422	0.469861	0.788609		41.6463	53.7738	-0.368714	0.751243	0.923555		41.6463	208.507	-2.32383	0.0284832	0.50091		41.6463	90.1498	-1.11414	0.306708	0.656517		208.507	90.1498	1.2097	0.185913	0.501459
TCONS_00307605	XLOC_143916	231	0	38.1131	#NAME?	0.158655	0.50091		0	0	0	1	1		0	0	0	1	1		0	38.1131	#NAME?	0.158655	0.50091		0	0	0	1	1		38.1131	0	inf	0.158655	0.50091
GSMUA_Achr4T26430_001	GSMUA_Achr4G26430_001	753	0	0	0	1	1		0	0	0	1	1		0	0	0	1	1		0	0	0	1	1		0	0	0	1	1		0	0	0	1	1
TCONS_00127560	XLOC_051211	212	0	0	0	1	1		0	0	0	1	1		104.503	0	inf	0.185547	0.50091		104.503	0	inf	0.185547	0.50091		104.503	0	inf	0.185547	0.50091		0	0	0	1	1
GSMUA_Achr2T08040_001	GSMUA_Achr2G08040_001	1465	13.4834	13.0531	0.0467855	0.959981	0.988548		13.4834	98.681	-2.87159	0.00182282	0.176641		2.82395	13.4834	-2.25539	0.0452945	0.50091		2.82395	13.0531	-2.20861	0.0498654	0.50091		2.82395	98.681	-5.12698	4.41949e-06	0.00307393		13.0531	98.681	-2.91838	0.00152307	0.157704
GSMUA_Achr9T29030_001	GSMUA_Achr9G29030_001	1638	6.72963	5.90185	0.18936	0.854543	0.957426		6.72963	7.81168	-0.215107	0.829581	0.949491		8.05268	6.72963	0.258943	0.798858	0.9395		8.05268	5.90185	0.448303	0.661926	0.887207		8.05268	7.81168	0.0438362	0.964734	0.989771		5.90185	7.81168	-0.404467	0.68842	0.89868
TCONS_00193530	XLOC_088020	215	0	0	0	1	1		0	0	0	1	1		221.738	0	inf	0.125675	0.50091		221.738	0	inf	0.125675	0.50091		221.738	0	inf	0.125675	0.50091		0	0	0	1	1
GSMUA_Achr2T02810_001	GSMUA_Achr2G02810_001	1220	22.7574	22.7716	-0.000900739	0.999196	0.99981		22.7574	29.2921	-0.364177	0.679463	0.894507		19.8798	22.7574	-0.195033	0.830348	0.949714		19.8798	22.7716	-0.195934	0.829184	0.949317		19.8798	29.2921	-0.55921	0.532457	0.825229		22.7716	29.2921	-0.363276	0.679458	0.894507
GSMUA_Achr2T08490_001	GSMUA_Achr2G08490_001	1227	0.415843	0.79796	-0.940277	0.619447	1		0.415843	1.55613	-1.90385	0.282681	0.630157		0	0.415843	#NAME?	0.158655	1		0	0.79796	#NAME?	0.119658	1		0	1.55613	#NAME?	0.0804836	0.50091		0.79796	1.55613	-0.963577	0.547203	0.833315
GSMUA_Achr11T06870_001	GSMUA_Achr11G06870_001	2950	18.7431	36.5345	-0.962899	0.268536	0.614088		18.7431	30.302	-0.693051	0.424005	0.758146		15.8969	18.7431	-0.237614	0.782054	0.934138		15.8969	36.5345	-1.20051	0.168545	0.50091		15.8969	30.302	-0.930665	0.283911	0.631571		36.5345	30.302	0.269848	0.759041	0.926175
GSMUA_Achr3T24130_001	GSMUA_Achr3G24130_001	827	29.3656	33.7217	-0.19955	0.827728	0.948736		29.3656	37.6309	-0.357791	0.692779	0.900514		22.9569	29.3656	-0.355198	0.710044	0.907481		22.9569	33.7217	-0.554748	0.556829	0.83822		22.9569	37.6309	-0.712989	0.444807	0.77327		33.7217	37.6309	-0.158241	0.859472	0.958961
GSMUA_Achr10T29430_001	GSMUA_Achr10G29430_001	324	0	0	0	1	1		0	0	0	1	1		0	0	0	1	1		0	0	0	1	1		0	0	0	1	1		0	0	0	1	1
TCONS_00035581	XLOC_023023	245	61.6106	0	inf	0.111509	0.50091		61.6106	4.13178	3.89834	0.0367258	0.50091		0	61.6106	#NAME?	0.111509	0.50091		0	0	0	1	1		0	4.13178	#NAME?	0.158655	0.50091		0	4.13178	#NAME?	0.158655	0.50091
GSMUA_Achr11T02020_001	GSMUA_Achr11G02020_001	3022	10.7876	19.8119	-0.87699	0.310387	0.660035		10.7876	18.7088	-0.79434	0.358314	0.706127		10.6074	10.7876	-0.0243061	0.977832	0.993041		10.6074	19.8119	-0.901296	0.299227	0.648428		10.6074	18.7088	-0.818646	0.345851	0.694865		19.8119	18.7088	0.0826498	0.923276	0.978742
GSMUA_Achr3T28500_001	GSMUA_Achr3G28500_001	1318	23.9632	10.9518	1.12965	0.225119	0.558705		23.9632	16.2424	0.561057	0.530555	0.82439		11.047	23.9632	-1.11716	0.235891	0.573558		11.047	10.9518	0.0124908	0.98992	0.997009		11.047	16.2424	-0.556102	0.560033	0.840026		10.9518	16.2424	-0.568593	0.546581	0.83302
TCONS_00293414	XLOC_137159	328	0	0	0	1	1		0	0	0	1	1		6.22042	0	inf	0.158655	0.50091		6.22042	0	inf	0.158655	0.50091		6.22042	0	inf	0.158655	0.50091		0	0	0	1	1
GSMUA_Achr6T11550_001	GSMUA_Achr6G11550_001	1142	2.58132	1.31069	0.977778	0.507515	0.811673		2.58132	2.7465	-0.0894867	0.946926	0.985154		0.670926	2.58132	-1.94388	0.242365	0.581334		0.670926	1.31069	-0.966106	0.580418	0.850398		0.670926	2.7465	-2.03337	0.214626	0.544482		1.31069	2.7465	-1.06726	0.461128	0.783755
GSMUA_Achr3T22600_001	GSMUA_Achr3G22600_001	862	0	0	0	1	1		0	0	0	1	1		0.245713	0	inf	0.158655	1		0.245713	0	inf	0.158655	1		0.245713	0	inf	0.158655	1		0	0	0	1	1
TCONS_00006276	XLOC_008702	539	2.82056	1.78805	0.657597	0.718351	0.910665		2.82056	3.43022	-0.282319	0.864491	0.960757		0.529913	2.82056	-2.41216	0.202646	0.526517		0.529913	1.78805	-1.75456	0.374453	0.71933		0.529913	3.43022	-2.69448	0.138886	0.50091		1.78805	3.43022	-0.939916	0.590723	0.855124
GSMUA_Achr3T10530_001	GSMUA_Achr3G10530_001	213	0	0	0	1	1		0	0	0	1	1		0	0	0	1	1		0	0	0	1	1		0	0	0	1	1		0	0	0	1	1
GSMUA_Achr4T20490_001	GSMUA_Achr4G20490_001	51	0	0	0	1	1		0	0	0	1	1		0	0	0	1	1		0	0	0	1	1		0	0	0	1	1		0	0	0	1	1
TCONS_00354817	XLOC_171067	226	0	0	0	1	1		0	0	0	1	1		25.736	0	inf	0.158655	0.50091		25.736	0	inf	0.158655	0.50091		25.736	0	inf	0.158655	0.50091		0	0	0	1	1
GSMUA_Achr5T04130_001	GSMUA_Achr5G04130_001	1977	3.36998	5.49811	-0.706195	0.510675	0.813609		3.36998	5.34219	-0.664692	0.533749	0.826097		3.36077	3.36998	-0.00394938	0.997244	0.99931		3.36077	5.49811	-0.710144	0.513458	0.815126		3.36077	5.34219	-0.668641	0.536351	0.827636		5.49811	5.34219	0.0415028	0.967136	0.99045
GSMUA_Achr8T06330_001	GSMUA_Achr8G06330_001	1584	7.71268	1.16959	2.72124	0.0316856	0.50091		7.71268	3.61952	1.09144	0.310558	0.660245		13.2979	7.71268	0.785897	0.418426	0.754025		13.2979	1.16959	3.50713	0.00465643	0.303322		13.2979	3.61952	1.87733	0.0721424	0.50091		1.16959	3.61952	-1.6298	0.218078	0.549084
GSMUA_Achr6T31330_001	GSMUA_Achr6G31330_001	105	0	0	0	1	1		0	0	0	1	1		0	0	0	1	1		0	0	0	1	1		0	0	0	1	1		0	0	0	1	1
GSMUA_Achr5T05080_001	GSMUA_Achr5G05080_001	5490	19.1043	28.7962	-0.591978	0.51181	0.814205		19.1043	26.1968	-0.45549	0.613522	0.865681		14.7692	19.1043	-0.371312	0.670286	0.891029		14.7692	28.7962	-0.96329	0.280922	0.628286		14.7692	26.1968	-0.826802	0.354443	0.702703		28.7962	26.1968	0.136488	0.882371	0.966222
GSMUA_Achr9T19350_001	GSMUA_Achr9G19350_001	217	0	0	0	1	1		0	0	0	1	1		0	0	0	1	1		0	0	0	1	1		0	0	0	1	1		0	0	0	1	1
GSMUA_Achr6T25500_001	GSMUA_Achr6G25500_001	1548	7.09241	6.41048	0.145843	0.887707	0.967986		7.09241	7.52655	-0.0857126	0.932302	0.980752		3.67584	7.09241	-0.948201	0.397282	0.737442		3.67584	6.41048	-0.802357	0.476013	0.792629		3.67584	7.52655	-1.03391	0.34897	0.697715		6.41048	7.52655	-0.231556	0.819575	0.946262
GSMUA_Achr8T04750_001	GSMUA_Achr8G04750_001	492	0	0	0	1	1		0	0	0	1	1		0	0	0	1	1		0	0	0	1	1		0	0	0	1	1		0	0	0	1	1
TCONS_00289759	XLOC_131563	261	0	0	0	1	1		0	0	0	1	1		7.3857	0	inf	0.158655	0.50091		7.3857	0	inf	0.158655	0.50091		7.3857	0	inf	0.158655	0.50091		0	0	0	1	1
TCONS_00289758	XLOC_131562	200	0	0	0	1	1		0	0	0	1	1		107.624	0	inf	0.158655	0.50091		107.624	0	inf	0.158655	0.50091		107.624	0	inf	0.158655	0.50091		0	0	0	1	1
GSMUA_Achr5T11590_001	GSMUA_Achr5G11590_001	786	0	0	0	1	1		0	0	0	1	1		0.562397	0	inf	0.185547	1		0.562397	0	inf	0.185547	1		0.562397	0	inf	0.185547	1		0	0	0	1	1
GSMUA_AchrUn_randomT19940_001	GSMUA_AchrUn_randomG19940_001	1386	0	0.343253	#NAME?	0.158655	1		0	0	0	1	1		0.262786	0	inf	0.185547	1		0.262786	0.343253	-0.385386	0.858655	1		0.262786	0	inf	0.185547	1		0.343253	0	inf	0.158655	1
TCONS_00348809	XLOC_159790	334	0	0	0	1	1		0	0	0	1	1		9.62573	0	inf	0.125675	0.50091		9.62573	0	inf	0.125675	0.50091		9.62573	0	inf	0.125675	0.50091		0	0	0	1	1
TCONS_00127690	XLOC_051442	244	0	0	0	1	1		0	4.24048	#NAME?	0.158655	0.50091		87.8169	0	inf	0.111509	0.50091		87.8169	0	inf	0.111509	0.50091		87.8169	4.24048	4.3722	0.0191448	0.50091		0	4.24048	#NAME?	0.158655	0.50091
GSMUA_Achr3T05460_001	GSMUA_Achr3G05460_001	2922	44.9182	85.1819	-0.923246	0.325393	0.675081		44.9182	70.5335	-0.651008	0.484277	0.797738		26.7365	44.9182	-0.748492	0.394084	0.734835		26.7365	85.1819	-1.67174	0.0698322	0.50091		26.7365	70.5335	-1.3995	0.125681	0.50091		85.1819	70.5335	0.272238	0.779461	0.933307
GSMUA_Achr5T18940_001	GSMUA_Achr5G18940_001	691	944.601	546.116	0.790497	0.448796	0.77611		944.601	760.72	0.312339	0.774467	0.931701		1029.43	944.601	0.124067	0.909521	0.974938		1029.43	546.116	0.914564	0.379493	0.723718		1029.43	760.72	0.436407	0.688116	0.898493		546.116	760.72	-0.478158	0.645333	0.880446
GSMUA_Achr2T08350_001	GSMUA_Achr2G08350_001	840	2.52711	1.31927	0.937751	0.56373	0.842097		2.52711	15.7872	-2.6432	0.0384527	0.50091		7.14082	2.52711	1.4986	0.277603	0.624699		7.14082	1.31927	2.43635	0.106103	0.50091		7.14082	15.7872	-1.14459	0.308855	0.658455		1.31927	15.7872	-3.58095	0.0113053	0.467462
GSMUA_Achr2T17550_001	GSMUA_Achr2G17550_001	150	0	0	0	1	1		0	0	0	1	1		0	0	0	1	1		0	0	0	1	1		0	0	0	1	1		0	0	0	1	1
GSMUA_Achr10T10570_001	GSMUA_Achr10G10570_001	138	0	0	0	1	1		0	0	0	1	1		0	0	0	1	1		0	0	0	1	1		0	0	0	1	1		0	0	0	1	1
TCONS_00349942	XLOC_161932	317	0	0	0	1	1		0	0	0	1	1		4.81099	0	inf	0.185547	0.50091		4.81099	0	inf	0.185547	0.50091		4.81099	0	inf	0.185547	0.50091		0	0	0	1	1
GSMUA_Achr9T26000_001	GSMUA_Achr9G26000_001	887	11.0631	3.05572	1.85617	0.139494	0.50091		11.0631	27.7063	-1.32446	0.184433	0.50091		9.67272	11.0631	-0.193759	0.861898	0.959821		9.67272	3.05572	1.66241	0.194561	0.51433		9.67272	27.7063	-1.51822	0.140364	0.50091		3.05572	27.7063	-3.18063	0.00713522	0.38519
GSMUA_Achr4T24210_001	GSMUA_Achr4G24210_001	711	16.7697	23.6115	-0.493633	0.630763	0.873636		16.7697	15.7779	0.0879547	0.933327	0.980982		7.87043	16.7697	-1.09134	0.353914	0.702154		7.87043	23.6115	-1.58498	0.166006	0.50091		7.87043	15.7779	-1.00339	0.389554	0.731408		23.6115	15.7779	0.581588	0.566367	0.843352
GSMUA_Achr9T11060_001	GSMUA_Achr9G11060_001	291	0	0	0	1	1		0	0	0	1	1		0	0	0	1	1		0	0	0	1	1		0	0	0	1	1		0	0	0	1	1
GSMUA_Achr11T20090_001	GSMUA_Achr11G20090_001	1134	8.42702	4.40841	0.934763	0.416423	0.752556		8.42702	9.23549	-0.132166	0.899493	0.971734		6.60139	8.42702	-0.352253	0.751908	0.92373		6.60139	4.40841	0.58251	0.624605	0.870896		6.60139	9.23549	-0.484419	0.656857	0.885072		4.40841	9.23549	-1.06693	0.34386	0.693032
GSMUA_Achr5T04730_001	GSMUA_Achr5G04730_001	786	8.09403	12.3385	-0.608239	0.596613	0.857987		8.09403	21.5767	-1.41454	0.194389	0.514068		14.9035	8.09403	0.880723	0.441742	0.770741		14.9035	12.3385	0.272484	0.801615	0.940464		14.9035	21.5767	-0.533819	0.601297	0.860188		12.3385	21.5767	-0.806303	0.432117	0.763972
GSMUA_Achr8T06890_001	GSMUA_Achr8G06890_001	691	57.8265	8.81307	2.71401	0.0109802	0.461852		57.8265	34.4497	0.74724	0.40695	0.744986		101.227	57.8265	0.807795	0.353912	0.702154		101.227	8.81307	3.52181	0.000871478	0.111013		101.227	34.4497	1.55504	0.0806518	0.50091		8.81307	34.4497	-1.96677	0.069235	0.50091
TCONS_00047077	XLOC_019359	753	7.88949	0	inf	0.0485036	0.50091		7.88949	4.41505	0.837503	0.528113	0.823141		7.01242	7.88949	-0.170018	0.894	0.969945		7.01242	0	inf	0.061223	0.50091		7.01242	4.41505	0.667485	0.626292	0.871617		0	4.41505	#NAME?	0.0752133	0.50091
GSMUA_Achr4T33170_001	GSMUA_Achr4G33170_001	2302	12.135	6.53036	0.89394	0.331831	0.681413		12.135	17.7956	-0.55235	0.526387	0.82214		11.4487	12.135	-0.083992	0.924977	0.978965		11.4487	6.53036	0.809948	0.383017	0.726662		11.4487	17.7956	-0.636342	0.469384	0.788394		6.53036	17.7956	-1.44629	0.11166	0.50091
GSMUA_Achr3T28840_001	GSMUA_Achr3G28840_001	1359	18.3144	38.9096	-1.08714	0.217712	0.548585		18.3144	44.7455	-1.28876	0.143952	0.50091		5.25019	18.3144	-1.80254	0.082487	0.50091		5.25019	38.9096	-2.88968	0.0045223	0.298638		5.25019	44.7455	-3.0913	0.00238692	0.206217		38.9096	44.7455	-0.201618	0.814217	0.944436
GSMUA_Achr4T20260_001	GSMUA_Achr4G20260_001	789	0.754582	1.44355	-0.935868	0.62109	0.869233		0.754582	4.46242	-2.56408	0.135146	0.50091		0	0.754582	#NAME?	0.158655	1		0	1.44355	#NAME?	0.119658	0.50091		0	4.46242	#NAME?	0.0602875	0.50091		1.44355	4.46242	-1.62821	0.289907	0.638188
GSMUA_Achr1T17390_001	GSMUA_Achr1G17390_001	399	0	0	0	1	1		0	0	0	1	1		0	0	0	1	1		0	0	0	1	1		0	0	0	1	1		0	0	0	1	1
TCONS_00350540	XLOC_163074	253	0	0	0	1	1		0	0	0	1	1		18.6661	0	inf	0.185547	0.50091		18.6661	0	inf	0.185547	0.50091		18.6661	0	inf	0.185547	0.50091		0	0	0	1	1
TCONS_00148253	XLOC_065717	445	3.49042	4.63503	-0.409178	0.812432	0.943964		3.49042	2.716	0.361918	0.838763	0.952468		0.798451	3.49042	-2.12813	0.266181	0.611379		0.798451	4.63503	-2.5373	0.173354	0.50091		0.798451	2.716	-1.76621	0.356108	0.704119		4.63503	2.716	0.771097	0.65475	0.884265
TCONS_00273759	XLOC_141513	224	19.2848	0	inf	0.158655	0.50091		19.2848	0	inf	0.158655	0.50091		0	19.2848	#NAME?	0.158655	0.50091		0	0	0	1	1		0	0	0	1	1		0	0	0	1	1
GSMUA_Achr5T02830_001	GSMUA_Achr5G02830_001	2397	16.136	20.9673	-0.377864	0.660746	0.886802		16.136	19.5592	-0.277567	0.747137	0.921999		11.4246	16.136	-0.498139	0.571228	0.845723		11.4246	20.9673	-0.876003	0.317529	0.667268		11.4246	19.5592	-0.775706	0.376062	0.720704		20.9673	19.5592	0.100297	0.906888	0.974103
TCONS_00080038	XLOC_035865	306	0	0	0	1	1		0	0	0	1	1		5.68805	0	inf	0.185547	0.50091		5.68805	0	inf	0.185547	0.50091		5.68805	0	inf	0.185547	0.50091		0	0	0	1	1
TCONS_00189585	XLOC_082029	266	0	0	0	1	1		0	0	0	1	1		25.8537	0	inf	0.142525	0.50091		25.8537	0	inf	0.142525	0.50091		25.8537	0	inf	0.142525	0.50091		0	0	0	1	1
GSMUA_Achr3T05370_001	GSMUA_Achr3G05370_001	1484	62.6474	153.493	-1.29284	0.155512	0.50091		62.6474	83.9481	-0.422242	0.631691	0.873963		29.1309	62.6474	-1.10471	0.202354	0.526		29.1309	153.493	-2.39755	0.00845507	0.414906		29.1309	83.9481	-1.52695	0.0830929	0.50091		153.493	83.9481	0.870603	0.34615	0.695131
TCONS_00080037	XLOC_035864	332	0	0	0	1	1		0	0	0	1	1		3.94481	0	inf	0.185547	0.50091		3.94481	0	inf	0.185547	0.50091		3.94481	0	inf	0.185547	0.50091		0	0	0	1	1
TCONS_00080036	XLOC_035863	244	0	0	0	1	1		0	0	0	1	1		25.0905	0	inf	0.185547	0.50091		25.0905	0	inf	0.185547	0.50091		25.0905	0	inf	0.185547	0.50091		0	0	0	1	1
GSMUA_Achr5T19210_001	GSMUA_Achr5G19210_001	645	2.06116	0.327775	2.65268	0.161188	0.50091		2.06116	1.71106	0.268567	0.876907	0.964571		1.15234	2.06116	-0.838882	0.657708	0.885512		1.15234	0.327775	1.81379	0.374007	1		1.15234	1.71106	-0.570316	0.76324	0.927732		0.327775	1.71106	-2.38411	0.207945	0.534499
GSMUA_Achr3T01290_001	GSMUA_Achr3G01290_001	1116	0	0	0	1	1		0	0	0	1	1		0.172825	0	inf	0.158655	1		0.172825	0	inf	0.158655	1		0.172825	0	inf	0.158655	1		0	0	0	1	1
GSMUA_Achr1T18840_001	GSMUA_Achr1G18840_001	1845	0	0	0	1	1		0	0	0	1	1		0.093349	0	inf	0.158655	1		0.093349	0	inf	0.158655	1		0.093349	0	inf	0.158655	1		0	0	0	1	1
GSMUA_Achr11T23960_001	GSMUA_Achr11G23960_001	1490	5.13164	6.29039	-0.29373	0.785805	0.935464		5.13164	6.54366	-0.350679	0.742415	0.920093		6.61571	5.13164	0.366476	0.736715	0.918122		6.61571	6.29039	0.0727457	0.945385	0.984669		6.61571	6.54366	0.0157973	0.987972	0.996396		6.29039	6.54366	-0.0569484	0.956259	0.987535
GSMUA_Achr10T29600_001	GSMUA_Achr10G29600_001	1422	0.231051	0	inf	0.185547	1		0.231051	0	inf	0.185547	1		0	0.231051	#NAME?	0.185547	1		0	0	0	1	1		0	0	0	1	1		0	0	0	1	1
GSMUA_Achr1T25860_001	GSMUA_Achr1G25860_001	295	0	0	0	1	1		0	0	0	1	1		3.44302	0	inf	0.158655	0.50091		3.44302	0	inf	0.158655	0.50091		3.44302	0	inf	0.158655	0.50091		0	0	0	1	1
GSMUA_Achr6T01920_001	GSMUA_Achr6G01920_001	1680	1.32529	3.63733	-1.45657	0.260967	0.605089		1.32529	1.64921	-0.315462	0.819166	0.94604		3.85518	1.32529	1.54049	0.237901	0.576077		3.85518	3.63733	0.0839172	0.942289	0.983708		3.85518	1.64921	1.22503	0.32804	0.677536		3.63733	1.64921	1.14111	0.358459	0.706229
GSMUA_Achr6T04780_001	GSMUA_Achr6G04780_001	288	0	0	0	1	1		0	0	0	1	1		0	0	0	1	1		0	0	0	1	1		0	0	0	1	1		0	0	0	1	1
TCONS_00033298	XLOC_019906	203	56.6576	0	inf	0.158655	0.50091		56.6576	0	inf	0.158655	0.50091		0	56.6576	#NAME?	0.158655	0.50091		0	0	0	1	1		0	0	0	1	1		0	0	0	1	1
GSMUA_Achr10T02530_001	GSMUA_Achr10G02530_001	1516	0.106939	0	inf	0.158655	1		0.106939	0	inf	0.158655	1		0	0.106939	#NAME?	0.158655	1		0	0	0	1	1		0	0	0	1	1		0	0	0	1	1
GSMUA_Achr10T29930_001	GSMUA_Achr10G29930_001	1386	37.3068	46.2248	-0.309229	0.718604	0.910777		37.3068	61.9941	-0.732693	0.396279	0.736601		21.2857	37.3068	-0.809556	0.356513	0.704411		21.2857	46.2248	-1.11879	0.202253	0.525903		21.2857	61.9941	-1.54225	0.0806334	0.50091		46.2248	61.9941	-0.423463	0.623679	0.87047
GSMUA_Achr9T21000_001	GSMUA_Achr9G21000_001	1134	0.153219	0	inf	0.158655	1		0.153219	0	inf	0.158655	1		0.677066	0.153219	2.1437	0.277855	1		0.677066	0	inf	0.142525	1		0.677066	0	inf	0.142525	1		0	0	0	1	1
GSMUA_Achr2T12140_001	GSMUA_Achr2G12140_001	690	5.5492	2.94433	0.91434	0.52919	0.823591		5.5492	7.47152	-0.429123	0.740947	0.919645		1.37576	5.5492	-2.01205	0.224695	0.558132		1.37576	2.94433	-1.09771	0.526758	0.822329		1.37576	7.47152	-2.44117	0.128633	0.50091		2.94433	7.47152	-1.34346	0.335537	0.685089
GSMUA_Achr5T28320_001	GSMUA_Achr5G28320_001	1944	14.5417	12.8225	0.181515	0.8383	0.952296		14.5417	19.6846	-0.436873	0.616918	0.867225		18.9782	14.5417	0.384144	0.662052	0.887251		18.9782	12.8225	0.56566	0.521806	0.819666		18.9782	19.6846	-0.0527285	0.951495	0.986495		12.8225	19.6846	-0.618388	0.481018	0.795786
GSMUA_AchrUn_randomT10790_001	GSMUA_AchrUn_randomG10790_001	822	0	0	0	1	1		0	0	0	1	1		0	0	0	1	1		0	0	0	1	1		0	0	0	1	1		0	0	0	1	1
TCONS_00153463	XLOC_077654	408	1.72471	4.86904	-1.49728	0.459901	0.782938		1.72471	0	inf	0.185547	0.50091		0	1.72471	#NAME?	0.185547	0.50091		0	4.86904	#NAME?	0.119658	0.50091		0	0	0	1	1		4.86904	0	inf	0.119658	0.50091
GSMUA_Achr8T33080_001	GSMUA_Achr8G33080_001	1311	0.255253	0.857414	-1.74806	0.382307	1		0.255253	0.552262	-1.11342	0.586193	1		0	0.255253	#NAME?	0.185547	1		0	0.857414	#NAME?	0.111509	1		0	0.552262	#NAME?	0.125675	1		0.857414	0.552262	0.634639	0.713309	1
GSMUA_Achr4T11420_001	GSMUA_Achr4G11420_001	1464	37.6953	54.9325	-0.543272	0.527584	0.822797		37.6953	32.9202	0.195413	0.81979	0.946361		42.2716	37.6953	0.165303	0.847174	0.955266		42.2716	54.9325	-0.37797	0.660275	0.886583		42.2716	32.9202	0.360715	0.674069	0.892373		54.9325	32.9202	0.738685	0.39037	0.732034
GSMUA_Achr1T23030_001	GSMUA_Achr1G23030_001	1349	34.1289	54.7551	-0.682001	0.428098	0.76101		34.1289	42.155	-0.304712	0.722971	0.912655		27.9864	34.1289	-0.286269	0.741736	0.919902		27.9864	54.7551	-0.96827	0.264375	0.609244		27.9864	42.155	-0.590981	0.495219	0.80427		54.7551	42.155	0.377289	0.6603	0.886583
TCONS_00351671	XLOC_165350	295	0	0	0	1	1		0	0	0	1	1		6.88603	0	inf	0.185547	0.50091		6.88603	0	inf	0.185547	0.50091		6.88603	0	inf	0.185547	0.50091		0	0	0	1	1
GSMUA_Achr8T06660_001	GSMUA_Achr8G06660_001	2247	8.87769	6.64485	0.417948	0.656727	0.885024		8.87769	10.9202	-0.298738	0.740908	0.919645		6.18064	8.87769	-0.52243	0.585201	0.85239		6.18064	6.64485	-0.104482	0.914637	0.9762		6.18064	10.9202	-0.821168	0.381919	0.725784		6.64485	10.9202	-0.716685	0.436999	0.767402
GSMUA_Achr8T32830_001	GSMUA_Achr8G32830_001	1109	30.1178	22.5306	0.418729	0.639421	0.877488		30.1178	45.447	-0.59357	0.49488	0.804018		25.9631	30.1178	-0.21415	0.810634	0.943436		25.9631	22.5306	0.204579	0.821379	0.946837		25.9631	45.447	-0.807719	0.359964	0.707721		22.5306	45.447	-1.0123	0.25126	0.592571
GSMUA_Achr10T28580_001	GSMUA_Achr10G28580_001	1212	18.7236	8.91409	1.0707	0.273522	0.619843		18.7236	24.547	-0.390692	0.663787	0.887995		13.2091	18.7236	-0.503318	0.597863	0.858678		13.2091	8.91409	0.567378	0.574243	0.84747		13.2091	24.547	-0.89401	0.338263	0.687817		8.91409	24.547	-1.46139	0.127032	0.50091
TCONS_00157516	XLOC_074235	1090	1.93508	2.62859	-0.441892	0.75714	0.925533		1.93508	5.54556	-1.51894	0.251968	0.593417		0.53471	1.93508	-1.85556	0.298075	0.647177		0.53471	2.62859	-2.29746	0.186507	0.502324		0.53471	5.54556	-3.3745	0.0415223	0.50091		2.62859	5.54556	-1.07705	0.394944	0.735592
GSMUA_Achr10T27090_001	GSMUA_Achr10G27090_001	954	11.548	19.9144	-0.78617	0.43283	0.764464		11.548	40.4589	-1.80882	0.0605318	0.50091		24.2994	11.548	1.07328	0.282429	0.629895		24.2994	19.9144	0.287108	0.761379	0.92706		24.2994	40.4589	-0.735539	0.416081	0.752363		19.9144	40.4589	-1.02265	0.260394	0.604342
TCONS_00321509	XLOC_148733	250	7.5353	0	inf	0.158655	0.50091		7.5353	3.65058	1.04554	0.608337	0.86353		10.2589	7.5353	0.445145	0.82729	0.948587		10.2589	0	inf	0.158655	0.50091		10.2589	3.65058	1.49068	0.465007	0.785942		0	3.65058	#NAME?	0.158655	0.50091
GSMUA_Achr8T26690_001	GSMUA_Achr8G26690_001	1322	10.7368	6.54662	0.713745	0.489382	0.800995		10.7368	15.4178	-0.522027	0.582913	0.851413		8.49787	10.7368	-0.337394	0.740401	0.91941		8.49787	6.54662	0.376351	0.723157	0.912743		8.49787	15.4178	-0.859421	0.381995	0.725843		6.54662	15.4178	-1.23577	0.215493	0.545578
GSMUA_Achr5T01290_001	GSMUA_Achr5G01290_001	597	0	0	0	1	1		0	0	0	1	1		0	0	0	1	1		0	0	0	1	1		0	0	0	1	1		0	0	0	1	1
TCONS_00321500	XLOC_148722	289	0	0	0	1	1		0	0	0	1	1		3.86501	0	inf	0.158655	0.50091		3.86501	0	inf	0.158655	0.50091		3.86501	0	inf	0.158655	0.50091		0	0	0	1	1
GSMUA_Achr9T05470_001	GSMUA_Achr9G05470_001	648	0	0	0	1	1		0	0	0	1	1		0	0	0	1	1		0	0	0	1	1		0	0	0	1	1		0	0	0	1	1
GSMUA_Achr11T10940_001	GSMUA_Achr11G10940_001	864	12.8028	17.1166	-0.418938	0.683563	0.896454		12.8028	36.2058	-1.49976	0.123612	0.50091		16.8981	12.8028	0.400402	0.700729	0.903765		16.8981	17.1166	-0.0185364	0.985352	0.995501		16.8981	36.2058	-1.09936	0.249575	0.590557		17.1166	36.2058	-1.08082	0.249983	0.591048
TCONS_00289961	XLOC_131868	306	0	0	0	1	1		0	0	0	1	1		5.68805	0	inf	0.185547	0.50091		5.68805	0	inf	0.185547	0.50091		5.68805	0	inf	0.185547	0.50091		0	0	0	1	1
Novel_001454	XLOC_169750	260	0	0	0	1	1		0	0	0	1	1		15.1885	0	inf	0.185547	0.50091		15.1885	0	inf	0.185547	0.50091		15.1885	0	inf	0.185547	0.50091		0	0	0	1	1
GSMUA_Achr3T20890_001	GSMUA_Achr3G20890_001	1485	1.75402	5.4737	-1.64185	0.188042	0.504376		1.75402	1.6186	0.11592	0.933171	0.980938		2.0532	1.75402	0.227208	0.869448	0.962334		2.0532	5.4737	-1.41464	0.252998	0.594793		2.0532	1.6186	0.343128	0.802747	0.940889		5.4737	1.6186	1.75777	0.155503	0.50091
TCONS_00005111	XLOC_007039	231	14.4604	0	inf	0.158655	0.50091		14.4604	0	inf	0.158655	0.50091		0	14.4604	#NAME?	0.158655	0.50091		0	0	0	1	1		0	0	0	1	1		0	0	0	1	1
GSMUA_Achr6T32720_001	GSMUA_Achr6G32720_001	1600	5.2145	13.6764	-1.39108	0.165013	0.50091		5.2145	9.59799	-0.880204	0.387202	0.729791		19.764	5.2145	1.92227	0.0523239	0.50091		19.764	13.6764	0.531189	0.554816	0.837119		19.764	9.59799	1.04207	0.255927	0.59865		13.6764	9.59799	0.51088	0.582553	0.85126
GSMUA_Achr11T22760_001	GSMUA_Achr11G22760_001	789	2.7668	1.20296	1.20164	0.466012	0.786627		2.7668	0.849984	1.70271	0.322043	0.67196		0.838814	2.7668	-1.7218	0.337047	0.686637		0.838814	1.20296	-0.520161	0.785796	1		0.838814	0.849984	-0.0190856	0.992292	1		1.20296	0.849984	0.501075	0.785911	1
GSMUA_Achr6T32370_001	GSMUA_Achr6G32370_001	1788	2.28828	1.43748	0.67072	0.6109	0.864461		2.28828	1.15149	0.990757	0.458248	0.781888		0.193661	2.28828	-3.56265	0.0532072	0.50091		0.193661	1.43748	-2.89193	0.124557	0.50091		0.193661	1.15149	-2.5719	0.174747	1		1.43748	1.15149	0.320037	0.817957	0.945482
TCONS_00025967	XLOC_009378	289	0	0	0	1	1		0	0	0	1	1		7.73002	0	inf	0.185547	0.50091		7.73002	0	inf	0.185547	0.50091		7.73002	0	inf	0.185547	0.50091		0	0	0	1	1
GSMUA_Achr7T09540_001	GSMUA_Achr7G09540_001	609	0	0	0	1	1		0	0	0	1	1		0	0	0	1	1		0	0	0	1	1		0	0	0	1	1		0	0	0	1	1
GSMUA_Achr9T03440_001	GSMUA_Achr9G03440_001	1036	6.54945	23.956	-1.87094	0.0730503	0.50091		6.54945	106.754	-4.02677	9.38828e-05	0.0260036		45.9434	6.54945	2.81041	0.00613372	0.356813		45.9434	23.956	0.939474	0.290219	0.638462		45.9434	106.754	-1.21636	0.163622	0.50091		23.956	106.754	-2.15583	0.0159562	0.50091
TCONS_00046802	XLOC_018219	512	0	1.35494	#NAME?	0.165434	0.50091		0	2.52213	#NAME?	0.163178	0.50091		0	0	0	1	1		0	1.35494	#NAME?	0.165434	0.50091		0	2.52213	#NAME?	0.163178	0.50091		1.35494	2.52213	-0.896416	0.667773	0.889929
TCONS_00120340	XLOC_060908	244	0	8.04835	#NAME?	0.158655	0.50091		0	0	0	1	1		0	0	0	1	1		0	8.04835	#NAME?	0.158655	0.50091		0	0	0	1	1		8.04835	0	inf	0.158655	0.50091
GSMUA_Achr6T05650_001	GSMUA_Achr6G05650_001	1098	3.03493	5.82038	-0.939452	0.454178	0.77916		3.03493	8.37957	-1.46521	0.223567	0.556632		4.943	3.03493	0.703725	0.585981	0.852677		4.943	5.82038	-0.235727	0.844581	0.954461		4.943	8.37957	-0.761488	0.507423	0.811631		5.82038	8.37957	-0.525761	0.634885	0.87534
GSMUA_Achr11T04230_001	GSMUA_Achr11G04230_001	381	0	1.9488	#NAME?	0.185547	0.50091		0	0.764144	#NAME?	0.158655	1		8.4998	0	inf	0.111509	0.50091		8.4998	1.9488	2.12484	0.288252	0.636461		8.4998	0.764144	3.47551	0.0625695	0.50091		1.9488	0.764144	1.35067	0.532535	0.825282
GSMUA_Achr9T09060_001	GSMUA_Achr9G09060_001	270	4.54835	4.40048	0.0476807	0.98608	0.995782		4.54835	2.50782	0.858908	0.759456	0.926369		6.26516	4.54835	0.462009	0.867116	0.961677		6.26516	4.40048	0.50969	0.848266	0.955513		6.26516	2.50782	1.32092	0.6295	0.873059		4.40048	2.50782	0.811228	0.764627	0.928259
GSMUA_Achr3T03760_001	GSMUA_Achr3G03760_001	852	1.57603	1.07756	0.54853	0.750816	0.923369		1.57603	0.573538	1.45834	0.434566	0.765618		0	1.57603	#NAME?	0.111509	0.50091		0	1.07756	#NAME?	0.125675	1		0	0.573538	#NAME?	0.158655	1		1.07756	0.573538	0.909808	0.634533	1
GSMUA_Achr4T11120_001	GSMUA_Achr4G11120_001	1598	8.83764	8.77741	0.00986582	0.991957	0.997551		8.83764	18.3502	-1.05406	0.256726	0.599726		4.86544	8.83764	-0.861089	0.414772	0.751574		4.86544	8.77741	-0.851223	0.419022	0.75455		4.86544	18.3502	-1.91515	0.0573487	0.50091		8.77741	18.3502	-1.06393	0.250829	0.592148
TCONS_00247553	XLOC_119926	460	1.9439	3.06607	-0.657437	0.731224	0.91594		1.9439	4.57822	-1.23583	0.497273	0.805579		1.47756	1.9439	-0.395735	0.854901	0.957459		1.47756	3.06607	-1.05317	0.60662	0.862739		1.47756	4.57822	-1.63157	0.404768	0.743212		3.06607	4.57822	-0.578396	0.730304	0.915469
GSMUA_Achr3T31940_001	GSMUA_Achr3G31940_001	327	0	0	0	1	1		0	0	0	1	1		0	0	0	1	1		0	0	0	1	1		0	0	0	1	1		0	0	0	1	1
GSMUA_Achr3T13530_001	GSMUA_Achr3G13530_001	1404	9.38638	13.8543	-0.561696	0.560334	0.840194		9.38638	14.7534	-0.652403	0.494191	0.803656		6.4663	9.38638	-0.537628	0.607411	0.863114		6.4663	13.8543	-1.09932	0.278921	0.626115		6.4663	14.7534	-1.19003	0.236635	0.574547		13.8543	14.7534	-0.0907074	0.921464	0.978124
TCONS_00258017	XLOC_118662	1067	0	0	0	1	1		0	0	0	1	1		3.6663	0	inf	0.0625234	0.50091		3.6663	0	inf	0.0625234	0.50091		3.6663	0	inf	0.0625234	0.50091		0	0	0	1	1
GSMUA_Achr6T09600_001	GSMUA_Achr6G09600_001	726	27.9211	26.1385	0.0951796	0.921516	0.978129		27.9211	45.9193	-0.717747	0.437069	0.767456		17.4562	27.9211	-0.677618	0.506175	0.810837		17.4562	26.1385	-0.582439	0.568287	0.844175		17.4562	45.9193	-1.39537	0.154776	0.50091		26.1385	45.9193	-0.812927	0.379609	0.723813
GSMUA_Achr9T19430_001	GSMUA_Achr9G19430_001	909	4.1127	1.77245	1.21434	0.404049	0.742781		4.1127	4.73232	-0.202463	0.875389	0.964049		2.05133	4.1127	-1.00352	0.490477	0.801572		2.05133	1.77245	0.210821	0.893222	0.969733		2.05133	4.73232	-1.20599	0.39564	0.736189		1.77245	4.73232	-1.41681	0.318316	0.66817
GSMUA_Achr2T09270_001	GSMUA_Achr2G09270_001	369	6.86474	0	inf	0.119658	0.50091		6.86474	4.96237	0.468174	0.787152	0.935922		9.40401	6.86474	0.454071	0.789921	0.936919		9.40401	0	inf	0.111509	0.50091		9.40401	4.96237	0.922245	0.588439	0.853891		0	4.96237	#NAME?	0.119658	0.50091
GSMUA_Achr10T16800_001	GSMUA_Achr10G16800_001	1897	16.2719	8.13387	1.00037	0.275988	0.622854		16.2719	22.7494	-0.483444	0.577798	0.849181		4.69998	16.2719	-1.79166	0.0694368	0.50091		4.69998	8.13387	-0.791288	0.439023	0.768795		4.69998	22.7494	-2.2751	0.0200188	0.50091		8.13387	22.7494	-1.48381	0.102577	0.50091
GSMUA_Achr11T21510_001	GSMUA_Achr11G21510_001	615	0	0	0	1	1		0	0	0	1	1		0	0	0	1	1		0	0	0	1	1		0	0	0	1	1		0	0	0	1	1
TCONS_00219666	XLOC_100250	246	2.84168	7.55855	-1.41137	0.757047	0.925489		2.84168	13.5371	-2.2521	0.621099	0.869236		0	2.84168	#NAME?	0.369441	0.715452		0	7.55855	#NAME?	0.158655	0.50091		0	13.5371	#NAME?	0.155431	0.50091		7.55855	13.5371	-0.840735	0.678285	0.894102
GSMUA_Achr5T05520_001	GSMUA_Achr5G05520_001	3734	23.2225	29.4396	-0.342234	0.696451	0.901968		23.2225	26.0991	-0.168478	0.847492	0.95531		13.8004	23.2225	-0.750813	0.384509	0.727817		13.8004	29.4396	-1.09305	0.210167	0.537848		13.8004	26.0991	-0.919291	0.29124	0.639559		29.4396	26.0991	0.173756	0.844312	0.954416
TCONS_00340267	XLOC_166785	202	0	104.516	#NAME?	0.185547	0.50091		0	0	0	1	1		0	0	0	1	1		0	104.516	#NAME?	0.185547	0.50091		0	0	0	1	1		104.516	0	inf	0.185547	0.50091
GSMUA_Achr4T15370_001	GSMUA_Achr4G15370_001	1452	0.112639	0.108148	0.0587068	0.977045	1		0.112639	0.488851	-2.11769	0.268533	1		0	0.112639	#NAME?	0.158655	1		0	0.108148	#NAME?	0.158655	1		0	0.488851	#NAME?	0.125675	1		0.108148	0.488851	-2.17639	0.255488	1
GSMUA_Achr5T00310_001	GSMUA_Achr5G00310_001	273	0	0	0	1	1		0	0	0	1	1		0	0	0	1	1		0	0	0	1	1		0	0	0	1	1		0	0	0	1	1
GSMUA_Achr1T26620_001	GSMUA_Achr1G26620_001	291	0	0	0	1	1		0	0	0	1	1		0	0	0	1	1		0	0	0	1	1		0	0	0	1	1		0	0	0	1	1
GSMUA_Achr8T11150_001	GSMUA_Achr8G11150_001	1836	1.79224	61.1738	-5.09308	5.34726e-06	0.00350344		1.79224	7.15011	-1.9962	0.0836821	0.50091		3.6614	1.79224	1.03063	0.404952	0.743309		3.6614	61.1738	-4.06245	7.75027e-05	0.0229247		3.6614	7.15011	-0.965571	0.364964	0.7117		61.1738	7.15011	3.09688	0.00082233	0.106917
GSMUA_Achr7T04330_001	GSMUA_Achr7G04330_001	2392	4.29613	2.2474	0.934779	0.395681	0.736198		4.29613	12.6265	-1.55535	0.102057	0.50091		8.46699	4.29613	0.978813	0.318123	0.668027		8.46699	2.2474	1.91359	0.0703736	0.50091		8.46699	12.6265	-0.576533	0.522323	0.819972		2.2474	12.6265	-2.49013	0.0156794	0.50091
GSMUA_Achr2T05460_001	GSMUA_Achr2G05460_001	630	49.6415	61.9953	-0.320611	0.721681	0.912072		49.6415	40.5125	0.293178	0.748772	0.92268		56.3544	49.6415	0.182981	0.841266	0.953329		56.3544	61.9953	-0.13763	0.878346	0.965064		56.3544	40.5125	0.476159	0.602614	0.860779		61.9953	40.5125	0.613789	0.495712	0.804474
GSMUA_Achr7T05680_001	GSMUA_Achr7G05680_001	756	2.41176	1.28104	0.912769	0.586438	0.852853		2.41176	1.35406	0.832794	0.614669	0.866315		0.894593	2.41176	-1.43078	0.431948	0.763876		0.894593	1.28104	-0.518014	0.786659	1		0.894593	1.35406	-0.597989	0.75212	0.923793		1.28104	1.35406	-0.0799752	0.963683	0.989471
GSMUA_Achr10T27860_001	GSMUA_Achr10G27860_001	249	0	0	0	1	1		0	0	0	1	1		0	0	0	1	1		0	0	0	1	1		0	0	0	1	1		0	0	0	1	1
GSMUA_Achr10T30950_001	GSMUA_Achr10G30950_001	1833	9.06371	9.11949	-0.00885077	0.992557	0.99776		9.06371	13.3568	-0.559404	0.543235	0.831203		4.70305	9.06371	-0.946505	0.355929	0.703927		4.70305	9.11949	-0.955356	0.34992	0.698628		4.70305	13.3568	-1.50591	0.130354	0.50091		9.11949	13.3568	-0.550554	0.548057	0.833729
GSMUA_Achr9T24840_001	GSMUA_Achr9G24840_001	1236	24.1731	31.1006	-0.363538	0.678869	0.894324		24.1731	29.5409	-0.289306	0.741484	0.919806		18.1898	24.1731	-0.410279	0.652659	0.883651		18.1898	31.1006	-0.773817	0.390717	0.732344		18.1898	29.5409	-0.699586	0.437208	0.767557		31.1006	29.5409	0.0742319	0.931733	0.980588
TCONS_00130132	XLOC_055293	268	0	0	0	1	1		0	0	0	1	1		6.14358	0	inf	0.158655	0.50091		6.14358	0	inf	0.158655	0.50091		6.14358	0	inf	0.158655	0.50091		0	0	0	1	1
GSMUA_Achr1T03440_001	GSMUA_Achr1G03440_001	1747	47.8339	57.7684	-0.272249	0.753996	0.924448		47.8339	89.3174	-0.90091	0.312647	0.662318		30.845	47.8339	-0.632995	0.462308	0.784645		30.845	57.7684	-0.905244	0.296247	0.645192		30.845	89.3174	-1.5339	0.0848782	0.50091		57.7684	89.3174	-0.62866	0.483684	0.797365
TCONS_00269214	XLOC_135076	390	7.787	27.4021	-1.81515	0.204902	0.529963		7.787	9.39712	-0.271151	0.859898	0.959178		3.39623	7.787	-1.19714	0.515084	0.815931		3.39623	27.4021	-3.01228	0.0733886	0.50091		3.39623	9.39712	-1.46829	0.407369	0.745344		27.4021	9.39712	1.544	0.250913	0.592219
GSMUA_Achr6T12760_001	GSMUA_Achr6G12760_001	1561	15.593	28.0658	-0.847914	0.33699	0.686592		15.593	19.0375	-0.287947	0.74607	0.921557		13.1918	15.593	-0.241255	0.793566	0.938211		13.1918	28.0658	-1.08917	0.226668	0.560781		13.1918	19.0375	-0.529203	0.559518	0.839712		28.0658	19.0375	0.559966	0.518542	0.817879
TCONS_00196017	XLOC_091837	265	0	0	0	1	1		0	0	0	1	1		6.63313	0	inf	0.158655	0.50091		6.63313	0	inf	0.158655	0.50091		6.63313	0	inf	0.158655	0.50091		0	0	0	1	1
GSMUA_Achr3T19710_001	GSMUA_Achr3G19710_001	1305	5.26249	3.32593	0.661986	0.580502	0.850398		5.26249	2.99877	0.811376	0.498173	0.806138		2.54835	5.26249	-1.04618	0.404879	0.743279		2.54835	3.32593	-0.384196	0.768735	0.929531		2.54835	2.99877	-0.234806	0.857388	0.958286		3.32593	2.99877	0.14939	0.904933	0.973472
GSMUA_Achr11T05610_001	GSMUA_Achr11G05610_001	313	0	0	0	1	1		0	0	0	1	1		0	0	0	1	1		0	0	0	1	1		0	0	0	1	1		0	0	0	1	1
GSMUA_Achr4T01680_001	GSMUA_Achr4G01680_001	162	0	0	0	1	1		0	0	0	1	1		0	0	0	1	1		0	0	0	1	1		0	0	0	1	1		0	0	0	1	1
GSMUA_Achr10T28600_001	GSMUA_Achr10G28600_001	644	2.41081	7.88645	-1.70986	0.251354	0.592647		2.41081	1.14342	1.07616	0.548875	0.834069		1.54046	2.41081	-0.646157	0.718903	0.910874		1.54046	7.88645	-2.35602	0.147162	0.50091		1.54046	1.14342	0.430003	0.821739	0.946948		7.88645	1.14342	2.78602	0.0864915	0.50091
GSMUA_Achr1T12940_001	GSMUA_Achr1G12940_001	553	376.077	589.516	-0.648503	0.500994	0.807766		376.077	302.528	0.313959	0.740854	0.919626		146.449	376.077	-1.36063	0.137568	0.50091		146.449	589.516	-2.00913	0.0307792	0.50091		146.449	302.528	-1.04667	0.252806	0.594531		589.516	302.528	0.962463	0.317441	0.667195
TCONS_00290791	XLOC_133118	564	0.806945	0.682548	0.24154	0.921571	1		0.806945	3.44774	-2.09511	0.341206	0.690672		7.83524	0.806945	3.27944	0.10789	0.50091		7.83524	0.682548	3.52098	0.085781	0.50091		7.83524	3.44774	1.18433	0.496032	0.804636		0.682548	3.44774	-2.33665	0.2904	0.638578
GSMUA_Achr7T17870_001	GSMUA_Achr7G17870_001	978	15.4471	11.235	0.459338	0.651424	0.883162		15.4471	32.6426	-1.07942	0.248386	0.588879		14.6281	15.4471	-0.0785933	0.937652	0.982337		14.6281	11.235	0.380745	0.711697	0.908222		14.6281	32.6426	-1.15801	0.222764	0.555524		11.235	32.6426	-1.53876	0.109865	0.50091
GSMUA_Achr6T17670_001	GSMUA_Achr6G17670_001	582	0.40897	0	inf	0.158655	1		0.40897	0.335359	0.286289	0.888408	1		0	0.40897	#NAME?	0.158655	1		0	0	0	1	1		0	0.335359	#NAME?	0.158655	1		0	0.335359	#NAME?	0.158655	1
TCONS_00003617	XLOC_004991	546	16.1838	8.47103	0.933937	0.483813	0.797434		16.1838	4.05217	1.99778	0.183475	0.50091		0	16.1838	#NAME?	0.0564822	0.50091		0	8.47103	#NAME?	0.0694823	0.50091		0	4.05217	#NAME?	0.113608	0.50091		8.47103	4.05217	1.06384	0.490272	0.801481
GSMUA_Achr9T19760_001	GSMUA_Achr9G19760_001	3990	8.03075	9.95402	-0.309744	0.720531	0.911472		8.03075	17.9489	-1.16028	0.181425	0.50091		5.19686	8.03075	-0.627894	0.483859	0.797475		5.19686	9.95402	-0.937638	0.293207	0.64189		5.19686	17.9489	-1.78818	0.045572	0.50091		9.95402	17.9489	-0.850541	0.324494	0.674252
TCONS_00311052	XLOC_151878	298	7.79386	23.7724	-1.60888	0.373456	0.718566		7.79386	4.77145	0.707911	0.728615	0.914765		3.25948	7.79386	-1.2577	0.537609	0.82843		3.25948	23.7724	-2.86657	0.112793	0.50091		3.25948	4.77145	-0.549784	0.787572	0.936041		23.7724	4.77145	2.31679	0.199973	0.522685
TCONS_00314029	XLOC_145563	217	0	23.2567	#NAME?	0.158655	0.50091		0	20.7725	#NAME?	0.185547	0.50091		0	0	0	1	1		0	23.2567	#NAME?	0.158655	0.50091		0	20.7725	#NAME?	0.185547	0.50091		23.2567	20.7725	0.162969	0.93997	0.98306
GSMUA_Achr7T04530_001	GSMUA_Achr7G04530_001	1861	35.4562	30.7588	0.205038	0.811045	0.943547		35.4562	40.9987	-0.20954	0.80787	0.9426		26.2462	35.4562	-0.433928	0.613659	0.86575		26.2462	30.7588	-0.228889	0.789924	0.936919		26.2462	40.9987	-0.643468	0.456012	0.780436		30.7588	40.9987	-0.414579	0.630292	0.873321
GSMUA_Achr6T07690_001	GSMUA_Achr6G07690_001	114	0	0	0	1	1		0	0	0	1	1		0	0	0	1	1		0	0	0	1	1		0	0	0	1	1		0	0	0	1	1
GSMUA_Achr10T26350_001	GSMUA_Achr10G26350_001	144	0	0	0	1	1		0	0	0	1	1		0	0	0	1	1		0	0	0	1	1		0	0	0	1	1		0	0	0	1	1
GSMUA_Achr4T05480_001	GSMUA_Achr4G05480_001	434	0	1.39726	#NAME?	0.185547	0.50091		0	0.571632	#NAME?	0.158655	1		4.24333	0	inf	0.125675	0.50091		4.24333	1.39726	1.6026	0.43332	0.764791		4.24333	0.571632	2.89204	0.130781	0.50091		1.39726	0.571632	1.28944	0.551276	0.835069
GSMUA_Achr8T08570_001	GSMUA_Achr8G08570_001	1914	5.69388	132.41	-4.53945	5.41704e-06	0.00353273		5.69388	11.9352	-1.06774	0.265607	0.610763		5.72514	5.69388	0.00789897	0.993881	0.998245		5.72514	132.41	-4.53155	6.84177e-06	0.00414324		5.72514	11.9352	-1.05984	0.273921	0.620424		132.41	11.9352	3.47172	0.000204054	0.0434533
GSMUA_Achr4T28030_001	GSMUA_Achr4G28030_001	1506	0.431166	0.310521	0.473555	0.810551	1		0.431166	0.561913	-0.382103	0.834006	1		0.118741	0.431166	-1.86042	0.34632	1		0.118741	0.310521	-1.38687	0.496667	1		0.118741	0.561913	-2.24252	0.236234	1		0.310521	0.561913	-0.855657	0.651312	1
TCONS_00161813	XLOC_069150	336	1.56728	0	inf	0.158655	0.50091		1.56728	0	inf	0.158655	0.50091		5.6397	1.56728	1.84736	0.365231	0.711849		5.6397	0	inf	0.158655	0.50091		5.6397	0	inf	0.158655	0.50091		0	0	0	1	1
GSMUA_Achr6T07480_001	GSMUA_Achr6G07480_001	1319	0	0	0	1	1		0	0.109645	#NAME?	0.158655	1		0.279408	0	inf	0.185547	1		0.279408	0	inf	0.185547	1		0.279408	0.109645	1.34953	0.532882	1		0	0.109645	#NAME?	0.158655	1
GSMUA_Achr2T21240_001	GSMUA_Achr2G21240_001	723	0	0	0	1	1		0	0.240601	#NAME?	0.158655	1		0.31944	0	inf	0.158655	1		0.31944	0	inf	0.158655	1		0.31944	0.240601	0.408903	0.841156	1		0	0.240601	#NAME?	0.158655	1
GSMUA_Achr2T02220_001	GSMUA_Achr2G02220_001	1783	8.7415	8.4833	0.0432544	0.964137	0.989627		8.7415	14.4013	-0.720248	0.435546	0.766184		14.6694	8.7415	0.74686	0.423963	0.758146		14.6694	8.4833	0.790114	0.397269	0.737439		14.6694	14.4013	0.0266124	0.976249	0.992698		8.4833	14.4013	-0.763502	0.408124	0.745976
GSMUA_Achr9T00670_001	GSMUA_Achr9G00670_001	1542	23.891	29.9872	-0.327879	0.704522	0.905161		23.891	10.2936	1.21471	0.180373	0.50091		8.19394	23.891	-1.54384	0.102986	0.50091		8.19394	29.9872	-1.87172	0.0470366	0.50091		8.19394	10.2936	-0.329123	0.737324	0.918396		29.9872	10.2936	1.54259	0.0873081	0.50091
TCONS_00350125	XLOC_162305	205	151.118	0	inf	0.158655	0.50091		151.118	247.776	-0.713367	0.686142	0.897445		157.17	151.118	0.0566555	0.979113	0.993504		157.17	0	inf	0.185547	0.50091		157.17	247.776	-0.656711	0.730573	0.915576		0	247.776	#NAME?	0.0780876	0.50091
GSMUA_AchrUn_randomT26530_001	GSMUA_AchrUn_randomG26530_001	994	2.18521	0.523531	2.06142	0.247676	0.587991		2.18521	0.46777	2.2239	0.212352	0.541273		1.82016	2.18521	-0.263703	0.862649	0.960041		1.82016	0.523531	1.79772	0.322822	0.672656		1.82016	0.46777	1.96019	0.28102	0.628404		0.523531	0.46777	0.162475	0.936529	1
TCONS_00251192	XLOC_116217	240	10.3954	0	inf	0.158655	0.50091		10.3954	18.9012	-0.862536	0.662388	0.887428		14.485	10.3954	0.478613	0.814533	0.944591		14.485	0	inf	0.158655	0.50091		14.485	18.9012	-0.383923	0.845907	0.954775		0	18.9012	#NAME?	0.142525	0.50091
GSMUA_AchrUn_randomT12230_001	GSMUA_AchrUn_randomG12230_001	486	0	0	0	1	1		0	0	0	1	1		0.726652	0	inf	0.216029	1		0.726652	0	inf	0.216029	1		0.726652	0	inf	0.216029	1		0	0	0	1	1
TCONS_00029095	XLOC_014326	215	29.3498	0	inf	0.158655	0.50091		29.3498	11.3034	1.37659	0.499861	0.806959		0	29.3498	#NAME?	0.158655	0.50091		0	0	0	1	1		0	11.3034	#NAME?	0.158655	0.50091		0	11.3034	#NAME?	0.158655	0.50091
TCONS_00353474	XLOC_168558	289	6.05842	5.52184	0.133793	0.953229	0.986969		6.05842	3.58474	0.757073	0.739973	0.919267		7.73002	6.05842	0.35153	0.877526	0.964794		7.73002	5.52184	0.485324	0.831515	0.950155		7.73002	3.58474	1.1086	0.626971	0.871904		5.52184	3.58474	0.62328	0.784671	0.935049
GSMUA_Achr3T06430_001	GSMUA_Achr3G06430_001	2315	8.12642	11.8445	-0.54353	0.548723	0.834037		8.12642	9.18699	-0.176973	0.846466	0.954973		8.2802	8.12642	0.0270454	0.976923	0.99284		8.2802	11.8445	-0.516485	0.571123	0.84565		8.2802	9.18699	-0.149927	0.870467	0.962567		11.8445	9.18699	0.366557	0.680554	0.894996
GSMUA_Achr7T27630_001	GSMUA_Achr7G27630_001	4467	9.46403	15.6509	-0.72572	0.399284	0.739145		9.46403	16.7234	-0.821338	0.341784	0.691161		12.5216	9.46403	0.403891	0.638119	0.876942		12.5216	15.6509	-0.321829	0.708122	0.906541		12.5216	16.7234	-0.417447	0.628444	0.872692		15.6509	16.7234	-0.0956182	0.911967	0.97548
GSMUA_Achr11T17650_001	GSMUA_Achr11G17650_001	1590	1.89757	0.970298	0.96765	0.503785	0.809425		1.89757	2.02154	-0.0913065	0.944858	0.984549		0.814099	1.89757	-1.22087	0.417631	0.753493		0.814099	0.970298	-0.253225	0.87392	1		0.814099	2.02154	-1.31218	0.375719	0.720482		0.970298	2.02154	-1.05896	0.45628	0.780568
GSMUA_Achr3T20200_001	GSMUA_Achr3G20200_001	536	12.3512	1.80665	2.77327	0.0863853	0.50091		12.3512	6.54161	0.916937	0.486703	0.799254		2.14267	12.3512	-2.52718	0.118143	0.50091		2.14267	1.80665	0.246091	0.897402	0.970953		2.14267	6.54161	-1.61024	0.332828	0.682432		1.80665	6.54161	-1.85633	0.264235	0.60911
GSMUA_Achr6T21550_001	GSMUA_Achr6G21550_001	1285	27.3449	48.2141	-0.818185	0.344737	0.693931		27.3449	103.993	-1.92714	0.029776	0.50091		43.4454	27.3449	0.667931	0.441118	0.770357		43.4454	48.2141	-0.150254	0.861058	0.959497		43.4454	103.993	-1.25921	0.152231	0.50091		48.2141	103.993	-1.10896	0.206771	0.532637
GSMUA_Achr8T33800_001	GSMUA_Achr8G33800_001	1920	20.8295	28.9727	-0.476064	0.580205	0.85029		20.8295	23.9983	-0.204304	0.812432	0.943964		13.6372	20.8295	-0.611081	0.48932	0.800943		13.6372	28.9727	-1.08715	0.216925	0.547578		13.6372	23.9983	-0.815385	0.354531	0.702776		28.9727	23.9983	0.271761	0.751307	0.923584
TCONS_00054073	XLOC_022262	215	0	0	0	1	1		0	0	0	1	1		133.043	0	inf	0.158655	0.50091		133.043	0	inf	0.158655	0.50091		133.043	0	inf	0.158655	0.50091		0	0	0	1	1
GSMUA_Achr9T23340_001	GSMUA_Achr9G23340_001	3384	24.5219	31.6451	-0.367914	0.674073	0.892373		24.5219	39.8183	-0.699362	0.431604	0.763682		23.1144	24.5219	-0.0852795	0.921321	0.978119		23.1144	31.6451	-0.453194	0.603341	0.861097		23.1144	39.8183	-0.784642	0.376205	0.720806		31.6451	39.8183	-0.331448	0.711991	0.908362
GSMUA_Achr1T16240_001	GSMUA_Achr1G16240_001	912	3.68462	5.68542	-0.625751	0.629747	0.873122		3.68462	3.31563	0.152232	0.910266	0.975111		5.21819	3.68462	0.502031	0.705052	0.90536		5.21819	5.68542	-0.12372	0.921936	0.978304		5.21819	3.31563	0.654264	0.619247	0.868413		5.68542	3.31563	0.777984	0.54586	0.832723
GSMUA_Achr11T02400_001	GSMUA_Achr11G02400_001	279	0	0	0	1	1		0	0	0	1	1		0	0	0	1	1		0	0	0	1	1		0	0	0	1	1		0	0	0	1	1
GSMUA_Achr9T14720_001	GSMUA_Achr9G14720_001	141	0	0	0	1	1		0	0	0	1	1		0	0	0	1	1		0	0	0	1	1		0	0	0	1	1		0	0	0	1	1
GSMUA_Achr3T20540_001	GSMUA_Achr3G20540_001	513	0	0	0	1	1		0	0	0	1	1		0	0	0	1	1		0	0	0	1	1		0	0	0	1	1		0	0	0	1	1
GSMUA_Achr5T15910_001	GSMUA_Achr5G15910_001	908	5.1487	1.57789	1.70621	0.239792	0.577678		5.1487	8.07426	-0.649122	0.586804	0.853076		9.35938	5.1487	0.862204	0.475258	0.792106		9.35938	1.57789	2.56841	0.066108	0.50091		9.35938	8.07426	0.213082	0.850216	0.956079		1.57789	8.07426	-2.35533	0.0892932	0.50091
TCONS_00254659	XLOC_113612	549	3.18013	0	inf	0.111509	0.50091		3.18013	0	inf	0.111509	0.50091		38.3696	3.18013	3.59281	0.0093342	0.430016		38.3696	0	inf	0.0215193	0.50091		38.3696	0	inf	0.0215193	0.50091		0	0	0	1	1
TCONS_00339143	XLOC_163668	219	24.1711	21.1584	0.192054	0.925005	0.978965		24.1711	38.2824	-0.663399	0.737011	0.918287		0	24.1711	#NAME?	0.158655	0.50091		0	21.1584	#NAME?	0.158655	0.50091		0	38.2824	#NAME?	0.142525	0.50091		21.1584	38.2824	-0.855453	0.664991	0.888649
TCONS_00223659	XLOC_095749	235	0	0	0	1	1		0	0	0	1	1		17.5408	0	inf	0.158655	0.50091		17.5408	0	inf	0.158655	0.50091		17.5408	0	inf	0.158655	0.50091		0	0	0	1	1
TCONS_00325478	XLOC_154824	221	0	0	0	1	1		0	0	0	1	1		97.8146	0	inf	0.158655	0.50091		97.8146	0	inf	0.158655	0.50091		97.8146	0	inf	0.158655	0.50091		0	0	0	1	1
GSMUA_AchrUn_randomT03090_001	GSMUA_AchrUn_randomG03090_001	357	50.8081	46.1694	0.138122	0.904572	0.973373		50.8081	46.8585	0.116749	0.916754	0.976785		12.0117	50.8081	-2.08062	0.137276	0.50091		12.0117	46.1694	-1.9425	0.16622	0.50091		12.0117	46.8585	-1.96387	0.15303	0.50091		46.1694	46.8585	-0.0213729	0.984784	0.995313
TCONS_00011425	XLOC_003690	212	0	149.207	#NAME?	0.125675	0.50091		0	51.6281	#NAME?	0.142525	0.50091		0	0	0	1	1		0	149.207	#NAME?	0.125675	0.50091		0	51.6281	#NAME?	0.142525	0.50091		149.207	51.6281	1.53108	0.406553	0.744596
GSMUA_Achr7T16560_001	GSMUA_Achr7G16560_001	2558	3.16612	0.958398	1.72402	0.162326	0.50091		3.16612	2.93212	0.11077	0.917535	0.977058		2.38239	3.16612	-0.410307	0.715043	0.909602		2.38239	0.958398	1.31371	0.303137	0.652652		2.38239	2.93212	-0.299537	0.788751	0.936448		0.958398	2.93212	-1.61325	0.189108	0.506056
GSMUA_Achr6T14530_001	GSMUA_Achr6G14530_001	1359	21.3668	61.9975	-1.53684	0.0794403	0.50091		21.3668	47.2843	-1.14599	0.189802	0.507145		18.0391	21.3668	-0.244245	0.787074	0.935904		18.0391	61.9975	-1.78108	0.045782	0.50091		18.0391	47.2843	-1.39023	0.118085	0.50091		61.9975	47.2843	0.39085	0.649882	0.882563
Novel_000058	XLOC_009669	1266	5.20915	12.6562	-1.28072	0.25009	0.591178		5.20915	10.4177	-0.999918	0.374062	0.719025		8.6865	5.20915	0.737726	0.537915	0.828597		8.6865	12.6562	-0.542996	0.614844	0.866365		8.6865	10.4177	-0.262191	0.810058	0.943296		12.6562	10.4177	0.280805	0.778381	0.932868
Novel_000059	XLOC_009825	370	2.26938	0	inf	0.185547	0.50091		2.26938	10.6786	-2.23435	0.242898	0.581987		0	2.26938	#NAME?	0.185547	0.50091		0	0	0	1	1		0	10.6786	#NAME?	0.0804836	0.50091		0	10.6786	#NAME?	0.0804836	0.50091
TCONS_00159374	XLOC_081044	439	1.44072	0	inf	0.185547	0.50091		1.44072	3.35009	-1.21741	0.547925	0.833686		0	1.44072	#NAME?	0.185547	0.50091		0	0	0	1	1		0	3.35009	#NAME?	0.119658	0.50091		0	3.35009	#NAME?	0.119658	0.50091
TCONS_00152275	XLOC_074859	242	38.8488	34.3411	0.177934	0.925719	0.97913		38.8488	40.251	-0.0511537	0.97665	0.99276		26.9332	38.8488	-0.528485	0.801588	0.940454		26.9332	34.3411	-0.350552	0.867617	0.961807		26.9332	40.251	-0.579639	0.767242	0.929017		34.3411	40.251	-0.229088	0.895715	0.970439
GSMUA_Achr8T05400_001	GSMUA_Achr8G05400_001	983	8.13288	9.56452	-0.233927	0.831735	0.950224		8.13288	15.6601	-0.945259	0.366704	0.713151		16.9823	8.13288	1.06219	0.316438	0.666289		16.9823	9.56452	0.828264	0.423261	0.757737		16.9823	15.6601	0.116932	0.904723	0.973432		9.56452	15.6601	-0.711332	0.485949	0.798739
GSMUA_Achr7T23680_001	GSMUA_Achr7G23680_001	966	1.32464	0.362624	1.86906	0.350239	1		1.32464	1.61807	-0.288673	0.857594	0.95838		1.67624	1.32464	0.339629	0.836328	0.951554		1.67624	0.362624	2.20868	0.263549	0.608427		1.67624	1.61807	0.0509564	0.974225	0.99216		0.362624	1.61807	-2.15773	0.26759	0.61309
GSMUA_AchrUn_randomT19200_001	GSMUA_AchrUn_randomG19200_001	576	3.33222	1.58659	1.07055	0.544594	0.831935		3.33222	1.70538	0.966394	0.569229	0.844583		1.40376	3.33222	-1.24719	0.497673	0.805827		1.40376	1.58659	-0.176634	0.928754	0.979643		1.40376	1.70538	-0.280791	0.883363	0.966596		1.58659	1.70538	-0.104157	0.954974	0.987374
Novel_000051	XLOC_009090	444	0	0	0	1	1		0	0	0	1	1		4.01386	0	inf	0.125675	0.50091		4.01386	0	inf	0.125675	0.50091		4.01386	0	inf	0.125675	0.50091		0	0	0	1	1
Novel_000056	XLOC_009359	2198	3.92757	11.5352	-1.55433	0.129654	0.50091		3.92757	5.08932	-0.373837	0.730461	0.91554		10.748	3.92757	1.45236	0.164292	0.50091		10.748	11.5352	-0.101965	0.915669	0.97651		10.748	5.08932	1.07853	0.293189	0.641886		11.5352	5.08932	1.18049	0.241114	0.579502
Novel_000057	XLOC_009417	751	0.54131	0.258753	1.06488	0.622664	1		0.54131	0	inf	0.185547	1		3.61479	0.54131	2.73939	0.154418	0.50091		3.61479	0.258753	3.80426	0.0328944	0.50091		3.61479	0	inf	0.0843343	0.50091		0.258753	0	inf	0.158655	1
Novel_000054	XLOC_009359	2914	3.02944	5.8431	-0.947681	0.381506	0.725453		3.02944	2.60145	0.219734	0.847935	0.955435		3.19063	3.02944	0.07479	0.948031	0.985555		3.19063	5.8431	-0.872891	0.392178	0.73339		3.19063	2.60145	0.294524	0.786386	0.93573		5.8431	2.60145	1.16742	0.251658	0.592982
Novel_000055	XLOC_009359	2232	10.094	5.42566	0.895623	0.382227	0.72599		10.094	14.1134	-0.483571	0.605367	0.862112		0	10.094	#NAME?	0.0182068	0.50091		0	5.42566	#NAME?	0.0285611	0.50091		0	14.1134	#NAME?	0.0113076	0.467462		5.42566	14.1134	-1.37919	0.162603	0.50091
GSMUA_Achr9T06210_001	GSMUA_Achr9G06210_001	3069	71.998	74.6037	-0.0512896	0.957475	0.987891		71.998	130.064	-0.853197	0.406681	0.744703		30.9211	71.998	-1.21936	0.181696	0.50091		30.9211	74.6037	-1.27065	0.166691	0.50091		30.9211	130.064	-2.07256	0.0359498	0.50091		74.6037	130.064	-0.801908	0.437769	0.76801
GSMUA_Achr4T14970_001	GSMUA_Achr4G14970_001	186	0	0	0	1	1		0	0	0	1	1		0	0	0	1	1		0	0	0	1	1		0	0	0	1	1		0	0	0	1	1
GSMUA_Achr9T08640_001	GSMUA_Achr9G08640_001	2333	4.87267	5.43394	-0.157285	0.874511	0.963786		4.87267	11.8412	-1.28102	0.174758	0.50091		6.49527	4.87267	0.414676	0.676031	0.893105		6.49527	5.43394	0.257392	0.792753	0.937938		6.49527	11.8412	-0.866349	0.349902	0.698615		5.43394	11.8412	-1.12374	0.22724	0.561637
GSMUA_Achr6T01800_001	GSMUA_Achr6G01800_001	1902	14.3382	10.8649	0.400191	0.657391	0.885344		14.3382	24.2557	-0.758464	0.385232	0.72836		9.82188	14.3382	-0.545791	0.552605	0.835799		9.82188	10.8649	-0.1456	0.875852	0.964332		9.82188	24.2557	-1.30425	0.149134	0.50091		10.8649	24.2557	-1.15865	0.191502	0.50974
GSMUA_Achr5T14340_001	GSMUA_Achr5G14340_001	629	13.9651	15.0272	-0.10575	0.926132	0.979169		13.9651	19.5652	-0.486466	0.657059	0.885181		10.019	13.9651	-0.479088	0.693102	0.900591		10.019	15.0272	-0.584838	0.625896	0.871403		10.019	19.5652	-0.965554	0.403985	0.742773		15.0272	19.5652	-0.380716	0.724406	0.913299
GSMUA_Achr9T08070_001	GSMUA_Achr9G08070_001	2847	0.208415	0.300651	-0.528627	0.771871	1		0.208415	0.228865	-0.135037	0.941646	1		0.400375	0.208415	0.941892	0.599822	1		0.400375	0.300651	0.413266	0.808415	1		0.400375	0.228865	0.806855	0.640415	1		0.300651	0.228865	0.39359	0.822691	1
GSMUA_Achr9T28000_001	GSMUA_Achr9G28000_001	2403	42.1131	36.0166	0.225606	0.79573	0.938828		42.1131	136.427	-1.69579	0.0784377	0.50091		123.66	42.1131	1.55404	0.0950226	0.50091		123.66	36.0166	1.77965	0.0551046	0.50091		123.66	136.427	-0.141749	0.88892	0.968386		36.0166	136.427	-1.9214	0.0455015	0.50091
GSMUA_Achr8T12060_001	GSMUA_Achr8G12060_001	609	0	0.360428	#NAME?	0.158655	1		0	0	0	1	1		0	0	0	1	1		0	0.360428	#NAME?	0.158655	1		0	0	0	1	1		0.360428	0	inf	0.158655	1
GSMUA_Achr1T00510_001	GSMUA_Achr1G00510_001	618	0	0	0	1	1		0	0.304718	#NAME?	0.158655	1		0	0	0	1	1		0	0	0	1	1		0	0.304718	#NAME?	0.158655	1		0	0.304718	#NAME?	0.158655	1
GSMUA_Achr3T26860_001	GSMUA_Achr3G26860_001	945	0.58489	0.560316	0.0619247	0.975787	1		0.58489	0.66608	-0.18753	0.924372	1		0.863807	0.58489	0.562544	0.775827	1		0.863807	0.560316	0.624468	0.751921	1		0.863807	0.66608	0.375014	0.844222	1		0.560316	0.66608	-0.249455	0.899514	1
GSMUA_Achr9T28740_001	GSMUA_Achr9G28740_001	838	0	0	0	1	1		0	0.391077	#NAME?	0.185547	1		3.83867	0	inf	0.0735147	0.50091		3.83867	0	inf	0.0735147	0.50091		3.83867	0.391077	3.29508	0.0820855	0.50091		0	0.391077	#NAME?	0.185547	1
GSMUA_Achr6T25020_001	GSMUA_Achr6G25020_001	2494	36.4242	70.7387	-0.957603	0.287033	0.63498		36.4242	64.5799	-0.826189	0.35836	0.706163		30.401	36.4242	-0.260776	0.762821	0.92758		30.401	70.7387	-1.21838	0.173333	0.50091		30.401	64.5799	-1.08696	0.224502	0.55794		70.7387	64.5799	0.131415	0.887512	0.967945
TCONS_00269389	XLOC_135352	214	30.8683	0	inf	0.158655	0.50091		30.8683	0	inf	0.158655	0.50091		0	30.8683	#NAME?	0.158655	0.50091		0	0	0	1	1		0	0	0	1	1		0	0	0	1	1
GSMUA_Achr2T02640_001	GSMUA_Achr2G02640_001	1698	0.373943	1.9757	-2.40147	0.141848	0.50091		0.373943	0.325813	0.198775	0.917049	1		3.0867	0.373943	3.04517	0.0575191	0.50091		3.0867	1.9757	0.643698	0.610916	0.864461		3.0867	0.325813	3.24395	0.0430396	0.50091		1.9757	0.325813	2.60025	0.111715	0.50091
GSMUA_Achr4T01640_001	GSMUA_Achr4G01640_001	1932	11.5072	14.8471	-0.367644	0.681581	0.895559		11.5072	12.9341	-0.168643	0.851	0.95635		5.04407	11.5072	-1.18988	0.229531	0.564857		5.04407	14.8471	-1.55752	0.110711	0.50091		5.04407	12.9341	-1.35852	0.164861	0.50091		14.8471	12.9341	0.199001	0.821608	0.946902
GSMUA_Achr3T28160_001	GSMUA_Achr3G28160_001	2174	9.63681	13.6581	-0.503129	0.574791	0.847695		9.63681	16.3777	-0.76511	0.390006	0.731706		5.48867	9.63681	-0.812099	0.401854	0.741108		5.48867	13.6581	-1.31523	0.166348	0.50091		5.48867	16.3777	-1.57721	0.0947354	0.50091		13.6581	16.3777	-0.261981	0.763307	0.92776
TCONS_00336041	XLOC_173466	237	23.1074	20.3534	0.183085	0.936029	0.981771		23.1074	5.14938	2.16589	0.316898	0.666784		0	23.1074	#NAME?	0.185547	0.50091		0	20.3534	#NAME?	0.185547	0.50091		0	5.14938	#NAME?	0.158655	0.50091		20.3534	5.14938	1.9828	0.359536	0.707343
TCONS_00331770	XLOC_166048	447	2.76384	1.3063	1.08119	0.607183	0.863046		2.76384	2.69165	0.0381811	0.983487	0.994868		3.15979	2.76384	0.193155	0.919386	0.977584		3.15979	1.3063	1.27434	0.544553	0.831905		3.15979	2.69165	0.231336	0.900204	0.972021		1.3063	2.69165	-1.04301	0.610098	0.864175
GSMUA_Achr9T20990_001	GSMUA_Achr9G20990_001	1156	3.88681	7.45619	-0.939852	0.42409	0.75821		3.88681	4.37993	-0.17232	0.888247	0.968197		6.10913	3.88681	0.652379	0.5916	0.855612		6.10913	7.45619	-0.287472	0.798827	0.9395		6.10913	4.37993	0.48006	0.684257	0.896644		7.45619	4.37993	0.767532	0.500422	0.807348
GSMUA_Achr3T01250_001	GSMUA_Achr3G01250_001	366	0	0	0	1	1		0	0	0	1	1		0	0	0	1	1		0	0	0	1	1		0	0	0	1	1		0	0	0	1	1
GSMUA_Achr9T17040_001	GSMUA_Achr9G17040_001	843	19.2001	7.87571	1.28563	0.236854	0.574846		19.2001	14.353	0.419763	0.674645	0.892519		7.10409	19.2001	-1.43439	0.201116	0.524224		7.10409	7.87571	-0.14876	0.902086	0.972547		7.10409	14.353	-1.01463	0.369957	0.715842		7.87571	14.353	-0.865866	0.429861	0.762307
TCONS_00342185	XLOC_171797	422	4.75151	16.4249	-1.78942	0.243561	0.582995		4.75151	13.9435	-1.55314	0.309678	0.65931		3.64436	4.75151	-0.38272	0.833742	0.950785		3.64436	16.4249	-2.17214	0.183958	0.50091		3.64436	13.9435	-1.93586	0.234835	0.572232		16.4249	13.9435	0.236287	0.855585	0.957619
GSMUA_Achr5T22110_001	GSMUA_Achr5G22110_001	1187	2.31264	2.49581	-0.10997	0.936287	0.981862		2.31264	5.8597	-1.34129	0.28622	0.634144		6.38366	2.31264	1.46484	0.250805	0.592125		6.38366	2.49581	1.35487	0.281785	0.629225		6.38366	5.8597	0.123556	0.912828	0.975731		2.49581	5.8597	-1.23132	0.320992	0.670897
GSMUA_Achr11T13850_001	GSMUA_Achr11G13850_001	1008	0.178731	0	inf	0.158655	1		0.178731	0	inf	0.158655	1		0	0.178731	#NAME?	0.158655	1		0	0	0	1	1		0	0	0	1	1		0	0	0	1	1
GSMUA_Achr8T29650_001	GSMUA_Achr8G29650_001	1596	1.50866	2.60815	-0.789762	0.553001	0.835996		1.50866	3.50035	-1.21424	0.344419	0.693581		2.43636	1.50866	0.691466	0.610347	0.864227		2.43636	2.60815	-0.0982965	0.938701	0.982689		2.43636	3.50035	-0.522771	0.67063	0.891182		2.60815	3.50035	-0.424474	0.723711	0.913079
GSMUA_Achr8T24800_001	GSMUA_Achr8G24800_001	1448	70.8609	101.238	-0.51469	0.561184	0.840621		70.8609	121.337	-0.775959	0.389251	0.731185		48.5695	70.8609	-0.544939	0.528285	0.823208		48.5695	101.238	-1.05963	0.22808	0.562809		48.5695	121.337	-1.3209	0.139872	0.50091		101.238	121.337	-0.261269	0.775386	0.932051
GSMUA_Achr7T24840_001	GSMUA_Achr7G24840_001	862	40.3059	77.8055	-0.948883	0.276199	0.623057		40.3059	123.448	-1.61484	0.0663113	0.50091		13.7599	40.3059	-1.55052	0.113794	0.50091		13.7599	77.8055	-2.4994	0.0098181	0.439326		13.7599	123.448	-3.16536	0.00117005	0.133144		77.8055	123.448	-0.665958	0.441565	0.770642
Novel_000670	XLOC_089134	433	8.92922	4.21435	1.08323	0.50186	0.808159		8.92922	3.44619	1.37353	0.394465	0.735214		3.41418	8.92922	-1.387	0.416952	0.753009		3.41418	4.21435	-0.303772	0.86768	0.961847		3.41418	3.44619	-0.0134642	0.994108	0.998346		4.21435	3.44619	0.290308	0.867032	0.961677
GSMUA_AchrUn_randomT10410_001	GSMUA_AchrUn_randomG10410_001	870	0.655792	1.67423	-1.35219	0.462186	0.784528		0.655792	2.60193	-1.98827	0.258849	0.602286		3.63738	0.655792	2.47159	0.158439	0.50091		3.63738	1.67423	1.1194	0.459534	0.782656		3.63738	2.60193	0.483317	0.733127	0.916798		1.67423	2.60193	-0.636084	0.676252	0.893163
GSMUA_Achr9T06720_001	GSMUA_Achr9G06720_001	756	0	0.512417	#NAME?	0.185547	1		0	1.35406	#NAME?	0.119658	0.50091		0.596396	0	inf	0.185547	1		0.596396	0.512417	0.218952	0.923532	1		0.596396	1.35406	-1.18295	0.559309	0.839683		0.512417	1.35406	-1.4019	0.488978	0.800774
GSMUA_Achr9T06010_001	GSMUA_Achr9G06010_001	3816	10.1301	13.688	-0.43427	0.613614	0.865727		10.1301	10.6292	-0.0693857	0.935751	0.981682		6.49143	10.1301	-0.642036	0.466682	0.786969		6.49143	13.688	-1.07631	0.220938	0.553091		6.49143	10.6292	-0.711422	0.418819	0.754358		13.688	10.6292	0.364884	0.67061	0.891182
GSMUA_Achr10T02110_001	GSMUA_Achr10G02110_001	276	50.7749	3.53399	3.84475	0.0300422	0.50091		50.7749	15.2775	1.73271	0.269362	0.615128		10.1574	50.7749	-2.32158	0.22499	0.558506		10.1574	3.53399	1.52317	0.481525	0.796014		10.1574	15.2775	-0.588874	0.768521	0.92945		3.53399	15.2775	-2.11204	0.257775	0.600988
GSMUA_Achr6T16510_001	GSMUA_Achr6G16510_001	1802	45.7884	45.0823	0.0224228	0.979282	0.993546		45.7884	74.0308	-0.693142	0.432951	0.764465		19.9579	45.7884	-1.19802	0.16798	0.50091		19.9579	45.0823	-1.1756	0.176299	0.50091		19.9579	74.0308	-1.89116	0.0335399	0.50091		45.0823	74.0308	-0.715565	0.418442	0.754035
TCONS_00160070	XLOC_066627	229	0	0	0	1	1		0	0	0	1	1		45.0404	0	inf	0.185547	0.50091		45.0404	0	inf	0.185547	0.50091		45.0404	0	inf	0.185547	0.50091		0	0	0	1	1
GSMUA_Achr6T04380_001	GSMUA_Achr6G04380_001	2118	8.83913	6.47659	0.44867	0.637615	0.876607		8.83913	7.48013	0.240841	0.796563	0.938975		7.88385	8.83913	-0.165003	0.861737	0.959802		7.88385	6.47659	0.283666	0.769422	0.929893		7.88385	7.48013	0.0758376	0.936354	0.981874		6.47659	7.48013	-0.207829	0.82769	0.94871
GSMUA_Achr4T30780_001	GSMUA_Achr4G30780_001	1855	3.87935	1.2155	1.67427	0.187064	0.502949		3.87935	2.94451	0.397789	0.72516	0.91357		2.41186	3.87935	-0.685669	0.564339	0.842418		2.41186	1.2155	0.988601	0.459227	0.782415		2.41186	2.94451	-0.287881	0.811299	0.943651		1.2155	2.94451	-1.27648	0.320253	0.67024
GSMUA_Achr6T16870_001	GSMUA_Achr6G16870_001	562	34.3884	92.8058	-1.43229	0.126357	0.50091		34.3884	167.655	-2.28551	0.0142166	0.50091		32.3131	34.3884	-0.0897996	0.929562	0.979854		32.3131	92.8058	-1.52209	0.110865	0.50091		32.3131	167.655	-2.3753	0.0124084	0.484972		92.8058	167.655	-0.853212	0.324015	0.673839
GSMUA_Achr6T23810_001	GSMUA_Achr6G23810_001	3370	14.2241	27.2401	-0.937394	0.278875	0.626061		14.2241	23.7759	-0.741167	0.391175	0.732672		11.8947	14.2241	-0.25802	0.764614	0.928259		11.8947	27.2401	-1.19541	0.169045	0.50091		11.8947	23.7759	-0.999187	0.249618	0.590592		27.2401	23.7759	0.196227	0.82192	0.947021
GSMUA_Achr9T05180_001	GSMUA_Achr9G05180_001	496	0	0	0	1	1		0	0	0	1	1		0.626325	0	inf	0.158655	1		0.626325	0	inf	0.158655	1		0.626325	0	inf	0.158655	1		0	0	0	1	1
TCONS_00164946	XLOC_074027	251	0	0	0	1	1		0	0	0	1	1		9.93635	0	inf	0.158655	0.50091		9.93635	0	inf	0.158655	0.50091		9.93635	0	inf	0.158655	0.50091		0	0	0	1	1
GSMUA_Achr1T23990_001	GSMUA_Achr1G23990_001	993	0	0.174745	#NAME?	0.158655	1		0	0	0	1	1		0	0	0	1	1		0	0.174745	#NAME?	0.158655	1		0	0	0	1	1		0.174745	0	inf	0.158655	1
GSMUA_Achr3T16540_001	GSMUA_Achr3G16540_001	330	0	0	0	1	1		0	0	0	1	1		0	0	0	1	1		0	0	0	1	1		0	0	0	1	1		0	0	0	1	1
GSMUA_AchrUn_randomT03860_001	GSMUA_AchrUn_randomG03860_001	225	0	0	0	1	1		0	0	0	1	1		0	0	0	1	1		0	0	0	1	1		0	0	0	1	1		0	0	0	1	1
GSMUA_Achr4T07200_001	GSMUA_Achr4G07200_001	1623	1.57756	2.36754	-0.585699	0.660072	0.886516		1.57756	1.80222	-0.192082	0.887124	0.96779		0.542752	1.57756	-1.53933	0.335003	0.684567		0.542752	2.36754	-2.12503	0.169065	0.50091		0.542752	1.80222	-1.73141	0.268223	0.613861		2.36754	1.80222	0.393617	0.760651	0.926808
TCONS_00166893	XLOC_077170	256	0	0	0	1	1		0	0	0	1	1		17.0449	0	inf	0.185547	0.50091		17.0449	0	inf	0.185547	0.50091		17.0449	0	inf	0.185547	0.50091		0	0	0	1	1
GSMUA_Achr4T08430_001	GSMUA_Achr4G08430_001	729	107.869	79.8208	0.434439	0.612902	0.865381		107.869	144.547	-0.422268	0.62474	0.870917		96.4988	107.869	-0.160692	0.851485	0.956451		96.4988	79.8208	0.273747	0.750162	0.923155		96.4988	144.547	-0.58296	0.499992	0.807047		79.8208	144.547	-0.856707	0.321792	0.671654
GSMUA_Achr4T17860_001	GSMUA_Achr4G17860_001	531	9.67078	4.13667	1.22516	0.399875	0.739741		9.67078	17.207	-0.831289	0.499834	0.806959		14.7295	9.67078	0.607009	0.638243	0.877001		14.7295	4.13667	1.83217	0.196883	0.517915		14.7295	17.207	-0.224279	0.850478	0.956147		4.13667	17.207	-2.05645	0.132277	0.50091
GSMUA_Achr10T30160_001	GSMUA_Achr10G30160_001	231	0	0	0	1	1		0	0	0	1	1		0	0	0	1	1		0	0	0	1	1		0	0	0	1	1		0	0	0	1	1
TCONS_00354170	XLOC_169809	330	0	0	0	1	1		0	0	0	1	1		4.0436	0	inf	0.185547	0.50091		4.0436	0	inf	0.185547	0.50091		4.0436	0	inf	0.185547	0.50091		0	0	0	1	1
TCONS_00353787	XLOC_169097	331	0	0	0	1	1		0	0	0	1	1		13.9778	0	inf	0.111509	0.50091		13.9778	0	inf	0.111509	0.50091		13.9778	0	inf	0.111509	0.50091		0	0	0	1	1
GSMUA_Achr10T10760_001	GSMUA_Achr10G10760_001	2940	0.905429	3.53156	-1.96363	0.101558	0.50091		0.905429	1.76823	-0.965632	0.44302	0.771926		0.386483	0.905429	-1.2282	0.42072	1		0.386483	3.53156	-3.19183	0.0210806	0.50091		0.386483	1.76823	-2.19383	0.126503	0.50091		3.53156	1.76823	0.998003	0.356752	0.704588
TCONS_00139713	XLOC_069421	233	13.3908	0	inf	0.158655	0.50091		13.3908	0	inf	0.158655	0.50091		0	13.3908	#NAME?	0.158655	0.50091		0	0	0	1	1		0	0	0	1	1		0	0	0	1	1
TCONS_00160388	XLOC_067075	276	0	0	0	1	1		0	0	0	1	1		5.07871	0	inf	0.158655	0.50091		5.07871	0	inf	0.158655	0.50091		5.07871	0	inf	0.158655	0.50091		0	0	0	1	1
TCONS_00228041	XLOC_102476	288	0	0	0	1	1		0	0	0	1	1		7.88512	0	inf	0.185547	0.50091		7.88512	0	inf	0.185547	0.50091		7.88512	0	inf	0.185547	0.50091		0	0	0	1	1
GSMUA_Achr3T16900_001	GSMUA_Achr3G16900_001	1170	15.1631	18.0751	-0.25344	0.787677	0.936061		15.1631	15.1029	0.00574168	0.995157	0.998725		11.38	15.1631	-0.414059	0.675553	0.892995		11.38	18.0751	-0.667499	0.493258	0.803283		11.38	15.1029	-0.408317	0.676648	0.893298		18.0751	15.1029	0.259182	0.780544	0.933654
GSMUA_Achr9T21100_001	GSMUA_Achr9G21100_001	941	90.3994	76.4549	0.241705	0.778295	0.932818		90.3994	46.551	0.957502	0.265834	0.611064		18.2465	90.3994	-2.3087	0.0127062	0.488899		18.2465	76.4549	-2.06699	0.0255464	0.50091		18.2465	46.551	-1.35119	0.145171	0.50091		76.4549	46.551	0.715797	0.405014	0.743352
GSMUA_Achr7T22500_001	GSMUA_Achr7G22500_001	354	0	0	0	1	1		0	0	0	1	1		1.54655	0	inf	0.158655	0.50091		1.54655	0	inf	0.158655	0.50091		1.54655	0	inf	0.158655	0.50091		0	0	0	1	1
GSMUA_Achr7T05320_001	GSMUA_Achr7G05320_001	568	2.98934	0	inf	0.111509	0.50091		2.98934	1.04702	1.51354	0.417377	0.753338		0	2.98934	#NAME?	0.111509	0.50091		0	0	0	1	1		0	1.04702	#NAME?	0.158655	1		0	1.04702	#NAME?	0.158655	1
TCONS_00352434	XLOC_166701	330	5.03078	7.7569	-0.624697	0.744128	0.920769		5.03078	3.38087	0.573388	0.778684	0.932998		16.1744	5.03078	1.68486	0.359594	0.707407		16.1744	7.7569	1.06016	0.532357	0.825204		16.1744	3.38087	2.25824	0.219477	0.551123		7.7569	3.38087	1.19809	0.531331	0.824715
GSMUA_Achr7T07220_001	GSMUA_Achr7G07220_001	1200	0	0	0	1	1		0	0	0	1	1		0	0	0	1	1		0	0	0	1	1		0	0	0	1	1		0	0	0	1	1
GSMUA_Achr10T25880_001	GSMUA_Achr10G25880_001	1038	16.6758	6.75661	1.30339	0.217909	0.548874		16.6758	53.5408	-1.68288	0.0653658	0.50091		5.32409	16.6758	-1.64715	0.138521	0.50091		5.32409	6.75661	-0.343767	0.773165	0.931262		5.32409	53.5408	-3.33003	0.0017935	0.174606		6.75661	53.5408	-2.98627	0.00310807	0.23935
TCONS_00249272	XLOC_123641	211	0	31.44	#NAME?	0.158655	0.50091		0	0	0	1	1		0	0	0	1	1		0	31.44	#NAME?	0.158655	0.50091		0	0	0	1	1		31.44	0	inf	0.158655	0.50091
TCONS_00074936	XLOC_027907	240	0	0	0	1	1		0	0	0	1	1		14.485	0	inf	0.158655	0.50091		14.485	0	inf	0.158655	0.50091		14.485	0	inf	0.158655	0.50091		0	0	0	1	1
GSMUA_Achr7T00110_001	GSMUA_Achr7G00110_001	1759	7.89315	6.29115	0.327278	0.74283	0.920287		7.89315	8.21217	-0.0571623	0.9529	0.986861		2.665	7.89315	-1.56647	0.163531	0.50091		2.665	6.29115	-1.23919	0.276277	0.623171		2.665	8.21217	-1.62363	0.144361	0.50091		6.29115	8.21217	-0.38444	0.695996	0.901702
GSMUA_Achr6T10770_001	GSMUA_Achr6G10770_001	1404	1.40796	1.01373	0.473928	0.756292	0.925229		1.40796	3.96815	-1.49486	0.260679	0.604698		1.93989	1.40796	0.462372	0.748999	0.922768		1.93989	1.01373	0.9363	0.530037	0.824051		1.93989	3.96815	-1.03249	0.422583	0.757322		1.01373	3.96815	-1.96879	0.153332	0.50091
TCONS_00260619	XLOC_122808	266	0	0	0	1	1		0	0	0	1	1		6.46343	0	inf	0.158655	0.50091		6.46343	0	inf	0.158655	0.50091		6.46343	0	inf	0.158655	0.50091		0	0	0	1	1
TCONS_00058003	XLOC_029184	247	66.0868	14.6596	2.17252	0.271448	0.617427		66.0868	0	inf	0.102952	0.50091		33.9635	66.0868	-0.960378	0.601528	0.860333		33.9635	14.6596	1.21214	0.575392	0.847997		33.9635	0	inf	0.158655	0.50091		14.6596	0	inf	0.185547	0.50091
GSMUA_Achr2T22690_001	GSMUA_Achr2G22690_001	120	0	0	0	1	1		0	0	0	1	1		0	0	0	1	1		0	0	0	1	1		0	0	0	1	1		0	0	0	1	1
GSMUA_Achr8T26110_001	GSMUA_Achr8G26110_001	474	0	0	0	1	1		0	0	0	1	1		0	0	0	1	1		0	0	0	1	1		0	0	0	1	1		0	0	0	1	1
GSMUA_Achr9T03260_001	GSMUA_Achr9G03260_001	1070	15.8588	28.0338	-0.821881	0.376127	0.720737		15.8588	15.0431	0.0761803	0.936752	0.981971		11.6887	15.8588	-0.440168	0.661056	0.886913		11.6887	28.0338	-1.26205	0.19155	0.509828		11.6887	15.0431	-0.363988	0.714928	0.909567		28.0338	15.0431	0.898061	0.329341	0.678886
GSMUA_AchrUn_randomT02350_001	GSMUA_AchrUn_randomG02350_001	609	2.2686	3.60428	-0.667908	0.683816	0.896495		2.2686	1.87105	0.277957	0.872639	0.963255		0.423708	2.2686	-2.42066	0.201059	0.524132		0.423708	3.60428	-3.08857	0.0875307	0.50091		0.423708	1.87105	-2.1427	0.257748	0.600955		3.60428	1.87105	0.945865	0.56411	0.842323
TCONS_00051721	XLOC_017732	313	0	0	0	1	1		0	2.67044	#NAME?	0.185547	0.50091		12.7519	0	inf	0.125675	0.50091		12.7519	0	inf	0.125675	0.50091		12.7519	2.67044	2.25556	0.270131	0.616037		0	2.67044	#NAME?	0.185547	0.50091
TCONS_00195635	XLOC_091217	340	0	0	0	1	1		0	2.06304	#NAME?	0.185547	0.50091		8.97494	0	inf	0.125675	0.50091		8.97494	0	inf	0.125675	0.50091		8.97494	2.06304	2.12113	0.299717	0.648936		0	2.06304	#NAME?	0.185547	0.50091
TCONS_00346370	XLOC_171055	228	0	0	0	1	1		0	27.4111	#NAME?	0.142525	0.50091		0	0	0	1	1		0	0	0	1	1		0	27.4111	#NAME?	0.142525	0.50091		0	27.4111	#NAME?	0.142525	0.50091
GSMUA_Achr2T20500_001	GSMUA_Achr2G20500_001	728	12.7671	23.3182	-0.869026	0.409756	0.747292		12.7671	40.7346	-1.67382	0.0979554	0.50091		22.122	12.7671	0.793052	0.45903	0.7823		22.122	23.3182	-0.0759739	0.939639	0.983006		22.122	40.7346	-0.880771	0.358035	0.705852		23.3182	40.7346	-0.804797	0.391626	0.733006
TCONS_00346372	XLOC_171061	455	0.663856	1.25597	-0.919858	0.670789	1		0.663856	2.59848	-1.96873	0.303658	0.653152		0	0.663856	#NAME?	0.158655	1		0	1.25597	#NAME?	0.185547	1		0	2.59848	#NAME?	0.125675	0.50091		1.25597	2.59848	-1.04887	0.60809	0.863436
GSMUA_Achr4T25120_001	GSMUA_Achr4G25120_001	1344	0.371317	0.475204	-0.355895	0.857031	1		0.371317	0.321594	0.20741	0.919028	1		0.818896	0.371317	1.14103	0.54673	1		0.818896	0.475204	0.785134	0.66675	1		0.818896	0.321594	1.34844	0.476331	1		0.475204	0.321594	0.563305	0.775532	1
GSMUA_Achr5T08390_001	GSMUA_Achr5G08390_001	237	0	0	0	1	1		0	0	0	1	1		0	0	0	1	1		0	0	0	1	1		0	0	0	1	1		0	0	0	1	1
TCONS_00056825	XLOC_027490	312	2.10683	13.5656	-2.68681	0.14997	0.50091		2.10683	5.39908	-1.35764	0.491932	0.802526		28.6766	2.10683	3.76673	0.0447816	0.50091		28.6766	13.5656	1.07992	0.52192	0.819758		28.6766	5.39908	2.40909	0.182335	0.50091		13.5656	5.39908	1.32917	0.459073	0.782336
GSMUA_Achr3T28890_001	GSMUA_Achr3G28890_001	693	97.37	88.3198	0.140739	0.869866	0.96243		97.37	126.459	-0.377126	0.660953	0.886887		64.8962	97.37	-0.585342	0.501168	0.807858		64.8962	88.3198	-0.444603	0.609599	0.863985		64.8962	126.459	-0.962468	0.269393	0.615173		88.3198	126.459	-0.517865	0.54721	0.833315
GSMUA_Achr4T28350_001	GSMUA_Achr4G28350_001	1122	6.6792	11.1723	-0.742178	0.488467	0.800492		6.6792	18.9854	-1.50715	0.142313	0.50091		37.7569	6.6792	2.49899	0.0133007	0.499574		37.7569	11.1723	1.75681	0.0622776	0.50091		37.7569	18.9854	0.991845	0.266075	0.611269		11.1723	18.9854	-0.764969	0.426188	0.759714
TCONS_00056826	XLOC_027490	344	0	0	0	1	1		0	4.14182e-05	#NAME?	0.499983	1		15.416	0	inf	0.136322	0.50091		15.416	0	inf	0.136322	0.50091		15.416	4.14182e-05	18.5057	0.999575	0.999882		0	4.14182e-05	#NAME?	0.499983	1
GSMUA_Achr1T09310_001	GSMUA_Achr1G09310_001	162	0	0	0	1	1		0	0	0	1	1		0	0	0	1	1		0	0	0	1	1		0	0	0	1	1		0	0	0	1	1
TCONS_00056828	XLOC_027492	395	0	0	0	1	1		0	0	0	1	1		5.52275	0	inf	0.128815	0.50091		5.52275	0	inf	0.128815	0.50091		5.52275	0	inf	0.128815	0.50091		0	0	0	1	1
GSMUA_Achr11T10580_001	GSMUA_Achr11G10580_001	721	1.43971	1.92606	-0.419876	0.807942	0.942633		1.43971	2.41569	-0.746659	0.653599	0.883896		2.5666	1.43971	0.834082	0.623244	0.870298		2.5666	1.92606	0.414205	0.801075	0.940309		2.5666	2.41569	0.0874227	0.955794	0.987479		1.92606	2.41569	-0.326783	0.839036	0.952512
GSMUA_Achr11T21190_001	GSMUA_Achr11G21190_001	603	0	0	0	1	1		0	0	0	1	1		0	0	0	1	1		0	0	0	1	1		0	0	0	1	1		0	0	0	1	1
GSMUA_Achr1T14000_001	GSMUA_Achr1G14000_001	744	0.2745	0	inf	0.158655	1		0.2745	0.230885	0.249635	0.902619	1		0	0.2745	#NAME?	0.158655	1		0	0	0	1	1		0	0.230885	#NAME?	0.158655	1		0	0.230885	#NAME?	0.158655	1
GSMUA_Achr1T19710_001	GSMUA_Achr1G19710_001	1525	0.106184	0	inf	0.158655	1		0.106184	0.553706	-2.38256	0.208241	1		0.233916	0.106184	1.13943	0.59852	1		0.233916	0	inf	0.185547	1		0.233916	0.553706	-1.24313	0.5395	1		0	0.553706	#NAME?	0.119658	1
TCONS_00233328	XLOC_110643	205	0	0	0	1	1		0	0	0	1	1		157.17	0	inf	0.185547	0.50091		157.17	0	inf	0.185547	0.50091		157.17	0	inf	0.185547	0.50091		0	0	0	1	1
GSMUA_Achr6T20940_001	GSMUA_Achr6G20940_001	704	1.19502	2.56861	-1.10395	0.527618	0.822824		1.19502	2.001	-0.743685	0.673835	0.892317		9.32685	1.19502	2.96436	0.0655375	0.50091		9.32685	2.56861	1.8604	0.188705	0.505413		9.32685	2.001	2.22067	0.122784	0.50091		2.56861	2.001	0.360269	0.820961	0.946701
GSMUA_Achr10T04440_001	GSMUA_Achr10G04440_001	759	0	0	0	1	1		0	0	0	1	1		0	0	0	1	1		0	0	0	1	1		0	0	0	1	1		0	0	0	1	1
GSMUA_Achr4T11840_001	GSMUA_Achr4G11840_001	771	1.04096	22.8956	-4.45909	0.00325127	0.245891		1.04096	0.658465	0.66073	0.73803	1		1.44724	1.04096	0.475399	0.796634	1		1.44724	22.8956	-3.98369	0.00546999	0.334148		1.44724	0.658465	1.13613	0.552777	1		22.8956	0.658465	5.11982	0.00136284	0.146629
TCONS_00161387	XLOC_068491	255	0	0	0	1	1		0	0	0	1	1		87.8075	0	inf	0.0926632	0.50091		87.8075	0	inf	0.0926632	0.50091		87.8075	0	inf	0.0926632	0.50091		0	0	0	1	1
TCONS_00276596	XLOC_131760	260	22.7666	25.4914	-0.163089	0.929552	0.979854		22.7666	2.9269	2.95948	0.134108	0.50091		22.7827	22.7666	0.00101961	0.999588	0.999886		22.7827	25.4914	-0.16207	0.932517	0.980757		22.7827	2.9269	2.9605	0.146773	0.50091		25.4914	2.9269	3.12257	0.10279	0.50091
TCONS_00310076	XLOC_149593	279	0	10.0609	#NAME?	0.15668	0.50091		0	0	0	1	1		0	0	0	1	1		0	10.0609	#NAME?	0.15668	0.50091		0	0	0	1	1		10.0609	0	inf	0.15668	0.50091
GSMUA_Achr6T34740_001	GSMUA_Achr6G34740_001	513	73.9013	91.7797	-0.312574	0.727526	0.91432		73.9013	93.8854	-0.345301	0.698242	0.902673		64.2731	73.9013	-0.201385	0.828386	0.948975		64.2731	91.7797	-0.513958	0.574485	0.847576		64.2731	93.8854	-0.546685	0.547589	0.833525		91.7797	93.8854	-0.0327267	0.970213	0.991085
GSMUA_Achr6T31270_001	GSMUA_Achr6G31270_001	1510	2.14898	2.68265	-0.320008	0.804932	0.941773		2.14898	1.12033	0.939728	0.50457	0.809753		0.591807	2.14898	-1.86045	0.236162	0.57392		0.591807	2.68265	-2.18046	0.157212	0.50091		0.591807	1.12033	-0.920724	0.573853	1		2.68265	1.12033	1.25974	0.359862	0.707623
GSMUA_Achr10T16880_001	GSMUA_Achr10G16880_001	1131	10.4544	11.0585	-0.0810416	0.936523	0.981898		10.4544	10.5898	-0.0185607	0.985369	0.995509		7.13367	10.4544	-0.551393	0.610599	0.864282		7.13367	11.0585	-0.632435	0.556015	0.837689		7.13367	10.5898	-0.569954	0.593903	0.856695		11.0585	10.5898	0.0624809	0.95032	0.986185
GSMUA_Achr8T13360_001	GSMUA_Achr8G13360_001	1925	71.5946	129.212	-0.851816	0.362069	0.709522		71.5946	121.192	-0.759367	0.41779	0.753565		127.165	71.5946	0.828779	0.369266	0.715452		127.165	129.212	-0.0230376	0.980872	0.994019		127.165	121.192	0.0694112	0.942562	0.983806		129.212	121.192	0.0924488	0.924414	0.97893
GSMUA_Achr5T13250_001	GSMUA_Achr5G13250_001	1134	0	0	0	1	1		0	0.296855	#NAME?	0.179163	1		0	0	0	1	1		0	0	0	1	1		0	0.296855	#NAME?	0.179163	1		0	0.296855	#NAME?	0.179163	1
GSMUA_Achr3T22720_001	GSMUA_Achr3G22720_001	525	0	0	0	1	1		0	0	0	1	1		0	0	0	1	1		0	0	0	1	1		0	0	0	1	1		0	0	0	1	1
TCONS_00285989	XLOC_125759	343	0	0	0	1	1		0	0	0	1	1		3.47158	0	inf	0.185547	0.50091		3.47158	0	inf	0.185547	0.50091		3.47158	0	inf	0.185547	0.50091		0	0	0	1	1
GSMUA_Achr3T14300_001	GSMUA_Achr3G14300_001	1012	20.2682	9.54245	1.08679	0.28014	0.627286		20.2682	246.674	-3.60531	0.00015898	0.0369929		40.9173	20.2682	1.01349	0.264733	0.609673		40.9173	9.54245	2.10028	0.0313619	0.50091		40.9173	246.674	-2.59182	0.00495696	0.314274		9.54245	246.674	-4.6921	4.10122e-06	0.0029598
GSMUA_Achr7T16230_001	GSMUA_Achr7G16230_001	1889	46.329	135.696	-1.55039	0.092853	0.50091		46.329	82.1327	-0.826042	0.355318	0.703435		46.6856	46.329	0.011062	0.989784	0.997001		46.6856	135.696	-1.53933	0.0946633	0.50091		46.6856	82.1327	-0.81498	0.360955	0.708389		135.696	82.1327	0.724352	0.4453	0.773563
GSMUA_Achr8T34010_001	GSMUA_Achr8G34010_001	3075	0.0478967	0	inf	0.158655	1		0.0478967	0	inf	0.158655	1		0.210257	0.0478967	2.13416	0.280001	1		0.210257	0	inf	0.142525	1		0.210257	0	inf	0.142525	1		0	0	0	1	1
GSMUA_Achr7T03420_001	GSMUA_Achr7G03420_001	1200	59.7324	28.0366	1.0912	0.208121	0.534777		59.7324	70.2409	-0.233799	0.786236	0.93567		85.7748	59.7324	0.522041	0.544363	0.8318		85.7748	28.0366	1.61324	0.0637319	0.50091		85.7748	70.2409	0.288242	0.739058	0.918953		28.0366	70.2409	-1.325	0.128229	0.50091
TCONS_00282551	XLOC_130830	292	0	0	0	1	1		0	5.16005	#NAME?	0.158655	0.50091		0	0	0	1	1		0	0	0	1	1		0	5.16005	#NAME?	0.158655	0.50091		0	5.16005	#NAME?	0.158655	0.50091
GSMUA_Achr5T00410_001	GSMUA_Achr5G00410_001	42	0	0	0	1	1		0	0	0	1	1		0	0	0	1	1		0	0	0	1	1		0	0	0	1	1		0	0	0	1	1
GSMUA_Achr11T08270_001	GSMUA_Achr11G08270_001	2860	2.48852	4.88619	-0.973422	0.347572	0.696429		2.48852	4.69137	-0.914722	0.375729	0.720482		1.87805	2.48852	-0.406055	0.72452	0.913329		1.87805	4.88619	-1.37948	0.204828	0.529856		1.87805	4.69137	-1.32078	0.223276	0.556161		4.88619	4.69137	0.0586998	0.951269	0.986426
TCONS_00161030	XLOC_067944	312	0	0	0	1	1		0	0	0	1	1		5.17801	0	inf	0.185547	0.50091		5.17801	0	inf	0.185547	0.50091		5.17801	0	inf	0.185547	0.50091		0	0	0	1	1
GSMUA_Achr10T01260_001	GSMUA_Achr10G01260_001	876	58.2379	47.0527	0.307679	0.722405	0.912372		58.2379	105.698	-0.859913	0.319925	0.669876		63.6348	58.2379	0.127857	0.882204	0.966206		63.6348	47.0527	0.435537	0.615158	0.866496		63.6348	105.698	-0.732055	0.397287	0.737442		47.0527	105.698	-1.16759	0.178597	0.50091
GSMUA_Achr11T24400_001	GSMUA_Achr11G24400_001	349	268.512	85.3715	1.65316	0.084187	0.50091		268.512	288.419	-0.103183	0.905531	0.973714		86.2619	268.512	-1.63819	0.0961785	0.50091		86.2619	85.3715	0.0149688	0.98868	0.996606		86.2619	288.419	-1.74137	0.0743979	0.50091		85.3715	288.419	-1.75634	0.0640365	0.50091
GSMUA_Achr11T00710_001	GSMUA_Achr11G00710_001	820	7.13449	9.32999	-0.387065	0.74373	0.920626		7.13449	13.0938	-0.876006	0.439702	0.769283		6.86747	7.13449	-0.0550316	0.964671	0.989768		6.86747	9.32999	-0.442096	0.713219	0.908814		6.86747	13.0938	-0.931037	0.419548	0.754942		9.32999	13.0938	-0.488941	0.653796	0.883986
GSMUA_Achr7T24870_001	GSMUA_Achr7G24870_001	593	15.0406	16.5935	-0.141759	0.901401	0.972423		15.0406	25.3782	-0.754733	0.486733	0.799266		13.7656	15.0406	-0.127793	0.914434	0.976128		13.7656	16.5935	-0.269552	0.817979	0.945482		13.7656	25.3782	-0.882526	0.428065	0.760982		16.5935	25.3782	-0.612974	0.565001	0.842586
GSMUA_Achr11T03810_001	GSMUA_Achr11G03810_001	1464	8.25283	3.64075	1.18065	0.285155	0.633		8.25283	6.87451	0.26363	0.794991	0.938619		4.05513	8.25283	-1.02514	0.355207	0.703318		4.05513	3.64075	0.155512	0.896459	0.970656		4.05513	6.87451	-0.761511	0.493581	0.803418		3.64075	6.87451	-0.917023	0.407936	0.745805
GSMUA_Achr8T34110_001	GSMUA_Achr8G34110_001	330	0	0	0	1	1		0	0	0	1	1		0	0	0	1	1		0	0	0	1	1		0	0	0	1	1		0	0	0	1	1
GSMUA_Achr3T04930_001	GSMUA_Achr3G04930_001	3676	10.2677	10.8277	-0.0766088	0.929213	0.979793		10.2677	16.1034	-0.649251	0.451153	0.777567		119.425	10.2677	3.53991	0.000269533	0.0518977		119.425	10.8277	3.4633	0.000358658	0.0627061		119.425	16.1034	2.89066	0.00287633	0.230646		10.8277	16.1034	-0.572642	0.505608	0.810379
GSMUA_Achr8T24750_001	GSMUA_Achr8G24750_001	1068	45.8714	24.1329	0.926592	0.29403	0.642777		45.8714	62.5912	-0.448365	0.602182	0.860608		7.50662	45.8714	-2.61136	0.00985713	0.43998		7.50662	24.1329	-1.68477	0.101915	0.50091		7.50662	62.5912	-3.05972	0.00246183	0.21051		24.1329	62.5912	-1.37496	0.1188	0.50091
TCONS_00026201	XLOC_009712	202	0	0	0	1	1		0	0	0	1	1		378.607	0	inf	0.142525	0.50091		378.607	0	inf	0.142525	0.50091		378.607	0	inf	0.142525	0.50091		0	0	0	1	1
TCONS_00275164	XLOC_128527	221	0	19.3051	#NAME?	0.158655	0.50091		0	0	0	1	1		0	0	0	1	1		0	19.3051	#NAME?	0.158655	0.50091		0	0	0	1	1		19.3051	0	inf	0.158655	0.50091
GSMUA_Achr9T24170_001	GSMUA_Achr9G24170_001	2448	5.47953	7.63612	-0.478787	0.615139	0.866496		5.47953	7.18	-0.389931	0.681584	0.895559		3.31365	5.47953	-0.725631	0.485665	0.798539		3.31365	7.63612	-1.20442	0.235435	0.572904		3.31365	7.18	-1.11556	0.270914	0.616856		7.63612	7.18	0.0888555	0.923243	0.978735
GSMUA_Achr10T23430_001	GSMUA_Achr10G23430_001	490	1.69972	3.76151	-1.14601	0.53918	0.829201		1.69972	4.06203	-1.2569	0.48997	0.801363		0.642635	1.69972	-1.40323	0.491601	0.80228		0.642635	3.76151	-2.54924	0.171962	0.50091		0.642635	4.06203	-2.66013	0.143992	0.50091		3.76151	4.06203	-0.110887	0.94554	0.984722
TCONS_00262619	XLOC_125834	234	12.8961	0	inf	0.158655	0.50091		12.8961	0	inf	0.158655	0.50091		0	12.8961	#NAME?	0.158655	0.50091		0	0	0	1	1		0	0	0	1	1		0	0	0	1	1
GSMUA_Achr7T17480_001	GSMUA_Achr7G17480_001	1999	0.0773851	0.223111	-1.52764	0.454015	1		0.0773851	0.0676408	0.194163	0.924184	1		0.340334	0.0773851	2.13682	0.279401	1		0.340334	0.223111	0.609188	0.757799	1		0.340334	0.0676408	2.33099	0.238019	1		0.223111	0.0676408	1.7218	0.398723	1
GSMUA_Achr4T29660_001	GSMUA_Achr4G29660_001	441	0	0	0	1	1		0	0	0	1	1		0	0	0	1	1		0	0	0	1	1		0	0	0	1	1		0	0	0	1	1
GSMUA_Achr11T02480_001	GSMUA_Achr11G02480_001	111	0	0	0	1	1		0	0	0	1	1		0	0	0	1	1		0	0	0	1	1		0	0	0	1	1		0	0	0	1	1
GSMUA_AchrUn_randomT24790_001	GSMUA_AchrUn_randomG24790_001	591	15.3957	53.485	-1.79661	0.0847164	0.50091		15.3957	28.4617	-0.886494	0.40902	0.74672		3.12713	15.3957	-2.29962	0.110073	0.50091		3.12713	53.485	-4.09623	0.00238353	0.20611		3.12713	28.4617	-3.18611	0.0203113	0.50091		53.485	28.4617	0.910112	0.337373	0.686937
GSMUA_AchrUn_randomT13170_001	GSMUA_AchrUn_randomG13170_001	315	236.607	236.479	0.000781633	0.999331	0.99982		236.607	282.307	-0.254772	0.778476	0.932886		113.899	236.607	-1.05473	0.305714	0.655458		113.899	236.479	-1.05395	0.303633	0.653133		113.899	282.307	-1.3095	0.190631	0.508394		236.479	282.307	-0.255553	0.776397	0.932273
GSMUA_Achr8T04680_001	GSMUA_Achr8G04680_001	1128	1.07987	2.95897	-1.45424	0.33617	0.685724		1.07987	1.46092	-0.436023	0.78428	0.934948		3.74959	1.07987	1.79588	0.231541	0.567599		3.74959	2.95897	0.341638	0.795412	0.938705		3.74959	1.46092	1.35985	0.334665	0.684218		2.95897	1.46092	1.01821	0.473722	0.790907
GSMUA_Achr6T24250_001	GSMUA_Achr6G24250_001	1441	10.7997	4.91151	1.13675	0.277498	0.624593		10.7997	6.60982	0.708305	0.478699	0.794292		10.3978	10.7997	-0.0547032	0.955493	0.987451		10.3978	4.91151	1.08205	0.305906	0.655647		10.3978	6.60982	0.653602	0.517716	0.817474		4.91151	6.60982	-0.428445	0.690259	0.899467
GSMUA_Achr11T11940_001	GSMUA_Achr11G11940_001	2331	9.81975	15.1921	-0.629565	0.4772	0.793382		9.81975	10.3139	-0.0708271	0.936943	0.982049		12.2172	9.81975	0.315154	0.7256	0.913718		12.2172	15.1921	-0.314411	0.720538	0.911472		12.2172	10.3139	0.244327	0.783333	0.934604		15.1921	10.3139	0.558738	0.523672	0.820562
GSMUA_Achr1T06180_001	GSMUA_Achr1G06180_001	321	220.67	293.294	-0.410457	0.653531	0.883883		220.67	208.884	0.0791902	0.93099	0.98036		204.704	220.67	-0.10835	0.909903	0.975032		204.704	293.294	-0.518807	0.579327	0.849835		204.704	208.884	-0.0291602	0.975143	0.992346		293.294	208.884	0.489647	0.582952	0.851445
GSMUA_AchrUn_randomT13770_001	GSMUA_AchrUn_randomG13770_001	618	0	0	0	1	1		0	0	0	1	1		0	0	0	1	1		0	0	0	1	1		0	0	0	1	1		0	0	0	1	1
Novel_000857	XLOC_112942	688	0.929102	3.25347	-1.80807	0.313396	0.663006		0.929102	2.84624	-1.61515	0.367825	0.714086		0	0.929102	#NAME?	0.158655	1		0	3.25347	#NAME?	0.0878672	0.50091		0	2.84624	#NAME?	0.0878672	0.50091		3.25347	2.84624	0.192923	0.898125	0.971199
TCONS_00023586	XLOC_005763	315	2.02228	0	inf	0.158655	0.50091		2.02228	0	inf	0.158655	0.50091		7.42822	2.02228	1.87703	0.357579	0.705445		7.42822	0	inf	0.158655	0.50091		7.42822	0	inf	0.158655	0.50091		0	0	0	1	1
TCONS_00203604	XLOC_102494	326	3.51622	0	inf	0.185547	0.50091		3.51622	0	inf	0.185547	0.50091		0	3.51622	#NAME?	0.185547	0.50091		0	0	0	1	1		0	0	0	1	1		0	0	0	1	1
TCONS_00070891	XLOC_039021	213	32.491	56.6922	-0.803109	0.710552	0.907658		32.491	0	inf	0.158655	0.50091		49.4341	32.491	0.605466	0.766653	0.928815		49.4341	56.6922	-0.197644	0.92723	0.979314		49.4341	0	inf	0.158655	0.50091		56.6922	0	inf	0.185547	0.50091
GSMUA_Achr11T01490_001	GSMUA_Achr11G01490_001	186	0	0	0	1	1		0	0	0	1	1		0	0	0	1	1		0	0	0	1	1		0	0	0	1	1		0	0	0	1	1
TCONS_00070893	XLOC_039024	335	0	5.87249	#NAME?	0.142525	0.50091		0	0	0	1	1		0	0	0	1	1		0	5.87249	#NAME?	0.142525	0.50091		0	0	0	1	1		5.87249	0	inf	0.142525	0.50091
GSMUA_Achr2T05920_001	GSMUA_Achr2G05920_001	1098	7.98666	9.95592	-0.317963	0.765231	0.928469		7.98666	17.3086	-1.11583	0.271052	0.616993		7.76757	7.98666	-0.0401275	0.971149	0.991309		7.76757	9.95592	-0.358091	0.740519	0.919453		7.76757	17.3086	-1.15595	0.262266	0.606691		9.95592	17.3086	-0.797864	0.416915	0.752985
GSMUA_Achr10T24400_001	GSMUA_Achr10G24400_001	1864	0	0	0	1	1		0	0.146417	#NAME?	0.185547	1		0.299791	0	inf	0.152036	1		0.299791	0	inf	0.152036	1		0.299791	0.146417	1.03387	0.628737	1		0	0.146417	#NAME?	0.185547	1
TCONS_00230674	XLOC_106452	500	4.32756	0	inf	0.170761	0.50091		4.32756	7.59779	-0.812027	0.66183	0.887172		4.10631	4.32756	-0.0757109	0.971384	0.99137		4.10631	0	inf	0.1628	0.50091		4.10631	7.59779	-0.887738	0.625068	0.871043		0	7.59779	#NAME?	0.0888956	0.50091
GSMUA_Achr5T05640_001	GSMUA_Achr5G05640_001	498	0	0	0	1	1		0	0	0	1	1		2.48428	0	inf	0.142525	0.50091		2.48428	0	inf	0.142525	0.50091		2.48428	0	inf	0.142525	0.50091		0	0	0	1	1
TCONS_00335746	XLOC_172707	244	9.09105	24.145	-1.40921	0.489758	0.80127		9.09105	21.2024	-1.22171	0.523267	0.820378		0	9.09105	#NAME?	0.158655	0.50091		0	24.145	#NAME?	0.158655	0.50091		0	21.2024	#NAME?	0.125675	0.50091		24.145	21.2024	0.1875	0.92196	0.978315
GSMUA_Achr7T02590_001	GSMUA_Achr7G02590_001	919	40.3085	70.8118	-0.812907	0.348832	0.697577		40.3085	85.511	-1.08503	0.21213	0.540853		17.5086	40.3085	-1.20302	0.20146	0.52468		17.5086	70.8118	-2.01593	0.0305769	0.50091		17.5086	85.511	-2.28805	0.0142943	0.50091		70.8118	85.511	-0.272119	0.751471	0.923613
GSMUA_Achr9T03550_001	GSMUA_Achr9G03550_001	1501	2.59735	18.9134	-2.8643	0.0092796	0.428838		2.59735	15.3251	-2.56078	0.0205164	0.50091		7.39162	2.59735	1.50885	0.196806	0.517785		7.39162	18.9134	-1.35545	0.161709	0.50091		7.39162	15.3251	-1.05193	0.279919	0.627139		18.9134	15.3251	0.303516	0.733291	0.916824
GSMUA_Achr7T14810_001	GSMUA_Achr7G14810_001	464	0	0	0	1	1		0	0	0	1	1		0	0	0	1	1		0	0	0	1	1		0	0	0	1	1		0	0	0	1	1
Novel_000859	XLOC_113301	625	8.68588	8.62866	0.00953474	0.994034	0.998314		8.68588	18.5627	-1.09567	0.348627	0.697431		2.02574	8.68588	-2.10022	0.175387	0.50091		2.02574	8.62866	-2.09069	0.176058	0.50091		2.02574	18.5627	-3.19589	0.0284715	0.50091		8.62866	18.5627	-1.1052	0.3419	0.691243
GSMUA_AchrUn_randomT10820_001	GSMUA_AchrUn_randomG10820_001	1947	42.7504	32.7279	0.385416	0.654388	0.884232		42.7504	23.1345	0.885893	0.303448	0.652932		32.7142	42.7504	-0.386019	0.653725	0.883966		32.7142	32.7279	-0.00060226	0.99944	0.999835		32.7142	23.1345	0.499874	0.559987	0.840023		32.7279	23.1345	0.500477	0.559708	0.839849
GSMUA_Achr9T03180_001	GSMUA_Achr9G03180_001	1500	19.7123	83.2022	-2.07752	0.0190709	0.50091		19.7123	48.7399	-1.30601	0.135108	0.50091		26.6074	19.7123	0.432731	0.622095	0.869704		26.6074	83.2022	-1.64479	0.0612858	0.50091		26.6074	48.7399	-0.873275	0.313568	0.66318		83.2022	48.7399	0.771518	0.377898	0.722326
GSMUA_Achr6T11400_001	GSMUA_Achr6G11400_001	2616	0.800712	5.11461	-2.67527	0.0285399	0.50091		0.800712	0.351354	1.18836	0.445035	1		0.251215	0.800712	-1.67236	0.321076	1		0.251215	5.11461	-4.34763	0.00410095	0.282575		0.251215	0.351354	-0.483999	0.787468	1		5.11461	0.351354	3.86363	0.00477692	0.307986
GSMUA_Achr3T20850_001	GSMUA_Achr3G20850_001	601	0.38675	0	inf	0.158655	1		0.38675	0	inf	0.158655	1		0.867283	0.38675	1.1651	0.590307	1		0.867283	0	inf	0.185547	1		0.867283	0	inf	0.185547	1		0	0	0	1	1
TCONS_00301010	XLOC_148158	208	169.938	0	inf	0.142525	0.50091		169.938	0	inf	0.142525	0.50091		0	169.938	#NAME?	0.142525	0.50091		0	0	0	1	1		0	0	0	1	1		0	0	0	1	1
GSMUA_Achr2T10510_001	GSMUA_Achr2G10510_001	3137	2.15591	1.17206	0.879253	0.459819	0.782896		2.15591	3.13243	-0.538985	0.611595	0.864681		1.54295	2.15591	-0.482607	0.680102	0.894762		1.54295	1.17206	0.396646	0.749539	0.922926		1.54295	3.13243	-1.02159	0.361854	0.709338		1.17206	3.13243	-1.41824	0.213597	0.543111
GSMUA_Achr1T21550_001	GSMUA_Achr1G21550_001	773	38.8862	82.8046	-1.09045	0.216295	0.546702		38.8862	41.1135	-0.0803542	0.928381	0.979592		16.7226	38.8862	-1.21746	0.216637	0.547198		16.7226	82.8046	-2.30791	0.0166545	0.50091		16.7226	41.1135	-1.29781	0.183156	0.50091		82.8046	41.1135	1.0101	0.245795	0.585808
GSMUA_Achr11T20930_001	GSMUA_Achr11G20930_001	1211	32.6947	19.1987	0.768047	0.388387	0.730604		32.6947	4.2575	2.94098	0.00460089	0.301649		58.3369	32.6947	0.835353	0.332993	0.682573		58.3369	19.1987	1.6034	0.0700245	0.50091		58.3369	4.2575	3.77633	0.000257136	0.0500629		19.1987	4.2575	2.17293	0.0396778	0.50091
GSMUA_Achr5T29030_001	GSMUA_Achr5G29030_001	1188	13.1391	10.6652	0.300957	0.761125	0.926988		13.1391	19.6781	-0.582728	0.534667	0.826576		6.21736	13.1391	-1.07949	0.312864	0.662456		6.21736	10.6652	-0.778534	0.471968	0.790023		6.21736	19.6781	-1.66222	0.108453	0.50091		10.6652	19.6781	-0.883685	0.35381	0.702122
TCONS_00153146	XLOC_076882	249	0	6.90176	#NAME?	0.158655	0.50091		0	0	0	1	1		0	0	0	1	1		0	6.90176	#NAME?	0.158655	0.50091		0	0	0	1	1		6.90176	0	inf	0.158655	0.50091
GSMUA_AchrUn_randomT01880_001	GSMUA_AchrUn_randomG01880_001	332	0	0	0	1	1		0	0	0	1	1		1.9724	0	inf	0.158655	0.50091		1.9724	0	inf	0.158655	0.50091		1.9724	0	inf	0.158655	0.50091		0	0	0	1	1
GSMUA_Achr6T24850_001	GSMUA_Achr6G24850_001	2717	36.3113	18.3558	0.984185	0.255643	0.598262		36.3113	20.2272	0.844123	0.329673	0.679241		16.4407	36.3113	-1.14314	0.187888	0.504204		16.4407	18.3558	-0.15896	0.853334	0.957023		16.4407	20.2272	-0.299022	0.72808	0.914645		18.3558	20.2272	-0.140062	0.870287	0.962545
GSMUA_Achr4T24440_001	GSMUA_Achr4G24440_001	528	0.488781	0.464548	0.0733612	0.971317	1		0.488781	0	inf	0.158655	1		0	0.488781	#NAME?	0.158655	1		0	0.464548	#NAME?	0.158655	1		0	0	0	1	1		0.464548	0	inf	0.158655	1
GSMUA_Achr1T12310_001	GSMUA_Achr1G12310_001	789	11.3187	9.14246	0.308057	0.787176	0.935922		11.3187	28.4745	-1.33096	0.193658	0.51295		2.23684	11.3187	-2.33918	0.0919553	0.50091		2.23684	9.14246	-2.03112	0.148571	0.50091		2.23684	28.4745	-3.67014	0.00517843	0.322132		9.14246	28.4745	-1.63901	0.117867	0.50091
GSMUA_Achr7T22210_001	GSMUA_Achr7G22210_001	1119	8.88444	28.4006	-1.67657	0.0861213	0.50091		8.88444	37.2928	-2.06955	0.0325049	0.50091		15.3277	8.88444	0.786789	0.441605	0.770676		15.3277	28.4006	-0.889779	0.339686	0.689305		15.3277	37.2928	-1.28276	0.16437	0.50091		28.4006	37.2928	-0.392978	0.652119	0.883437
TCONS_00166560	XLOC_076607	338	0	0	0	1	1		0	0	0	1	1		3.6731	0	inf	0.185547	0.50091		3.6731	0	inf	0.185547	0.50091		3.6731	0	inf	0.185547	0.50091		0	0	0	1	1
GSMUA_Achr9T20220_001	GSMUA_Achr9G20220_001	741	0.276182	0.263998	0.0650923	0.974549	1		0.276182	0.464449	-0.749901	0.728946	1		0	0.276182	#NAME?	0.158655	1		0	0.263998	#NAME?	0.158655	1		0	0.464449	#NAME?	0.185547	1		0.263998	0.464449	-0.814993	0.706466	1
GSMUA_Achr8T15340_001	GSMUA_Achr8G15340_001	90	0	0	0	1	1		0	0	0	1	1		0	0	0	1	1		0	0	0	1	1		0	0	0	1	1		0	0	0	1	1
GSMUA_Achr4T02260_001	GSMUA_Achr4G02260_001	2505	1.86033	1.154	0.688914	0.588687	0.854031		1.86033	2.7897	-0.584555	0.611128	0.864495		0.922722	1.86033	-1.01159	0.445494	0.773722		0.922722	1.154	-0.322675	0.815105	1		0.922722	2.7897	-1.59614	0.207365	0.53355		1.154	2.7897	-1.27347	0.293188	0.641886
GSMUA_Achr10T03880_001	GSMUA_Achr10G03880_001	1149	21.3935	34.2469	-0.678802	0.445625	0.773796		21.3935	48.2842	-1.17438	0.184517	0.50091		9.98467	21.3935	-1.09938	0.264227	0.60911		9.98467	34.2469	-1.77819	0.0652183	0.50091		9.98467	48.2842	-2.27376	0.0178435	0.50091		34.2469	48.2842	-0.495576	0.565525	0.842819
GSMUA_Achr9T04010_001	GSMUA_Achr9G04010_001	1347	8.27004	13.1509	-0.669198	0.498339	0.806196		8.27004	16.999	-1.03948	0.282082	0.629541		9.39132	8.27004	0.183433	0.858203	0.958559		9.39132	13.1509	-0.485764	0.622035	0.869691		9.39132	16.999	-0.856047	0.374219	0.719161		13.1509	16.999	-0.370282	0.688084	0.898488
GSMUA_Achr10T14910_001	GSMUA_Achr10G14910_001	402	96.2761	59.9491	0.683439	0.487624	0.799872		96.2761	97.9684	-0.0251383	0.978433	0.993208		102.757	96.2761	0.0939904	0.921722	0.97817		102.757	59.9491	0.77743	0.432591	0.764312		102.757	97.9684	0.0688521	0.941376	0.983456		59.9491	97.9684	-0.708578	0.46277	0.784803
GSMUA_Achr1T00590_001	GSMUA_Achr1G00590_001	654	0	0	0	1	1		0	0	0	1	1		0	0	0	1	1		0	0	0	1	1		0	0	0	1	1		0	0	0	1	1
GSMUA_Achr2T09480_001	GSMUA_Achr2G09480_001	2457	14.1641	10.4348	0.440841	0.615732	0.866828		14.1641	0.107535	7.04129	4.51153e-05	0.0158622		0.202046	14.1641	-6.13142	9.2179e-05	0.0257952		0.202046	10.4348	-5.69058	0.000298293	0.0552731		0.202046	0.107535	0.909878	0.674155	1		10.4348	0.107535	6.60045	0.00013707	0.0335425
TCONS_00197004	XLOC_093384	206	47.556	0	inf	0.158655	0.50091		47.556	0	inf	0.158655	0.50091		73.9702	47.556	0.637319	0.75476	0.924648		73.9702	0	inf	0.158655	0.50091		73.9702	0	inf	0.158655	0.50091		0	0	0	1	1
TCONS_00063985	XLOC_037450	221	44.0697	19.3051	1.1908	0.582135	0.851119		44.0697	0	inf	0.185547	0.50091		0	44.0697	#NAME?	0.185547	0.50091		0	19.3051	#NAME?	0.158655	0.50091		0	0	0	1	1		19.3051	0	inf	0.158655	0.50091
TCONS_00191521	XLOC_084980	342	0	0	0	1	1		0	0	0	1	1		3.51024	0	inf	0.185547	0.50091		3.51024	0	inf	0.185547	0.50091		3.51024	0	inf	0.185547	0.50091		0	0	0	1	1
GSMUA_Achr4T25600_001	GSMUA_Achr4G25600_001	1311	6.25371	2.81722	1.15044	0.337284	0.686815		6.25371	6.18533	0.0158604	0.988315	0.996465		4.22301	6.25371	-0.56644	0.626231	0.871579		4.22301	2.81722	0.584001	0.642573	0.878945		4.22301	6.18533	-0.55058	0.631622	0.873963		2.81722	6.18533	-1.13458	0.338228	0.687766
GSMUA_Achr9T03860_001	GSMUA_Achr9G03860_001	354	0	0	0	1	1		0	0	0	1	1		0	0	0	1	1		0	0	0	1	1		0	0	0	1	1		0	0	0	1	1
GSMUA_Achr3T31420_001	GSMUA_Achr3G31420_001	1164	0	0	0	1	1		0	0	0	1	1		0	0	0	1	1		0	0	0	1	1		0	0	0	1	1		0	0	0	1	1
GSMUA_Achr1T18940_001	GSMUA_Achr1G18940_001	747	0	0	0	1	1		0	0	0	1	1		0	0	0	1	1		0	0	0	1	1		0	0	0	1	1		0	0	0	1	1
TCONS_00191529	XLOC_084991	329	3.39315	1.56909	1.1127	0.607129	0.863036		3.39315	0	inf	0.185547	0.50091		4.09468	3.39315	0.271126	0.905388	0.973637		4.09468	1.56909	1.38382	0.522522	0.819992		4.09468	0	inf	0.185547	0.50091		1.56909	0	inf	0.158655	0.50091
TCONS_00027645	XLOC_011933	231	0	0	0	1	1		0	0	0	1	1		82.6812	0	inf	0.142525	0.50091		82.6812	0	inf	0.142525	0.50091		82.6812	0	inf	0.142525	0.50091		0	0	0	1	1
GSMUA_Achr6T23310_001	GSMUA_Achr6G23310_001	1656	0	0	0	1	1		0	0	0	1	1		0	0	0	1	1		0	0	0	1	1		0	0	0	1	1		0	0	0	1	1
GSMUA_Achr11T05280_001	GSMUA_Achr11G05280_001	1272	0	0	0	1	1		0	0	0	1	1		0.14619	0	inf	0.158655	1		0.14619	0	inf	0.158655	1		0.14619	0	inf	0.158655	1		0	0	0	1	1
GSMUA_Achr3T11890_001	GSMUA_Achr3G11890_001	1445	31.1574	61.5695	-0.982638	0.255367	0.597915		31.1574	64.9967	-1.06079	0.221624	0.553998		39.4534	31.1574	0.340571	0.692204	0.900301		39.4534	61.5695	-0.642066	0.456522	0.780706		39.4534	64.9967	-0.720217	0.405771	0.743963		61.5695	64.9967	-0.0781509	0.928415	0.979592
GSMUA_Achr10T01910_001	GSMUA_Achr10G01910_001	1190	2.16117	2.48787	-0.203098	0.883314	0.966557		2.16117	0.745724	1.5351	0.330931	0.680558		0.954461	2.16117	-1.17905	0.455219	0.779992		0.954461	2.48787	-1.38215	0.375096	0.719852		0.954461	0.745724	0.356044	0.837304	1		2.48787	0.745724	1.7382	0.264657	0.609643
GSMUA_Achr8T14650_001	GSMUA_Achr8G14650_001	1245	0	0	0	1	1		0	0.117592	#NAME?	0.158655	1		0.300393	0	inf	0.185547	1		0.300393	0	inf	0.185547	1		0.300393	0.117592	1.35306	0.531809	1		0	0.117592	#NAME?	0.158655	1
GSMUA_Achr10T04620_001	GSMUA_Achr10G04620_001	606	0.762596	0	inf	0.185547	1		0.762596	0	inf	0.185547	1		0	0.762596	#NAME?	0.185547	1		0	0	0	1	1		0	0	0	1	1		0	0	0	1	1
GSMUA_Achr8T16800_001	GSMUA_Achr8G16800_001	1551	25.7027	36.4756	-0.505014	0.557755	0.838714		25.7027	50.0334	-0.960973	0.266781	0.61215		15.4714	25.7027	-0.732311	0.411877	0.749049		15.4714	36.4756	-1.23733	0.163658	0.50091		15.4714	50.0334	-1.69328	0.0576629	0.50091		36.4756	50.0334	-0.455959	0.596467	0.857975
GSMUA_Achr1T13090_001	GSMUA_Achr1G13090_001	1386	1.66867	0.228836	2.86632	0.132	0.50091		1.66867	1.65318	0.0134621	0.99238	0.997702		1.57672	1.66867	-0.0817794	0.955188	0.987398		1.57672	0.228836	2.78454	0.147737	0.50091		1.57672	1.65318	-0.0683173	0.962091	0.989056		0.228836	1.65318	-2.85286	0.131029	0.50091
GSMUA_Achr6T08580_001	GSMUA_Achr6G08580_001	2869	0.568325	1.04345	-0.876567	0.535269	1		0.568325	1.22559	-1.10869	0.423345	0.757797		3.85657	0.568325	2.76253	0.0321453	0.50091		3.85657	1.04345	1.88596	0.109777	0.50091		3.85657	1.22559	1.65384	0.148374	0.50091		1.04345	1.22559	-0.232124	0.856424	0.957923
GSMUA_Achr3T15930_001	GSMUA_Achr3G15930_001	1238	2.46724	1.18365	1.05966	0.470745	0.789245		2.46724	0.828828	1.57376	0.302207	0.65175		0.907628	2.46724	-1.44273	0.354529	0.702776		0.907628	1.18365	-0.383064	0.81688	1		0.907628	0.828828	0.131029	0.938721	1		1.18365	0.828828	0.514093	0.751476	1
GSMUA_Achr8T16940_001	GSMUA_Achr8G16940_001	1074	0.986358	0.472849	1.06073	0.575305	1		0.986358	0.141249	2.80387	0.138621	1		1.27217	0.986358	0.367114	0.829461	1		1.27217	0.472849	1.42784	0.444234	1		1.27217	0.141249	3.17099	0.0893061	1		0.472849	0.141249	1.74314	0.392903	1
GSMUA_Achr6T06030_001	GSMUA_Achr6G06030_001	1506	0	0	0	1	1		0	0	0	1	1		0.118741	0	inf	0.158655	1		0.118741	0	inf	0.158655	1		0.118741	0	inf	0.158655	1		0	0	0	1	1
GSMUA_Achr9T13420_001	GSMUA_Achr9G13420_001	1938	3.12717	5.62496	-0.846986	0.435754	0.766326		3.12717	2.59178	0.270914	0.815763	0.944992		0.44088	3.12717	-2.8264	0.0595083	0.50091		0.44088	5.62496	-3.67338	0.0111531	0.464335		0.44088	2.59178	-2.55548	0.0895777	0.50091		5.62496	2.59178	1.1179	0.306962	0.656791
GSMUA_Achr11T25660_001	GSMUA_Achr11G25660_001	1282	24.4065	9.19229	1.40877	0.138299	0.50091		24.4065	14.4119	0.759999	0.401108	0.740602		24.3197	24.4065	-0.00513651	0.995386	0.998778		24.3197	9.19229	1.40363	0.141608	0.50091		24.3197	14.4119	0.754863	0.406729	0.744761		9.19229	14.4119	-0.648769	0.503916	0.809462
GSMUA_Achr4T31760_001	GSMUA_Achr4G31760_001	581	0.820421	7.81399	-3.25162	0.0815996	0.50091		0.820421	3.69928	-2.17281	0.26102	0.60514		0.921276	0.820421	0.167269	0.941545	1		0.921276	7.81399	-3.08435	0.0985561	0.50091		0.921276	3.69928	-2.00554	0.299524	0.648699		7.81399	3.69928	1.07881	0.447808	0.775341
GSMUA_Achr4T11560_001	GSMUA_Achr4G11560_001	1950	9.31523	10.635	-0.191162	0.836489	0.951607		9.31523	22.3291	-1.26126	0.160622	0.50091		14.4458	9.31523	0.632983	0.489814	0.801292		14.4458	10.635	0.441821	0.625311	0.871125		14.4458	22.3291	-0.628278	0.473661	0.790881		10.635	22.3291	-1.0701	0.227618	0.562189
GSMUA_Achr5T23980_001	GSMUA_Achr5G23980_001	414	0	1.56472	#NAME?	0.185547	0.50091		0	0.631733	#NAME?	0.158655	1		0.957991	0	inf	0.158655	1		0.957991	1.56472	-0.707823	0.743605	0.920625		0.957991	0.631733	0.600699	0.768437	1		1.56472	0.631733	1.30852	0.545401	0.83244
GSMUA_Achr9T19650_001	GSMUA_Achr9G19650_001	831	13.221	12.7264	0.0550098	0.958779	0.988239		13.221	9.88966	0.418839	0.697967	0.902538		1.81333	13.221	-2.86612	0.0410902	0.50091		1.81333	12.7264	-2.81111	0.0450538	0.50091		1.81333	9.88966	-2.44728	0.0835052	0.50091		12.7264	9.88966	0.363829	0.735885	0.917805
GSMUA_Achr4T01520_001	GSMUA_Achr4G01520_001	1109	4.41517	3.32666	0.408392	0.748417	0.922529		4.41517	3.79855	0.217019	0.861166	0.95955		2.09099	4.41517	-1.07828	0.430196	0.762558		2.09099	3.32666	-0.66989	0.631425	0.873872		2.09099	3.79855	-0.861263	0.528637	0.82334		3.32666	3.79855	-0.191373	0.880533	0.965683
GSMUA_Achr4T09570_001	GSMUA_Achr4G09570_001	1549	0.937978	1.00087	-0.0936258	0.952006	1		0.937978	3.17145	-1.75752	0.206242	0.5319		1.8365	0.937978	0.96933	0.513507	0.815135		1.8365	1.00087	0.875704	0.550717	0.834766		1.8365	3.17145	-0.788187	0.541618	0.830437		1.00087	3.17145	-1.66389	0.22572	0.559597
TCONS_00336108	XLOC_173632	229	93.9133	206.169	-1.13442	0.472463	0.790199		93.9133	132.475	-0.496323	0.748064	0.922353		22.5202	93.9133	-2.06011	0.276548	0.623465		22.5202	206.169	-3.19453	0.0683234	0.50091		22.5202	132.475	-2.55643	0.137701	0.50091		206.169	132.475	0.638101	0.641159	0.878221
GSMUA_Achr9T01460_001	GSMUA_Achr9G01460_001	474	10.3234	119.666	-3.53502	0.00214244	0.193		10.3234	14.4064	-0.48079	0.711727	0.908236		15.1927	10.3234	0.557455	0.677345	0.893617		15.1927	119.666	-2.97757	0.00735582	0.390206		15.1927	14.4064	0.0766656	0.951682	0.986545		119.666	14.4064	3.05423	0.00409556	0.282407
GSMUA_Achr1T01040_001	GSMUA_Achr1G01040_001	750	6.23754	15.2968	-1.29418	0.272569	0.618848		6.23754	44.2807	-2.82763	0.0105077	0.452806		28.0718	6.23754	2.17007	0.0576956	0.50091		28.0718	15.2968	0.875889	0.388203	0.73051		28.0718	44.2807	-0.657557	0.47836	0.79405		15.2968	44.2807	-1.53345	0.114587	0.50091
GSMUA_Achr5T11200_001	GSMUA_Achr5G11200_001	357	6.35101	13.0221	-1.03591	0.529714	0.823879		6.35101	3.6045	0.817189	0.657777	0.885522		106.603	6.35101	4.06912	0.00499004	0.315556		106.603	13.0221	3.03322	0.0183448	0.50091		106.603	3.6045	4.88631	0.00140108	0.149757		13.0221	3.6045	1.8531	0.281155	0.628542
GSMUA_AchrUn_randomT19810_001	GSMUA_AchrUn_randomG19810_001	1227	6.23765	7.18164	-0.203312	0.853052	0.956971		6.23765	5.02751	0.311159	0.782578	0.934354		5.81368	6.23765	-0.101549	0.929084	0.97978		5.81368	7.18164	-0.30486	0.785511	0.935302		5.81368	5.02751	0.20961	0.855313	0.957571		7.18164	5.02751	0.51447	0.641957	0.878679
GSMUA_Achr1T07890_001	GSMUA_Achr1G07890_001	1247	3.66741	5.86493	-0.677352	0.568144	0.844142		3.66741	10.3279	-1.49371	0.18397	0.50091		12.1413	3.66741	1.72709	0.126503	0.50091		12.1413	5.86493	1.04973	0.321492	0.671329		12.1413	10.3279	0.233376	0.813335	0.944156		5.86493	10.3279	-0.816359	0.437929	0.768117
TCONS_00182321	XLOC_087855	226	0	15.5358	#NAME?	0.158655	0.50091		0	0	0	1	1		0	0	0	1	1		0	15.5358	#NAME?	0.158655	0.50091		0	0	0	1	1		15.5358	0	inf	0.158655	0.50091
GSMUA_Achr6T29480_001	GSMUA_Achr6G29480_001	1116	1.25126	0.149993	3.06042	0.0960923	1		1.25126	1.34598	-0.10527	0.946781	0.985109		1.3826	1.25126	0.143995	0.928866	1		1.3826	0.149993	3.20441	0.0814389	1		1.3826	1.34598	0.0387246	0.98041	0.993923		0.149993	1.34598	-3.16569	0.0799059	0.50091
GSMUA_Achr9T11590_001	GSMUA_Achr9G11590_001	476	21.6712	15.3977	0.49307	0.684672	0.896836		21.6712	7.62247	1.50745	0.241915	0.580694		4.10519	21.6712	-2.40026	0.105221	0.50091		4.10519	15.3977	-1.90719	0.207113	0.533187		4.10519	7.62247	-0.89281	0.570036	0.845014		15.3977	7.62247	1.01438	0.443176	0.772058
GSMUA_Achr9T03510_001	GSMUA_Achr9G03510_001	2058	9.35725	9.06529	0.0457319	0.960694	0.98868		9.35725	16.3007	-0.80078	0.372275	0.717754		3.37397	9.35725	-1.47164	0.157437	0.50091		3.37397	9.06529	-1.42591	0.170539	0.50091		3.37397	16.3007	-2.27242	0.0249382	0.50091		9.06529	16.3007	-0.846512	0.345279	0.694418
GSMUA_Achr4T20360_001	GSMUA_Achr4G20360_001	2013	47.4439	62.7873	-0.40425	0.646423	0.88097		47.4439	44.4278	0.0947619	0.913465	0.975858		33.3396	47.4439	-0.508986	0.555685	0.837553		33.3396	62.7873	-0.913236	0.296618	0.645543		33.3396	44.4278	-0.414224	0.632313	0.874194		62.7873	44.4278	0.499012	0.572043	0.846217
GSMUA_Achr9T11360_001	GSMUA_Achr9G11360_001	441	4.98946	4.7137	0.082025	0.960928	0.988732		4.98946	3.31924	0.588034	0.730086	0.915386		4.08007	4.98946	-0.29029	0.866536	0.961516		4.08007	4.7137	-0.208265	0.90403	0.973196		4.08007	3.31924	0.297744	0.865391	0.961077		4.7137	3.31924	0.506009	0.766554	0.92881
TCONS_00142608	XLOC_073396	395	4.69908	13.2398	-1.49443	0.351387	0.699845		4.69908	2.10533	1.15833	0.545045	0.8323		0	4.69908	#NAME?	0.125675	0.50091		0	13.2398	#NAME?	0.0735147	0.50091		0	2.10533	#NAME?	0.158655	0.50091		13.2398	2.10533	2.65276	0.130097	0.50091
GSMUA_AchrUn_randomT07430_001	GSMUA_AchrUn_randomG07430_001	1212	13.374	8.91409	0.585269	0.558866	0.839397		13.374	18.228	-0.446726	0.633842	0.874941		17.5604	13.374	0.392897	0.681118	0.895216		17.5604	8.91409	0.978166	0.32239	0.672303		17.5604	18.228	-0.0538296	0.953554	0.987036		8.91409	18.228	-1.032	0.287794	0.635935
GSMUA_Achr7T08740_001	GSMUA_Achr7G08740_001	1290	3.12497	3.62371	-0.213624	0.865051	0.960948		3.12497	8.67238	-1.47259	0.200624	0.523631		3.01636	3.12497	-0.051032	0.968631	0.990766		3.01636	3.62371	-0.264656	0.835455	0.951401		3.01636	8.67238	-1.52362	0.1926	0.511326		3.62371	8.67238	-1.25896	0.262714	0.60737
GSMUA_Achr8T19450_001	GSMUA_Achr8G19450_001	785	3.04095	12.3615	-2.02326	0.119784	0.50091		3.04095	59.7091	-4.29536	0.000395265	0.0669028		1.6904	3.04095	-0.847154	0.599437	0.85943		1.6904	12.3615	-2.87041	0.0474144	0.50091		1.6904	59.7091	-5.14251	0.000172483	0.0389546		12.3615	59.7091	-2.2721	0.0206648	0.50091
GSMUA_Achr4T15730_001	GSMUA_Achr4G15730_001	327	0	0	0	1	1		0	0	0	1	1		0	0	0	1	1		0	0	0	1	1		0	0	0	1	1		0	0	0	1	1
GSMUA_Achr6T25550_001	GSMUA_Achr6G25550_001	111	0	0	0	1	1		0	0	0	1	1		0	0	0	1	1		0	0	0	1	1		0	0	0	1	1		0	0	0	1	1
GSMUA_Achr6T03330_001	GSMUA_Achr6G03330_001	1616	0.0991031	0.380745	-1.94182	0.325629	1		0.0991031	0.258755	-1.38458	0.497376	1		1.09111	0.0991031	3.46072	0.0555638	1		1.09111	0.380745	1.5189	0.381123	1		1.09111	0.258755	2.07614	0.250762	1		0.380745	0.258755	0.557241	0.777884	1
GSMUA_Achr8T06590_001	GSMUA_Achr8G06590_001	1282	0	0.125922	#NAME?	0.158655	1		0	0.22696	#NAME?	0.185547	1		0.579041	0	inf	0.142525	1		0.579041	0.125922	2.20114	0.265183	1		0.579041	0.22696	1.35123	0.520547	1		0.125922	0.22696	-0.849908	0.694511	1
GSMUA_Achr3T12810_001	GSMUA_Achr3G12810_001	231	0	0	0	1	1		0	0	0	1	1		20.6703	0	inf	0.158655	0.50091		20.6703	0	inf	0.158655	0.50091		20.6703	0	inf	0.158655	0.50091		0	0	0	1	1
GSMUA_Achr8T31730_001	GSMUA_Achr8G31730_001	825	1.65021	0.90236	0.870871	0.627608	0.872206		1.65021	0.399536	2.04625	0.306457	0.65628		0.261797	1.65021	-2.65613	0.154679	0.50091		0.261797	0.90236	-1.78525	0.366154	1		0.261797	0.399536	-0.609875	0.77808	1		0.90236	0.399536	1.17538	0.576239	1
TCONS_00206725	XLOC_106830	213	64.9821	0	inf	0.185547	0.50091		64.9821	0	inf	0.185547	0.50091		0	64.9821	#NAME?	0.185547	0.50091		0	0	0	1	1		0	0	0	1	1		0	0	0	1	1
GSMUA_Achr6T09000_001	GSMUA_Achr6G09000_001	1602	14.619	7.50127	0.96264	0.314048	0.663714		14.619	30.2333	-1.04829	0.235377	0.572871		19.073	14.619	0.383688	0.669656	0.890819		19.073	7.50127	1.34633	0.155313	0.50091		19.073	30.2333	-0.664606	0.446989	0.774677		7.50127	30.2333	-2.01093	0.0310134	0.50091
GSMUA_Achr5T02270_001	GSMUA_Achr5G02270_001	243	0	0	0	1	1		0	4.35389	#NAME?	0.158655	0.50091		0	0	0	1	1		0	0	0	1	1		0	4.35389	#NAME?	0.158655	0.50091		0	4.35389	#NAME?	0.158655	0.50091
TCONS_00236955	XLOC_115633	202	120.342	0	inf	0.185547	0.50091		120.342	0	inf	0.185547	0.50091		0	120.342	#NAME?	0.185547	0.50091		0	0	0	1	1		0	0	0	1	1		0	0	0	1	1
GSMUA_Achr3T12570_001	GSMUA_Achr3G12570_001	132	0	0	0	1	1		0	0	0	1	1		0	0	0	1	1		0	0	0	1	1		0	0	0	1	1		0	0	0	1	1
GSMUA_Achr3T01510_001	GSMUA_Achr3G01510_001	1437	5.01883	3.7234	0.430731	0.710092	0.907507		5.01883	6.82957	-0.444445	0.679518	0.89454		4.14813	5.01883	-0.27489	0.813103	0.944128		4.14813	3.7234	0.155842	0.896241	0.970608		4.14813	6.82957	-0.719335	0.518763	0.818066		3.7234	6.82957	-0.875176	0.430708	0.76291
TCONS_00190699	XLOC_083698	237	0	0	0	1	1		0	0	0	1	1		32.4395	0	inf	0.185547	0.50091		32.4395	0	inf	0.185547	0.50091		32.4395	0	inf	0.185547	0.50091		0	0	0	1	1
TCONS_00142649	XLOC_073447	233	26.7816	0	inf	0.185547	0.50091		26.7816	0	inf	0.185547	0.50091		0	26.7816	#NAME?	0.185547	0.50091		0	0	0	1	1		0	0	0	1	1		0	0	0	1	1
GSMUA_Achr7T03110_001	GSMUA_Achr7G03110_001	60	0	0	0	1	1		0	0	0	1	1		0	0	0	1	1		0	0	0	1	1		0	0	0	1	1		0	0	0	1	1
GSMUA_Achr1T16970_001	GSMUA_Achr1G16970_001	3022	29.1413	90.6091	-1.63659	0.0799557	0.50091		29.1413	127.915	-2.13405	0.030088	0.50091		29.5186	29.1413	0.0185613	0.982911	0.994688		29.5186	90.6091	-1.61803	0.0828944	0.50091		29.5186	127.915	-2.11549	0.0312808	0.50091		90.6091	127.915	-0.49746	0.633378	0.874778
TCONS_00096748	XLOC_046298	264	0	0	0	1	1		0	2.70285	#NAME?	0.158655	0.50091		0	0	0	1	1		0	0	0	1	1		0	2.70285	#NAME?	0.158655	0.50091		0	2.70285	#NAME?	0.158655	0.50091
GSMUA_Achr1T08320_001	GSMUA_Achr1G08320_001	1503	5.40249	6.22525	-0.204507	0.848864	0.95565		5.40249	4.78746	0.174365	0.873046	0.963311		3.92792	5.40249	-0.45986	0.688565	0.898703		3.92792	6.22525	-0.664367	0.555896	0.837629		3.92792	4.78746	-0.285495	0.803139	0.941066		6.22525	4.78746	0.378872	0.723499	0.912947
GSMUA_Achr10T29260_001	GSMUA_Achr10G29260_001	2121	3.39977	6.67461	-0.973245	0.349571	0.698278		3.39977	2.78479	0.28787	0.796614	0.938981		8.82522	3.39977	1.37619	0.181564	0.50091		8.82522	6.67461	0.402949	0.673571	0.892166		8.82522	2.78479	1.66406	0.109329	0.50091		6.67461	2.78479	1.26112	0.229494	0.564805
GSMUA_Achr11T00900_001	GSMUA_Achr11G00900_001	1251	44.6446	38.035	0.231158	0.787886	0.936126		44.6446	54.1271	-0.277866	0.746271	0.921625		25.0803	44.6446	-0.83193	0.342108	0.691453		25.0803	38.035	-0.600772	0.493213	0.803239		25.0803	54.1271	-1.1098	0.20541	0.530674		38.035	54.1271	-0.509025	0.553862	0.836483
GSMUA_Achr1T20370_001	GSMUA_Achr1G20370_001	255	43.5644	141.577	-1.70037	0.252987	0.594784		43.5644	62.038	-0.510002	0.736477	0.917968		61.4652	43.5644	0.496622	0.766583	0.92881		61.4652	141.577	-1.20375	0.41885	0.754367		61.4652	62.038	-0.0133807	0.992962	0.997963		141.577	62.038	1.19037	0.363374	0.710482
TCONS_00079571	XLOC_035146	916	1.01735	3.70264	-1.86374	0.23674	0.574673		1.01735	1.73498	-0.77011	0.643463	0.879444		4.2844	1.01735	2.07428	0.187895	0.504213		4.2844	3.70264	0.210539	0.875264	0.964		4.2844	1.73498	1.30417	0.366515	0.713016		3.70264	1.73498	1.09363	0.448905	0.77615
GSMUA_Achr2T15340_001	GSMUA_Achr2G15340_001	988	83.8977	48.5552	0.789006	0.359204	0.70706		83.8977	89.7315	-0.0969828	0.910499	0.975173		51.613	83.8977	-0.700897	0.416128	0.752398		51.613	48.5552	0.0881094	0.918703	0.977428		51.613	89.7315	-0.79788	0.356578	0.704453		48.5552	89.7315	-0.885989	0.305185	0.654746
GSMUA_AchrUn_randomT00400_001	GSMUA_AchrUn_randomG00400_001	966	8.89403	9.60955	-0.111631	0.918747	0.977428		8.89403	13.43	-0.59455	0.571718	0.846055		11.3147	8.89403	0.347283	0.750541	0.923237		11.3147	9.60955	0.235652	0.826955	0.948501		11.3147	13.43	-0.247267	0.811058	0.94355		9.60955	13.43	-0.482919	0.641241	0.878283
TCONS_00077513	XLOC_032029	254	0	0	0	1	1		0	0	0	1	1		9.05064	0	inf	0.158655	0.50091		9.05064	0	inf	0.158655	0.50091		9.05064	0	inf	0.158655	0.50091		0	0	0	1	1
TCONS_00198176	XLOC_095102	210	38.0719	99.4543	-1.38531	0.497151	0.80551		38.0719	42.4787	-0.158014	0.938268	0.982547		175.492	38.0719	2.2046	0.279902	0.627139		175.492	99.4543	0.819297	0.688007	0.89844		175.492	42.4787	2.04659	0.315816	0.665667		99.4543	42.4787	1.22729	0.547486	0.833455
GSMUA_Achr9T15810_001	GSMUA_Achr9G15810_001	1008	0.178731	0	inf	0.158655	1		0.178731	0	inf	0.158655	1		0	0.178731	#NAME?	0.158655	1		0	0	0	1	1		0	0	0	1	1		0	0	0	1	1
GSMUA_Achr5T05140_001	GSMUA_Achr5G05140_001	1627	26.7405	28.0449	-0.0687103	0.936402	0.981882		26.7405	48.4356	-0.857042	0.321281	0.671132		26.0841	26.7405	-0.0358543	0.966919	0.990367		26.0841	28.0449	-0.104565	0.903599	0.973073		26.0841	48.4356	-0.892896	0.302698	0.652118		28.0449	48.4356	-0.788331	0.360944	0.708387
TCONS_00041132	XLOC_018158	347	1.39724	6.49438	-2.21661	0.246809	0.586869		1.39724	0	inf	0.158655	0.50091		1.66224	1.39724	0.250547	0.902265	0.972646		1.66224	6.49438	-1.96607	0.304312	0.653912		1.66224	0	inf	0.158655	0.50091		6.49438	0	inf	0.125675	0.50091
GSMUA_Achr8T10760_001	GSMUA_Achr8G10760_001	267	0	0	0	1	1		0	0	0	1	1		0	0	0	1	1		0	0	0	1	1		0	0	0	1	1		0	0	0	1	1
GSMUA_Achr11T18380_001	GSMUA_Achr11G18380_001	5100	39.4689	33.6339	0.230802	0.806084	0.942038		39.4689	48.2123	-0.288686	0.766926	0.928931		10.6395	39.4689	-1.89129	0.0364171	0.50091		10.6395	33.6339	-1.66049	0.0637532	0.50091		10.6395	48.2123	-2.17998	0.0192122	0.50091		33.6339	48.2123	-0.519488	0.590848	0.855188
GSMUA_Achr4T12420_001	GSMUA_Achr4G12420_001	234	25.7923	22.6829	0.18533	0.935246	0.98158		25.7923	16.9084	0.609195	0.778321	0.932826		0	25.7923	#NAME?	0.185547	0.50091		0	22.6829	#NAME?	0.185547	0.50091		0	16.9084	#NAME?	0.158655	0.50091		22.6829	16.9084	0.423865	0.844714	0.954491
GSMUA_Achr11T06340_001	GSMUA_Achr11G06340_001	852	4.7281	4.74126	-0.00401146	0.997556	0.999383		4.7281	2.86769	0.721372	0.596208	0.857844		1.74903	4.7281	-1.4347	0.340487	0.690055		1.74903	4.74126	-1.43871	0.337831	0.687433		1.74903	2.86769	-0.71333	0.644608	0.879986		4.74126	2.86769	0.725383	0.592944	0.85624
TCONS_00190345	XLOC_083186	280	0	0	0	1	1		0	0	0	1	1		9.29995	0	inf	0.185547	0.50091		9.29995	0	inf	0.185547	0.50091		9.29995	0	inf	0.185547	0.50091		0	0	0	1	1
GSMUA_Achr8T07740_001	GSMUA_Achr8G07740_001	1044	0.682458	0.981323	-0.523989	0.773817	1		0.682458	1.02491	-0.58669	0.743819	1		0.566074	0.682458	-0.26975	0.891388	1		0.566074	0.981323	-0.793739	0.675044	1		0.566074	1.02491	-0.85644	0.64631	1		0.981323	1.02491	-0.0627009	0.970654	1
TCONS_00190346	XLOC_083187	243	0	0	0	1	1		0	0	0	1	1		12.9947	0	inf	0.158655	0.50091		12.9947	0	inf	0.158655	0.50091		12.9947	0	inf	0.158655	0.50091		0	0	0	1	1
GSMUA_Achr1T14120_001	GSMUA_Achr1G14120_001	776	5.41294	30.8138	-2.50909	0.0274491	0.50091		5.41294	14.1375	-1.38504	0.241715	0.580349		3.72639	5.41294	-0.538634	0.697693	0.902418		3.72639	30.8138	-3.04773	0.0125386	0.485973		3.72639	14.1375	-1.92368	0.12773	0.50091		30.8138	14.1375	1.12405	0.253022	0.594819
TCONS_00101737	XLOC_046151	342	1.47009	0	inf	0.158655	0.50091		1.47009	0	inf	0.158655	0.50091		3.51024	1.47009	1.25567	0.561751	0.840894		3.51024	0	inf	0.185547	0.50091		3.51024	0	inf	0.185547	0.50091		0	0	0	1	1
GSMUA_Achr5T14660_001	GSMUA_Achr5G14660_001	936	1.18516	0.94607	0.325059	0.853176	1		1.18516	1.18037	0.00583338	0.997269	1		1.53178	1.18516	0.370132	0.828081	0.948924		1.53178	0.94607	0.695191	0.687337	0.898064		1.53178	1.18037	0.375966	0.822335	0.947175		0.94607	1.18037	-0.319226	0.853377	1
TCONS_00088886	XLOC_048386	407	5.20719	0.816574	2.67285	0.158026	0.50091		5.20719	0.655857	2.98905	0.114393	0.50091		0	5.20719	#NAME?	0.119658	0.50091		0	0.816574	#NAME?	0.158655	1		0	0.655857	#NAME?	0.158655	1		0.816574	0.655857	0.316202	0.876837	1
TCONS_00158314	XLOC_077085	334	0	1.4841	#NAME?	0.158655	0.50091		0	4.83377	#NAME?	0.133084	0.50091		0	0	0	1	1		0	1.4841	#NAME?	0.158655	0.50091		0	4.83377	#NAME?	0.133084	0.50091		1.4841	4.83377	-1.70356	0.379953	0.724134
GSMUA_Achr4T26970_001	GSMUA_Achr4G26970_001	1558	36.3292	56.5582	-0.638608	0.458692	0.782184		36.3292	42.1207	-0.213401	0.803713	0.941281		21.8852	36.3292	-0.731175	0.400236	0.740002		21.8852	56.5582	-1.36978	0.11684	0.50091		21.8852	42.1207	-0.944576	0.277779	0.624854		56.5582	42.1207	0.425207	0.622195	0.869764
GSMUA_Achr6T33320_001	GSMUA_Achr6G33320_001	984	258.236	301.758	-0.224702	0.815185	0.944707		258.236	249.917	0.0472417	0.960563	0.988648		157.533	258.236	-0.713033	0.436308	0.766801		157.533	301.758	-0.937735	0.313947	0.663582		157.533	249.917	-0.665791	0.471718	0.789853		301.758	249.917	0.271944	0.779214	0.933208
GSMUA_Achr1T26580_001	GSMUA_Achr1G26580_001	135	0	0	0	1	1		0	0	0	1	1		0	0	0	1	1		0	0	0	1	1		0	0	0	1	1		0	0	0	1	1
TCONS_00174509	XLOC_088119	275	15.9597	3.75824	2.0863	0.380418	0.724507		15.9597	0	inf	0.142525	0.50091		15.6917	15.9597	-0.0244307	0.990098	0.997047		15.6917	3.75824	2.06187	0.395562	0.736132		15.6917	0	inf	0.157037	0.50091		3.75824	0	inf	0.230692	0.566451
GSMUA_Achr1T10150_001	GSMUA_Achr1G10150_001	691	20.916	64.9229	-1.63412	0.0860935	0.50091		20.916	166.849	-2.99587	0.00166636	0.166436		254.269	20.916	3.60368	0.000165748	0.0379231		254.269	64.9229	1.96956	0.0245954	0.50091		254.269	166.849	0.607809	0.488334	0.800377		64.9229	166.849	-1.36175	0.118338	0.50091
TCONS_00330463	XLOC_163390	292	0.957572	2.62194	-1.45318	0.750086	0.92314		0.957572	8.07452	-3.07592	0.4962	0.804756		0	0.957572	#NAME?	0.369441	1		0	2.62194	#NAME?	0.158655	0.50091		0	8.07452	#NAME?	0.134257	0.50091		2.62194	8.07452	-1.62274	0.404002	0.742773
GSMUA_Achr6T21680_001	GSMUA_Achr6G21680_001	861	0.221824	0	inf	0.158655	1		0.221824	0	inf	0.158655	1		0	0.221824	#NAME?	0.158655	1		0	0	0	1	1		0	0	0	1	1		0	0	0	1	1
GSMUA_Achr5T22900_001	GSMUA_Achr5G22900_001	1907	1.47033	63.7369	-5.43792	2.20441e-06	0.00189136		1.47033	1.42677	0.0433927	0.974267	0.992181		0.449177	1.47033	-1.71078	0.279917	0.627139		0.449177	63.7369	-7.1487	3.67756e-07	0.00054306		0.449177	1.42677	-1.66739	0.28837	0.636611		63.7369	1.42677	5.48131	1.2573e-06	0.00131175
TCONS_00324371	XLOC_152943	257	0	0	0	1	1		0	3.11664	#NAME?	0.158655	0.50091		41.3758	0	inf	0.125675	0.50091		41.3758	0	inf	0.125675	0.50091		41.3758	3.11664	3.73072	0.0512685	0.50091		0	3.11664	#NAME?	0.158655	0.50091
GSMUA_Achr6T19260_001	GSMUA_Achr6G19260_001	1137	0	0	0	1	1		0	0	0	1	1		0	0	0	1	1		0	0	0	1	1		0	0	0	1	1		0	0	0	1	1
TCONS_00148090	XLOC_080955	220	69.2088	80.813	-0.223632	0.90987	0.975016		69.2088	0	inf	0.158655	0.50091		0	69.2088	#NAME?	0.158655	0.50091		0	80.813	#NAME?	0.142525	0.50091		0	0	0	1	1		80.813	0	inf	0.142525	0.50091
GSMUA_AchrUn_randomT27880_001	GSMUA_AchrUn_randomG27880_001	1851	0.253634	0.568646	-1.16479	0.532554	1		0.253634	0.0737937	1.78118	0.382659	1		0.185994	0.253634	-0.44749	0.836178	1		0.185994	0.568646	-1.61228	0.420364	1		0.185994	0.0737937	1.33369	0.5377	1		0.568646	0.0737937	2.94596	0.114451	1
GSMUA_Achr3T03960_001	GSMUA_Achr3G03960_001	1829	27.6887	9.14255	1.59863	0.0766297	0.50091		27.6887	19.7486	0.487549	0.57113	0.84565		26.027	27.6887	-0.0892871	0.917319	0.977013		26.027	9.14255	1.50934	0.0951911	0.50091		26.027	19.7486	0.398262	0.644276	0.879853		9.14255	19.7486	-1.11108	0.219668	0.551407
TCONS_00072619	XLOC_032450	206	47.556	41.3231	0.202678	0.92087	0.978001		47.556	51.6511	-0.119174	0.953422	0.987001		0	47.556	#NAME?	0.158655	0.50091		0	41.3231	#NAME?	0.158655	0.50091		0	51.6511	#NAME?	0.158655	0.50091		41.3231	51.6511	-0.321851	0.874655	0.963834
GSMUA_Achr10T22370_001	GSMUA_Achr10G22370_001	702	0	0	0	1	1		0	0	0	1	1		0	0	0	1	1		0	0	0	1	1		0	0	0	1	1		0	0	0	1	1
GSMUA_Achr8T17410_001	GSMUA_Achr8G17410_001	1116	19.2385	21.749	-0.176952	0.847483	0.95531		19.2385	28.6694	-0.575513	0.523637	0.820542		17.1101	19.2385	-0.16915	0.858225	0.958559		17.1101	21.749	-0.346102	0.711693	0.908222		17.1101	28.6694	-0.744663	0.417847	0.753598		21.749	28.6694	-0.398561	0.654808	0.884294
GSMUA_AchrUn_randomT09610_001	GSMUA_AchrUn_randomG09610_001	1083	0.81307	0.93551	-0.202373	0.908272	1		0.81307	0.139769	2.54034	0.184418	1		0	0.81307	#NAME?	0.125675	1		0	0.93551	#NAME?	0.119658	1		0	0.139769	#NAME?	0.158655	1		0.93551	0.139769	2.74271	0.147438	1
GSMUA_Achr7T04010_001	GSMUA_Achr7G04010_001	1836	31.3215	12.5464	1.31989	0.133853	0.50091		31.3215	25.0996	0.319492	0.709471	0.907249		16.2416	31.3215	-0.947464	0.278248	0.625365		16.2416	12.5464	0.372423	0.677866	0.893934		16.2416	25.0996	-0.627972	0.472495	0.790199		12.5464	25.0996	-1.00039	0.256008	0.598763
GSMUA_AchrUn_randomT25910_001	GSMUA_AchrUn_randomG25910_001	942	4.89525	1.31305	1.89846	0.201347	0.524502		4.89525	2.84267	0.784138	0.553274	0.836177		0.433803	4.89525	-3.49627	0.0582251	0.50091		0.433803	1.31305	-1.59781	0.424544	0.758578		0.433803	2.84267	-2.71213	0.149745	0.50091		1.31305	2.84267	-1.11432	0.46683	0.787093
GSMUA_Achr3T24470_001	GSMUA_Achr3G24470_001	1312	0.382519	0.367118	0.0592884	0.976818	1		0.382519	0.772456	-1.01392	0.58694	1		0.4219	0.382519	0.141368	0.94476	1		0.4219	0.367118	0.200656	0.921656	1		0.4219	0.772456	-0.872553	0.640121	1		0.367118	0.772456	-1.07321	0.565262	1
GSMUA_Achr10T22570_001	GSMUA_Achr10G22570_001	1616	10.5049	51.4006	-2.29072	0.0117574	0.475764		10.5049	21.0454	-1.00244	0.270807	0.616735		7.41953	10.5049	-0.501667	0.612426	0.865085		7.41953	51.4006	-2.79238	0.00325218	0.245891		7.41953	21.0454	-1.5041	0.113317	0.50091		51.4006	21.0454	1.28828	0.136458	0.50091
GSMUA_Achr9T30330_001	GSMUA_Achr9G30330_001	178	0	0	0	1	1		0	0	0	1	1		0	0	0	1	1		0	0	0	1	1		0	0	0	1	1		0	0	0	1	1
GSMUA_Achr5T00830_001	GSMUA_Achr5G00830_001	933	0.198395	0	inf	0.158655	1		0.198395	0	inf	0.158655	1		0.879204	0.198395	2.14782	0.276934	1		0.879204	0	inf	0.142525	1		0.879204	0	inf	0.142525	1		0	0	0	1	1
GSMUA_Achr4T33060_001	GSMUA_Achr4G33060_001	435	0.736018	0	inf	0.158655	1		0.736018	0	inf	0.158655	1		0	0.736018	#NAME?	0.158655	1		0	0	0	1	1		0	0	0	1	1		0	0	0	1	1
GSMUA_Achr9T24490_001	GSMUA_Achr9G24490_001	210	304.575	198.909	0.614693	0.713557	0.908892		304.575	184.075	0.726509	0.636273	0.875999		116.994	304.575	-1.38036	0.484713	0.798032		116.994	198.909	-0.765666	0.705498	0.905484		116.994	184.075	-0.65385	0.732552	0.916563		198.909	184.075	0.111816	0.944311	0.984435
GSMUA_Achr6T36460_001	GSMUA_Achr6G36460_001	165	0	0	0	1	1		0	0	0	1	1		2568.39	0	inf	0.158655	0.50091		2568.39	0	inf	0.158655	0.50091		2568.39	0	inf	0.158655	0.50091		0	0	0	1	1
TCONS_00294141	XLOC_138423	373	1.10727	1.03571	0.0963957	0.962317	1		1.10727	0	inf	0.158655	1		6.48778	1.10727	2.55071	0.182632	0.50091		6.48778	1.03571	2.64711	0.166647	0.50091		6.48778	0	inf	0.125675	0.50091		1.03571	0	inf	0.158655	1
GSMUA_AchrUn_randomT20620_001	GSMUA_AchrUn_randomG20620_001	141	0	0	0	1	1		0	0	0	1	1		0	0	0	1	1		0	0	0	1	1		0	0	0	1	1		0	0	0	1	1
GSMUA_Achr1T19870_001	GSMUA_Achr1G19870_001	486	0	0	0	1	1		0	0	0	1	1		0	0	0	1	1		0	0	0	1	1		0	0	0	1	1		0	0	0	1	1
GSMUA_Achr6T24290_001	GSMUA_Achr6G24290_001	534	0	0	0	1	1		0	0	0	1	1		0	0	0	1	1		0	0	0	1	1		0	0	0	1	1		0	0	0	1	1
GSMUA_AchrUn_randomT29000_001	GSMUA_AchrUn_randomG29000_001	341	0	0	0	1	1		0	0	0	1	1		0	0	0	1	1		0	0	0	1	1		0	0	0	1	1		0	0	0	1	1
GSMUA_Achr11T17150_001	GSMUA_Achr11G17150_001	2331	0	0	0	1	1		0	0	0	1	1		0	0	0	1	1		0	0	0	1	1		0	0	0	1	1		0	0	0	1	1
GSMUA_Achr10T15660_001	GSMUA_Achr10G15660_001	1058	53.1462	37.4497	0.505011	0.558642	0.839252		53.1462	22.6015	1.23355	0.16082	0.50091		41.3402	53.1462	-0.362421	0.675089	0.8927		41.3402	37.4497	0.14259	0.869723	0.962403		41.3402	22.6015	0.871128	0.32521	0.674906		37.4497	22.6015	0.728538	0.410051	0.747558
GSMUA_Achr9T07620_001	GSMUA_Achr9G07620_001	1424	28.6015	17.3833	0.718388	0.415911	0.75227		28.6015	48.2249	-0.753685	0.382494	0.726248		57.3241	28.6015	1.00305	0.24473	0.584593		57.3241	17.3833	1.72144	0.0503933	0.50091		57.3241	48.2249	0.249365	0.771772	0.930839		17.3833	48.2249	-1.47207	0.0945618	0.50091
TCONS_00167837	XLOC_078605	331	0	0	0	1	1		0	0	0	1	1		3.99365	0	inf	0.185547	0.50091		3.99365	0	inf	0.185547	0.50091		3.99365	0	inf	0.185547	0.50091		0	0	0	1	1
GSMUA_Achr7T27310_001	GSMUA_Achr7G27310_001	3765	7.35178	9.88718	-0.427465	0.624017	0.870584		7.35178	10.138	-0.463612	0.59434	0.856928		5.69932	7.35178	-0.367306	0.683167	0.896269		5.69932	9.88718	-0.79477	0.372406	0.717913		5.69932	10.138	-0.830918	0.350238	0.698921		9.88718	10.138	-0.0361475	0.966525	0.990214
GSMUA_Achr8T12200_001	GSMUA_Achr8G12200_001	540	0	0	0	1	1		0	0	0	1	1		0	0	0	1	1		0	0	0	1	1		0	0	0	1	1		0	0	0	1	1
GSMUA_Achr6T35390_001	GSMUA_Achr6G35390_001	145	0	0	0	1	1		0	0	0	1	1		0	0	0	1	1		0	0	0	1	1		0	0	0	1	1		0	0	0	1	1
GSMUA_Achr10T21270_001	GSMUA_Achr10G21270_001	3288	8.19483	9.68191	-0.240578	0.783869	0.934823		8.19483	10.1489	-0.308539	0.724135	0.913204		5.96178	8.19483	-0.458971	0.613396	0.865633		5.96178	9.68191	-0.699549	0.437698	0.767949		5.96178	10.1489	-0.76751	0.393008	0.734004		9.68191	10.1489	-0.067961	0.937511	0.982288
GSMUA_Achr10T24820_001	GSMUA_Achr10G24820_001	1342	7.93595	5.35581	0.567298	0.599267	0.859327		7.93595	5.90644	0.426115	0.686348	0.897494		14.2204	7.93595	0.841489	0.399109	0.739021		14.2204	5.35581	1.40879	0.175667	0.50091		14.2204	5.90644	1.2676	0.211685	0.540181		5.35581	5.90644	-0.141183	0.897442	0.970953
TCONS_00036708	XLOC_024483	330	6.70771	0	inf	0.142525	0.50091		6.70771	1.12696	2.57339	0.192692	0.511489		0	6.70771	#NAME?	0.142525	0.50091		0	0	0	1	1		0	1.12696	#NAME?	0.158655	1		0	1.12696	#NAME?	0.158655	1
GSMUA_Achr6T12680_001	GSMUA_Achr6G12680_001	180	0	0	0	1	1		0	0	0	1	1		0	0	0	1	1		0	0	0	1	1		0	0	0	1	1		0	0	0	1	1
GSMUA_Achr8T13530_001	GSMUA_Achr8G13530_001	207	0	0	0	1	1		0	0	0	1	1		0	0	0	1	1		0	0	0	1	1		0	0	0	1	1		0	0	0	1	1
GSMUA_Achr6T30280_001	GSMUA_Achr6G30280_001	1327	2.89175	5.30957	-0.876651	0.469248	0.788305		2.89175	15.7833	-2.44838	0.0283744	0.50091		12.8951	2.89175	2.1568	0.0592413	0.50091		12.8951	5.30957	1.28015	0.223576	0.556632		12.8951	15.7833	-0.291578	0.756806	0.925413		5.30957	15.7833	-1.57173	0.12446	0.50091
TCONS_00283092	XLOC_132799	336	1.56728	2.90492	-0.890236	0.680796	0.895058		1.56728	14.9484	-3.25365	0.0646448	0.50091		1.8799	1.56728	0.262393	0.897669	0.971067		1.8799	2.90492	-0.627844	0.77172	0.930839		1.8799	14.9484	-2.99126	0.0893763	0.50091		2.90492	14.9484	-2.36341	0.214242	0.543955
GSMUA_Achr4T18370_001	GSMUA_Achr4G18370_001	459	0	0	0	1	1		0	0	0	1	1		0	0	0	1	1		0	0	0	1	1		0	0	0	1	1		0	0	0	1	1
TCONS_00283095	XLOC_132804	253	0	30.7456	#NAME?	0.125675	0.50091		0	13.6171	#NAME?	0.142525	0.50091		0	0	0	1	1		0	30.7456	#NAME?	0.125675	0.50091		0	13.6171	#NAME?	0.142525	0.50091		30.7456	13.6171	1.17496	0.524171	0.820929
TCONS_00283096	XLOC_132808	280	0	0	0	1	1		0	2.04717	#NAME?	0.158655	0.50091		4.64997	0	inf	0.158655	0.50091		4.64997	0	inf	0.158655	0.50091		4.64997	2.04717	1.18359	0.561838	0.84093		0	2.04717	#NAME?	0.158655	0.50091
GSMUA_Achr8T00090_001	GSMUA_Achr8G00090_001	327	0	0	0	1	1		0	0	0	1	1		0	0	0	1	1		0	0	0	1	1		0	0	0	1	1		0	0	0	1	1
GSMUA_Achr9T14480_001	GSMUA_Achr9G14480_001	255	13.0331	0	inf	0.185547	0.50091		13.0331	0	inf	0.185547	0.50091		0	13.0331	#NAME?	0.185547	0.50091		0	0	0	1	1		0	0	0	1	1		0	0	0	1	1
TCONS_00324596	XLOC_153393	261	0	0	0	1	1		0	0	0	1	1		14.7714	0	inf	0.185547	0.50091		14.7714	0	inf	0.185547	0.50091		14.7714	0	inf	0.185547	0.50091		0	0	0	1	1
GSMUA_Achr4T33630_001	GSMUA_Achr4G33630_001	1413	4.19115	11.6238	-1.47166	0.169672	0.50091		4.19115	4.84691	-0.209719	0.854123	0.957323		2.43802	4.19115	-0.781636	0.535545	0.827088		2.43802	11.6238	-2.2533	0.0529591	0.50091		2.43802	4.84691	-0.991355	0.419547	0.754942		11.6238	4.84691	1.26194	0.221425	0.55374
GSMUA_Achr5T13940_001	GSMUA_Achr5G13940_001	906	27.2682	47.0849	-0.788046	0.378399	0.722813		27.2682	72.3534	-1.40784	0.113688	0.50091		26.7911	27.2682	-0.0254638	0.978145	0.993138		26.7911	47.0849	-0.813509	0.367759	0.714059		26.7911	72.3534	-1.4333	0.110714	0.50091		47.0849	72.3534	-0.619795	0.472382	0.790199
GSMUA_Achr3T10420_001	GSMUA_Achr3G10420_001	1353	7.36567	5.06685	0.539729	0.621241	0.869315		7.36567	8.93285	-0.278304	0.785227	0.935212		3.65469	7.36567	-1.01107	0.381749	0.72562		3.65469	5.06685	-0.471337	0.692619	0.900438		3.65469	8.93285	-1.28937	0.252826	0.594554		5.06685	8.93285	-0.818033	0.44126	0.770426
GSMUA_Achr10T09260_001	GSMUA_Achr10G09260_001	1092	2.4131	5.24472	-1.11998	0.390237	0.731942		2.4131	5.11782	-1.08464	0.401847	0.741107		0.889043	2.4131	-1.44056	0.36902	0.715217		0.889043	5.24472	-2.56054	0.0907228	0.50091		0.889043	5.11782	-2.52521	0.0934416	0.50091		5.24472	5.11782	0.0353352	0.976121	0.992626
GSMUA_Achr4T24390_001	GSMUA_Achr4G24390_001	1935	1.28523	1.62102	-0.334876	0.804548	0.941655		1.28523	0.912221	0.494567	0.728289	1		0.971674	1.28523	-0.403478	0.780828	1		0.971674	1.62102	-0.738354	0.601512	0.860332		0.971674	0.912221	0.0910884	0.950969	1		1.62102	0.912221	0.829442	0.549737	0.83437
GSMUA_Achr11T20110_001	GSMUA_Achr11G20110_001	1882	3.81512	3.34716	0.188789	0.866755	0.961606		3.81512	4.05518	-0.0880382	0.93568	0.981642		2.82782	3.81512	-0.432039	0.710953	0.907838		2.82782	3.34716	-0.243251	0.836188	0.951527		2.82782	4.05518	-0.520077	0.649296	0.882398		3.34716	4.05518	-0.276827	0.801694	0.940527
GSMUA_Achr5T04880_001	GSMUA_Achr5G04880_001	2719	3.23358	1.4757	1.13173	0.32591	0.675636		3.23358	0.962426	1.74839	0.145377	0.50091		0.481388	3.23358	-2.74786	0.0438158	0.50091		0.481388	1.4757	-1.61613	0.261401	0.605596		0.481388	0.962426	-0.999476	0.498985	1		1.4757	0.962426	0.616655	0.631643	0.873963
GSMUA_Achr2T02580_001	GSMUA_Achr2G02580_001	639	0.697685	0	inf	0.185547	1		0.697685	0	inf	0.185547	1		0.390192	0.697685	-0.838393	0.698445	1		0.390192	0	inf	0.158655	1		0.390192	0	inf	0.158655	1		0	0	0	1	1
GSMUA_Achr9T17460_001	GSMUA_Achr9G17460_001	1859	5.72042	3.71827	0.621491	0.561842	0.84093		5.72042	16.9629	-1.56819	0.0991479	0.50091		5.64444	5.72042	-0.0192915	0.985168	0.995436		5.64444	3.71827	0.6022	0.577794	0.849181		5.64444	16.9629	-1.58748	0.0992146	0.50091		3.71827	16.9629	-2.18968	0.0283863	0.50091
GSMUA_Achr11T19290_001	GSMUA_Achr11G19290_001	1719	0.0921482	0.354092	-1.9421	0.325561	1		0.0921482	0.160618	-0.801608	0.711068	1		0.202818	0.0921482	1.13816	0.598929	1		0.202818	0.354092	-0.803935	0.702263	1		0.202818	0.160618	0.336553	0.882706	1		0.354092	0.160618	1.14049	0.587615	1
TCONS_00131686	XLOC_057713	265	0	0	0	1	1		0	0	0	1	1		13.2663	0	inf	0.185547	0.50091		13.2663	0	inf	0.185547	0.50091		13.2663	0	inf	0.185547	0.50091		0	0	0	1	1
TCONS_00351256	XLOC_164509	201	0	0	0	1	1		0	0	0	1	1		302.645	0	inf	0.158655	0.50091		302.645	0	inf	0.158655	0.50091		302.645	0	inf	0.158655	0.50091		0	0	0	1	1
TCONS_00351255	XLOC_164508	202	0	0	0	1	1		0	0	0	1	1		189.304	0	inf	0.185547	0.50091		189.304	0	inf	0.185547	0.50091		189.304	0	inf	0.185547	0.50091		0	0	0	1	1
GSMUA_Achr11T13480_001	GSMUA_Achr11G13480_001	750	0	0	0	1	1		0	0	0	1	1		0	0	0	1	1		0	0	0	1	1		0	0	0	1	1		0	0	0	1	1
TCONS_00326994	XLOC_157351	290	0	2.71323	#NAME?	0.158655	0.50091		0	3.53527	#NAME?	0.185547	0.50091		0	0	0	1	1		0	2.71323	#NAME?	0.158655	0.50091		0	3.53527	#NAME?	0.185547	0.50091		2.71323	3.53527	-0.38181	0.859953	0.959178
GSMUA_Achr1T13880_001	GSMUA_Achr1G13880_001	324	18.0142	106.464	-2.56316	0.0510599	0.50091		18.0142	25.0508	-0.475719	0.7397	0.919182		8.73706	18.0142	-1.04392	0.547211	0.833315		8.73706	106.464	-3.60708	0.0188955	0.50091		8.73706	25.0508	-1.51963	0.35371	0.701989		106.464	25.0508	2.08744	0.0780514	0.50091
GSMUA_Achr6T03980_001	GSMUA_Achr6G03980_001	462	0	0	0	1	1		0	0	0	1	1		4.38893	0	inf	0.119658	0.50091		4.38893	0	inf	0.119658	0.50091		4.38893	0	inf	0.119658	0.50091		0	0	0	1	1
TCONS_00139050	XLOC_068570	443	14.8125	9.33105	0.666702	0.627083	0.87195		14.8125	7.12604	1.05564	0.446492	0.774383		17.757	14.8125	0.261577	0.84169	0.953481		17.757	9.33105	0.92828	0.497354	0.805633		17.757	7.12604	1.31722	0.340616	0.690176		9.33105	7.12604	0.388938	0.787337	0.935988
GSMUA_Achr3T19080_001	GSMUA_Achr3G19080_001	1655	21.486	33.3175	-0.632884	0.463839	0.785415		21.486	35.4901	-0.724021	0.40219	0.741372		17.6061	21.486	-0.287319	0.74473	0.921018		17.6061	33.3175	-0.920203	0.293485	0.642213		17.6061	35.4901	-1.01134	0.248447	0.588983		33.3175	35.4901	-0.0911366	0.915375	0.976462
GSMUA_Achr9T00570_001	GSMUA_Achr9G00570_001	507	0	0	0	1	1		0	0	0	1	1		0	0	0	1	1		0	0	0	1	1		0	0	0	1	1		0	0	0	1	1
GSMUA_Achr5T04030_001	GSMUA_Achr5G04030_001	654	14.1056	9.936	0.505536	0.667396	0.889783		14.1056	10.8891	0.373388	0.744551	0.920939		19.8934	14.1056	0.496014	0.654511	0.884252		19.8934	9.936	1.00155	0.383656	0.727134		19.8934	10.8891	0.869402	0.436965	0.7674		9.936	10.8891	-0.132148	0.911273	0.975257
TCONS_00137905	XLOC_067037	254	20.1098	17.9403	0.164696	0.935663	0.981638		20.1098	3.32825	2.59506	0.203403	0.527682		0	20.1098	#NAME?	0.158655	0.50091		0	17.9403	#NAME?	0.158655	0.50091		0	3.32825	#NAME?	0.158655	0.50091		17.9403	3.32825	2.43036	0.233578	0.570429
GSMUA_Achr2T16320_001	GSMUA_Achr2G16320_001	311	6.40919	13.7513	-1.10135	0.555108	0.837275		6.40919	6.82326	-0.0903178	0.962362	0.98908		10.5147	6.40919	0.714192	0.717706	0.91047		10.5147	13.7513	-0.387161	0.829254	0.949329		10.5147	6.82326	0.623874	0.735218	0.917519		13.7513	6.82326	1.01104	0.558329	0.839092
GSMUA_Achr4T23310_001	GSMUA_Achr4G23310_001	513	0	0	0	1	1		0	0.830844	#NAME?	0.185547	1		1.7529	0	inf	0.158655	0.50091		1.7529	0	inf	0.158655	0.50091		1.7529	0.830844	1.0771	0.618678	0.868085		0	0.830844	#NAME?	0.185547	1
TCONS_00197423	XLOC_094045	471	0	0	0	1	1		0	0	0	1	1		3.50186	0	inf	0.125675	0.50091		3.50186	0	inf	0.125675	0.50091		3.50186	0	inf	0.125675	0.50091		0	0	0	1	1
TCONS_00263141	XLOC_126613	436	10.2486	9.67718	0.0827637	0.953779	0.987096		10.2486	4.52995	1.17786	0.439374	0.769056		1.67815	10.2486	-2.61048	0.170121	0.50091		1.67815	9.67718	-2.52771	0.184071	0.50091		1.67815	4.52995	-1.43262	0.468331	0.787865		9.67718	4.52995	1.09509	0.472192	0.790088
GSMUA_Achr11T23190_001	GSMUA_Achr11G23190_001	884	12.6119	15.146	-0.264152	0.798266	0.939347		12.6119	10.9146	0.20852	0.843188	0.953958		25.1277	12.6119	0.994499	0.322563	0.672417		25.1277	15.146	0.730347	0.457034	0.781067		25.1277	10.9146	1.20302	0.230674	0.566451		15.146	10.9146	0.472672	0.646894	0.881234
GSMUA_Achr8T18990_001	GSMUA_Achr8G18990_001	803	0	0.703579	#NAME?	0.158655	1		0	0	0	1	1		0	0	0	1	1		0	0.703579	#NAME?	0.158655	1		0	0	0	1	1		0.703579	0	inf	0.158655	1
TCONS_00098282	XLOC_040601	507	0.528917	0.502151	0.0749199	0.970708	1		0.528917	0	inf	0.158655	1		1.79542	0.528917	1.76321	0.387477	0.730014		1.79542	0.502151	1.83813	0.36763	0.714041		1.79542	0	inf	0.158655	0.50091		0.502151	0	inf	0.158655	1
GSMUA_Achr11T25870_001	GSMUA_Achr11G25870_001	1500	2.2745	9.67225	-2.0883	0.0708919	0.50091		2.2745	11.0088	-2.27504	0.0462916	0.50091		4.41468	2.2745	0.956762	0.441881	0.770898		4.41468	9.67225	-1.13154	0.29287	0.641514		4.41468	11.0088	-1.31828	0.213682	0.543216		9.67225	11.0088	-0.186736	0.845042	0.954542
GSMUA_Achr9T08200_001	GSMUA_Achr9G08200_001	3111	8.22911	9.64356	-0.22883	0.795198	0.938647		8.22911	8.69176	-0.0789121	0.928713	0.979637		4.77486	8.22911	-0.785279	0.399905	0.739755		4.77486	9.64356	-1.01411	0.273081	0.619342		4.77486	8.69176	-0.864191	0.350553	0.699172		9.64356	8.69176	0.149917	0.863812	0.96048
TCONS_00098286	XLOC_040604	208	0	0	0	1	1		0	0	0	1	1		131.377	0	inf	0.185547	0.50091		131.377	0	inf	0.185547	0.50091		131.377	0	inf	0.185547	0.50091		0	0	0	1	1
TCONS_00320137	XLOC_146574	237	0	0	0	1	1		0	0	0	1	1		32.4395	0	inf	0.185547	0.50091		32.4395	0	inf	0.185547	0.50091		32.4395	0	inf	0.185547	0.50091		0	0	0	1	1
TCONS_00320136	XLOC_146573	246	0	0	0	1	1		0	0	0	1	1		35.13	0	inf	0.158655	0.50091		35.13	0	inf	0.158655	0.50091		35.13	0	inf	0.158655	0.50091		0	0	0	1	1
GSMUA_Achr1T18980_001	GSMUA_Achr1G18980_001	420	1.60255	0	inf	0.185547	0.50091		1.60255	3.0621	-0.93415	0.647877	0.881629		0	1.60255	#NAME?	0.185547	0.50091		0	0	0	1	1		0	3.0621	#NAME?	0.125675	0.50091		0	3.0621	#NAME?	0.125675	0.50091
GSMUA_Achr5T06050_001	GSMUA_Achr5G06050_001	3535	180.729	278.182	-0.622205	0.628784	0.872804		180.729	159.552	0.1798	0.880496	0.965679		89.731	180.729	-1.01015	0.359715	0.707529		89.731	278.182	-1.63235	0.17427	0.50091		89.731	159.552	-0.830347	0.451712	0.777892		278.182	159.552	0.802005	0.53332	0.825836
TCONS_00130187	XLOC_055393	377	0	0	0	1	1		0	0	0	1	1		2.9529	0	inf	0.168303	0.50091		2.9529	0	inf	0.168303	0.50091		2.9529	0	inf	0.168303	0.50091		0	0	0	1	1
GSMUA_Achr11T17220_001	GSMUA_Achr11G17220_001	1103	16.8323	12.4864	0.43088	0.657857	0.885561		16.8323	30.0495	-0.836107	0.359636	0.707439		26.6743	16.8323	0.664219	0.474334	0.791386		26.6743	12.4864	1.0951	0.248771	0.589382		26.6743	30.0495	-0.171888	0.846466	0.954973		12.4864	30.0495	-1.26699	0.175018	0.50091
GSMUA_Achr8T31410_001	GSMUA_Achr8G31410_001	1799	1.66032	13.3493	-3.00724	0.00843498	0.414237		1.66032	1.14345	0.538066	0.695454	0.901371		0.192277	1.66032	-3.1102	0.0964726	0.50091		0.192277	13.3493	-6.11744	0.000417764	0.069433		0.192277	1.14345	-2.57213	0.174707	1		13.3493	1.14345	3.5453	0.00267265	0.220294
GSMUA_Achr3T27870_001	GSMUA_Achr3G27870_001	171	0	0	0	1	1		0	0	0	1	1		0	0	0	1	1		0	0	0	1	1		0	0	0	1	1		0	0	0	1	1
GSMUA_Achr1T03220_001	GSMUA_Achr1G03220_001	267	0	0	0	1	1		0	0	0	1	1		6.30041	0	inf	0.158655	0.50091		6.30041	0	inf	0.158655	0.50091		6.30041	0	inf	0.158655	0.50091		0	0	0	1	1
GSMUA_Achr11T22560_001	GSMUA_Achr11G22560_001	2007	0	0	0	1	1		0	0	0	1	1		0	0	0	1	1		0	0	0	1	1		0	0	0	1	1		0	0	0	1	1
GSMUA_Achr3T30810_001	GSMUA_Achr3G30810_001	1385	84.3423	113.602	-0.429663	0.630158	0.873258		84.3423	84.9016	-0.0095349	0.991391	0.997401		48.3956	84.3423	-0.801382	0.355757	0.703784		48.3956	113.602	-1.23104	0.16285	0.50091		48.3956	84.9016	-0.810917	0.353177	0.701549		113.602	84.9016	0.420128	0.639822	0.877665
TCONS_00167813	XLOC_078581	581	0	0	0	1	1		0	0	0	1	1		3.6851	0	inf	0.102952	0.50091		3.6851	0	inf	0.102952	0.50091		3.6851	0	inf	0.102952	0.50091		0	0	0	1	1
GSMUA_Achr7T15820_001	GSMUA_Achr7G15820_001	1142	63.9257	69.9037	-0.128974	0.880669	0.9657		63.9257	119.408	-0.901427	0.304786	0.654329		49.3131	63.9257	-0.374425	0.662937	0.887619		49.3131	69.9037	-0.503399	0.558429	0.839141		49.3131	119.408	-1.27585	0.146868	0.50091		69.9037	119.408	-0.772453	0.379827	0.723996
GSMUA_Achr9T20380_001	GSMUA_Achr9G20380_001	1008	1.96605	2.74076	-0.479278	0.741013	0.919662		1.96605	3.82848	-0.961475	0.49014	0.801443		3.95539	1.96605	1.00852	0.477942	0.793794		3.95539	2.74076	0.529246	0.697358	0.902272		3.95539	3.82848	0.0470485	0.971134	0.991309		2.74076	3.82848	-0.482197	0.717283	0.910359
GSMUA_Achr10T05950_001	GSMUA_Achr10G05950_001	913	6.74493	7.43867	-0.141241	0.904801	0.973445		6.74493	12.0235	-0.833982	0.454404	0.779361		6.79591	6.74493	0.0108627	0.992846	0.9979		6.79591	7.43867	-0.130378	0.913038	0.975785		6.79591	12.0235	-0.823119	0.465753	0.786479		7.43867	12.0235	-0.692741	0.527167	0.822535
GSMUA_Achr4T04810_001	GSMUA_Achr4G04810_001	981	54.8621	49.1963	0.15726	0.855053	0.957486		54.8621	67.2469	-0.293659	0.732459	0.91653		31.5966	54.8621	-0.796037	0.366439	0.712932		31.5966	49.1963	-0.638777	0.46904	0.788205		31.5966	67.2469	-1.0897	0.215827	0.546035		49.1963	67.2469	-0.450919	0.600004	0.859671
TCONS_00167811	XLOC_078579	439	0	0	0	1	1		0	0	0	1	1		4.12543	0	inf	0.125675	0.50091		4.12543	0	inf	0.125675	0.50091		4.12543	0	inf	0.125675	0.50091		0	0	0	1	1
GSMUA_Achr5T09880_001	GSMUA_Achr5G09880_001	2007	1.00142	0.296129	1.75775	0.300341	1		1.00142	3.09751	-1.62906	0.208786	0.535833		1.27041	1.00142	0.343243	0.810492	1		1.27041	0.296129	2.101	0.21016	1		1.27041	3.09751	-1.28582	0.310957	0.660702		0.296129	3.09751	-3.38681	0.0302079	0.50091
TCONS_00127889	XLOC_051761	225	0	0	0	1	1		0	0	0	1	1		26.9417	0	inf	0.158655	0.50091		26.9417	0	inf	0.158655	0.50091		26.9417	0	inf	0.158655	0.50091		0	0	0	1	1
GSMUA_Achr4T02700_001	GSMUA_Achr4G02700_001	1578	0	0.0979051	#NAME?	0.158655	1		0	0	0	1	1		0	0	0	1	1		0	0.0979051	#NAME?	0.158655	1		0	0	0	1	1		0.0979051	0	inf	0.158655	1
GSMUA_Achr3T10040_001	GSMUA_Achr3G10040_001	751	41.4102	47.0931	-0.18553	0.835641	0.951429		41.4102	76.7746	-0.890644	0.311894	0.661686		40.3652	41.4102	-0.0368736	0.96772	0.990548		40.3652	47.0931	-0.222403	0.805339	0.941892		40.3652	76.7746	-0.927518	0.296834	0.64575		47.0931	76.7746	-0.705114	0.418568	0.754147
TCONS_00147526	XLOC_080193	215	117.399	0	inf	0.142525	0.50091		117.399	0	inf	0.142525	0.50091		0	117.399	#NAME?	0.142525	0.50091		0	0	0	1	1		0	0	0	1	1		0	0	0	1	1
TCONS_00215792	XLOC_106847	215	0	51.2739	#NAME?	0.185547	0.50091		0	0	0	1	1		0	0	0	1	1		0	51.2739	#NAME?	0.185547	0.50091		0	0	0	1	1		51.2739	0	inf	0.185547	0.50091
GSMUA_Achr1T10960_001	GSMUA_Achr1G10960_001	207	0	0	0	1	1		0	0	0	1	1		0	0	0	1	1		0	0	0	1	1		0	0	0	1	1		0	0	0	1	1
GSMUA_Achr6T02320_001	GSMUA_Achr6G02320_001	732	34.0437	44.9068	-0.399547	0.661825	0.887172		34.0437	127.859	-1.9091	0.0337361	0.50091		39.169	34.0437	0.202327	0.827904	0.94883		39.169	44.9068	-0.197221	0.828649	0.949098		39.169	127.859	-1.70677	0.0570384	0.50091		44.9068	127.859	-1.50955	0.0859072	0.50091
GSMUA_Achr10T09370_001	GSMUA_Achr10G09370_001	984	0.184586	0.35376	-0.938481	0.664528	1		0.184586	0	inf	0.158655	1		0.204323	0.184586	0.14656	0.942734	1		0.204323	0.35376	-0.79192	0.714406	1		0.204323	0	inf	0.158655	1		0.35376	0	inf	0.185547	1
GSMUA_Achr8T26640_001	GSMUA_Achr8G26640_001	1668	10.1196	14.2137	-0.490137	0.5971	0.858243		10.1196	12.9708	-0.358124	0.699231	0.903131		12.6098	10.1196	0.317399	0.736511	0.917986		12.6098	14.2137	-0.172738	0.850749	0.956254		12.6098	12.9708	-0.0407245	0.964602	0.989734		14.2137	12.9708	0.132013	0.883535	0.966682
TCONS_00259215	XLOC_120556	469	0.6212	0.588304	0.0784941	0.969311	1		0.6212	0	inf	0.158655	1		25.454	0.6212	5.35669	0.00129781	0.142116		25.454	0.588304	5.43519	0.00110008	0.128221		25.454	0	inf	0.0414538	0.50091		0.588304	0	inf	0.158655	1
TCONS_00259210	XLOC_120551	294	0	0	0	1	1		0	0	0	1	1		14.0326	0	inf	0.142525	0.50091		14.0326	0	inf	0.142525	0.50091		14.0326	0	inf	0.142525	0.50091		0	0	0	1	1
GSMUA_Achr7T05740_001	GSMUA_Achr7G05740_001	501	9.74922	4.62635	1.07541	0.464176	0.785553		9.74922	6.93466	0.49146	0.72091	0.911668		15.9471	9.74922	0.709939	0.588222	0.853785		15.9471	4.62635	1.78535	0.209929	0.53754		15.9471	6.93466	1.2014	0.365409	0.711983		4.62635	6.93466	-0.583952	0.693862	0.900791
GSMUA_AchrUn_randomT06370_001	GSMUA_AchrUn_randomG06370_001	222	21.0623	73.8372	-1.80969	0.359631	0.707436		21.0623	17.0205	0.307393	0.887044	0.96779		0	21.0623	#NAME?	0.158655	0.50091		0	73.8372	#NAME?	0.142525	0.50091		0	17.0205	#NAME?	0.185547	0.50091		73.8372	17.0205	2.11708	0.314098	0.663748
GSMUA_Achr8T28730_001	GSMUA_Achr8G28730_001	1969	14.1726	17.8574	-0.333417	0.703835	0.90489		14.1726	20.0219	-0.498472	0.568219	0.844172		9.0042	14.1726	-0.654434	0.477566	0.793617		9.0042	17.8574	-0.98785	0.279	0.626162		9.0042	20.0219	-1.15291	0.204708	0.529654		17.8574	20.0219	-0.165055	0.848504	0.955568
TCONS_00004082	XLOC_005595	446	6.25053	9.84658	-0.655643	0.660139	0.886551		6.25053	14.6004	-1.22395	0.388639	0.730729		4.76506	6.25053	-0.391485	0.812928	0.944128		4.76506	9.84658	-1.04713	0.50721	0.811439		4.76506	14.6004	-1.61544	0.285268	0.633065		9.84658	14.6004	-0.56831	0.669442	0.89073
GSMUA_Achr6T19160_001	GSMUA_Achr6G19160_001	336	0	0	0	1	1		0	0	0	1	1		0	0	0	1	1		0	0	0	1	1		0	0	0	1	1		0	0	0	1	1
GSMUA_Achr1T05080_001	GSMUA_Achr1G05080_001	682	28.8894	54.5737	-0.917667	0.32422	0.674004		28.8894	8.1263	1.82987	0.0966425	0.50091		23.8311	28.8894	-0.277696	0.781427	0.933927		23.8311	54.5737	-1.19536	0.212423	0.541404		23.8311	8.1263	1.55217	0.167679	0.50091		54.5737	8.1263	2.74754	0.00976215	0.437755
GSMUA_Achr6T32000_001	GSMUA_Achr6G32000_001	1588	10.3203	20.1151	-0.962803	0.294085	0.642866		10.3203	9.15429	0.172959	0.856544	0.95797		3.56515	10.3203	-1.53345	0.159248	0.50091		3.56515	20.1151	-2.49625	0.0178524	0.50091		3.56515	9.15429	-1.36049	0.211171	0.53949		20.1151	9.15429	1.13576	0.215053	0.54501
TCONS_00300829	XLOC_147911	209	40.2019	0	inf	0.158655	0.50091		40.2019	0	inf	0.158655	0.50091		0	40.2019	#NAME?	0.158655	0.50091		0	0	0	1	1		0	0	0	1	1		0	0	0	1	1
GSMUA_Achr6T28960_001	GSMUA_Achr6G28960_001	2404	19.6646	33.5838	-0.772162	0.37038	0.716111		19.6646	27.2619	-0.471283	0.583692	0.851689		16.0801	19.6646	-0.29033	0.736723	0.918122		16.0801	33.5838	-1.06249	0.220246	0.552042		16.0801	27.2619	-0.761612	0.378447	0.722857		33.5838	27.2619	0.30088	0.727407	0.914269
GSMUA_AchrUn_randomT15130_001	GSMUA_AchrUn_randomG15130_001	1276	17.9501	14.9455	0.264283	0.775571	0.932111		17.9501	24.0808	-0.423893	0.636092	0.875897		12.8141	17.9501	-0.486257	0.608735	0.863729		12.8141	14.9455	-0.221973	0.817007	0.945342		12.8141	24.0808	-0.91015	0.327344	0.676843		14.9455	24.0808	-0.688177	0.447383	0.77506
TCONS_00045055	XLOC_026569	211	0	31.44	#NAME?	0.158655	0.50091		0	0	0	1	1		0	0	0	1	1		0	31.44	#NAME?	0.158655	0.50091		0	0	0	1	1		31.44	0	inf	0.158655	0.50091
GSMUA_Achr2T23270_001	GSMUA_Achr2G23270_001	264	0	0	0	1	1		0	0	0	1	1		0	0	0	1	1		0	0	0	1	1		0	0	0	1	1		0	0	0	1	1
GSMUA_Achr8T06510_001	GSMUA_Achr8G06510_001	1716	4.43217	7.36242	-0.732165	0.485087	0.798267		4.43217	12.3925	-1.48338	0.141098	0.50091		11.2796	4.43217	1.34763	0.189653	0.506914		11.2796	7.36242	0.615466	0.525065	0.821378		11.2796	12.3925	-0.135747	0.883207	0.966497		7.36242	12.3925	-0.751213	0.427936	0.760877
GSMUA_Achr11T18050_001	GSMUA_Achr11G18050_001	153	0	0	0	1	1		0	0	0	1	1		0	0	0	1	1		0	0	0	1	1		0	0	0	1	1		0	0	0	1	1
GSMUA_Achr8T03320_001	GSMUA_Achr8G03320_001	2195	1.87871	2.14033	-0.188092	0.878344	0.965064		1.87871	2.19292	-0.223115	0.854215	0.957323		6.88197	1.87871	1.87308	0.0952473	0.50091		6.88197	2.14033	1.68499	0.124923	0.50091		6.88197	2.19292	1.64997	0.127223	0.50091		2.14033	2.19292	-0.0350237	0.976551	0.992757
TCONS_00173668	XLOC_086921	331	4.97307	4.60211	0.111841	0.956284	0.987537		4.97307	0	inf	0.158655	0.50091		1.99682	4.97307	-1.31643	0.518784	0.818089		1.99682	4.60211	-1.20459	0.55492	0.837181		1.99682	0	inf	0.158655	0.50091		4.60211	0	inf	0.158655	0.50091
GSMUA_AchrUn_randomT00820_001	GSMUA_AchrUn_randomG00820_001	252	0	0	0	1	1		0	0	0	1	1		0	0	0	1	1		0	0	0	1	1		0	0	0	1	1		0	0	0	1	1
GSMUA_AchrUn_randomT05270_001	GSMUA_AchrUn_randomG05270_001	1008	42.8955	27.7502	0.628331	0.476213	0.792769		42.8955	41.5007	0.0476914	0.956015	0.987496		22.5457	42.8955	-0.927974	0.305159	0.654706		22.5457	27.7502	-0.299642	0.744484	0.920916		22.5457	41.5007	-0.880282	0.329519	0.67907		27.7502	41.5007	-0.58064	0.509248	0.812636
GSMUA_Achr9T01080_001	GSMUA_Achr9G01080_001	1705	1.3025	0.893733	0.543366	0.714475	1		1.3025	2.83739	-1.12328	0.391651	0.733031		1.84305	1.3025	0.500811	0.719486	0.911105		1.84305	0.893733	1.04418	0.472389	0.790199		1.84305	2.83739	-0.622471	0.625341	0.87113		0.893733	2.83739	-1.66665	0.224952	0.55845
GSMUA_Achr4T15990_001	GSMUA_Achr4G15990_001	525	0	0.469571	#NAME?	0.158655	1		0	1.99431	#NAME?	0.125675	0.50091		8.92601	0	inf	0.0712264	0.50091		8.92601	0.469571	4.2486	0.0149665	0.50091		8.92601	1.99431	2.16213	0.175689	0.50091		0.469571	1.99431	-2.08647	0.275652	0.622468
GSMUA_Achr11T11830_001	GSMUA_Achr11G11830_001	759	0	0	0	1	1		0	0	0	1	1		0	0	0	1	1		0	0	0	1	1		0	0	0	1	1		0	0	0	1	1
GSMUA_Achr6T07000_001	GSMUA_Achr6G07000_001	707	18.6976	13.6098	0.458212	0.669392	0.890719		18.6976	27.3428	-0.548305	0.581751	0.851017		33.4176	18.6976	0.837753	0.402937	0.74199		33.4176	13.6098	1.29597	0.210126	0.537785		33.4176	27.3428	0.289448	0.761389	0.927061		13.6098	27.3428	-1.00652	0.327572	0.677071
GSMUA_Achr11T21810_001	GSMUA_Achr11G21810_001	1493	15.2488	10.6679	0.515419	0.581945	0.851048		15.2488	16.6516	-0.126967	0.887946	0.968088		5.63967	15.2488	-1.43501	0.157709	0.50091		5.63967	10.6679	-0.919594	0.37477	0.719553		5.63967	16.6516	-1.56198	0.119938	0.50091		10.6679	16.6516	-0.642386	0.486909	0.79938
TCONS_00137273	XLOC_066131	209	120.606	0	inf	0.158655	0.50091		120.606	0	inf	0.158655	0.50091		0	120.606	#NAME?	0.158655	0.50091		0	0	0	1	1		0	0	0	1	1		0	0	0	1	1
TCONS_00137270	XLOC_066127	267	4.78075	4.30077	0.152643	0.940362	0.983167		4.78075	0	inf	0.158655	0.50091		0	4.78075	#NAME?	0.158655	0.50091		0	4.30077	#NAME?	0.158655	0.50091		0	0	0	1	1		4.30077	0	inf	0.158655	0.50091
GSMUA_Achr6T14450_001	GSMUA_Achr6G14450_001	706	0	0	0	1	1		0	0	0	1	1		1.98965	0	inf	0.119658	0.50091		1.98965	0	inf	0.119658	0.50091		1.98965	0	inf	0.119658	0.50091		0	0	0	1	1
TCONS_00034356	XLOC_021414	407	15.607	9.14338	0.771392	0.589977	0.854707		15.607	20.3511	-0.382915	0.766141	0.928731		15.241	15.607	-0.0342308	0.98025	0.993861		15.241	9.14338	0.737161	0.612706	0.865264		15.241	20.3511	-0.417146	0.751051	0.923453		9.14338	20.3511	-1.15431	0.398098	0.738207
GSMUA_Achr6T07740_001	GSMUA_Achr6G07740_001	957	0	0.183613	#NAME?	0.158655	1		0	0.163794	#NAME?	0.158655	1		0	0	0	1	1		0	0.183613	#NAME?	0.158655	1		0	0.163794	#NAME?	0.158655	1		0.183613	0.163794	0.164783	0.935629	1
GSMUA_Achr6T14720_001	GSMUA_Achr6G14720_001	2427	0.186486	0.0597651	1.64169	0.421027	1		0.186486	0	inf	0.158655	1		0.136562	0.186486	-0.449516	0.835447	1		0.136562	0.0597651	1.19218	0.5817	1		0.136562	0	inf	0.185547	1		0.0597651	0	inf	0.158655	1
GSMUA_Achr10T27430_001	GSMUA_Achr10G27430_001	1328	5.4013	4.94297	0.127927	0.910387	0.975148		5.4013	9.02638	-0.740842	0.485916	0.798712		6.78781	5.4013	0.329641	0.767458	0.929077		6.78781	4.94297	0.457568	0.68305	0.896231		6.78781	9.02638	-0.411201	0.694258	0.900931		4.94297	9.02638	-0.868769	0.41654	0.752605
TCONS_00315236	XLOC_150013	222	0	0	0	1	1		0	25.5307	#NAME?	0.158655	0.50091		0	0	0	1	1		0	0	0	1	1		0	25.5307	#NAME?	0.158655	0.50091		0	25.5307	#NAME?	0.158655	0.50091
TCONS_00315237	XLOC_150014	366	0	0	0	1	1		0	16.0441	#NAME?	0.0641026	0.50091		0	0	0	1	1		0	0	0	1	1		0	16.0441	#NAME?	0.0641026	0.50091		0	16.0441	#NAME?	0.0641026	0.50091
TCONS_00080894	XLOC_037330	258	0	0	0	1	1		0	0	0	1	1		8.03839	0	inf	0.158655	0.50091		8.03839	0	inf	0.158655	0.50091		8.03839	0	inf	0.158655	0.50091		0	0	0	1	1
GSMUA_Achr2T18550_001	GSMUA_Achr2G18550_001	1173	0	0.140754	#NAME?	0.158655	1		0	0.126514	#NAME?	0.158655	1		3.07872	0	inf	0.0641026	0.50091		3.07872	0.140754	4.45108	0.00993457	0.441736		3.07872	0.126514	4.60497	0.00764797	0.397136		0.140754	0.126514	0.153883	0.939879	1
GSMUA_Achr10T13030_001	GSMUA_Achr10G13030_001	801	79.9618	81.9101	-0.0347302	0.967708	0.990548		79.9618	119.228	-0.57634	0.503926	0.80947		36.9097	79.9618	-1.11531	0.20953	0.536933		36.9097	81.9101	-1.15004	0.195513	0.515782		36.9097	119.228	-1.69165	0.058109	0.50091		81.9101	119.228	-0.54161	0.529798	0.823906
GSMUA_Achr4T30570_001	GSMUA_Achr4G30570_001	642	1.03849	1.32107	-0.347221	0.860479	0.959378		1.03849	0.574446	0.854248	0.69303	1		0.38713	1.03849	-1.4236	0.485334	1		0.38713	1.32107	-1.77082	0.370041	0.715891		0.38713	0.574446	-0.569354	0.792475	1		1.32107	0.574446	1.20147	0.567801	0.84401
GSMUA_Achr11T12800_001	GSMUA_Achr11G12800_001	1701	1.67926	1.16505	0.527435	0.708082	0.906525		1.67926	3.73924	-1.15492	0.352923	0.701313		2.36154	1.67926	0.491901	0.710733	0.907748		2.36154	1.16505	1.01934	0.458805	0.782204		2.36154	3.73924	-0.663016	0.582527	0.85126		1.16505	3.73924	-1.68235	0.194278	0.513922
GSMUA_AchrUn_randomT26040_001	GSMUA_AchrUn_randomG26040_001	389	0	0	0	1	1		0	0	0	1	1		1.14067	0	inf	0.158655	1		1.14067	0	inf	0.158655	1		1.14067	0	inf	0.158655	1		0	0	0	1	1
GSMUA_Achr2T05570_001	GSMUA_Achr2G05570_001	1219	21.5231	13.4089	0.682698	0.463982	0.78546		21.5231	35.5962	-0.725837	0.410236	0.747675		28.6938	21.5231	0.414853	0.642205	0.878775		28.6938	13.4089	1.09755	0.23449	0.571781		28.6938	35.5962	-0.310983	0.721315	0.911921		13.4089	35.5962	-1.40853	0.122524	0.50091
GSMUA_Achr8T18460_001	GSMUA_Achr8G18460_001	750	0	0	0	1	1		0	0	0	1	1		0	0	0	1	1		0	0	0	1	1		0	0	0	1	1		0	0	0	1	1
GSMUA_Achr1T16110_001	GSMUA_Achr1G16110_001	2022	3.4371	6.97361	-1.02072	0.329507	0.67907		3.4371	6.0098	-0.806126	0.442984	0.771884		0.923703	3.4371	-1.89569	0.15317	0.50091		0.923703	6.97361	-2.9164	0.0213366	0.50091		0.923703	6.0098	-2.70181	0.0334183	0.50091		6.97361	6.0098	0.21459	0.825561	0.948108
TCONS_00217930	XLOC_111712	436	5.12428	6.91227	-0.43181	0.788383	0.936339		5.12428	5.66243	-0.144072	0.928641	0.979624		5.87354	5.12428	0.196879	0.906397	0.973945		5.87354	6.91227	-0.234931	0.883896	0.966849		5.87354	5.66243	0.0528066	0.973815	0.991992		6.91227	5.66243	0.287738	0.85182	0.956554
TCONS_00225410	XLOC_098404	316	0	0	0	1	1		0	0	0	1	1		4.88067	0	inf	0.185547	0.50091		4.88067	0	inf	0.185547	0.50091		4.88067	0	inf	0.185547	0.50091		0	0	0	1	1
GSMUA_Achr5T22120_001	GSMUA_Achr5G22120_001	1635	5.76679	2.91036	0.98657	0.38612	0.729069		5.76679	4.59486	0.327747	0.758474	0.92594		2.25967	5.76679	-1.35166	0.256835	0.599812		2.25967	2.91036	-0.365087	0.773022	0.931209		2.25967	4.59486	-1.02391	0.393937	0.73466		2.91036	4.59486	-0.658824	0.565972	0.84312
GSMUA_Achr3T29110_001	GSMUA_Achr3G29110_001	126	0	0	0	1	1		0	0	0	1	1		0	0	0	1	1		0	0	0	1	1		0	0	0	1	1		0	0	0	1	1
TCONS_00053589	XLOC_021440	366	0	0	0	1	1		0	0	0	1	1		5.51962	0	inf	0.142525	0.50091		5.51962	0	inf	0.142525	0.50091		5.51962	0	inf	0.142525	0.50091		0	0	0	1	1
GSMUA_Achr8T18720_001	GSMUA_Achr8G18720_001	468	6.24064	16.5472	-1.40682	0.314498	0.664149		6.24064	13.2845	-1.08998	0.437254	0.767583		9.94626	6.24064	0.67246	0.650712	0.882902		9.94626	16.5472	-0.734362	0.583013	0.851476		9.94626	13.2845	-0.41752	0.755762	0.92503		16.5472	13.2845	0.316842	0.799253	0.939641
GSMUA_Achr10T29700_001	GSMUA_Achr10G29700_001	798	0.742159	1.18328	-0.672996	0.725119	1		0.742159	0	inf	0.158655	1		0.274929	0.742159	-1.43267	0.482559	1		0.274929	1.18328	-2.10566	0.27126	1		0.274929	0	inf	0.158655	1		1.18328	0	inf	0.125675	1
GSMUA_Achr8T06170_001	GSMUA_Achr8G06170_001	862	44.2922	28.6206	0.629999	0.483048	0.796906		44.2922	60.9712	-0.461077	0.595291	0.857392		43.9827	44.2922	-0.0101159	0.990852	0.997274		43.9827	28.6206	0.619884	0.492283	0.802791		43.9827	60.9712	-0.471193	0.58925	0.854319		28.6206	60.9712	-1.09108	0.21961	0.551342
GSMUA_Achr2T19470_001	GSMUA_Achr2G19470_001	1383	1.6731	4.81825	-1.52599	0.236942	0.574914		1.6731	4.76518	-1.51001	0.238368	0.576617		3.42534	1.6731	1.03373	0.442752	0.771664		3.42534	4.81825	-0.492261	0.681624	0.895571		3.42534	4.76518	-0.476283	0.688871	0.89887		4.81825	4.76518	0.0159771	0.988671	0.996606
GSMUA_Achr11T15140_001	GSMUA_Achr11G15140_001	3367	6.6414	6.80612	-0.0353452	0.968658	0.990766		6.6414	16.999	-1.35589	0.12387	0.50091		11.2394	6.6414	0.759007	0.391384	0.73283		11.2394	6.80612	0.723662	0.41194	0.749089		11.2394	16.999	-0.596884	0.489274	0.800933		6.80612	16.999	-1.32055	0.132399	0.50091
TCONS_00349178	XLOC_160424	209	0	0	0	1	1		0	0	0	1	1		61.9661	0	inf	0.158655	0.50091		61.9661	0	inf	0.158655	0.50091		61.9661	0	inf	0.158655	0.50091		0	0	0	1	1
GSMUA_AchrUn_randomT08910_001	GSMUA_AchrUn_randomG08910_001	2022	17.3382	23.7837	-0.456014	0.597623	0.858574		17.3382	21.6353	-0.319427	0.711586	0.90817		20.5734	17.3382	0.246822	0.776092	0.932179		20.5734	23.7837	-0.209192	0.808296	0.942736		20.5734	21.6353	-0.0726049	0.932891	0.980804		23.7837	21.6353	0.136587	0.873563	0.963453
GSMUA_Achr9T24010_001	GSMUA_Achr9G24010_001	591	0	0	0	1	1		0	0	0	1	1		0	0	0	1	1		0	0	0	1	1		0	0	0	1	1		0	0	0	1	1
GSMUA_Achr3T11110_001	GSMUA_Achr3G11110_001	1357	32.5363	36.9838	-0.18484	0.829991	0.949607		32.5363	36.559	-0.168174	0.845016	0.954542		10.7892	32.5363	-1.59246	0.0877002	0.50091		10.7892	36.9838	-1.7773	0.0561475	0.50091		10.7892	36.559	-1.76063	0.0583522	0.50091		36.9838	36.559	0.0166664	0.984505	0.995216
GSMUA_Achr8T25640_001	GSMUA_Achr8G25640_001	1287	0.391752	0.62658	-0.677557	0.723332	1		0.391752	1.01651	-1.37562	0.449911	1		0.288111	0.391752	-0.443315	0.837685	1		0.288111	0.62658	-1.12087	0.583689	1		0.288111	1.01651	-1.81893	0.352987	1		0.62658	1.01651	-0.69806	0.677381	1
Novel_000520	XLOC_069201	1554	0.304246	0.145777	1.06147	0.638405	1		0.304246	0.490922	-0.690257	0.730355	1		3.49708	0.304246	3.52284	0.0498688	0.50091		3.49708	0.145777	4.58431	0.021347	0.50091		3.49708	0.490922	2.83258	0.0948372	0.50091		0.145777	0.490922	-1.75173	0.421576	1
Novel_000521	XLOC_069201	1742	23.1432	35.8723	-0.632281	0.471556	0.789748		23.1432	23.294	-0.00937117	0.991488	0.997422		18.9547	23.1432	-0.288034	0.749229	0.922801		18.9547	35.8723	-0.920316	0.304988	0.654521		18.9547	23.294	-0.297405	0.740332	0.919369		35.8723	23.294	0.62291	0.476247	0.792782
Novel_000526	XLOC_069686	224	57.8543	0	inf	0.158655	0.50091		57.8543	15.794	1.87305	0.386746	0.72955		0	57.8543	#NAME?	0.158655	0.50091		0	0	0	1	1		0	15.794	#NAME?	0.185547	0.50091		0	15.794	#NAME?	0.185547	0.50091
GSMUA_Achr5T29330_001	GSMUA_Achr5G29330_001	1292	0.129957	0.249432	-0.940616	0.663812	1		0.129957	0	inf	0.158655	1		0	0.129957	#NAME?	0.158655	1		0	0.249432	#NAME?	0.185547	1		0	0	0	1	1		0.249432	0	inf	0.185547	1
GSMUA_Achr9T13310_001	GSMUA_Achr9G13310_001	123	0	0	0	1	1		0	0	0	1	1		0	0	0	1	1		0	0	0	1	1		0	0	0	1	1		0	0	0	1	1
Novel_000525	XLOC_069686	338	0	2.84412	#NAME?	0.185547	0.50091		0	4.1973	#NAME?	0.142525	0.50091		0	0	0	1	1		0	2.84412	#NAME?	0.185547	0.50091		0	4.1973	#NAME?	0.142525	0.50091		2.84412	4.1973	-0.561479	0.789484	0.936716
GSMUA_Achr10T26060_001	GSMUA_Achr10G26060_001	1224	8.48155	3.73525	1.18312	0.303068	0.652571		8.48155	12.6065	-0.571764	0.568377	0.84419		8.28726	8.48155	-0.0334342	0.974895	0.99228		8.28726	3.73525	1.14969	0.3222	0.672142		8.28726	12.6065	-0.605198	0.551668	0.835312		3.73525	12.6065	-1.75489	0.112794	0.50091
Novel_000528	XLOC_069950	613	3244.68	4305.83	-0.408215	0.793934	0.938335		3244.68	3385.52	-0.0613004	0.968085	0.99064		5994.61	3244.68	0.88559	0.584066	0.851795		5994.61	4305.83	0.477376	0.779171	0.933199		5994.61	3385.52	0.82429	0.622506	0.869936		4305.83	3385.52	0.346914	0.830582	0.949807
Novel_000529	XLOC_070194	313	8.86723	0	inf	0.135273	0.50091		8.86723	9.74912	-0.136789	0.944224	0.98442		0	8.86723	#NAME?	0.135273	0.50091		0	0	0	1	1		0	9.74912	#NAME?	0.160207	0.50091		0	9.74912	#NAME?	0.160207	0.50091
GSMUA_Achr9T00130_001	GSMUA_Achr9G00130_001	1805	39.8678	89.1545	-1.16108	0.190479	0.50817		39.8678	74.9535	-0.91077	0.302238	0.651794		35.912	39.8678	-0.150758	0.860565	0.959405		35.912	89.1545	-1.31184	0.138666	0.50091		35.912	74.9535	-1.06153	0.228687	0.56356		89.1545	74.9535	0.250313	0.783202	0.934564
GSMUA_Achr9T23070_001	GSMUA_Achr9G23070_001	1433	2.63236	1.7581	0.58234	0.664395	0.888346		2.63236	5.16395	-0.97212	0.414984	0.751761		3.02711	2.63236	0.201583	0.875462	0.964087		3.02711	1.7581	0.783923	0.557676	0.838714		3.02711	5.16395	-0.770537	0.51615	0.816499		1.7581	5.16395	-1.55446	0.212645	0.541732
GSMUA_Achr10T16320_001	GSMUA_Achr10G16320_001	891	14.7995	9.51506	0.637261	0.549823	0.834407		14.7995	18.0001	-0.282459	0.775756	0.932121		8.67373	14.7995	-0.770822	0.482619	0.796697		8.67373	9.51506	-0.133561	0.906695	0.974057		8.67373	18.0001	-1.05328	0.325211	0.674906		9.51506	18.0001	-0.91972	0.375357	0.720109
GSMUA_Achr8T16980_001	GSMUA_Achr8G16980_001	84	0	0	0	1	1		0	0	0	1	1		0	0	0	1	1		0	0	0	1	1		0	0	0	1	1		0	0	0	1	1
GSMUA_Achr2T02450_001	GSMUA_Achr2G02450_001	1188	1.44386	2.07763	-0.525014	0.721919	0.912184		1.44386	5.97817	-2.04978	0.126058	0.50091		2.23187	1.44386	0.628328	0.672252	0.891665		2.23187	2.07763	0.103314	0.941897	0.983571		2.23187	5.97817	-1.42145	0.265305	0.610377		2.07763	5.97817	-1.52476	0.227845	0.562469
GSMUA_Achr7T10380_001	GSMUA_Achr7G10380_001	1899	5.08906	6.54654	-0.363333	0.721285	0.911914		5.08906	7.45461	-0.550734	0.582305	0.851205		1.98603	5.08906	-1.35752	0.250881	0.592196		1.98603	6.54654	-1.72085	0.13748	0.50091		1.98603	7.45461	-1.90825	0.0951786	0.50091		6.54654	7.45461	-0.187401	0.84731	0.955285
GSMUA_AchrUn_randomT15050_001	GSMUA_AchrUn_randomG15050_001	189	0	0	0	1	1		0	0	0	1	1		0	0	0	1	1		0	0	0	1	1		0	0	0	1	1		0	0	0	1	1
GSMUA_Achr6T33440_001	GSMUA_Achr6G33440_001	177	0	0	0	1	1		0	0	0	1	1		0	0	0	1	1		0	0	0	1	1		0	0	0	1	1		0	0	0	1	1
GSMUA_Achr10T16920_001	GSMUA_Achr10G16920_001	1679	0	0	0	1	1		0	0	0	1	1		0	0	0	1	1		0	0	0	1	1		0	0	0	1	1		0	0	0	1	1
GSMUA_AchrUn_randomT21950_001	GSMUA_AchrUn_randomG21950_001	249	0	0	0	1	1		0	0	0	1	1		0	0	0	1	1		0	0	0	1	1		0	0	0	1	1		0	0	0	1	1
GSMUA_Achr5T08400_001	GSMUA_Achr5G08400_001	2112	5.96021	4.54108	0.392327	0.698947	0.903051		5.96021	4.76943	0.321547	0.74798	0.922322		6.95068	5.96021	0.22179	0.822415	0.947188		6.95068	4.54108	0.614117	0.543027	0.831125		6.95068	4.76943	0.543337	0.585362	0.852441		4.54108	4.76943	-0.0707796	0.944783	0.984531
GSMUA_Achr2T02130_001	GSMUA_Achr2G02130_001	1428	31.7225	57.2699	-0.85227	0.322929	0.672754		31.7225	66.6124	-1.07028	0.21766	0.548525		17.7337	31.7225	-0.839015	0.344794	0.693987		17.7337	57.2699	-1.69128	0.0569645	0.50091		17.7337	66.6124	-1.9093	0.0327576	0.50091		57.2699	66.6124	-0.218014	0.801813	0.940564
GSMUA_Achr1T20830_001	GSMUA_Achr1G20830_001	2217	49.6069	56.4819	-0.187246	0.83263	0.950449		49.6069	58.8565	-0.246661	0.7822	0.934185		22.9089	49.6069	-1.11463	0.199893	0.522578		22.9089	56.4819	-1.30188	0.137305	0.50091		22.9089	58.8565	-1.3613	0.122908	0.50091		56.4819	58.8565	-0.0594144	0.947288	0.985289
GSMUA_Achr7T04230_001	GSMUA_Achr7G04230_001	1119	4.67602	27.2048	-2.54051	0.0173996	0.50091		4.67602	15.6952	-1.74697	0.109132	0.50091		4.99442	4.67602	0.0950358	0.938335	0.982568		4.99442	27.2048	-2.44547	0.0226827	0.50091		4.99442	15.6952	-1.65193	0.131475	0.50091		27.2048	15.6952	0.793538	0.384208	0.727584
GSMUA_Achr1T01350_001	GSMUA_Achr1G01350_001	606	0	0	0	1	1		0	0	0	1	1		0	0	0	1	1		0	0	0	1	1		0	0	0	1	1		0	0	0	1	1
GSMUA_Achr8T10380_001	GSMUA_Achr8G10380_001	987	2.94133	1.58546	0.891565	0.547861	0.833669		2.94133	1.88825	0.639421	0.656423	0.884868		3.0522	2.94133	0.0533822	0.969563	0.990971		3.0522	1.58546	0.944947	0.526245	0.822057		3.0522	1.88825	0.692804	0.631642	0.873963		1.58546	1.88825	-0.252144	0.868852	0.962145
GSMUA_Achr1T16670_001	GSMUA_Achr1G16670_001	1934	38.017	26.5695	0.516874	0.547271	0.833333		38.017	28.155	0.433256	0.613889	0.865935		43.7514	38.017	0.202684	0.813802	0.944254		43.7514	26.5695	0.719558	0.402431	0.741601		43.7514	28.155	0.635941	0.45927	0.782443		26.5695	28.155	-0.0836173	0.922324	0.97843
GSMUA_Achr7T25880_001	GSMUA_Achr7G25880_001	270	0	0	0	1	1		0	0	0	1	1		0	0	0	1	1		0	0	0	1	1		0	0	0	1	1		0	0	0	1	1
GSMUA_AchrUn_randomT11010_001	GSMUA_AchrUn_randomG11010_001	210	0	0	0	1	1		0	0	0	1	1		0	0	0	1	1		0	0	0	1	1		0	0	0	1	1		0	0	0	1	1
TCONS_00217194	XLOC_110097	264	5.14171	60.0168	-3.54504	0.0454553	0.50091		5.14171	0	inf	0.158655	0.50091		0	5.14171	#NAME?	0.158655	0.50091		0	60.0168	#NAME?	0.0804836	0.50091		0	0	0	1	1		60.0168	0	inf	0.0804836	0.50091
GSMUA_Achr6T10400_001	GSMUA_Achr6G10400_001	889	1.48459	4.87391	-1.71501	0.249928	0.590986		1.48459	2.70814	-0.867236	0.574943	0.847731		0.940681	1.48459	-0.658287	0.713856	0.909027		0.940681	4.87391	-2.3733	0.144218	0.50091		0.940681	2.70814	-1.52552	0.362882	0.710157		4.87391	2.70814	0.847778	0.528605	0.82334
TCONS_00154961	XLOC_080881	378	1.06432	2.98962	-1.49003	0.465204	0.786094		1.06432	3.11587	-1.5497	0.43277	0.764444		4.97705	1.06432	2.22535	0.259962	0.603786		4.97705	2.98962	0.735326	0.709726	0.907305		4.97705	3.11587	0.675656	0.723321	0.912835		2.98962	3.11587	-0.0596702	0.975903	0.992562
GSMUA_Achr6T12600_001	GSMUA_Achr6G12600_001	3862	25.5457	15.676	0.704518	0.416518	0.752605		25.5457	28.6461	-0.165262	0.851851	0.956569		17.5002	25.5457	-0.545704	0.529068	0.823513		17.5002	15.676	0.158814	0.853189	0.956986		17.5002	28.6461	-0.710966	0.417112	0.753122		15.676	28.6461	-0.86978	0.320934	0.670878
GSMUA_Achr9T05550_001	GSMUA_Achr9G05550_001	999	23.6956	5.54717	2.0948	0.051062	0.50091		23.6956	9.60489	1.30278	0.186263	0.501967		9.20815	23.6956	-1.36364	0.182406	0.50091		9.20815	5.54717	0.73116	0.528911	0.823499		9.20815	9.60489	-0.0608569	0.955075	0.987383		5.54717	9.60489	-0.792016	0.482868	0.796839
GSMUA_Achr5T01010_001	GSMUA_Achr5G01010_001	780	0.255809	1.46795	-2.52066	0.18307	0.50091		0.255809	2.15936	-3.07746	0.0886754	0.50091		1.13777	0.255809	2.15307	0.275762	1		1.13777	1.46795	-0.367599	0.84022	0.952939		1.13777	2.15936	-0.924397	0.594014	0.856732		1.46795	2.15936	-0.556799	0.734224	0.917161
GSMUA_Achr10T03270_001	GSMUA_Achr10G03270_001	1068	0.165601	0.158769	0.0607778	0.976235	1		0.165601	0.711264	-2.10268	0.271941	1		1.64779	0.165601	3.31476	0.0686612	0.50091		1.64779	0.158769	3.37553	0.0637356	0.50091		1.64779	0.711264	1.21208	0.470053	0.78877		0.158769	0.711264	-2.16345	0.258325	1
GSMUA_Achr2T10170_001	GSMUA_Achr2G10170_001	102	0	0	0	1	1		0	0	0	1	1		0	0	0	1	1		0	0	0	1	1		0	0	0	1	1		0	0	0	1	1
GSMUA_Achr6T29500_001	GSMUA_Achr6G29500_001	720	0.865668	0.827202	0.0655744	0.97436	1		0.865668	0	inf	0.158655	1		0	0.865668	#NAME?	0.158655	1		0	0.827202	#NAME?	0.158655	1		0	0	0	1	1		0.827202	0	inf	0.158655	1
TCONS_00028276	XLOC_012970	231	0	0	0	1	1		0	0	0	1	1		62.0109	0	inf	0.158655	0.50091		62.0109	0	inf	0.158655	0.50091		62.0109	0	inf	0.158655	0.50091		0	0	0	1	1
GSMUA_Achr9T08160_001	GSMUA_Achr9G08160_001	1674	0.0950629	0.0913157	0.0580188	0.977314	1		0.0950629	0.165603	-0.800774	0.711355	1		1.56954	0.0950629	4.04532	0.0209801	0.50091		1.56954	0.0913157	4.10333	0.0192091	0.50091		1.56954	0.165603	3.24454	0.086889	0.50091		0.0913157	0.165603	-0.858793	0.69148	1
GSMUA_Achr8T02880_001	GSMUA_Achr8G02880_001	1530	2.3269	1.52355	0.610979	0.65252	0.883576		2.3269	7.72221	-1.7306	0.13499	0.50091		3.14544	2.3269	0.434851	0.733699	0.91697		3.14544	1.52355	1.04583	0.432086	0.763968		3.14544	7.72221	-1.29575	0.250485	0.591688		1.52355	7.72221	-2.34158	0.0541673	0.50091
TCONS_00220071	XLOC_101620	280	3.59598	0	inf	0.158655	0.50091		3.59598	4.09434	-0.187245	0.931049	0.980382		4.64997	3.59598	0.370837	0.855773	0.957692		4.64997	0	inf	0.158655	0.50091		4.64997	4.09434	0.183592	0.93239	0.980757		0	4.09434	#NAME?	0.185547	0.50091
GSMUA_AchrUn_randomT22960_001	GSMUA_AchrUn_randomG22960_001	733	0.280769	0	inf	0.158655	1		0.280769	0	inf	0.158655	1		0	0.280769	#NAME?	0.158655	1		0	0	0	1	1		0	0	0	1	1		0	0	0	1	1
TCONS_00163603	XLOC_072017	408	0	0	0	1	1		0	0	0	1	1		7.97121	0	inf	0.102952	0.50091		7.97121	0	inf	0.102952	0.50091		7.97121	0	inf	0.102952	0.50091		0	0	0	1	1
GSMUA_Achr2T18640_001	GSMUA_Achr2G18640_001	999	0.180883	0.173349	0.0613748	0.976002	1		0.180883	0.309835	-0.776445	0.719749	1		0	0.180883	#NAME?	0.158655	1		0	0.173349	#NAME?	0.158655	1		0	0.309835	#NAME?	0.185547	1		0.173349	0.309835	-0.83782	0.698641	1
TCONS_00279023	XLOC_137264	220	175.193	161.626	0.116285	0.949402	0.986034		175.193	34.2119	2.35637	0.272646	0.618926		34.2613	175.193	-2.35429	0.24716	0.587317		34.2613	161.626	-2.23801	0.223636	0.556699		34.2613	34.2119	0.00208043	0.999229	0.99981		161.626	34.2119	2.24009	0.254074	0.596275
GSMUA_Achr7T04990_001	GSMUA_Achr7G04990_001	749	7.0653	15.0676	-1.09262	0.348011	0.696857		7.0653	20.5817	-1.54254	0.1715	0.50091		17.5429	7.0653	1.31207	0.25977	0.603497		17.5429	15.0676	0.219444	0.835902	0.951475		17.5429	20.5817	-0.230474	0.82115	0.946774		15.0676	20.5817	-0.449918	0.658986	0.886044
GSMUA_Achr7T21820_001	GSMUA_Achr7G21820_001	198	0	0	0	1	1		0	0	0	1	1		0	0	0	1	1		0	0	0	1	1		0	0	0	1	1		0	0	0	1	1
GSMUA_Achr3T09810_001	GSMUA_Achr3G09810_001	1611	0	0.0955353	#NAME?	0.158655	1		0	0	0	1	1		0	0	0	1	1		0	0.0955353	#NAME?	0.158655	1		0	0	0	1	1		0.0955353	0	inf	0.158655	1
TCONS_00327443	XLOC_158053	327	3.47431	0	inf	0.185547	0.50091		3.47431	0	inf	0.185547	0.50091		0	3.47431	#NAME?	0.185547	0.50091		0	0	0	1	1		0	0	0	1	1		0	0	0	1	1
GSMUA_Achr1T02630_001	GSMUA_Achr1G02630_001	380	0	0	0	1	1		0	0	0	1	1		0	0	0	1	1		0	0	0	1	1		0	0	0	1	1		0	0	0	1	1
GSMUA_Achr11T24000_001	GSMUA_Achr11G24000_001	864	3.09033	5.70554	-0.884602	0.50988	0.813041		3.09033	8.25417	-1.41736	0.270235	0.616186		17.3879	3.09033	2.49225	0.0444739	0.50091		17.3879	5.70554	1.60765	0.158681	0.50091		17.3879	8.25417	1.07489	0.316561	0.666381		5.70554	8.25417	-0.53276	0.654306	0.884185
TCONS_00267872	XLOC_133320	251	21.9413	0	inf	0.158655	0.50091		21.9413	10.6959	1.0366	0.611407	0.864568		9.93635	21.9413	-1.14286	0.575378	0.847997		9.93635	0	inf	0.158655	0.50091		9.93635	10.6959	-0.106263	0.958463	0.988132		0	10.6959	#NAME?	0.158655	0.50091
TCONS_00051526	XLOC_017412	206	0	0	0	1	1		0	0	0	1	1		73.9702	0	inf	0.158655	0.50091		73.9702	0	inf	0.158655	0.50091		73.9702	0	inf	0.158655	0.50091		0	0	0	1	1
TCONS_00328120	XLOC_159260	202	120.342	0	inf	0.185547	0.50091		120.342	0	inf	0.185547	0.50091		0	120.342	#NAME?	0.185547	0.50091		0	0	0	1	1		0	0	0	1	1		0	0	0	1	1
GSMUA_Achr1T15610_001	GSMUA_Achr1G15610_001	183	0	0	0	1	1		0	0	0	1	1		0	0	0	1	1		0	0	0	1	1		0	0	0	1	1		0	0	0	1	1
GSMUA_Achr11T21980_001	GSMUA_Achr11G21980_001	1398	0	0.113224	#NAME?	0.158655	1		0	0.306802	#NAME?	0.158655	1		0.390023	0	inf	0.158655	1		0.390023	0.113224	1.78438	0.381805	1		0.390023	0.306802	0.346252	0.86524	1		0.113224	0.306802	-1.43812	0.480893	1
TCONS_00328125	XLOC_159275	212	102.68	29.8413	1.78277	0.382235	0.72599		102.68	0	inf	0.158655	0.50091		0	102.68	#NAME?	0.158655	0.50091		0	29.8413	#NAME?	0.158655	0.50091		0	0	0	1	1		29.8413	0	inf	0.158655	0.50091
TCONS_00328127	XLOC_159277	250	30.1412	46.1207	-0.613678	0.732651	0.91657		30.1412	3.65058	3.04554	0.123156	0.50091		10.2589	30.1412	-1.55485	0.431239	0.763375		10.2589	46.1207	-2.16853	0.245558	0.585546		10.2589	3.65058	1.49068	0.465007	0.785942		46.1207	3.65058	3.65922	0.0500617	0.50091
GSMUA_Achr2T02340_001	GSMUA_Achr2G02340_001	2160	41.1683	61.9795	-0.590258	0.503696	0.809331		41.1683	59.5351	-0.532208	0.547713	0.833591		21.6493	41.1683	-0.927215	0.283389	0.630896		21.6493	61.9795	-1.51747	0.0846511	0.50091		21.6493	59.5351	-1.45942	0.098217	0.50091		61.9795	59.5351	0.05805	0.948606	0.98572
TCONS_00172460	XLOC_085142	369	5.72061	2.13853	1.41955	0.487664	0.799894		5.72061	4.96237	0.205139	0.907024	0.974133		5.37372	5.72061	-0.0902493	0.960981	0.988732		5.37372	2.13853	1.3293	0.527338	0.822641		5.37372	4.96237	0.11489	0.949757	0.986079		2.13853	4.96237	-1.21441	0.54891	0.834069
TCONS_00112360	XLOC_061351	260	2038.12	723.956	1.49327	0.0915633	0.50091		2038.12	699.528	1.54278	0.0735723	0.50091		7.59648	2038.12	-8.06769	0.000149773	0.0352783		7.59648	723.956	-6.57443	0.0021167	0.191605		7.59648	699.528	-6.52491	0.00218714	0.195285		723.956	699.528	0.0495189	0.955618	0.987459
TCONS_00031989	XLOC_018223	367	5.81722	11.9553	-1.03925	0.528386	0.823248		5.81722	20.964	-1.84951	0.23134	0.567325		8.20524	5.81722	0.496216	0.77755	0.93253		8.20524	11.9553	-0.543036	0.738145	0.918699		8.20524	20.964	-1.35329	0.373158	0.718468		11.9553	20.964	-0.810259	0.560868	0.840451
GSMUA_Achr3T02710_001	GSMUA_Achr3G02710_001	1692	3.28563	1.89373	0.794938	0.52497	0.82132		3.28563	2.53537	0.373973	0.755193	0.924826		2.27306	3.28563	-0.531534	0.669573	0.890765		2.27306	1.89373	0.263404	0.8406	0.953048		2.27306	2.53537	-0.157561	0.90056	0.972179		1.89373	2.53537	-0.420965	0.73946	0.919131
GSMUA_Achr9T04710_001	GSMUA_Achr9G04710_001	619	2.2069	0.350723	2.65362	0.161039	0.50091		2.2069	2.73552	-0.309792	0.85145	0.956451		1.64766	2.2069	-0.421607	0.817133	0.945345		1.64766	0.350723	2.23201	0.258539	0.601935		1.64766	2.73552	-0.731399	0.675594	0.892995		0.350723	2.73552	-2.96341	0.103596	0.50091
TCONS_00084951	XLOC_043053	222	42.1246	0	inf	0.185547	0.50091		42.1246	0	inf	0.185547	0.50091		0	42.1246	#NAME?	0.185547	0.50091		0	0	0	1	1		0	0	0	1	1		0	0	0	1	1
TCONS_00193471	XLOC_087931	211	0	0	0	1	1		0	0	0	1	1		55.2671	0	inf	0.158655	0.50091		55.2671	0	inf	0.158655	0.50091		55.2671	0	inf	0.158655	0.50091		0	0	0	1	1
GSMUA_Achr4T05970_001	GSMUA_Achr4G05970_001	456	6.60616	2.49989	1.40194	0.418864	0.754369		6.60616	16.5587	-1.3257	0.337947	0.687526		2.26142	6.60616	-1.54658	0.392244	0.733448		2.26142	2.49989	-0.144635	0.941635	0.983483		2.26142	16.5587	-2.87228	0.086574	0.50091		2.49989	16.5587	-2.72765	0.0875438	0.50091
GSMUA_Achr5T15850_001	GSMUA_Achr5G15850_001	1425	0	0.221256	#NAME?	0.185547	1		0	0	0	1	1		0	0	0	1	1		0	0.221256	#NAME?	0.185547	1		0	0	0	1	1		0.221256	0	inf	0.185547	1
GSMUA_Achr8T27440_001	GSMUA_Achr8G27440_001	1272	1.59004	1.39866	0.185015	0.901482	0.972423		1.59004	2.63494	-0.728709	0.600153	0.859801		0.584762	1.59004	-1.44314	0.398347	0.738386		0.584762	1.39866	-1.25813	0.464349	0.785635		0.584762	2.63494	-2.17185	0.182591	0.50091		1.39866	2.63494	-0.913724	0.514983	0.815831
GSMUA_Achr7T22000_001	GSMUA_Achr7G22000_001	1908	37.7157	35.0656	0.105111	0.902625	0.972797		37.7157	31.0137	0.282259	0.742439	0.920106		63.7445	37.7157	0.757135	0.383608	0.727088		63.7445	35.0656	0.862246	0.32091	0.670862		63.7445	31.0137	1.03939	0.231377	0.567357		35.0656	31.0137	0.177148	0.836537	0.951628
TCONS_00051291	XLOC_016964	318	3.88709	0	inf	0.185547	0.50091		3.88709	0	inf	0.185547	0.50091		7.11455	3.88709	0.872083	0.686957	0.897875		7.11455	0	inf	0.158655	0.50091		7.11455	0	inf	0.158655	0.50091		0	0	0	1	1
TCONS_00051290	XLOC_016963	310	0	0	0	1	1		0	0	0	1	1		8.00825	0	inf	0.158655	0.50091		8.00825	0	inf	0.158655	0.50091		8.00825	0	inf	0.158655	0.50091		0	0	0	1	1
TCONS_00241236	XLOC_121455	254	20.1098	0	inf	0.158655	0.50091		20.1098	0	inf	0.158655	0.50091		0	20.1098	#NAME?	0.158655	0.50091		0	0	0	1	1		0	0	0	1	1		0	0	0	1	1
GSMUA_Achr3T32370_001	GSMUA_Achr3G32370_001	1132	36.3953	8.24765	2.1417	0.0276439	0.50091		36.3953	21.8173	0.738276	0.402175	0.74137		6.27722	36.3953	-2.53555	0.0138066	0.50091		6.27722	8.24765	-0.393858	0.725012	0.913516		6.27722	21.8173	-1.79728	0.084381	0.50091		8.24765	21.8173	-1.40342	0.154133	0.50091
GSMUA_Achr9T26590_001	GSMUA_Achr9G26590_001	2127	0	0	0	1	1		0	0.189273	#NAME?	0.158655	1		2.29828	0	inf	0.0489503	0.50091		2.29828	0	inf	0.0489503	0.50091		2.29828	0.189273	3.60201	0.0326008	0.50091		0	0.189273	#NAME?	0.158655	1
GSMUA_AchrUn_randomT03430_001	GSMUA_AchrUn_randomG03430_001	2099	2.92788	2.67343	0.131163	0.909637	0.974949		2.92788	3.32973	-0.185551	0.868062	0.961944		7.80438	2.92788	1.41443	0.182563	0.50091		7.80438	2.67343	1.54559	0.148187	0.50091		7.80438	3.32973	1.22888	0.231448	0.567472		2.67343	3.32973	-0.316714	0.778178	0.932759
GSMUA_Achr8T07060_001	GSMUA_Achr8G07060_001	1487	19.4819	28.4804	-0.547834	0.531231	0.824674		19.4819	38.1194	-0.968392	0.267063	0.612459		25.9246	19.4819	0.412189	0.639519	0.877532		25.9246	28.4804	-0.135645	0.875754	0.964243		25.9246	38.1194	-0.556204	0.520276	0.818805		28.4804	38.1194	-0.420559	0.624803	0.87093
GSMUA_Achr2T09850_001	GSMUA_Achr2G09850_001	1302	0.51488	0.494133	0.0593359	0.975198	1		0.51488	0.779622	-0.598539	0.738832	1		1.27784	0.51488	1.3114	0.453049	1		1.27784	0.494133	1.37074	0.432869	1		1.27784	0.779622	0.712864	0.660559	1		0.494133	0.779622	-0.657875	0.714028	1
TCONS_00233550	XLOC_110989	297	0	0	0	1	1		0	0	0	1	1		3.31877	0	inf	0.158655	0.50091		3.31877	0	inf	0.158655	0.50091		3.31877	0	inf	0.158655	0.50091		0	0	0	1	1
TCONS_00118999	XLOC_057917	262	0	14.5444	#NAME?	0.158655	0.50091		0	0	0	1	1		0	0	0	1	1		0	14.5444	#NAME?	0.158655	0.50091		0	0	0	1	1		14.5444	0	inf	0.158655	0.50091
GSMUA_Achr2T17650_001	GSMUA_Achr2G17650_001	2365	4.03108	6.02848	-0.580628	0.563017	0.8417		4.03108	5.83209	-0.532847	0.593959	0.856709		6.95888	4.03108	0.787688	0.432288	0.76407		6.95888	6.02848	0.20706	0.829853	0.949549		6.95888	5.83209	0.254842	0.790437	0.937073		6.02848	5.83209	0.0477817	0.960298	0.988614
GSMUA_Achr10T19620_001	GSMUA_Achr10G19620_001	1227	8.17884	15.6932	-0.940172	0.346105	0.695126		8.17884	7.90037	0.0499776	0.961819	0.989024		5.04873	8.17884	-0.695977	0.537782	0.828531		5.04873	15.6932	-1.63615	0.128271	0.50091		5.04873	7.90037	-0.646	0.563618	0.842067		15.6932	7.90037	0.990149	0.315066	0.664801
TCONS_00117460	XLOC_054576	378	3.19297	8.96887	-1.49003	0.413127	0.750188		3.19297	4.6738	-0.549696	0.771558	0.930785		6.22131	3.19297	0.962318	0.615111	0.866495		6.22131	8.96887	-0.527708	0.753133	0.92417		6.22131	4.6738	0.412621	0.814271	0.944454		8.96887	4.6738	0.94033	0.569746	0.844852
GSMUA_Achr3T11940_001	GSMUA_Achr3G11940_001	1458	2.57782	3.44357	-0.417753	0.738169	0.918699		2.57782	3.8918	-0.594284	0.626783	0.871803		1.85247	2.57782	-0.476704	0.724107	0.913204		1.85247	3.44357	-0.894457	0.494911	0.804029		1.85247	3.8918	-1.07099	0.404321	0.742935		3.44357	3.8918	-0.176531	0.880857	0.965759
GSMUA_Achr10T01840_001	GSMUA_Achr10G01840_001	921	0	0	0	1	1		0	0	0	1	1		0	0	0	1	1		0	0	0	1	1		0	0	0	1	1		0	0	0	1	1
GSMUA_Achr8T11840_001	GSMUA_Achr8G11840_001	609	9.4525	6.12727	0.625451	0.636297	0.875999		9.4525	9.66708	-0.0323836	0.979211	0.993515		9.32158	9.4525	-0.0201207	0.98753	0.996208		9.32158	6.12727	0.60533	0.651396	0.883162		9.32158	9.66708	-0.0525043	0.966787	0.990332		6.12727	9.66708	-0.657834	0.611995	0.864852
TCONS_00188826	XLOC_093906	608	0.758312	0	inf	0.158658	1		0.758312	2.01621	-1.41078	0.485083	0.798267		0	0.758312	#NAME?	0.158658	1		0	0	0	1	1		0	2.01621	#NAME?	0.153952	0.50091		0	2.01621	#NAME?	0.153952	0.50091
GSMUA_Achr11T23980_001	GSMUA_Achr11G23980_001	1147	120.192	114.555	0.0692977	0.937697	0.982363		120.192	105.753	0.184641	0.835217	0.951292		55.7066	120.192	-1.10942	0.203522	0.52785		55.7066	114.555	-1.04012	0.233068	0.569765		55.7066	105.753	-0.924777	0.289637	0.637834		114.555	105.753	0.115344	0.896582	0.970736
GSMUA_AchrUn_randomT12190_001	GSMUA_AchrUn_randomG12190_001	825	5.65785	19.8519	-1.81095	0.112478	0.50091		5.65785	9.18932	-0.699704	0.559962	0.840023		3.92696	5.65785	-0.526842	0.69536	0.901322		3.92696	19.8519	-2.3378	0.0539505	0.50091		3.92696	9.18932	-1.22655	0.333789	0.683285		19.8519	9.18932	1.11125	0.289863	0.638135
GSMUA_Achr9T04030_001	GSMUA_Achr9G04030_001	3945	7.13998	7.50354	-0.0716506	0.934842	0.98147		7.13998	9.58309	-0.424571	0.625461	0.871203		6.74606	7.13998	-0.0818747	0.926399	0.979169		6.74606	7.50354	-0.153525	0.861998	0.959865		6.74606	9.58309	-0.506445	0.563449	0.84198		7.50354	9.58309	-0.35292	0.683828	0.896495
TCONS_00178889	XLOC_094116	239	21.5257	0	inf	0.185547	0.50091		21.5257	0	inf	0.185547	0.50091		0	21.5257	#NAME?	0.185547	0.50091		0	0	0	1	1		0	0	0	1	1		0	0	0	1	1
GSMUA_Achr8T08340_001	GSMUA_Achr8G08340_001	1386	0.119191	0.114418	0.0589631	0.976945	1		0.119191	0.516617	-2.11582	0.268955	1		0.262786	0.119191	1.14061	0.598141	1		0.262786	0.114418	1.19958	0.579359	1		0.262786	0.516617	-0.975208	0.633514	1		0.114418	0.516617	-2.17478	0.25584	1
GSMUA_Achr7T04760_001	GSMUA_Achr7G04760_001	2250	20.9768	36.6871	-0.806481	0.349709	0.698439		20.9768	35.3787	-0.754091	0.382613	0.726334		13.2349	20.9768	-0.664447	0.446752	0.774557		13.2349	36.6871	-1.47093	0.0933552	0.50091		13.2349	35.3787	-1.41854	0.106128	0.50091		36.6871	35.3787	0.0523902	0.951818	0.98661
TCONS_00337879	XLOC_160422	328	1.71665	7.93588	-2.2088	0.248479	0.589036		1.71665	5.74068	-1.74163	0.36284	0.710119		2.07347	1.71665	0.272458	0.893767	0.969881		2.07347	7.93588	-1.93634	0.311683	0.661443		2.07347	5.74068	-1.46917	0.442718	0.77163		7.93588	5.74068	0.467167	0.792821	0.937965
GSMUA_Achr2T10290_001	GSMUA_Achr2G10290_001	473	0	0	0	1	1		0	0	0	1	1		0	0	0	1	1		0	0	0	1	1		0	0	0	1	1		0	0	0	1	1
GSMUA_Achr6T25300_001	GSMUA_Achr6G25300_001	165	0	0	0	1	1		0	0	0	1	1		0	0	0	1	1		0	0	0	1	1		0	0	0	1	1		0	0	0	1	1
TCONS_00165529	XLOC_074969	575	0.417814	0	inf	0.158655	1		0.417814	0	inf	0.158655	1		7.97988	0.417814	4.25543	0.0144142	0.50091		7.97988	0	inf	0.0687326	0.50091		7.97988	0	inf	0.0687326	0.50091		0	0	0	1	1
GSMUA_Achr6T05850_001	GSMUA_Achr6G05850_001	1323	2.39775	51.4764	-4.42415	8.50875e-05	0.0244158		2.39775	13.2188	-2.46284	0.0330166	0.50091		0.83507	2.39775	-1.52172	0.326236	0.675851		0.83507	51.4764	-5.94587	1.38323e-05	0.00693171		0.83507	13.2188	-3.98455	0.00421045	0.286511		51.4764	13.2188	1.96132	0.0286441	0.50091
TCONS_00351337	XLOC_164665	296	0	0	0	1	1		0	0	0	1	1		10.1398	0	inf	0.158655	0.50091		10.1398	0	inf	0.158655	0.50091		10.1398	0	inf	0.158655	0.50091		0	0	0	1	1
GSMUA_Achr4T07610_001	GSMUA_Achr4G07610_001	822	2.36983	4.08183	-0.784433	0.589306	0.854326		2.36983	6.42464	-1.43883	0.298339	0.647468		1.57916	2.36983	-0.585623	0.721026	0.911727		1.57916	4.08183	-1.37006	0.37929	0.723506		1.57916	6.42464	-2.02445	0.175287	0.50091		4.08183	6.42464	-0.6544	0.610731	0.86434
TCONS_00059191	XLOC_030833	325	8.89765	9.86283	-0.148579	0.932586	0.980757		8.89765	7.08835	0.327974	0.851875	0.956582		0	8.89765	#NAME?	0.125675	0.50091		0	9.86283	#NAME?	0.119658	0.50091		0	7.08835	#NAME?	0.119658	0.50091		9.86283	7.08835	0.476552	0.783437	0.934635
GSMUA_Achr4T20460_001	GSMUA_Achr4G20460_001	258	0	0	0	1	1		0	0	0	1	1		16.0768	0	inf	0.185547	0.50091		16.0768	0	inf	0.185547	0.50091		16.0768	0	inf	0.185547	0.50091		0	0	0	1	1
GSMUA_Achr8T14190_001	GSMUA_Achr8G14190_001	1128	0.154267	0	inf	0.158655	1		0.154267	0	inf	0.158655	1		0	0.154267	#NAME?	0.158655	1		0	0	0	1	1		0	0	0	1	1		0	0	0	1	1
TCONS_00165524	XLOC_074964	298	0	0	0	1	1		0	0	0	1	1		9.77845	0	inf	0.158655	0.50091		9.77845	0	inf	0.158655	0.50091		9.77845	0	inf	0.158655	0.50091		0	0	0	1	1
GSMUA_Achr11T20550_001	GSMUA_Achr11G20550_001	578	3.7258	10.6447	-1.51451	0.286088	0.633933		3.7258	13.5659	-1.86437	0.175394	0.50091		14.8794	3.7258	1.99769	0.153714	0.50091		14.8794	10.6447	0.483181	0.694163	0.900883		14.8794	13.5659	0.133325	0.909873	0.975016		10.6447	13.5659	-0.349856	0.770775	0.930568
GSMUA_Achr11T25220_001	GSMUA_Achr11G25220_001	1229	279.428	321.719	-0.203323	0.84243	0.953818		279.428	381.927	-0.450821	0.669431	0.890726		262.45	279.428	-0.0904347	0.927293	0.979316		262.45	321.719	-0.293757	0.771015	0.930617		262.45	381.927	-0.541255	0.603759	0.861281		321.719	381.927	-0.247498	0.817598	0.945369
GSMUA_AchrUn_randomT02060_001	GSMUA_AchrUn_randomG02060_001	856	0	0.214095	#NAME?	0.158655	1		0	0	0	1	1		0	0	0	1	1		0	0.214095	#NAME?	0.158655	1		0	0	0	1	1		0.214095	0	inf	0.158655	1
TCONS_00168923	XLOC_080276	283	0	3.07908	#NAME?	0.158655	0.50091		0	0	0	1	1		4.36437	0	inf	0.158655	0.50091		4.36437	3.07908	0.503273	0.805165	0.941853		4.36437	0	inf	0.158655	0.50091		3.07908	0	inf	0.158655	0.50091
GSMUA_Achr3T07200_001	GSMUA_Achr3G07200_001	3676	5.17336	6.6106	-0.353679	0.696264	0.901855		5.17336	13.4601	-1.37952	0.121283	0.50091		11.6523	5.17336	1.17144	0.189542	0.506707		11.6523	6.6106	0.817758	0.350655	0.699255		11.6523	13.4601	-0.20808	0.808811	0.942901		6.6106	13.4601	-1.02584	0.240275	0.578325
TCONS_00256368	XLOC_116277	276	0	0	0	1	1		0	0	0	1	1		5.07871	0	inf	0.158655	0.50091		5.07871	0	inf	0.158655	0.50091		5.07871	0	inf	0.158655	0.50091		0	0	0	1	1
TCONS_00322125	XLOC_149621	219	0	0	0	1	1		0	0	0	1	1		108.077	0	inf	0.158655	0.50091		108.077	0	inf	0.158655	0.50091		108.077	0	inf	0.158655	0.50091		0	0	0	1	1
GSMUA_Achr1T19370_001	GSMUA_Achr1G19370_001	546	5.04821	3.49221	0.531632	0.733396	0.916884		5.04821	5.96561	-0.240897	0.868059	0.961944		1.55087	5.04821	-1.7027	0.342434	0.691753		1.55087	3.49221	-1.17106	0.524278	0.820985		1.55087	5.96561	-1.94359	0.265664	0.610843		3.49221	5.96561	-0.772529	0.608	0.863389
GSMUA_Achr4T21460_001	GSMUA_Achr4G21460_001	508	0	0	0	1	1		0	0	0	1	1		0	0	0	1	1		0	0	0	1	1		0	0	0	1	1		0	0	0	1	1
GSMUA_Achr6T11520_001	GSMUA_Achr6G11520_001	461	19.9913	24.4137	-0.288323	0.807352	0.942449		19.9913	22.288	-0.156899	0.893434	0.969814		8.8214	19.9913	-1.18029	0.383853	0.727292		8.8214	24.4137	-1.46861	0.268023	0.613651		8.8214	22.288	-1.33719	0.309563	0.659177		24.4137	22.288	0.131424	0.907979	0.974379
GSMUA_Achr4T20090_001	GSMUA_Achr4G20090_001	240	0	0	0	1	1		0	0	0	1	1		14.485	0	inf	0.158655	0.50091		14.485	0	inf	0.158655	0.50091		14.485	0	inf	0.158655	0.50091		0	0	0	1	1
GSMUA_Achr11T00180_001	GSMUA_Achr11G00180_001	516	6.13124	1.94126	1.65918	0.331541	0.681142		6.13124	8.22309	-0.423503	0.763616	0.927847		6.92956	6.13124	0.176585	0.905168	0.973567		6.92956	1.94126	1.83577	0.282662	0.630147		6.92956	8.22309	-0.246918	0.860812	0.959461		1.94126	8.22309	-2.08269	0.205467	0.530758
GSMUA_Achr7T08420_001	GSMUA_Achr7G08420_001	1062	22.5215	24.7905	-0.138483	0.879041	0.965105		22.5215	39.3996	-0.806874	0.364923	0.711649		4.98035	22.5215	-2.17699	0.0472499	0.50091		4.98035	24.7905	-2.31547	0.033691	0.50091		4.98035	39.3996	-2.98386	0.00547082	0.334148		24.7905	39.3996	-0.668391	0.448546	0.77587
GSMUA_Achr6T02890_001	GSMUA_Achr6G02890_001	2190	1.67427	0.268229	2.64199	0.104038	0.50091		1.67427	7.02298	-2.06855	0.0656068	0.50091		5.8265	1.67427	1.7991	0.118228	0.50091		5.8265	0.268229	4.44109	0.00359986	0.261172		5.8265	7.02298	-0.269455	0.781976	0.934129		0.268229	7.02298	-4.71054	0.00174132	0.171446
TCONS_00264806	XLOC_128859	321	5.61026	0	inf	0.158655	0.50091		5.61026	0	inf	0.158655	0.50091		2.27449	5.61026	-1.30252	0.523211	0.820361		2.27449	0	inf	0.158655	0.50091		2.27449	0	inf	0.158655	0.50091		0	0	0	1	1
GSMUA_Achr5T28600_001	GSMUA_Achr5G28600_001	1503	10.913	9.13037	0.257307	0.790941	0.937212		10.913	20.2763	-0.893742	0.329784	0.679351		9.52223	10.913	-0.196681	0.840721	0.953075		9.52223	9.13037	0.0606259	0.951139	0.986415		9.52223	20.2763	-1.09042	0.24448	0.584292		9.13037	20.2763	-1.15105	0.215107	0.545102
TCONS_00165299	XLOC_074637	346	0	0	0	1	1		0	0	0	1	1		8.40039	0	inf	0.125675	0.50091		8.40039	0	inf	0.125675	0.50091		8.40039	0	inf	0.125675	0.50091		0	0	0	1	1
GSMUA_Achr9T11090_001	GSMUA_Achr9G11090_001	1143	6.67357	8.58274	-0.362978	0.739381	0.919087		6.67357	9.66763	-0.534702	0.617143	0.867338		6.36658	6.67357	-0.0679403	0.952652	0.986861		6.36658	8.58274	-0.430918	0.697994	0.902555		6.36658	9.66763	-0.602642	0.580145	0.85024		8.58274	9.66763	-0.171724	0.868032	0.961944
GSMUA_Achr10T30560_001	GSMUA_Achr10G30560_001	365	0	0	0	1	1		0	0	0	1	1		0	0	0	1	1		0	0	0	1	1		0	0	0	1	1		0	0	0	1	1
GSMUA_Achr8T03400_001	GSMUA_Achr8G03400_001	1488	0	0	0	1	1		0	0.284957	#NAME?	0.158655	1		0.361444	0	inf	0.158655	1		0.361444	0	inf	0.158655	1		0.361444	0.284957	0.343028	0.866482	1		0	0.284957	#NAME?	0.158655	1
Novel_000142	XLOC_019059	322	7.38674	66.4646	-3.16958	0.0445323	0.50091		7.38674	9.73245	-0.397864	0.821845	0.946973		20.1933	7.38674	1.45087	0.406461	0.744557		20.1933	66.4646	-1.71871	0.212584	0.541635		20.1933	9.73245	1.053	0.508318	0.812088		66.4646	9.73245	2.77171	0.048218	0.50091
GSMUA_Achr10T04510_001	GSMUA_Achr10G04510_001	1641	0	0	0	1	1		0	0	0	1	1		0.107136	0	inf	0.158655	1		0.107136	0	inf	0.158655	1		0.107136	0	inf	0.158655	1		0	0	0	1	1
Novel_000143	XLOC_019155	535	2.38361	2.7194	-0.190142	0.913794	0.975975		2.38361	4.24642	-0.833098	0.613273	0.865543		1.61284	2.38361	-0.563546	0.768421	0.929416		1.61284	2.7194	-0.753689	0.69057	0.899607		1.61284	4.24642	-1.39664	0.436143	0.766678		2.7194	4.24642	-0.642956	0.692235	0.900311
GSMUA_Achr10T15980_001	GSMUA_Achr10G15980_001	1677	9.2017	10.0236	-0.123436	0.897304	0.970945		9.2017	16.113	-0.808249	0.381605	0.725509		7.2046	9.2017	-0.352982	0.722863	0.912598		7.2046	10.0236	-0.476418	0.628978	0.872856		7.2046	16.113	-1.16123	0.223742	0.556845		10.0236	16.113	-0.684813	0.453579	0.778767
GSMUA_Achr3T22240_001	GSMUA_Achr3G22240_001	1594	2.82035	5.99798	-1.0886	0.34269	0.691938		2.82035	6.74801	-1.25859	0.264758	0.6097		6.87641	2.82035	1.28578	0.262403	0.606891		6.87641	5.99798	0.197179	0.850381	0.956111		6.87641	6.74801	0.0271919	0.97883	0.993407		5.99798	6.74801	-0.169987	0.868249	0.962002
TCONS_00113932	XLOC_063490	255	6.51655	0	inf	0.158655	0.50091		6.51655	0	inf	0.158655	0.50091		0	6.51655	#NAME?	0.158655	0.50091		0	0	0	1	1		0	0	0	1	1		0	0	0	1	1
GSMUA_AchrUn_randomT09140_001	GSMUA_AchrUn_randomG09140_001	3518	30.5128	85.8679	-1.4927	0.116683	0.50091		30.5128	41.2238	-0.434061	0.629909	0.873217		23.8442	30.5128	-0.355777	0.683299	0.896308		23.8442	85.8679	-1.84848	0.0500101	0.50091		23.8442	41.2238	-0.789837	0.375925	0.720626		85.8679	41.2238	1.05864	0.275002	0.621701
GSMUA_Achr4T02230_001	GSMUA_Achr4G02230_001	1326	11.9553	67.0351	-2.48726	0.00678042	0.374786		11.9553	12.6381	-0.080126	0.933083	0.980905		8.18841	11.9553	-0.545996	0.590053	0.854735		8.18841	67.0351	-3.03326	0.0016729	0.166915		8.18841	12.6381	-0.626122	0.530845	0.824465		67.0351	12.6381	2.40714	0.00766827	0.397592
TCONS_00207085	XLOC_107351	383	10.2449	8.37875	0.290103	0.852775	0.956929		10.2449	6.03655	0.763113	0.628477	0.872692		9.56013	10.2449	-0.0998089	0.949538	0.986061		9.56013	8.37875	0.190294	0.905294	0.973614		9.56013	6.03655	0.663304	0.680905	0.895115		8.37875	6.03655	0.473011	0.76743	0.929077
TCONS_00052029	XLOC_018384	221	0	0	0	1	1		0	0	0	1	1		32.6049	0	inf	0.158655	0.50091		32.6049	0	inf	0.158655	0.50091		32.6049	0	inf	0.158655	0.50091		0	0	0	1	1
GSMUA_Achr4T24010_001	GSMUA_Achr4G24010_001	1632	30.3659	47.8898	-0.657265	0.444982	0.773319		30.3659	55.7675	-0.87697	0.311309	0.661037		24.048	30.3659	-0.336538	0.697164	0.90222		24.048	47.8898	-0.993803	0.251288	0.592577		24.048	55.7675	-1.21351	0.163973	0.50091		47.8898	55.7675	-0.219705	0.800094	0.940064
GSMUA_Achr11T12420_001	GSMUA_Achr11G12420_001	120	0	0	0	1	1		0	0	0	1	1		0	0	0	1	1		0	0	0	1	1		0	0	0	1	1		0	0	0	1	1
GSMUA_Achr8T10620_001	GSMUA_Achr8G10620_001	2416	15.432	25.2887	-0.712567	0.408356	0.74619		15.432	10.2426	0.591352	0.498866	0.806478		14.4807	15.432	-0.0917929	0.915954	0.976534		14.4807	25.2887	-0.80436	0.352941	0.701313		14.4807	10.2426	0.499559	0.56957	0.844825		25.2887	10.2426	1.30392	0.134188	0.50091
GSMUA_Achr6T01160_001	GSMUA_Achr6G01160_001	1473	0	0	0	1	1		0	0	0	1	1		0	0	0	1	1		0	0	0	1	1		0	0	0	1	1		0	0	0	1	1
GSMUA_Achr8T17610_001	GSMUA_Achr8G17610_001	1071	0	0	0	1	1		0	0.141749	#NAME?	0.158655	1		0	0	0	1	1		0	0	0	1	1		0	0.141749	#NAME?	0.158655	1		0	0.141749	#NAME?	0.158655	1
GSMUA_Achr4T19860_001	GSMUA_Achr4G19860_001	795	0	1.18977	#NAME?	0.125675	1		0	0.210263	#NAME?	0.158655	1		0	0	0	1	1		0	1.18977	#NAME?	0.125675	1		0	0.210263	#NAME?	0.158655	1		1.18977	0.210263	2.50041	0.191412	1
GSMUA_Achr5T15540_001	GSMUA_Achr5G15540_001	1413	0.232841	0.111767	1.05885	0.624633	1		0.232841	0	inf	0.185547	1		0	0.232841	#NAME?	0.185547	1		0	0.111767	#NAME?	0.158655	1		0	0	0	1	1		0.111767	0	inf	0.158655	1
GSMUA_Achr1T23830_001	GSMUA_Achr1G23830_001	861	55.0124	45.4429	0.275702	0.751123	0.923476		55.0124	42.0306	0.388315	0.654632	0.884252		18.9514	55.0124	-1.53745	0.100913	0.50091		18.9514	45.4429	-1.26175	0.179798	0.50091		18.9514	42.0306	-1.14914	0.221278	0.553576		45.4429	42.0306	0.112612	0.897216	0.970931
GSMUA_Achr1T16580_001	GSMUA_Achr1G16580_001	1935	0.160653	0.61753	-1.94256	0.325446	1		0.160653	0.701709	-2.12692	0.274481	1		0	0.160653	#NAME?	0.185547	1		0	0.61753	#NAME?	0.102952	1		0	0.701709	#NAME?	0.0926632	1		0.61753	0.701709	-0.184364	0.906939	1
GSMUA_Achr3T22830_001	GSMUA_Achr3G22830_001	1449	12.4214	16.1544	-0.379107	0.682445	0.896013		12.4214	26.4626	-1.09113	0.228237	0.562936		5.72389	12.4214	-1.11775	0.27961	0.626879		5.72389	16.1544	-1.49686	0.14047	0.50091		5.72389	26.4626	-2.20889	0.0266186	0.50091		16.1544	26.4626	-0.712026	0.420861	0.755922
GSMUA_Achr9T24710_001	GSMUA_Achr9G24710_001	1888	4.54483	6.27283	-0.464889	0.653592	0.883896		4.54483	6.56591	-0.530767	0.604498	0.861646		2.69171	4.54483	-0.755706	0.511656	0.814134		2.69171	6.27283	-1.2206	0.275226	0.621937		2.69171	6.56591	-1.28647	0.245768	0.585786		6.27283	6.56591	-0.0658784	0.946821	0.985128
TCONS_00256867	XLOC_117009	344	0	0	0	1	1		0	0	0	1	1		3.43369	0	inf	0.185547	0.50091		3.43369	0	inf	0.185547	0.50091		3.43369	0	inf	0.185547	0.50091		0	0	0	1	1
GSMUA_Achr2T21330_001	GSMUA_Achr2G21330_001	2450	0.430582	1.24196	-1.52826	0.309933	1		0.430582	0.593301	-0.462475	0.771547	1		0.135128	0.430582	-1.67197	0.403367	1		0.135128	1.24196	-3.20022	0.0855946	1		0.135128	0.593301	-2.13444	0.269534	1		1.24196	0.593301	1.06578	0.450962	1
TCONS_00110855	XLOC_059283	245	26.4045	7.79784	1.75964	0.38844	0.730604		26.4045	16.5271	0.675952	0.732224	0.916421		0	26.4045	#NAME?	0.158655	0.50091		0	7.79784	#NAME?	0.158655	0.50091		0	16.5271	#NAME?	0.142525	0.50091		7.79784	16.5271	-1.08369	0.583303	0.851561
GSMUA_Achr9T02710_001	GSMUA_Achr9G02710_001	483	0	0	0	1	1		0	0	0	1	1		0	0	0	1	1		0	0	0	1	1		0	0	0	1	1		0	0	0	1	1
GSMUA_Achr4T10040_001	GSMUA_Achr4G10040_001	1074	31.2347	40.3498	-0.369414	0.672199	0.891656		31.2347	96.1903	-1.62274	0.0647779	0.50091		26.7157	31.2347	-0.225462	0.801059	0.940309		26.7157	40.3498	-0.594876	0.502095	0.808308		26.7157	96.1903	-1.84821	0.0382339	0.50091		40.3498	96.1903	-1.25333	0.149717	0.50091
GSMUA_Achr11T00470_001	GSMUA_Achr11G00470_001	1211	1.83203	1.21682	0.590328	0.696624	0.90201		1.83203	2.5545	-0.4796	0.729445	0.915099		1.55565	1.83203	-0.235925	0.874899	0.963876		1.55565	1.21682	0.354403	0.819779	0.94636		1.55565	2.5545	-0.715524	0.617262	0.86737		1.21682	2.5545	-1.06993	0.46001	0.783001
GSMUA_Achr3T17240_001	GSMUA_Achr3G17240_001	1842	5.52649	3.9213	0.495031	0.643612	0.879556		5.52649	6.75257	-0.289075	0.77387	0.931516		7.66913	5.52649	0.4727	0.641236	0.878282		7.66913	3.9213	0.967731	0.356598	0.704455		7.66913	6.75257	0.183625	0.852052	0.956642		3.9213	6.75257	-0.784106	0.451626	0.777841
GSMUA_Achr2T22840_001	GSMUA_Achr2G22840_001	951	0.386583	0.370358	0.0618594	0.978365	1		0.386583	0	inf	0.185547	1		1.07039	0.386583	1.46928	0.472545	1		1.07039	0.370358	1.53114	0.454106	1		1.07039	0	inf	0.125675	1		0.370358	0	inf	0.185547	1
GSMUA_Achr4T08790_001	GSMUA_Achr4G08790_001	4261	1.78767	4.64094	-1.37634	0.168315	0.50091		1.78767	4.93694	-1.46554	0.139353	0.50091		2.47792	1.78767	0.471046	0.655255	0.884432		2.47792	4.64094	-0.905289	0.351702	0.700161		2.47792	4.93694	-0.994489	0.302366	0.651868		4.64094	4.93694	-0.0892004	0.92128	0.978119
GSMUA_Achr4T18950_001	GSMUA_Achr4G18950_001	2109	4.65938	3.77867	0.30226	0.775034	0.931927		4.65938	5.73242	-0.299006	0.766946	0.928935		3.52099	4.65938	-0.404159	0.70901	0.907041		3.52099	3.77867	-0.1019	0.926256	0.979169		3.52099	5.73242	-0.703165	0.504781	0.809916		3.77867	5.73242	-0.601265	0.558677	0.839255
TCONS_00258607	XLOC_119649	241	0	0	0	1	1		0	0	0	1	1		41.8896	0	inf	0.158655	0.50091		41.8896	0	inf	0.158655	0.50091		41.8896	0	inf	0.158655	0.50091		0	0	0	1	1
TCONS_00258606	XLOC_119648	458	0	0	0	1	1		0	0	0	1	1		4.47732	0	inf	0.119658	0.50091		4.47732	0	inf	0.119658	0.50091		4.47732	0	inf	0.119658	0.50091		0	0	0	1	1
GSMUA_Achr1T12580_001	GSMUA_Achr1G12580_001	1338	0.248911	0.716728	-1.52579	0.4514	1		0.248911	0.323326	-0.377358	0.86157	1		0.548968	0.248911	1.14109	0.587417	1		0.548968	0.716728	-0.384703	0.832893	1		0.548968	0.323326	0.763733	0.699049	1		0.716728	0.323326	1.14844	0.54413	1
GSMUA_Achr3T25520_001	GSMUA_Achr3G25520_001	786	0	0	0	1	1		0	0	0	1	1		0	0	0	1	1		0	0	0	1	1		0	0	0	1	1		0	0	0	1	1
TCONS_00001071	XLOC_001464	283	54.2224	46.1863	0.231426	0.868615	0.962092		54.2224	23.4629	1.20851	0.400471	0.740187		78.5587	54.2224	0.534881	0.69742	0.902305		78.5587	46.1863	0.766307	0.579732	0.850079		78.5587	23.4629	1.74339	0.220362	0.552168		46.1863	23.4629	0.97708	0.498955	0.80652
GSMUA_Achr6T28290_001	GSMUA_Achr6G28290_001	1767	13.8308	13.1161	0.0765421	0.932397	0.980757		13.8308	4.04617	1.77326	0.075374	0.50091		20.3232	13.8308	0.555244	0.532001	0.82504		20.3232	13.1161	0.631786	0.477399	0.79351		20.3232	4.04617	2.3285	0.0181293	0.50091		13.1161	4.04617	1.69671	0.0890822	0.50091
GSMUA_Achr8T22910_001	GSMUA_Achr8G22910_001	1646	0.387885	0.186288	1.05809	0.614881	1		0.387885	0.0844319	2.19977	0.26548	1		0.106749	0.387885	-1.8614	0.346066	1		0.106749	0.186288	-0.803309	0.710483	1		0.106749	0.0844319	0.338369	0.868279	1		0.186288	0.0844319	1.14168	0.5978	1
TCONS_00224285	XLOC_096739	421	4.77942	3.00352	0.670183	0.713196	0.908814		4.77942	0	inf	0.119658	0.50091		3.66682	4.77942	-0.382306	0.833918	0.950853		3.66682	3.00352	0.287877	0.880103	0.965474		3.66682	0	inf	0.142525	0.50091		3.00352	0	inf	0.142525	0.50091
GSMUA_Achr10T13770_001	GSMUA_Achr10G13770_001	1210	6.06611	7.44384	-0.295276	0.788641	0.936446		6.06611	13.3943	-1.14278	0.273145	0.619396		4.51613	6.06611	-0.425684	0.71894	0.910883		4.51613	7.44384	-0.72096	0.53243	0.825226		4.51613	13.3943	-1.56846	0.153545	0.50091		7.44384	13.3943	-0.847499	0.401832	0.741103
GSMUA_Achr7T19370_001	GSMUA_Achr7G19370_001	1721	24.6621	13.9676	0.820208	0.352025	0.700537		24.6621	33.364	-0.435994	0.612292	0.865053		32.4065	24.6621	0.393988	0.647102	0.881344		32.4065	13.9676	1.2142	0.167285	0.50091		32.4065	33.364	-0.0420061	0.960959	0.988732		13.9676	33.364	-1.2562	0.152916	0.50091
GSMUA_Achr11T15860_001	GSMUA_Achr11G15860_001	1315	6.23019	3.4168	0.866629	0.459581	0.782667		6.23019	16.177	-1.37659	0.171883	0.50091		38.4239	6.23019	2.62466	0.00785597	0.402054		38.4239	3.4168	3.49129	0.00108394	0.127035		38.4239	16.177	1.24806	0.158551	0.50091		3.4168	16.177	-2.24322	0.0390714	0.50091
GSMUA_Achr6T18200_001	GSMUA_Achr6G18200_001	1167	98.2184	87.6954	0.163493	0.851309	0.956434		98.2184	174.809	-0.83171	0.360623	0.708166		233.41	98.2184	1.2488	0.171243	0.50091		233.41	87.6954	1.41229	0.120986	0.50091		233.41	174.809	0.41709	0.659568	0.886379		87.6954	174.809	-0.995203	0.272978	0.619263
GSMUA_Achr6T35530_001	GSMUA_Achr6G35530_001	69	0	0	0	1	1		0	0	0	1	1		0	0	0	1	1		0	0	0	1	1		0	0	0	1	1		0	0	0	1	1
GSMUA_Achr7T10340_001	GSMUA_Achr7G10340_001	730	5.93309	2.9702	0.998225	0.480169	0.795227		5.93309	4.98272	0.251849	0.848038	0.95546		2.20279	5.93309	-1.42945	0.342258	0.691631		2.20279	2.9702	-0.431224	0.786597	0.935758		2.20279	4.98272	-1.1776	0.433987	0.765267		2.9702	4.98272	-0.746376	0.597568	0.858532
GSMUA_Achr8T29070_001	GSMUA_Achr8G29070_001	1040	37.7255	33.369	0.177031	0.839472	0.95272		37.7255	64.739	-0.779093	0.367729	0.714059		42.1042	37.7255	0.158422	0.855679	0.95767		42.1042	33.369	0.335454	0.701005	0.903905		42.1042	64.739	-0.62067	0.472877	0.790352		33.369	64.739	-0.956124	0.270441	0.616333
GSMUA_AchrUn_randomT21500_001	GSMUA_AchrUn_randomG21500_001	69	0	0	0	1	1		0	0	0	1	1		0	0	0	1	1		0	0	0	1	1		0	0	0	1	1		0	0	0	1	1
GSMUA_Achr4T15220_001	GSMUA_Achr4G15220_001	1862	26.5336	14.6034	0.861519	0.323376	0.673147		26.5336	47.2773	-0.833325	0.335687	0.685217		31.2172	26.5336	0.234518	0.784659	0.935047		31.2172	14.6034	1.09604	0.20875	0.535786		31.2172	47.2773	-0.598806	0.488845	0.800717		14.6034	47.2773	-1.69484	0.0538829	0.50091
GSMUA_Achr2T06970_001	GSMUA_Achr2G06970_001	513	19.1213	29.9388	-0.646835	0.560376	0.840225		19.1213	17.4477	0.132143	0.908761	0.974674		27.4622	19.1213	0.522263	0.646722	0.881169		27.4622	29.9388	-0.124572	0.908085	0.974423		27.4622	17.4477	0.654406	0.559859	0.839942		29.9388	17.4477	0.778978	0.476146	0.792721
GSMUA_Achr4T07140_001	GSMUA_Achr4G07140_001	1494	94.3577	55.3868	0.768597	0.381742	0.725613		94.3577	121.196	-0.361136	0.692978	0.900547		131.046	94.3577	0.473863	0.600618	0.859976		131.046	55.3868	1.24246	0.162825	0.50091		131.046	121.196	0.112727	0.903086	0.972943		55.3868	121.196	-1.12973	0.209352	0.536646
GSMUA_Achr1T04020_001	GSMUA_Achr1G04020_001	1572	0.716833	1.08183	-0.59377	0.70931	1		0.716833	1.0688	-0.576285	0.715517	1		2.25538	0.716833	1.65366	0.274108	0.620639		2.25538	1.08183	1.05989	0.455812	0.780304		2.25538	1.0688	1.07738	0.444233	0.772852		1.08183	1.0688	0.0174859	0.990665	1
GSMUA_Achr11T25560_001	GSMUA_Achr11G25560_001	1324	19.7946	27.1059	-0.453502	0.608487	0.863608		19.7946	50.2076	-1.3428	0.127032	0.50091		13.3486	19.7946	-0.56842	0.543021	0.831125		13.3486	27.1059	-1.02192	0.26679	0.612156		13.3486	50.2076	-1.91122	0.0367514	0.50091		27.1059	50.2076	-0.889302	0.303813	0.6533
GSMUA_Achr8T09240_001	GSMUA_Achr8G09240_001	901	15.6125	38.4745	-1.3012	0.169223	0.50091		15.6125	24.6506	-0.658918	0.493648	0.803452		9.23078	15.6125	-0.75818	0.482957	0.796841		9.23078	38.4745	-2.05938	0.0441584	0.50091		9.23078	24.6506	-1.4171	0.17224	0.50091		38.4745	24.6506	0.64228	0.474271	0.791334
GSMUA_Achr4T17160_001	GSMUA_Achr4G17160_001	421	0	0	0	1	1		0	0	0	1	1		0	0	0	1	1		0	0	0	1	1		0	0	0	1	1		0	0	0	1	1
GSMUA_Achr7T24030_001	GSMUA_Achr7G24030_001	2352	2.25335	8.29395	-1.87999	0.0759937	0.50091		2.25335	3.72396	-0.724768	0.51398	0.815325		3.67788	2.25335	0.706804	0.533439	0.825914		3.67788	8.29395	-1.17319	0.243201	0.582468		3.67788	3.72396	-0.0179641	0.986465	0.99587		8.29395	3.72396	1.15522	0.237326	0.575362
GSMUA_Achr2T04310_001	GSMUA_Achr2G04310_001	1931	83.336	115.598	-0.4721	0.613019	0.865413		83.336	152.628	-0.873003	0.3661	0.71264		61.1849	83.336	-0.445766	0.617958	0.867749		61.1849	115.598	-0.917866	0.316876	0.666757		61.1849	152.628	-1.31877	0.165125	0.50091		115.598	152.628	-0.400903	0.684757	0.896843
GSMUA_Achr2T19130_001	GSMUA_Achr2G19130_001	552	34.1826	20.5403	0.734809	0.486462	0.799063		34.1826	23.0599	0.567876	0.579212	0.849796		20.2538	34.1826	-0.755073	0.484287	0.797738		20.2538	20.5403	-0.0202647	0.985644	0.995596		20.2538	23.0599	-0.187198	0.864441	0.96072		20.5403	23.0599	-0.166933	0.876383	0.964488
TCONS_00054455	XLOC_022926	222	42.1246	92.2965	-1.13161	0.580089	0.850205		42.1246	0	inf	0.185547	0.50091		93.1529	42.1246	1.14494	0.596755	0.858032		93.1529	92.2965	0.0133241	0.994446	0.998497		93.1529	0	inf	0.158655	0.50091		92.2965	0	inf	0.125675	0.50091
GSMUA_Achr11T01180_001	GSMUA_Achr11G01180_001	878	7.77059	2.8967	1.42361	0.277583	0.624699		7.77059	16.8893	-1.12001	0.299737	0.64894		17.713	7.77059	1.18872	0.278398	0.625505		17.713	2.8967	2.61233	0.0351678	0.50091		17.713	16.8893	0.0687054	0.94482	0.984539		2.8967	16.8893	-2.54363	0.0379323	0.50091
GSMUA_Achr8T22470_001	GSMUA_Achr8G22470_001	2867	176.522	68.2238	1.3715	0.185875	0.501395		176.522	358.098	-1.02051	0.426033	0.759555		205.69	176.522	0.220621	0.845228	0.954559		205.69	68.2238	1.59212	0.127857	0.50091		205.69	358.098	-0.799884	0.534979	0.82672		68.2238	358.098	-2.39201	0.0477251	0.50091
GSMUA_Achr4T17220_001	GSMUA_Achr4G17220_001	207	0	0	0	1	1		0	0	0	1	1		0	0	0	1	1		0	0	0	1	1		0	0	0	1	1		0	0	0	1	1
GSMUA_Achr7T18940_001	GSMUA_Achr7G18940_001	549	0.908608	0	inf	0.185547	1		0.908608	0	inf	0.185547	1		0	0.908608	#NAME?	0.185547	1		0	0	0	1	1		0	0	0	1	1		0	0	0	1	1
GSMUA_Achr11T14350_001	GSMUA_Achr11G14350_001	2271	13.7945	10.6215	0.377105	0.670108	0.891008		13.7945	19.7074	-0.514639	0.55266	0.83581		10.4479	13.7945	-0.400881	0.653813	0.883986		10.4479	10.6215	-0.023776	0.979004	0.993476		10.4479	19.7074	-0.91552	0.301064	0.650529		10.6215	19.7074	-0.891744	0.308989	0.658572
GSMUA_Achr5T17560_001	GSMUA_Achr5G17560_001	396	0	0	0	1	1		0	0	0	1	1		0	0	0	1	1		0	0	0	1	1		0	0	0	1	1		0	0	0	1	1
GSMUA_Achr5T22450_001	GSMUA_Achr5G22450_001	1047	1.69971	2.28116	-0.424478	0.775027	0.931927		1.69971	4.37647	-1.36448	0.326725	0.676295		2.63161	1.69971	0.630656	0.671109	0.891351		2.63161	2.28116	0.206177	0.885191	0.967197		2.63161	4.37647	-0.733823	0.581105	0.85072		2.28116	4.37647	-0.94	0.479691	0.794816
GSMUA_Achr1T26180_001	GSMUA_Achr1G26180_001	1813	36.5459	76.6339	-1.06827	0.224147	0.557476		36.5459	59.0866	-0.693121	0.426588	0.759995		35.6318	36.5459	-0.0365464	0.966009	0.990101		35.6318	76.6339	-1.10482	0.208518	0.535389		35.6318	59.0866	-0.729667	0.402426	0.741601		76.6339	59.0866	0.37515	0.674183	0.892429
GSMUA_Achr9T29120_001	GSMUA_Achr9G29120_001	2130	0.287956	0.345974	-0.264813	0.885855	1		0.287956	0.440943	-0.614741	0.73203	1		0.158248	0.287956	-0.863664	0.681316	1		0.158248	0.345974	-1.12848	0.581139	1		0.158248	0.440943	-1.47841	0.459977	1		0.345974	0.440943	-0.349928	0.839458	1
GSMUA_Achr10T17790_001	GSMUA_Achr10G17790_001	2049	0	0	0	1	1		0	0	0	1	1		0	0	0	1	1		0	0	0	1	1		0	0	0	1	1		0	0	0	1	1
GSMUA_Achr4T15030_001	GSMUA_Achr4G15030_001	168	0	0	0	1	1		0	0	0	1	1		0	0	0	1	1		0	0	0	1	1		0	0	0	1	1		0	0	0	1	1
TCONS_00347207	XLOC_156647	663	0.657014	0	inf	0.185547	1		0.657014	0.820451	-0.320494	0.882264	1		13.5779	0.657014	4.36919	0.0159383	0.50091		13.5779	0	inf	0.0405624	0.50091		13.5779	0.820451	4.04869	0.0149087	0.50091		0	0.820451	#NAME?	0.158655	1
GSMUA_Achr7T15500_001	GSMUA_Achr7G15500_001	591	0.398135	0	inf	0.158655	1		0.398135	0.327135	0.28337	0.889539	1		0	0.398135	#NAME?	0.158655	1		0	0	0	1	1		0	0.327135	#NAME?	0.158655	1		0	0.327135	#NAME?	0.158655	1
GSMUA_Achr3T08380_001	GSMUA_Achr3G08380_001	1692	2.44075	0.541066	2.17345	0.151605	0.50091		2.44075	1.55394	0.651398	0.616713	0.86716		2.68634	2.44075	0.138317	0.912619	0.97569		2.68634	0.541066	2.31177	0.127225	0.50091		2.68634	1.55394	0.789715	0.543989	0.831591		0.541066	1.55394	-1.52205	0.326129	0.675755
GSMUA_Achr1T12070_001	GSMUA_Achr1G12070_001	988	15.6046	24.9813	-0.678876	0.474955	0.791842		15.6046	20.4292	-0.388663	0.684228	0.896644		26.2129	15.6046	0.748305	0.433861	0.765202		26.2129	24.9813	0.0694293	0.939719	0.98305		26.2129	20.4292	0.359642	0.697024	0.902177		24.9813	20.4292	0.290213	0.751783	0.923679
GSMUA_Achr1T22920_001	GSMUA_Achr1G22920_001	3052	424.638	463.34	-0.125837	0.933535	0.981046		424.638	327.71	0.373815	0.795986	0.938859		172.082	424.638	-1.30314	0.318203	0.668101		172.082	463.34	-1.42897	0.287037	0.63498		172.082	327.71	-0.929323	0.464651	0.785794		463.34	327.71	0.499652	0.735495	0.917667
GSMUA_Achr11T16090_001	GSMUA_Achr11G16090_001	917	16.8626	13.4263	0.32876	0.744197	0.92079		16.8626	19.577	-0.215335	0.823802	0.947573		12.3833	16.8626	-0.445426	0.665989	0.889083		12.3833	13.4263	-0.116666	0.911349	0.975275		12.3833	19.577	-0.66076	0.512574	0.814583		13.4263	19.577	-0.544095	0.580353	0.850365
TCONS_00355108	XLOC_171645	275	0	0	0	1	1		0	0	0	1	1		25.9785	0	inf	0.125675	0.50091		25.9785	0	inf	0.125675	0.50091		25.9785	0	inf	0.125675	0.50091		0	0	0	1	1
TCONS_00050584	XLOC_015582	203	0	0	0	1	1		0	0	0	1	1		533.319	0	inf	0.119658	0.50091		533.319	0	inf	0.119658	0.50091		533.319	0	inf	0.119658	0.50091		0	0	0	1	1
GSMUA_Achr10T15230_001	GSMUA_Achr10G15230_001	2928	30.9731	46.7962	-0.595375	0.501926	0.808232		30.9731	46.7552	-0.59411	0.505038	0.810097		21.0749	30.9731	-0.555493	0.520021	0.818735		21.0749	46.7962	-1.15087	0.191256	0.509305		21.0749	46.7552	-1.1496	0.194075	0.513603		46.7962	46.7552	0.00126457	0.998889	0.999738
TCONS_00166178	XLOC_076028	225	0	0	0	1	1		0	0	0	1	1		26.9417	0	inf	0.158655	0.50091		26.9417	0	inf	0.158655	0.50091		26.9417	0	inf	0.158655	0.50091		0	0	0	1	1
GSMUA_Achr3T23270_001	GSMUA_Achr3G23270_001	3203	42.3832	118.07	-1.47808	0.133182	0.50091		42.3832	51.9506	-0.293649	0.749025	0.922768		92.0093	42.3832	1.11829	0.236432	0.57425		92.0093	118.07	-0.359792	0.725713	0.913765		92.0093	51.9506	0.824639	0.391309	0.732788		118.07	51.9506	1.18443	0.236723	0.574663
GSMUA_Achr4T29850_001	GSMUA_Achr4G29850_001	436	0.732041	0.691227	0.0827637	0.967643	1		0.732041	0	inf	0.158655	1		0.839076	0.732041	0.196879	0.923127	1		0.839076	0.691227	0.279642	0.890983	1		0.839076	0	inf	0.158655	1		0.691227	0	inf	0.158655	1
GSMUA_Achr1T17240_001	GSMUA_Achr1G17240_001	2459	11.1495	34.5745	-1.63273	0.0624872	0.50091		11.1495	16.9753	-0.606457	0.486815	0.799334		25.9729	11.1495	1.22003	0.161506	0.50091		25.9729	34.5745	-0.4127	0.632276	0.87417		25.9729	16.9753	0.613571	0.474539	0.791596		34.5745	16.9753	1.02627	0.234436	0.571688
GSMUA_Achr7T24350_001	GSMUA_Achr7G24350_001	1172	0.587579	0.563625	0.0600466	0.974901	1		0.587579	0.88653	-0.593386	0.740999	1		0.486647	0.587579	-0.271908	0.890524	1		0.486647	0.563625	-0.211861	0.914595	1		0.486647	0.88653	-0.865295	0.642906	1		0.563625	0.88653	-0.653433	0.715874	1
GSMUA_Achr9T28070_001	GSMUA_Achr9G28070_001	699	0	0	0	1	1		0	0	0	1	1		0	0	0	1	1		0	0	0	1	1		0	0	0	1	1		0	0	0	1	1
TCONS_00341575	XLOC_170170	225	21.5509	30.3818	-0.495457	0.839949	0.952877		21.5509	0	inf	0.204698	0.529633		20.2063	21.5509	-0.0929449	0.977072	0.99287		20.2063	30.3818	-0.588402	0.854953	0.957483		20.2063	0	inf	0.297942	0.64703		30.3818	0	inf	0.200868	0.523854
GSMUA_Achr7T02110_001	GSMUA_Achr7G02110_001	1032	2.77179	0	inf	0.0712264	0.50091		2.77179	0	inf	0.0712264	0.50091		1.72461	2.77179	-0.684549	0.644493	0.879966		1.72461	0	inf	0.0969654	0.50091		1.72461	0	inf	0.0969654	0.50091		0	0	0	1	1
GSMUA_Achr6T02760_001	GSMUA_Achr6G02760_001	258	24.0047	0	inf	0.142525	0.50091		24.0047	0	inf	0.142525	0.50091		0	24.0047	#NAME?	0.142525	0.50091		0	0	0	1	1		0	0	0	1	1		0	0	0	1	1
GSMUA_Achr9T11520_001	GSMUA_Achr9G11520_001	78	0	0	0	1	1		0	0	0	1	1		0	0	0	1	1		0	0	0	1	1		0	0	0	1	1		0	0	0	1	1
GSMUA_Achr8T15480_001	GSMUA_Achr8G15480_001	249	0	0	0	1	1		0	0	0	1	1		0	0	0	1	1		0	0	0	1	1		0	0	0	1	1		0	0	0	1	1
GSMUA_Achr3T26930_001	GSMUA_Achr3G26930_001	1484	1.86516	5.68883	-1.60883	0.192255	0.510888		1.86516	5.43137	-1.54202	0.209391	0.536692		1.81313	1.86516	-0.040819	0.97658	0.99276		1.81313	5.68883	-1.64965	0.187799	0.50409		1.81313	5.43137	-1.58284	0.204396	0.52919		5.68883	5.43137	0.0668136	0.950202	0.986167
GSMUA_Achr10T08760_001	GSMUA_Achr10G08760_001	611	0	0	0	1	1		0	0	0	1	1		0	0	0	1	1		0	0	0	1	1		0	0	0	1	1		0	0	0	1	1
GSMUA_Achr2T03270_001	GSMUA_Achr2G03270_001	192	0	0	0	1	1		0	0	0	1	1		0	0	0	1	1		0	0	0	1	1		0	0	0	1	1		0	0	0	1	1
GSMUA_Achr10T23790_001	GSMUA_Achr10G23790_001	849	3.62044	2.59904	0.478184	0.739375	0.919087		3.62044	1.34468	1.4289	0.353241	0.70161		0.753403	3.62044	-2.26467	0.194636	0.514416		0.753403	2.59904	-1.78649	0.316424	0.666275		0.753403	1.34468	-0.835768	0.654284	0.884183		2.59904	1.34468	0.95072	0.547667	0.833568
GSMUA_Achr1T22630_001	GSMUA_Achr1G22630_001	495	0.554954	0	inf	0.158655	1		0.554954	5.75914	-3.37541	0.0568196	0.50091		1.88696	0.554954	1.76562	0.386829	0.729583		1.88696	0	inf	0.158655	0.50091		1.88696	5.75914	-1.60979	0.363676	0.71074		0	5.75914	#NAME?	0.0804836	0.50091
GSMUA_Achr3T00520_001	GSMUA_Achr3G00520_001	873	2.39297	1.45793	0.714883	0.653562	0.883883		2.39297	2.7749	-0.213635	0.883488	0.966674		1.68914	2.39297	-0.50251	0.752392	0.9239		1.68914	1.45793	0.212373	0.899068	0.971535		1.68914	2.7749	-0.716145	0.643302	0.879358		1.45793	2.7749	-0.928518	0.54823	0.833831
GSMUA_Achr5T02300_001	GSMUA_Achr5G02300_001	468	3.74439	8.86458	-1.24332	0.43102	0.763155		3.74439	12.7925	-1.7725	0.242256	0.581176		1.42089	3.74439	-1.39793	0.49021	0.801462		1.42089	8.86458	-2.64125	0.163407	0.50091		1.42089	12.7925	-3.17043	0.0853602	0.50091		8.86458	12.7925	-0.529174	0.691981	0.90024
TCONS_00270276	XLOC_136626	216	55.8541	48.8183	0.194241	0.93214	0.980726		55.8541	0	inf	0.185547	0.50091		0	55.8541	#NAME?	0.185547	0.50091		0	48.8183	#NAME?	0.185547	0.50091		0	0	0	1	1		48.8183	0	inf	0.185547	0.50091
GSMUA_Achr4T31000_001	GSMUA_Achr4G31000_001	126	0	0	0	1	1		0	0	0	1	1		0	0	0	1	1		0	0	0	1	1		0	0	0	1	1		0	0	0	1	1
TCONS_00038856	XLOC_027083	210	38.0719	0	inf	0.158655	0.50091		38.0719	0	inf	0.158655	0.50091		0	38.0719	#NAME?	0.158655	0.50091		0	0	0	1	1		0	0	0	1	1		0	0	0	1	1
TCONS_00113773	XLOC_063287	468	3.74439	0	inf	0.119658	0.50091		3.74439	0	inf	0.119658	0.50091		0	3.74439	#NAME?	0.119658	0.50091		0	0	0	1	1		0	0	0	1	1		0	0	0	1	1
GSMUA_Achr1T13580_001	GSMUA_Achr1G13580_001	1072	26.8613	11.2179	1.25973	0.18908	0.506056		26.8613	11.6097	1.2102	0.200715	0.523699		52.8341	26.8613	0.975939	0.266586	0.611929		52.8341	11.2179	2.23567	0.0177211	0.50091		52.8341	11.6097	2.18614	0.0186307	0.50091		11.2179	11.6097	-0.0495264	0.960728	0.988691
GSMUA_Achr9T27070_001	GSMUA_Achr9G27070_001	411	0	0	0	1	1		0	0	0	1	1		0	0	0	1	1		0	0	0	1	1		0	0	0	1	1		0	0	0	1	1
GSMUA_Achr9T01630_001	GSMUA_Achr9G01630_001	1540	8.50076	9.87681	-0.216454	0.825182	0.94802		8.50076	23.6292	-1.47491	0.113478	0.50091		4.16116	8.50076	-1.0306	0.344254	0.693417		4.16116	9.87681	-1.24706	0.246361	0.58642		4.16116	23.6292	-2.50551	0.0152055	0.50091		9.87681	23.6292	-1.25846	0.16928	0.50091
GSMUA_Achr6T06380_001	GSMUA_Achr6G06380_001	1326	0.125845	0.241568	-0.940777	0.663758	1		0.125845	0.544745	-2.11393	0.269383	1		0	0.125845	#NAME?	0.158655	1		0	0.241568	#NAME?	0.185547	1		0	0.544745	#NAME?	0.125675	1		0.241568	0.544745	-1.17315	0.566263	1
GSMUA_Achr8T13950_001	GSMUA_Achr8G13950_001	450	0	0	0	1	1		0	0	0	1	1		0	0	0	1	1		0	0	0	1	1		0	0	0	1	1		0	0	0	1	1
GSMUA_Achr9T14080_001	GSMUA_Achr9G14080_001	921	16.5599	16.4414	0.0103585	0.991652	0.997435		16.5599	21.8762	-0.401668	0.675748	0.893056		10.9657	16.5599	-0.594699	0.570075	0.845059		10.9657	16.4414	-0.58434	0.575772	0.848152		10.9657	21.8762	-0.996366	0.326791	0.676353		16.4414	21.8762	-0.412026	0.666866	0.889536
GSMUA_Achr11T25500_001	GSMUA_Achr11G25500_001	165	0	0	0	1	1		0	0	0	1	1		0	0	0	1	1		0	0	0	1	1		0	0	0	1	1		0	0	0	1	1
GSMUA_Achr11T18680_001	GSMUA_Achr11G18680_001	696	1.52065	4.93838	-1.69935	0.284904	0.632738		1.52065	1.78055	-0.227635	0.895153	0.970243		0	1.52065	#NAME?	0.125675	0.50091		0	4.93838	#NAME?	0.0687326	0.50091		0	1.78055	#NAME?	0.111509	0.50091		4.93838	1.78055	1.47172	0.336539	0.686079
GSMUA_Achr7T26780_001	GSMUA_Achr7G26780_001	3147	21.9517	33.2435	-0.59874	0.491645	0.802322		21.9517	35.4479	-0.691366	0.430389	0.762655		17.3749	21.9517	-0.337326	0.694475	0.901058		17.3749	33.2435	-0.936066	0.281749	0.629162		17.3749	35.4479	-1.02869	0.240149	0.578121		33.2435	35.4479	-0.0926258	0.916868	0.97683
GSMUA_Achr6T09330_001	GSMUA_Achr6G09330_001	4197	15.2532	18.1061	-0.247364	0.774063	0.931589		15.2532	18.0412	-0.242184	0.779131	0.933183		15.3347	15.2532	0.00769088	0.99285	0.9979		15.3347	18.1061	-0.239673	0.780767	0.933665		15.3347	18.0412	-0.234493	0.785837	0.935479		18.1061	18.0412	0.00517976	0.99523	0.998727
GSMUA_Achr7T19810_001	GSMUA_Achr7G19810_001	2587	29.0677	16.4805	0.818653	0.341576	0.691008		29.0677	102.533	-1.8186	0.0519808	0.50091		62.124	29.0677	1.09573	0.214863	0.544795		62.124	16.4805	1.91439	0.0300948	0.50091		62.124	102.533	-0.722872	0.44957	0.776536		16.4805	102.533	-2.63726	0.00479878	0.30868
TCONS_00179259	XLOC_094617	243	18.7887	0	inf	0.185547	0.50091		18.7887	0	inf	0.185547	0.50091		0	18.7887	#NAME?	0.185547	0.50091		0	0	0	1	1		0	0	0	1	1		0	0	0	1	1
GSMUA_Achr7T13040_001	GSMUA_Achr7G13040_001	1248	0.271388	0.130202	1.05961	0.624386	1		0.271388	0.468991	-0.789205	0.707465	1		0.299481	0.271388	0.142111	0.950324	1		0.299481	0.130202	1.20172	0.578681	1		0.299481	0.468991	-0.647093	0.758318	1		0.130202	0.468991	-1.84881	0.349337	1
GSMUA_Achr7T19440_001	GSMUA_Achr7G19440_001	1161	16.7998	36.649	-1.12533	0.213347	0.542737		16.7998	20.2452	-0.269131	0.770205	0.930271		27.4209	16.7998	0.706829	0.441559	0.770639		27.4209	36.649	-0.4185	0.634007	0.874969		27.4209	20.2452	0.437698	0.625406	0.871174		36.649	20.2452	0.856199	0.331685	0.681258
GSMUA_Achr10T08070_001	GSMUA_Achr10G08070_001	894	0.631303	0.403017	0.647491	0.764784	1		0.631303	0.895976	-0.505127	0.791843	1		0.933265	0.631303	0.563955	0.77528	1		0.933265	0.403017	1.21145	0.56459	1		0.933265	0.895976	0.0588278	0.97456	1		0.403017	0.895976	-1.15262	0.573078	1
GSMUA_Achr7T13670_001	GSMUA_Achr7G13670_001	1134	0.612874	0	inf	0.142525	1		0.612874	0	inf	0.142525	1		0.846332	0.612874	0.465633	0.800723	1		0.846332	0	inf	0.125675	1		0.846332	0	inf	0.125675	1		0	0	0	1	1
GSMUA_Achr10T04190_001	GSMUA_Achr10G04190_001	2002	6.95272	14.7744	-1.08745	0.241932	0.580716		6.95272	17.9621	-1.3693	0.13762	0.50091		10.0226	6.95272	0.527602	0.581614	0.850962		10.0226	14.7744	-0.559848	0.537399	0.8283		10.0226	17.9621	-0.841703	0.349956	0.698649		14.7744	17.9621	-0.281855	0.746104	0.921578
GSMUA_Achr11T02190_001	GSMUA_Achr11G02190_001	1079	1.9608	7.20675	-1.87791	0.152076	0.50091		1.9608	3.93183	-1.00376	0.462743	0.784803		4.33512	1.9608	1.14463	0.408615	0.746415		4.33512	7.20675	-0.733277	0.541288	0.830295		4.33512	3.93183	0.14087	0.911052	0.975242		7.20675	3.93183	0.874147	0.458517	0.782069
GSMUA_Achr6T03670_001	GSMUA_Achr6G03670_001	2267	24.3559	54.7609	-1.16887	0.181516	0.50091		24.3559	35.9659	-0.562354	0.514866	0.815748		18.2834	24.3559	-0.413737	0.631031	0.87372		18.2834	54.7609	-1.58261	0.0717575	0.50091		18.2834	35.9659	-0.976091	0.260561	0.604532		54.7609	35.9659	0.606517	0.491112	0.801986
TCONS_00243922	XLOC_125005	232	27.8228	0	inf	0.185547	0.50091		27.8228	0	inf	0.185547	0.50091		0	27.8228	#NAME?	0.185547	0.50091		0	0	0	1	1		0	0	0	1	1		0	0	0	1	1
GSMUA_Achr7T01690_001	GSMUA_Achr7G01690_001	795	5.22378	10.232	-0.969924	0.428869	0.761507		5.22378	39.109	-2.90433	0.00949598	0.432288		2.21176	5.22378	-1.2399	0.399365	0.739239		2.21176	10.232	-2.20982	0.112634	0.50091		2.21176	39.109	-4.14423	0.00143824	0.152709		10.232	39.109	-1.93441	0.0565976	0.50091
GSMUA_Achr6T25220_001	GSMUA_Achr6G25220_001	1359	0.854674	2.92994	-1.77742	0.231594	0.567684		0.854674	3.06766	-1.84369	0.209831	0.537395		2.15392	0.854674	1.33352	0.386297	0.729237		2.15392	2.92994	-0.443903	0.738881	0.918868		2.15392	3.06766	-0.510171	0.697884	0.902509		2.92994	3.06766	-0.066268	0.957764	0.98795
GSMUA_Achr1T07390_001	GSMUA_Achr1G07390_001	1749	0.180605	11.5383	-5.99745	0.000564227	0.0840602		0.180605	0.314917	-0.802136	0.702898	1		3.47782	0.180605	4.26728	0.0188521	0.50091		3.47782	11.5383	-1.73017	0.102595	0.50091		3.47782	0.314917	3.46514	0.0290869	0.50091		11.5383	0.314917	5.19531	0.000524853	0.0806689
GSMUA_Achr2T07230_001	GSMUA_Achr2G07230_001	633	2.83461	7.09761	-1.32418	0.368096	0.714287		2.83461	11.4482	-2.0139	0.151192	0.50091		0	2.83461	#NAME?	0.102952	0.50091		0	7.09761	#NAME?	0.0602875	0.50091		0	11.4482	#NAME?	0.0387443	0.50091		7.09761	11.4482	-0.689712	0.577303	0.848913
GSMUA_Achr1T28120_001	GSMUA_Achr1G28120_001	915	25.0649	23.0298	0.122164	0.895894	0.97053		25.0649	53.1673	-1.08487	0.225813	0.559718		42.006	25.0649	0.74493	0.411648	0.748799		42.006	23.0298	0.867095	0.340866	0.690392		42.006	53.1673	-0.339943	0.696466	0.901968		23.0298	53.1673	-1.20704	0.17927	0.50091
Novel_000576	XLOC_075975	683	0.637195	2.42116	-1.92589	0.324353	0.674083		0.637195	0.803386	-0.334359	0.874777	1		6.10653	0.637195	3.26055	0.0792076	0.50091		6.10653	2.42116	1.33465	0.372275	0.717754		6.10653	0.803386	2.92619	0.0868425	0.50091		2.42116	0.803386	1.59154	0.380144	0.724297
GSMUA_AchrUn_randomT08610_001	GSMUA_AchrUn_randomG08610_001	1374	0.120465	0	inf	0.158655	1		0.120465	0.104402	0.20647	0.919394	1		0	0.120465	#NAME?	0.158655	1		0	0	0	1	1		0	0.104402	#NAME?	0.158655	1		0	0.104402	#NAME?	0.158655	1
Novel_000579	XLOC_076675	465	17.7189	16.182	0.130897	0.916309	0.976677		17.7189	7.47213	1.2457	0.347699	0.696519		18.0279	17.7189	0.0249395	0.984146	0.995068		18.0279	16.182	0.155837	0.90155	0.972423		18.0279	7.47213	1.27064	0.342933	0.692126		16.182	7.47213	1.1148	0.402272	0.741446
GSMUA_Achr1T01730_001	GSMUA_Achr1G01730_001	141	0	0	0	1	1		0	0	0	1	1		0	0	0	1	1		0	0	0	1	1		0	0	0	1	1		0	0	0	1	1
Novel_000578	XLOC_076483	415	0.825654	0	inf	0.158655	1		0.825654	3.14215	-1.92814	0.313735	0.663341		0	0.825654	#NAME?	0.158655	1		0	0	0	1	1		0	3.14215	#NAME?	0.125675	0.50091		0	3.14215	#NAME?	0.125675	0.50091
GSMUA_Achr9T11430_001	GSMUA_Achr9G11430_001	1094	3.20983	1.69281	0.923075	0.51602	0.816449		3.20983	2.89803	0.147422	0.911224	0.975242		2.66073	3.20983	-0.270671	0.843278	0.953971		2.66073	1.69281	0.652403	0.654489	0.884252		2.66073	2.89803	-0.12325	0.927867	0.979519		1.69281	2.89803	-0.775653	0.583274	0.851561
GSMUA_Achr8T14840_001	GSMUA_Achr8G14840_001	975	12.3342	13.9674	-0.179399	0.85998	0.959178		12.3342	10.7112	0.203545	0.843478	0.954047		9.72402	12.3342	-0.343036	0.74875	0.922674		9.72402	13.9674	-0.522435	0.620903	0.869186		9.72402	10.7112	-0.139491	0.89625	0.970608		13.9674	10.7112	0.382944	0.706134	0.905819
TCONS_00351210	XLOC_164402	202	0	0	0	1	1		0	0	0	1	1		662.563	0	inf	0.111509	0.50091		662.563	0	inf	0.111509	0.50091		662.563	0	inf	0.111509	0.50091		0	0	0	1	1
GSMUA_Achr8T03820_001	GSMUA_Achr8G03820_001	4080	2.79061	1.12157	1.31506	0.233404	0.570161		2.79061	2.30411	0.276372	0.783325	0.934604		4.29971	2.79061	0.623657	0.521401	0.819445		4.29971	1.12157	1.93872	0.0725196	0.50091		4.29971	2.30411	0.900029	0.357724	0.705607		1.12157	2.30411	-1.03869	0.348883	0.697623
GSMUA_Achr9T18730_001	GSMUA_Achr9G18730_001	226	0	0	0	1	1		0	0	0	1	1		205.888	0	inf	0.102952	0.50091		205.888	0	inf	0.102952	0.50091		205.888	0	inf	0.102952	0.50091		0	0	0	1	1
GSMUA_Achr3T08910_001	GSMUA_Achr3G08910_001	159	0	0	0	1	1		0	0	0	1	1		0	0	0	1	1		0	0	0	1	1		0	0	0	1	1		0	0	0	1	1
GSMUA_Achr10T25860_001	GSMUA_Achr10G25860_001	1347	2.34523	0.947814	1.30706	0.378231	0.722625		2.34523	2.99353	-0.352114	0.785215	0.935206		6.26088	2.34523	1.41663	0.250555	0.591785		6.26088	0.947814	2.72369	0.0494291	0.50091		6.26088	2.99353	1.06452	0.36667	0.71314		0.947814	2.99353	-1.65917	0.248913	0.5896
GSMUA_Achr2T06450_001	GSMUA_Achr2G06450_001	3930	21.2499	26.7761	-0.333489	0.703089	0.904573		21.2499	32.5265	-0.614157	0.488878	0.800749		17.7001	21.2499	-0.263697	0.759854	0.926546		17.7001	26.7761	-0.597186	0.492861	0.803056		17.7001	32.5265	-0.877853	0.320321	0.670297		26.7761	32.5265	-0.280667	0.753913	0.924442
GSMUA_Achr3T28920_001	GSMUA_Achr3G28920_001	99	0	0	0	1	1		0	0	0	1	1		0	0	0	1	1		0	0	0	1	1		0	0	0	1	1		0	0	0	1	1
TCONS_00293913	XLOC_138050	296	0	0	0	1	1		0	0	0	1	1		3.37992	0	inf	0.158655	0.50091		3.37992	0	inf	0.158655	0.50091		3.37992	0	inf	0.158655	0.50091		0	0	0	1	1
GSMUA_AchrUn_randomT12630_001	GSMUA_AchrUn_randomG12630_001	690	22.8134	16.4882	0.468441	0.652209	0.883452		22.8134	13.6548	0.740466	0.478978	0.794506		9.97428	22.8134	-1.19359	0.289653	0.637848		9.97428	16.4882	-0.725154	0.529371	0.823708		9.97428	13.6548	-0.453129	0.695784	0.901581		16.4882	13.6548	0.272025	0.799976	0.939976
GSMUA_Achr8T19960_001	GSMUA_Achr8G19960_001	1065	4.98634	2.23093	1.16034	0.38295	0.726609		4.98634	7.99457	-0.68104	0.553148	0.836106		3.85918	4.98634	-0.369687	0.770987	0.930617		3.85918	2.23093	0.790651	0.564507	0.842476		3.85918	7.99457	-1.05073	0.38011	0.724261		2.23093	7.99457	-1.84138	0.144067	0.50091
TCONS_00224582	XLOC_097217	203	0	0	0	1	1		0	0	0	1	1		266.659	0	inf	0.158655	0.50091		266.659	0	inf	0.158655	0.50091		266.659	0	inf	0.158655	0.50091		0	0	0	1	1
TCONS_00167589	XLOC_078259	255	0	0	0	1	1		0	0	0	1	1		8.78075	0	inf	0.158655	0.50091		8.78075	0	inf	0.158655	0.50091		8.78075	0	inf	0.158655	0.50091		0	0	0	1	1
GSMUA_Achr9T30010_001	GSMUA_Achr9G30010_001	51	0	0	0	1	1		0	0	0	1	1		0	0	0	1	1		0	0	0	1	1		0	0	0	1	1		0	0	0	1	1
GSMUA_Achr7T23490_001	GSMUA_Achr7G23490_001	1001	131.331	88.0005	0.577629	0.507278	0.811507		131.331	101.519	0.371464	0.671831	0.891595		93.8295	131.331	-0.485099	0.577155	0.848885		93.8295	88.0005	0.0925298	0.914409	0.976128		93.8295	101.519	-0.113635	0.895686	0.970439		88.0005	101.519	-0.206165	0.812206	0.943855
GSMUA_Achr11T20610_001	GSMUA_Achr11G20610_001	1680	0	0	0	1	1		0	0	0	1	1		0	0	0	1	1		0	0	0	1	1		0	0	0	1	1		0	0	0	1	1
GSMUA_Achr4T24490_001	GSMUA_Achr4G24490_001	255	0	0	0	1	1		0	0	0	1	1		0	0	0	1	1		0	0	0	1	1		0	0	0	1	1		0	0	0	1	1
GSMUA_Achr11T14530_001	GSMUA_Achr11G14530_001	933	11.1101	12.1627	-0.130586	0.901318	0.972423		11.1101	8.63626	0.363399	0.736074	0.917836		9.01184	11.1101	-0.301984	0.784713	0.93507		9.01184	12.1627	-0.43257	0.691976	0.90024		9.01184	8.63626	0.0614152	0.956114	0.987518		12.1627	8.63626	0.493985	0.642529	0.878919
TCONS_00341414	XLOC_169803	215	0	25.637	#NAME?	0.158655	0.50091		0	0	0	1	1		0	0	0	1	1		0	25.637	#NAME?	0.158655	0.50091		0	0	0	1	1		25.637	0	inf	0.158655	0.50091
GSMUA_Achr4T26690_001	GSMUA_Achr4G26690_001	1104	2.69636	5.47542	-1.02196	0.424246	0.758362		2.69636	0.8186	1.71978	0.271561	0.617501		0	2.69636	#NAME?	0.0687326	0.50091		0	5.47542	#NAME?	0.0414538	0.50091		0	0.8186	#NAME?	0.119658	1		5.47542	0.8186	2.74174	0.0642535	0.50091
GSMUA_Achr3T26890_001	GSMUA_Achr3G26890_001	1797	0.96248	2.35464	-1.29068	0.349682	0.698415		0.96248	13.8152	-3.84335	0.00187379	0.179148		3.36923	0.96248	1.80759	0.182114	0.50091		3.36923	2.35464	0.516913	0.669795	0.89085		3.36923	13.8152	-2.03576	0.0514425	0.50091		2.35464	13.8152	-2.55268	0.0178698	0.50091
TCONS_00341411	XLOC_169796	265	0	17.0905	#NAME?	0.146487	0.50091		0	0	0	1	1		13.8693	0	inf	0.174873	0.50091		13.8693	17.0905	-0.301306	0.883968	0.966849		13.8693	0	inf	0.174873	0.50091		17.0905	0	inf	0.146487	0.50091
GSMUA_Achr3T19150_001	GSMUA_Achr3G19150_001	1320	0.632759	0.242919	1.38118	0.499504	1		0.632759	0.438182	0.530128	0.773826	1		1.95401	0.632759	1.62671	0.31317	0.662788		1.95401	0.242919	3.00789	0.113956	0.50091		1.95401	0.438182	2.15684	0.20065	0.523638		0.242919	0.438182	-0.851051	0.68572	1
GSMUA_Achr4T19040_001	GSMUA_Achr4G19040_001	1136	59.6202	56.7405	0.0714209	0.933608	0.981068		59.6202	40.2838	0.565601	0.509917	0.81306		36.3092	59.6202	-0.715464	0.408192	0.746024		36.3092	56.7405	-0.644044	0.456558	0.780706		36.3092	40.2838	-0.149863	0.862613	0.960035		56.7405	40.2838	0.494181	0.564775	0.842543
GSMUA_Achr9T16350_001	GSMUA_Achr9G16350_001	376	0	0	0	1	1		0	0	0	1	1		0	0	0	1	1		0	0	0	1	1		0	0	0	1	1		0	0	0	1	1
GSMUA_Achr1T25330_001	GSMUA_Achr1G25330_001	1557	121.19	36.7064	1.72317	0.0531913	0.50091		121.19	86.1961	0.491576	0.590479	0.85499		49.5077	121.19	-1.29154	0.147543	0.50091		49.5077	36.7064	0.431624	0.614844	0.866365		49.5077	86.1961	-0.799968	0.363778	0.710853		36.7064	86.1961	-1.23159	0.161807	0.50091
GSMUA_Achr4T08310_001	GSMUA_Achr4G08310_001	1443	1.36188	0	inf	0.0843343	0.50091		1.36188	0.886429	0.619522	0.684966	0.896909		1.50076	1.36188	0.140096	0.924699	0.978942		1.50076	0	inf	0.0843343	0.50091		1.50076	0.886429	0.759617	0.61888	0.868234		0	0.886429	#NAME?	0.0969654	1
GSMUA_Achr8T17110_001	GSMUA_Achr8G17110_001	1454	37.4465	27.6399	0.438078	0.610956	0.864463		37.4465	29.9667	0.321472	0.708091	0.906531		61.2123	37.4465	0.70899	0.40945	0.747104		61.2123	27.6399	1.14707	0.183655	0.50091		61.2123	29.9667	1.03046	0.230921	0.56672		27.6399	29.9667	-0.116606	0.892369	0.96947
GSMUA_Achr2T21860_001	GSMUA_Achr2G21860_001	99	0	0	0	1	1		0	0	0	1	1		0	0	0	1	1		0	0	0	1	1		0	0	0	1	1		0	0	0	1	1
GSMUA_Achr10T21940_001	GSMUA_Achr10G21940_001	882	0	0.20532	#NAME?	0.158655	1		0	0	0	1	1		0	0	0	1	1		0	0.20532	#NAME?	0.158655	1		0	0	0	1	1		0.20532	0	inf	0.158655	1
GSMUA_Achr8T06690_001	GSMUA_Achr8G06690_001	619	916.232	650.24	0.494742	0.627095	0.871959		916.232	633.425	0.53254	0.604641	0.861683		309.348	916.232	-1.56648	0.105539	0.50091		309.348	650.24	-1.07174	0.25299	0.594784		309.348	633.425	-1.03394	0.275756	0.622558		650.24	633.425	0.0377981	0.969854	0.991053
GSMUA_Achr5T18070_001	GSMUA_Achr5G18070_001	2317	54.5383	28.7015	0.926143	0.289824	0.638068		54.5383	40.9578	0.413133	0.640501	0.877928		14.8899	54.5383	-1.87294	0.0338802	0.50091		14.8899	28.7015	-0.946797	0.274934	0.621687		14.8899	40.9578	-1.45981	0.096005	0.50091		28.7015	40.9578	-0.513009	0.554989	0.837202
GSMUA_Achr10T17420_001	GSMUA_Achr10G17420_001	1341	8.81203	5.59896	0.654314	0.53873	0.828927		8.81203	8.92133	-0.0177853	0.985877	0.99568		1.64234	8.81203	-2.42372	0.0566538	0.50091		1.64234	5.59896	-1.76941	0.17638	0.50091		1.64234	8.92133	-2.44151	0.0527977	0.50091		5.59896	8.92133	-0.672099	0.522637	0.820069
GSMUA_Achr7T08330_001	GSMUA_Achr7G08330_001	1185	8.98067	27.3736	-1.60789	0.0958857	0.50091		8.98067	15.7417	-0.809694	0.412533	0.749641		6.87727	8.98067	-0.384988	0.723672	0.913064		6.87727	27.3736	-1.99288	0.0490715	0.50091		6.87727	15.7417	-1.19468	0.24798	0.588364		27.3736	15.7417	0.798195	0.376934	0.721372
GSMUA_Achr1T24770_001	GSMUA_Achr1G24770_001	1371	0.120788	0.115946	0.0590256	0.97692	1		0.120788	0.104675	0.206561	0.919359	1		0	0.120788	#NAME?	0.158655	1		0	0.115946	#NAME?	0.158655	1		0	0.104675	#NAME?	0.158655	1		0.115946	0.104675	0.147536	0.942354	1
GSMUA_Achr10T12520_001	GSMUA_Achr10G12520_001	183	0	0	0	1	1		0	0	0	1	1		0	0	0	1	1		0	0	0	1	1		0	0	0	1	1		0	0	0	1	1
GSMUA_Achr11T18640_001	GSMUA_Achr11G18640_001	779	22.2976	19.3644	0.20348	0.837364	0.952008		22.2976	29.2038	-0.389273	0.682408	0.895993		7.69471	22.2976	-1.53495	0.172459	0.50091		7.69471	19.3644	-1.33147	0.239535	0.57755		7.69471	29.2038	-1.92422	0.0794841	0.50091		19.3644	29.2038	-0.592753	0.536781	0.827965
GSMUA_Achr4T27300_001	GSMUA_Achr4G27300_001	705	0	0	0	1	1		0	0	0	1	1		0	0	0	1	1		0	0	0	1	1		0	0	0	1	1		0	0	0	1	1
TCONS_00074873	XLOC_027839	288	0	0	0	1	1		0	0	0	1	1		3.94256	0	inf	0.158655	0.50091		3.94256	0	inf	0.158655	0.50091		3.94256	0	inf	0.158655	0.50091		0	0	0	1	1
TCONS_00055178	XLOC_024296	311	2.1364	0	inf	0.158655	0.50091		2.1364	0	inf	0.158655	0.50091		5.25734	2.1364	1.29915	0.548282	0.83386		5.25734	0	inf	0.185547	0.50091		5.25734	0	inf	0.185547	0.50091		0	0	0	1	1
GSMUA_Achr10T06060_001	GSMUA_Achr10G06060_001	1422	13.2855	16.5256	-0.314859	0.733113	0.916798		13.2855	18.0393	-0.441299	0.629123	0.872937		8.02136	13.2855	-0.72793	0.463248	0.785067		8.02136	16.5256	-1.04279	0.285508	0.63329		8.02136	18.0393	-1.16923	0.226736	0.560885		16.5256	18.0393	-0.12644	0.887816	0.968044
TCONS_00260791	XLOC_123137	224	0	0	0	1	1		0	0	0	1	1		28.225	0	inf	0.158655	0.50091		28.225	0	inf	0.158655	0.50091		28.225	0	inf	0.158655	0.50091		0	0	0	1	1
GSMUA_Achr2T07420_001	GSMUA_Achr2G07420_001	879	0.215463	1.03148	-2.2592	0.237846	1		0.215463	0	inf	0.158655	1		0.238968	0.215463	0.149377	0.941636	1		0.238968	1.03148	-2.10983	0.270314	1		0.238968	0	inf	0.158655	1		1.03148	0	inf	0.125675	1
GSMUA_Achr2T15740_001	GSMUA_Achr2G15740_001	375	0	0	0	1	1		0	0	0	1	1		3.82717	0	inf	0.158655	0.50091		3.82717	0	inf	0.158655	0.50091		3.82717	0	inf	0.158655	0.50091		0	0	0	1	1
TCONS_00194273	XLOC_089142	803	16.6698	0.234526	6.15135	0.000139694	0.0337803		16.6698	19.0769	-0.194592	0.845842	0.954775		20.9747	16.6698	0.331413	0.744109	0.920769		20.9747	0.234526	6.48276	5.53072e-05	0.0180259		20.9747	19.0769	0.136821	0.889982	0.968724		0.234526	19.0769	-6.34594	7.20736e-05	0.0216864
GSMUA_Achr6T35490_001	GSMUA_Achr6G35490_001	1479	7.2707	15.3376	-1.07691	0.268244	0.613861		7.2707	12.7237	-0.807352	0.408991	0.746696		4.24798	7.2707	-0.775317	0.484996	0.798225		4.24798	15.3376	-1.85222	0.0791999	0.50091		4.24798	12.7237	-1.58267	0.135376	0.50091		15.3376	12.7237	0.269553	0.768242	0.929359
GSMUA_Achr2T08440_001	GSMUA_Achr2G08440_001	870	59.4585	126.195	-1.0857	0.209724	0.537251		59.4585	89.0233	-0.582301	0.498989	0.806561		36.8588	59.4585	-0.689872	0.434795	0.765764		36.8588	126.195	-1.77558	0.0451885	0.50091		36.8588	89.0233	-1.27217	0.149347	0.50091		126.195	89.0233	0.503403	0.560392	0.840238
TCONS_00276943	XLOC_132547	208	0	36.9491	#NAME?	0.158655	0.50091		0	0	0	1	1		0	0	0	1	1		0	36.9491	#NAME?	0.158655	0.50091		0	0	0	1	1		36.9491	0	inf	0.158655	0.50091
GSMUA_Achr10T10430_001	GSMUA_Achr10G10430_001	192	0	0	0	1	1		0	0	0	1	1		0	0	0	1	1		0	0	0	1	1		0	0	0	1	1		0	0	0	1	1
GSMUA_AchrUn_randomT12830_001	GSMUA_AchrUn_randomG12830_001	726	3.70381	4.35641	-0.234128	0.869369	0.962316		3.70381	8.60987	-1.21698	0.357783	0.705662		7.93461	3.70381	1.09915	0.420912	0.75596		7.93461	4.35641	0.86502	0.515975	0.816399		7.93461	8.60987	-0.117832	0.923306	0.978749		4.35641	8.60987	-0.982852	0.445516	0.773747
GSMUA_Achr11T01100_001	GSMUA_Achr11G01100_001	346	0	0	0	1	1		0	0	0	1	1		3.36016	0	inf	0.185547	0.50091		3.36016	0	inf	0.185547	0.50091		3.36016	0	inf	0.185547	0.50091		0	0	0	1	1
GSMUA_Achr7T14180_001	GSMUA_Achr7G14180_001	165	0	0	0	1	1		0	0	0	1	1		0	0	0	1	1		0	0	0	1	1		0	0	0	1	1		0	0	0	1	1
TCONS_00295367	XLOC_140317	291	0	0	0	1	1		0	0	0	1	1		7.43185	0	inf	0.185547	0.50091		7.43185	0	inf	0.185547	0.50091		7.43185	0	inf	0.185547	0.50091		0	0	0	1	1
GSMUA_Achr8T34050_001	GSMUA_Achr8G34050_001	766	29.6927	49.7506	-0.744608	0.413777	0.750793		29.6927	57.5934	-0.955797	0.290436	0.638619		35.6615	29.6927	0.264261	0.777992	0.932711		35.6615	49.7506	-0.480347	0.595787	0.857605		35.6615	57.5934	-0.691536	0.441497	0.770607		49.7506	57.5934	-0.211189	0.808442	0.942746
TCONS_00234159	XLOC_111869	349	0	0	0	1	1		0	0	0	1	1		6.51033	0	inf	0.142525	0.50091		6.51033	0	inf	0.142525	0.50091		6.51033	0	inf	0.142525	0.50091		0	0	0	1	1
GSMUA_Achr1T11740_001	GSMUA_Achr1G11740_001	1289	78.5905	111.942	-0.510331	0.56322	0.841806		78.5905	146.329	-0.896787	0.320861	0.670824		81.0896	78.5905	0.0451616	0.958472	0.988132		81.0896	111.942	-0.465169	0.597629	0.858574		81.0896	146.329	-0.851625	0.345046	0.694203		111.942	146.329	-0.386456	0.673389	0.892112
GSMUA_AchrUn_randomT07790_001	GSMUA_AchrUn_randomG07790_001	929	1.7961	3.82316	-1.0899	0.453917	0.778984		1.7961	4.25748	-1.24513	0.383254	0.726834		3.98006	1.7961	1.14793	0.4346	0.765636		3.98006	3.82316	0.0580273	0.965593	0.989997		3.98006	4.25748	-0.0972078	0.941102	0.983396		3.82316	4.25748	-0.155235	0.904963	0.973489
GSMUA_Achr8T26950_001	GSMUA_Achr8G26950_001	2953	8.51012	3.46645	1.29572	0.175212	0.50091		8.51012	8.00711	0.0878979	0.9212	0.978119		3.13189	8.51012	-1.44215	0.141732	0.50091		3.13189	3.46645	-0.146427	0.888032	0.968115		3.13189	8.00711	-1.35425	0.166381	0.50091		3.46645	8.00711	-1.20782	0.204921	0.529976
GSMUA_AchrUn_randomT02880_001	GSMUA_AchrUn_randomG02880_001	925	48.7825	54.2248	-0.152588	0.859787	0.95915		48.7825	70.7349	-0.536056	0.534058	0.826192		18.9077	48.7825	-1.36739	0.140917	0.50091		18.9077	54.2248	-1.51998	0.100806	0.50091		18.9077	70.7349	-1.90344	0.0395377	0.50091		54.2248	70.7349	-0.383468	0.655476	0.884483
GSMUA_Achr1T07600_001	GSMUA_Achr1G07600_001	126	0	0	0	1	1		0	0	0	1	1		0	0	0	1	1		0	0	0	1	1		0	0	0	1	1		0	0	0	1	1
TCONS_00342198	XLOC_171829	282	6.91147	3.13802	1.13914	0.598614	0.859015		6.91147	0	inf	0.185547	0.50091		4.45655	6.91147	-0.633066	0.769875	0.930101		4.45655	3.13802	0.506073	0.804103	0.941483		4.45655	0	inf	0.158655	0.50091		3.13802	0	inf	0.158655	0.50091
GSMUA_Achr7T23970_001	GSMUA_Achr7G23970_001	84	0	0	0	1	1		0	0	0	1	1		0	0	0	1	1		0	0	0	1	1		0	0	0	1	1		0	0	0	1	1
GSMUA_Achr7T17590_001	GSMUA_Achr7G17590_001	1248	0	0.260403	#NAME?	0.185547	1		0	0.820734	#NAME?	0.111509	1		0	0	0	1	1		0	0.260403	#NAME?	0.185547	1		0	0.820734	#NAME?	0.111509	1		0.260403	0.820734	-1.65617	0.407825	1
GSMUA_Achr4T15710_001	GSMUA_Achr4G15710_001	33	0	0	0	1	1		0	0	0	1	1		0	0	0	1	1		0	0	0	1	1		0	0	0	1	1		0	0	0	1	1
GSMUA_Achr6T10780_001	GSMUA_Achr6G10780_001	1485	0.109626	0	inf	0.158655	1		0.109626	0	inf	0.158655	1		0.120776	0.109626	0.139745	0.945393	1		0.120776	0	inf	0.158655	1		0.120776	0	inf	0.158655	1		0	0	0	1	1
TCONS_00342195	XLOC_171812	246	0	22.6756	#NAME?	0.158655	0.50091		0	0	0	1	1		0	0	0	1	1		0	22.6756	#NAME?	0.158655	0.50091		0	0	0	1	1		22.6756	0	inf	0.158655	0.50091
GSMUA_Achr3T30200_001	GSMUA_Achr3G30200_001	174	0	0	0	1	1		0	0	0	1	1		0	0	0	1	1		0	0	0	1	1		0	0	0	1	1		0	0	0	1	1
GSMUA_Achr6T29860_001	GSMUA_Achr6G29860_001	210	0	0	0	1	1		0	0	0	1	1		0	0	0	1	1		0	0	0	1	1		0	0	0	1	1		0	0	0	1	1
GSMUA_Achr5T16400_001	GSMUA_Achr5G16400_001	2014	34.527	35.6896	-0.0477813	0.955679	0.987467		34.527	45.8786	-0.410098	0.636402	0.876025		15.0997	34.527	-1.1932	0.171698	0.50091		15.0997	35.6896	-1.24098	0.155549	0.50091		15.0997	45.8786	-1.6033	0.0689187	0.50091		35.6896	45.8786	-0.362316	0.676481	0.893226
GSMUA_Achr11T03730_001	GSMUA_Achr11G03730_001	3819	7.80913	7.58591	0.0418403	0.961869	0.989024		7.80913	11.4886	-0.556972	0.520418	0.818911		10.1863	7.80913	0.383392	0.659739	0.88641		10.1863	7.58591	0.425233	0.625185	0.871111		10.1863	11.4886	-0.17358	0.840385	0.952983		7.58591	11.4886	-0.598812	0.489404	0.801003
GSMUA_Achr11T11430_001	GSMUA_Achr11G11430_001	1122	1.24264	0.148964	3.06038	0.0960969	1		1.24264	0.802192	0.631391	0.706133	1		1.02973	1.24264	-0.271141	0.871369	1		1.02973	0.148964	2.78924	0.140693	1		1.02973	0.802192	0.36025	0.83541	1		0.148964	0.802192	-2.42899	0.199514	1
GSMUA_Achr2T02820_001	GSMUA_Achr2G02820_001	195	0	0	0	1	1		0	0	0	1	1		0	0	0	1	1		0	0	0	1	1		0	0	0	1	1		0	0	0	1	1
TCONS_00090248	XLOC_040089	231	0	25.4088	#NAME?	0.185547	0.50091		0	12.3978	#NAME?	0.185547	0.50091		0	0	0	1	1		0	25.4088	#NAME?	0.185547	0.50091		0	12.3978	#NAME?	0.185547	0.50091		25.4088	12.3978	1.03524	0.649949	0.882585
TCONS_00021295	XLOC_002344	1224	0	0	0	1	1		0	0	0	1	1		1.24319	0	inf	0.141645	1		1.24319	0	inf	0.141645	1		1.24319	0	inf	0.141645	1		0	0	0	1	1
TCONS_00021296	XLOC_002344	986	0	0	0	1	1		0	0	0	1	1		1.96438	0	inf	0.122903	0.50091		1.96438	0	inf	0.122903	0.50091		1.96438	0	inf	0.122903	0.50091		0	0	0	1	1
GSMUA_Achr2T00470_001	GSMUA_Achr2G00470_001	216	0	0	0	1	1		0	0	0	1	1		0	0	0	1	1		0	0	0	1	1		0	0	0	1	1		0	0	0	1	1
GSMUA_AchrUn_randomT05850_001	GSMUA_AchrUn_randomG05850_001	1062	1.00096	0.479817	1.06083	0.575271	1		1.00096	2.29234	-1.19544	0.446939	0.774654		0.368915	1.00096	-1.44002	0.47724	1		0.368915	0.479817	-0.379194	0.860903	1		0.368915	2.29234	-2.63546	0.16302	0.50091		0.479817	2.29234	-2.25627	0.196298	0.517066
GSMUA_Achr7T22910_001	GSMUA_Achr7G22910_001	669	0	0	0	1	1		0	0	0	1	1		0	0	0	1	1		0	0	0	1	1		0	0	0	1	1		0	0	0	1	1
TCONS_00098066	XLOC_040258	606	4.52499	7.24372	-0.678816	0.672021	0.891639		4.52499	13.3243	-1.55808	0.307775	0.657804		6.9895	4.52499	0.627273	0.697692	0.902418		6.9895	7.24372	-0.0515434	0.970826	0.991202		6.9895	13.3243	-0.930804	0.481582	0.79606		7.24372	13.3243	-0.87926	0.501617	0.808029
GSMUA_Achr4T05350_001	GSMUA_Achr4G05350_001	3309	0.265387	0.468011	-0.818442	0.614361	1		0.265387	0.700528	-1.40034	0.368844	1		0.097061	0.265387	-1.45114	0.473846	1		0.097061	0.468011	-2.26958	0.240378	1		0.097061	0.700528	-2.85148	0.128917	1		0.468011	0.700528	-0.581901	0.685186	1
TCONS_00242856	XLOC_123678	419	5.64225	3.03846	0.892933	0.618917	0.868275		5.64225	1.84667	1.61135	0.387925	0.730287		4.64069	5.64225	-0.281931	0.870345	0.962545		4.64069	3.03846	0.611001	0.740483	0.919427		4.64069	1.84667	1.32942	0.487311	0.799743		3.03846	1.84667	0.718414	0.716109	0.909975
GSMUA_Achr2T00200_001	GSMUA_Achr2G00200_001	948	0	0	0	1	1		0	0	0	1	1		0	0	0	1	1		0	0	0	1	1		0	0	0	1	1		0	0	0	1	1
GSMUA_Achr3T10250_001	GSMUA_Achr3G10250_001	722	18.6764	22.7894	-0.287145	0.776906	0.932399		18.6764	28.2068	-0.594825	0.547051	0.833255		5.44223	18.6764	-1.77895	0.143586	0.50091		5.44223	22.7894	-2.0661	0.0845106	0.50091		5.44223	28.2068	-2.37378	0.0435528	0.50091		22.7894	28.2068	-0.307679	0.749778	0.923019
GSMUA_Achr7T02050_001	GSMUA_Achr7G02050_001	866	19.8018	17.6932	0.162438	0.868815	0.962127		19.8018	46.1916	-1.222	0.185789	0.501239		21.236	19.8018	0.100883	0.918061	0.977212		21.236	17.6932	0.263322	0.789455	0.936696		21.236	46.1916	-1.12112	0.2262	0.5602		17.6932	46.1916	-1.38444	0.13634	0.50091
GSMUA_Achr5T20410_001	GSMUA_Achr5G20410_001	551	8.1229	19.7493	-1.28173	0.302571	0.65203		8.1229	20.1932	-1.31381	0.28322	0.630659		14.7344	8.1229	0.859121	0.508052	0.811986		14.7344	19.7493	-0.422614	0.719077	0.910922		14.7344	20.1932	-0.454685	0.693783	0.900775		19.7493	20.1932	-0.0320711	0.97659	0.99276
GSMUA_Achr3T10730_001	GSMUA_Achr3G10730_001	2438	7.91671	8.74135	-0.142954	0.876048	0.964388		7.91671	9.86964	-0.318096	0.725362	0.913604		6.99741	7.91671	-0.178081	0.849901	0.955977		6.99741	8.74135	-0.321036	0.730627	0.91558		6.99741	9.86964	-0.496177	0.590326	0.854911		8.74135	9.86964	-0.175142	0.845124	0.954559
GSMUA_Achr3T03750_001	GSMUA_Achr3G03750_001	1223	4.45392	5.74216	-0.36652	0.753919	0.924442		4.45392	8.41272	-0.917498	0.41164	0.748791		17.8207	4.45392	2.00041	0.0642324	0.50091		17.8207	5.74216	1.63389	0.115938	0.50091		17.8207	8.41272	1.08291	0.26956	0.615342		5.74216	8.41272	-0.550978	0.60904	0.863814
TCONS_00164370	XLOC_073154	231	0	0	0	1	1		0	0	0	1	1		62.0109	0	inf	0.158655	0.50091		62.0109	0	inf	0.158655	0.50091		62.0109	0	inf	0.158655	0.50091		0	0	0	1	1
GSMUA_Achr4T12880_001	GSMUA_Achr4G12880_001	1728	9.06707	10.5584	-0.219677	0.816853	0.945308		9.06707	10.2979	-0.183639	0.845705	0.954708		5.24096	9.06707	-0.790807	0.44058	0.769812		5.24096	10.5584	-1.01048	0.318103	0.668009		5.24096	10.2979	-0.974446	0.333484	0.683077		10.5584	10.2979	0.0360372	0.969065	0.990835
GSMUA_Achr11T09100_001	GSMUA_Achr11G09100_001	915	14.8756	7.02604	1.08217	0.324297	0.674039		14.8756	16.3324	-0.134788	0.891947	0.969298		12.4211	14.8756	-0.260155	0.802958	0.940964		12.4211	7.02604	0.822013	0.465046	0.785969		12.4211	16.3324	-0.394943	0.699266	0.903146		7.02604	16.3324	-1.21696	0.259235	0.602689
TCONS_00276367	XLOC_131209	277	0	6.92496	#NAME?	0.185547	0.50091		0	0	0	1	1		0	0	0	1	1		0	6.92496	#NAME?	0.185547	0.50091		0	0	0	1	1		6.92496	0	inf	0.185547	0.50091
GSMUA_Achr1T18460_001	GSMUA_Achr1G18460_001	221	0	0	0	1	1		0	0	0	1	1		0	0	0	1	1		0	0	0	1	1		0	0	0	1	1		0	0	0	1	1
GSMUA_Achr5T25830_001	GSMUA_Achr5G25830_001	117	0	0	0	1	1		0	0	0	1	1		0	0	0	1	1		0	0	0	1	1		0	0	0	1	1		0	0	0	1	1
GSMUA_Achr10T00530_001	GSMUA_Achr10G00530_001	897	4.18913	2.60751	0.683979	0.623713	0.870479		4.18913	7.67104	-0.872772	0.479573	0.794786		7.89541	4.18913	0.914363	0.468923	0.788117		7.89541	2.60751	1.59834	0.22941	0.564662		7.89541	7.67104	0.0415914	0.971432	0.991392		2.60751	7.67104	-1.55675	0.232288	0.568602
GSMUA_Achr5T13130_001	GSMUA_Achr5G13130_001	246	0	0	0	1	1		0	0	0	1	1		0	0	0	1	1		0	0	0	1	1		0	0	0	1	1		0	0	0	1	1
GSMUA_Achr7T00550_001	GSMUA_Achr7G00550_001	1038	10.8307	19.9403	-0.880559	0.373226	0.71847		10.8307	11.7996	-0.123616	0.903521	0.97306		0.95073	10.8307	-3.50995	0.0160389	0.50091		0.95073	19.9403	-4.3905	0.00199181	0.185345		0.95073	11.7996	-3.63356	0.0117364	0.475626		19.9403	11.7996	0.756942	0.433099	0.764626
GSMUA_Achr5T14640_001	GSMUA_Achr5G14640_001	2327	12.3798	5.01114	1.30478	0.165671	0.50091		12.3798	14.5582	-0.233848	0.788829	0.936472		5.7267	12.3798	-1.11221	0.237341	0.575373		5.7267	5.01114	0.192565	0.846884	0.955124		5.7267	14.5582	-1.34606	0.1492	0.50091		5.01114	14.5582	-1.53862	0.0992085	0.50091
GSMUA_Achr3T07000_001	GSMUA_Achr3G07000_001	1491	1.85463	2.40938	-0.377531	0.777051	0.932436		1.85463	2.6533	-0.51666	0.693055	0.900582		1.68263	1.85463	-0.140411	0.92017	0.977922		1.68263	2.40938	-0.517942	0.703625	0.904807		1.68263	2.6533	-0.657071	0.623279	0.870304		2.40938	2.6533	-0.139129	0.912526	0.975659
GSMUA_Achr1T13500_001	GSMUA_Achr1G13500_001	1575	12.0564	6.96697	0.791193	0.418686	0.754217		12.0564	13.5081	-0.164028	0.858547	0.958674		8.77593	12.0564	-0.458172	0.63654	0.876087		8.77593	6.96697	0.333022	0.74161	0.919868		8.77593	13.5081	-0.622199	0.514241	0.815511		6.96697	13.5081	-0.955221	0.32115	0.671023
GSMUA_Achr10T09530_001	GSMUA_Achr10G09530_001	1389	12.1254	26.1328	-1.10783	0.225881	0.559801		12.1254	20.9206	-0.786893	0.391503	0.732933		12.7113	12.1254	0.068072	0.943595	0.984265		12.7113	26.1328	-1.03976	0.257791	0.601019		12.7113	20.9206	-0.718821	0.435772	0.766342		26.1328	20.9206	0.320935	0.713104	0.908811
GSMUA_Achr10T13060_001	GSMUA_Achr10G13060_001	1278	1.18556	0.379232	1.64442	0.366419	1		1.18556	1.48321	-0.323155	0.830871	0.949828		3.92388	1.18556	1.72671	0.223906	0.557165		3.92388	0.379232	3.37113	0.0463585	0.50091		3.92388	1.48321	1.40356	0.300547	0.649908		0.379232	1.48321	-1.96757	0.266624	0.611966
GSMUA_AchrUn_randomT01860_001	GSMUA_AchrUn_randomG01860_001	1908	27.0214	47.2248	-0.805439	0.350893	0.699473		27.0214	73.3635	-1.44096	0.103244	0.50091		19.4825	27.0214	-0.471928	0.585402	0.852441		19.4825	47.2248	-1.27737	0.142242	0.50091		19.4825	73.3635	-1.91289	0.0318502	0.50091		47.2248	73.3635	-0.635519	0.47499	0.791879
GSMUA_Achr3T02370_001	GSMUA_Achr3G02370_001	1171	60.4394	94.6505	-0.647121	0.455053	0.779835		60.4394	84.5629	-0.484535	0.575853	0.84818		25.6582	60.4394	-1.23607	0.159578	0.50091		25.6582	94.6505	-1.88319	0.0337888	0.50091		25.6582	84.5629	-1.7206	0.0524129	0.50091		94.6505	84.5629	0.162587	0.852523	0.956886
GSMUA_Achr2T19930_001	GSMUA_Achr2G19930_001	1245	0.816621	1.8283	-1.16277	0.464114	0.785502		0.816621	4.82128	-2.56168	0.0810323	0.50091		0.300393	0.816621	-1.44281	0.476386	1		0.300393	1.8283	-2.60558	0.170923	0.50091		0.300393	4.82128	-4.00449	0.026429	0.50091		1.8283	4.82128	-1.39891	0.279309	0.626495
TCONS_00242587	XLOC_123369	241	20.091	0	inf	0.185547	0.50091		20.091	0	inf	0.185547	0.50091		0	20.091	#NAME?	0.185547	0.50091		0	0	0	1	1		0	0	0	1	1		0	0	0	1	1
GSMUA_Achr10T19270_001	GSMUA_Achr10G19270_001	1229	20.7496	11.945	0.796677	0.397872	0.738039		20.7496	23.1761	-0.159551	0.858156	0.958559		13.4355	20.7496	-0.627036	0.506613	0.811136		13.4355	11.945	0.169641	0.86253	0.960029		13.4355	23.1761	-0.786587	0.398733	0.738683		11.945	23.1761	-0.956229	0.303987	0.653528
GSMUA_Achr10T28910_001	GSMUA_Achr10G28910_001	782	0	0	0	1	1		0	0	0	1	1		0.566704	0	inf	0.185547	1		0.566704	0	inf	0.185547	1		0.566704	0	inf	0.185547	1		0	0	0	1	1
TCONS_00238634	XLOC_117875	236	107.811	0	inf	0.0969654	0.50091		107.811	10.6081	3.34526	0.0875981	0.50091		0	107.811	#NAME?	0.0969654	0.50091		0	0	0	1	1		0	10.6081	#NAME?	0.185547	0.50091		0	10.6081	#NAME?	0.185547	0.50091
GSMUA_Achr9T13480_001	GSMUA_Achr9G13480_001	1869	2.59172	2.169	0.256879	0.834996	0.95123		2.59172	1.82465	0.506286	0.683723	0.896495		1.2874	2.59172	-1.00945	0.446455	0.774345		1.2874	2.169	-0.752576	0.575026	0.847782		1.2874	1.82465	-0.503169	0.709576	0.907265		2.169	1.82465	0.249407	0.84312	0.953928
GSMUA_Achr11T22470_001	GSMUA_Achr11G22470_001	687	0	0	0	1	1		0	0	0	1	1		0	0	0	1	1		0	0	0	1	1		0	0	0	1	1		0	0	0	1	1
GSMUA_Achr9T24530_001	GSMUA_Achr9G24530_001	804	4.15991	14.0463	-1.75556	0.151376	0.50091		4.15991	11.385	-1.45251	0.238322	0.576564		10.0602	4.15991	1.27404	0.317972	0.667842		10.0602	14.0463	-0.481523	0.665187	0.888729		10.0602	11.385	-0.178473	0.873572	0.963453		14.0463	11.385	0.30305	0.775358	0.93205
TCONS_00231910	XLOC_108325	300	0	0	0	1	1		0	0	0	1	1		6.29244	0	inf	0.185547	0.50091		6.29244	0	inf	0.185547	0.50091		6.29244	0	inf	0.185547	0.50091		0	0	0	1	1
GSMUA_Achr6T13690_001	GSMUA_Achr6G13690_001	4664	12.842	12.7113	0.0147572	0.986278	0.995791		12.842	22.8498	-0.83131	0.342031	0.691372		11.5583	12.842	-0.151942	0.859398	0.958929		11.5583	12.7113	-0.137185	0.872958	0.963284		11.5583	22.8498	-0.983252	0.261021	0.60514		12.7113	22.8498	-0.846067	0.333628	0.68319
GSMUA_Achr8T00430_001	GSMUA_Achr8G00430_001	782	29.3072	67.5167	-1.20399	0.181883	0.50091		29.3072	92.5195	-1.6585	0.0654167	0.50091		37.9692	29.3072	0.373576	0.687856	0.89841		37.9692	67.5167	-0.830415	0.351314	0.699818		37.9692	92.5195	-1.28493	0.148469	0.50091		67.5167	92.5195	-0.454513	0.597139	0.858267
GSMUA_Achr5T20370_001	GSMUA_Achr5G20370_001	342	0	1.3647	#NAME?	0.158655	0.50091		0	1.01429	#NAME?	0.158655	1		3.51024	0	inf	0.185547	0.50091		3.51024	1.3647	1.36298	0.528805	0.823433		3.51024	1.01429	1.79109	0.407862	0.745735		1.3647	1.01429	0.428112	0.8338	0.950795
TCONS_00190951	XLOC_084031	216	0	0	0	1	1		0	0	0	1	1		126.169	0	inf	0.158655	0.50091		126.169	0	inf	0.158655	0.50091		126.169	0	inf	0.158655	0.50091		0	0	0	1	1
GSMUA_Achr1T11330_001	GSMUA_Achr1G11330_001	996	60.6582	90.6769	-0.580032	0.500187	0.807171		60.6582	139.657	-1.20311	0.170413	0.50091		69.9455	60.6582	0.205528	0.810625	0.943436		69.9455	90.6769	-0.374504	0.663277	0.887715		69.9455	139.657	-0.997579	0.255572	0.598163		90.6769	139.657	-0.623076	0.478914	0.794444
TCONS_00026418	XLOC_010040	670	0	0	0	1	1		0	0	0	1	1		32.8244	0	inf	0.0182893	0.50091		32.8244	0	inf	0.0182893	0.50091		32.8244	0	inf	0.0182893	0.50091		0	0	0	1	1
TCONS_00156437	XLOC_070516	331	0	0	0	1	1		0	11.1665	#NAME?	0.0926632	0.50091		0	0	0	1	1		0	0	0	1	1		0	11.1665	#NAME?	0.0926632	0.50091		0	11.1665	#NAME?	0.0926632	0.50091
GSMUA_Achr6T23840_001	GSMUA_Achr6G23840_001	1785	4.85005	3.21946	0.591182	0.596944	0.858161		4.85005	6.23001	-0.361233	0.726809	0.914083		3.39574	4.85005	-0.514275	0.648639	0.882084		3.39574	3.21946	0.0769065	0.947727	0.98543		3.39574	6.23001	-0.875508	0.423235	0.757737		3.21946	6.23001	-0.952415	0.378832	0.723172
GSMUA_Achr2T16180_001	GSMUA_Achr2G16180_001	1431	3.89791	0.550334	2.82432	0.0620609	0.50091		3.89791	2.18837	0.832844	0.505012	0.810097		4.04303	3.89791	0.0527376	0.96491	0.989797		4.04303	0.550334	2.87706	0.0583356	0.50091		4.04303	2.18837	0.885582	0.480982	0.795781		0.550334	2.18837	-1.99148	0.201721	0.525171
GSMUA_Achr1T25680_001	GSMUA_Achr1G25680_001	2688	4.60681	9.18019	-0.994756	0.291016	0.63931		4.60681	8.96572	-0.960651	0.306361	0.656148		6.15511	4.60681	0.418017	0.668255	0.890157		6.15511	9.18019	-0.576739	0.533307	0.825834		6.15511	8.96572	-0.542635	0.556513	0.837976		9.18019	8.96572	0.0341048	0.969346	0.990922
GSMUA_Achr3T10540_001	GSMUA_Achr3G10540_001	891	0	0	0	1	1		0	0.0900006	#NAME?	0.308538	1		1.65074	0	inf	0.110138	0.50091		1.65074	0	inf	0.110138	0.50091		1.65074	0.0900006	4.19704	0.17803	0.50091		0	0.0900006	#NAME?	0.308538	1
TCONS_00104556	XLOC_050397	545	3.74335	1.75198	1.09534	0.534695	0.826576		3.74335	0	inf	0.102124	0.50091		1.03754	3.74335	-1.85117	0.348139	0.696945		1.03754	1.75198	-0.755822	0.719304	0.911018		1.03754	0	inf	0.185547	1		1.75198	0	inf	0.142525	0.50091
TCONS_00025148	XLOC_008204	351	0	0	0	1	1		0	0	0	1	1		6.37698	0	inf	0.142525	0.50091		6.37698	0	inf	0.142525	0.50091		6.37698	0	inf	0.142525	0.50091		0	0	0	1	1
GSMUA_Achr1T25810_001	GSMUA_Achr1G25810_001	711	0	0	0	1	1		0	0	0	1	1		0	0	0	1	1		0	0	0	1	1		0	0	0	1	1		0	0	0	1	1
GSMUA_Achr3T07310_001	GSMUA_Achr3G07310_001	735	1.39804	5.37878	-1.94388	0.215252	0.545326		1.39804	4.22912	-1.59695	0.313161	0.662788		0.622748	1.39804	-1.16668	0.568406	0.844196		0.622748	5.37878	-3.11056	0.0954442	0.50091		0.622748	4.22912	-2.76364	0.141126	0.50091		5.37878	4.22912	0.346924	0.796162	0.938875
GSMUA_Achr11T23800_001	GSMUA_Achr11G23800_001	2436	0.0619059	0	inf	0.158655	1		0.0619059	0	inf	0.158655	1		0	0.0619059	#NAME?	0.158655	1		0	0	0	1	1		0	0	0	1	1		0	0	0	1	1
GSMUA_Achr8T24150_001	GSMUA_Achr8G24150_001	2029	0.760792	0.36559	1.05728	0.525129	1		0.760792	0.864715	-0.184724	0.901892	1		1.00369	0.760792	0.39974	0.791432	1		1.00369	0.36559	1.45702	0.373489	1		1.00369	0.864715	0.215016	0.883622	1		0.36559	0.864715	-1.242	0.444716	1
GSMUA_Achr9T12700_001	GSMUA_Achr9G12700_001	1128	9.8731	6.06589	0.702783	0.5198	0.818641		9.8731	16.6014	-0.749731	0.446682	0.774497		6.30614	9.8731	-0.646747	0.5588	0.839311		6.30614	6.06589	0.0560361	0.961343	0.988855		6.30614	16.6014	-1.39648	0.186044	0.501619		6.06589	16.6014	-1.45251	0.162903	0.50091
TCONS_00285996	XLOC_125770	254	0	0	0	1	1		0	0	0	1	1		27.1519	0	inf	0.158655	0.50091		27.1519	0	inf	0.158655	0.50091		27.1519	0	inf	0.158655	0.50091		0	0	0	1	1
GSMUA_Achr8T08840_001	GSMUA_Achr8G08840_001	1155	1.04761	0.287093	1.86751	0.350638	1		1.04761	0.773758	0.437143	0.79758	1		0.991776	1.04761	-0.0790117	0.963025	1		0.991776	0.287093	1.7885	0.377373	1		0.991776	0.773758	0.358131	0.836364	1		0.287093	0.773758	-1.43037	0.480198	1
GSMUA_AchrUn_randomT05940_001	GSMUA_AchrUn_randomG05940_001	1509	23.8726	37.3804	-0.646923	0.454043	0.779046		23.8726	36.6259	-0.617507	0.474834	0.791773		20.4929	23.8726	-0.220232	0.802488	0.940805		20.4929	37.3804	-0.867155	0.321034	0.670927		20.4929	36.6259	-0.837739	0.337733	0.687334		37.3804	36.6259	0.0294157	0.97263	0.991671
GSMUA_Achr8T08910_001	GSMUA_Achr8G08910_001	2641	4.64082	5.33329	-0.200646	0.83759	0.95204		4.64082	7.20276	-0.634171	0.505365	0.810284		3.66653	4.64082	-0.339966	0.740105	0.919308		3.66653	5.33329	-0.540612	0.592877	0.856215		3.66653	7.20276	-0.974137	0.322787	0.672646		5.33329	7.20276	-0.433526	0.643695	0.879604
GSMUA_Achr3T31380_001	GSMUA_Achr3G31380_001	819	0.476471	2.05163	-2.10631	0.282125	0.629599		0.476471	0.807129	-0.760412	0.717672	1		0	0.476471	#NAME?	0.185547	1		0	2.05163	#NAME?	0.0969654	0.50091		0	0.807129	#NAME?	0.142525	1		2.05163	0.807129	1.3459	0.441253	0.77042
TCONS_00318833	XLOC_144404	288	9.25384	0	inf	0.158655	0.50091		9.25384	0	inf	0.158655	0.50091		7.88512	9.25384	-0.23092	0.915021	0.976336		7.88512	0	inf	0.185547	0.50091		7.88512	0	inf	0.185547	0.50091		0	0	0	1	1
TCONS_00143379	XLOC_074434	240	20.7908	0	inf	0.185547	0.50091		20.7908	0	inf	0.185547	0.50091		0	20.7908	#NAME?	0.185547	0.50091		0	0	0	1	1		0	0	0	1	1		0	0	0	1	1
GSMUA_Achr4T24810_001	GSMUA_Achr4G24810_001	1119	23.0684	35.7249	-0.631016	0.47695	0.79326		23.0684	48.0246	-1.05786	0.23064	0.566418		23.9388	23.0684	0.0534331	0.953215	0.986969		23.9388	35.7249	-0.577583	0.516892	0.816921		23.9388	48.0246	-1.00442	0.25716	0.600254		35.7249	48.0246	-0.426841	0.620577	0.869062
TCONS_00332322	XLOC_166926	256	19.0125	0	inf	0.158655	0.50091		19.0125	0	inf	0.158655	0.50091		0	19.0125	#NAME?	0.158655	0.50091		0	0	0	1	1		0	0	0	1	1		0	0	0	1	1
GSMUA_Achr3T05910_001	GSMUA_Achr3G05910_001	1431	1.37573	0.770468	0.836393	0.596836	0.858078		1.37573	1.09418	0.330344	0.825072	0.947995		2.02152	1.37573	0.555238	0.699282	0.903157		2.02152	0.770468	1.39163	0.36594	0.712449		2.02152	1.09418	0.885582	0.541397	0.830375		0.770468	1.09418	-0.506049	0.750706	1
TCONS_00224948	XLOC_097724	723	0	0	0	1	1		0	0	0	1	1		5.11104	0	inf	0.0712264	0.50091		5.11104	0	inf	0.0712264	0.50091		5.11104	0	inf	0.0712264	0.50091		0	0	0	1	1
GSMUA_Achr11T05710_001	GSMUA_Achr11G05710_001	501	0	0	0	1	1		0	0	0	1	1		2.45341	0	inf	0.142525	0.50091		2.45341	0	inf	0.142525	0.50091		2.45341	0	inf	0.142525	0.50091		0	0	0	1	1
GSMUA_Achr5T10130_001	GSMUA_Achr5G10130_001	1389	0.832137	0.342351	1.28134	0.492356	1		0.832137	1.54586	-0.893518	0.563411	0.841948		2.88297	0.832137	1.79266	0.232378	0.568739		2.88297	0.342351	3.074	0.0726563	0.50091		2.88297	1.54586	0.899143	0.507569	0.811695		0.342351	1.54586	-2.17486	0.214598	0.544452
GSMUA_AchrUn_randomT22060_001	GSMUA_AchrUn_randomG22060_001	260	0	0	0	1	1		0	0	0	1	1		0	0	0	1	1		0	0	0	1	1		0	0	0	1	1		0	0	0	1	1
GSMUA_Achr5T25110_001	GSMUA_Achr5G25110_001	1113	10.2019	4.96693	1.03841	0.353888	0.702149		10.2019	10.1289	0.010361	0.991911	0.997516		16.4761	10.2019	0.691532	0.490478	0.801572		16.4761	4.96693	1.72995	0.112536	0.50091		16.4761	10.1289	0.701893	0.477905	0.793762		4.96693	10.1289	-1.02805	0.353367	0.70174
TCONS_00205488	XLOC_105096	422	122.747	188.613	-0.619735	0.482967	0.796841		122.747	160.576	-0.387566	0.660559	0.886718		5.46655	122.747	-4.48892	0.00116056	0.132588		5.46655	188.613	-5.10865	0.000192508	0.0417577		5.46655	160.576	-4.87648	0.000370002	0.06399		188.613	160.576	0.232169	0.788149	0.936257
TCONS_00163103	XLOC_071191	288	0	0	0	1	1		0	0	0	1	1		3.94256	0	inf	0.158655	0.50091		3.94256	0	inf	0.158655	0.50091		3.94256	0	inf	0.158655	0.50091		0	0	0	1	1
GSMUA_Achr2T20000_001	GSMUA_Achr2G20000_001	582	0	0	0	1	1		0	0	0	1	1		0	0	0	1	1		0	0	0	1	1		0	0	0	1	1		0	0	0	1	1
GSMUA_Achr9T26400_001	GSMUA_Achr9G26400_001	386	2.00392	1.87912	0.092764	0.967562	0.990548		2.00392	2.96258	-0.564032	0.78855	0.936422		11.6723	2.00392	2.5422	0.191495	0.50974		11.6723	1.87912	2.63496	0.175791	0.50091		11.6723	2.96258	1.97817	0.254014	0.596209		1.87912	2.96258	-0.656796	0.75481	0.924668
GSMUA_Achr3T18990_001	GSMUA_Achr3G18990_001	1251	0.270573	0.129812	1.05959	0.624392	1		0.270573	0.116905	1.21068	0.575853	1		0.298575	0.270573	0.142074	0.950337	1		0.298575	0.129812	1.20167	0.578698	1		0.298575	0.116905	1.35275	0.531902	1		0.129812	0.116905	0.151087	0.940969	1
GSMUA_Achr5T11310_001	GSMUA_Achr5G11310_001	591	91.1729	82.6921	0.140855	0.871454	0.962902		91.1729	55.613	0.713183	0.417963	0.753672		75.9445	91.1729	-0.263659	0.764606	0.928259		75.9445	82.6921	-0.122804	0.889248	0.968442		75.9445	55.613	0.449523	0.614202	0.865998		82.6921	55.613	0.572328	0.51634	0.816652
TCONS_00167637	XLOC_078328	201	0	0	0	1	1		0	0	0	1	1		302.645	0	inf	0.158655	0.50091		302.645	0	inf	0.158655	0.50091		302.645	0	inf	0.158655	0.50091		0	0	0	1	1
GSMUA_Achr2T11500_001	GSMUA_Achr2G11500_001	346	0	0	0	1	1		0	0	0	1	1		1.68008	0	inf	0.158655	0.50091		1.68008	0	inf	0.158655	0.50091		1.68008	0	inf	0.158655	0.50091		0	0	0	1	1
GSMUA_Achr7T04490_001	GSMUA_Achr7G04490_001	1032	4.33092	4.1514	0.0610761	0.96163	0.98895		4.33092	4.45772	-0.0416307	0.973369	0.991894		5.36545	4.33092	0.309025	0.805547	0.941951		5.36545	4.1514	0.370101	0.768125	0.929343		5.36545	4.45772	0.267394	0.828252	0.948951		4.1514	4.45772	-0.102707	0.934362	0.981282
GSMUA_Achr3T13600_001	GSMUA_Achr3G13600_001	387	0	0	0	1	1		0	0	0	1	1		0	0	0	1	1		0	0	0	1	1		0	0	0	1	1		0	0	0	1	1
GSMUA_Achr6T27610_001	GSMUA_Achr6G27610_001	1968	1.57565	0.832816	0.919878	0.517474	0.817369		1.57565	1.99645	-0.341489	0.790005	0.936949		0.173255	1.57565	-3.18498	0.088048	0.50091		0.173255	0.832816	-2.2651	0.241308	1		0.173255	1.99645	-3.52647	0.0544277	0.50091		0.832816	1.99645	-1.26137	0.35952	0.707343
TCONS_00289545	XLOC_131241	408	0	0	0	1	1		0	0	0	1	1		4.982	0	inf	0.125675	0.50091		4.982	0	inf	0.125675	0.50091		4.982	0	inf	0.125675	0.50091		0	0	0	1	1
TCONS_00289546	XLOC_131242	331	4.97307	0	inf	0.158655	0.50091		4.97307	0	inf	0.158655	0.50091		9.98412	4.97307	1.0055	0.599339	0.859355		9.98412	0	inf	0.125675	0.50091		9.98412	0	inf	0.125675	0.50091		0	0	0	1	1
TCONS_00261594	XLOC_124367	248	0	0	0	1	1		0	0	0	1	1		10.9505	0	inf	0.158655	0.50091		10.9505	0	inf	0.158655	0.50091		10.9505	0	inf	0.158655	0.50091		0	0	0	1	1
GSMUA_Achr6T12630_001	GSMUA_Achr6G12630_001	617	34.3941	26.094	0.398442	0.687922	0.898438		34.3941	31.4658	0.128374	0.894136	0.969954		29.4096	34.3941	-0.225871	0.820569	0.946593		29.4096	26.094	0.172571	0.864942	0.96092		29.4096	31.4658	-0.0974968	0.92139	0.978119		26.094	31.4658	-0.270068	0.783742	0.93476
Novel_001570	XLOC_173848	347	0	0	0	1	1		0	0	0	1	1		8.31118	0	inf	0.125675	0.50091		8.31118	0	inf	0.125675	0.50091		8.31118	0	inf	0.125675	0.50091		0	0	0	1	1
GSMUA_Achr8T11770_001	GSMUA_Achr8G11770_001	516	1.02187	2.91189	-1.51074	0.455876	0.78033		1.02187	1.64462	-0.686537	0.744088	0.920769		1.15493	1.02187	0.176585	0.938296	1		1.15493	2.91189	-1.33416	0.510219	0.813322		1.15493	1.64462	-0.509952	0.808409	0.942743		2.91189	1.64462	0.824203	0.65124	0.883138
TCONS_00036265	XLOC_023921	236	11.979	10.5452	0.183914	0.928175	0.979592		11.979	0	inf	0.158655	0.50091		0	11.979	#NAME?	0.158655	0.50091		0	10.5452	#NAME?	0.158655	0.50091		0	0	0	1	1		10.5452	0	inf	0.158655	0.50091
GSMUA_Achr1T02350_001	GSMUA_Achr1G02350_001	1050	0.677331	1.46098	-1.109	0.525732	0.821765		0.677331	2.03494	-1.58705	0.34638	0.695378		2.62162	0.677331	1.95253	0.246668	0.586702		2.62162	1.46098	0.843524	0.57412	0.847384		2.62162	2.03494	0.365475	0.797987	0.939307		1.46098	2.03494	-0.478049	0.750107	0.923143
GSMUA_Achr3T02090_001	GSMUA_Achr3G02090_001	90	0	0	0	1	1		0	0	0	1	1		0	0	0	1	1		0	0	0	1	1		0	0	0	1	1		0	0	0	1	1
GSMUA_Achr4T02020_001	GSMUA_Achr4G02020_001	1144	7.57511	1.30777	2.53416	0.0611094	0.50091		7.57511	1.04401	2.85913	0.0379883	0.50091		0.669409	7.57511	-3.50031	0.0244132	0.50091		0.669409	1.30777	-0.96615	0.580401	0.850397		0.669409	1.04401	-0.64118	0.716697	1		1.30777	1.04401	0.32497	0.838248	0.952265
GSMUA_Achr6T00470_001	GSMUA_Achr6G00470_001	965	14.402	19.4275	-0.431828	0.659082	0.886099		14.402	14.9064	-0.0496594	0.960003	0.98855		28.3267	14.402	0.975896	0.310925	0.660683		28.3267	19.4275	0.544068	0.560537	0.840335		28.3267	14.9064	0.926237	0.327885	0.677405		19.4275	14.9064	0.382169	0.691375	0.900036
GSMUA_Achr8T29980_001	GSMUA_Achr8G29980_001	294	0	0	0	1	1		0	0	0	1	1		0	0	0	1	1		0	0	0	1	1		0	0	0	1	1		0	0	0	1	1
GSMUA_Achr5T02760_001	GSMUA_Achr5G02760_001	2577	2.15165	1.84525	0.221632	0.851561	0.956477		2.15165	2.39819	-0.156501	0.890762	0.968934		1.02177	2.15165	-1.07437	0.403171	0.742161		1.02177	1.84525	-0.852737	0.511374	0.814043		1.02177	2.39819	-1.23087	0.327749	0.677261		1.84525	2.39819	-0.378133	0.743276	0.920456
TCONS_00019697	XLOC_000006	264	0	0	0	1	1		0	0	0	1	1		6.80975	0	inf	0.158655	0.50091		6.80975	0	inf	0.158655	0.50091		6.80975	0	inf	0.158655	0.50091		0	0	0	1	1
GSMUA_Achr5T27150_001	GSMUA_Achr5G27150_001	2697	19.4101	16.8571	0.203449	0.812577	0.944024		19.4101	32.1397	-0.727548	0.400705	0.740406		24.3474	19.4101	0.326957	0.702981	0.904559		24.3474	16.8571	0.530407	0.536483	0.827756		24.3474	32.1397	-0.400591	0.643577	0.879534		16.8571	32.1397	-0.930997	0.282537	0.630006
GSMUA_Achr1T12860_001	GSMUA_Achr1G12860_001	1261	15.9397	28.2769	-0.827002	0.36022	0.707907		15.9397	31.3758	-0.977032	0.277443	0.624524		13.8929	15.9397	-0.198276	0.835235	0.951292		13.8929	28.2769	-1.02528	0.266372	0.611655		13.8929	31.3758	-1.17531	0.200571	0.523564		28.2769	31.3758	-0.15003	0.862594	0.960035
GSMUA_Achr9T15580_001	GSMUA_Achr9G15580_001	989	20.5335	27.9343	-0.444057	0.629972	0.873243		20.5335	38.9218	-0.922598	0.308367	0.658188		19.6835	20.5335	-0.0609959	0.949079	0.985891		19.6835	27.9343	-0.505053	0.588275	0.853788		19.6835	38.9218	-0.983593	0.283517	0.631076		27.9343	38.9218	-0.47854	0.587577	0.853465
GSMUA_Achr6T31550_001	GSMUA_Achr6G31550_001	87	0	0	0	1	1		0	0	0	1	1		0	0	0	1	1		0	0	0	1	1		0	0	0	1	1		0	0	0	1	1
TCONS_00258949	XLOC_120187	268	0	0	0	1	1		0	0	0	1	1		6.14358	0	inf	0.158655	0.50091		6.14358	0	inf	0.158655	0.50091		6.14358	0	inf	0.158655	0.50091		0	0	0	1	1
GSMUA_Achr4T25830_001	GSMUA_Achr4G25830_001	339	0	0	0	1	1		0	0	0	1	1		0	0	0	1	1		0	0	0	1	1		0	0	0	1	1		0	0	0	1	1
GSMUA_Achr9T23220_001	GSMUA_Achr9G23220_001	901	2.498	3.38894	-0.44006	0.758116	0.9258		2.498	4.25622	-0.768796	0.578888	0.849588		21.2308	2.498	3.08731	0.0138354	0.50091		21.2308	3.38894	2.64725	0.026213	0.50091		21.2308	4.25622	2.31851	0.0416	0.50091		3.38894	4.25622	-0.328735	0.804496	0.941644
GSMUA_Achr9T23670_001	GSMUA_Achr9G23670_001	1006	0.35841	3.09148	-3.10862	0.097862	0.50091		0.35841	1.9959	-2.47736	0.195396	0.515593		1.7847	0.35841	2.31599	0.236956	0.574942		1.7847	3.09148	-0.792621	0.58954	0.854434		1.7847	1.9959	-0.161362	0.915129	0.976365		3.09148	1.9959	0.631259	0.654052	0.884135
[truncated: 48,911 more rows]
