# Supplementary material for: Genome-wide identification and characterization of mRNAs and lncRNAs involved in cold stress in the wild banana (Musa itinerans)
Source: PLoS One. 2018 Jul 9;13(7):e0200002. doi: 10.1371/journal.pone.0200002 (PMC6037364; doi:10.1371/journal.pone.0200002)
Supplement: S5 Table — (XLS) [file pone.0200002.s015.xls]

## Sheet: S5 Table
S5 Table Annotation of differential expression mRNA and Novel isoform in six groups mapped to Banana Genome A
L_0_vs_L13_mRNA、Novel_DE_annotation				L_0_vs_L28_mRNA、Novel_DE_annotation				L_4_vs_L_0_mRNA、Novel_DE_annotation				L_4_vs_L13_mRNA、Novel_DE_annotation				L_4_vs_L28_mRNA、Novel_DE_annotation				L13_vs_L28_mRNA、Novel_DE_annotation
transcript_id	gene_id	GeneDescription		transcript_id	gene_id	GeneDescription		transcript_id	gene_id	GeneDescription		transcript_id	gene_id	GeneDescription		transcript_id	gene_id	GeneDescription		transcript_id	gene_id	GeneDescription
GSMUA_Achr10T04920_001	GSMUA_Achr10G04920_001	Kua-ubiquitin conjugating enzyme hybrid, localisation		GSMUA_Achr7T17110_001	GSMUA_Achr7G17110_001	Saposin-like||Saposin B		GSMUA_Achr7T26500_001	GSMUA_Achr7G26500_001	Zinc finger, RING-type, conserved site||Zinc finger, RING-type||RING-type zinc-finger, LisH dimerisation motif||Zinc finger, RING/FYVE/PHD-type		GSMUA_Achr8T21860_001	GSMUA_Achr8G21860_001	Tetratricopeptide repeat||Tetratricopeptide-like helical||Tetratricopeptide repeat-containing domain		GSMUA_Achr9T02040_001	GSMUA_Achr9G02040_001	NAD(P)-binding domain||6-phosphogluconate dehydrogenase, C-terminal-like||Dehydrogenase, multihelical||Glycerol-3-phosphate dehydrogenase, NAD-dependent||Glycerol-3-phosphate dehydrogenase, NAD-dependent, N-terminal||Glycerol-3-phosphate dehydrogenase, NAD-dependent, C-terminal		GSMUA_Achr3T27010_001	GSMUA_Achr3G27010_001	RmlC-like jelly roll fold||RmlC-like cupin domain
GSMUA_Achr3T27010_001	GSMUA_Achr3G27010_001	RmlC-like jelly roll fold||RmlC-like cupin domain		GSMUA_Achr11T09190_001	GSMUA_Achr11G09190_001	Proteasome, alpha-subunit, N-terminal domain||Proteasome A-type subunit||Proteasome, subunit alpha/beta||Nucleophile aminohydrolases, N-terminal		GSMUA_Achr6T12340_001	GSMUA_Achr6G12340_001	Protein of unknown function DUF707		GSMUA_Achr3T27010_001	GSMUA_Achr3G27010_001	RmlC-like jelly roll fold||RmlC-like cupin domain		GSMUA_Achr7T26500_001	GSMUA_Achr7G26500_001	Zinc finger, RING-type, conserved site||Zinc finger, RING-type||RING-type zinc-finger, LisH dimerisation motif||Zinc finger, RING/FYVE/PHD-type		GSMUA_Achr10T29740_001	GSMUA_Achr10G29740_001	Aquaporin-like||Major intrinsic protein||Major intrinsic protein, conserved site
GSMUA_Achr7T17110_001	GSMUA_Achr7G17110_001	Saposin-like||Saposin B		GSMUA_Achr1T19140_001	GSMUA_Achr1G19140_001	--		GSMUA_Achr1T01920_001	GSMUA_Achr1G01920_001	Thioredoxin-like fold||mRNA splicing factor, thioredoxin-like U5 snRNP		GSMUA_Achr7T26500_001	GSMUA_Achr7G26500_001	Zinc finger, RING-type, conserved site||Zinc finger, RING-type||RING-type zinc-finger, LisH dimerisation motif||Zinc finger, RING/FYVE/PHD-type		GSMUA_Achr7T16580_001	GSMUA_Achr7G16580_001	Protein of unknown function DUF827, plant		GSMUA_Achr3T30980_001	GSMUA_Achr3G30980_001	Domain of unknown function DUF3700||Nucleophile aminohydrolases, N-terminal
GSMUA_Achr10T10550_001	GSMUA_Achr10G10550_001	F-box domain, cyclin-like||Leucine-rich repeat, cysteine-containing subtype		GSMUA_Achr1T16210_001	GSMUA_Achr1G16210_001	Armadillo-type fold||Armadillo-like helical||Armadillo		GSMUA_Achr5T11390_001	GSMUA_Achr5G11390_001	--		GSMUA_Achr9T07700_001	GSMUA_Achr9G07700_001	HAUS augmin-like complex subunit 6||HAUS augmin-like complex subunit 6, N-terminal		GSMUA_Achr8T33960_001	GSMUA_Achr8G33960_001	Basic-leucine zipper domain		GSMUA_Achr8T20380_001	GSMUA_Achr8G20380_001	--
GSMUA_Achr3T18880_001	GSMUA_Achr3G18880_001	Armadillo-like helical||Interferon-related developmental regulator, N-terminal||Armadillo-type fold		GSMUA_Achr2T01800_001	GSMUA_Achr2G01800_001	Chaperonin TCP-1, conserved site||T-complex protein 1, beta subunit||Chaperone, tailless complex polypeptide 1||TCP-1-like chaperonin intermediate domain||GroEL-like equatorial domain||GroEL-like apical domain||Chaperonin Cpn60/TCP-1		GSMUA_Achr1T04740_001	GSMUA_Achr1G04740_001	Very-long-chain 3-ketoacyl-CoA synthase||3-Oxoacyl-[acyl-carrier-protein (ACP)] synthase III C-terminal||Thiolase-like||FAE1/Type III polyketide synthase-like protein||Thiolase-like, subgroup		GSMUA_Achr2T22930_001	GSMUA_Achr2G22930_001	SANT domain||Homeodomain-like||SANT/Myb domain		GSMUA_Achr10T29740_001	GSMUA_Achr10G29740_001	Aquaporin-like||Major intrinsic protein||Major intrinsic protein, conserved site		GSMUA_Achr2T10580_001	GSMUA_Achr2G10580_001	Thioredoxin-like fold||Thioredoxin domain||Monothiol glutaredoxin-related||Glutaredoxin
GSMUA_Achr10T29740_001	GSMUA_Achr10G29740_001	Aquaporin-like||Major intrinsic protein||Major intrinsic protein, conserved site		GSMUA_Achr4T06820_001	GSMUA_Achr4G06820_001	Lateral organ boundaries, LOB		GSMUA_Achr9T24050_001	GSMUA_Achr9G24050_001	Esterase, SGNH hydrolase-type||Lipase, GDSL		GSMUA_Achr5T06230_001	GSMUA_Achr5G06230_001	Heat shock protein 70kD, peptide-binding domain||Heat shock protein 70 family||Heat shock protein 70kD, C-terminal domain		GSMUA_Achr3T30980_001	GSMUA_Achr3G30980_001	Domain of unknown function DUF3700||Nucleophile aminohydrolases, N-terminal		GSMUA_Achr2T17780_001	GSMUA_Achr2G17780_001	Vacuolar protein sorting-associated protein 62
GSMUA_Achr4T24760_001	GSMUA_Achr4G24760_001	Zinc finger, GATA-type||Zinc finger, NHR/GATA-type		GSMUA_Achr4T24760_001	GSMUA_Achr4G24760_001	Zinc finger, GATA-type||Zinc finger, NHR/GATA-type		GSMUA_Achr6T26490_001	GSMUA_Achr6G26490_001	Malectin-like carbohydrate-binding domain		GSMUA_Achr6T13510_001	GSMUA_Achr6G13510_001	GDP-L-galactose/GDP-D-glucose phosphorylase		GSMUA_Achr4T06820_001	GSMUA_Achr4G06820_001	Lateral organ boundaries, LOB		GSMUA_Achr10T07760_001	GSMUA_Achr10G07760_001	Rossmann-like alpha/beta/alpha sandwich fold||UspA
GSMUA_AchrUn_randomT10250_001	GSMUA_AchrUn_randomG10250_001	Exo70 exocyst complex subunit||Cullin repeat-like-containing domain		GSMUA_Achr6T21550_001	GSMUA_Achr6G21550_001	Ribosomal protein L7Ae conserved site||Ribosomal protein L7A/L8||Ribosomal protein L7Ae/L8/Nhp2 family||50S ribosomal protein L30e-like||Ribosomal protein L7Ae/L30e/S12e/Gadd45		GSMUA_Achr4T19980_001	GSMUA_Achr4G19980_001	--		GSMUA_Achr5T13700_001	GSMUA_Achr5G13700_001	Armadillo||Armadillo-like helical||Armadillo-type fold		GSMUA_Achr3T16920_001	GSMUA_Achr3G16920_001	E3 ubiquitin ligase RBR family||Zinc finger, C6HC-type||Zinc finger, RING-type||Zinc finger, RING/FYVE/PHD-type||Zinc finger, C3HC4 RING-type||Zinc finger, RanBP2-type		GSMUA_Achr9T20590_001	GSMUA_Achr9G20590_001	Protein of unknown function DUF639
GSMUA_Achr10T20280_001	GSMUA_Achr10G20280_001	ATPase, P-type phosphorylation site||ATPase, P-type, phospholipid-translocating, flippase||ATPase, P-type, ATPase-associated domain||ATPase, P-type, cytoplasmic domain N||ATPase, P-type, K/Mg/Cd/Cu/Zn/Na/Ca/Na/H-transporter||HAD-like domain		GSMUA_AchrUn_randomT08000_001	GSMUA_AchrUn_randomG08000_001	Chloramphenicol acetyltransferase-like domain||Transferase		GSMUA_AchrUn_randomT10420_001	GSMUA_AchrUn_randomG10420_001	Ribosomal protein L30, bacterial-type||Ribosomal protein L30, ferredoxin-like fold domain		GSMUA_Achr1T01920_001	GSMUA_Achr1G01920_001	Thioredoxin-like fold||mRNA splicing factor, thioredoxin-like U5 snRNP		GSMUA_AchrUn_randomT08000_001	GSMUA_AchrUn_randomG08000_001	Chloramphenicol acetyltransferase-like domain||Transferase		GSMUA_Achr8T03720_001	GSMUA_Achr8G03720_001	Chlorophyll A-B binding protein, plant||Chlorophyll A-B binding protein||Chlorophyll a/b binding protein domain
GSMUA_Achr8T13440_001	GSMUA_Achr8G13440_001	Myb domain||Myb domain, plants||SANT/Myb domain||Homeodomain-like		GSMUA_Achr6T34830_001	GSMUA_Achr6G34830_001	Cation/H(+) exchanger, plant||Cation/H+ exchanger		GSMUA_Achr11T21220_001	GSMUA_Achr11G21220_001	Protease inhibitor I4, serpin, conserved site||Serpin family||Serpin domain		GSMUA_Achr8T20990_001	GSMUA_Achr8G20990_001	--		GSMUA_Achr6T34830_001	GSMUA_Achr6G34830_001	Cation/H(+) exchanger, plant||Cation/H+ exchanger		GSMUA_Achr4T26160_001	GSMUA_Achr4G26160_001	P-loop containing nucleoside triphosphate hydrolase||Leucine-rich repeat, typical subtype||Leucine rich repeats (2 copies)||Leucine-rich repeat||NB-ARC
GSMUA_Achr4T32770_001	GSMUA_Achr4G32770_001	UDP-glucuronosyl/UDP-glucosyltransferase		GSMUA_Achr4T02800_001	GSMUA_Achr4G02800_001	PWRKY transcription factor, group IIc||DNA-binding WRKY		GSMUA_Achr1T25040_001	GSMUA_Achr1G25040_001	Transferase||Chloramphenicol acetyltransferase-like domain		GSMUA_Achr3T10390_001	GSMUA_Achr3G10390_001	Xanthine/uracil/vitamin C permease||Nucleobase-ascorbate transporter 4-related		GSMUA_Achr5T13700_001	GSMUA_Achr5G13700_001	Armadillo||Armadillo-like helical||Armadillo-type fold		GSMUA_Achr7T10170_001	GSMUA_Achr7G10170_001	Phospholipase D/Transphosphatidylase||Phospholipase D, C-terminal||Phospholipase D family||C2 calcium-dependent membrane targeting
GSMUA_Achr9T06470_001	GSMUA_Achr9G06470_001	Potassium channel, plant-type||Ion transport domain||Cyclic nucleotide-binding domain||Cyclic nucleotide-binding-like||Potassium channel, voltage-dependent, EAG/ELK/ERG||RmlC-like jelly roll fold		GSMUA_Achr9T06470_001	GSMUA_Achr9G06470_001	Potassium channel, plant-type||Ion transport domain||Cyclic nucleotide-binding domain||Cyclic nucleotide-binding-like||Potassium channel, voltage-dependent, EAG/ELK/ERG||RmlC-like jelly roll fold		GSMUA_Achr2T14320_001	GSMUA_Achr2G14320_001	NmrA-like||NAD(P)-binding domain		GSMUA_Achr8T09270_001	GSMUA_Achr8G09270_001	Ankyrin repeat-containing domain||P-loop containing nucleoside triphosphate hydrolase||Immunoglobulin E-set||CG-1 DNA-binding domain||Ankyrin repeat||Immunoglobulin-like fold||Cell surface receptor IPT/TIG||IQ motif, EF-hand binding site		GSMUA_Achr1T01920_001	GSMUA_Achr1G01920_001	Thioredoxin-like fold||mRNA splicing factor, thioredoxin-like U5 snRNP		GSMUA_Achr1T08700_001	GSMUA_Achr1G08700_001	P-loop containing nucleoside triphosphate hydrolase||NB-ARC||Leucine-rich repeat
GSMUA_Achr4T24280_001	GSMUA_Achr4G24280_001	Drug/metabolite transporter||WAT1-related protein		GSMUA_Achr4T24280_001	GSMUA_Achr4G24280_001	Drug/metabolite transporter||WAT1-related protein		GSMUA_AchrUn_randomT02460_001	GSMUA_AchrUn_randomG02460_001	Asparagine-tRNA ligase, class IIb||Aminoacyl-tRNA synthetase, class II (D/K/N)||Aminoacyl-tRNA synthetase, class II (D/K/N)-like		GSMUA_Achr1T04740_001	GSMUA_Achr1G04740_001	Very-long-chain 3-ketoacyl-CoA synthase||3-Oxoacyl-[acyl-carrier-protein (ACP)] synthase III C-terminal||Thiolase-like||FAE1/Type III polyketide synthase-like protein||Thiolase-like, subgroup		GSMUA_AchrUn_randomT16380_001	GSMUA_AchrUn_randomG16380_001	Glycosyltransferase AER61, uncharacterised		GSMUA_Achr7T04560_001	GSMUA_Achr7G04560_001	Cystathionine beta-synthase, core
GSMUA_Achr11T10340_001	GSMUA_Achr11G10340_001	Pyruvate carboxyltransferase||Aldolase-type TIM barrel||Hydroxymethylglutaryl-CoA lyase, active site		GSMUA_Achr6T35830_001	GSMUA_Achr6G35830_001	Protein kinase, ATP binding site||Serine-threonine/tyrosine-protein kinase catalytic domain||Protein kinase-like domain||Concanavalin A-like lectin/glucanase, subgroup||Serine/threonine-protein kinase, active site||Protein kinase, catalytic domain		GSMUA_Achr11T07460_001	GSMUA_Achr11G07460_001	C2H2 zinc finger protein, plant||Zinc finger, C2H2-like||Zinc finger, C2H2||Zinc finger C2H2-type/integrase DNA-binding domain		GSMUA_Achr9T24050_001	GSMUA_Achr9G24050_001	Esterase, SGNH hydrolase-type||Lipase, GDSL		GSMUA_Achr4T24420_001	GSMUA_Achr4G24420_001	Serine-threonine/tyrosine-protein kinase catalytic domain||Serine/threonine- / dual-specificity protein kinase, catalytic domain||Serine/threonine-protein kinase, active site||Protein kinase, catalytic domain||Protein kinase-like domain		GSMUA_Achr10T09210_001	GSMUA_Achr10G09210_001	Peptidase S8, subtilisin-related||Peptidase S8, subtilisin, Ser-active site||Peptidase S8/S53, subtilisin/kexin/sedolisin||Proteinase inhibitor I9||Protease-associated domain, PA
GSMUA_AchrUn_randomT17050_001	GSMUA_AchrUn_randomG17050_001	No apical meristem (NAM) protein		GSMUA_AchrUn_randomT16380_001	GSMUA_AchrUn_randomG16380_001	Glycosyltransferase AER61, uncharacterised		GSMUA_Achr7T12260_001	GSMUA_Achr7G12260_001	Protein of unknown function DUF569||Actin cross-linking		GSMUA_Achr1T17950_001	GSMUA_Achr1G17950_001	Stem cell self-renewal protein Piwi||Argonaute/Dicer protein, PAZ||Ribonuclease H-like domain||Domain of unknown function DUF1785||Argonaut, glycine-rich domain		GSMUA_Achr9T12530_001	GSMUA_Achr9G12530_001	--		GSMUA_Achr6T00640_001	GSMUA_Achr6G00640_001	BSD
GSMUA_Achr8T01620_001	GSMUA_Achr8G01620_001	Pyruvate kinase, barrel||Pyruvate kinase||Pyruvate/Phosphoenolpyruvate kinase||Pyruvate kinase, C-terminal||Pyruvate kinase, alpha/beta		GSMUA_Achr8T09490_001	GSMUA_Achr8G09490_001	Pyruvate carboxyltransferase||2-isopropylmalate synthase LeuA, allosteric (dimerisation) domain||Aldolase-type TIM barrel||2-isopropylmalate synthase, bacterial-type		GSMUA_Achr7T11190_001	GSMUA_Achr7G11190_001	GTPase effector domain, GED||Dynamin, GTPase domain||Dynamin||Dynamin, GTPase region, conserved site||P-loop containing nucleoside triphosphate hydrolase||Dynamin-type guanine nucleotide-binding (G) domain||Dynamin GTPase effector||Dynamin central domain		GSMUA_Achr10T28820_001	GSMUA_Achr10G28820_001	--		GSMUA_Achr6T13120_001	GSMUA_Achr6G13120_001	Hyccin		GSMUA_Achr9T05020_001	GSMUA_Achr9G05020_001	Zinc finger, Dof-type
GSMUA_Achr4T11730_001	GSMUA_Achr4G11730_001	Thioredoxin-like fold||Glutathione S-transferase, N-terminal||Glutathione S-transferase, C-terminal||Glutathione S-transferase, C-terminal-like		GSMUA_Achr7T04500_001	GSMUA_Achr7G04500_001	S-adenosyl-L-methionine-dependent methyltransferase-like||Fibrillarin, conserved site||Fibrillarin		GSMUA_Achr1T08700_001	GSMUA_Achr1G08700_001	P-loop containing nucleoside triphosphate hydrolase||NB-ARC||Leucine-rich repeat		GSMUA_Achr4T19980_001	GSMUA_Achr4G19980_001	--		GSMUA_Achr9T24050_001	GSMUA_Achr9G24050_001	Esterase, SGNH hydrolase-type||Lipase, GDSL		GSMUA_Achr1T14520_001	GSMUA_Achr1G14520_001	Beta-grasp domain||2Fe-2S ferredoxin-type domain
GSMUA_Achr8T29790_001	GSMUA_Achr8G29790_001	--		GSMUA_Achr4T24420_001	GSMUA_Achr4G24420_001	Serine-threonine/tyrosine-protein kinase catalytic domain||Serine/threonine- / dual-specificity protein kinase, catalytic domain||Serine/threonine-protein kinase, active site||Protein kinase, catalytic domain||Protein kinase-like domain		GSMUA_Achr9T24060_001	GSMUA_Achr9G24060_001	Lipase, GDSL||Esterase, SGNH hydrolase-type		GSMUA_AchrUn_randomT10420_001	GSMUA_AchrUn_randomG10420_001	Ribosomal protein L30, bacterial-type||Ribosomal protein L30, ferredoxin-like fold domain		GSMUA_AchrUn_randomT15570_001	GSMUA_AchrUn_randomG15570_001	Major facilitator superfamily||Major facilitator superfamily domain		GSMUA_Achr7T25360_001	GSMUA_Achr7G25360_001	Beta-lactamase-like
GSMUA_Achr9T10640_001	GSMUA_Achr9G10640_001	Aldo/keto reductase subgroup||NADP-dependent oxidoreductase domain||Aldo/keto reductase		GSMUA_Achr11T09320_001	GSMUA_Achr11G09320_001	Six-bladed beta-propeller, TolB-like||Strictosidine synthase, conserved region		GSMUA_Achr10T00200_001	GSMUA_Achr10G00200_001	Zinc finger, C2H2||Poly(ADP-ribose) polymerase, catalytic domain		GSMUA_Achr5T18500_001	GSMUA_Achr5G18500_001	Patatin/Phospholipase A2-related||Acyl transferase/acyl hydrolase/lysophospholipase		GSMUA_Achr6T05450_001	GSMUA_Achr6G05450_001	Calcium-binding EF-hand||EF-hand-like domain||EF-Hand 1, calcium-binding site		GSMUA_Achr3T15810_001	GSMUA_Achr3G15810_001	Ubiquitin-conjugating enzyme, active site||Ubiquitin-conjugating enzyme/RWD-like||Ubiquitin-conjugating enzyme, E2
GSMUA_Achr9T04270_001	GSMUA_Achr9G04270_001	DNA-binding, integrase-type||AP2-like ethylene-responsive transcription factor||AP2/ERF domain		GSMUA_Achr5T15080_001	GSMUA_Achr5G15080_001	MTCP1||CHCH		GSMUA_Achr6T00710_001	GSMUA_Achr6G00710_001	Protein of unknown function DUF92, TMEM19		GSMUA_Achr11T21220_001	GSMUA_Achr11G21220_001	Protease inhibitor I4, serpin, conserved site||Serpin family||Serpin domain		GSMUA_Achr3T24540_001	GSMUA_Achr3G24540_001	--		GSMUA_Achr6T02720_001	GSMUA_Achr6G02720_001	Transcription factor, TCP||Transcription factor TCP subgroup
GSMUA_Achr3T28130_001	GSMUA_Achr3G28130_001	Zinc finger, B-box||CCT domain		GSMUA_Achr1T04740_001	GSMUA_Achr1G04740_001	Very-long-chain 3-ketoacyl-CoA synthase||3-Oxoacyl-[acyl-carrier-protein (ACP)] synthase III C-terminal||Thiolase-like||FAE1/Type III polyketide synthase-like protein||Thiolase-like, subgroup		GSMUA_Achr8T04870_001	GSMUA_Achr8G04870_001	--		GSMUA_Achr5T06800_001	GSMUA_Achr5G06800_001	Ribosomal protein L10/acidic P0||60S acidic ribosomal protein P0		GSMUA_Achr4T19980_001	GSMUA_Achr4G19980_001	--		GSMUA_Achr9T24300_001	GSMUA_Achr9G24300_001	Nucleotide-diphospho-sugar transferases||EXTL2, alpha-1,4-N-acetylhexosaminyltransferase
GSMUA_Achr11T18110_001	GSMUA_Achr11G18110_001	Late embryogenesis abundant protein, LEA-5		GSMUA_Achr3T29080_001	GSMUA_Achr3G29080_001	Multi antimicrobial extrusion protein		GSMUA_Achr5T03930_001	GSMUA_Achr5G03930_001	Protein kinase, ATP binding site||Serine/threonine- / dual-specificity protein kinase, catalytic domain||Protein kinase-like domain||Serine/threonine-protein kinase, active site||Protein kinase, catalytic domain		GSMUA_Achr11T00050_001	GSMUA_Achr11G00050_001	Smr protein/MutS2 C-terminal||Tetratricopeptide-like helical||Pentatricopeptide repeat		GSMUA_Achr5T18500_001	GSMUA_Achr5G18500_001	Patatin/Phospholipase A2-related||Acyl transferase/acyl hydrolase/lysophospholipase		GSMUA_Achr4T15530_001	GSMUA_Achr4G15530_001	Leucine-rich repeat||Leucine rich repeats (2 copies)
GSMUA_Achr7T27130_001	GSMUA_Achr7G27130_001	Sodium/sulphate symporter		GSMUA_Achr6T13120_001	GSMUA_Achr6G13120_001	Hyccin		GSMUA_AchrUn_randomT15440_001	GSMUA_AchrUn_randomG15440_001	Helix-loop-helix domain		GSMUA_Achr1T25040_001	GSMUA_Achr1G25040_001	Transferase||Chloramphenicol acetyltransferase-like domain		GSMUA_Achr5T06800_001	GSMUA_Achr5G06800_001	Ribosomal protein L10/acidic P0||60S acidic ribosomal protein P0		GSMUA_Achr6T16250_001	GSMUA_Achr6G16250_001	Glyceraldehyde-3-phosphate dehydrogenase, type I||Glyceraldehyde 3-phosphate dehydrogenase, NAD(P) binding domain||Glyceraldehyde 3-phosphate dehydrogenase, catalytic domain||Glyceraldehyde 3-phosphate dehydrogenase, active site||Glyceraldehyde/Erythrose phosphate dehydrogenase family||NAD(P)-binding domain
GSMUA_AchrUn_randomT13930_001	GSMUA_AchrUn_randomG13930_001	Thioredoxin domain||Thioredoxin-like fold||Thioredoxin		GSMUA_Achr11T25490_001	GSMUA_Achr11G25490_001	Ribosomal protein S4e||Ribosomal protein S4e, central||KOW||RNA-binding S4 domain||Ribosomal protein S4e, N-terminal		GSMUA_Achr4T15530_001	GSMUA_Achr4G15530_001	Leucine-rich repeat||Leucine rich repeats (2 copies)		GSMUA_AchrUn_randomT02460_001	GSMUA_AchrUn_randomG02460_001	Asparagine-tRNA ligase, class IIb||Aminoacyl-tRNA synthetase, class II (D/K/N)||Aminoacyl-tRNA synthetase, class II (D/K/N)-like		GSMUA_AchrUn_randomT02460_001	GSMUA_AchrUn_randomG02460_001	Asparagine-tRNA ligase, class IIb||Aminoacyl-tRNA synthetase, class II (D/K/N)||Aminoacyl-tRNA synthetase, class II (D/K/N)-like		GSMUA_AchrUn_randomT21060_001	GSMUA_AchrUn_randomG21060_001	O-fucosyltransferase, plant||GDP-fucose protein O-fucosyltransferase
GSMUA_Achr4T30720_001	GSMUA_Achr4G30720_001	Domain of unknown function DUF1785||Ribonuclease H-like domain||Argonaute/Dicer protein, PAZ||Stem cell self-renewal protein Piwi		GSMUA_Achr8T12550_001	GSMUA_Achr8G12550_001	Helicase, C-terminal||Domain of unknown function DUF1605||P-loop containing nucleoside triphosphate hydrolase||Helicase-associated domain		GSMUA_Achr8T15780_001	GSMUA_Achr8G15780_001	C2 calcium-dependent membrane targeting		GSMUA_Achr3T06610_001	GSMUA_Achr3G06610_001	GDP-fucose protein O-fucosyltransferase||O-fucosyltransferase, plant		GSMUA_Achr11T07460_001	GSMUA_Achr11G07460_001	C2H2 zinc finger protein, plant||Zinc finger, C2H2-like||Zinc finger, C2H2||Zinc finger C2H2-type/integrase DNA-binding domain		GSMUA_AchrUn_randomT06460_001	GSMUA_AchrUn_randomG06460_001	Auxin response factor||B3 DNA binding domain||DNA-binding pseudobarrel domain
GSMUA_Achr1T15760_001	GSMUA_Achr1G15760_001	UPF0103/Mediator of ErbB2-driven cell motility (Memo-related)		GSMUA_Achr11T21220_001	GSMUA_Achr11G21220_001	Protease inhibitor I4, serpin, conserved site||Serpin family||Serpin domain		GSMUA_Achr11T06640_001	GSMUA_Achr11G06640_001	Nucleotide-binding, alpha-beta plait||RNA recognition motif domain		GSMUA_Achr4T26160_001	GSMUA_Achr4G26160_001	P-loop containing nucleoside triphosphate hydrolase||Leucine-rich repeat, typical subtype||Leucine rich repeats (2 copies)||Leucine-rich repeat||NB-ARC		GSMUA_Achr1T19770_001	GSMUA_Achr1G19770_001	Ribosomal protein L12 family		GSMUA_Achr7T06880_001	GSMUA_Achr7G06880_001	Myb domain||Myb domain, plants||SANT/Myb domain||Homeodomain-like
GSMUA_Achr4T09090_001	GSMUA_Achr4G09090_001	--		GSMUA_Achr8T26170_001	GSMUA_Achr8G26170_001	--		GSMUA_AchrUn_randomT18280_001	GSMUA_AchrUn_randomG18280_001	Serine/threonine-protein kinase, active site||Protein kinase, catalytic domain||KA1 domain/Ssp2 C-terminal domain||Protein kinase, ATP binding site||Serine/threonine- / dual-specificity protein kinase, catalytic domain||Protein kinase-like domain||NAF/FISL domain||NAF domain		GSMUA_Achr7T10170_001	GSMUA_Achr7G10170_001	Phospholipase D/Transphosphatidylase||Phospholipase D, C-terminal||Phospholipase D family||C2 calcium-dependent membrane targeting		GSMUA_Achr4T11150_001	GSMUA_Achr4G11150_001	von Willebrand factor, type A||Sec23/Sec24, trunk domain||Zinc finger, Sec23/Sec24-type		GSMUA_Achr10T03960_001	GSMUA_Achr10G03960_001	CCT domain
GSMUA_Achr8T15360_001	GSMUA_Achr8G15360_001	Metallophosphoesterase domain||Serine/threonine-specific protein phosphatase/bis(5-nucleosyl)-tetraphosphatase||Metallo-dependent phosphatase-like		GSMUA_Achr2T09520_001	GSMUA_Achr2G09520_001	Protein kinase-like domain||Ankyrin repeat-containing domain||Protein kinase, catalytic domain||Ankyrin repeat||Serine-threonine/tyrosine-protein kinase catalytic domain		GSMUA_Achr7T06880_001	GSMUA_Achr7G06880_001	Myb domain||Myb domain, plants||SANT/Myb domain||Homeodomain-like		GSMUA_Achr5T20950_001	GSMUA_Achr5G20950_001	Protein kinase, ATP binding site||Serine/threonine- / dual-specificity protein kinase, catalytic domain||Protein kinase-like domain||Serine/threonine-protein kinase, active site||Protein kinase, catalytic domain		GSMUA_Achr1T08700_001	GSMUA_Achr1G08700_001	P-loop containing nucleoside triphosphate hydrolase||NB-ARC||Leucine-rich repeat		GSMUA_Achr3T18530_001	GSMUA_Achr3G18530_001	S-adenosyl-L-methionine-dependent methyltransferase-like||Methyltransferase type 11
GSMUA_Achr11T21220_001	GSMUA_Achr11G21220_001	Protease inhibitor I4, serpin, conserved site||Serpin family||Serpin domain		GSMUA_Achr3T30980_001	GSMUA_Achr3G30980_001	Domain of unknown function DUF3700||Nucleophile aminohydrolases, N-terminal		GSMUA_Achr5T11740_001	GSMUA_Achr5G11740_001	Nucleotide-diphospho-sugar transferase		GSMUA_Achr5T25490_001	GSMUA_Achr5G25490_001	Fructose-bisphosphate aldolase, class-I||Fructose-bisphosphate aldolase class-I, eukaryotic-type||Aldolase-type TIM barrel||Fructose-bisphosphate aldolase class-I active site		GSMUA_Achr6T13020_001	GSMUA_Achr6G13020_001	VQ		GSMUA_AchrUn_randomT15720_001	GSMUA_AchrUn_randomG15720_001	Amidohydrolase 1||Metal-dependent hydrolase, composite domain
GSMUA_Achr8T33830_001	GSMUA_Achr8G33830_001	--		GSMUA_Achr9T19410_001	GSMUA_Achr9G19410_001	Proteasome component (PCI) domain||Winged helix-turn-helix transcription repressor DNA-binding		GSMUA_Achr7T07610_001	GSMUA_Achr7G07610_001	Photosystem II PsbW, class 2		GSMUA_Achr7T04560_001	GSMUA_Achr7G04560_001	Cystathionine beta-synthase, core		GSMUA_Achr9T24060_001	GSMUA_Achr9G24060_001	Lipase, GDSL||Esterase, SGNH hydrolase-type		GSMUA_Achr9T17570_001	GSMUA_Achr9G17570_001	Phenazine biosynthesis PhzF protein
GSMUA_Achr2T22930_001	GSMUA_Achr2G22930_001	SANT domain||Homeodomain-like||SANT/Myb domain		GSMUA_Achr3T15230_001	GSMUA_Achr3G15230_001	Protein of unknown function DUF506, plant		GSMUA_Achr9T03490_001	GSMUA_Achr9G03490_001	Cytochrome c oxidase, subunit VIIa		GSMUA_AchrUn_randomT08060_001	GSMUA_AchrUn_randomG08060_001	Alpha/beta hydrolase fold-1||Strigolactone esterase D14 family||Alpha/Beta hydrolase fold		GSMUA_Achr10T09210_001	GSMUA_Achr10G09210_001	Peptidase S8, subtilisin-related||Peptidase S8, subtilisin, Ser-active site||Peptidase S8/S53, subtilisin/kexin/sedolisin||Proteinase inhibitor I9||Protease-associated domain, PA		GSMUA_AchrUn_randomT12100_001	GSMUA_AchrUn_randomG12100_001	--
GSMUA_Achr3T00750_001	GSMUA_Achr3G00750_001	Rubber elongation factor		GSMUA_AchrUn_randomT05370_001	GSMUA_AchrUn_randomG05370_001	--		GSMUA_Achr6T12110_001	GSMUA_Achr6G12110_001	Zinc finger, TAZ-type||BTB/POZ fold||BTB/POZ||BTB/POZ-like		GSMUA_Achr6T33870_001	GSMUA_Achr6G33870_001	Multicopper oxidase, copper-binding site||Multicopper oxidase, type 2||Multicopper oxidase, type 3||Multicopper oxidase, type 1||Cupredoxin		GSMUA_Achr3T15960_001	GSMUA_Achr3G15960_001	Ureide permease, plant||Ureide permease		GSMUA_Achr2T15930_001	GSMUA_Achr2G15930_001	Tetratricopeptide-like helical||Tetratricopeptide repeat-containing domain
GSMUA_Achr2T22570_001	GSMUA_Achr2G22570_001	DDT domain, subgroup||DDT domain superfamily||Zinc-finger domain of monoamine-oxidase A repressor R1		GSMUA_Achr10T13150_001	GSMUA_Achr10G13150_001	Ribosomal protein S26e		GSMUA_Achr10T23780_001	GSMUA_Achr10G23780_001	Drug/metabolite transporter||WAT1-related protein		GSMUA_AchrUn_randomT12010_001	GSMUA_AchrUn_randomG12010_001	--		GSMUA_Achr6T00710_001	GSMUA_Achr6G00710_001	Protein of unknown function DUF92, TMEM19		GSMUA_Achr1T17550_001	GSMUA_Achr1G17550_001	Catalase immune-responsive domain||Catalase, mono-functional, haem-containing||Catalase-like domain
GSMUA_AchrUn_randomT00920_001	GSMUA_AchrUn_randomG00920_001	Nodulin-like||Major facilitator superfamily domain		GSMUA_Achr11T04310_001	GSMUA_Achr11G04310_001	Major facilitator superfamily domain||PTR2 family proton/oligopeptide symporter, conserved site||Proton-dependent oligopeptide transporter family		GSMUA_Achr4T08460_001	GSMUA_Achr4G08460_001	GH3 auxin-responsive promoter||GH3 protein, group I		GSMUA_Achr3T15960_001	GSMUA_Achr3G15960_001	Ureide permease, plant||Ureide permease		GSMUA_Achr5T03940_001	GSMUA_Achr5G03940_001	Protein kinase, ATP binding site||Serine/threonine- / dual-specificity protein kinase, catalytic domain||Serine/threonine-protein kinase, active site||Protein kinase, catalytic domain||Protein kinase-like domain		GSMUA_Achr4T32450_001	GSMUA_Achr4G32450_001	--
GSMUA_Achr9T20840_001	GSMUA_Achr9G20840_001	--		GSMUA_Achr1T10970_001	GSMUA_Achr1G10970_001	Nucleotide-binding, alpha-beta plait||RNA recognition motif domain		GSMUA_Achr6T01880_001	GSMUA_Achr6G01880_001	Nucleotide-diphospho-sugar transferases		GSMUA_Achr9T05020_001	GSMUA_Achr9G05020_001	Zinc finger, Dof-type		GSMUA_Achr5T03930_001	GSMUA_Achr5G03930_001	Protein kinase, ATP binding site||Serine/threonine- / dual-specificity protein kinase, catalytic domain||Protein kinase-like domain||Serine/threonine-protein kinase, active site||Protein kinase, catalytic domain		GSMUA_Achr5T23340_001	GSMUA_Achr5G23340_001	Major intrinsic protein, conserved site||Major intrinsic protein||Aquaporin-like
GSMUA_Achr6T06130_001	GSMUA_Achr6G06130_001	Zinc finger, B-box||CCT domain		GSMUA_Achr2T01010_001	GSMUA_Achr2G01010_001	Isopenicillin N synthase-like||Oxoglutarate/iron-dependent dioxygenase		GSMUA_Achr5T18790_001	GSMUA_Achr5G18790_001	--		GSMUA_Achr5T03940_001	GSMUA_Achr5G03940_001	Protein kinase, ATP binding site||Serine/threonine- / dual-specificity protein kinase, catalytic domain||Serine/threonine-protein kinase, active site||Protein kinase, catalytic domain||Protein kinase-like domain		GSMUA_Achr5T07590_001	GSMUA_Achr5G07590_001	No apical meristem (NAM) protein		GSMUA_Achr6T29470_001	GSMUA_Achr6G29470_001	DNA mismatch repair protein MutS, core
GSMUA_Achr7T10170_001	GSMUA_Achr7G10170_001	Phospholipase D/Transphosphatidylase||Phospholipase D, C-terminal||Phospholipase D family||C2 calcium-dependent membrane targeting		GSMUA_Achr6T29240_001	GSMUA_Achr6G29240_001	Pectin lyase fold||Pectin lyase fold/virulence factor||Pectinesterase inhibitor||Pectinesterase, active site||Pectinesterase, catalytic		GSMUA_Achr1T19790_001	GSMUA_Achr1G19790_001	Copper amine oxidase, N2-terminal||Copper amine oxidase, C-terminal||Copper amine oxidase||Copper amine oxidase, N3-terminal||Copper amine oxidase, N-terminal||Copper amine oxidase, N2/N3-terminal		GSMUA_Achr5T03930_001	GSMUA_Achr5G03930_001	Protein kinase, ATP binding site||Serine/threonine- / dual-specificity protein kinase, catalytic domain||Protein kinase-like domain||Serine/threonine-protein kinase, active site||Protein kinase, catalytic domain		GSMUA_AchrUn_randomT15440_001	GSMUA_AchrUn_randomG15440_001	Helix-loop-helix domain		GSMUA_Achr4T12460_001	GSMUA_Achr4G12460_001	WAT1-related protein||Drug/metabolite transporter
GSMUA_AchrUn_randomT12160_001	GSMUA_AchrUn_randomG12160_001	Cytochrome P450||Cytochrome P450, conserved site		GSMUA_Achr6T33870_001	GSMUA_Achr6G33870_001	Multicopper oxidase, copper-binding site||Multicopper oxidase, type 2||Multicopper oxidase, type 3||Multicopper oxidase, type 1||Cupredoxin		GSMUA_Achr8T05020_001	GSMUA_Achr8G05020_001	Squalene epoxidase		GSMUA_Achr3T15810_001	GSMUA_Achr3G15810_001	Ubiquitin-conjugating enzyme, active site||Ubiquitin-conjugating enzyme/RWD-like||Ubiquitin-conjugating enzyme, E2		GSMUA_Achr6T16250_001	GSMUA_Achr6G16250_001	Glyceraldehyde-3-phosphate dehydrogenase, type I||Glyceraldehyde 3-phosphate dehydrogenase, NAD(P) binding domain||Glyceraldehyde 3-phosphate dehydrogenase, catalytic domain||Glyceraldehyde 3-phosphate dehydrogenase, active site||Glyceraldehyde/Erythrose phosphate dehydrogenase family||NAD(P)-binding domain		GSMUA_Achr11T02240_001	GSMUA_Achr11G02240_001	Aquaporin-like||Major intrinsic protein, conserved site||Major intrinsic protein
GSMUA_Achr5T11440_001	GSMUA_Achr5G11440_001	Proteinase inhibitor I9||Peptidase S8/S53, subtilisin/kexin/sedolisin||Proteinase inhibitor, propeptide||Peptidase S8, subtilisin, Ser-active site||Peptidase S8, subtilisin-related		GSMUA_Achr6T19880_001	GSMUA_Achr6G19880_001	Aldolase-type TIM barrel||FMN-dependent dehydrogenase||Alpha-hydroxy acid dehydrogenase, FMN-dependent||FMN-dependent alpha-hydroxy acid dehydrogenase, active site		GSMUA_Achr1T25110_001	GSMUA_Achr1G25110_001	--		GSMUA_Achr8T03790_001	GSMUA_Achr8G03790_001	Myosin head, motor domain||IQ motif, EF-hand binding site||P-loop containing nucleoside triphosphate hydrolase		GSMUA_Achr9T23000_001	GSMUA_Achr9G23000_001	--		GSMUA_Achr4T14080_001	GSMUA_Achr4G14080_001	Histone deacetylase complex subunit SAP30/SAP30-like||Histone deacetylase complex subunit SAP30, Sin3 binding domain
GSMUA_Achr7T05470_001	GSMUA_Achr7G05470_001	Cytochrome c1, transmembrane anchor, C-terminal||Cytochrome c domain||Cytochrome c1		GSMUA_Achr10T09210_001	GSMUA_Achr10G09210_001	Peptidase S8, subtilisin-related||Peptidase S8, subtilisin, Ser-active site||Peptidase S8/S53, subtilisin/kexin/sedolisin||Proteinase inhibitor I9||Protease-associated domain, PA		GSMUA_Achr5T28260_001	GSMUA_Achr5G28260_001	Zinc finger, CCCH-type||Ankyrin repeat||Ankyrin repeat-containing domain		GSMUA_AchrUn_randomT15440_001	GSMUA_AchrUn_randomG15440_001	Helix-loop-helix domain		GSMUA_Achr9T17380_001	GSMUA_Achr9G17380_001	--		GSMUA_Achr6T25670_001	GSMUA_Achr6G25670_001	U box domain||Armadillo-like helical||Zinc finger, RING/FYVE/PHD-type||Armadillo-type fold
GSMUA_Achr11T12620_001	GSMUA_Achr11G12620_001	Thioredoxin||Thioredoxin-like fold||Thioredoxin, conserved site||Thioredoxin domain		GSMUA_Achr7T19110_001	GSMUA_Achr7G19110_001	14-3-3 domain||14-3-3 protein||14-3-3 protein, conserved site		GSMUA_Achr8T12340_001	GSMUA_Achr8G12340_001	Domain of unknown function DUF4308		GSMUA_Achr6T16250_001	GSMUA_Achr6G16250_001	Glyceraldehyde-3-phosphate dehydrogenase, type I||Glyceraldehyde 3-phosphate dehydrogenase, NAD(P) binding domain||Glyceraldehyde 3-phosphate dehydrogenase, catalytic domain||Glyceraldehyde 3-phosphate dehydrogenase, active site||Glyceraldehyde/Erythrose phosphate dehydrogenase family||NAD(P)-binding domain		GSMUA_Achr11T06640_001	GSMUA_Achr11G06640_001	Nucleotide-binding, alpha-beta plait||RNA recognition motif domain		GSMUA_Achr5T28260_001	GSMUA_Achr5G28260_001	Zinc finger, CCCH-type||Ankyrin repeat||Ankyrin repeat-containing domain
GSMUA_Achr7T16780_001	GSMUA_Achr7G16780_001	Oxoglutarate/iron-dependent dioxygenase||Isopenicillin N synthase-like||Non-haem dioxygenase N-terminal domain		GSMUA_Achr1T11910_001	GSMUA_Achr1G11910_001	Fatty acid desaturase, type 1||Cytochrome b5		GSMUA_Achr5T04090_001	GSMUA_Achr5G04090_001	t-SNARE||Syntaxin, N-terminal||Target SNARE coiled-coil domain||Syntaxin/epimorphin, conserved site		GSMUA_Achr8T09820_001	GSMUA_Achr8G09820_001	Heavy metal-associated domain, HMA		GSMUA_Achr5T13910_001	GSMUA_Achr5G13910_001	Transthyretin/hydroxyisourate hydrolase, superfamily||Hydroxyisourate hydrolase||Transthyretin, thyroxine binding site||Transthyretin/hydroxyisourate hydrolase||Oxo-4-hydroxy-4-carboxy-5-ureidoimidazoline decarboxylase		GSMUA_Achr8T12340_001	GSMUA_Achr8G12340_001	Domain of unknown function DUF4308
GSMUA_Achr7T04560_001	GSMUA_Achr7G04560_001	Cystathionine beta-synthase, core		GSMUA_Achr1T11960_001	GSMUA_Achr1G11960_001	Mitogen-activated protein (MAP) kinase, conserved site||Serine/threonine- / dual-specificity protein kinase, catalytic domain||Protein kinase, ATP binding site||Protein kinase, catalytic domain||Protein kinase-like domain		GSMUA_Achr3T03230_001	GSMUA_Achr3G03230_001	Tyrosine/nicotianamine aminotransferase||Pyridoxal phosphate-dependent transferase, major domain||Aminotransferases, class-I, pyridoxal-phosphate-binding site||Pyridoxal phosphate-dependent transferase, major region, subdomain 1||Aminotransferase, class I/classII||Pyridoxal phosphate-dependent transferase, major region, subdomain 2		GSMUA_Achr4T32520_001	GSMUA_Achr4G32520_001	ATPase, P-type phosphorylation site||ATPase, P-type, cytoplasmic domain N||ATPase, P-type, ATPase-associated domain||HAD-like domain||ATPase, P-type, K/Mg/Cd/Cu/Zn/Na/Ca/Na/H-transporter||ATPase, P-type, calcium-transporting, PMCA-type||ATPase, P-type cation-transporter, C-terminal||ATPase, P-type, transmembrane domain||Calcium-transporting ATPase, N-terminal autoinhibitory domain		GSMUA_Achr7T06880_001	GSMUA_Achr7G06880_001	Myb domain||Myb domain, plants||SANT/Myb domain||Homeodomain-like		GSMUA_Achr3T06930_001	GSMUA_Achr3G06930_001	Malectin-like carbohydrate-binding domain||Leucine-rich repeat
GSMUA_Achr4T08200_001	GSMUA_Achr4G08200_001	EF-Hand 1, calcium-binding site||EF-hand-like domain||Calcium-binding EF-hand||Calcineurin B protein		GSMUA_Achr5T00320_001	GSMUA_Achr5G00320_001	--		GSMUA_Achr3T03240_001	GSMUA_Achr3G03240_001	Uncharacterised protein family UPF0497, trans-membrane plant||Uncharacterised protein family UPF0497, trans-membrane plant subgroup		GSMUA_AchrUn_randomT03100_001	GSMUA_AchrUn_randomG03100_001	NADH:ubiquinone oxidoreductase, subunit 1/F420H2 oxidoreductase subunit H||NADH:ubiquinone oxidoreductase, subunit 1, conserved site		GSMUA_Achr11T00680_001	GSMUA_Achr11G00680_001	Small GTPase superfamily, ARF type||P-loop containing nucleoside triphosphate hydrolase||Ran GTPase||Small GTPase superfamily, Rab type||Small GTPase superfamily, Rho type||Small GTP-binding protein domain||Small GTPase superfamily||Small GTPase superfamily, Ras type		GSMUA_Achr7T14880_001	GSMUA_Achr7G14880_001	Glycosyl transferase, family 1||Glycosyltransferase subfamily 4, N-terminal domain
GSMUA_Achr6T33870_001	GSMUA_Achr6G33870_001	Multicopper oxidase, copper-binding site||Multicopper oxidase, type 2||Multicopper oxidase, type 3||Multicopper oxidase, type 1||Cupredoxin		GSMUA_Achr4T12910_001	GSMUA_Achr4G12910_001	Cysteine peptidase, asparagine active site||Granulin||Proteinase inhibitor I29, cathepsin propeptide||Cysteine peptidase, cysteine active site||Peptidase C1A, papain C-terminal||Cysteine peptidase, histidine active site||Peptidase C1A, papain		GSMUA_Achr6T22150_001	GSMUA_Achr6G22150_001	Peptidase S10, serine carboxypeptidase||Alpha/Beta hydrolase fold||Peptidase S10, serine carboxypeptidase, active site		GSMUA_Achr1T20540_001	GSMUA_Achr1G20540_001	Protein of unknown function DUF829, TMEM53||Alpha/Beta hydrolase fold		GSMUA_Achr1T08480_001	GSMUA_Achr1G08480_001	Lipase, GDSL||Esterase, SGNH hydrolase-type		GSMUA_Achr9T02810_001	GSMUA_Achr9G02810_001	Chlorophyll A-B binding protein, plant||Chlorophyll a/b binding protein domain||Chlorophyll A-B binding protein
GSMUA_Achr4T20600_001	GSMUA_Achr4G20600_001	Zn-cluster domain||DNA-binding WRKY		GSMUA_Achr7T03450_001	GSMUA_Achr7G03450_001	Uncharacterised domain, di-copper centre||Tyrosinase||Polyphenol oxidase, C-terminal||Polyphenol oxidase, central domain||Polyphenol oxidase		GSMUA_AchrUn_randomT25460_001	GSMUA_AchrUn_randomG25460_001	Thioredoxin-like fold||Alkyl hydroperoxide reductase subunit C/ Thiol specific antioxidant		GSMUA_Achr11T06640_001	GSMUA_Achr11G06640_001	Nucleotide-binding, alpha-beta plait||RNA recognition motif domain		GSMUA_Achr9T03490_001	GSMUA_Achr9G03490_001	Cytochrome c oxidase, subunit VIIa		GSMUA_Achr4T19620_001	GSMUA_Achr4G19620_001	Alcohol dehydrogenase superfamily, zinc-type||Alcohol dehydrogenase GroES-like||Alcohol dehydrogenase, zinc-type, conserved site||GroES-like
GSMUA_Achr10T15610_001	GSMUA_Achr10G15610_001	--		GSMUA_Achr6T16250_001	GSMUA_Achr6G16250_001	Glyceraldehyde-3-phosphate dehydrogenase, type I||Glyceraldehyde 3-phosphate dehydrogenase, NAD(P) binding domain||Glyceraldehyde 3-phosphate dehydrogenase, catalytic domain||Glyceraldehyde 3-phosphate dehydrogenase, active site||Glyceraldehyde/Erythrose phosphate dehydrogenase family||NAD(P)-binding domain		GSMUA_Achr9T16340_001	GSMUA_Achr9G16340_001	Protein of unknown function DUF538		GSMUA_AchrUn_randomT17050_001	GSMUA_AchrUn_randomG17050_001	No apical meristem (NAM) protein		GSMUA_Achr8T12030_001	GSMUA_Achr8G12030_001	Phospholipase D family||C2 calcium-dependent membrane targeting||Phospholipase D, plant||Phospholipase D, C-terminal||Phospholipase D/Transphosphatidylase		GSMUA_Achr11T12850_001	GSMUA_Achr11G12850_001	Armadillo-type fold||Armadillo-like helical||Armadillo
GSMUA_Achr6T08200_001	GSMUA_Achr6G08200_001	NUDIX hydrolase, conserved site||NUDIX hydrolase domain||NUDIX hydrolase domain-like		GSMUA_Achr7T06910_001	GSMUA_Achr7G06910_001	AP2/ERF domain||DNA-binding, integrase-type		GSMUA_Achr4T18830_001	GSMUA_Achr4G18830_001	--		GSMUA_AchrUn_randomT18280_001	GSMUA_AchrUn_randomG18280_001	Serine/threonine-protein kinase, active site||Protein kinase, catalytic domain||KA1 domain/Ssp2 C-terminal domain||Protein kinase, ATP binding site||Serine/threonine- / dual-specificity protein kinase, catalytic domain||Protein kinase-like domain||NAF/FISL domain||NAF domain		GSMUA_Achr4T23860_001	GSMUA_Achr4G23860_001	Protein kinase-like domain||PAN-2 domain||Apple-like||Serine-threonine/tyrosine-protein kinase catalytic domain||S-locus glycoprotein||Concanavalin A-like lectin/glucanase, subgroup||Serine/threonine-protein kinase, active site||Protein kinase, catalytic domain||Bulb-type lectin domain||Protein kinase, ATP binding site||Serine/threonine- / dual-specificity protein kinase, catalytic domain		GSMUA_Achr10T24850_001	GSMUA_Achr10G24850_001	3,4-dihydroxy-2-butanone 4-phosphate synthase, RibB||GTP cyclohydrolase II, RibA||DHBP synthase RibB-like alpha/beta domain||Riboflavin biosynthesis protein RibBA
GSMUA_Achr6T17690_001	GSMUA_Achr6G17690_001	Regulator of chromosome condensation, RCC1||Regulator of chromosome condensation/beta-lactamase-inhibitor protein II		GSMUA_AchrUn_randomT08840_001	GSMUA_AchrUn_randomG08840_001	Glycosyltransferase AER61, uncharacterised		GSMUA_Achr1T27650_001	GSMUA_Achr1G27650_001	Vitamin B6 biosynthesis protein		GSMUA_Achr7T06880_001	GSMUA_Achr7G06880_001	Myb domain||Myb domain, plants||SANT/Myb domain||Homeodomain-like		GSMUA_Achr3T18530_001	GSMUA_Achr3G18530_001	S-adenosyl-L-methionine-dependent methyltransferase-like||Methyltransferase type 11		GSMUA_Achr7T14800_001	GSMUA_Achr7G14800_001	C2 calcium-dependent membrane targeting
GSMUA_Achr6T33430_001	GSMUA_Achr6G33430_001	Zinc finger, RING-type||Zinc finger, RING/FYVE/PHD-type||Ankyrin repeat-containing domain||Zinc finger, RING-type, conserved site||Ankyrin repeat		GSMUA_Achr9T23000_001	GSMUA_Achr9G23000_001	--		GSMUA_Achr9T05260_001	GSMUA_Achr9G05260_001	AP2/ERF transcription factor ERF/PTI6||DNA-binding, integrase-type||AP2/ERF domain		GSMUA_Achr5T11740_001	GSMUA_Achr5G11740_001	Nucleotide-diphospho-sugar transferase		GSMUA_AchrUn_randomT29190_001	GSMUA_AchrUn_randomG29190_001	Aldehyde/histidinol dehydrogenase||Histidinol dehydrogenase		GSMUA_Achr11T21220_001	GSMUA_Achr11G21220_001	Protease inhibitor I4, serpin, conserved site||Serpin family||Serpin domain
GSMUA_Achr6T17590_001	GSMUA_Achr6G17590_001	GDP-L-galactose/GDP-D-glucose phosphorylase		GSMUA_AchrUn_randomT21370_001	GSMUA_AchrUn_randomG21370_001	Amino acid/polyamine transporter I		GSMUA_Achr7T00150_001	GSMUA_Achr7G00150_001	GH3 auxin-responsive promoter		GSMUA_Achr11T00680_001	GSMUA_Achr11G00680_001	Small GTPase superfamily, ARF type||P-loop containing nucleoside triphosphate hydrolase||Ran GTPase||Small GTPase superfamily, Rab type||Small GTPase superfamily, Rho type||Small GTP-binding protein domain||Small GTPase superfamily||Small GTPase superfamily, Ras type		GSMUA_AchrUn_randomT19470_001	GSMUA_AchrUn_randomG19470_001	Reversibly glycosylated polypeptide family		GSMUA_Achr9T03440_001	GSMUA_Achr9G03440_001	Polyketide synthase, ketoreductase domain||NAD(P)-binding domain||Short-chain dehydrogenase/reductase, conserved site||Short-chain dehydrogenase/reductase SDR||Glucose/ribitol dehydrogenase
GSMUA_Achr1T14520_001	GSMUA_Achr1G14520_001	Beta-grasp domain||2Fe-2S ferredoxin-type domain		GSMUA_Achr10T11220_001	GSMUA_Achr10G11220_001	Alpha-D-phosphohexomutase, alpha/beta/alpha domain II||Alpha-D-phosphohexomutase superfamily||Alpha-D-phosphohexomutase, alpha/beta/alpha domain I||Alpha-D-phosphohexomutase, alpha/beta/alpha I/II/III||Alpha-D-phosphohexomutase, alpha/beta/alpha domain III		GSMUA_Achr9T26550_001	GSMUA_Achr9G26550_001	Kinesin, motor region, conserved site||Kinesin-like protein||Kinesin-like, KLP2||P-loop containing nucleoside triphosphate hydrolase||Kinesin, motor domain		GSMUA_Achr1T16550_001	GSMUA_Achr1G16550_001	C2 calcium-dependent membrane targeting		GSMUA_Achr9T17570_001	GSMUA_Achr9G17570_001	Phenazine biosynthesis PhzF protein		GSMUA_Achr7T16360_001	GSMUA_Achr7G16360_001	--
GSMUA_Achr2T10240_001	GSMUA_Achr2G10240_001	Oxoglutarate/iron-dependent dioxygenase||Non-haem dioxygenase N-terminal domain||Isopenicillin N synthase-like		GSMUA_Achr5T18810_001	GSMUA_Achr5G18810_001	Enolase, C-terminal||Enolase, conserved site||Enolase||Enolase, N-terminal||Enolase C-terminal domain-like||Enolase N-terminal domain-like		GSMUA_Achr5T10440_001	GSMUA_Achr5G10440_001	Major facilitator superfamily domain||Major facilitator superfamily||SPX, N-terminal		GSMUA_Achr4T09310_001	GSMUA_Achr4G09310_001	Zinc finger, RING-type||von Willebrand factor, type A||Copine||Zinc finger, RING/FYVE/PHD-type		GSMUA_Achr8T01790_001	GSMUA_Achr8G01790_001	DNA-binding WRKY		GSMUA_Achr10T25420_001	GSMUA_Achr10G25420_001	Heavy metal-associated domain, HMA
GSMUA_Achr3T31250_001	GSMUA_Achr3G31250_001	Cytochrome P450, conserved site||Cytochrome P450, E-class, group I||Cytochrome P450		GSMUA_Achr2T03980_001	GSMUA_Achr2G03980_001	Major intrinsic protein||Major intrinsic protein, conserved site||Aquaporin-like		GSMUA_Achr9T03440_001	GSMUA_Achr9G03440_001	Polyketide synthase, ketoreductase domain||NAD(P)-binding domain||Short-chain dehydrogenase/reductase, conserved site||Short-chain dehydrogenase/reductase SDR||Glucose/ribitol dehydrogenase		GSMUA_Achr1T08480_001	GSMUA_Achr1G08480_001	Lipase, GDSL||Esterase, SGNH hydrolase-type		GSMUA_Achr5T18790_001	GSMUA_Achr5G18790_001	--		GSMUA_Achr6T16800_001	GSMUA_Achr6G16800_001	Zinc finger, RING-type, conserved site||Peptidase S16, lon N-terminal||PUA-like domain||Zinc finger, RING/FYVE/PHD-type||Tetratricopeptide-like helical||Zinc finger, RING-type
GSMUA_Achr6T27770_001	GSMUA_Achr6G27770_001	Tetratricopeptide repeat-containing domain||Tetratricopeptide-like helical||Peptidyl-prolyl cis-trans isomerase, FKBP-type||Peptidyl-prolyl cis-trans isomerase, FKBP-type, domain||Tetratricopeptide repeat		GSMUA_Achr8T10440_001	GSMUA_Achr8G10440_001	Kinesin-like protein||Calponin homology domain||P-loop containing nucleoside triphosphate hydrolase||Kinesin, motor domain		GSMUA_Achr8T29030_001	GSMUA_Achr8G29030_001	--		GSMUA_Achr9T03490_001	GSMUA_Achr9G03490_001	Cytochrome c oxidase, subunit VIIa		GSMUA_Achr1T19790_001	GSMUA_Achr1G19790_001	Copper amine oxidase, N2-terminal||Copper amine oxidase, C-terminal||Copper amine oxidase||Copper amine oxidase, N3-terminal||Copper amine oxidase, N-terminal||Copper amine oxidase, N2/N3-terminal		GSMUA_Achr4T31670_001	GSMUA_Achr4G31670_001	Ferredoxin Reductase||Riboflavin synthase-like beta-barrel||Ferredoxin reductase-type FAD-binding domain||Oxidoreductase FAD/NAD(P)-binding||Flavoprotein pyridine nucleotide cytochrome reductase
GSMUA_Achr3T15810_001	GSMUA_Achr3G15810_001	Ubiquitin-conjugating enzyme, active site||Ubiquitin-conjugating enzyme/RWD-like||Ubiquitin-conjugating enzyme, E2		GSMUA_Achr5T04070_001	GSMUA_Achr5G04070_001	Calcium-dependent lipid-binding transcriptional regulator, plant||C2 calcium-dependent membrane targeting		GSMUA_Achr9T30590_001	GSMUA_Achr9G30590_001	--		GSMUA_Achr3T31140_001	GSMUA_Achr3G31140_001	Peptidase aspartic, active site||Saposin B||Peptidase aspartic||Saposin-like||Peptidase A1||Saposin-like type B, 1||Saposin-like type B, 2		GSMUA_Achr8T05020_001	GSMUA_Achr8G05020_001	Squalene epoxidase		GSMUA_Achr8T29030_001	GSMUA_Achr8G29030_001	--
GSMUA_Achr6T18920_001	GSMUA_Achr6G18920_001	START-like domain||Streptomyces cyclase/dehydrase		GSMUA_Achr6T06430_001	GSMUA_Achr6G06430_001	F-box domain, cyclin-like||Zinc finger, MYND-type||Tetratricopeptide-like helical		GSMUA_Achr3T11410_001	GSMUA_Achr3G11410_001	Cation/H+ exchanger||Rossmann-like alpha/beta/alpha sandwich fold||Cation/H(+) exchanger, plant		GSMUA_Achr7T14450_001	GSMUA_Achr7G14450_001	Helix-loop-helix domain		GSMUA_Achr10T25450_001	GSMUA_Achr10G25450_001	Phospholipase C/P1 nuclease domain||S1/P1 nuclease		GSMUA_Achr9T30590_001	GSMUA_Achr9G30590_001	--
GSMUA_Achr6T27920_001	GSMUA_Achr6G27920_001	Protein phosphatase 2C||Protein phosphatase 2C-like		GSMUA_Achr9T09870_001	GSMUA_Achr9G09870_001	Leucine-rich repeat-containing N-terminal, type 2||Protein kinase, ATP binding site||Leucine-rich repeat||Serine/threonine- / dual-specificity protein kinase, catalytic domain||Serine/threonine-protein kinase, active site||Protein kinase, catalytic domain||Protein kinase-like domain		GSMUA_Achr2T07590_001	GSMUA_Achr2G07590_001	--		GSMUA_Achr9T13210_001	GSMUA_Achr9G13210_001	--		GSMUA_Achr6T30420_001	GSMUA_Achr6G30420_001	Zinc finger, C2H2||Zinc finger, U1-type||Zinc finger, double-stranded RNA binding||Zinc finger, C2H2-like		GSMUA_Achr10T20590_001	GSMUA_Achr10G20590_001	Thiolase-like, subgroup||Chalcone/stilbene synthase, N-terminal||Chalcone/stilbene synthase, C-terminal||Thiolase-like
GSMUA_Achr9T24300_001	GSMUA_Achr9G24300_001	Nucleotide-diphospho-sugar transferases||EXTL2, alpha-1,4-N-acetylhexosaminyltransferase		GSMUA_Achr3T05230_001	GSMUA_Achr3G05230_001	AAA+ ATPase domain||ATPase, AAA-type, conserved site||P-loop containing nucleoside triphosphate hydrolase||ATPase, AAA-type, core||AAA-type ATPase, N-terminal domain		GSMUA_Achr4T25410_001	GSMUA_Achr4G25410_001	Cytochrome P450		GSMUA_Achr9T13380_001	GSMUA_Achr9G13380_001	Leucine-rich repeat-containing N-terminal, type 2||Serine/threonine- / dual-specificity protein kinase, catalytic domain||Protein kinase, ATP binding site||Protein kinase, catalytic domain||Serine/threonine-protein kinase, active site||Concanavalin A-like lectin/glucanase, subgroup||Leucine-rich repeat, typical subtype||Leucine-rich repeat||Protein kinase-like domain		GSMUA_Achr10T21120_001	GSMUA_Achr10G21120_001	Alpha crystallin/Hsp20 domain||Small heat shock protein HSP20||HSP20-like chaperone		GSMUA_Achr5T06070_001	GSMUA_Achr5G06070_001	--
GSMUA_Achr4T15530_001	GSMUA_Achr4G15530_001	Leucine-rich repeat||Leucine rich repeats (2 copies)		GSMUA_Achr5T20630_001	GSMUA_Achr5G20630_001	Domain of unknown function DUF296||AT hook, DNA-binding motif		GSMUA_Achr3T14360_001	GSMUA_Achr3G14360_001	Catalase, mono-functional, haem-containing, clades 1 and 3||Catalase immune-responsive domain||Catalase core domain||Catalase, mono-functional, haem-containing||Catalase haem-binding site||Catalase active site||Catalase-like domain		GSMUA_Achr6T24390_001	GSMUA_Achr6G24390_001	Protein kinase, catalytic domain||Serine/threonine-protein kinase, active site||Protein kinase-like domain||Serine-threonine/tyrosine-protein kinase catalytic domain||Serine/threonine- / dual-specificity protein kinase, catalytic domain		GSMUA_Achr6T26700_001	GSMUA_Achr6G26700_001	Peptidase A1||Peptidase aspartic, active site||Peptidase aspartic		GSMUA_Achr8T08470_001	GSMUA_Achr8G08470_001	S-adenosyl-L-methionine-dependent methyltransferase-like||Protein of unknown function DUF1442
GSMUA_Achr6T06880_001	GSMUA_Achr6G06880_001	Amino acid transporter, transmembrane		GSMUA_Achr5T21050_001	GSMUA_Achr5G21050_001	AP2/ERF domain||DNA-binding, integrase-type		GSMUA_Achr4T25420_001	GSMUA_Achr4G25420_001	Aldo/keto reductase subgroup||Aldo/keto reductase, conserved site||NADP-dependent oxidoreductase domain||Aldo/keto reductase		GSMUA_Achr8T20930_001	GSMUA_Achr8G20930_001	Photosystem II PsbP, oxygen evolving complex||Mog1/PsbP, alpha/beta/alpha sandwich		GSMUA_Achr6T25670_001	GSMUA_Achr6G25670_001	U box domain||Armadillo-like helical||Zinc finger, RING/FYVE/PHD-type||Armadillo-type fold		GSMUA_Achr6T07120_001	GSMUA_Achr6G07120_001	Helix-loop-helix domain||Transcription factor MYC/MYB N-terminal
GSMUA_AchrUn_randomT23010_001	GSMUA_AchrUn_randomG23010_001	Plant disease resistance response protein		GSMUA_Achr6T20410_001	GSMUA_Achr6G20410_001	Poly(ADP-ribose) polymerase, catalytic domain||WGR domain||Poly(ADP-ribose) polymerase, regulatory domain		GSMUA_Achr11T00600_001	GSMUA_Achr11G00600_001	Senescence regulator		GSMUA_Achr9T17570_001	GSMUA_Achr9G17570_001	Phenazine biosynthesis PhzF protein		GSMUA_Achr5T28260_001	GSMUA_Achr5G28260_001	Zinc finger, CCCH-type||Ankyrin repeat||Ankyrin repeat-containing domain		GSMUA_Achr3T01450_001	GSMUA_Achr3G01450_001	Lipid phosphate phosphatase, plant||Phosphatidic acid phosphatase type 2/haloperoxidase
GSMUA_Achr7T18710_001	GSMUA_Achr7G18710_001	CCT domain||Zinc finger, B-box		GSMUA_Achr3T21300_001	GSMUA_Achr3G21300_001	Nucleotide-binding, alpha-beta plait||RNA recognition motif domain		GSMUA_Achr6T34660_001	GSMUA_Achr6G34660_001	--		GSMUA_Achr9T04270_001	GSMUA_Achr9G04270_001	DNA-binding, integrase-type||AP2-like ethylene-responsive transcription factor||AP2/ERF domain		GSMUA_Achr9T18830_001	GSMUA_Achr9G18830_001	Nucleotide-diphospho-sugar transferases||Cellulose synthase		GSMUA_Achr5T26480_001	GSMUA_Achr5G26480_001	AMP-dependent synthetase/ligase
GSMUA_Achr7T21450_001	GSMUA_Achr7G21450_001	Protein kinase-like domain||EGF-like calcium-binding||EGF-like calcium-binding, conserved site||Wall-associated receptor kinase galacturonan-binding domain||Serine/threonine-protein kinase, active site||Protein kinase, catalytic domain||Epidermal growth factor-like domain||EGF-type aspartate/asparagine hydroxylation site||Concanavalin A-like lectin/glucanase, subgroup||Protein kinase, ATP binding…		GSMUA_Achr6T26820_001	GSMUA_Achr6G26820_001	Protein of unknown function DUF688		GSMUA_AchrUn_randomT24350_001	GSMUA_AchrUn_randomG24350_001	Barwin-like endoglucanase||Expansin/Lol pI||Expansin||Barwin-related endoglucanase||Expansin/pollen allergen, DPBB domain		GSMUA_Achr2T20800_001	GSMUA_Achr2G20800_001	NADH:flavin oxidoreductase/NADH oxidase, N-terminal||Aldolase-type TIM barrel		GSMUA_Achr11T05550_001	GSMUA_Achr11G05550_001	Chloramphenicol acetyltransferase-like domain||Transferase		GSMUA_Achr3T14360_001	GSMUA_Achr3G14360_001	Catalase, mono-functional, haem-containing, clades 1 and 3||Catalase immune-responsive domain||Catalase core domain||Catalase, mono-functional, haem-containing||Catalase haem-binding site||Catalase active site||Catalase-like domain
GSMUA_Achr11T05940_001	GSMUA_Achr11G05940_001	eRF1 domain 1/Pelota-like||eRF1 domain 2||Peptide Chain Release Factor eRF1/aRF1, N-terminal||50S ribosomal protein L30e-like||Peptide chain release factor eRF1/aRF1||eRF1 domain 3		GSMUA_AchrUn_randomT07070_001	GSMUA_AchrUn_randomG07070_001	Protein of unknown function DUF538		GSMUA_Achr4T20540_001	GSMUA_Achr4G20540_001	Calmodulin binding protein-like		GSMUA_AchrUn_randomT12100_001	GSMUA_AchrUn_randomG12100_001	--		GSMUA_Achr9T22220_001	GSMUA_Achr9G22220_001	Polyprenyl synthetase||Terpenoid synthase		GSMUA_Achr8T08140_001	GSMUA_Achr8G08140_001	Zinc finger, RING-type, conserved site||Zinc finger, RING/FYVE/PHD-type||Protein of unknown function DUF1232||Zinc finger, RING-type
GSMUA_Achr5T07360_001	GSMUA_Achr5G07360_001	Thioredoxin-like fold||Heat shock protein DnaJ, N-terminal||Heat shock protein DnaJ, conserved site		GSMUA_Achr4T24850_001	GSMUA_Achr4G24850_001	Six-hairpin glycosidase-like||Glycoside hydrolase, family 37||Glycoside hydrolase, family 37, conserved site		GSMUA_Achr5T20760_001	GSMUA_Achr5G20760_001	Zinc finger, RING-type, conserved site||Zinc finger, RING/FYVE/PHD-type||Zinc finger, RING-type		GSMUA_Achr2T15930_001	GSMUA_Achr2G15930_001	Tetratricopeptide-like helical||Tetratricopeptide repeat-containing domain		GSMUA_Achr5T04090_001	GSMUA_Achr5G04090_001	t-SNARE||Syntaxin, N-terminal||Target SNARE coiled-coil domain||Syntaxin/epimorphin, conserved site		GSMUA_Achr3T17660_001	GSMUA_Achr3G17660_001	Sphingomyelin synthase-like domain
GSMUA_Achr5T09360_001	GSMUA_Achr5G09360_001	Glycoside hydrolase, catalytic domain||Glycoside hydrolase, family 5||Glycoside hydrolase, superfamily		GSMUA_Achr6T01380_001	GSMUA_Achr6G01380_001	Barwin-like endoglucanase||Barwin, conserved site||Barwin||Barwin-related endoglucanase		GSMUA_Achr4T09290_001	GSMUA_Achr4G09290_001	--		GSMUA_Achr1T19790_001	GSMUA_Achr1G19790_001	Copper amine oxidase, N2-terminal||Copper amine oxidase, C-terminal||Copper amine oxidase||Copper amine oxidase, N3-terminal||Copper amine oxidase, N-terminal||Copper amine oxidase, N2/N3-terminal		GSMUA_Achr7T15930_001	GSMUA_Achr7G15930_001	DNA-binding WRKY||Zn-cluster domain		GSMUA_Achr10T19080_001	GSMUA_Achr10G19080_001	--
GSMUA_Achr4T18720_001	GSMUA_Achr4G18720_001	Zinc/iron permease||Zinc/iron permease, fungal/plant		GSMUA_Achr6T16870_001	GSMUA_Achr6G16870_001	Ribosomal protein S14		GSMUA_Achr2T07920_001	GSMUA_Achr2G07920_001	HAD-superfamily hydrolase, subfamily IA, variant 1||Pyrimidine 5-nucleotidase||HAD-like domain		GSMUA_Achr4T32450_001	GSMUA_Achr4G32450_001	--		GSMUA_Achr3T03240_001	GSMUA_Achr3G03240_001	Uncharacterised protein family UPF0497, trans-membrane plant||Uncharacterised protein family UPF0497, trans-membrane plant subgroup		GSMUA_Achr4T26370_001	GSMUA_Achr4G26370_001	MORN motif
GSMUA_Achr10T11220_001	GSMUA_Achr10G11220_001	Alpha-D-phosphohexomutase, alpha/beta/alpha domain II||Alpha-D-phosphohexomutase superfamily||Alpha-D-phosphohexomutase, alpha/beta/alpha domain I||Alpha-D-phosphohexomutase, alpha/beta/alpha I/II/III||Alpha-D-phosphohexomutase, alpha/beta/alpha domain III		GSMUA_Achr10T15490_001	GSMUA_Achr10G15490_001	Protein of unknown function DUF868, plant		GSMUA_Achr7T11420_001	GSMUA_Achr7G11420_001	Protein kinase, catalytic domain||Serine/threonine-protein kinase, active site||Concanavalin A-like lectin/glucanase, subgroup||Protein kinase-like domain||Serine-threonine/tyrosine-protein kinase catalytic domain		GSMUA_Achr8T05020_001	GSMUA_Achr8G05020_001	Squalene epoxidase		GSMUA_Achr7T14290_001	GSMUA_Achr7G14290_001	HSP20-like chaperone||CS-like domain||Tetratricopeptide repeat-containing domain||Tetratricopeptide-like helical||Tetratricopeptide repeat||SGS		GSMUA_Achr9T08850_001	GSMUA_Achr9G08850_001	Actin-like||Actin/actin-like conserved site||Actin, conserved site
GSMUA_Achr4T26750_001	GSMUA_Achr4G26750_001	Major facilitator superfamily domain||General substrate transporter		GSMUA_Achr5T05240_001	GSMUA_Achr5G05240_001	--		GSMUA_Achr2T03950_001	GSMUA_Achr2G03950_001	AMP-dependent synthetase/ligase||AMP-binding, conserved site||Domain of unknown function DUF4009		GSMUA_Achr10T25450_001	GSMUA_Achr10G25450_001	Phospholipase C/P1 nuclease domain||S1/P1 nuclease		GSMUA_Achr1T24120_001	GSMUA_Achr1G24120_001	Myb-like domain		GSMUA_Achr7T16270_001	GSMUA_Achr7G16270_001	Drug/metabolite transporter||WAT1-related protein
GSMUA_Achr8T28250_001	GSMUA_Achr8G28250_001	Photosystem I PsaL, reaction centre subunit XI||Photosystem I, reaction centre subunit XI		GSMUA_Achr1T25080_001	GSMUA_Achr1G25080_001	Thioredoxin-like fold		GSMUA_Achr1T21600_001	GSMUA_Achr1G21600_001	Concanavalin A-like lectin/glucanase, subgroup||Protein kinase-like domain||Protein kinase, catalytic domain||Serine/threonine-protein kinase, active site||Serine/threonine- / dual-specificity protein kinase, catalytic domain||Protein kinase, ATP binding site||Serine-threonine/tyrosine-protein kinase catalytic domain		GSMUA_Achr4T19310_001	GSMUA_Achr4G19310_001	Nucleotide-binding, alpha-beta plait||RNA recognition motif domain		GSMUA_Achr4T32600_001	GSMUA_Achr4G32600_001	Glycosyl transferase, family 35||Glycogen/starch/alpha-glucan phosphorylase		GSMUA_Achr4T02880_001	GSMUA_Achr4G02880_001	Cytochrome P450, conserved site||Cytochrome P450, E-class, group I||Cytochrome P450
GSMUA_Achr3T07040_001	GSMUA_Achr3G07040_001	Mitochondrial carrier domain||Mitochondrial substrate/solute carrier		GSMUA_Achr8T10050_001	GSMUA_Achr8G10050_001	Alpha/beta hydrolase fold-1||Alpha/Beta hydrolase fold		GSMUA_Achr9T21870_001	GSMUA_Achr9G21870_001	Myb domain, plants||Myb domain||Myb-like domain||Homeodomain-like||SANT/Myb domain		GSMUA_Achr5T23340_001	GSMUA_Achr5G23340_001	Major intrinsic protein, conserved site||Major intrinsic protein||Aquaporin-like		GSMUA_Achr6T14810_001	GSMUA_Achr6G14810_001	START-like domain||Polyketide cyclase/dehydrase		GSMUA_Achr5T13670_001	GSMUA_Achr5G13670_001	S-adenosyl-L-methionine-dependent methyltransferase-like||Putative S-adenosyl-L-methionine-dependent methyltransferase
GSMUA_Achr6T06660_001	GSMUA_Achr6G06660_001	Phox/Bem1p		GSMUA_Achr9T18210_001	GSMUA_Achr9G18210_001	Chlorophyll A-B binding protein, plant||Chlorophyll a/b binding protein domain		GSMUA_Achr7T19200_001	GSMUA_Achr7G19200_001	Terpenoid cyclases/protein prenyltransferase alpha-alpha toroid||Terpenoid synthase||Terpene synthase, metal-binding domain||Terpene synthase-like		GSMUA_Achr6T29470_001	GSMUA_Achr6G29470_001	DNA mismatch repair protein MutS, core		GSMUA_Achr1T12180_001	GSMUA_Achr1G12180_001	Ribokinase-like||Phosphomethylpyrimidine kinase type-1||Pyridoxal phosphate (active vitamin B6) biosynthesis, pyridoxal kinase		GSMUA_Achr8T06230_001	GSMUA_Achr8G06230_001	Complex 1 LYR protein
GSMUA_AchrUn_randomT02480_001	GSMUA_AchrUn_randomG02480_001	Protein of unknown function DUF538		GSMUA_Achr6T01880_001	GSMUA_Achr6G01880_001	Nucleotide-diphospho-sugar transferases		GSMUA_Achr2T11390_001	GSMUA_Achr2G11390_001	Cytochrome P450, conserved site||Cytochrome P450, E-class, group I||Cytochrome P450		GSMUA_Achr1T06160_001	GSMUA_Achr1G06160_001	RNA recognition motif domain||Nucleotide-binding, alpha-beta plait		GSMUA_Achr7T26410_001	GSMUA_Achr7G26410_001	Actin-binding FH2||Formin-like family, viridiplantae		GSMUA_Achr4T17840_001	GSMUA_Achr4G17840_001	Glycoside hydrolase, family 14, conserved site||Glycoside hydrolase, superfamily||Glycoside hydrolase, catalytic domain||Glycoside hydrolase, family 14
GSMUA_Achr10T03960_001	GSMUA_Achr10G03960_001	CCT domain		GSMUA_Achr11T21550_001	GSMUA_Achr11G21550_001	L-Aspartase-like||Lyase 1, N-terminal||Fumarate hydratase, class II||Fumarate lyase, conserved site||L-Aspartase-like, N-terminal||Fumarate lyase||Fumarase C, C-terminal		GSMUA_Achr11T14050_001	GSMUA_Achr11G14050_001	Pyridine nucleotide-disulphide oxidoreductase, dimerisation||FAD/NAD-linked reductase, dimerisation||Pyridine nucleotide-disulphide oxidoreductase, FAD/NAD(P)-binding domain||Pyridine nucleotide-disulphide oxidoreductase, class I, active site||Pyridine nucleotide-disulphide oxidoreductase, NAD-binding domain		GSMUA_Achr7T16730_001	GSMUA_Achr7G16730_001	Polyribonucleotide nucleotidyltransferase||Exoribonuclease, phosphorolytic domain 1||Ribosomal protein S5 domain 2-type fold||PNPase/RNase PH domain		GSMUA_AchrUn_randomT25460_001	GSMUA_AchrUn_randomG25460_001	Thioredoxin-like fold||Alkyl hydroperoxide reductase subunit C/ Thiol specific antioxidant		GSMUA_AchrUn_randomT24350_001	GSMUA_AchrUn_randomG24350_001	Barwin-like endoglucanase||Expansin/Lol pI||Expansin||Barwin-related endoglucanase||Expansin/pollen allergen, DPBB domain
GSMUA_Achr6T18020_001	GSMUA_Achr6G18020_001	AP2/ERF domain||DNA-binding, integrase-type		GSMUA_Achr8T01790_001	GSMUA_Achr8G01790_001	DNA-binding WRKY		GSMUA_Achr10T09460_001	GSMUA_Achr10G09460_001	Pyridoxal phosphate-dependent transferase, major domain||Pyridoxal-phosphate binding site||Pyridoxal phosphate-dependent decarboxylase||Pyridoxal phosphate-dependent transferase, major region, subdomain 1		GSMUA_Achr11T02240_001	GSMUA_Achr11G02240_001	Aquaporin-like||Major intrinsic protein, conserved site||Major intrinsic protein		GSMUA_Achr7T03270_001	GSMUA_Achr7G03270_001	Leucine-rich repeat-containing N-terminal, type 2||Protein kinase, ATP binding site||Serine/threonine- / dual-specificity protein kinase, catalytic domain||Serine/threonine-protein kinase, active site||Protein kinase, catalytic domain||Concanavalin A-like lectin/glucanase, subgroup||Leucine-rich repeat||Protein kinase-like domain		GSMUA_Achr7T11190_001	GSMUA_Achr7G11190_001	GTPase effector domain, GED||Dynamin, GTPase domain||Dynamin||Dynamin, GTPase region, conserved site||P-loop containing nucleoside triphosphate hydrolase||Dynamin-type guanine nucleotide-binding (G) domain||Dynamin GTPase effector||Dynamin central domain
GSMUA_Achr7T14330_001	GSMUA_Achr7G14330_001	Protein kinase, catalytic domain||Serine/threonine-protein kinase, active site||Concanavalin A-like lectin/glucanase, subgroup||Protein kinase-like domain||Serine-threonine/tyrosine-protein kinase catalytic domain||Serine/threonine- / dual-specificity protein kinase, catalytic domain||Protein kinase, ATP binding site		GSMUA_Achr10T00400_001	GSMUA_Achr10G00400_001	Cystinosin/ERS1p repeat		GSMUA_Achr6T33880_001	GSMUA_Achr6G33880_001	Multicopper oxidase, type 2||Multicopper oxidase, copper-binding site||Multicopper oxidase, type 3||Multicopper oxidase, type 1||Cupredoxin		GSMUA_Achr4T14080_001	GSMUA_Achr4G14080_001	Histone deacetylase complex subunit SAP30/SAP30-like||Histone deacetylase complex subunit SAP30, Sin3 binding domain		GSMUA_Achr7T11410_001	GSMUA_Achr7G11410_001	HD/PDEase domain||RelA/SpoT		GSMUA_Achr9T07180_001	GSMUA_Achr9G07180_001	Zinc finger, CCCH-type
GSMUA_Achr4T09310_001	GSMUA_Achr4G09310_001	Zinc finger, RING-type||von Willebrand factor, type A||Copine||Zinc finger, RING/FYVE/PHD-type		GSMUA_Achr2T18440_001	GSMUA_Achr2G18440_001	Myb domain||SANT/Myb domain||Homeodomain-like		GSMUA_Achr1T22330_001	GSMUA_Achr1G22330_001	Bulb-type lectin domain		GSMUA_Achr5T28260_001	GSMUA_Achr5G28260_001	Zinc finger, CCCH-type||Ankyrin repeat||Ankyrin repeat-containing domain		GSMUA_Achr8T22410_001	GSMUA_Achr8G22410_001	Galactosyl transferase		GSMUA_Achr10T02830_001	GSMUA_Achr10G02830_001	Rab-GTPase-TBC domain
GSMUA_Achr9T17280_001	GSMUA_Achr9G17280_001	EF-Hand 1, calcium-binding site||EF-hand-like domain||Calcium-binding EF-hand		GSMUA_Achr2T15930_001	GSMUA_Achr2G15930_001	Tetratricopeptide-like helical||Tetratricopeptide repeat-containing domain		GSMUA_Achr3T29750_001	GSMUA_Achr3G29750_001	Protein kinase, catalytic domain||Serine/threonine-protein kinase, active site||EF-Hand 1, calcium-binding site||EF-hand-like domain||Protein kinase-like domain||Calcium-binding EF-hand||Serine/threonine- / dual-specificity protein kinase, catalytic domain		GSMUA_Achr5T02560_001	GSMUA_Achr5G02560_001	Transketolase-like, pyrimidine-binding domain||Transketolase, C-terminal||Transketolase, C-terminal/Pyruvate-ferredoxin oxidoreductase, domain II||Thiamin diphosphate-binding fold		GSMUA_Achr1T27650_001	GSMUA_Achr1G27650_001	Vitamin B6 biosynthesis protein		GSMUA_Achr2T07920_001	GSMUA_Achr2G07920_001	HAD-superfamily hydrolase, subfamily IA, variant 1||Pyrimidine 5-nucleotidase||HAD-like domain
GSMUA_AchrUn_randomT27270_001	GSMUA_AchrUn_randomG27270_001	Serine/threonine- / dual-specificity protein kinase, catalytic domain||Protein kinase, ATP binding site||Protein kinase-like domain||Protein kinase, catalytic domain||Serine/threonine-protein kinase, active site		GSMUA_Achr5T17350_001	GSMUA_Achr5G17350_001	Monooxygenase, FAD-binding		GSMUA_Achr6T15620_001	GSMUA_Achr6G15620_001	Phosphoinositide phosphatase SAC6/7/8||Synaptojanin, N-terminal		GSMUA_AchrUn_randomT01720_001	GSMUA_AchrUn_randomG01720_001	--		GSMUA_Achr9T02810_001	GSMUA_Achr9G02810_001	Chlorophyll A-B binding protein, plant||Chlorophyll a/b binding protein domain||Chlorophyll A-B binding protein		GSMUA_Achr1T08420_001	GSMUA_Achr1G08420_001	Bile acid:sodium symporter
GSMUA_Achr10T02110_001	GSMUA_Achr10G02110_001	--		GSMUA_AchrUn_randomT06160_001	GSMUA_AchrUn_randomG06160_001	Pentatricopeptide repeat		GSMUA_Achr3T23400_001	GSMUA_Achr3G23400_001	Tetratricopeptide-like helical||Pentatricopeptide repeat		GSMUA_Achr3T11880_001	GSMUA_Achr3G11880_001	Heavy-metal-associated, conserved site||ATPase, P-type phosphorylation site||ATPase, P-type, cytoplasmic domain N||ATPase, P-type, ATPase-associated domain||Cation-transporting P-type ATPase, subfamily IB||HAD-like domain||Heavy metal-associated domain, HMA||ATPase, P-type, K/Mg/Cd/Cu/Zn/Na/Ca/Na/H-transporter		GSMUA_Achr11T02310_001	GSMUA_Achr11G02310_001	AUX/IAA protein||Phox/Bem1p		GSMUA_Achr7T11420_001	GSMUA_Achr7G11420_001	Protein kinase, catalytic domain||Serine/threonine-protein kinase, active site||Concanavalin A-like lectin/glucanase, subgroup||Protein kinase-like domain||Serine-threonine/tyrosine-protein kinase catalytic domain
GSMUA_Achr5T24570_001	GSMUA_Achr5G24570_001	Basic-leucine zipper domain		GSMUA_Achr5T24730_001	GSMUA_Achr5G24730_001	Deoxyxylulose-5-phosphate synthase||Thiamin diphosphate-binding fold||Transketolase, C-terminal/Pyruvate-ferredoxin oxidoreductase, domain II||Transketolase binding site||Transketolase, N-terminal||Transketolase, C-terminal||Transketolase-like, pyrimidine-binding domain		GSMUA_Achr5T09370_001	GSMUA_Achr5G09370_001	Rapid ALkalinization Factor		GSMUA_Achr3T03230_001	GSMUA_Achr3G03230_001	Tyrosine/nicotianamine aminotransferase||Pyridoxal phosphate-dependent transferase, major domain||Aminotransferases, class-I, pyridoxal-phosphate-binding site||Pyridoxal phosphate-dependent transferase, major region, subdomain 1||Aminotransferase, class I/classII||Pyridoxal phosphate-dependent transferase, major region, subdomain 2		GSMUA_Achr8T20510_001	GSMUA_Achr8G20510_001	Rpn11/EIF3F C-terminal domain||JAB1/Mov34/MPN/PAD-1		GSMUA_Achr2T03950_001	GSMUA_Achr2G03950_001	AMP-dependent synthetase/ligase||AMP-binding, conserved site||Domain of unknown function DUF4009
GSMUA_Achr1T08480_001	GSMUA_Achr1G08480_001	Lipase, GDSL||Esterase, SGNH hydrolase-type		GSMUA_Achr9T11230_001	GSMUA_Achr9G11230_001	Plant disease resistance response protein		GSMUA_Achr3T05950_001	GSMUA_Achr3G05950_001	--		GSMUA_Achr4T32360_001	GSMUA_Achr4G32360_001	--		GSMUA_Achr2T16700_001	GSMUA_Achr2G16700_001	--		GSMUA_Achr9T19310_001	GSMUA_Achr9G19310_001	Heavy metal-associated domain, HMA
GSMUA_Achr6T11310_001	GSMUA_Achr6G11310_001	U box domain||Zinc finger, RING/FYVE/PHD-type||Armadillo-like helical||Armadillo-type fold		GSMUA_Achr8T09940_001	GSMUA_Achr8G09940_001	NOP5, N-terminal||Pre-mRNA processing ribonucleoprotein, snoRNA-binding domain||NOSIC		GSMUA_Achr3T05960_001	GSMUA_Achr3G05960_001	--		GSMUA_AchrUn_randomT23620_001	GSMUA_AchrUn_randomG23620_001	--		GSMUA_Achr6T24480_001	GSMUA_Achr6G24480_001	--		GSMUA_Achr1T07840_001	GSMUA_Achr1G07840_001	Aldehyde-lyase domain||Pyruvate/Phosphoenolpyruvate kinase
GSMUA_Achr6T20410_001	GSMUA_Achr6G20410_001	Poly(ADP-ribose) polymerase, catalytic domain||WGR domain||Poly(ADP-ribose) polymerase, regulatory domain		GSMUA_Achr9T26150_001	GSMUA_Achr9G26150_001	Photosystem II PsbP, oxygen evolving complex||Mog1/PsbP, alpha/beta/alpha sandwich		GSMUA_AchrUn_randomT21350_001	GSMUA_AchrUn_randomG21350_001	Amino acid/polyamine transporter I		GSMUA_Achr4T11260_001	GSMUA_Achr4G11260_001	Bifunctional nuclease		GSMUA_Achr3T23560_001	GSMUA_Achr3G23560_001	Glycine cleavage H-protein, subgroup||2-oxo acid dehydrogenase, lipoyl-binding site||Glycine cleavage H-protein||Single hybrid motif||Biotin/lipoyl attachment		GSMUA_Achr10T17710_001	GSMUA_Achr10G17710_001	EF-hand-like domain||EF-Hand 1, calcium-binding site||Calcium-binding EF-hand
GSMUA_AchrUn_randomT22330_001	GSMUA_AchrUn_randomG22330_001	Serine/threonine- / dual-specificity protein kinase, catalytic domain||Protein kinase-like domain||Serine/threonine-protein kinase, active site||Protein kinase, catalytic domain		GSMUA_Achr10T21120_001	GSMUA_Achr10G21120_001	Alpha crystallin/Hsp20 domain||Small heat shock protein HSP20||HSP20-like chaperone		GSMUA_Achr11T08930_001	GSMUA_Achr11G08930_001	Rhodanese-like domain		GSMUA_Achr10T12440_001	GSMUA_Achr10G12440_001	--		GSMUA_Achr8T23270_001	GSMUA_Achr8G23270_001	Ribosomal protein L29e		GSMUA_Achr10T09460_001	GSMUA_Achr10G09460_001	Pyridoxal phosphate-dependent transferase, major domain||Pyridoxal-phosphate binding site||Pyridoxal phosphate-dependent decarboxylase||Pyridoxal phosphate-dependent transferase, major region, subdomain 1
GSMUA_Achr8T01230_001	GSMUA_Achr8G01230_001	Fructose-bisphosphate aldolase, class-I||Aldolase-type TIM barrel||Fructose-bisphosphate aldolase class-I active site||Fructose-bisphosphate aldolase class-I, eukaryotic-type		GSMUA_Achr6T14190_001	GSMUA_Achr6G14190_001	Kelch-type beta propeller||Galactose oxidase/kelch, beta-propeller		GSMUA_Achr1T03560_001	GSMUA_Achr1G03560_001	No apical meristem (NAM) protein		GSMUA_Achr1T01810_001	GSMUA_Achr1G01810_001	P-loop containing nucleoside triphosphate hydrolase||DNA mismatch repair protein MutS, core||DNA mismatch repair protein MutS, C-terminal		GSMUA_Achr1T02170_001	GSMUA_Achr1G02170_001	Barwin-related endoglucanase||Expansin/pollen allergen, DPBB domain||Pollen allergen/expansin, C-terminal||Barwin-like endoglucanase||Expansin/Lol pI		GSMUA_Achr3T16150_001	GSMUA_Achr3G16150_001	6-phosphogluconate dehydrogenase, decarboxylating||Dehydrogenase, multihelical||6-phosphogluconate dehydrogenase, NADP-binding||Fibritin/6-phosphogluconate dehydrogenase, C-terminal extension||NAD(P)-binding domain||6-phosphogluconate dehydrogenase||6-phosphogluconate dehydrogenase, C-terminal||6-phosphogluconate dehydrogenase, C-terminal-like
GSMUA_AchrUn_randomT09270_001	GSMUA_AchrUn_randomG09270_001	Zinc finger, C2H2-like||C2H2 zinc finger protein, plant||Zinc finger, double-stranded RNA binding||Zinc finger, C2H2||Zinc finger C2H2-type/integrase DNA-binding domain		GSMUA_Achr5T04830_001	GSMUA_Achr5G04830_001	--		GSMUA_Achr9T19250_001	GSMUA_Achr9G19250_001	Lipase/lipooxygenase, PLAT/LH2||Lipoxygenase||Lipoxygenase, LH2||Lipoxygenase, conserved site||Lipoxygenase, plant||Lipoxygenase, iron binding site||Lipoxygenase, C-terminal||Lipoxygenase, domain 3		GSMUA_Achr1T07010_001	GSMUA_Achr1G07010_001	Pentatricopeptide repeat		GSMUA_Achr8T08750_001	GSMUA_Achr8G08750_001	Ferritin/ribonucleotide reductase-like||Fatty acid desaturase, type 2||Ribonucleotide reductase-related		GSMUA_Achr9T06900_001	GSMUA_Achr9G06900_001	--
GSMUA_Achr6T03790_001	GSMUA_Achr6G03790_001	Zinc finger, B-box		GSMUA_Achr3T08250_001	GSMUA_Achr3G08250_001	START-like domain||Bet v I domain||Bet v I type allergen		GSMUA_Achr3T15960_001	GSMUA_Achr3G15960_001	Ureide permease, plant||Ureide permease		GSMUA_Achr4T32600_001	GSMUA_Achr4G32600_001	Glycosyl transferase, family 35||Glycogen/starch/alpha-glucan phosphorylase		GSMUA_Achr8T09100_001	GSMUA_Achr8G09100_001	Protein of unknown function DUF914, eukaryotic		GSMUA_Achr10T25910_001	GSMUA_Achr10G25910_001	Microtubule-associated protein, MAP65/ASE1-type
GSMUA_Achr5T10350_001	GSMUA_Achr5G10350_001	Glutathione S-transferase, C-terminal-like||Glutathione S-transferase, C-terminal||Thioredoxin-like fold||Glutathione S-transferase, N-terminal		GSMUA_Achr11T07980_001	GSMUA_Achr11G07980_001	F-box domain, cyclin-like||Galactose oxidase, beta-propeller		GSMUA_AchrUn_randomT28000_001	GSMUA_AchrUn_randomG28000_001	NADH-ubiquinone reductase complex 1 MLRQ subunit		GSMUA_Achr7T03270_001	GSMUA_Achr7G03270_001	Leucine-rich repeat-containing N-terminal, type 2||Protein kinase, ATP binding site||Serine/threonine- / dual-specificity protein kinase, catalytic domain||Serine/threonine-protein kinase, active site||Protein kinase, catalytic domain||Concanavalin A-like lectin/glucanase, subgroup||Leucine-rich repeat||Protein kinase-like domain		GSMUA_Achr5T10440_001	GSMUA_Achr5G10440_001	Major facilitator superfamily domain||Major facilitator superfamily||SPX, N-terminal		GSMUA_Achr1T27350_001	GSMUA_Achr1G27350_001	--
GSMUA_Achr3T01740_001	GSMUA_Achr3G01740_001	UDP-glucuronate:xylan alpha-glucuronosyltransferase||Nucleotide-diphospho-sugar transferases||Glycosyl transferase, family 8		GSMUA_Achr6T35110_001	GSMUA_Achr6G35110_001	Protein kinase, ATP binding site||Serine/threonine- / dual-specificity protein kinase, catalytic domain||Protein kinase-like domain||Concanavalin A-like lectin/glucanase, subgroup||Serine/threonine-protein kinase, active site||Protein kinase, catalytic domain		GSMUA_Achr6T05710_001	GSMUA_Achr6G05710_001	DNA-binding WRKY		GSMUA_Achr10T29850_001	GSMUA_Achr10G29850_001	Plant galacturonosyltransferase GAUT||Glycosyl transferase, family 8||Nucleotide-diphospho-sugar transferases		GSMUA_Achr10T08560_001	GSMUA_Achr10G08560_001	Proteasome B-type subunit||Proteasome, beta-type subunit, conserved site||Proteasome, subunit alpha/beta||Nucleophile aminohydrolases, N-terminal		GSMUA_AchrUn_randomT02990_001	GSMUA_AchrUn_randomG02990_001	Stomatin||Band 7 protein
GSMUA_Achr3T18530_001	GSMUA_Achr3G18530_001	S-adenosyl-L-methionine-dependent methyltransferase-like||Methyltransferase type 11		GSMUA_Achr4T06800_001	GSMUA_Achr4G06800_001	Universal stress protein A||UspA||Rossmann-like alpha/beta/alpha sandwich fold		GSMUA_Achr11T04160_001	GSMUA_Achr11G04160_001	--		GSMUA_Achr1T27650_001	GSMUA_Achr1G27650_001	Vitamin B6 biosynthesis protein		GSMUA_Achr4T06750_001	GSMUA_Achr4G06750_001	Proteasome assembly chaperone 3		GSMUA_Achr2T14240_001	GSMUA_Achr2G14240_001	--
GSMUA_Achr1T25080_001	GSMUA_Achr1G25080_001	Thioredoxin-like fold		GSMUA_Achr11T14880_001	GSMUA_Achr11G14880_001	Nucleotide-binding, alpha-beta plait||RNA recognition motif domain		GSMUA_Achr2T18450_001	GSMUA_Achr2G18450_001	Pectinacetylesterase||Alpha/Beta hydrolase fold		GSMUA_Achr11T02310_001	GSMUA_Achr11G02310_001	AUX/IAA protein||Phox/Bem1p		GSMUA_Achr7T16360_001	GSMUA_Achr7G16360_001	--		GSMUA_Achr10T04600_001	GSMUA_Achr10G04600_001	Auxin response factor||B3 DNA binding domain||DNA-binding pseudobarrel domain
GSMUA_Achr11T23970_001	GSMUA_Achr11G23970_001	Zinc finger, C2H2||Zinc finger C2H2-type/integrase DNA-binding domain||Zinc finger, C2H2-like		GSMUA_Achr7T15480_001	GSMUA_Achr7G15480_001	Peroxidases heam-ligand binding site||Plant ascorbate peroxidase||Haem peroxidase||Haem peroxidase, plant/fungal/bacterial||Peroxidase, active site		GSMUA_Achr3T25740_001	GSMUA_Achr3G25740_001	Peptidase S10, serine carboxypeptidase||Alpha/Beta hydrolase fold		GSMUA_Achr1T21570_001	GSMUA_Achr1G21570_001	Myo-inositol-1-phosphate synthase, GAPDH-like||NAD(P)-binding domain||Myo-inositol-1-phosphate synthase		GSMUA_Achr1T21010_001	GSMUA_Achr1G21010_001	Basic helix-loop-helix (bHLH) transcription factors BEE-like, plant||Helix-loop-helix domain		GSMUA_Achr11T01870_001	GSMUA_Achr11G01870_001	Protein of unknown function DUF789
GSMUA_Achr6T15880_001	GSMUA_Achr6G15880_001	Tubby C-terminal-like domain||LURP1-like domain		GSMUA_Achr7T09390_001	GSMUA_Achr7G09390_001	Peroxidases heam-ligand binding site||Plant peroxidase||Peroxidase, active site||Haem peroxidase, plant/fungal/bacterial||Haem peroxidase		GSMUA_Achr5T03940_001	GSMUA_Achr5G03940_001	Protein kinase, ATP binding site||Serine/threonine- / dual-specificity protein kinase, catalytic domain||Serine/threonine-protein kinase, active site||Protein kinase, catalytic domain||Protein kinase-like domain		GSMUA_Achr4T20890_001	GSMUA_Achr4G20890_001	--		GSMUA_Achr9T07860_001	GSMUA_Achr9G07860_001	Zinc finger, AN1-type		GSMUA_Achr3T25350_001	GSMUA_Achr3G25350_001	NAD-dependent epimerase/dehydratase||NAD(P)-binding domain
GSMUA_Achr7T18080_001	GSMUA_Achr7G18080_001	Myb domain||SANT/Myb domain||Homeodomain-like		GSMUA_Achr5T22230_001	GSMUA_Achr5G22230_001	Ribosomal protein S19 conserved site||Ribosomal protein S19/S15||Ribosomal protein S19A/S15e||Ribosomal protein S19, superfamily		GSMUA_Achr4T20830_001	GSMUA_Achr4G20830_001	Glycoside hydrolase, catalytic domain||Galactose-binding domain-like||D-galactoside/L-rhamnose binding SUEL lectin domain||Glycoside hydrolase, family 35, conserved site||Glycoside hydrolase, superfamily||Glycoside hydrolase, family 35		GSMUA_Achr8T30620_001	GSMUA_Achr8G30620_001	Cation-transporting P-type ATPase, subfamily IB||HAD-like domain||ATPase, P-type, K/Mg/Cd/Cu/Zn/Na/Ca/Na/H-transporter||Heavy metal-associated domain, HMA||ATPase, P-type phosphorylation site||ATPase, P-type, ATPase-associated domain||ATPase, P-type, cytoplasmic domain N		GSMUA_Achr4T31670_001	GSMUA_Achr4G31670_001	Ferredoxin Reductase||Riboflavin synthase-like beta-barrel||Ferredoxin reductase-type FAD-binding domain||Oxidoreductase FAD/NAD(P)-binding||Flavoprotein pyridine nucleotide cytochrome reductase		GSMUA_Achr6T31560_001	GSMUA_Achr6G31560_001	Terpenoid synthase||Squalene/phytoene synthase||Squalene/phytoene synthase, conserved site
GSMUA_Achr6T01880_001	GSMUA_Achr6G01880_001	Nucleotide-diphospho-sugar transferases		GSMUA_Achr6T11480_001	GSMUA_Achr6G11480_001	Protein kinase, ATP binding site||Serine/threonine- / dual-specificity protein kinase, catalytic domain||Serine/threonine-protein kinase, active site||Protein kinase, catalytic domain||Protein kinase-like domain		GSMUA_AchrUn_randomT29040_001	GSMUA_AchrUn_randomG29040_001	4Fe-4S ferredoxin, iron-sulphur binding, conserved site||NADH-plastoquinone oxidoreductase, subunit I||4Fe-4S ferredoxin-type, iron-sulpur binding domain		GSMUA_Achr9T26210_001	GSMUA_Achr9G26210_001	WAT1-related protein		GSMUA_Achr9T19760_001	GSMUA_Achr9G19760_001	WD40-repeat-containing domain||WD40/YVTN repeat-like-containing domain||WD40 repeat		GSMUA_Achr3T23000_001	GSMUA_Achr3G23000_001	Calcium-binding EF-hand||EF-hand-like domain||EF-Hand 1, calcium-binding site
GSMUA_Achr6T35110_001	GSMUA_Achr6G35110_001	Protein kinase, ATP binding site||Serine/threonine- / dual-specificity protein kinase, catalytic domain||Protein kinase-like domain||Concanavalin A-like lectin/glucanase, subgroup||Serine/threonine-protein kinase, active site||Protein kinase, catalytic domain		GSMUA_Achr9T26070_001	GSMUA_Achr9G26070_001	Glutathione S-transferase, C-terminal-like||Glutathione S-transferase, C-terminal||Glutathione S-transferase, N-terminal||Thioredoxin-like fold		GSMUA_Achr6T35350_001	GSMUA_Achr6G35350_001	--		GSMUA_Achr1T02170_001	GSMUA_Achr1G02170_001	Barwin-related endoglucanase||Expansin/pollen allergen, DPBB domain||Pollen allergen/expansin, C-terminal||Barwin-like endoglucanase||Expansin/Lol pI		GSMUA_Achr10T22340_001	GSMUA_Achr10G22340_001	Small GTP-binding protein domain||Ribosomal protein S5 domain 2-type fold||Translation elongation/initiation factor/Ribosomal, beta-barrel||Translation elongation factor EFTu/EF1A, domain 2||Elongation factor G/III/V||Ribosomal protein S5 domain 2-type fold, subgroup||Translation elongation factor EFG/EF2, C-terminal||P-loop containing nucleoside triphosphate hydrolase||Protein synthesis factor, …		GSMUA_Achr6T05710_001	GSMUA_Achr6G05710_001	DNA-binding WRKY
GSMUA_Achr3T26220_001	GSMUA_Achr3G26220_001	Concanavalin A-like lectin/glucanase, subgroup||Glycoside hydrolase, family 16, active site||Xyloglucan endo-transglycosylase, C-terminal||Xyloglucan endotransglucosylase/hydrolase||Glycoside hydrolase, family 16		GSMUA_Achr6T23670_001	GSMUA_Achr6G23670_001	EF-Hand 1, calcium-binding site||EF-hand-like domain||Calcium-binding EF-hand		GSMUA_Achr4T30640_001	GSMUA_Achr4G30640_001	Nucleic acid-binding, OB-fold||tRNA-binding domain		GSMUA_Achr5T06140_001	GSMUA_Achr5G06140_001	Bicarbonate transporter, C-terminal||Bicarbonate transporter, eukaryotic		GSMUA_Achr7T21740_001	GSMUA_Achr7G21740_001	Homeodomain-like||SANT/Myb domain||Zinc finger, RanBP2-type||Myb domain		GSMUA_Achr2T18450_001	GSMUA_Achr2G18450_001	Pectinacetylesterase||Alpha/Beta hydrolase fold
GSMUA_Achr7T04520_001	GSMUA_Achr7G04520_001	P-loop containing nucleoside triphosphate hydrolase		GSMUA_Achr11T00310_001	GSMUA_Achr11G00310_001	K Homology domain, type 1||K Homology domain		GSMUA_Achr8T26270_001	GSMUA_Achr8G26270_001	--		GSMUA_Achr3T24540_001	GSMUA_Achr3G24540_001	--		GSMUA_Achr5T06070_001	GSMUA_Achr5G06070_001	--		GSMUA_Achr8T34060_001	GSMUA_Achr8G34060_001	--
GSMUA_Achr3T31750_001	GSMUA_Achr3G31750_001	G-protein beta WD-40 repeat||WD40/YVTN repeat-like-containing domain||WD40 repeat||WD40 repeat, conserved site||WD40-repeat-containing domain||Protein kinase, catalytic domain||Protein kinase-like domain		GSMUA_Achr2T08070_001	GSMUA_Achr2G08070_001	Amino acid permease, conserved site||Amino acid/polyamine transporter I		GSMUA_AchrUn_randomT17870_001	GSMUA_AchrUn_randomG17870_001	Thaumatin, pathogenesis-related||Thaumatin, conserved site		GSMUA_Achr10T24850_001	GSMUA_Achr10G24850_001	3,4-dihydroxy-2-butanone 4-phosphate synthase, RibB||GTP cyclohydrolase II, RibA||DHBP synthase RibB-like alpha/beta domain||Riboflavin biosynthesis protein RibBA		GSMUA_Achr8T13570_001	GSMUA_Achr8G13570_001	Helix-loop-helix domain		GSMUA_Achr1T08440_001	GSMUA_Achr1G08440_001	Transcription factor, SBP-box
GSMUA_Achr7T19750_001	GSMUA_Achr7G19750_001	NADH:ubiquinone oxidoreductase intermediate-associated protein 30||Galactose-binding domain-like||NAD(P)-binding domain		GSMUA_Achr10T25430_001	GSMUA_Achr10G25430_001	Cation efflux protein cytoplasmic domain||Cation efflux protein transmembrane domain||Cation efflux protein		GSMUA_Achr8T16030_001	GSMUA_Achr8G16030_001	Heat shock protein DnaJ, N-terminal||HSP40/DnaJ peptide-binding||Chaperone DnaJ, C-terminal||Heat shock protein DnaJ, conserved site		GSMUA_Achr7T07990_001	GSMUA_Achr7G07990_001	--		GSMUA_Achr3T32010_001	GSMUA_Achr3G32010_001	GH3 auxin-responsive promoter||GH3 protein, group I		GSMUA_Achr6T17760_001	GSMUA_Achr6G17760_001	NIF system FeS cluster assembly, NifU, C-terminal
GSMUA_Achr5T05580_001	GSMUA_Achr5G05580_001	Tetratricopeptide repeat-containing domain||Cyclophilin-type peptidyl-prolyl cis-trans isomerase||Cyclophilin-like domain||Cyclophilin-like peptidyl-prolyl cis-trans isomerase domain||Tetratricopeptide repeat||Tetratricopeptide TPR-1||Tetratricopeptide-like helical		GSMUA_Achr9T12470_001	GSMUA_Achr9G12470_001	Lipoxygenase, C-terminal||Lipoxygenase, domain 3||Lipoxygenase, conserved site||Lipoxygenase, LH2||Lipase/lipooxygenase, PLAT/LH2||Lipoxygenase||Lipoxygenase, iron binding site||Lipoxygenase, plant		GSMUA_Achr6T11170_001	GSMUA_Achr6G11170_001	Protein phosphatase 2C-like||Protein phosphatase 2C||Protein phosphatase 2C, manganese/magnesium aspartate binding site		GSMUA_Achr9T05260_001	GSMUA_Achr9G05260_001	AP2/ERF transcription factor ERF/PTI6||DNA-binding, integrase-type||AP2/ERF domain		GSMUA_Achr6T07120_001	GSMUA_Achr6G07120_001	Helix-loop-helix domain||Transcription factor MYC/MYB N-terminal		GSMUA_Achr1T13710_001	GSMUA_Achr1G13710_001	Clp, N-terminal||ATPase, AAA-type, core||ClpA/B, conserved site 2||Double Clp-N motif||Clp ATPase, C-terminal||Chaperonin ClpA/B||P-loop containing nucleoside triphosphate hydrolase||Chaperonin ClpA/B, conserved site||AAA+ ATPase domain
GSMUA_Achr4T32450_001	GSMUA_Achr4G32450_001	--		GSMUA_Achr7T12880_001	GSMUA_Achr7G12880_001	--		GSMUA_Achr7T04180_001	GSMUA_Achr7G04180_001	Helix-loop-helix domain		GSMUA_Achr9T13110_001	GSMUA_Achr9G13110_001	Sugar/inositol transporter||General substrate transporter||Major facilitator superfamily domain||Sugar transporter, conserved site		GSMUA_Achr3T11410_001	GSMUA_Achr3G11410_001	Cation/H+ exchanger||Rossmann-like alpha/beta/alpha sandwich fold||Cation/H(+) exchanger, plant		GSMUA_Achr9T16790_001	GSMUA_Achr9G16790_001	Proteolipid membrane potential modulator
GSMUA_Achr5T17350_001	GSMUA_Achr5G17350_001	Monooxygenase, FAD-binding		GSMUA_Achr6T14810_001	GSMUA_Achr6G14810_001	START-like domain||Polyketide cyclase/dehydrase		GSMUA_Achr7T10820_001	GSMUA_Achr7G10820_001	--		GSMUA_Achr9T10510_001	GSMUA_Achr9G10510_001	RmlC-like jelly roll fold||Cysteamine dioxygenase||RmlC-like cupin domain		GSMUA_Achr2T07590_001	GSMUA_Achr2G07590_001	--		GSMUA_Achr9T18200_001	GSMUA_Achr9G18200_001	Chlorophyll A-B binding protein||Chlorophyll a/b binding protein domain||Chlorophyll A-B binding protein, plant
GSMUA_AchrUn_randomT06160_001	GSMUA_AchrUn_randomG06160_001	Pentatricopeptide repeat		GSMUA_Achr11T04110_001	GSMUA_Achr11G04110_001	Cytochrome b5		GSMUA_Achr11T22400_001	GSMUA_Achr11G22400_001	Phox/Bem1p||Plant regulator RWP-RK		GSMUA_Achr4T10830_001	GSMUA_Achr4G10830_001	--		GSMUA_Achr4T32270_001	GSMUA_Achr4G32270_001	Nucleotide-diphospho-sugar transferases		GSMUA_Achr5T05410_001	GSMUA_Achr5G05410_001	UDP-glucuronosyl/UDP-glucosyltransferase
GSMUA_Achr5T15400_001	GSMUA_Achr5G15400_001	CCT domain		GSMUA_Achr2T09300_001	GSMUA_Achr2G09300_001	Chlorophyll a/b binding protein domain||Chlorophyll A-B binding protein||Chlorophyll A-B binding protein, plant		GSMUA_Achr5T04570_001	GSMUA_Achr5G04570_001	NAD(P)-binding domain||Short-chain dehydrogenase/reductase SDR		GSMUA_AchrUn_randomT24820_001	GSMUA_AchrUn_randomG24820_001	DNA-binding WRKY		GSMUA_Achr4T25410_001	GSMUA_Achr4G25410_001	Cytochrome P450		GSMUA_AchrUn_randomT06210_001	GSMUA_AchrUn_randomG06210_001	Glutathione S-transferase, N-terminal||Thioredoxin-like fold||Glutathione S-transferase, C-terminal-like
GSMUA_Achr8T09510_001	GSMUA_Achr8G09510_001	Peptidase A1||Peptidase aspartic		GSMUA_Achr5T11830_001	GSMUA_Achr5G11830_001	Concanavalin A-like lectin/glucanase, subgroup||Gnk2-homologous domain||Protein kinase-like domain||Protein kinase, catalytic domain||Serine/threonine-protein kinase, active site||Serine/threonine- / dual-specificity protein kinase, catalytic domain||Protein kinase, ATP binding site		GSMUA_Achr4T15720_001	GSMUA_Achr4G15720_001	Peptidase S9, prolyl oligopeptidase, catalytic domain||Peptidase S9A, oligopeptidase, N-terminal||Six-bladed beta-propeller, TolB-like||Alpha/Beta hydrolase fold||Peptidase S9A, prolyl oligopeptidase		GSMUA_Achr6T02830_001	GSMUA_Achr6G02830_001	Domain of unknown function DUF292, eukaryotic		GSMUA_Achr3T08770_001	GSMUA_Achr3G08770_001	--		GSMUA_Achr10T15270_001	GSMUA_Achr10G15270_001	Chlorophyll A-B binding protein, plant||Chlorophyll A-B binding protein||Chlorophyll a/b binding protein domain
GSMUA_Achr6T01870_001	GSMUA_Achr6G01870_001	Periplasmic binding protein-like I||Ionotropic glutamate receptor, plant||Extracellular ligand-binding receptor||Ionotropic glutamate receptor||GPCR, family 3		GSMUA_Achr11T22020_001	GSMUA_Achr11G22020_001	DNA-binding, integrase-type||AP2/ERF domain		GSMUA_Achr11T10050_001	GSMUA_Achr11G10050_001	PDZ domain||Interphotoreceptor retinol-binding||ClpP/crotonase-like domain||C-terminal-processing peptidase S41A		GSMUA_Achr5T10440_001	GSMUA_Achr5G10440_001	Major facilitator superfamily domain||Major facilitator superfamily||SPX, N-terminal		GSMUA_Achr1T06150_001	GSMUA_Achr1G06150_001	Ribosomal protein L12 family		GSMUA_Achr6T24040_001	GSMUA_Achr6G24040_001	Ribosomal protein S14
GSMUA_Achr9T26150_001	GSMUA_Achr9G26150_001	Photosystem II PsbP, oxygen evolving complex||Mog1/PsbP, alpha/beta/alpha sandwich		GSMUA_Achr6T09010_001	GSMUA_Achr6G09010_001	--		GSMUA_Achr11T25450_001	GSMUA_Achr11G25450_001	Ribosomal protein L22e		GSMUA_Achr10T08560_001	GSMUA_Achr10G08560_001	Proteasome B-type subunit||Proteasome, beta-type subunit, conserved site||Proteasome, subunit alpha/beta||Nucleophile aminohydrolases, N-terminal		GSMUA_Achr9T14340_001	GSMUA_Achr9G14340_001	--		GSMUA_Achr8T10250_001	GSMUA_Achr8G10250_001	--
GSMUA_Achr6T30010_001	GSMUA_Achr6G30010_001	BTB/POZ fold||BTB/POZ-like||NPH3 domain||BTB/POZ		GSMUA_Achr7T04280_001	GSMUA_Achr7G04280_001	Light-dependent protochlorophyllide reductase||Short-chain dehydrogenase/reductase SDR||Glucose/ribitol dehydrogenase||NAD(P)-binding domain		GSMUA_Achr4T14450_001	GSMUA_Achr4G14450_001	Reversibly glycosylated polypeptide family		GSMUA_Achr9T11070_001	GSMUA_Achr9G11070_001	Serine/threonine-specific protein phosphatase/bis(5-nucleosyl)-tetraphosphatase||Metallo-dependent phosphatase-like||Metallophosphoesterase domain		GSMUA_Achr9T04490_001	GSMUA_Achr9G04490_001	Zinc/iron permease||Zinc/iron permease, fungal/plant		GSMUA_Achr2T12660_001	GSMUA_Achr2G12660_001	--
GSMUA_Achr11T06730_001	GSMUA_Achr11G06730_001	Glycoside hydrolase, catalytic domain||Glycoside hydrolase, family 1, active site||Glycoside hydrolase, family 1||Glycoside hydrolase, superfamily		GSMUA_Achr4T07320_001	GSMUA_Achr4G07320_001	Transcription factor GRAS		GSMUA_Achr4T08850_001	GSMUA_Achr4G08850_001	--		GSMUA_Achr4T27240_001	GSMUA_Achr4G27240_001	Domain of unknown function DUF296		GSMUA_Achr7T03670_001	GSMUA_Achr7G03670_001	Quinate/shikimate 5-dehydrogenase/glutamyl-tRNA reductase||Shikimate dehydrogenase substrate binding, N-terminal||Dehydroquinase class I||Aldolase-type TIM barrel||NAD(P)-binding domain||Shikimate dehydrogenase||Shikimate, quinate/shikimate dehydrogenase		GSMUA_Achr3T02330_001	GSMUA_Achr3G02330_001	--
GSMUA_Achr5T15120_001	GSMUA_Achr5G15120_001	Threonine dehydratase, C-terminal regulatory domain||Threonine dehydratase, biosynthetic||Serine/threonine dehydratase, pyridoxal-phosphate-binding site||Tryptophan synthase beta subunit-like PLP-dependent enzymes superfamily		GSMUA_Achr9T02810_001	GSMUA_Achr9G02810_001	Chlorophyll A-B binding protein, plant||Chlorophyll a/b binding protein domain||Chlorophyll A-B binding protein		GSMUA_Achr4T29670_001	GSMUA_Achr4G29670_001	Knottin||Gamma thionin||Gamma Purothionin		GSMUA_Achr6T31030_001	GSMUA_Achr6G31030_001	Auxin responsive SAUR protein		GSMUA_Achr10T20580_001	GSMUA_Achr10G20580_001	Nucleophile aminohydrolases, N-terminal||Proteasome, subunit alpha/beta||Proteasome A-type subunit||Proteasome, alpha-subunit, N-terminal domain		GSMUA_Achr10T16940_001	GSMUA_Achr10G16940_001	No apical meristem (NAM) protein
GSMUA_Achr3T14210_001	GSMUA_Achr3G14210_001	Late embryogenesis abundant protein, LEA-14		GSMUA_Achr7T25660_001	GSMUA_Achr7G25660_001	Acireductone dioxygenase ARD family||RmlC-like cupin domain||1,2-dihydroxy-3-keto-5-methylthiopentene dioxygenase, eukaryotes||RmlC-like jelly roll fold		GSMUA_Achr8T05560_001	GSMUA_Achr8G05560_001	--		GSMUA_Achr6T16800_001	GSMUA_Achr6G16800_001	Zinc finger, RING-type, conserved site||Peptidase S16, lon N-terminal||PUA-like domain||Zinc finger, RING/FYVE/PHD-type||Tetratricopeptide-like helical||Zinc finger, RING-type		GSMUA_Achr8T07890_001	GSMUA_Achr8G07890_001	Fructose-1,6-bisphosphatase class 1/Sedoheputulose-1,7-bisphosphatase||Fructose-1,6-bisphosphatase, active site||Fructose-1,6-bisphosphatase		GSMUA_Achr6T19290_001	GSMUA_Achr6G19290_001	--
GSMUA_Achr6T07680_001	GSMUA_Achr6G07680_001	Plastocyanin-like||Cupredoxin		GSMUA_Achr8T04880_001	GSMUA_Achr8G04880_001	NAD(P)-binding domain		GSMUA_Achr5T26420_001	GSMUA_Achr5G26420_001	--		GSMUA_Achr1T21010_001	GSMUA_Achr1G21010_001	Basic helix-loop-helix (bHLH) transcription factors BEE-like, plant||Helix-loop-helix domain		GSMUA_Achr3T15230_001	GSMUA_Achr3G15230_001	Protein of unknown function DUF506, plant		GSMUA_Achr9T17410_001	GSMUA_Achr9G17410_001	Alpha/Beta hydrolase fold
GSMUA_Achr6T03200_001	GSMUA_Achr6G03200_001	No apical meristem (NAM) protein		GSMUA_Achr10T15890_001	GSMUA_Achr10G15890_001	Peroxidase, active site||Haem peroxidase, plant/fungal/bacterial||Haem peroxidase||Plant peroxidase		GSMUA_Achr1T08720_001	GSMUA_Achr1G08720_001	Domain of unknown function DUF4220		GSMUA_Achr7T13210_001	GSMUA_Achr7G13210_001	Cytochrome P450, E-class, group II||Cytochrome P450		GSMUA_Achr10T26790_001	GSMUA_Achr10G26790_001	Ribosomal protein L29		GSMUA_Achr1T12870_001	GSMUA_Achr1G12870_001	P-loop containing nucleoside triphosphate hydrolase||ATPase, F1/V1/A1 complex, alpha/beta subunit, C-terminal||ATPase, alpha/beta subunit, nucleotide-binding domain, active site||AAA+ ATPase domain||ATPase, F1 complex, beta subunit||ATPase, F1/V1/A1 complex, alpha/beta subunit, nucleotide-binding domain||ATPase, F1 complex beta subunit/V1 complex, C-terminal
GSMUA_AchrUn_randomT00160_001	GSMUA_AchrUn_randomG00160_001	ABC transporter, conserved site||ABC transporter, transmembrane domain, type 1||ABC transporter-like||AAA+ ATPase domain||P-loop containing nucleoside triphosphate hydrolase		GSMUA_Achr1T02170_001	GSMUA_Achr1G02170_001	Barwin-related endoglucanase||Expansin/pollen allergen, DPBB domain||Pollen allergen/expansin, C-terminal||Barwin-like endoglucanase||Expansin/Lol pI		GSMUA_Achr7T10840_001	GSMUA_Achr7G10840_001	Metallophosphoesterase domain||Metallo-dependent phosphatase-like||Serine/threonine-specific protein phosphatase/bis(5-nucleosyl)-tetraphosphatase		GSMUA_Achr5T25820_001	GSMUA_Achr5G25820_001	--		GSMUA_Achr11T00600_001	GSMUA_Achr11G00600_001	Senescence regulator		GSMUA_Achr10T27050_001	GSMUA_Achr10G27050_001	Basic-leucine zipper domain
GSMUA_Achr11T07980_001	GSMUA_Achr11G07980_001	F-box domain, cyclin-like||Galactose oxidase, beta-propeller		GSMUA_Achr5T16000_001	GSMUA_Achr5G16000_001	NADP-dependent oxidoreductase domain||Aldo/keto reductase		GSMUA_Achr6T16040_001	GSMUA_Achr6G16040_001	Tubulin/FtsZ, C-terminal||Tubulin||Epsilon tubulin||Tubulin/FtsZ, 2-layer sandwich domain||Tubulin, C-terminal||Tubulin/FtsZ, GTPase domain||Tubulin, conserved site||Beta tubulin, autoregulation binding site		GSMUA_Achr8T29030_001	GSMUA_Achr8G29030_001	--		GSMUA_Achr6T34660_001	GSMUA_Achr6G34660_001	--		GSMUA_Achr8T19300_001	GSMUA_Achr8G19300_001	Peptidyl-prolyl cis-trans isomerase, PpiC-type
GSMUA_Achr4T11940_001	GSMUA_Achr4G11940_001	Heat shock protein 70 family||Heat shock protein 70, conserved site||Heat shock protein 70kD, C-terminal domain||Heat shock protein 70kD, peptide-binding domain		GSMUA_Achr8T01230_001	GSMUA_Achr8G01230_001	Fructose-bisphosphate aldolase, class-I||Aldolase-type TIM barrel||Fructose-bisphosphate aldolase class-I active site||Fructose-bisphosphate aldolase class-I, eukaryotic-type		GSMUA_Achr3T00400_001	GSMUA_Achr3G00400_001	Rubredoxin-type fold		GSMUA_Achr9T30590_001	GSMUA_Achr9G30590_001	--		GSMUA_AchrUn_randomT24350_001	GSMUA_AchrUn_randomG24350_001	Barwin-like endoglucanase||Expansin/Lol pI||Expansin||Barwin-related endoglucanase||Expansin/pollen allergen, DPBB domain		GSMUA_Achr6T12670_001	GSMUA_Achr6G12670_001	Chlorophyll a/b binding protein domain||Chlorophyll A-B binding protein||Chlorophyll A-B binding protein, plant
GSMUA_Achr2T13310_001	GSMUA_Achr2G13310_001	--		GSMUA_AchrUn_randomT18450_001	GSMUA_AchrUn_randomG18450_001	Terpenoid synthase||Terpene synthase, metal-binding domain||Terpene synthase-like||Terpenoid cyclases/protein prenyltransferase alpha-alpha toroid		GSMUA_Achr10T14160_001	GSMUA_Achr10G14160_001	Transcription factor, K-box||Transcription factor, MADS-box		GSMUA_Achr10T20590_001	GSMUA_Achr10G20590_001	Thiolase-like, subgroup||Chalcone/stilbene synthase, N-terminal||Chalcone/stilbene synthase, C-terminal||Thiolase-like		GSMUA_Achr9T21240_001	GSMUA_Achr9G21240_001	Sucrose synthase||Sucrose synthase, plant/cyanobacteria||Glycosyl transferase, family 1		GSMUA_Achr11T10050_001	GSMUA_Achr11G10050_001	PDZ domain||Interphotoreceptor retinol-binding||ClpP/crotonase-like domain||C-terminal-processing peptidase S41A
GSMUA_Achr8T22820_001	GSMUA_Achr8G22820_001	Heavy metal-associated domain, HMA		GSMUA_Achr6T07720_001	GSMUA_Achr6G07720_001	Strigolactone esterase D14 family||Alpha/beta hydrolase fold-1||Alpha/Beta hydrolase fold		GSMUA_Achr3T22680_001	GSMUA_Achr3G22680_001	--		GSMUA_Achr3T32010_001	GSMUA_Achr3G32010_001	GH3 auxin-responsive promoter||GH3 protein, group I		GSMUA_Achr9T10620_001	GSMUA_Achr9G10620_001	Ribose 5-phosphate isomerase, type A		GSMUA_Achr3T28090_001	GSMUA_Achr3G28090_001	Alpha/beta hydrolase fold-5||Alpha/Beta hydrolase fold
GSMUA_Achr9T05930_001	GSMUA_Achr9G05930_001	Homeodomain-like||SANT/Myb domain||Myb domain, plants||Myb domain		GSMUA_Achr4T02020_001	GSMUA_Achr4G02020_001	Plant peroxidase||Peroxidases heam-ligand binding site||Haem peroxidase, plant/fungal/bacterial||Haem peroxidase		GSMUA_Achr10T05970_001	GSMUA_Achr10G05970_001	Exo70 exocyst complex subunit||Cullin repeat-like-containing domain		GSMUA_Achr3T11410_001	GSMUA_Achr3G11410_001	Cation/H+ exchanger||Rossmann-like alpha/beta/alpha sandwich fold||Cation/H(+) exchanger, plant		GSMUA_Achr4T20290_001	GSMUA_Achr4G20290_001	Serine/threonine- / dual-specificity protein kinase, catalytic domain||Protein kinase, ATP binding site||Protein kinase-like domain||Protein kinase, catalytic domain||Serine/threonine-protein kinase, active site		GSMUA_Achr1T02230_001	GSMUA_Achr1G02230_001	Alpha amylase||Glycoside hydrolase, superfamily||Alpha-amylase, plant||Alpha-amylase, C-terminal beta-sheet||Glycoside hydrolase, family 13||Glycoside hydrolase, catalytic domain||Glycosyl hydrolase, family 13, subfamily, catalytic domain||Glycosyl hydrolase, family 13, all-beta||Glycosyl hydrolase, family 13, catalytic domain
GSMUA_Achr4T06800_001	GSMUA_Achr4G06800_001	Universal stress protein A||UspA||Rossmann-like alpha/beta/alpha sandwich fold		GSMUA_Achr5T17150_001	GSMUA_Achr5G17150_001	Glycoside hydrolase, family 19, catalytic||Chitin-binding, type 1||Chitin-binding, type 1, conserved site||Lysozyme-like domain		GSMUA_Achr1T10990_001	GSMUA_Achr1G10990_001	Ribosomal protein L14 domain||Ribosomal protein L14 conserved site||Ribosomal protein L14b/L23e		GSMUA_Achr2T07590_001	GSMUA_Achr2G07590_001	--		GSMUA_Achr4T09290_001	GSMUA_Achr4G09290_001	--		GSMUA_Achr1T22620_001	GSMUA_Achr1G22620_001	Oligosaccharyl transferase complex, subunit Wbp1
GSMUA_Achr3T15170_001	GSMUA_Achr3G15170_001	Aminotransferase, class IV||Aminotransferase, class IV, conserved site||Branched-chain amino acid aminotransferase II		GSMUA_Achr4T24140_001	GSMUA_Achr4G24140_001	NAD(P)-binding domain||Oxidoreductase, C-terminal||Oxidoreductase, N-terminal		GSMUA_Achr1T24800_001	GSMUA_Achr1G24800_001	Protein of unknown function DUF761, plant		GSMUA_Achr3T01450_001	GSMUA_Achr3G01450_001	Lipid phosphate phosphatase, plant||Phosphatidic acid phosphatase type 2/haloperoxidase		GSMUA_Achr6T05480_001	GSMUA_Achr6G05480_001	No apical meristem (NAM) protein		GSMUA_Achr2T14100_001	GSMUA_Achr2G14100_001	BTB/POZ fold||NPH3 domain
GSMUA_AchrUn_randomT04030_001	GSMUA_AchrUn_randomG04030_001	Dynamin central domain||Dynamin GTPase effector||Dynamin-type guanine nucleotide-binding (G) domain||P-loop containing nucleoside triphosphate hydrolase||Dynamin||Dynamin, GTPase region, conserved site||GTPase effector domain, GED||Dynamin, GTPase domain		GSMUA_Achr8T14130_001	GSMUA_Achr8G14130_001	Alpha/Beta hydrolase fold||Epoxide hydrolase-like||Alpha/beta hydrolase fold-1		GSMUA_Achr2T11130_001	GSMUA_Achr2G11130_001	Lipase, GDSL||Esterase, SGNH hydrolase-type		GSMUA_Achr4T32270_001	GSMUA_Achr4G32270_001	Nucleotide-diphospho-sugar transferases		GSMUA_Achr7T08300_001	GSMUA_Achr7G08300_001	Major facilitator superfamily domain||PTR2 family proton/oligopeptide symporter, conserved site||Proton-dependent oligopeptide transporter family		GSMUA_Achr1T17110_001	GSMUA_Achr1G17110_001	--
GSMUA_Achr6T15410_001	GSMUA_Achr6G15410_001	HAD-like domain||ATPase, P-type, K/Mg/Cd/Cu/Zn/Na/Ca/Na/H-transporter||ATPase, P-type phosphorylation site||ATPase, P-type, cytoplasmic domain N||ATPase, P-type, ATPase-associated domain||ATPase, P-type, transmembrane domain||ATPase, P-type cation-transporter, N-terminal||ATPase, P-type cation-transporter, C-terminal		GSMUA_Achr10T17110_001	GSMUA_Achr10G17110_001	Ribosomal protein L32e		GSMUA_Achr6T25110_001	GSMUA_Achr6G25110_001	Lipoxygenase, C-terminal||Lipoxygenase, domain 3||Lipoxygenase, plant||Lipoxygenase, conserved site||Lipoxygenase, LH2||Lipoxygenase||Lipase/lipooxygenase, PLAT/LH2		GSMUA_Achr4T20100_001	GSMUA_Achr4G20100_001	Protein-tyrosine phosphatase, dual specificity phosphatase, eukaryotic||Protein-tyrosine phosphatase-like||Protein-tyrosine phosphatase, active site||Protein-tyrosine phosphatase, SIW14-like		GSMUA_Achr2T07920_001	GSMUA_Achr2G07920_001	HAD-superfamily hydrolase, subfamily IA, variant 1||Pyrimidine 5-nucleotidase||HAD-like domain		GSMUA_AchrUn_randomT20930_001	GSMUA_AchrUn_randomG20930_001	Serine/threonine-protein kinase, active site||Protein kinase, catalytic domain||Protein kinase-like domain||Concanavalin A-like lectin/glucanase, subgroup||Serine-threonine/tyrosine-protein kinase catalytic domain||Serine/threonine- / dual-specificity protein kinase, catalytic domain
GSMUA_Achr11T03140_001	GSMUA_Achr11G03140_001	SPX, N-terminal||Major facilitator superfamily||Major facilitator superfamily domain		GSMUA_Achr8T21710_001	GSMUA_Achr8G21710_001	Chaperonin Cpn10||GroES-like		GSMUA_Achr6T09710_001	GSMUA_Achr6G09710_001	Ribulose bisphosphate carboxylase, small chain||Ribulose bisphosphate carboxylase small chain, domain||Ribulose-1,5-bisphosphate carboxylase small subunit, N-terminal		GSMUA_Achr10T19080_001	GSMUA_Achr10G19080_001	--		GSMUA_Achr9T03510_001	GSMUA_Achr9G03510_001	Folylpolyglutamate synthetase, conserved site||Folylpolyglutamate synthase, eukaryota||Mur ligase, C-terminal||Folylpolyglutamate synthetase||Mur ligase, central		GSMUA_Achr5T11830_001	GSMUA_Achr5G11830_001	Concanavalin A-like lectin/glucanase, subgroup||Gnk2-homologous domain||Protein kinase-like domain||Protein kinase, catalytic domain||Serine/threonine-protein kinase, active site||Serine/threonine- / dual-specificity protein kinase, catalytic domain||Protein kinase, ATP binding site
GSMUA_Achr6T25090_001	GSMUA_Achr6G25090_001	Lipoxygenase, conserved site||Lipoxygenase, LH2||Lipase/lipooxygenase, PLAT/LH2||Lipoxygenase||Lipoxygenase, C-terminal||Lipoxygenase, domain 3||Lipoxygenase, plant		GSMUA_Achr8T33830_001	GSMUA_Achr8G33830_001	--		GSMUA_Achr8T11030_001	GSMUA_Achr8G11030_001	--		GSMUA_Achr9T04490_001	GSMUA_Achr9G04490_001	Zinc/iron permease||Zinc/iron permease, fungal/plant		GSMUA_Achr10T08470_001	GSMUA_Achr10G08470_001	Glutathione S-transferase, N-terminal||Thioredoxin-like fold||Glutathione S-transferase, C-terminal||Glutathione S-transferase, C-terminal-like		GSMUA_Achr3T09010_001	GSMUA_Achr3G09010_001	Peptidase S10, serine carboxypeptidase||Alpha/Beta hydrolase fold||Peptidase S10, serine carboxypeptidase, active site
GSMUA_Achr10T07380_001	GSMUA_Achr10G07380_001	DNA/RNA-binding protein Alba-like		GSMUA_Achr4T33550_001	GSMUA_Achr4G33550_001	Pectin lyase fold/virulence factor||Pectin lyase fold||Pectinesterase inhibitor||Pectinesterase, catalytic||Pectinesterase, active site		GSMUA_Achr1T00480_001	GSMUA_Achr1G00480_001	AP2/ERF domain||DNA-binding, integrase-type		GSMUA_Achr3T17810_001	GSMUA_Achr3G17810_001	Cytochrome P450		GSMUA_Achr10T30600_001	GSMUA_Achr10G30600_001	Mitochodrial transcription termination factor-related		GSMUA_Achr2T17610_001	GSMUA_Achr2G17610_001	Thioredoxin, conserved site||Thioredoxin domain||Thioredoxin-like fold||Thioredoxin
GSMUA_Achr10T06050_001	GSMUA_Achr10G06050_001	DNA-binding WRKY		GSMUA_Achr2T16720_001	GSMUA_Achr2G16720_001	Protein kinase-like domain||Protein kinase, catalytic domain||Serine/threonine-protein kinase, active site||Serine/threonine- / dual-specificity protein kinase, catalytic domain||Protein kinase, ATP binding site||Serine-threonine/tyrosine-protein kinase catalytic domain		GSMUA_Achr7T26110_001	GSMUA_Achr7G26110_001	Nucleobase-ascorbate transporter 4-related||Xanthine/uracil/vitamin C permease		GSMUA_Achr3T02770_001	GSMUA_Achr3G02770_001	HAT dimerisation||Domain of unknown function DUF4413||Zinc finger, BED-type predicted||Ribonuclease H-like domain		GSMUA_Achr9T19310_001	GSMUA_Achr9G19310_001	Heavy metal-associated domain, HMA		GSMUA_Achr11T02670_001	GSMUA_Achr11G02670_001	Major facilitator superfamily domain||Major facilitator superfamily
GSMUA_Achr9T10600_001	GSMUA_Achr9G10600_001	Lin-54 family||CRC domain		GSMUA_Achr1T25500_001	GSMUA_Achr1G25500_001	U3 small nucleolar ribonucleoprotein complex, subunit Mpp10p		GSMUA_AchrUn_randomT07700_001	GSMUA_AchrUn_randomG07700_001	Multi antimicrobial extrusion protein		GSMUA_Achr8T07890_001	GSMUA_Achr8G07890_001	Fructose-1,6-bisphosphatase class 1/Sedoheputulose-1,7-bisphosphatase||Fructose-1,6-bisphosphatase, active site||Fructose-1,6-bisphosphatase		GSMUA_Achr4T24340_001	GSMUA_Achr4G24340_001	Protein of unknown function DUF827, plant		GSMUA_Achr6T03100_001	GSMUA_Achr6G03100_001	Glycosyl transferase, family 14
GSMUA_Achr3T29760_001	GSMUA_Achr3G29760_001	Ankyrin repeat||Zinc finger, CCCH-type||Ankyrin repeat-containing domain		GSMUA_Achr4T23000_001	GSMUA_Achr4G23000_001	NAF domain||Protein kinase-like domain||NAF/FISL domain||Serine/threonine- / dual-specificity protein kinase, catalytic domain||Protein kinase, ATP binding site||KA1 domain/Ssp2 C-terminal domain||Protein kinase, catalytic domain||Serine/threonine-protein kinase, active site		GSMUA_AchrUn_randomT18370_001	GSMUA_AchrUn_randomG18370_001	NmrA-like||NAD(P)-binding domain		GSMUA_Achr11T00600_001	GSMUA_Achr11G00600_001	Senescence regulator		GSMUA_Achr7T19200_001	GSMUA_Achr7G19200_001	Terpenoid cyclases/protein prenyltransferase alpha-alpha toroid||Terpenoid synthase||Terpene synthase, metal-binding domain||Terpene synthase-like		GSMUA_Achr6T19720_001	GSMUA_Achr6G19720_001	--
GSMUA_Achr9T26850_001	GSMUA_Achr9G26850_001	Natural resistance-associated macrophage protein		GSMUA_Achr4T11460_001	GSMUA_Achr4G11460_001	Ribosomal protein L14b/L23e||Ribosomal protein L14 domain||Ribosomal protein L14 conserved site		GSMUA_Achr2T16550_001	GSMUA_Achr2G16550_001	Helix-loop-helix domain		GSMUA_Achr5T13670_001	GSMUA_Achr5G13670_001	S-adenosyl-L-methionine-dependent methyltransferase-like||Putative S-adenosyl-L-methionine-dependent methyltransferase		GSMUA_Achr10T15400_001	GSMUA_Achr10G15400_001	Pyruvate kinase, alpha/beta||Pyruvate kinase, C-terminal||Pyruvate kinase, beta-barrel insert domain||Pyruvate/Phosphoenolpyruvate kinase||Pyruvate kinase||Pyruvate kinase, barrel||Pyruvate kinase-like, insert domain		GSMUA_Achr2T03980_001	GSMUA_Achr2G03980_001	Major intrinsic protein||Major intrinsic protein, conserved site||Aquaporin-like
GSMUA_Achr11T00310_001	GSMUA_Achr11G00310_001	K Homology domain, type 1||K Homology domain		GSMUA_Achr10T08560_001	GSMUA_Achr10G08560_001	Proteasome B-type subunit||Proteasome, beta-type subunit, conserved site||Proteasome, subunit alpha/beta||Nucleophile aminohydrolases, N-terminal		GSMUA_Achr9T07090_001	GSMUA_Achr9G07090_001	Nucleotide-binding, alpha-beta plait||RNA recognition motif domain		GSMUA_Achr4T17840_001	GSMUA_Achr4G17840_001	Glycoside hydrolase, family 14, conserved site||Glycoside hydrolase, superfamily||Glycoside hydrolase, catalytic domain||Glycoside hydrolase, family 14		GSMUA_Achr10T09460_001	GSMUA_Achr10G09460_001	Pyridoxal phosphate-dependent transferase, major domain||Pyridoxal-phosphate binding site||Pyridoxal phosphate-dependent decarboxylase||Pyridoxal phosphate-dependent transferase, major region, subdomain 1		GSMUA_Achr11T04410_001	GSMUA_Achr11G04410_001	Peptidase aspartic||Peptidase aspartic, active site||Peptidase A1
GSMUA_AchrUn_randomT25710_001	GSMUA_AchrUn_randomG25710_001	Translation elongation factor EFTu/EF1A, domain 2||Translation elongation/initiation factor/Ribosomal, beta-barrel||P-loop containing nucleoside triphosphate hydrolase||Protein synthesis factor, GTP-binding		GSMUA_Achr11T19980_001	GSMUA_Achr11G19980_001	Ribosomal protein S27e||Ribosomal protein S27e, zinc-binding domain||Ribosomal protein, zinc-binding domain		GSMUA_Achr4T21470_001	GSMUA_Achr4G21470_001	Methionine synthase, vitamin-B12 independent||Cobalamin-independent methionine synthase||Cobalamin (vitamin B12)-independent methionine synthase MetE, N-terminal		GSMUA_Achr5T12470_001	GSMUA_Achr5G12470_001	Domain of unknown function DUF4050		GSMUA_Achr4T10720_001	GSMUA_Achr4G10720_001	WD40 repeat, conserved site||WD40-repeat-containing domain||WD40/YVTN repeat-like-containing domain||G-protein beta WD-40 repeat||WD40 repeat		GSMUA_AchrUn_randomT19370_001	GSMUA_AchrUn_randomG19370_001	Malic enzyme, N-terminal||Malic oxidoreductase||Malic enzyme, conserved site||NAD(P)-binding domain||Malic enzyme, NAD-binding
GSMUA_Achr2T08070_001	GSMUA_Achr2G08070_001	Amino acid permease, conserved site||Amino acid/polyamine transporter I		GSMUA_Achr7T07850_001	GSMUA_Achr7G07850_001	--		GSMUA_Achr7T08960_001	GSMUA_Achr7G08960_001	Glycoside hydrolase, superfamily||Glycoside hydrolase, family 35||Glycoside hydrolase, catalytic domain||Galactose-binding domain-like		GSMUA_Achr6T35430_001	GSMUA_Achr6G35430_001	Pentatricopeptide repeat		GSMUA_Achr10T01400_001	GSMUA_Achr10G01400_001	Thiamin diphosphate-binding fold||Transketolase, C-terminal/Pyruvate-ferredoxin oxidoreductase, domain II||Deoxyxylulose-5-phosphate synthase||Transketolase-like, pyrimidine-binding domain||Transketolase, C-terminal||Transketolase, N-terminal||Transketolase binding site		GSMUA_Achr6T27730_001	GSMUA_Achr6G27730_001	Alcohol dehydrogenase GroES-like||GroES-like||Polyketide synthase, enoylreductase||Alcohol dehydrogenase superfamily, zinc-type
GSMUA_Achr7T16270_001	GSMUA_Achr7G16270_001	Drug/metabolite transporter||WAT1-related protein		GSMUA_Achr9T03440_001	GSMUA_Achr9G03440_001	Polyketide synthase, ketoreductase domain||NAD(P)-binding domain||Short-chain dehydrogenase/reductase, conserved site||Short-chain dehydrogenase/reductase SDR||Glucose/ribitol dehydrogenase		GSMUA_Achr10T11100_001	GSMUA_Achr10G11100_001	Cytochrome P450		GSMUA_Achr7T11190_001	GSMUA_Achr7G11190_001	GTPase effector domain, GED||Dynamin, GTPase domain||Dynamin||Dynamin, GTPase region, conserved site||P-loop containing nucleoside triphosphate hydrolase||Dynamin-type guanine nucleotide-binding (G) domain||Dynamin GTPase effector||Dynamin central domain		GSMUA_Achr6T34530_001	GSMUA_Achr6G34530_001	ABC transporter-like||Plant PDR ABC transporter associated||P-loop containing nucleoside triphosphate hydrolase||ABC-2 type transporter||ABC-transporter extracellular N-terminal domain||AAA+ ATPase domain		GSMUA_Achr2T19180_001	GSMUA_Achr2G19180_001	Nucleotide-diphospho-sugar transferases||Nucleotidyl transferase||Trimeric LpxA-like||Hexapeptide transferase, conserved site
GSMUA_AchrUn_randomT14560_001	GSMUA_AchrUn_randomG14560_001	Protein phosphatase 2C-like		GSMUA_Achr6T06840_001	GSMUA_Achr6G06840_001	NADH-ubiquinone reductase complex 1 MLRQ subunit		GSMUA_Achr8T20220_001	GSMUA_Achr8G20220_001	Cytochrome P450||Cytochrome P450, conserved site||Cytochrome P450, E-class, group I		GSMUA_Achr9T07180_001	GSMUA_Achr9G07180_001	Zinc finger, CCCH-type		GSMUA_Achr6T33880_001	GSMUA_Achr6G33880_001	Multicopper oxidase, type 2||Multicopper oxidase, copper-binding site||Multicopper oxidase, type 3||Multicopper oxidase, type 1||Cupredoxin		GSMUA_Achr5T09860_001	GSMUA_Achr5G09860_001	Alpha/Beta hydrolase fold||Protein kinase, ATP binding site||Serine/threonine- / dual-specificity protein kinase, catalytic domain||Concanavalin A-like lectin/glucanase, subgroup||Serine/threonine-protein kinase, active site||Protein kinase, catalytic domain||Serine-threonine/tyrosine-protein kinase catalytic domain||Protein kinase-like domain||Phospholipase/carboxylesterase/thioesterase
GSMUA_Achr10T25430_001	GSMUA_Achr10G25430_001	Cation efflux protein cytoplasmic domain||Cation efflux protein transmembrane domain||Cation efflux protein		GSMUA_Achr6T12890_001	GSMUA_Achr6G12890_001	Amino acid transporter, transmembrane		GSMUA_Achr2T03690_001	GSMUA_Achr2G03690_001	--		GSMUA_Achr9T03480_001	GSMUA_Achr9G03480_001	Fatty acid hydroxylase		GSMUA_Achr1T22330_001	GSMUA_Achr1G22330_001	Bulb-type lectin domain		GSMUA_Achr2T14210_001	GSMUA_Achr2G14210_001	--
GSMUA_Achr5T17950_001	GSMUA_Achr5G17950_001	Mitochondrial carrier domain||Mitochondrial substrate/solute carrier		GSMUA_Achr9T01150_001	GSMUA_Achr9G01150_001	GRAM		GSMUA_Achr4T16990_001	GSMUA_Achr4G16990_001	3-beta hydroxysteroid dehydrogenase/isomerase||NAD(P)-binding domain		GSMUA_Achr4T20290_001	GSMUA_Achr4G20290_001	Serine/threonine- / dual-specificity protein kinase, catalytic domain||Protein kinase, ATP binding site||Protein kinase-like domain||Protein kinase, catalytic domain||Serine/threonine-protein kinase, active site		GSMUA_Achr8T02120_001	GSMUA_Achr8G02120_001	Ankyrin repeat||PGG domain||Ankyrin repeat-containing domain		GSMUA_Achr8T00520_001	GSMUA_Achr8G00520_001	Glycoside hydrolase, family 38, central domain||Glycoside hydrolase/deacetylase, beta/alpha-barrel||Glycosyl hydrolase family 38, C-terminal||Glycoside hydrolase, families 57/38, central domain||Glycosyl hydrolase, family 13, all-beta||Glycoside hydrolase 38/57, N-terminal domain||Glycoside hydrolase-type carbohydrate-binding||Glycoside hydrolase, family 38, core
GSMUA_Achr4T32600_001	GSMUA_Achr4G32600_001	Glycosyl transferase, family 35||Glycogen/starch/alpha-glucan phosphorylase		GSMUA_Achr10T25420_001	GSMUA_Achr10G25420_001	Heavy metal-associated domain, HMA		GSMUA_Achr8T06900_001	GSMUA_Achr8G06900_001	Chloramphenicol acetyltransferase-like domain||Transferase		GSMUA_Achr4T09290_001	GSMUA_Achr4G09290_001	--		GSMUA_Achr10T23570_001	GSMUA_Achr10G23570_001	Protein kinase, ATP binding site||Serine/threonine- / dual-specificity protein kinase, catalytic domain||Protein kinase-like domain||Serine/threonine-protein kinase, active site||Protein kinase, catalytic domain		GSMUA_Achr8T15750_001	GSMUA_Achr8G15750_001	Protein kinase, ATP binding site||Leucine rich repeats (2 copies)||Serine/threonine- / dual-specificity protein kinase, catalytic domain||Leucine-rich repeat-containing N-terminal, type 2||Concanavalin A-like lectin/glucanase, subgroup||Serine/threonine-protein kinase, active site||Protein kinase, catalytic domain||Leucine-rich repeat||Leucine-rich repeat, typical subtype||Protein kinase-like dom…
GSMUA_Achr7T09470_001	GSMUA_Achr7G09470_001	Protein of unknown function DUF1677, plant		GSMUA_Achr3T14300_001	GSMUA_Achr3G14300_001	Domain of unknown function DUF3700||Nucleophile aminohydrolases, N-terminal		GSMUA_AchrUn_randomT02760_001	GSMUA_AchrUn_randomG02760_001	No apical meristem (NAM) protein		GSMUA_Achr6T05480_001	GSMUA_Achr6G05480_001	No apical meristem (NAM) protein		GSMUA_Achr6T15650_001	GSMUA_Achr6G15650_001	Adenosine/AMP deaminase active site||Adenosine/AMP deaminase domain||AMP deaminase		GSMUA_Achr2T11130_001	GSMUA_Achr2G11130_001	Lipase, GDSL||Esterase, SGNH hydrolase-type
GSMUA_Achr9T22030_001	GSMUA_Achr9G22030_001	Bifunctional nuclease		GSMUA_Achr11T01640_001	GSMUA_Achr11G01640_001	Remorin, C-terminal		GSMUA_Achr9T18290_001	GSMUA_Achr9G18290_001	Nucleobase-ascorbate transporter 4-related||Xanthine/uracil/vitamin C permease		GSMUA_Achr2T07920_001	GSMUA_Achr2G07920_001	HAD-superfamily hydrolase, subfamily IA, variant 1||Pyrimidine 5-nucleotidase||HAD-like domain		GSMUA_Achr6T15620_001	GSMUA_Achr6G15620_001	Phosphoinositide phosphatase SAC6/7/8||Synaptojanin, N-terminal		GSMUA_Achr4T06720_001	GSMUA_Achr4G06720_001	Leucine-rich repeat||Serine/threonine- / dual-specificity protein kinase, catalytic domain||Leucine-rich repeat-containing N-terminal, type 2||Protein kinase-like domain||Serine/threonine-protein kinase, active site||Protein kinase, catalytic domain
GSMUA_Achr6T28670_001	GSMUA_Achr6G28670_001	Light regulated Lir1		GSMUA_AchrUn_randomT02510_001	GSMUA_AchrUn_randomG02510_001	Hexapeptide transferase, conserved site||Trimeric LpxA-like||Bacterial transferase hexapeptide repeat		GSMUA_Achr3T06270_001	GSMUA_Achr3G06270_001	Plant peroxidase||Peroxidases heam-ligand binding site||Haem peroxidase||Peroxidase, active site||Haem peroxidase, plant/fungal/bacterial		GSMUA_Achr7T11420_001	GSMUA_Achr7G11420_001	Protein kinase, catalytic domain||Serine/threonine-protein kinase, active site||Concanavalin A-like lectin/glucanase, subgroup||Protein kinase-like domain||Serine-threonine/tyrosine-protein kinase catalytic domain		GSMUA_Achr9T06900_001	GSMUA_Achr9G06900_001	--		GSMUA_Achr11T10210_001	GSMUA_Achr11G10210_001	F-box domain, cyclin-like
GSMUA_Achr1T17220_001	GSMUA_Achr1G17220_001	Bifunctional inhibitor/plant lipid transfer protein/seed storage helical domain||Plant lipid transfer protein/Par allergen		GSMUA_Achr5T01070_001	GSMUA_Achr5G01070_001	Ribosomal protein L3, conserved site||Ribosomal protein L3||Translation elongation/initiation factor/Ribosomal, beta-barrel		GSMUA_Achr9T10210_001	GSMUA_Achr9G10210_001	No apical meristem (NAM) protein		GSMUA_Achr7T05470_001	GSMUA_Achr7G05470_001	Cytochrome c1, transmembrane anchor, C-terminal||Cytochrome c domain||Cytochrome c1		GSMUA_Achr4T27280_001	GSMUA_Achr4G27280_001	Protein of unknown function DUF597		GSMUA_Achr6T09710_001	GSMUA_Achr6G09710_001	Ribulose bisphosphate carboxylase, small chain||Ribulose bisphosphate carboxylase small chain, domain||Ribulose-1,5-bisphosphate carboxylase small subunit, N-terminal
GSMUA_Achr8T02420_001	GSMUA_Achr8G02420_001	--		GSMUA_Achr9T11180_001	GSMUA_Achr9G11180_001	Xyloglucan endotransglucosylase/hydrolase||Glycoside hydrolase, family 16||Glycoside hydrolase, family 16, active site||Concanavalin A-like lectin/glucanase, subgroup||Xyloglucan endo-transglycosylase, C-terminal||Beta-glucanase		GSMUA_Achr6T29610_001	GSMUA_Achr6G29610_001	Xylan biosynthesis protein IRX15/IRX15L||Putative polysaccharide biosynthesis protein		GSMUA_Achr8T20180_001	GSMUA_Achr8G20180_001	Profilin conserved site||Profilin, plant		GSMUA_Achr6T12310_001	GSMUA_Achr6G12310_001	Glycoside hydrolase, family 63||Six-hairpin glycosidase-like		GSMUA_Achr7T26160_001	GSMUA_Achr7G26160_001	F-box domain, cyclin-like
GSMUA_Achr4T18630_001	GSMUA_Achr4G18630_001	Serine/threonine-protein kinase, active site||Protein kinase, catalytic domain||Protein kinase-like domain||Serine/threonine- / dual-specificity protein kinase, catalytic domain		GSMUA_Achr9T04160_001	GSMUA_Achr9G04160_001	Protein of unknown function DUF538		GSMUA_Achr6T30830_001	GSMUA_Achr6G30830_001	SANT/Myb domain||Homeodomain-like||Myb domain		GSMUA_Achr1T07840_001	GSMUA_Achr1G07840_001	Aldehyde-lyase domain||Pyruvate/Phosphoenolpyruvate kinase		GSMUA_Achr3T05950_001	GSMUA_Achr3G05950_001	--		GSMUA_Achr6T12550_001	GSMUA_Achr6G12550_001	--
GSMUA_Achr1T19050_001	GSMUA_Achr1G19050_001	Spermidine/spermine synthase, eukaryotes||S-adenosyl-L-methionine-dependent methyltransferase-like||Polyamine biosynthesis domain, conserved site||Polyamine biosynthesis domain||Spermidine/spermine synthases family		GSMUA_AchrUn_randomT06200_001	GSMUA_AchrUn_randomG06200_001	Phosphoribosyltransferase C-terminal||C2 calcium-dependent membrane targeting		GSMUA_Achr8T30780_001	GSMUA_Achr8G30780_001	Metallo-dependent phosphatase-like||Metallophosphoesterase domain||Acid phosphatase, type 5		GSMUA_Achr7T19200_001	GSMUA_Achr7G19200_001	Terpenoid cyclases/protein prenyltransferase alpha-alpha toroid||Terpenoid synthase||Terpene synthase, metal-binding domain||Terpene synthase-like		GSMUA_Achr10T19340_001	GSMUA_Achr10G19340_001	LNS2, Lipin/Ned1/Smp2||HAD-like domain||Lipin, N-terminal		GSMUA_Achr3T07030_001	GSMUA_Achr3G07030_001	Oxoglutarate/iron-dependent dioxygenase||Isopenicillin N synthase-like||Non-haem dioxygenase N-terminal domain
GSMUA_Achr7T04280_001	GSMUA_Achr7G04280_001	Light-dependent protochlorophyllide reductase||Short-chain dehydrogenase/reductase SDR||Glucose/ribitol dehydrogenase||NAD(P)-binding domain		GSMUA_Achr9T30950_001	GSMUA_Achr9G30950_001	Uncharacterised protein family UPF0497, trans-membrane plant subgroup||Uncharacterised protein family UPF0497, trans-membrane plant		GSMUA_Achr6T05150_001	GSMUA_Achr6G05150_001	Mitochondrial carrier protein||Mitochondrial substrate/solute carrier||Mitochondrial carrier domain		GSMUA_Achr8T02490_001	GSMUA_Achr8G02490_001	Aldehyde dehydrogenase, C-terminal||Gamma-glutamyl phosphate reductase GPR, conserved site||Delta l-pyrroline-5-carboxylate synthetase||Gamma-glutamyl phosphate reductase GPR||Glutamate 5-kinase/delta-1-pyrroline-5-carboxylate synthase||Aspartate/glutamate/uridylate kinase||Glutamate/acetylglutamate kinase||Aldehyde/histidinol dehydrogenase||Aldehyde dehydrogenase, N-terminal||Glutamate 5-kinase,…		GSMUA_Achr3T05960_001	GSMUA_Achr3G05960_001	--		GSMUA_Achr4T08230_001	GSMUA_Achr4G08230_001	Inositol oxygenase
GSMUA_Achr7T25660_001	GSMUA_Achr7G25660_001	Acireductone dioxygenase ARD family||RmlC-like cupin domain||1,2-dihydroxy-3-keto-5-methylthiopentene dioxygenase, eukaryotes||RmlC-like jelly roll fold		GSMUA_Achr3T11650_001	GSMUA_Achr3G11650_001	Phosphofructokinase domain||Pyrophosphate-dependent phosphofructokinase PfpB||Pyrophosphate-dependent phosphofructokinase, alpha-helical		GSMUA_Achr4T26520_001	GSMUA_Achr4G26520_001	Major facilitator superfamily domain||Sugar transporter, conserved site||General substrate transporter		GSMUA_Achr5T07760_001	GSMUA_Achr5G07760_001	P-loop containing nucleoside triphosphate hydrolase||Small GTPase superfamily, ARF type||Small GTPase superfamily, Rab type||Small GTPase superfamily, SAR1-type||Small GTP-binding protein domain||Small GTPase superfamily, ARF/SAR type		GSMUA_Achr9T26140_001	GSMUA_Achr9G26140_001	No apical meristem (NAM) protein		GSMUA_AchrUn_randomT22250_001	GSMUA_AchrUn_randomG22250_001	Plant disease resistance response protein
GSMUA_Achr6T21640_001	GSMUA_Achr6G21640_001	EF-Hand 1, calcium-binding site||EF-hand-like domain||Calcium-binding EF-hand||Sodium/calcium exchanger membrane region		GSMUA_Achr4T07890_001	GSMUA_Achr4G07890_001	Chlorophyll A-B binding protein||Chlorophyll a/b binding protein domain||Chlorophyll A-B binding protein, plant		GSMUA_Achr11T24710_001	GSMUA_Achr11G24710_001	Glutathione S-transferase, C-terminal-like||Glutathione S-transferase, N-terminal||Thioredoxin-like fold		GSMUA_Achr2T04530_001	GSMUA_Achr2G04530_001	Tify		GSMUA_AchrUn_randomT21350_001	GSMUA_AchrUn_randomG21350_001	Amino acid/polyamine transporter I		GSMUA_Achr10T06770_001	GSMUA_Achr10G06770_001	Aquaporin-like||Major intrinsic protein||Major intrinsic protein, conserved site
GSMUA_Achr10T01380_001	GSMUA_Achr10G01380_001	Sugar/inositol transporter||Major facilitator superfamily domain||General substrate transporter		GSMUA_Achr6T32330_001	GSMUA_Achr6G32330_001	No apical meristem (NAM) protein		GSMUA_Achr6T06180_001	GSMUA_Achr6G06180_001	--		GSMUA_Achr10T01400_001	GSMUA_Achr10G01400_001	Thiamin diphosphate-binding fold||Transketolase, C-terminal/Pyruvate-ferredoxin oxidoreductase, domain II||Deoxyxylulose-5-phosphate synthase||Transketolase-like, pyrimidine-binding domain||Transketolase, C-terminal||Transketolase, N-terminal||Transketolase binding site		GSMUA_Achr8T10530_001	GSMUA_Achr8G10530_001	Domain of unknown function CP12		GSMUA_Achr3T30210_001	GSMUA_Achr3G30210_001	GH3 auxin-responsive promoter
GSMUA_Achr5T10270_001	GSMUA_Achr5G10270_001	Protein kinase-like domain||Concanavalin A-like lectin/glucanase, subgroup||Serine/threonine-protein kinase, active site||Protein kinase, catalytic domain||Serine/threonine- / dual-specificity protein kinase, catalytic domain		GSMUA_Achr9T30590_001	GSMUA_Achr9G30590_001	--		GSMUA_Achr9T20390_001	GSMUA_Achr9G20390_001	--		GSMUA_Achr6T33880_001	GSMUA_Achr6G33880_001	Multicopper oxidase, type 2||Multicopper oxidase, copper-binding site||Multicopper oxidase, type 3||Multicopper oxidase, type 1||Cupredoxin		GSMUA_Achr3T05710_001	GSMUA_Achr3G05710_001	Protein of unknown function DUF3223||Copper amine oxidase, N2/N3-terminal		GSMUA_Achr7T08960_001	GSMUA_Achr7G08960_001	Glycoside hydrolase, superfamily||Glycoside hydrolase, family 35||Glycoside hydrolase, catalytic domain||Galactose-binding domain-like
GSMUA_Achr4T27830_001	GSMUA_Achr4G27830_001	Multi antimicrobial extrusion protein		GSMUA_Achr10T22340_001	GSMUA_Achr10G22340_001	Small GTP-binding protein domain||Ribosomal protein S5 domain 2-type fold||Translation elongation/initiation factor/Ribosomal, beta-barrel||Translation elongation factor EFTu/EF1A, domain 2||Elongation factor G/III/V||Ribosomal protein S5 domain 2-type fold, subgroup||Translation elongation factor EFG/EF2, C-terminal||P-loop containing nucleoside triphosphate hydrolase||Protein synthesis factor, …		GSMUA_Achr11T11630_001	GSMUA_Achr11G11630_001	--		GSMUA_Achr1T22330_001	GSMUA_Achr1G22330_001	Bulb-type lectin domain		GSMUA_Achr11T08930_001	GSMUA_Achr11G08930_001	Rhodanese-like domain		GSMUA_Achr5T26340_001	GSMUA_Achr5G26340_001	Zinc finger, B-box
GSMUA_Achr6T13630_001	GSMUA_Achr6G13630_001	DNA-binding WRKY		GSMUA_Achr11T00660_001	GSMUA_Achr11G00660_001	tRNA pseudouridine synthase B family||Uncharacterised domain CHP00451||Pseudouridine synthase II||Pseudouridine synthase/archaeosine transglycosylase||PUA-like domain||Pseudouridine synthase, catalytic domain		GSMUA_Achr3T09230_001	GSMUA_Achr3G09230_001	Drug/metabolite transporter||WAT1-related protein		GSMUA_Achr1T10720_001	GSMUA_Achr1G10720_001	Short-chain dehydrogenase/reductase SDR||Glucose/ribitol dehydrogenase||NAD(P)-binding domain||Short-chain dehydrogenase/reductase, conserved site		GSMUA_Achr2T02880_001	GSMUA_Achr2G02880_001	SCAMP		GSMUA_Achr2T03690_001	GSMUA_Achr2G03690_001	--
GSMUA_Achr4T06930_001	GSMUA_Achr4G06930_001	EF-hand-like domain||Protein kinase-like domain||Protein kinase, catalytic domain||EF-Hand 1, calcium-binding site||Serine/threonine-protein kinase, active site||Serine/threonine- / dual-specificity protein kinase, catalytic domain||Calcium-binding EF-hand		GSMUA_Achr9T15190_001	GSMUA_Achr9G15190_001	--		GSMUA_Achr8T28480_001	GSMUA_Achr8G28480_001	Fe-S metabolism associated domain, SufE-like||Quinolinate synthetase A		GSMUA_Achr9T05610_001	GSMUA_Achr9G05610_001	Small GTPase superfamily, Ras type||Small GTPase superfamily, Rho type||P-loop containing nucleoside triphosphate hydrolase||Small GTP-binding protein domain||Small GTPase superfamily, Rab type||Small GTPase superfamily||Ran GTPase		GSMUA_Achr9T19250_001	GSMUA_Achr9G19250_001	Lipase/lipooxygenase, PLAT/LH2||Lipoxygenase||Lipoxygenase, LH2||Lipoxygenase, conserved site||Lipoxygenase, plant||Lipoxygenase, iron binding site||Lipoxygenase, C-terminal||Lipoxygenase, domain 3		GSMUA_Achr7T09900_001	GSMUA_Achr7G09900_001	Cysteine-rich transmembrane CYSTM domain
GSMUA_Achr3T13440_001	GSMUA_Achr3G13440_001	DNA-binding WRKY		GSMUA_Achr11T21410_001	GSMUA_Achr11G21410_001	Ribosomal protein L6, conserved site-2||Ribosomal protein L6||Ribosomal protein L6, alpha-beta domain		GSMUA_Achr6T14490_001	GSMUA_Achr6G14490_001	Phosphoenolpyruvate carboxylase||Phosphoenolpyruvate carboxylase, active site||Phosphoenolpyruvate carboxylase, bacterial/plant-type||Pyruvate/Phosphoenolpyruvate kinase		GSMUA_AchrUn_randomT02380_001	GSMUA_AchrUn_randomG02380_001	--		GSMUA_Achr9T21330_001	GSMUA_Achr9G21330_001	Plant organelle RNA recognition domain		GSMUA_Achr6T34210_001	GSMUA_Achr6G34210_001	Heat shock protein 70 family||Heat shock protein 70, conserved site
GSMUA_Achr1T02170_001	GSMUA_Achr1G02170_001	Barwin-related endoglucanase||Expansin/pollen allergen, DPBB domain||Pollen allergen/expansin, C-terminal||Barwin-like endoglucanase||Expansin/Lol pI		GSMUA_Achr6T30800_001	GSMUA_Achr6G30800_001	--		GSMUA_Achr7T12310_001	GSMUA_Achr7G12310_001	Bifunctional inhibitor/plant lipid transfer protein/seed storage helical domain		GSMUA_Achr2T13930_001	GSMUA_Achr2G13930_001	Homeodomain-like||SANT/Myb domain||Myb domain		GSMUA_Achr2T21470_001	GSMUA_Achr2G21470_001	Translocon-associated protein subunit beta		GSMUA_Achr1T22500_001	GSMUA_Achr1G22500_001	Ribosomal protein S3Ae, conserved site||40S ribosomal protein S1/3, eukaryotes||Ribosomal protein S3Ae
GSMUA_Achr5T06140_001	GSMUA_Achr5G06140_001	Bicarbonate transporter, C-terminal||Bicarbonate transporter, eukaryotic		GSMUA_Achr6T07120_001	GSMUA_Achr6G07120_001	Helix-loop-helix domain||Transcription factor MYC/MYB N-terminal		GSMUA_Achr2T18490_001	GSMUA_Achr2G18490_001	--		GSMUA_Achr6T15620_001	GSMUA_Achr6G15620_001	Phosphoinositide phosphatase SAC6/7/8||Synaptojanin, N-terminal		GSMUA_Achr2T18550_001	GSMUA_Achr2G18550_001	Cystathionine beta-synthase, core		GSMUA_Achr11T07830_001	GSMUA_Achr11G07830_001	Serine-threonine/tyrosine-protein kinase catalytic domain||Tetratricopeptide-like helical||Protein kinase-like domain||Protein kinase, catalytic domain
GSMUA_Achr4T22790_001	GSMUA_Achr4G22790_001	HSP40/DnaJ peptide-binding||Chaperone DnaJ||Heat shock protein DnaJ, N-terminal||Heat shock protein DnaJ, conserved site||Heat shock protein DnaJ, cysteine-rich domain||Chaperone DnaJ, C-terminal		GSMUA_Achr7T21670_001	GSMUA_Achr7G21670_001	Myb domain||Homeodomain-like||SANT/Myb domain		GSMUA_Achr4T11080_001	GSMUA_Achr4G11080_001	Mitochondrial inner membrane translocase subunit Tim17/Tim22/Tim23/peroxisomal protein PMP24		GSMUA_Achr9T06900_001	GSMUA_Achr9G06900_001	--		GSMUA_Achr11T16990_001	GSMUA_Achr11G16990_001	DNA helicase (DNA repair), Rad3 type||Domain of unknown function DUF1227||ATP-dependent helicase, C-terminal||Helicase, superfamily 1/2, ATP-binding domain, DinG/Rad3-type||Helicase-like, DEXD box c2 type||DEAD2||P-loop containing nucleoside triphosphate hydrolase||Xeroderma pigmentosum group D protein		GSMUA_Achr9T21710_001	GSMUA_Achr9G21710_001	ATPase, F1 complex, beta subunit||ATPase, F1/V1/A1 complex, alpha/beta subunit, nucleotide-binding domain||ATPase, F1 complex beta subunit/V1 complex, C-terminal||ATPase, alpha/beta subunit, N-terminal||P-loop containing nucleoside triphosphate hydrolase||ATPase, F1/V1/A1 complex, alpha/beta subunit, C-terminal||ATP synthase, F1 beta subunit||AAA+ ATPase domain||ATPase, alpha/beta subunit, nucleo…
GSMUA_Achr11T21520_001	GSMUA_Achr11G21520_001	Fatty acid hydroxylase		GSMUA_Achr3T31250_001	GSMUA_Achr3G31250_001	Cytochrome P450, conserved site||Cytochrome P450, E-class, group I||Cytochrome P450		GSMUA_Achr11T26490_001	GSMUA_Achr11G26490_001	Cytochrome P450, conserved site||Cytochrome P450		GSMUA_Achr4T27280_001	GSMUA_Achr4G27280_001	Protein of unknown function DUF597		GSMUA_Achr8T05970_001	GSMUA_Achr8G05970_001	Peptide methionine sulfoxide reductase||Methionine sulphoxide reductase B||Mss4-like		GSMUA_Achr3T17600_001	GSMUA_Achr3G17600_001	--
GSMUA_Achr10T24850_001	GSMUA_Achr10G24850_001	3,4-dihydroxy-2-butanone 4-phosphate synthase, RibB||GTP cyclohydrolase II, RibA||DHBP synthase RibB-like alpha/beta domain||Riboflavin biosynthesis protein RibBA		GSMUA_Achr5T07970_001	GSMUA_Achr5G07970_001	--		GSMUA_Achr4T16120_001	GSMUA_Achr4G16120_001	Basic helix-loop-helix (bHLH) transcription factors BEE-like, plant||Helix-loop-helix domain		GSMUA_Achr3T23400_001	GSMUA_Achr3G23400_001	Tetratricopeptide-like helical||Pentatricopeptide repeat		GSMUA_AchrUn_randomT15030_001	GSMUA_AchrUn_randomG15030_001	--		GSMUA_Achr3T02780_001	GSMUA_Achr3G02780_001	Chlorophyll A-B binding protein, plant||Chlorophyll a/b binding protein domain||Chlorophyll A-B binding protein
GSMUA_Achr8T17930_001	GSMUA_Achr8G17930_001	Calmodulin binding protein-like		GSMUA_Achr11T15630_001	GSMUA_Achr11G15630_001	Cytochrome P450, E-class, group I||Cytochrome P450, conserved site||Cytochrome P450		GSMUA_Achr5T02890_001	GSMUA_Achr5G02890_001	Autophagy protein Atg8 ubiquitin-like||Ubiquitin-related domain		GSMUA_Achr7T19820_001	GSMUA_Achr7G19820_001	Alpha/Beta hydrolase fold		GSMUA_Achr4T22120_001	GSMUA_Achr4G22120_001	Domain of unknown function DUF4409||Domain of unknown function DUF239		GSMUA_Achr7T07410_001	GSMUA_Achr7G07410_001	De-etiolated protein 1, Det1
GSMUA_Achr5T07490_001	GSMUA_Achr5G07490_001	DNA-binding WRKY		GSMUA_Achr9T26060_001	GSMUA_Achr9G26060_001	Thioredoxin-like fold||Glutathione S-transferase, N-terminal||Glutathione S-transferase, C-terminal||Glutathione S-transferase, C-terminal-like		GSMUA_Achr1T20800_001	GSMUA_Achr1G20800_001	Armadillo-type fold||Armadillo-like helical||Armadillo		GSMUA_Achr3T05950_001	GSMUA_Achr3G05950_001	--		GSMUA_Achr4T18130_001	GSMUA_Achr4G18130_001	Armadillo-type fold		GSMUA_Achr4T33330_001	GSMUA_Achr4G33330_001	Dormancyauxin associated
GSMUA_Achr7T07750_001	GSMUA_Achr7G07750_001	Major facilitator superfamily domain||Biopterin transport-related protein BT1		GSMUA_Achr8T08390_001	GSMUA_Achr8G08390_001	Band 7 protein||Prohibitin		GSMUA_Achr11T18370_001	GSMUA_Achr11G18370_001	Phosphoglycerate kinase, C-terminal||Phosphoglycerate kinase||Phosphoglycerate kinase, N-terminal||Phosphoglycerate kinase, conserved site		GSMUA_AchrUn_randomT14560_001	GSMUA_AchrUn_randomG14560_001	Protein phosphatase 2C-like		GSMUA_Achr6T05710_001	GSMUA_Achr6G05710_001	DNA-binding WRKY		GSMUA_Achr6T31010_001	GSMUA_Achr6G31010_001	Zinc finger, RING-type||Zinc finger, RING/FYVE/PHD-type
GSMUA_Achr6T08600_001	GSMUA_Achr6G08600_001	No apical meristem (NAM) protein		GSMUA_Achr8T33840_001	GSMUA_Achr8G33840_001	--		GSMUA_Achr5T28920_001	GSMUA_Achr5G28920_001	Hs1pro-1, C-terminal||Hs1pro-1, N-terminal		GSMUA_Achr9T24060_001	GSMUA_Achr9G24060_001	Lipase, GDSL||Esterase, SGNH hydrolase-type		GSMUA_Achr6T07500_001	GSMUA_Achr6G07500_001	Heavy metal-associated domain, HMA		GSMUA_Achr6T21290_001	GSMUA_Achr6G21290_001	S-adenosyl-L-methionine-dependent methyltransferase-like
GSMUA_Achr4T11840_001	GSMUA_Achr4G11840_001	--		GSMUA_Achr4T10790_001	GSMUA_Achr4G10790_001	Serine-threonine/tyrosine-protein kinase catalytic domain||Serine/threonine- / dual-specificity protein kinase, catalytic domain||Protein kinase, ATP binding site||Protein kinase, catalytic domain||Serine/threonine-protein kinase, active site||Protein kinase-like domain		GSMUA_Achr1T14430_001	GSMUA_Achr1G14430_001	Glycine cleavage system P protein||Pyridoxal phosphate-dependent transferase, major domain||Pyridoxal phosphate-dependent transferase, major region, subdomain 1||Glycine cleavage system P protein, homodimeric||Glycine cleavage system P-protein, N-terminal		GSMUA_Achr10T25910_001	GSMUA_Achr10G25910_001	Microtubule-associated protein, MAP65/ASE1-type		GSMUA_Achr7T23470_001	GSMUA_Achr7G23470_001	Phospholipase D family||C2 calcium-dependent membrane targeting||Phospholipase D/Transphosphatidylase||Phospholipase D, C-terminal		GSMUA_Achr6T26850_001	GSMUA_Achr6G26850_001	Phosphoenolpyruvate carboxylase, bacterial/plant-type||Pyruvate/Phosphoenolpyruvate kinase||Phosphoenolpyruvate carboxylase, active site||Phosphoenolpyruvate carboxylase
GSMUA_Achr3T16120_001	GSMUA_Achr3G16120_001	Galactose oxidase, beta-propeller||Kelch repeat type 1||F-box domain, cyclin-like||Kelch repeat type 2		GSMUA_Achr6T35130_001	GSMUA_Achr6G35130_001	Raffinose synthase||Aldolase-type TIM barrel||Glycoside hydrolase, superfamily		GSMUA_Achr3T23920_001	GSMUA_Achr3G23920_001	Kelch-type beta propeller		GSMUA_AchrUn_randomT21700_001	GSMUA_AchrUn_randomG21700_001	--		GSMUA_Achr8T30030_001	GSMUA_Achr8G30030_001	Acyl-CoA dehydrogenase/oxidase, N-terminal||Protein kinase-like domain||Acyl-CoA dehydrogenase/oxidase C-terminal||Acyl-CoA oxidase/dehydrogenase, central domain||Aminoglycoside phosphotransferase||Acyl-CoA dehydrogenase/oxidase		GSMUA_Achr3T09230_001	GSMUA_Achr3G09230_001	Drug/metabolite transporter||WAT1-related protein
GSMUA_Achr7T24130_001	GSMUA_Achr7G24130_001	Domain of unknown function DUF4408||Protein of unknown function DUF761, plant		GSMUA_Achr7T07960_001	GSMUA_Achr7G07960_001	Amino acid/polyamine transporter I		GSMUA_AchrUn_randomT00320_001	GSMUA_AchrUn_randomG00320_001	Prenylated rab acceptor PRA1		GSMUA_AchrUn_randomT21350_001	GSMUA_AchrUn_randomG21350_001	Amino acid/polyamine transporter I		GSMUA_Achr3T25740_001	GSMUA_Achr3G25740_001	Peptidase S10, serine carboxypeptidase||Alpha/Beta hydrolase fold		GSMUA_Achr4T24090_001	GSMUA_Achr4G24090_001	Chlorophyll A-B binding protein||Chlorophyll a/b binding protein domain||Chlorophyll A-B binding protein, plant
GSMUA_Achr9T19240_001	GSMUA_Achr9G19240_001	Palmitoyl protein thioesterase||Alpha/Beta hydrolase fold||Palmitoyl-protein thioesterase 1		GSMUA_Achr7T00300_001	GSMUA_Achr7G00300_001	Dormancyauxin associated		GSMUA_Achr5T24180_001	GSMUA_Achr5G24180_001	Serine/threonine- / dual-specificity protein kinase, catalytic domain||Protein kinase, ATP binding site||Serine-threonine/tyrosine-protein kinase catalytic domain||Protein kinase-like domain||Protein kinase, catalytic domain||Serine/threonine-protein kinase, active site		GSMUA_Achr1T27350_001	GSMUA_Achr1G27350_001	--		GSMUA_Achr8T20900_001	GSMUA_Achr8G20900_001	Histone H2B||Histone-fold||Histone core		GSMUA_Achr10T24540_001	GSMUA_Achr10G24540_001	Major facilitator superfamily||Major facilitator superfamily domain
GSMUA_Achr1T14540_001	GSMUA_Achr1G14540_001	ABC-transporter extracellular N-terminal domain		GSMUA_Achr11T24200_001	GSMUA_Achr11G24200_001	Amino acid transporter, transmembrane		GSMUA_Achr11T09090_001	GSMUA_Achr11G09090_001	Late embryogenesis abundant protein, LEA-14		GSMUA_Achr3T05710_001	GSMUA_Achr3G05710_001	Protein of unknown function DUF3223||Copper amine oxidase, N2/N3-terminal		GSMUA_Achr8T04870_001	GSMUA_Achr8G04870_001	--		GSMUA_Achr7T11330_001	GSMUA_Achr7G11330_001	Plant peroxidase||Peroxidases heam-ligand binding site||Peroxidase, active site||Haem peroxidase, plant/fungal/bacterial||Haem peroxidase
GSMUA_Achr9T04780_001	GSMUA_Achr9G04780_001	Serine/threonine- / dual-specificity protein kinase, catalytic domain||Calcium/calmodulin-dependent/calcium-dependent protein kinase||Protein kinase-like domain||NAF/FISL domain||Protein kinase, catalytic domain||Serine/threonine-protein kinase, active site||NAF domain		GSMUA_Achr9T16240_001	GSMUA_Achr9G16240_001	ABC transporter-like||Plant PDR ABC transporter associated||P-loop containing nucleoside triphosphate hydrolase||ABC-2 type transporter||ABC-transporter extracellular N-terminal domain||AAA+ ATPase domain		GSMUA_Achr6T32740_001	GSMUA_Achr6G32740_001	S-adenosyl-L-methionine-dependent methyltransferase-like||Methyltransferase FkbM||Methyltransferase type 11		GSMUA_Achr7T02130_001	GSMUA_Achr7G02130_001	S-adenosylmethionine synthetase, N-terminal||S-adenosylmethionine synthetase, C-terminal||S-adenosylmethionine synthetase||S-adenosylmethionine synthetase, conserved site||S-adenosylmethionine synthetase superfamily||S-adenosylmethionine synthetase, central domain		GSMUA_Achr7T27350_001	GSMUA_Achr7G27350_001	Amino acid transporter, transmembrane		GSMUA_Achr2T12690_001	GSMUA_Achr2G12690_001	Leucine-rich repeat
GSMUA_Achr3T20420_001	GSMUA_Achr3G20420_001	Phosphate-induced protein 1		GSMUA_Achr7T15740_001	GSMUA_Achr7G15740_001	SANT/Myb domain||Homeodomain-like||MYB-CC type transcription factor, LHEQLE-containing domain||Myb domain, plants||Myb domain		GSMUA_Achr10T00250_001	GSMUA_Achr10G00250_001	Importin-beta, N-terminal||Armadillo-like helical||Armadillo-type fold		GSMUA_Achr11T08930_001	GSMUA_Achr11G08930_001	Rhodanese-like domain		GSMUA_Achr5T01760_001	GSMUA_Achr5G01760_001	--		GSMUA_Achr11T26490_001	GSMUA_Achr11G26490_001	Cytochrome P450, conserved site||Cytochrome P450
GSMUA_Achr6T32290_001	GSMUA_Achr6G32290_001	No apical meristem (NAM) protein		GSMUA_Achr1T12800_001	GSMUA_Achr1G12800_001	Glycosyl transferase, family 28, C-terminal		GSMUA_Achr3T10740_001	GSMUA_Achr3G10740_001	--		GSMUA_Achr9T12830_001	GSMUA_Achr9G12830_001	Zinc finger, RING-type||Zinc finger, RING/FYVE/PHD-type||von Willebrand factor, type A||Copine		GSMUA_Achr11T17300_001	GSMUA_Achr11G17300_001	RNA recognition motif domain||Nucleotide-binding, alpha-beta plait		GSMUA_Achr2T11160_001	GSMUA_Achr2G11160_001	Lipase, GDSL||Esterase, SGNH hydrolase-type
GSMUA_Achr3T04010_001	GSMUA_Achr3G04010_001	Heat shock protein Hsp90, N-terminal||Ribosomal protein S5 domain 2-type fold||ATPase-like, ATP-binding domain||Heat shock protein Hsp90, conserved site||Heat shock protein Hsp90		GSMUA_Achr11T25140_001	GSMUA_Achr11G25140_001	DOG1 domain||Basic-leucine zipper domain		GSMUA_Achr5T06470_001	GSMUA_Achr5G06470_001	--		GSMUA_Achr11T24300_001	GSMUA_Achr11G24300_001	S-adenosyl-L-methionine-dependent methyltransferase-like		GSMUA_AchrUn_randomT29040_001	GSMUA_AchrUn_randomG29040_001	4Fe-4S ferredoxin, iron-sulphur binding, conserved site||NADH-plastoquinone oxidoreductase, subunit I||4Fe-4S ferredoxin-type, iron-sulpur binding domain		GSMUA_Achr1T20720_001	GSMUA_Achr1G20720_001	Phosphoenolpyruvate carboxylase, bacterial/plant-type||Pyruvate/Phosphoenolpyruvate kinase||Phosphoenolpyruvate carboxylase, active site||Phosphoenolpyruvate carboxylase
GSMUA_Achr9T00820_001	GSMUA_Achr9G00820_001	Protein of unknown function DUF3506		GSMUA_Achr8T20280_001	GSMUA_Achr8G20280_001	Major sperm protein||PapD-like||Ankyrin repeat||Ankyrin repeat-containing domain		GSMUA_Achr7T13960_001	GSMUA_Achr7G13960_001	Protein of unknown function DUF538		GSMUA_Achr9T19250_001	GSMUA_Achr9G19250_001	Lipase/lipooxygenase, PLAT/LH2||Lipoxygenase||Lipoxygenase, LH2||Lipoxygenase, conserved site||Lipoxygenase, plant||Lipoxygenase, iron binding site||Lipoxygenase, C-terminal||Lipoxygenase, domain 3		GSMUA_Achr6T35350_001	GSMUA_Achr6G35350_001	--		GSMUA_Achr9T11180_001	GSMUA_Achr9G11180_001	Xyloglucan endotransglucosylase/hydrolase||Glycoside hydrolase, family 16||Glycoside hydrolase, family 16, active site||Concanavalin A-like lectin/glucanase, subgroup||Xyloglucan endo-transglycosylase, C-terminal||Beta-glucanase
GSMUA_Achr4T21220_001	GSMUA_Achr4G21220_001	KIP1-like		GSMUA_Achr2T03620_001	GSMUA_Achr2G03620_001	Cytokinin riboside 5'-monophosphate phosphoribohydrolase LOG||LOG family		GSMUA_Achr7T17970_001	GSMUA_Achr7G17970_001	Helix-loop-helix domain		GSMUA_Achr11T01870_001	GSMUA_Achr11G01870_001	Protein of unknown function DUF789		GSMUA_Achr3T05800_001	GSMUA_Achr3G05800_001	DNA-binding, integrase-type||AP2/ERF domain		GSMUA_Achr5T24180_001	GSMUA_Achr5G24180_001	Serine/threonine- / dual-specificity protein kinase, catalytic domain||Protein kinase, ATP binding site||Serine-threonine/tyrosine-protein kinase catalytic domain||Protein kinase-like domain||Protein kinase, catalytic domain||Serine/threonine-protein kinase, active site
GSMUA_Achr4T03710_001	GSMUA_Achr4G03710_001	Ribose 5-phosphate isomerase, type A||Ribose-5-phosphate isomerase, type A, subgroup		GSMUA_Achr8T15080_001	GSMUA_Achr8G15080_001	DNA-binding WRKY||Pseudouridine synthase II||Uncharacterised domain CHP00451||tRNA pseudouridine synthase B family||PUA-like domain||Pseudouridine synthase, catalytic domain||Pseudouridine synthase/archaeosine transglycosylase		GSMUA_Achr6T25770_001	GSMUA_Achr6G25770_001	Isocitrate lyase/phosphorylmutase, conserved site||Pyruvate/Phosphoenolpyruvate kinase		GSMUA_Achr2T18550_001	GSMUA_Achr2G18550_001	Cystathionine beta-synthase, core		GSMUA_Achr9T18200_001	GSMUA_Achr9G18200_001	Chlorophyll A-B binding protein||Chlorophyll a/b binding protein domain||Chlorophyll A-B binding protein, plant		GSMUA_Achr8T14100_001	GSMUA_Achr8G14100_001	Oligopeptide transporter OPT superfamily
GSMUA_Achr8T01980_001	GSMUA_Achr8G01980_001	AP2/ERF domain||AP2-like ethylene-responsive transcription factor||DNA-binding, integrase-type		GSMUA_AchrUn_randomT22910_001	GSMUA_AchrUn_randomG22910_001	Oligosaccharyl transferase complex, subunit Wbp1		GSMUA_Achr9T29810_001	GSMUA_Achr9G29810_001	Male sterility, NAD-binding||Fatty acyl-CoA reductase||NAD(P)-binding domain		GSMUA_Achr6T31560_001	GSMUA_Achr6G31560_001	Terpenoid synthase||Squalene/phytoene synthase||Squalene/phytoene synthase, conserved site		GSMUA_AchrUn_randomT06210_001	GSMUA_AchrUn_randomG06210_001	Glutathione S-transferase, N-terminal||Thioredoxin-like fold||Glutathione S-transferase, C-terminal-like		GSMUA_Achr6T35940_001	GSMUA_Achr6G35940_001	Pyridoxal phosphate-dependent transferase, major region, subdomain 1||Pyridoxal phosphate-dependent transferase, major region, subdomain 2||Allinase, C-terminal||EGF-like, alliinase||Pyridoxal phosphate-dependent transferase, major domain
GSMUA_Achr6T03800_001	GSMUA_Achr6G03800_001	Coatomer, beta subunit, C-terminal||Armadillo-type fold||Coatomer beta subunit||Clathrin/coatomer adaptor, adaptin-like, N-terminal||Armadillo-like helical||Coatomer beta subunit, appendage platform domain		GSMUA_Achr5T00970_001	GSMUA_Achr5G00970_001	Ribosomal protein, zinc-binding domain||Ubiquitin subgroup||Ubiquitin-related domain||Ubiquitin conserved site||Ubiquitin||Ribosomal protein L40e		GSMUA_Achr2T12320_001	GSMUA_Achr2G12320_001	Serine/threonine- / dual-specificity protein kinase, catalytic domain||Protein kinase, ATP binding site||Protein kinase, catalytic domain||Serine/threonine-protein kinase, active site||Protein kinase-like domain		GSMUA_Achr7T19100_001	GSMUA_Achr7G19100_001	Histone core||Histone-fold||Histone H3		GSMUA_Achr10T15270_001	GSMUA_Achr10G15270_001	Chlorophyll A-B binding protein, plant||Chlorophyll A-B binding protein||Chlorophyll a/b binding protein domain		GSMUA_Achr3T15700_001	GSMUA_Achr3G15700_001	Protein of unknown function DUF502
GSMUA_Achr9T01150_001	GSMUA_Achr9G01150_001	GRAM		GSMUA_Achr5T08700_001	GSMUA_Achr5G08700_001	Ribosomal protein S3Ae||40S ribosomal protein S1/3, eukaryotes||Ribosomal protein S3Ae, conserved site		GSMUA_Achr9T23470_001	GSMUA_Achr9G23470_001	O-methyltransferase, caffeic acid-type||S-adenosyl-L-methionine-dependent methyltransferase-like||O-methyltransferase, family 2||Plant methyltransferase dimerisation||Winged helix-turn-helix transcription repressor DNA-binding		GSMUA_Achr8T05970_001	GSMUA_Achr8G05970_001	Peptide methionine sulfoxide reductase||Methionine sulphoxide reductase B||Mss4-like		GSMUA_Achr6T24040_001	GSMUA_Achr6G24040_001	Ribosomal protein S14		GSMUA_Achr1T13680_001	GSMUA_Achr1G13680_001	ClpP/crotonase-like domain||Crotonase, core
GSMUA_Achr6T09700_001	GSMUA_Achr6G09700_001	--		GSMUA_Achr2T22160_001	GSMUA_Achr2G22160_001	Acyl-CoA dehydrogenase/oxidase C-terminal||Acyl-CoA oxidase, C-terminal||Acyl-CoA dehydrogenase/oxidase||Acyl-CoA oxidase||Acyl-CoA oxidase/dehydrogenase, central domain		GSMUA_Achr7T22140_001	GSMUA_Achr7G22140_001	Serine/threonine-protein kinase, active site||Protein kinase, catalytic domain||Protein kinase, ATP binding site||Serine/threonine- / dual-specificity protein kinase, catalytic domain||Protein kinase-like domain||NAF/FISL domain||NAF domain||Calcium/calmodulin-dependent/calcium-dependent protein kinase		GSMUA_AchrUn_randomT15030_001	GSMUA_AchrUn_randomG15030_001	--		GSMUA_Achr10T22580_001	GSMUA_Achr10G22580_001	Zinc finger, RING/FYVE/PHD-type||Domain of unknown function DUF1117||Zinc finger, RING-type||RNA polymerase archaeal subunit P/eukaryotic subunit RPC10		GSMUA_Achr5T07270_001	GSMUA_Achr5G07270_001	AP2/ERF domain||DNA-binding, integrase-type||AP2-like ethylene-responsive transcription factor
GSMUA_Achr11T10660_001	GSMUA_Achr11G10660_001	Major facilitator superfamily domain||Nodulin-like		GSMUA_AchrUn_randomT24350_001	GSMUA_AchrUn_randomG24350_001	Barwin-like endoglucanase||Expansin/Lol pI||Expansin||Barwin-related endoglucanase||Expansin/pollen allergen, DPBB domain		GSMUA_Achr5T00470_001	GSMUA_Achr5G00470_001	Ribosomal protein L41		GSMUA_Achr1T26040_001	GSMUA_Achr1G26040_001	C2 calcium-dependent membrane targeting		GSMUA_Achr6T11170_001	GSMUA_Achr6G11170_001	Protein phosphatase 2C-like||Protein phosphatase 2C||Protein phosphatase 2C, manganese/magnesium aspartate binding site		GSMUA_Achr7T25220_001	GSMUA_Achr7G25220_001	Nucleobase-ascorbate transporter 1/2||Xanthine/uracil/vitamin C permease
GSMUA_Achr6T07390_001	GSMUA_Achr6G07390_001	AUX/IAA protein||DNA-binding pseudobarrel domain||B3 DNA binding domain||Auxin response factor||Phox/Bem1p		GSMUA_Achr9T17880_001	GSMUA_Achr9G17880_001	--		GSMUA_Achr1T15440_001	GSMUA_Achr1G15440_001	Protein of unknown function DUF827, plant		GSMUA_AchrUn_randomT20800_001	GSMUA_AchrUn_randomG20800_001	Protein of unknown function DUF3143		GSMUA_Achr3T20260_001	GSMUA_Achr3G20260_001	Prohibitin||Band 7 protein		GSMUA_Achr7T18980_001	GSMUA_Achr7G18980_001	Patatin/Phospholipase A2-related||Acyl transferase/acyl hydrolase/lysophospholipase
GSMUA_Achr5T01830_001	GSMUA_Achr5G01830_001	Ternary complex factor MIP1, leucine-zipper||Domain of unknown function DUF547		GSMUA_Achr6T20800_001	GSMUA_Achr6G20800_001	--		GSMUA_Achr6T24500_001	GSMUA_Achr6G24500_001	Multi antimicrobial extrusion protein		GSMUA_Achr6T02020_001	GSMUA_Achr6G02020_001	P-loop containing nucleoside triphosphate hydrolase||Protein synthesis factor, GTP-binding||Tr-type G domain, conserved site		GSMUA_Achr4T02810_001	GSMUA_Achr4G02810_001	Cytochrome P450, conserved site||Cytochrome P450, E-class, group I||Cytochrome P450		GSMUA_Achr10T05040_001	GSMUA_Achr10G05040_001	Zinc finger, CCCH-type||RNA recognition motif domain||Nucleotide-binding, alpha-beta plait
GSMUA_Achr6T16800_001	GSMUA_Achr6G16800_001	Zinc finger, RING-type, conserved site||Peptidase S16, lon N-terminal||PUA-like domain||Zinc finger, RING/FYVE/PHD-type||Tetratricopeptide-like helical||Zinc finger, RING-type		GSMUA_Achr10T27930_001	GSMUA_Achr10G27930_001	ABC transporter, conserved site||ABC transporter, transmembrane domain, type 1||ABC transporter-like||AAA+ ATPase domain||P-loop containing nucleoside triphosphate hydrolase		GSMUA_Achr9T02750_001	GSMUA_Achr9G02750_001	Ionotropic glutamate receptor, plant||Periplasmic binding protein-like I||Extracellular ligand-binding receptor||Ionotropic glutamate receptor		GSMUA_Achr8T18450_001	GSMUA_Achr8G18450_001	Protein of unknown function DUF2359, TMEM214		GSMUA_Achr10T16940_001	GSMUA_Achr10G16940_001	No apical meristem (NAM) protein		GSMUA_Achr9T28710_001	GSMUA_Achr9G28710_001	MobB-type P-loop domain||Polyribonucleotide 5-hydroxyl-kinase Clp1||Pre-mRNA cleavage complex II Clp1||P-loop containing nucleoside triphosphate hydrolase
GSMUA_Achr6T05610_001	GSMUA_Achr6G05610_001	RNA recognition motif domain||Nucleotide-binding, alpha-beta plait||Ataxin-2, C-terminal		GSMUA_Achr8T26020_001	GSMUA_Achr8G26020_001	Pyridoxal phosphate phosphatase-related||HAD-superfamily hydrolase, subfamily IB, PSPase-like||Phosphatase PHOSPHO-type||HAD-like domain		GSMUA_Achr4T10010_001	GSMUA_Achr4G10010_001	--		GSMUA_Achr2T18450_001	GSMUA_Achr2G18450_001	Pectinacetylesterase||Alpha/Beta hydrolase fold		GSMUA_Achr5T14830_001	GSMUA_Achr5G14830_001	Beta tubulin, autoregulation binding site||Tubulin, conserved site||Tubulin/FtsZ, 2-layer sandwich domain||Tubulin/FtsZ, C-terminal||Tubulin/FtsZ, GTPase domain||Alpha tubulin||Tubulin		GSMUA_Achr5T24500_001	GSMUA_Achr5G24500_001	--
GSMUA_Achr9T19810_001	GSMUA_Achr9G19810_001	Vacuolar protein sorting-associate Vta1, N-terminal		GSMUA_Achr9T21710_001	GSMUA_Achr9G21710_001	ATPase, F1 complex, beta subunit||ATPase, F1/V1/A1 complex, alpha/beta subunit, nucleotide-binding domain||ATPase, F1 complex beta subunit/V1 complex, C-terminal||ATPase, alpha/beta subunit, N-terminal||P-loop containing nucleoside triphosphate hydrolase||ATPase, F1/V1/A1 complex, alpha/beta subunit, C-terminal||ATP synthase, F1 beta subunit||AAA+ ATPase domain||ATPase, alpha/beta subunit, nucleo…		GSMUA_Achr4T19910_001	GSMUA_Achr4G19910_001	Six-hairpin glycosidase-like||Glycoside hydrolase, family 9||Six-hairpin glycosidase		GSMUA_Achr7T21610_001	GSMUA_Achr7G21610_001	Multi antimicrobial extrusion protein		GSMUA_Achr8T07490_001	GSMUA_Achr8G07490_001	S1/P1 nuclease||Phospholipase C/P1 nuclease domain		GSMUA_Achr9T01460_001	GSMUA_Achr9G01460_001	Heat shock protein DnaJ, cysteine-rich domain
GSMUA_Achr2T06930_001	GSMUA_Achr2G06930_001	HAD-superfamily hydrolase, subfamily IA, variant 1||HAD-superfamily hydrolase, subfamily IA, REG-2-like||HAD-like domain		GSMUA_Achr4T31990_001	GSMUA_Achr4G31990_001	Auxin responsive SAUR protein		GSMUA_Achr6T32780_001	GSMUA_Achr6G32780_001	DNA-binding, integrase-type||AP2/ERF domain		GSMUA_Achr3T25740_001	GSMUA_Achr3G25740_001	Peptidase S10, serine carboxypeptidase||Alpha/Beta hydrolase fold		GSMUA_Achr10T30820_001	GSMUA_Achr10G30820_001	Engulfment/cell motility, ELMO		GSMUA_Achr6T20120_001	GSMUA_Achr6G20120_001	--
GSMUA_Achr5T04020_001	GSMUA_Achr5G04020_001	Peptide chain release factor class I/class II		GSMUA_Achr2T15360_001	GSMUA_Achr2G15360_001	Transmembrane protein TauE like		GSMUA_Achr8T22090_001	GSMUA_Achr8G22090_001	--		GSMUA_Achr8T20900_001	GSMUA_Achr8G20900_001	Histone H2B||Histone-fold||Histone core		GSMUA_Achr11T25560_001	GSMUA_Achr11G25560_001	Metallophosphoesterase domain||Serine/threonine protein phosphatase, BSU1||Serine/threonine-specific protein phosphatase/bis(5-nucleosyl)-tetraphosphatase||Metallo-dependent phosphatase-like		GSMUA_Achr3T05080_001	GSMUA_Achr3G05080_001	Immunoglobulin-like fold
GSMUA_Achr5T07370_001	GSMUA_Achr5G07370_001	K+ potassium transporter		GSMUA_Achr8T23120_001	GSMUA_Achr8G23120_001	Auxin efflux carrier, plant type||Auxin efflux carrier		GSMUA_Achr1T14020_001	GSMUA_Achr1G14020_001	P-loop containing nucleoside triphosphate hydrolase||NB-ARC||Leucine-rich repeat, typical subtype||Leucine rich repeats (2 copies)		GSMUA_Achr8T04870_001	GSMUA_Achr8G04870_001	--		GSMUA_Achr11T22400_001	GSMUA_Achr11G22400_001	Phox/Bem1p||Plant regulator RWP-RK		GSMUA_Achr9T23470_001	GSMUA_Achr9G23470_001	O-methyltransferase, caffeic acid-type||S-adenosyl-L-methionine-dependent methyltransferase-like||O-methyltransferase, family 2||Plant methyltransferase dimerisation||Winged helix-turn-helix transcription repressor DNA-binding
GSMUA_Achr8T13220_001	GSMUA_Achr8G13220_001	Amino acid transporter, transmembrane		GSMUA_Achr3T22570_001	GSMUA_Achr3G22570_001	Uricase||Uricase, conserved site		GSMUA_Achr1T20470_001	GSMUA_Achr1G20470_001	SPX, N-terminal||EXS, C-terminal		GSMUA_Achr7T27350_001	GSMUA_Achr7G27350_001	Amino acid transporter, transmembrane		GSMUA_Achr3T31220_001	GSMUA_Achr3G31220_001	Cytochrome P450||Cytochrome P450, E-class, group I||Cytochrome P450, conserved site		GSMUA_Achr11T18790_001	GSMUA_Achr11G18790_001	Serine/threonine-protein kinase, active site||Protein kinase, catalytic domain||Protein kinase-like domain||Protein kinase, ATP binding site||Serine/threonine- / dual-specificity protein kinase, catalytic domain
GSMUA_Achr5T22900_001	GSMUA_Achr5G22900_001	--		GSMUA_Achr7T14740_001	GSMUA_Achr7G14740_001	Leucine-rich repeat-containing N-terminal, type 2||Protein kinase, ATP binding site||Serine/threonine- / dual-specificity protein kinase, catalytic domain||Serine/threonine-protein kinase, active site||Protein kinase, catalytic domain||Leucine-rich repeat||Leucine-rich repeat, typical subtype||Protein kinase-like domain		GSMUA_Achr5T21160_001	GSMUA_Achr5G21160_001	Zinc finger, RING-CH-type||Protein of unknown function DUF3675||Zinc finger, RING/FYVE/PHD-type		GSMUA_Achr4T20830_001	GSMUA_Achr4G20830_001	Glycoside hydrolase, catalytic domain||Galactose-binding domain-like||D-galactoside/L-rhamnose binding SUEL lectin domain||Glycoside hydrolase, family 35, conserved site||Glycoside hydrolase, superfamily||Glycoside hydrolase, family 35		GSMUA_Achr1T01840_001	GSMUA_Achr1G01840_001	--		GSMUA_Achr7T02770_001	GSMUA_Achr7G02770_001	Helix-loop-helix domain||Basic helix-loop-helix (bHLH) transcription factors BEE-like, plant
GSMUA_Achr2T07220_001	GSMUA_Achr2G07220_001	Protein kinase-like domain||Concanavalin A-like lectin/glucanase, subgroup||Serine/threonine-protein kinase, active site||Protein kinase, catalytic domain||Protein kinase, ATP binding site||Serine/threonine- / dual-specificity protein kinase, catalytic domain||Wall-associated receptor kinase galacturonan-binding domain		GSMUA_Achr9T19250_001	GSMUA_Achr9G19250_001	Lipase/lipooxygenase, PLAT/LH2||Lipoxygenase||Lipoxygenase, LH2||Lipoxygenase, conserved site||Lipoxygenase, plant||Lipoxygenase, iron binding site||Lipoxygenase, C-terminal||Lipoxygenase, domain 3		GSMUA_Achr6T35920_001	GSMUA_Achr6G35920_001	Hypersensitive-induced response protein||Band 7 protein||Stomatin		GSMUA_Achr6T14110_001	GSMUA_Achr6G14110_001	DEAD2||Helicase-like, DEXD box c2 type||ATP-dependent helicase, C-terminal||Helicase, superfamily 1/2, ATP-binding domain, DinG/Rad3-type||P-loop containing nucleoside triphosphate hydrolase||DNA helicase (DNA repair), Rad3 type||Helicase, superfamily 1/2, ATP-binding domain		GSMUA_Achr1T08310_001	GSMUA_Achr1G08310_001	--		GSMUA_Achr5T09050_001	GSMUA_Achr5G09050_001	JAB1/Mov34/MPN/PAD-1
GSMUA_Achr5T07340_001	GSMUA_Achr5G07340_001	Protein phosphatase 2C||Protein phosphatase 2C, manganese/magnesium aspartate binding site||Protein phosphatase 2C-like		GSMUA_Achr4T33530_001	GSMUA_Achr4G33530_001	Tpt phosphate/phosphoenolpyruvate translocator||Domain of unknown function DUF250||Drug/metabolite transporter		GSMUA_Achr2T23050_001	GSMUA_Achr2G23050_001	Cytochrome P450, E-class, group I||Cytochrome P450, conserved site||Cytochrome P450		GSMUA_AchrUn_randomT29040_001	GSMUA_AchrUn_randomG29040_001	4Fe-4S ferredoxin, iron-sulphur binding, conserved site||NADH-plastoquinone oxidoreductase, subunit I||4Fe-4S ferredoxin-type, iron-sulpur binding domain		GSMUA_AchrUn_randomT19960_001	GSMUA_AchrUn_randomG19960_001	Outer membrane protein/outer membrane enzyme PagP , beta-barrel		GSMUA_Achr1T15440_001	GSMUA_Achr1G15440_001	Protein of unknown function DUF827, plant
GSMUA_Achr9T13820_001	GSMUA_Achr9G13820_001	Glycoside hydrolase, family 16, active site||Concanavalin A-like lectin/glucanase, subgroup||Xyloglucan endo-transglycosylase, C-terminal||Glycoside hydrolase, family 16		GSMUA_Achr1T25570_001	GSMUA_Achr1G25570_001	--		GSMUA_Achr8T17390_001	GSMUA_Achr8G17390_001	Protein kinase-like domain||Serine-threonine/tyrosine-protein kinase catalytic domain||Leucine-rich repeat||Serine/threonine-protein kinase, active site||Protein kinase, catalytic domain||Concanavalin A-like lectin/glucanase, subgroup||Malectin-like carbohydrate-binding domain||Protein kinase, ATP binding site||Serine/threonine- / dual-specificity protein kinase, catalytic domain		GSMUA_Achr6T35350_001	GSMUA_Achr6G35350_001	--		GSMUA_Achr6T36350_001	GSMUA_Achr6G36350_001	Heat shock protein 70, conserved site||Heat shock protein 70kD, C-terminal domain||Heat shock protein 70 family||Heat shock protein 70kD, peptide-binding domain		GSMUA_Achr6T24500_001	GSMUA_Achr6G24500_001	Multi antimicrobial extrusion protein
GSMUA_Achr10T20590_001	GSMUA_Achr10G20590_001	Thiolase-like, subgroup||Chalcone/stilbene synthase, N-terminal||Chalcone/stilbene synthase, C-terminal||Thiolase-like		GSMUA_Achr6T06370_001	GSMUA_Achr6G06370_001	Pyridoxal phosphate-dependent transferase, major region, subdomain 1||Pyridoxal phosphate-dependent transferase, major domain||Pyridoxal phosphate-dependent decarboxylase		GSMUA_Achr3T07400_001	GSMUA_Achr3G07400_001	Very-long-chain 3-ketoacyl-CoA synthase||3-Oxoacyl-[acyl-carrier-protein (ACP)] synthase III C-terminal||Thiolase-like||FAE1/Type III polyketide synthase-like protein||Thiolase-like, subgroup		GSMUA_Achr1T13710_001	GSMUA_Achr1G13710_001	Clp, N-terminal||ATPase, AAA-type, core||ClpA/B, conserved site 2||Double Clp-N motif||Clp ATPase, C-terminal||Chaperonin ClpA/B||P-loop containing nucleoside triphosphate hydrolase||Chaperonin ClpA/B, conserved site||AAA+ ATPase domain		GSMUA_Achr1T22710_001	GSMUA_Achr1G22710_001	General substrate transporter||Sugar transporter, conserved site||Major facilitator superfamily domain||Sugar/inositol transporter||Di-trans-poly-cis-decaprenylcistransferase-like		GSMUA_AchrUn_randomT20820_001	GSMUA_AchrUn_randomG20820_001	NAD(P)-binding domain
GSMUA_Achr4T02110_001	GSMUA_Achr4G02110_001	Ionotropic glutamate receptor||Periplasmic binding protein-like I||Extracellular ligand-binding receptor		GSMUA_Achr1T14930_001	GSMUA_Achr1G14930_001	Blue (type 1) copper protein||Blue (type 1) copper domain||Plastocyanin||Blue (type 1) copper protein, binding site||Cupredoxin		GSMUA_Achr5T05550_001	GSMUA_Achr5G05550_001	Peptidyl-prolyl cis-trans isomerase, FKBP-type||Peptidyl-prolyl cis-trans isomerase, FKBP-type, domain		GSMUA_Achr3T05800_001	GSMUA_Achr3G05800_001	DNA-binding, integrase-type||AP2/ERF domain		GSMUA_Achr7T21020_001	GSMUA_Achr7G21020_001	Ribosomal protein L34Ae||Protein of unknown function DUF1666		GSMUA_Achr11T03970_001	GSMUA_Achr11G03970_001	Pectinacetylesterase
GSMUA_Achr11T09560_001	GSMUA_Achr11G09560_001	Translation initiation factor IF6		GSMUA_Achr4T18190_001	GSMUA_Achr4G18190_001	--		GSMUA_Achr5T11190_001	GSMUA_Achr5G11190_001	Protein of unknown function DUF4228		GSMUA_Achr4T30640_001	GSMUA_Achr4G30640_001	Nucleic acid-binding, OB-fold||tRNA-binding domain		GSMUA_Achr4T30990_001	GSMUA_Achr4G30990_001	Heat shock transcription factor family||Winged helix-turn-helix transcription repressor DNA-binding||Heat shock factor (HSF)-type, DNA-binding||Heat shock transcription factor, plant		GSMUA_Achr8T22090_001	GSMUA_Achr8G22090_001	--
GSMUA_Achr3T01450_001	GSMUA_Achr3G01450_001	Lipid phosphate phosphatase, plant||Phosphatidic acid phosphatase type 2/haloperoxidase		GSMUA_Achr10T29670_001	GSMUA_Achr10G29670_001	Protein-tyrosine phosphatase-like||Protein-tyrosine phosphatase, dual specificity phosphatase, eukaryotic||Protein-tyrosine phosphatase, active site||Protein-tyrosine phosphatase, SIW14-like		GSMUA_Achr4T28230_001	GSMUA_Achr4G28230_001	Zinc finger, C2H2||Zinc finger C2H2-type/integrase DNA-binding domain||Zinc finger, C2H2-like		GSMUA_Achr8T26270_001	GSMUA_Achr8G26270_001	--		GSMUA_Achr6T14550_001	GSMUA_Achr6G14550_001	Protein kinase, ATP binding site||Concanavalin A-like lectin/glucanase, subgroup||Protein kinase-like domain||Protein kinase, catalytic domain||Serine/threonine-protein kinase, active site		GSMUA_Achr1T01390_001	GSMUA_Achr1G01390_001	Metallophosphoesterase domain||Metallo-dependent phosphatase-like||Serine/threonine-specific protein phosphatase/bis(5-nucleosyl)-tetraphosphatase
GSMUA_Achr11T03420_001	GSMUA_Achr11G03420_001	P-loop containing nucleoside triphosphate hydrolase||ATPase, AAA-type, core||AAA+ ATPase domain		GSMUA_Achr9T12800_001	GSMUA_Achr9G12800_001	NB-ARC||P-loop containing nucleoside triphosphate hydrolase		GSMUA_Achr6T08150_001	GSMUA_Achr6G08150_001	Exostosin-like		GSMUA_Achr10T07700_001	GSMUA_Achr10G07700_001	Conserved hypothetical protein CHP01589, plant		GSMUA_Achr5T04570_001	GSMUA_Achr5G04570_001	NAD(P)-binding domain||Short-chain dehydrogenase/reductase SDR		GSMUA_Achr9T02940_001	GSMUA_Achr9G02940_001	Acyl-CoA N-acyltransferase||GNAT domain
GSMUA_Achr6T12090_001	GSMUA_Achr6G12090_001	Xanthine/uracil/vitamin C permease||Adenine/guanine permease AZG2		GSMUA_Achr8T23450_001	GSMUA_Achr8G23450_001	UDP-glucuronosyl/UDP-glucosyltransferase		GSMUA_Achr10T22730_001	GSMUA_Achr10G22730_001	Metallothionein, family 15, plant		GSMUA_Achr7T21770_001	GSMUA_Achr7G21770_001	No apical meristem (NAM) protein		GSMUA_Achr1T01940_001	GSMUA_Achr1G01940_001	Cytochrome P450, conserved site||Cytochrome P450, E-class, group I||Cytochrome P450		GSMUA_Achr4T13530_001	GSMUA_Achr4G13530_001	Zinc finger, RING-CH-type||Zinc finger, RING/FYVE/PHD-type||Protein of unknown function DUF3675
GSMUA_Achr4T25410_001	GSMUA_Achr4G25410_001	Cytochrome P450		GSMUA_Achr7T11420_001	GSMUA_Achr7G11420_001	Protein kinase, catalytic domain||Serine/threonine-protein kinase, active site||Concanavalin A-like lectin/glucanase, subgroup||Protein kinase-like domain||Serine-threonine/tyrosine-protein kinase catalytic domain		GSMUA_Achr2T19940_001	GSMUA_Achr2G19940_001	Heat shock protein DnaJ, cysteine-rich domain		GSMUA_Achr9T18200_001	GSMUA_Achr9G18200_001	Chlorophyll A-B binding protein||Chlorophyll a/b binding protein domain||Chlorophyll A-B binding protein, plant		GSMUA_Achr2T05520_001	GSMUA_Achr2G05520_001	Cation/H+ exchanger||Cation/H+ exchanger, CPA1 family		GSMUA_Achr9T23540_001	GSMUA_Achr9G23540_001	Leucine-rich repeat||Serine-threonine/tyrosine-protein kinase catalytic domain||Protein kinase-like domain||Protein kinase, catalytic domain
GSMUA_Achr6T19930_001	GSMUA_Achr6G19930_001	Leucine-rich repeat, typical subtype||Leucine-rich repeat||Protein kinase-like domain||Serine/threonine- / dual-specificity protein kinase, catalytic domain||Leucine rich repeats (2 copies)||Leucine-rich repeat-containing N-terminal, type 2||Concanavalin A-like lectin/glucanase, subgroup||Serine/threonine-protein kinase, active site||Protein kinase, catalytic domain		GSMUA_Achr1T04570_001	GSMUA_Achr1G04570_001	Photosystem I PsaN, reaction centre subunit N		GSMUA_AchrUn_randomT16890_001	GSMUA_AchrUn_randomG16890_001	Helix-loop-helix domain		GSMUA_Achr5T05410_001	GSMUA_Achr5G05410_001	UDP-glucuronosyl/UDP-glucosyltransferase		GSMUA_Achr3T09340_001	GSMUA_Achr3G09340_001	Protein kinase, catalytic domain||KA1 domain/Ssp2 C-terminal domain||Serine/threonine-protein kinase, active site||Serine/threonine- / dual-specificity protein kinase, catalytic domain||Protein kinase, ATP binding site||NAF/FISL domain||Protein kinase-like domain||NAF domain		GSMUA_Achr10T22240_001	GSMUA_Achr10G22240_001	Aquaporin-like||Major intrinsic protein||Major intrinsic protein, conserved site
GSMUA_Achr3T14360_001	GSMUA_Achr3G14360_001	Catalase, mono-functional, haem-containing, clades 1 and 3||Catalase immune-responsive domain||Catalase core domain||Catalase, mono-functional, haem-containing||Catalase haem-binding site||Catalase active site||Catalase-like domain		GSMUA_Achr11T25030_001	GSMUA_Achr11G25030_001	Nucleotide-binding, alpha-beta plait||RNA recognition motif domain||Zinc finger, CCCH-type		GSMUA_Achr9T16020_001	GSMUA_Achr9G16020_001	Lipoxygenase, LH2||Lipase/lipooxygenase, PLAT/LH2||Lipoxygenase||Lipoxygenase, conserved site||Lipoxygenase, domain 3||Lipoxygenase, C-terminal||Lipoxygenase, plant		GSMUA_Achr6T11170_001	GSMUA_Achr6G11170_001	Protein phosphatase 2C-like||Protein phosphatase 2C||Protein phosphatase 2C, manganese/magnesium aspartate binding site		GSMUA_Achr11T09670_001	GSMUA_Achr11G09670_001	WD40/YVTN repeat-like-containing domain||WD40 repeat||WD40-repeat-containing domain||WD40 repeat, conserved site||Quinonprotein alcohol dehydrogenase-like		GSMUA_Achr4T05240_001	GSMUA_Achr4G05240_001	Zinc finger, C2H2-like||C2H2 zinc finger protein, plant||Zinc finger, C2H2||Zinc finger C2H2-type/integrase DNA-binding domain
GSMUA_Achr3T17660_001	GSMUA_Achr3G17660_001	Sphingomyelin synthase-like domain		GSMUA_Achr4T28370_001	GSMUA_Achr4G28370_001	Protein kinase-like domain||Leucine-rich repeat, typical subtype||Leucine-rich repeat||Protein kinase, catalytic domain||Serine/threonine-protein kinase, active site||Concanavalin A-like lectin/glucanase, subgroup||Leucine-rich repeat-containing N-terminal, type 2||Leucine rich repeats (2 copies)||Serine/threonine- / dual-specificity protein kinase, catalytic domain		GSMUA_Achr9T15040_001	GSMUA_Achr9G15040_001	Glycosyltransferase AER61, uncharacterised		GSMUA_Achr10T01950_001	GSMUA_Achr10G01950_001	Glycoside hydrolase, family 47		GSMUA_Achr2T12530_001	GSMUA_Achr2G12530_001	Peptidyl-prolyl cis-trans isomerase, FKBP-type||Peptidyl-prolyl cis-trans isomerase, FKBP-type, domain		GSMUA_Achr2T14220_001	GSMUA_Achr2G14220_001	--
GSMUA_Achr10T19080_001	GSMUA_Achr10G19080_001	--		GSMUA_Achr9T15480_001	GSMUA_Achr9G15480_001	Flavoprotein pyridine nucleotide cytochrome reductase||Moybdenum cofactor oxidoreductase, dimerisation||Cytochrome b5||Immunoglobulin E-set||Eukaryotic molybdopterin oxidoreductase||Cytochrome b5, heme-binding site||Oxidoreductase FAD/NAD(P)-binding||Oxidoreductase, molybdopterin-binding domain		GSMUA_AchrUn_randomT00540_001	GSMUA_AchrUn_randomG00540_001	Photosystem I PsaN, reaction centre subunit N		GSMUA_Achr2T12660_001	GSMUA_Achr2G12660_001	--		GSMUA_Achr7T27390_001	GSMUA_Achr7G27390_001	AMP-dependent synthetase/ligase||AMP-binding, conserved site		GSMUA_Achr9T25430_001	GSMUA_Achr9G25430_001	Galectin, carbohydrate recognition domain||Concanavalin A-like lectin/glucanase, subgroup||Glycosyl transferase, family 31
GSMUA_Achr9T18210_001	GSMUA_Achr9G18210_001	Chlorophyll A-B binding protein, plant||Chlorophyll a/b binding protein domain		GSMUA_Achr9T03550_001	GSMUA_Achr9G03550_001	Mitochondrial substrate/solute carrier||Mitochondrial brown fat uncoupling protein||Mitochondrial carrier domain		GSMUA_Achr6T04200_001	GSMUA_Achr6G04200_001	Domain of unknown function DUF4308		GSMUA_AchrUn_randomT22140_001	GSMUA_AchrUn_randomG22140_001	--		GSMUA_Achr1T01410_001	GSMUA_Achr1G01410_001	UDP-glucuronosyl/UDP-glucosyltransferase		GSMUA_Achr8T23080_001	GSMUA_Achr8G23080_001	Protein of unknown function DUF4228
GSMUA_Achr4T03620_001	GSMUA_Achr4G03620_001	General substrate transporter||Sugar transporter, conserved site||Major facilitator superfamily domain||Sugar/inositol transporter		GSMUA_Achr3T18150_001	GSMUA_Achr3G18150_001	Prephenate dehydratase, conserved site||Prephenate dehydratase		GSMUA_Achr1T21070_001	GSMUA_Achr1G21070_001	Protein of unknown function DUF1639		GSMUA_Achr2T02460_001	GSMUA_Achr2G02460_001	Serine/threonine- / dual-specificity protein kinase, catalytic domain||Protein kinase, ATP binding site||Concanavalin A-like lectin/glucanase, subgroup||Protein kinase-like domain||Protein kinase, catalytic domain||Serine/threonine-protein kinase, active site		GSMUA_Achr4T14450_001	GSMUA_Achr4G14450_001	Reversibly glycosylated polypeptide family		GSMUA_Achr7T07750_001	GSMUA_Achr7G07750_001	Major facilitator superfamily domain||Biopterin transport-related protein BT1
GSMUA_Achr3T08120_001	GSMUA_Achr3G08120_001	--		GSMUA_Achr1T25190_001	GSMUA_Achr1G25190_001	Auxin efflux carrier||Auxin efflux carrier, plant type		GSMUA_Achr3T17520_001	GSMUA_Achr3G17520_001	Annexin repeat||Annexin		GSMUA_Achr5T14830_001	GSMUA_Achr5G14830_001	Beta tubulin, autoregulation binding site||Tubulin, conserved site||Tubulin/FtsZ, 2-layer sandwich domain||Tubulin/FtsZ, C-terminal||Tubulin/FtsZ, GTPase domain||Alpha tubulin||Tubulin		GSMUA_Achr1T12890_001	GSMUA_Achr1G12890_001	Ribosomal protein S5, N-terminal||Ribosomal protein S5 domain 2-type fold, subgroup||Ribosomal protein S5||Double-stranded RNA-binding-like||Ribosomal protein S5 domain 2-type fold||Ribosomal protein S5, C-terminal		GSMUA_Achr1T13010_001	GSMUA_Achr1G13010_001	Domain of unknown function CP12
GSMUA_Achr8T16330_001	GSMUA_Achr8G16330_001	Pentatricopeptide repeat		GSMUA_Achr6T17700_001	GSMUA_Achr6G17700_001	Aldehyde dehydrogenase, N-terminal||Aldehyde dehydrogenase NAD(P)-dependent||Aldehyde/histidinol dehydrogenase||Aldehyde dehydrogenase domain||Aldehyde dehydrogenase, C-terminal		GSMUA_AchrUn_randomT01180_001	GSMUA_AchrUn_randomG01180_001	--		GSMUA_Achr3T31630_001	GSMUA_Achr3G31630_001	P-loop containing nucleoside triphosphate hydrolase||ATPase, AAA-type, core||AAA+ ATPase domain||Peptidase M41		GSMUA_Achr4T21820_001	GSMUA_Achr4G21820_001	tRNA-dihydrouridine synthase||Zinc finger, CCCH-type||tRNA-dihydrouridine synthase, conserved site||Aldolase-type TIM barrel		GSMUA_Achr7T18880_001	GSMUA_Achr7G18880_001	Zeaxanthin epoxidase||SMAD/FHA domain||Forkhead-associated (FHA) domain||Monooxygenase, FAD-binding
GSMUA_Achr3T02770_001	GSMUA_Achr3G02770_001	HAT dimerisation||Domain of unknown function DUF4413||Zinc finger, BED-type predicted||Ribonuclease H-like domain		GSMUA_AchrUn_randomT20830_001	GSMUA_AchrUn_randomG20830_001	--		GSMUA_Achr9T26370_001	GSMUA_Achr9G26370_001	Multi antimicrobial extrusion protein		GSMUA_Achr10T30820_001	GSMUA_Achr10G30820_001	Engulfment/cell motility, ELMO		GSMUA_Achr8T05560_001	GSMUA_Achr8G05560_001	--		GSMUA_Achr6T03630_001	GSMUA_Achr6G03630_001	--
GSMUA_AchrUn_randomT17810_001	GSMUA_AchrUn_randomG17810_001	Uncharacterised protein family Ycf19		GSMUA_Achr8T16750_001	GSMUA_Achr8G16750_001	Protein of unknown function DUF1399		GSMUA_Achr4T23520_001	GSMUA_Achr4G23520_001	Reversibly glycosylated polypeptide family		GSMUA_Achr7T10820_001	GSMUA_Achr7G10820_001	--		GSMUA_Achr8T07300_001	GSMUA_Achr8G07300_001	Drug/metabolite transporter||Tpt phosphate/phosphoenolpyruvate translocator||Domain of unknown function DUF250		GSMUA_Achr10T14610_001	GSMUA_Achr10G14610_001	Lipase, GDSL||Esterase, SGNH hydrolase-type
GSMUA_Achr9T27960_001	GSMUA_Achr9G27960_001	Zinc finger, RING-CH-type||Zinc finger, RING-type||Zinc finger, RING/FYVE/PHD-type		GSMUA_Achr5T09230_001	GSMUA_Achr5G09230_001	Chlorophyll A-B binding protein, plant||Chlorophyll a/b binding protein domain||Chlorophyll A-B binding protein		GSMUA_Achr9T26580_001	GSMUA_Achr9G26580_001	Zinc finger C2H2-type/integrase DNA-binding domain||Zinc finger, C2H2		GSMUA_Achr11T22400_001	GSMUA_Achr11G22400_001	Phox/Bem1p||Plant regulator RWP-RK		GSMUA_Achr5T02180_001	GSMUA_Achr5G02180_001	Glycosyl transferase, family 8||Nucleotide-diphospho-sugar transferases		GSMUA_AchrUn_randomT16890_001	GSMUA_AchrUn_randomG16890_001	Helix-loop-helix domain
GSMUA_Achr4T31080_001	GSMUA_Achr4G31080_001	Lipase, GDSL||Esterase, SGNH hydrolase-type		GSMUA_Achr4T11170_001	GSMUA_Achr4G11170_001	DNA double-strand break repair and VJ recombination XRCC4||DNA double-strand break repair and VJ recombination XRCC4, C-terminal||DNA double-strand break repair and VJ recombination XRCC4, N-terminal		GSMUA_Achr9T14370_001	GSMUA_Achr9G14370_001	CO/COL/TOC1, conserved site||Tify		GSMUA_Achr3T31220_001	GSMUA_Achr3G31220_001	Cytochrome P450||Cytochrome P450, E-class, group I||Cytochrome P450, conserved site		GSMUA_Achr5T11830_001	GSMUA_Achr5G11830_001	Concanavalin A-like lectin/glucanase, subgroup||Gnk2-homologous domain||Protein kinase-like domain||Protein kinase, catalytic domain||Serine/threonine-protein kinase, active site||Serine/threonine- / dual-specificity protein kinase, catalytic domain||Protein kinase, ATP binding site		GSMUA_Achr5T04290_001	GSMUA_Achr5G04290_001	Serine/threonine- / dual-specificity protein kinase, catalytic domain||Protein kinase, catalytic domain||Serine/threonine-protein kinase, active site||Protein kinase-like domain
GSMUA_Achr6T14330_001	GSMUA_Achr6G14330_001	Cyclic nucleotide-binding-like||Potassium channel, voltage-dependent, EAG/ELK/ERG||RmlC-like jelly roll fold||Ion transport domain||Cyclic nucleotide-binding domain		GSMUA_Achr10T01400_001	GSMUA_Achr10G01400_001	Thiamin diphosphate-binding fold||Transketolase, C-terminal/Pyruvate-ferredoxin oxidoreductase, domain II||Deoxyxylulose-5-phosphate synthase||Transketolase-like, pyrimidine-binding domain||Transketolase, C-terminal||Transketolase, N-terminal||Transketolase binding site		GSMUA_Achr3T30130_001	GSMUA_Achr3G30130_001	Lateral organ boundaries, LOB		GSMUA_Achr7T16010_001	GSMUA_Achr7G16010_001	Rab-GTPase-TBC domain		GSMUA_AchrUn_randomT03100_001	GSMUA_AchrUn_randomG03100_001	NADH:ubiquinone oxidoreductase, subunit 1/F420H2 oxidoreductase subunit H||NADH:ubiquinone oxidoreductase, subunit 1, conserved site		GSMUA_Achr1T10410_001	GSMUA_Achr1G10410_001	Peptidyl-tRNA hydrolase II domain||Peptidyl-tRNA hydrolase, PTH2
GSMUA_Achr7T26840_001	GSMUA_Achr7G26840_001	CheY-like superfamily||ATPase-like, ATP-binding domain||Signal transduction response regulator, receiver domain		GSMUA_Achr8T22580_001	GSMUA_Achr8G22580_001	Glycoside hydrolase, family 9||Glycoside hydrolase, family 9, active site||Six-hairpin glycosidase-like||Six-hairpin glycosidase		GSMUA_Achr11T21690_001	GSMUA_Achr11G21690_001	Peptidase S54, rhomboid domain||Peptidase S54, rhomboid		GSMUA_Achr10T21910_001	GSMUA_Achr10G21910_001	Mitochondrial carrier domain||Mitochondrial substrate/solute carrier		GSMUA_Achr11T10360_001	GSMUA_Achr11G10360_001	Major facilitator superfamily domain||Major facilitator superfamily||Bacilysin exporter BacE, putative		GSMUA_Achr8T14780_001	GSMUA_Achr8G14780_001	START-like domain||Polyketide cyclase/dehydrase
GSMUA_Achr11T01170_001	GSMUA_Achr11G01170_001	Aconitase A/isopropylmalate dehydratase small subunit, swivel||Aconitase/3-isopropylmalate dehydratase large subunit, alpha/beta/alpha, subdomain 1/3||Aconitase/iron regulatory protein 2||Aconitase/isopropylmalate dehydratase||Aconitase/3-isopropylmalate dehydratase, swivel||Aconitase family, 4Fe-4S cluster binding site||Aconitase/3-isopropylmalate dehydratase large subunit, alpha/beta/alpha, sub…		GSMUA_Achr11T20930_001	GSMUA_Achr11G20930_001	DNA-binding, integrase-type||AP2/ERF domain		GSMUA_Achr9T11100_001	GSMUA_Achr9G11100_001	Domain of unknown function DUF239||Domain of unknown function DUF4409		GSMUA_Achr1T22710_001	GSMUA_Achr1G22710_001	General substrate transporter||Sugar transporter, conserved site||Major facilitator superfamily domain||Sugar/inositol transporter||Di-trans-poly-cis-decaprenylcistransferase-like		GSMUA_Achr5T26420_001	GSMUA_Achr5G26420_001	--		GSMUA_Achr8T02300_001	GSMUA_Achr8G02300_001	Amino acid transporter, transmembrane
GSMUA_AchrUn_randomT14580_001	GSMUA_AchrUn_randomG14580_001	DNA-binding, integrase-type||AP2/ERF domain		GSMUA_Achr1T23080_001	GSMUA_Achr1G23080_001	Heavy metal-associated domain, HMA		GSMUA_Achr9T16000_001	GSMUA_Achr9G16000_001	Transcription factor BREVIS RADIX, N-terminal domain||Brevis radix-like domain		GSMUA_Achr7T07390_001	GSMUA_Achr7G07390_001	Pentatricopeptide repeat		GSMUA_Achr1T08720_001	GSMUA_Achr1G08720_001	Domain of unknown function DUF4220		GSMUA_Achr9T28940_001	GSMUA_Achr9G28940_001	Major intrinsic protein, conserved site||Major intrinsic protein||Aquaporin-like
GSMUA_Achr9T22520_001	GSMUA_Achr9G22520_001	Serine/threonine- / dual-specificity protein kinase, catalytic domain||Protein kinase, ATP binding site||Concanavalin A-like lectin/glucanase, subgroup||Protein kinase-like domain||Protein kinase, catalytic domain||Serine/threonine-protein kinase, active site		GSMUA_Achr2T05390_001	GSMUA_Achr2G05390_001	Tryptophan synthase beta chain/beta chain-like||Tryptophan synthase, beta chain-like||Tryptophan synthase beta subunit-like PLP-dependent enzymes superfamily		GSMUA_Achr6T18960_001	GSMUA_Achr6G18960_001	--		GSMUA_Achr7T21020_001	GSMUA_Achr7G21020_001	Ribosomal protein L34Ae||Protein of unknown function DUF1666		GSMUA_Achr10T17690_001	GSMUA_Achr10G17690_001	Zinc finger, C2H2		GSMUA_AchrUn_randomT00540_001	GSMUA_AchrUn_randomG00540_001	Photosystem I PsaN, reaction centre subunit N
GSMUA_Achr6T11600_001	GSMUA_Achr6G11600_001	Smr protein/MutS2 C-terminal||Domain of unknown function DUF1771||Ataxin-2, C-terminal		GSMUA_Achr1T07310_001	GSMUA_Achr1G07310_001	Cytokinin riboside 5'-monophosphate phosphoribohydrolase LOG||LOG family		GSMUA_Achr8T22040_001	GSMUA_Achr8G22040_001	Glycoside hydrolase, catalytic domain||Glycoside hydrolase, family 17||Glycoside hydrolase, superfamily		GSMUA_Achr10T09150_001	GSMUA_Achr10G09150_001	DNA-binding, integrase-type||AP2/ERF domain		GSMUA_Achr6T00420_001	GSMUA_Achr6G00420_001	Beta-lactamase-like||Beta-Casp domain||Pre-mRNA 3'-end-processing endonuclease polyadenylation factor C-term		GSMUA_Achr6T36530_001	GSMUA_Achr6G36530_001	Zinc finger, RING/FYVE/PHD-type||Armadillo||Armadillo-like helical||U box domain||Armadillo-type fold
GSMUA_Achr9T14100_001	GSMUA_Achr9G14100_001	AIG2-like||Butirosin biosynthesis, BtrG-like		GSMUA_Achr8T22120_001	GSMUA_Achr8G22120_001	Helix-loop-helix domain||Achaete-scute transcription factor-related		GSMUA_Achr6T16260_001	GSMUA_Achr6G16260_001	Zinc finger, RING-type		GSMUA_Achr7T12460_001	GSMUA_Achr7G12460_001	B-cell receptor-associated 31-like		GSMUA_Achr7T10840_001	GSMUA_Achr7G10840_001	Metallophosphoesterase domain||Metallo-dependent phosphatase-like||Serine/threonine-specific protein phosphatase/bis(5-nucleosyl)-tetraphosphatase		GSMUA_Achr3T17520_001	GSMUA_Achr3G17520_001	Annexin repeat||Annexin
GSMUA_Achr4T20540_001	GSMUA_Achr4G20540_001	Calmodulin binding protein-like		GSMUA_AchrUn_randomT12130_001	GSMUA_AchrUn_randomG12130_001	Basic-leucine zipper domain||DOG1 domain		GSMUA_Achr6T20510_001	GSMUA_Achr6G20510_001	Stress responsive alpha-beta barrel||Dimeric alpha-beta barrel		GSMUA_Achr10T27050_001	GSMUA_Achr10G27050_001	Basic-leucine zipper domain		GSMUA_Achr4T02800_001	GSMUA_Achr4G02800_001	PWRKY transcription factor, group IIc||DNA-binding WRKY		GSMUA_Achr10T12060_001	GSMUA_Achr10G12060_001	ACT domain||Helix-loop-helix domain
GSMUA_Achr6T00570_001	GSMUA_Achr6G00570_001	Transmembrane protein TauE like		GSMUA_Achr10T21130_001	GSMUA_Achr10G21130_001	P-loop containing nucleoside triphosphate hydrolase||Helicase, C-terminal||Helicase, superfamily 1/2, ATP-binding domain||DNA/RNA helicase, DEAD/DEAH box type, N-terminal||RNA helicase, ATP-dependent, DEAD-box, conserved site		GSMUA_Achr10T10400_001	GSMUA_Achr10G10400_001	Late embryogenesis abundant protein, LEA-14		GSMUA_Achr5T04570_001	GSMUA_Achr5G04570_001	NAD(P)-binding domain||Short-chain dehydrogenase/reductase SDR		GSMUA_AchrUn_randomT00910_001	GSMUA_AchrUn_randomG00910_001	Galactose oxidase/kelch, beta-propeller||Galactose oxidase, beta-propeller||F-box domain, cyclin-like		GSMUA_Achr4T23820_001	GSMUA_Achr4G23820_001	General substrate transporter||Sugar transporter, conserved site||Major facilitator superfamily domain||Sugar/inositol transporter
GSMUA_Achr7T20040_001	GSMUA_Achr7G20040_001	K+ potassium transporter		GSMUA_Achr9T06900_001	GSMUA_Achr9G06900_001	--		GSMUA_Achr8T15790_001	GSMUA_Achr8G15790_001	Translation elongation factor EF1B, gamma chain, conserved		GSMUA_Achr3T06280_001	GSMUA_Achr3G06280_001	--		GSMUA_AchrUn_randomT09090_001	GSMUA_AchrUn_randomG09090_001	--		GSMUA_Achr6T11840_001	GSMUA_Achr6G11840_001	AMP-dependent synthetase/ligase||Acetate-CoA ligase||Domain of unknown function DUF4009||AMP-binding, conserved site
GSMUA_Achr6T30700_001	GSMUA_Achr6G30700_001	Ubiquitin-associated/translation elongation factor EF1B, N-terminal, eukaryote||Ubiquitin||Ubiquitin-related domain||UBA-like||Ubiquitin-associated/translation elongation factor EF1B, N-terminal		GSMUA_Achr7T14830_001	GSMUA_Achr7G14830_001	Nucleotide-diphospho-sugar transferases||EXTL2, alpha-1,4-N-acetylhexosaminyltransferase		GSMUA_Achr11T21630_001	GSMUA_Achr11G21630_001	AP2/ERF domain||DNA-binding, integrase-type		GSMUA_Achr4T15720_001	GSMUA_Achr4G15720_001	Peptidase S9, prolyl oligopeptidase, catalytic domain||Peptidase S9A, oligopeptidase, N-terminal||Six-bladed beta-propeller, TolB-like||Alpha/Beta hydrolase fold||Peptidase S9A, prolyl oligopeptidase		GSMUA_Achr11T04410_001	GSMUA_Achr11G04410_001	Peptidase aspartic||Peptidase aspartic, active site||Peptidase A1		GSMUA_Achr3T13110_001	GSMUA_Achr3G13110_001	Putative cyclase
GSMUA_Achr10T27930_001	GSMUA_Achr10G27930_001	ABC transporter, conserved site||ABC transporter, transmembrane domain, type 1||ABC transporter-like||AAA+ ATPase domain||P-loop containing nucleoside triphosphate hydrolase		GSMUA_Achr1T23050_001	GSMUA_Achr1G23050_001	Glycosyltransferase AER61, uncharacterised		GSMUA_Achr5T04790_001	GSMUA_Achr5G04790_001	--		GSMUA_Achr9T06180_001	GSMUA_Achr9G06180_001	YTH domain		GSMUA_Achr3T00400_001	GSMUA_Achr3G00400_001	Rubredoxin-type fold		GSMUA_Achr7T06670_001	GSMUA_Achr7G06670_001	L-lactate dehydrogenase||Lactate dehydrogenase/glycoside hydrolase, family 4, C-terminal||L-lactate/malate dehydrogenase||Lactate/malate dehydrogenase, C-terminal||Lactate/malate dehydrogenase, N-terminal||NAD(P)-binding domain||L-lactate dehydrogenase, active site
GSMUA_Achr4T14810_001	GSMUA_Achr4G14810_001	Glycoside hydrolase-type carbohydrate-binding||Glycoside hydrolase-type carbohydrate-binding, subgroup		GSMUA_Achr2T13220_001	GSMUA_Achr2G13220_001	CAP domain||Allergen V5/Tpx-1-related||Allergen V5/Tpx-1-related, conserved site		GSMUA_Achr6T33990_001	GSMUA_Achr6G33990_001	--		GSMUA_Achr2T05520_001	GSMUA_Achr2G05520_001	Cation/H+ exchanger||Cation/H+ exchanger, CPA1 family		GSMUA_Achr10T14160_001	GSMUA_Achr10G14160_001	Transcription factor, K-box||Transcription factor, MADS-box		GSMUA_Achr11T05840_001	GSMUA_Achr11G05840_001	Transcription factor GRAS||Scarecrow-like protein 3
GSMUA_Achr9T17880_001	GSMUA_Achr9G17880_001	--		GSMUA_Achr5T16620_001	GSMUA_Achr5G16620_001	Gamma-glutamyltranspeptidase||Nucleophile aminohydrolases, N-terminal		GSMUA_Achr4T26200_001	GSMUA_Achr4G26200_001	Leucine-rich repeat||Leucine rich repeats (2 copies)||Leucine-rich repeat, typical subtype		GSMUA_Achr11T10050_001	GSMUA_Achr11G10050_001	PDZ domain||Interphotoreceptor retinol-binding||ClpP/crotonase-like domain||C-terminal-processing peptidase S41A		GSMUA_Achr1T22390_001	GSMUA_Achr1G22390_001	Homocysteine S-methyltransferase		GSMUA_Achr9T09170_001	GSMUA_Achr9G09170_001	Diacylglycerol glucosyltransferase, N-terminal||Glycosyl transferase, family 28, C-terminal
GSMUA_Achr4T16980_001	GSMUA_Achr4G16980_001	Helix-loop-helix domain||Transcription factor MYC/MYB N-terminal		GSMUA_Achr10T30450_001	GSMUA_Achr10G30450_001	Translation elongation factor EF1A/initiation factor IF2gamma, C-terminal||Translation elongation/initiation factor/Ribosomal, beta-barrel||Translation elongation factor EFTu/EF1A, C-terminal||Translation elongation factor EFTu/EF1A, domain 2||Protein synthesis factor, GTP-binding||P-loop containing nucleoside triphosphate hydrolase		GSMUA_Achr4T32360_001	GSMUA_Achr4G32360_001	--		GSMUA_Achr8T20720_001	GSMUA_Achr8G20720_001	Pentatricopeptide repeat||Tetratricopeptide-like helical		GSMUA_Achr3T22680_001	GSMUA_Achr3G22680_001	--		GSMUA_Achr6T01210_001	GSMUA_Achr6G01210_001	Ribonucleotide reductase-related||Fatty acid desaturase, type 2||Ferritin/ribonucleotide reductase-like
GSMUA_Achr8T33680_001	GSMUA_Achr8G33680_001	SAM-dependent methyltransferase DRM||Ubiquitin-associated/translation elongation factor EF1B, N-terminal, eukaryote||S-adenosyl-L-methionine-dependent methyltransferase-like		GSMUA_Achr3T09520_001	GSMUA_Achr3G09520_001	No apical meristem (NAM) protein		GSMUA_Achr5T17500_001	GSMUA_Achr5G17500_001	--		GSMUA_Achr8T07330_001	GSMUA_Achr8G07330_001	Translation initiation factor SUI1||Eukaryotic translation initiation factor SUI1		GSMUA_Achr9T01710_001	GSMUA_Achr9G01710_001	MYB-CC type transcription factor, LHEQLE-containing domain||Myb domain, plants||Myb domain||SANT/Myb domain||Homeodomain-like		GSMUA_Achr7T11490_001	GSMUA_Achr7G11490_001	Protein of unknown function DUF3110
GSMUA_Achr8T22230_001	GSMUA_Achr8G22230_001	Glycosyl hydrolase family 100||Six-hairpin glycosidase-like		GSMUA_Achr10T25910_001	GSMUA_Achr10G25910_001	Microtubule-associated protein, MAP65/ASE1-type		GSMUA_Achr6T00610_001	GSMUA_Achr6G00610_001	Nucleoside transporter ENT2-related, plants||Equilibrative nucleoside transporter		GSMUA_Achr8T27940_001	GSMUA_Achr8G27940_001	Ubiquitin-conjugating enzyme, active site||Ubiquitin-conjugating enzyme, E2||Ubiquitin-conjugating enzyme/RWD-like		GSMUA_Achr3T22180_001	GSMUA_Achr3G22180_001	Alpha/Beta hydrolase fold||Dienelactone hydrolase		GSMUA_Achr8T05100_001	GSMUA_Achr8G05100_001	Homeobox, conserved site||Leucine zipper, homeobox-associated||Homeodomain-like||Homeodomain
GSMUA_Achr10T01120_001	GSMUA_Achr10G01120_001	Ubiquitin-conjugating enzyme/RWD-like||Ubiquitin-conjugating enzyme, E2||Ubiquitin-conjugating enzyme, active site		GSMUA_Achr5T29460_001	GSMUA_Achr5G29460_001	Ferritin/ribonucleotide reductase-like||Ferritin||Ferritin/DPS protein domain||Ferritin- like diiron domain||Ferritin, conserved site||Ferritin-related		GSMUA_Achr3T29940_001	GSMUA_Achr3G29940_001	Zinc finger, C2H2-like||C2H2 zinc finger protein, plant||Zinc finger, C2H2||Zinc finger C2H2-type/integrase DNA-binding domain		GSMUA_Achr1T01410_001	GSMUA_Achr1G01410_001	UDP-glucuronosyl/UDP-glucosyltransferase		GSMUA_Achr10T05970_001	GSMUA_Achr10G05970_001	Exo70 exocyst complex subunit||Cullin repeat-like-containing domain		GSMUA_Achr9T14540_001	GSMUA_Achr9G14540_001	--
GSMUA_Achr4T08820_001	GSMUA_Achr4G08820_001	--		GSMUA_Achr10T28710_001	GSMUA_Achr10G28710_001	Alpha/Beta hydrolase fold||Alpha/beta hydrolase, N-terminal		GSMUA_AchrUn_randomT20470_001	GSMUA_AchrUn_randomG20470_001	Terpene synthase-like||Terpene synthase, metal-binding domain||Terpenoid synthase||Terpenoid cyclases/protein prenyltransferase alpha-alpha toroid		GSMUA_Achr1T02230_001	GSMUA_Achr1G02230_001	Alpha amylase||Glycoside hydrolase, superfamily||Alpha-amylase, plant||Alpha-amylase, C-terminal beta-sheet||Glycoside hydrolase, family 13||Glycoside hydrolase, catalytic domain||Glycosyl hydrolase, family 13, subfamily, catalytic domain||Glycosyl hydrolase, family 13, all-beta||Glycosyl hydrolase, family 13, catalytic domain		GSMUA_Achr5T25340_001	GSMUA_Achr5G25340_001	Ribosomal protein S7 domain||Ribosomal protein S5/S7||Ribosomal protein S5/S7, eukaryotic/archaeal		GSMUA_Achr4T25520_001	GSMUA_Achr4G25520_001	Protein kinase-like domain||Concanavalin A-like lectin/glucanase, subgroup
GSMUA_Achr8T23120_001	GSMUA_Achr8G23120_001	Auxin efflux carrier, plant type||Auxin efflux carrier		GSMUA_Achr7T06500_001	GSMUA_Achr7G06500_001	Domain of unknown function DUF296		GSMUA_Achr10T05240_001	GSMUA_Achr10G05240_001	--		GSMUA_Achr4T08850_001	GSMUA_Achr4G08850_001	--		GSMUA_Achr5T20190_001	GSMUA_Achr5G20190_001	--		GSMUA_Achr7T00640_001	GSMUA_Achr7G00640_001	Serine/threonine- / dual-specificity protein kinase, catalytic domain||Protein kinase, ATP binding site||Protein kinase, catalytic domain||Serine/threonine-protein kinase, active site||Protein kinase-like domain
GSMUA_Achr6T16280_001	GSMUA_Achr6G16280_001	Protein of unknown function DUF4228		GSMUA_Achr9T15270_001	GSMUA_Achr9G15270_001	Xyloglucan fucosyltransferase		GSMUA_Achr3T26650_001	GSMUA_Achr3G26650_001	Ubiquitin-conjugating enzyme, active site||Ubiquitin-conjugating enzyme/RWD-like||Ubiquitin-conjugating enzyme, E2		GSMUA_Achr7T22680_001	GSMUA_Achr7G22680_001	Domain of unknown function DUF4005||IQ motif, EF-hand binding site		GSMUA_Achr6T28930_001	GSMUA_Achr6G28930_001	Uncharacterised conserved protein UCP031277		GSMUA_Achr7T02180_001	GSMUA_Achr7G02180_001	General substrate transporter||Major facilitator superfamily domain||Sugar transporter, conserved site||Sugar/inositol transporter
GSMUA_Achr10T15090_001	GSMUA_Achr10G15090_001	Thioredoxin-like fold||Glutaredoxin		GSMUA_Achr2T14240_001	GSMUA_Achr2G14240_001	--		GSMUA_Achr6T27350_001	GSMUA_Achr6G27350_001	Carbonic anhydrase, prokaryotic-like, conserved site||Carbonic anhydrase		GSMUA_Achr6T36270_001	GSMUA_Achr6G36270_001	--		GSMUA_Achr1T10990_001	GSMUA_Achr1G10990_001	Ribosomal protein L14 domain||Ribosomal protein L14 conserved site||Ribosomal protein L14b/L23e		GSMUA_Achr9T11030_001	GSMUA_Achr9G11030_001	Synaptobrevin||Longin domain||Longin-like domain
GSMUA_Achr9T06620_001	GSMUA_Achr9G06620_001	Pentatricopeptide repeat		GSMUA_Achr3T07560_001	GSMUA_Achr3G07560_001	Trehalose-phosphatase||HAD-like domain||HAD-superfamily hydrolase, subfamily IIB||Glycosyl transferase, family 20		GSMUA_Achr4T15260_001	GSMUA_Achr4G15260_001	Two pore calcium channel protein 1||Voltage-dependent channel, four helix bundle domain||Ion transport domain		GSMUA_Achr2T16100_001	GSMUA_Achr2G16100_001	HAD-like domain||ATPase, P-type, K/Mg/Cd/Cu/Zn/Na/Ca/Na/H-transporter||ATPase, P-type, ATPase-associated domain||ATPase, P-type, cytoplasmic domain N||ATPase, P-type phosphorylation site||ATPase, P-type cation-transporter, N-terminal||ATPase, P-type, transmembrane domain||ATPase, P-type cation-transporter, C-terminal		GSMUA_Achr1T24800_001	GSMUA_Achr1G24800_001	Protein of unknown function DUF761, plant		GSMUA_Achr10T24780_001	GSMUA_Achr10G24780_001	Uncharacterised protein family UPF0503
GSMUA_Achr1T25570_001	GSMUA_Achr1G25570_001	--		GSMUA_Achr10T15620_001	GSMUA_Achr10G15620_001	Ubiquinol-cytochrome C reductase, UQCRX/QCR9-like		GSMUA_Achr3T06930_001	GSMUA_Achr3G06930_001	Malectin-like carbohydrate-binding domain||Leucine-rich repeat		GSMUA_Achr9T05220_001	GSMUA_Achr9G05220_001	Cytochrome b5		GSMUA_Achr7T07610_001	GSMUA_Achr7G07610_001	Photosystem II PsbW, class 2		GSMUA_Achr10T14080_001	GSMUA_Achr10G14080_001	--
GSMUA_Achr9T28630_001	GSMUA_Achr9G28630_001	Acyl-ACP thioesterase||HotDog domain||Acyl-ACP-thioesterase, N-terminal		GSMUA_Achr8T29470_001	GSMUA_Achr8G29470_001	Alcohol dehydrogenase, C-terminal||NAD(P)-binding domain||Alcohol dehydrogenase superfamily, zinc-type||Alcohol dehydrogenase GroES-like||Alcohol dehydrogenase, zinc-type, conserved site||GroES-like		GSMUA_Achr9T06500_001	GSMUA_Achr9G06500_001	Glycosyl transferase, family 4||Phospho-N-acetylmuramoyl-pentapeptide transferase||Phospho-N-acetylmuramoyl-pentapeptide transferase, conserved site		GSMUA_AchrUn_randomT04030_001	GSMUA_AchrUn_randomG04030_001	Dynamin central domain||Dynamin GTPase effector||Dynamin-type guanine nucleotide-binding (G) domain||P-loop containing nucleoside triphosphate hydrolase||Dynamin||Dynamin, GTPase region, conserved site||GTPase effector domain, GED||Dynamin, GTPase domain		GSMUA_Achr11T05960_001	GSMUA_Achr11G05960_001	--		GSMUA_Achr7T16090_001	GSMUA_Achr7G16090_001	DNA-binding WRKY
GSMUA_Achr6T25080_001	GSMUA_Achr6G25080_001	Lipoxygenase, domain 3||Lipoxygenase, C-terminal||Lipoxygenase, conserved site||Lipoxygenase, LH2||Lipase/lipooxygenase, PLAT/LH2||Lipoxygenase||Lipoxygenase, iron binding site||Lipoxygenase, plant		GSMUA_Achr6T20660_001	GSMUA_Achr6G20660_001	Chlorophyll a/b binding protein domain||Chlorophyll A-B binding protein||Chlorophyll A-B binding protein, plant		GSMUA_Achr10T11760_001	GSMUA_Achr10G11760_001	Thiamine pyrophosphate enzyme, central domain||Thiamine pyrophosphate enzyme, N-terminal TPP-binding domain||Thiamine pyrophosphate enzyme, C-terminal TPP-binding||DHS-like NAD/FAD-binding domain||Thiamin diphosphate-binding fold		GSMUA_Achr8T05560_001	GSMUA_Achr8G05560_001	--		GSMUA_Achr2T11130_001	GSMUA_Achr2G11130_001	Lipase, GDSL||Esterase, SGNH hydrolase-type		GSMUA_Achr6T09420_001	GSMUA_Achr6G09420_001	Heat shock protein 70 family||Heat shock protein 70, conserved site||Heat shock protein 70kD, C-terminal domain||Heat shock protein 70kD, peptide-binding domain
GSMUA_Achr2T02100_001	GSMUA_Achr2G02100_001	--		GSMUA_Achr8T03110_001	GSMUA_Achr8G03110_001	Ribosomal protein S13||Ribosomal protein S13, conserved site||30s ribosomal protein S13, C-terminal||Ribosomal protein S13-like, H2TH		GSMUA_Achr6T13640_001	GSMUA_Achr6G13640_001	Peptide methionine sulfoxide reductase||Methionine sulphoxide reductase B||Mss4-like		GSMUA_Achr1T17110_001	GSMUA_Achr1G17110_001	--		GSMUA_Achr6T25110_001	GSMUA_Achr6G25110_001	Lipoxygenase, C-terminal||Lipoxygenase, domain 3||Lipoxygenase, plant||Lipoxygenase, conserved site||Lipoxygenase, LH2||Lipoxygenase||Lipase/lipooxygenase, PLAT/LH2		GSMUA_Achr4T12130_001	GSMUA_Achr4G12130_001	ABC transporter-like||ABC transporter, conserved site||ABC transporter, transmembrane domain, type 1||P-loop containing nucleoside triphosphate hydrolase||AAA+ ATPase domain
GSMUA_Achr6T06990_001	GSMUA_Achr6G06990_001	Senescence regulator		GSMUA_Achr3T14270_001	GSMUA_Achr3G14270_001	Light-dependent protochlorophyllide reductase||NAD(P)-binding domain||Glucose/ribitol dehydrogenase||Short-chain dehydrogenase/reductase SDR		GSMUA_Achr5T20380_001	GSMUA_Achr5G20380_001	Protein of unknown function DUF1665		GSMUA_Achr8T09260_001	GSMUA_Achr8G09260_001	Transcription factor, K-box		GSMUA_Achr1T21910_001	GSMUA_Achr1G21910_001	Cysteine peptidase, asparagine active site||Cysteine peptidase, cysteine active site||Proteinase inhibitor I29, cathepsin propeptide||Peptidase C1A, papain C-terminal||Cysteine peptidase, histidine active site||Peptidase C1A, papain		GSMUA_Achr2T20800_001	GSMUA_Achr2G20800_001	NADH:flavin oxidoreductase/NADH oxidase, N-terminal||Aldolase-type TIM barrel
GSMUA_Achr1T18510_001	GSMUA_Achr1G18510_001	Transcription factor IIS, N-terminal		GSMUA_Achr9T02420_001	GSMUA_Achr9G02420_001	Protein of unknown function DUF842, eukaryotic		GSMUA_AchrUn_randomT07240_001	GSMUA_AchrUn_randomG07240_001	Protein of unknown function DUF241, plant		GSMUA_Achr10T31020_001	GSMUA_Achr10G31020_001	Lipid-binding START||START-like domain		GSMUA_Achr8T11030_001	GSMUA_Achr8G11030_001	--		GSMUA_Achr4T21730_001	GSMUA_Achr4G21730_001	Protein of unknown function DUF3537||Aluminum-activated malate transporter
GSMUA_Achr6T09870_001	GSMUA_Achr6G09870_001	Homeodomain-like||SANT/Myb domain||Myb domain||Myb domain, plants		GSMUA_Achr2T13240_001	GSMUA_Achr2G13240_001	Allergen V5/Tpx-1-related, conserved site||CAP domain||Allergen V5/Tpx-1-related		GSMUA_Achr9T12130_001	GSMUA_Achr9G12130_001	Leucine-rich repeat||NB-ARC		GSMUA_Achr11T22840_001	GSMUA_Achr11G22840_001	Aromatic amino acid lyase||Phenylalanine ammonia-lyase||L-Aspartase-like||Phenylalanine/histidine ammonia-lyases, active site||Phenylalanine ammonia-lyase, shielding domain||L-Aspartase-like, N-terminal		GSMUA_Achr5T15690_001	GSMUA_Achr5G15690_001	Cytochrome P450		GSMUA_Achr1T20450_001	GSMUA_Achr1G20450_001	F-box domain, cyclin-like||Phloem protein 2-like
GSMUA_Achr2T03950_001	GSMUA_Achr2G03950_001	AMP-dependent synthetase/ligase||AMP-binding, conserved site||Domain of unknown function DUF4009		GSMUA_AchrUn_randomT04440_001	GSMUA_AchrUn_randomG04440_001	ChaC-like protein||Butirosin biosynthesis, BtrG-like		GSMUA_Achr3T23000_001	GSMUA_Achr3G23000_001	Calcium-binding EF-hand||EF-hand-like domain||EF-Hand 1, calcium-binding site		GSMUA_Achr5T02180_001	GSMUA_Achr5G02180_001	Glycosyl transferase, family 8||Nucleotide-diphospho-sugar transferases		GSMUA_Achr1T00480_001	GSMUA_Achr1G00480_001	AP2/ERF domain||DNA-binding, integrase-type		GSMUA_Achr8T04140_001	GSMUA_Achr8G04140_001	Glycoside hydrolase, family 13||Glycoside hydrolase, catalytic domain||Glycosyl hydrolase, family 13, subfamily, catalytic domain||Glycosyl hydrolase, family 13, all-beta||Glycosyl hydrolase, family 13, catalytic domain||Alpha-amylase, C-terminal beta-sheet||Glycoside hydrolase, superfamily
GSMUA_Achr8T23360_001	GSMUA_Achr8G23360_001	Ternary complex factor MIP1, leucine-zipper||Domain of unknown function DUF547		GSMUA_AchrUn_randomT22330_001	GSMUA_AchrUn_randomG22330_001	Serine/threonine- / dual-specificity protein kinase, catalytic domain||Protein kinase-like domain||Serine/threonine-protein kinase, active site||Protein kinase, catalytic domain		GSMUA_Achr7T24700_001	GSMUA_Achr7G24700_001	Fatty acid hydroxylase		GSMUA_AchrUn_randomT07570_001	GSMUA_AchrUn_randomG07570_001	WAT1-related protein||Drug/metabolite transporter		GSMUA_AchrUn_randomT11250_001	GSMUA_AchrUn_randomG11250_001	Nucleic acid-binding, OB-fold||Translation initiation factor 1A (eIF-1A)||RNA-binding domain, S1, IF1 type		GSMUA_Achr8T02420_001	GSMUA_Achr8G02420_001	--
GSMUA_Achr9T15480_001	GSMUA_Achr9G15480_001	Flavoprotein pyridine nucleotide cytochrome reductase||Moybdenum cofactor oxidoreductase, dimerisation||Cytochrome b5||Immunoglobulin E-set||Eukaryotic molybdopterin oxidoreductase||Cytochrome b5, heme-binding site||Oxidoreductase FAD/NAD(P)-binding||Oxidoreductase, molybdopterin-binding domain		GSMUA_Achr10T12900_001	GSMUA_Achr10G12900_001	Ribosomal protein L10e/L16||Ribosomal protein L10e, conserved site||Ribosomal protein L10e		GSMUA_Achr8T32600_001	GSMUA_Achr8G32600_001	Amino acid transporter, transmembrane		GSMUA_Achr3T29280_001	GSMUA_Achr3G29280_001	Iron hydrogenase, large subunit, C-terminal||Iron hydrogenase||Iron hydrogenase, small subunit-like		GSMUA_Achr7T26110_001	GSMUA_Achr7G26110_001	Nucleobase-ascorbate transporter 4-related||Xanthine/uracil/vitamin C permease		GSMUA_Achr1T01050_001	GSMUA_Achr1G01050_001	Major facilitator superfamily domain||Biopterin transport-related protein BT1
GSMUA_Achr4T29440_001	GSMUA_Achr4G29440_001	Cytochrome P450||Cytochrome P450, E-class, group I		GSMUA_Achr1T22040_001	GSMUA_Achr1G22040_001	Haem peroxidase, plant/fungal/bacterial||Peroxidase, active site||Haem peroxidase||Plant peroxidase||Peroxidases heam-ligand binding site		GSMUA_Achr6T19450_001	GSMUA_Achr6G19450_001	Ribonuclease H-like domain||Ribonuclease CAF1		GSMUA_AchrUn_randomT06460_001	GSMUA_AchrUn_randomG06460_001	Auxin response factor||B3 DNA binding domain||DNA-binding pseudobarrel domain		GSMUA_Achr8T07700_001	GSMUA_Achr8G07700_001	Inosine/uridine-preferring nucleoside hydrolase domain||Inosine/uridine-preferring nucleoside hydrolase		GSMUA_Achr7T02540_001	GSMUA_Achr7G02540_001	--
GSMUA_Achr6T35300_001	GSMUA_Achr6G35300_001	UbiB domain||Protein kinase-like domain		GSMUA_Achr10T29690_001	GSMUA_Achr10G29690_001	Protein of unknown function DUF962		GSMUA_AchrUn_randomT10320_001	GSMUA_AchrUn_randomG10320_001	DNA-binding, integrase-type||AP2-like ethylene-responsive transcription factor||AP2/ERF domain		GSMUA_Achr11T10360_001	GSMUA_Achr11G10360_001	Major facilitator superfamily domain||Major facilitator superfamily||Bacilysin exporter BacE, putative		GSMUA_Achr10T10590_001	GSMUA_Achr10G10590_001	Pentatricopeptide repeat||Tetratricopeptide-like helical		GSMUA_Achr10T11490_001	GSMUA_Achr10G11490_001	Cytochrome b5||Cytochrome b5, heme-binding site
GSMUA_Achr4T30370_001	GSMUA_Achr4G30370_001	CCT domain		GSMUA_Achr7T23430_001	GSMUA_Achr7G23430_001	Plant disease resistance response protein		GSMUA_Achr10T01450_001	GSMUA_Achr10G01450_001	Glutathione S-transferase, C-terminal-like||Glutathione S-transferase, N-terminal||Thioredoxin-like fold		GSMUA_Achr2T17610_001	GSMUA_Achr2G17610_001	Thioredoxin, conserved site||Thioredoxin domain||Thioredoxin-like fold||Thioredoxin		GSMUA_Achr7T13770_001	GSMUA_Achr7G13770_001	--		GSMUA_Achr9T16820_001	GSMUA_Achr9G16820_001	--
GSMUA_Achr6T17700_001	GSMUA_Achr6G17700_001	Aldehyde dehydrogenase, N-terminal||Aldehyde dehydrogenase NAD(P)-dependent||Aldehyde/histidinol dehydrogenase||Aldehyde dehydrogenase domain||Aldehyde dehydrogenase, C-terminal		GSMUA_Achr1T20510_001	GSMUA_Achr1G20510_001	H/ACA ribonucleoprotein complex, subunit Nop10		GSMUA_Achr9T12070_001	GSMUA_Achr9G12070_001	Transcription factor GRAS		GSMUA_Achr1T08720_001	GSMUA_Achr1G08720_001	Domain of unknown function DUF4220		GSMUA_AchrUn_randomT18370_001	GSMUA_AchrUn_randomG18370_001	NmrA-like||NAD(P)-binding domain		GSMUA_Achr7T02130_001	GSMUA_Achr7G02130_001	S-adenosylmethionine synthetase, N-terminal||S-adenosylmethionine synthetase, C-terminal||S-adenosylmethionine synthetase||S-adenosylmethionine synthetase, conserved site||S-adenosylmethionine synthetase superfamily||S-adenosylmethionine synthetase, central domain
GSMUA_Achr6T05850_001	GSMUA_Achr6G05850_001	Homeodomain-like||SANT/Myb domain||Myb domain, plants||Myb domain		GSMUA_AchrUn_randomT15030_001	GSMUA_AchrUn_randomG15030_001	--		GSMUA_Achr2T12730_001	GSMUA_Achr2G12730_001	Zinc finger, GATA-type||Zinc finger, NHR/GATA-type		GSMUA_Achr7T10840_001	GSMUA_Achr7G10840_001	Metallophosphoesterase domain||Metallo-dependent phosphatase-like||Serine/threonine-specific protein phosphatase/bis(5-nucleosyl)-tetraphosphatase		GSMUA_Achr4T08230_001	GSMUA_Achr4G08230_001	Inositol oxygenase		GSMUA_Achr8T21940_001	GSMUA_Achr8G21940_001	F-box domain, cyclin-like
GSMUA_Achr10T04860_001	GSMUA_Achr10G04860_001	Helix-loop-helix domain		GSMUA_Achr4T22120_001	GSMUA_Achr4G22120_001	Domain of unknown function DUF4409||Domain of unknown function DUF239		GSMUA_Achr7T18620_001	GSMUA_Achr7G18620_001	ENTH/VHS||Epsin-like, N-terminal||Clathrin adaptor, phosphoinositide-binding, GAT-like||ANTH		GSMUA_Achr6T16040_001	GSMUA_Achr6G16040_001	Tubulin/FtsZ, C-terminal||Tubulin||Epsilon tubulin||Tubulin/FtsZ, 2-layer sandwich domain||Tubulin, C-terminal||Tubulin/FtsZ, GTPase domain||Tubulin, conserved site||Beta tubulin, autoregulation binding site		GSMUA_Achr10T11310_001	GSMUA_Achr10G11310_001	Armadillo-like helical||Armadillo||Armadillo-type fold		GSMUA_Achr10T22870_001	GSMUA_Achr10G22870_001	RmlC-like cupin domain||11-S seed storage protein, plant||RmlC-like jelly roll fold||Cupin 1
GSMUA_Achr1T24780_001	GSMUA_Achr1G24780_001	Esterase, SGNH hydrolase-type||Lipase, GDSL		GSMUA_Achr11T04160_001	GSMUA_Achr11G04160_001	--		GSMUA_Achr7T20500_001	GSMUA_Achr7G20500_001	Glycoside hydrolase, catalytic domain||Glycoside hydrolase, family 1, active site||Glycoside hydrolase, family 1||Glycoside hydrolase, superfamily		GSMUA_AchrUn_randomT13100_001	GSMUA_AchrUn_randomG13100_001	Heat shock protein DnaJ, N-terminal		GSMUA_Achr2T16550_001	GSMUA_Achr2G16550_001	Helix-loop-helix domain		GSMUA_Achr7T07260_001	GSMUA_Achr7G07260_001	Major facilitator superfamily domain||Biopterin transport-related protein BT1
GSMUA_Achr4T11170_001	GSMUA_Achr4G11170_001	DNA double-strand break repair and VJ recombination XRCC4||DNA double-strand break repair and VJ recombination XRCC4, C-terminal||DNA double-strand break repair and VJ recombination XRCC4, N-terminal		GSMUA_Achr4T28490_001	GSMUA_Achr4G28490_001	--		GSMUA_Achr9T04880_001	GSMUA_Achr9G04880_001	--		GSMUA_Achr6T04260_001	GSMUA_Achr6G04260_001	Protein kinase-like domain||Concanavalin A-like lectin/glucanase, subgroup||Serine/threonine-protein kinase, active site||Protein kinase, catalytic domain||Serine/threonine- / dual-specificity protein kinase, catalytic domain||Serine-threonine/tyrosine-protein kinase catalytic domain		GSMUA_Achr6T31400_001	GSMUA_Achr6G31400_001	Pentatricopeptide repeat||Tetratricopeptide-like helical		GSMUA_Achr4T12440_001	GSMUA_Achr4G12440_001	GPI inositol-deacylase PGAP1-like||Alpha/Beta hydrolase fold
GSMUA_Achr3T06970_001	GSMUA_Achr3G06970_001	Cytochrome P450, E-class, group I||Cytochrome P450, conserved site||Cytochrome P450		GSMUA_Achr4T19910_001	GSMUA_Achr4G19910_001	Six-hairpin glycosidase-like||Glycoside hydrolase, family 9||Six-hairpin glycosidase		GSMUA_Achr6T29790_001	GSMUA_Achr6G29790_001	--		GSMUA_Achr7T16080_001	GSMUA_Achr7G16080_001	Glycosyl transferase, family 48||Vacuolar protein sorting-associate Vta1, N-terminal||1,3-beta-glucan synthase subunit FKS1-like, domain-1		GSMUA_Achr4T22010_001	GSMUA_Achr4G22010_001	--		GSMUA_Achr4T20880_001	GSMUA_Achr4G20880_001	Chaperonin-like RbcX
GSMUA_Achr10T01400_001	GSMUA_Achr10G01400_001	Thiamin diphosphate-binding fold||Transketolase, C-terminal/Pyruvate-ferredoxin oxidoreductase, domain II||Deoxyxylulose-5-phosphate synthase||Transketolase-like, pyrimidine-binding domain||Transketolase, C-terminal||Transketolase, N-terminal||Transketolase binding site		GSMUA_Achr5T17390_001	GSMUA_Achr5G17390_001	Helix-loop-helix domain||Transcription factor MYC/MYB N-terminal		GSMUA_Achr10T20170_001	GSMUA_Achr10G20170_001	Protein kinase-like domain||Concanavalin A-like lectin/glucanase, subgroup||Serine/threonine-protein kinase, active site||Protein kinase, catalytic domain||Protein kinase, ATP binding site||Serine/threonine- / dual-specificity protein kinase, catalytic domain		GSMUA_Achr3T00400_001	GSMUA_Achr3G00400_001	Rubredoxin-type fold		GSMUA_Achr2T13790_001	GSMUA_Achr2G13790_001	Domain of unknown function DUF23		GSMUA_Achr11T21880_001	GSMUA_Achr11G21880_001	Glycosyl hydrolase family 43, five-bladed beta-propellor domain||Glycoside hydrolase, family 32, active site||Glycosyl hydrolase family 32, N-terminal||Glycoside hydrolase, family 32||Concanavalin A-like lectin/glucanase, subgroup||Glycosyl hydrolase family 32, C-terminal
GSMUA_Achr8T20530_001	GSMUA_Achr8G20530_001	Chlorophyll A-B binding protein||Chlorophyll a/b binding protein domain		GSMUA_Achr6T01870_001	GSMUA_Achr6G01870_001	Periplasmic binding protein-like I||Ionotropic glutamate receptor, plant||Extracellular ligand-binding receptor||Ionotropic glutamate receptor||GPCR, family 3		GSMUA_Achr5T22790_001	GSMUA_Achr5G22790_001	Glutamine amidotransferase type 1||Class I glutamine amidotransferase-like		GSMUA_Achr10T14160_001	GSMUA_Achr10G14160_001	Transcription factor, K-box||Transcription factor, MADS-box		GSMUA_Achr6T07330_001	GSMUA_Achr6G07330_001	Vacuolar protein sorting-associated protein 13A N-terminal domain||Autophagy-related protein 2||Autophagy-related, C-terminal		GSMUA_Achr8T01950_001	GSMUA_Achr8G01950_001	Tetraspanin/Peripherin
GSMUA_Achr5T10120_001	GSMUA_Achr5G10120_001	Glycoside hydrolase, family 14B, plant||Glycoside hydrolase, superfamily||Glycoside hydrolase, family 14, conserved site||Ssl1-like||Glycoside hydrolase, family 14||Glycoside hydrolase, catalytic domain||TFIIH basal transcription factor complex, subunit SSL1		GSMUA_Achr5T10060_001	GSMUA_Achr5G10060_001	AAA-type ATPase, N-terminal domain||P-loop containing nucleoside triphosphate hydrolase||ATPase, AAA-type, core||AAA+ ATPase domain||ATPase, AAA-type, conserved site		GSMUA_Achr2T05650_001	GSMUA_Achr2G05650_001	RmlC-like jelly roll fold||Domain of unknown function DUF861, cupin-3||RmlC-like cupin domain		GSMUA_AchrUn_randomT19370_001	GSMUA_AchrUn_randomG19370_001	Malic enzyme, N-terminal||Malic oxidoreductase||Malic enzyme, conserved site||NAD(P)-binding domain||Malic enzyme, NAD-binding		GSMUA_AchrUn_randomT22250_001	GSMUA_AchrUn_randomG22250_001	Plant disease resistance response protein		GSMUA_Achr9T12080_001	GSMUA_Achr9G12080_001	Protein of unknown function DUF538
GSMUA_Achr4T06600_001	GSMUA_Achr4G06600_001	Sodium/calcium exchanger membrane region		GSMUA_Achr4T15280_001	GSMUA_Achr4G15280_001	Translation protein SH3-like||Ribosomal protein L27e, conserved site||Ribosomal protein L27e||Translation protein SH3-like, subgroup		GSMUA_Achr4T02600_001	GSMUA_Achr4G02600_001	Protein of unknown function DUF506, plant		GSMUA_Achr10T08060_001	GSMUA_Achr10G08060_001	--		GSMUA_Achr6T24680_001	GSMUA_Achr6G24680_001	--		GSMUA_Achr7T18620_001	GSMUA_Achr7G18620_001	ENTH/VHS||Epsin-like, N-terminal||Clathrin adaptor, phosphoinositide-binding, GAT-like||ANTH
GSMUA_Achr7T24010_001	GSMUA_Achr7G24010_001	Harbinger transposase-derived nuclease domain		GSMUA_Achr9T12220_001	GSMUA_Achr9G12220_001	Protein of unknown function DUF1223||Thioredoxin-like fold		GSMUA_Achr5T05390_001	GSMUA_Achr5G05390_001	--		GSMUA_Achr3T22680_001	GSMUA_Achr3G22680_001	--		GSMUA_AchrUn_randomT10660_001	GSMUA_AchrUn_randomG10660_001	Actin-like||Actin-related protein 2 (Arp2)		GSMUA_Achr3T29880_001	GSMUA_Achr3G29880_001	Nucleotide-binding, alpha-beta plait||RNA recognition motif domain||OST-HTH/LOTUS domain||Zinc finger, CCCH-type
GSMUA_Achr6T21310_001	GSMUA_Achr6G21310_001	--		GSMUA_Achr5T28900_001	GSMUA_Achr5G28900_001	Amino acid transporter, transmembrane		GSMUA_Achr8T06240_001	GSMUA_Achr8G06240_001	Lipase, GDSL||Esterase, SGNH hydrolase-type		GSMUA_Achr8T18830_001	GSMUA_Achr8G18830_001	--		GSMUA_Achr6T14340_001	GSMUA_Achr6G14340_001	Leucine-rich repeat, cysteine-containing subtype		GSMUA_Achr6T18220_001	GSMUA_Achr6G18220_001	Winged helix-turn-helix transcription repressor DNA-binding||E2F Family||Transcription factor E2F/dimerisation partner (TDP)
GSMUA_Achr10T16460_001	GSMUA_Achr10G16460_001	Phosphatidylethanolamine-binding protein PEBP||Protein FLOWERING LOCUS T||Phosphatidylethanolamine-binding, conserved site		GSMUA_Achr6T11760_001	GSMUA_Achr6G11760_001	Ferredoxin reductase-type FAD-binding domain||Riboflavin synthase-like beta-barrel||Ferric reductase, NAD binding||FAD-binding 8||Cytochrome b245, heavy chain		GSMUA_Achr6T10910_001	GSMUA_Achr6G10910_001	Chalcone/stilbene synthase, C-terminal||Thiolase-like, subgroup||Chalcone/stilbene synthase, N-terminal||Thiolase-like		GSMUA_Achr8T23680_001	GSMUA_Achr8G23680_001	NADPH oxidase Respiratory burst||Riboflavin synthase-like beta-barrel||EF-hand-like domain||Calcium-binding EF-hand||FAD-binding 8||Ferric reductase transmembrane component-like domain||Ferredoxin reductase-type FAD-binding domain||Ferric reductase, NAD binding		GSMUA_Achr4T04730_001	GSMUA_Achr4G04730_001	RmlC-like cupin domain||Cupin 1||RmlC-like jelly roll fold		GSMUA_Achr2T02720_001	GSMUA_Achr2G02720_001	P-loop containing nucleoside triphosphate hydrolase||AAA+ ATPase domain||ABC-2 type transporter||ABC transporter-like||ABC transporter, conserved site
GSMUA_AchrUn_randomT13290_001	GSMUA_AchrUn_randomG13290_001	Haem peroxidase, animal||Haem peroxidase		GSMUA_Achr7T16310_001	GSMUA_Achr7G16310_001	Glycosyl transferase, family 20||HAD-superfamily hydrolase, subfamily IIB||HAD-like domain||Trehalose-phosphatase		GSMUA_Achr6T20420_001	GSMUA_Achr6G20420_001	Late embryogenesis abundant protein, LEA-5		GSMUA_AchrUn_randomT10320_001	GSMUA_AchrUn_randomG10320_001	DNA-binding, integrase-type||AP2-like ethylene-responsive transcription factor||AP2/ERF domain		GSMUA_Achr4T16990_001	GSMUA_Achr4G16990_001	3-beta hydroxysteroid dehydrogenase/isomerase||NAD(P)-binding domain		GSMUA_Achr6T34090_001	GSMUA_Achr6G34090_001	Transcription factor GRAS
GSMUA_Achr11T23360_001	GSMUA_Achr11G23360_001	RNA recognition motif domain||Nucleotide-binding, alpha-beta plait		GSMUA_Achr3T24730_001	GSMUA_Achr3G24730_001	--		GSMUA_Achr2T11850_001	GSMUA_Achr2G11850_001	--		GSMUA_Achr2T19180_001	GSMUA_Achr2G19180_001	Nucleotide-diphospho-sugar transferases||Nucleotidyl transferase||Trimeric LpxA-like||Hexapeptide transferase, conserved site		GSMUA_Achr8T06900_001	GSMUA_Achr8G06900_001	Chloramphenicol acetyltransferase-like domain||Transferase		GSMUA_Achr7T01560_001	GSMUA_Achr7G01560_001	Zeta toxin domain||P-loop containing nucleoside triphosphate hydrolase
GSMUA_Achr8T34370_001	GSMUA_Achr8G34370_001	Uncharacterised domain, di-copper centre||Tyrosinase||Polyphenol oxidase, central domain||Polyphenol oxidase, C-terminal		GSMUA_Achr8T19390_001	GSMUA_Achr8G19390_001	--		GSMUA_Achr8T23990_001	GSMUA_Achr8G23990_001	Hydroxymethylglutaryl-CoA lyase, active site||Aldolase-type TIM barrel||Pyruvate carboxyltransferase		GSMUA_Achr5T09860_001	GSMUA_Achr5G09860_001	Alpha/Beta hydrolase fold||Protein kinase, ATP binding site||Serine/threonine- / dual-specificity protein kinase, catalytic domain||Concanavalin A-like lectin/glucanase, subgroup||Serine/threonine-protein kinase, active site||Protein kinase, catalytic domain||Serine-threonine/tyrosine-protein kinase catalytic domain||Protein kinase-like domain||Phospholipase/carboxylesterase/thioesterase		GSMUA_Achr7T02980_001	GSMUA_Achr7G02980_001	Short-chain dehydrogenase/reductase SDR||Glucose/ribitol dehydrogenase||NAD(P)-binding domain||Short-chain dehydrogenase/reductase, conserved site		GSMUA_Achr5T07110_001	GSMUA_Achr5G07110_001	Pectinacetylesterase
GSMUA_Achr6T12900_001	GSMUA_Achr6G12900_001	Lipase, class 3||Alpha/Beta hydrolase fold		GSMUA_Achr1T27800_001	GSMUA_Achr1G27800_001	Alternative oxidase		GSMUA_AchrUn_randomT23910_001	GSMUA_AchrUn_randomG23910_001	Terpenoid cyclases/protein prenyltransferase alpha-alpha toroid||Terpenoid synthase||Terpene synthase, metal-binding domain||Terpene synthase-like		GSMUA_Achr10T05970_001	GSMUA_Achr10G05970_001	Exo70 exocyst complex subunit||Cullin repeat-like-containing domain		GSMUA_Achr2T06780_001	GSMUA_Achr2G06780_001	ABC transporter, conserved site||ABC transporter-like||AAA+ ATPase domain||ABC-2 type transporter||P-loop containing nucleoside triphosphate hydrolase		GSMUA_Achr7T02340_001	GSMUA_Achr7G02340_001	HD/PDEase domain||RelA/SpoT
GSMUA_Achr9T06900_001	GSMUA_Achr9G06900_001	--		GSMUA_AchrUn_randomT17460_001	GSMUA_AchrUn_randomG17460_001	ABC-2 type transporter||AAA+ ATPase domain||P-loop containing nucleoside triphosphate hydrolase||ABC transporter, conserved site||ABC transporter-like		GSMUA_Achr7T26740_001	GSMUA_Achr7G26740_001	Heavy metal-associated domain, HMA		GSMUA_Achr2T14210_001	GSMUA_Achr2G14210_001	--		GSMUA_AchrUn_randomT04530_001	GSMUA_AchrUn_randomG04530_001	Leucine-rich repeat||Leucine-rich repeat, typical subtype		GSMUA_AchrUn_randomT00040_001	GSMUA_AchrUn_randomG00040_001	Homeodomain-like||SANT/Myb domain||Myb domain
GSMUA_Achr9T11560_001	GSMUA_Achr9G11560_001	Zinc finger, RING/FYVE/PHD-type||P-loop containing nucleoside triphosphate hydrolase||Helicase, C-terminal||Zinc finger, RING-type||SNF2-related||Zinc finger, RING-type, conserved site		GSMUA_Achr9T02950_001	GSMUA_Achr9G02950_001	ABC transporter-like||Plant PDR ABC transporter associated||P-loop containing nucleoside triphosphate hydrolase||ABC-transporter extracellular N-terminal domain||AAA+ ATPase domain||ABC-2 type transporter		GSMUA_Achr2T01790_001	GSMUA_Achr2G01790_001	Six-hairpin glycosidase-like||Glycosyl hydrolase family 100		GSMUA_Achr6T20700_001	GSMUA_Achr6G20700_001	HAD-like domain||Enolase-phosphatase E1		GSMUA_Achr8T00400_001	GSMUA_Achr8G00400_001	--		GSMUA_Achr7T18750_001	GSMUA_Achr7G18750_001	Uncharacterised protein family Cys-rich
GSMUA_Achr7T14830_001	GSMUA_Achr7G14830_001	Nucleotide-diphospho-sugar transferases||EXTL2, alpha-1,4-N-acetylhexosaminyltransferase		GSMUA_Achr3T22070_001	GSMUA_Achr3G22070_001	Thioredoxin, conserved site||Protein disulphide isomerase||Thioredoxin domain||Thioredoxin-like fold||Disulphide isomerase		GSMUA_Achr3T03820_001	GSMUA_Achr3G03820_001	Leucine-rich repeat-containing N-terminal, type 2||Leucine-rich repeat		GSMUA_Achr7T22150_001	GSMUA_Achr7G22150_001	UvrABC system subunit C, N-terminal||Structure-specific endonuclease subunit Slx1		GSMUA_Achr10T03740_001	GSMUA_Achr10G03740_001	Conserved hypothetical protein CHP01589, plant		GSMUA_Achr11T23330_001	GSMUA_Achr11G23330_001	CAAX amino terminal protease
GSMUA_Achr8T19130_001	GSMUA_Achr8G19130_001	Heat shock protein Hsp90, conserved site||Heat shock protein Hsp90||ATPase-like, ATP-binding domain||Ribosomal protein S5 domain 2-type fold||Heat shock protein Hsp90, N-terminal		GSMUA_Achr6T08710_001	GSMUA_Achr6G08710_001	Haem peroxidase||Haem peroxidase, plant/fungal/bacterial||Peroxidase, active site||Plant peroxidase||Peroxidases heam-ligand binding site		GSMUA_Achr2T08040_001	GSMUA_Achr2G08040_001	Alcohol dehydrogenase, zinc-type, conserved site||Alcohol dehydrogenase GroES-like||GroES-like||Alcohol dehydrogenase, C-terminal||NAD(P)-binding domain||Alcohol dehydrogenase superfamily, zinc-type		GSMUA_Achr8T00520_001	GSMUA_Achr8G00520_001	Glycoside hydrolase, family 38, central domain||Glycoside hydrolase/deacetylase, beta/alpha-barrel||Glycosyl hydrolase family 38, C-terminal||Glycoside hydrolase, families 57/38, central domain||Glycosyl hydrolase, family 13, all-beta||Glycoside hydrolase 38/57, N-terminal domain||Glycoside hydrolase-type carbohydrate-binding||Glycoside hydrolase, family 38, core		GSMUA_Achr9T18290_001	GSMUA_Achr9G18290_001	Nucleobase-ascorbate transporter 4-related||Xanthine/uracil/vitamin C permease		GSMUA_Achr2T18080_001	GSMUA_Achr2G18080_001	JmjC domain||Zinc finger, C5HC2-type||Transcription factor jumonji, JmjN
GSMUA_Achr7T13640_001	GSMUA_Achr7G13640_001	Phosphofructokinase domain||Pyrophosphate-dependent phosphofructokinase TP0108||Phosphofructokinase		GSMUA_Achr5T18440_001	GSMUA_Achr5G18440_001	RmlC-like cupin domain||Germin, manganese binding site||Germin||RmlC-like jelly roll fold||Cupin 1		GSMUA_Achr5T23520_001	GSMUA_Achr5G23520_001	--		GSMUA_Achr1T10990_001	GSMUA_Achr1G10990_001	Ribosomal protein L14 domain||Ribosomal protein L14 conserved site||Ribosomal protein L14b/L23e		GSMUA_Achr10T30010_001	GSMUA_Achr10G30010_001	Domain of unknown function DUF4308		GSMUA_Achr11T23550_001	GSMUA_Achr11G23550_001	UDP-glucuronosyl/UDP-glucosyltransferase
GSMUA_AchrUn_randomT04630_001	GSMUA_AchrUn_randomG04630_001	Domain of unknown function DUF4308		GSMUA_Achr8T23760_001	GSMUA_Achr8G23760_001	Pectinesterase inhibitor||Pectin lyase fold||Pectin lyase fold/virulence factor||Pectinesterase, active site||Pectinesterase, catalytic		GSMUA_Achr4T19750_001	GSMUA_Achr4G19750_001	Scarecrow-like protein 28||Transcription factor GRAS||Zinc finger, RING/FYVE/PHD-type||Zinc finger, RING-type		GSMUA_Achr8T15270_001	GSMUA_Achr8G15270_001	Smr protein/MutS2 C-terminal||Pentatricopeptide repeat||Tetratricopeptide-like helical		GSMUA_Achr3T06270_001	GSMUA_Achr3G06270_001	Plant peroxidase||Peroxidases heam-ligand binding site||Haem peroxidase||Peroxidase, active site||Haem peroxidase, plant/fungal/bacterial		GSMUA_Achr6T29770_001	GSMUA_Achr6G29770_001	Peptidase aspartic||Peptidase A1
GSMUA_Achr5T16620_001	GSMUA_Achr5G16620_001	Gamma-glutamyltranspeptidase||Nucleophile aminohydrolases, N-terminal		GSMUA_Achr3T21100_001	GSMUA_Achr3G21100_001	AP2/ERF domain||DNA-binding pseudobarrel domain||DNA-binding, integrase-type||B3 DNA binding domain		GSMUA_Achr2T11690_001	GSMUA_Achr2G11690_001	Photosystem II PsbY		GSMUA_Achr1T24800_001	GSMUA_Achr1G24800_001	Protein of unknown function DUF761, plant		GSMUA_AchrUn_randomT11260_001	GSMUA_AchrUn_randomG11260_001	--		GSMUA_Achr2T08040_001	GSMUA_Achr2G08040_001	Alcohol dehydrogenase, zinc-type, conserved site||Alcohol dehydrogenase GroES-like||GroES-like||Alcohol dehydrogenase, C-terminal||NAD(P)-binding domain||Alcohol dehydrogenase superfamily, zinc-type
GSMUA_Achr1T22530_001	GSMUA_Achr1G22530_001	Cysteine-rich transmembrane CYSTM domain		GSMUA_AchrUn_randomT06720_001	GSMUA_AchrUn_randomG06720_001	Protein kinase, catalytic domain||Protein kinase-like domain||Leucine-rich repeat-containing N-terminal, type 2||Leucine-rich repeat||Protein kinase, ATP binding site		GSMUA_Achr5T00960_001	GSMUA_Achr5G00960_001	--		GSMUA_Achr7T07610_001	GSMUA_Achr7G07610_001	Photosystem II PsbW, class 2		GSMUA_AchrUn_randomT03460_001	GSMUA_AchrUn_randomG03460_001	RNA-dependent RNA polymerase, eukaryotic-type		GSMUA_Achr5T28430_001	GSMUA_Achr5G28430_001	Pyridine nucleotide-disulphide oxidoreductase, FAD/NAD(P)-binding domain||Pyridine nucleotide-disulphide oxidoreductase, NAD-binding domain
GSMUA_Achr6T33970_001	GSMUA_Achr6G33970_001	Yip1 domain		GSMUA_Achr5T21820_001	GSMUA_Achr5G21820_001	Mitochondrial chaperone BCS1||P-loop containing nucleoside triphosphate hydrolase||ATPase, AAA-type, core||AAA+ ATPase domain||AAA-type ATPase, N-terminal domain		GSMUA_Achr8T19490_001	GSMUA_Achr8G19490_001	Proteinase inhibitor I12, Bowman-Birk		GSMUA_Achr11T05960_001	GSMUA_Achr11G05960_001	--		GSMUA_Achr9T10210_001	GSMUA_Achr9G10210_001	No apical meristem (NAM) protein		GSMUA_AchrUn_randomT02930_001	GSMUA_AchrUn_randomG02930_001	Zinc finger, LSD1-type
GSMUA_Achr9T01180_001	GSMUA_Achr9G01180_001	ATPase-like, ATP-binding domain		GSMUA_Achr7T22120_001	GSMUA_Achr7G22120_001	K+ potassium transporter||Serine/threonine- / dual-specificity protein kinase, catalytic domain||Serine/threonine-protein kinase, active site||Protein kinase, catalytic domain||Protein kinase-like domain		GSMUA_Achr1T20640_001	GSMUA_Achr1G20640_001	ATPase, P-type, K/Mg/Cd/Cu/Zn/Na/Ca/Na/H-transporter||HAD-like domain||ATPase, P-type, ATPase-associated domain||ATPase, P-type, cytoplasmic domain N||ATPase, P-type phosphorylation site||ATPase, P-type, phospholipid-translocating, flippase		GSMUA_Achr3T24290_001	GSMUA_Achr3G24290_001	Zinc finger, CCHC-type		GSMUA_Achr7T01140_001	GSMUA_Achr7G01140_001	Protein of unknown function DUF284, transmembrane eukaryotic		GSMUA_Achr6T21320_001	GSMUA_Achr6G21320_001	Zinc finger, B-box
GSMUA_Achr10T21830_001	GSMUA_Achr10G21830_001	Conserved hypothetical protein CHP01589, plant		GSMUA_Achr3T02950_001	GSMUA_Achr3G02950_001	Peroxidases heam-ligand binding site||Plant peroxidase||Haem peroxidase||Haem peroxidase, plant/fungal/bacterial||Peroxidase, active site		GSMUA_Achr6T16090_001	GSMUA_Achr6G16090_001	Alpha/Beta hydrolase fold||Lipase, GDXG, active site||Alpha/beta hydrolase fold-3		GSMUA_Achr4T06720_001	GSMUA_Achr4G06720_001	Leucine-rich repeat||Serine/threonine- / dual-specificity protein kinase, catalytic domain||Leucine-rich repeat-containing N-terminal, type 2||Protein kinase-like domain||Serine/threonine-protein kinase, active site||Protein kinase, catalytic domain		GSMUA_Achr5T05940_001	GSMUA_Achr5G05940_001	NUDIX hydrolase domain||NUDIX hydrolase domain-like||NUDIX hydrolase, conserved site		GSMUA_Achr8T07660_001	GSMUA_Achr8G07660_001	P-loop containing nucleoside triphosphate hydrolase||ABC-transporter extracellular N-terminal domain||AAA+ ATPase domain||ABC-2 type transporter||ABC transporter-like||Plant PDR ABC transporter associated
GSMUA_Achr5T29460_001	GSMUA_Achr5G29460_001	Ferritin/ribonucleotide reductase-like||Ferritin||Ferritin/DPS protein domain||Ferritin- like diiron domain||Ferritin, conserved site||Ferritin-related		GSMUA_Achr10T15270_001	GSMUA_Achr10G15270_001	Chlorophyll A-B binding protein, plant||Chlorophyll A-B binding protein||Chlorophyll a/b binding protein domain		GSMUA_Achr10T12830_001	GSMUA_Achr10G12830_001	Myb domain||SANT/Myb domain||Homeodomain-like		GSMUA_Achr11T10210_001	GSMUA_Achr11G10210_001	F-box domain, cyclin-like		GSMUA_Achr3T02780_001	GSMUA_Achr3G02780_001	Chlorophyll A-B binding protein, plant||Chlorophyll a/b binding protein domain||Chlorophyll A-B binding protein		GSMUA_Achr8T15940_001	GSMUA_Achr8G15940_001	Kinesin-like protein||Kinesin, motor region, conserved site||P-loop containing nucleoside triphosphate hydrolase||Kinesin, motor domain
GSMUA_Achr7T19350_001	GSMUA_Achr7G19350_001	--		GSMUA_Achr5T07440_001	GSMUA_Achr5G07440_001	Prenylated rab acceptor PRA1		GSMUA_Achr8T07660_001	GSMUA_Achr8G07660_001	P-loop containing nucleoside triphosphate hydrolase||ABC-transporter extracellular N-terminal domain||AAA+ ATPase domain||ABC-2 type transporter||ABC transporter-like||Plant PDR ABC transporter associated		GSMUA_Achr6T09710_001	GSMUA_Achr6G09710_001	Ribulose bisphosphate carboxylase, small chain||Ribulose bisphosphate carboxylase small chain, domain||Ribulose-1,5-bisphosphate carboxylase small subunit, N-terminal		GSMUA_Achr6T30830_001	GSMUA_Achr6G30830_001	SANT/Myb domain||Homeodomain-like||Myb domain		GSMUA_Achr6T28260_001	GSMUA_Achr6G28260_001	Pectin lyase fold||Pectin lyase fold/virulence factor||AmbAllergen||Pectate lyase/Amb allergen
GSMUA_Achr1T27350_001	GSMUA_Achr1G27350_001	--		GSMUA_Achr1T01040_001	GSMUA_Achr1G01040_001	Ribosomal protein L21e||Translation protein SH3-like		GSMUA_Achr6T28260_001	GSMUA_Achr6G28260_001	Pectin lyase fold||Pectin lyase fold/virulence factor||AmbAllergen||Pectate lyase/Amb allergen		GSMUA_Achr7T09800_001	GSMUA_Achr7G09800_001	Heat shock protein 70 family||Heat shock protein 70kD, C-terminal domain||Heat shock protein 70kD, peptide-binding domain		GSMUA_Achr8T30780_001	GSMUA_Achr8G30780_001	Metallo-dependent phosphatase-like||Metallophosphoesterase domain||Acid phosphatase, type 5		GSMUA_Achr2T08350_001	GSMUA_Achr2G08350_001	--
GSMUA_Achr4T04940_001	GSMUA_Achr4G04940_001	Cytokinin riboside 5'-monophosphate phosphoribohydrolase LOG||Thioredoxin-like fold||Glutathione S-transferase, N-terminal||Glutathione S-transferase, C-terminal-like||LOG family||Glutathione S-transferase, C-terminal		GSMUA_Achr4T02380_001	GSMUA_Achr4G02380_001	No apical meristem (NAM) protein		GSMUA_Achr9T07910_001	GSMUA_Achr9G07910_001	--		GSMUA_Achr6T12550_001	GSMUA_Achr6G12550_001	--		GSMUA_Achr3T30340_001	GSMUA_Achr3G30340_001	WD repeat WDR12/Ytm1||WD40 repeat, conserved site||WD40-repeat-containing domain||NLE||G-protein beta WD-40 repeat||WD40/YVTN repeat-like-containing domain||WD40 repeat		GSMUA_Achr8T34070_001	GSMUA_Achr8G34070_001	Zinc finger, DNL-type||Mitochondrial import protein TIM15
GSMUA_Achr6T25030_001	GSMUA_Achr6G25030_001	Guanylate kinase, sub-group||P-loop containing nucleoside triphosphate hydrolase||Galactose oxidase/kelch, beta-propeller||Guanylate kinase, conserved site||Guanylate kinase||Guanylate kinase/L-type calcium channel		GSMUA_Achr8T10250_001	GSMUA_Achr8G10250_001	--		GSMUA_AchrUn_randomT22170_001	GSMUA_AchrUn_randomG22170_001	Cytochrome P450||Cytochrome P450, E-class, group I		GSMUA_Achr1T00480_001	GSMUA_Achr1G00480_001	AP2/ERF domain||DNA-binding, integrase-type		GSMUA_Achr8T33370_001	GSMUA_Achr8G33370_001	RmlC-like cupin domain||Germin, manganese binding site||RmlC-like jelly roll fold||Cupin 1||Germin		GSMUA_Achr10T05820_001	GSMUA_Achr10G05820_001	CCT domain||Zinc finger, B-box
GSMUA_Achr11T04760_001	GSMUA_Achr11G04760_001	ATPase-like, ATP-binding domain||Branched-chain alpha-ketoacid dehydrogenase kinase/Pyruvate dehydrogenase kinase, N-terminal||Signal transduction histidine kinase, core||Signal transduction histidine kinase-related protein, C-terminal		GSMUA_Achr3T20260_001	GSMUA_Achr3G20260_001	Prohibitin||Band 7 protein		GSMUA_AchrUn_randomT22130_001	GSMUA_AchrUn_randomG22130_001	--		GSMUA_Achr3T07030_001	GSMUA_Achr3G07030_001	Oxoglutarate/iron-dependent dioxygenase||Isopenicillin N synthase-like||Non-haem dioxygenase N-terminal domain		GSMUA_AchrUn_randomT27920_001	GSMUA_AchrUn_randomG27920_001	Snf7		GSMUA_Achr9T26000_001	GSMUA_Achr9G26000_001	Zinc finger, C2H2||Zinc finger C2H2-type/integrase DNA-binding domain
GSMUA_Achr7T14740_001	GSMUA_Achr7G14740_001	Leucine-rich repeat-containing N-terminal, type 2||Protein kinase, ATP binding site||Serine/threonine- / dual-specificity protein kinase, catalytic domain||Serine/threonine-protein kinase, active site||Protein kinase, catalytic domain||Leucine-rich repeat||Leucine-rich repeat, typical subtype||Protein kinase-like domain		GSMUA_Achr5T23640_001	GSMUA_Achr5G23640_001	Orn/DAP/Arg decarboxylase 2, pyridoxal-phosphate binding site||PLP-binding barrel||Ornithine/DAP/Arg decarboxylase||Alanine racemase/group IV decarboxylase, C-terminal||Orn/DAP/Arg decarboxylase 2, N-terminal||Diaminopimelate decarboxylase, LysA||Orn/DAP/Arg decarboxylase 2, C-terminal||Orn/DAP/Arg decarboxylase 2, conserved site		GSMUA_Achr10T29550_001	GSMUA_Achr10G29550_001	Thioredoxin domain||Thioredoxin-like fold||Thioredoxin		GSMUA_Achr7T26110_001	GSMUA_Achr7G26110_001	Nucleobase-ascorbate transporter 4-related||Xanthine/uracil/vitamin C permease		GSMUA_Achr10T28880_001	GSMUA_Achr10G28880_001	UbiB domain||Protein kinase-like domain		GSMUA_Achr10T17170_001	GSMUA_Achr10G17170_001	Ribophorin II
GSMUA_Achr1T03560_001	GSMUA_Achr1G03560_001	No apical meristem (NAM) protein		GSMUA_Achr4T02810_001	GSMUA_Achr4G02810_001	Cytochrome P450, conserved site||Cytochrome P450, E-class, group I||Cytochrome P450		GSMUA_AchrUn_randomT07020_001	GSMUA_AchrUn_randomG07020_001	Protein kinase, catalytic domain||Concanavalin A-like lectin/glucanase, subgroup||Protein kinase-like domain||Serine-threonine/tyrosine-protein kinase catalytic domain||Protein kinase, ATP binding site		GSMUA_Achr10T28120_001	GSMUA_Achr10G28120_001	Dicer double-stranded RNA-binding fold||P-loop containing nucleoside triphosphate hydrolase||Helicase, C-terminal		GSMUA_AchrUn_randomT25340_001	GSMUA_AchrUn_randomG25340_001	Protein of unknown function DUF1014		GSMUA_Achr9T24280_001	GSMUA_Achr9G24280_001	CheY-like superfamily||CCT domain||Signal transduction response regulator, receiver domain
GSMUA_Achr1T13890_001	GSMUA_Achr1G13890_001	Pentatricopeptide repeat||Tetratricopeptide-like helical		GSMUA_Achr10T16940_001	GSMUA_Achr10G16940_001	No apical meristem (NAM) protein		GSMUA_Achr6T01020_001	GSMUA_Achr6G01020_001	Zinc finger, CCCH-type		GSMUA_Achr8T01550_001	GSMUA_Achr8G01550_001	Ribosomal protein L10e||Ribosomal protein L10e, conserved site||Ribosomal protein L10e/L16		GSMUA_Achr4T22080_001	GSMUA_Achr4G22080_001	Nucleotide-diphospho-sugar transferases||Glycosyl transferase, family 43		GSMUA_Achr11T09120_001	GSMUA_Achr11G09120_001	Nucleotide-diphospho-sugar transferases
GSMUA_Achr8T29470_001	GSMUA_Achr8G29470_001	Alcohol dehydrogenase, C-terminal||NAD(P)-binding domain||Alcohol dehydrogenase superfamily, zinc-type||Alcohol dehydrogenase GroES-like||Alcohol dehydrogenase, zinc-type, conserved site||GroES-like		GSMUA_Achr6T00380_001	GSMUA_Achr6G00380_001	--		GSMUA_Achr8T01760_001	GSMUA_Achr8G01760_001	K+ potassium transporter		GSMUA_Achr1T11510_001	GSMUA_Achr1G11510_001	Multiprotein bridging factor 1, N-terminal||Lambda repressor-like, DNA-binding domain||Helix-turn-helix type 3		GSMUA_Achr7T25370_001	GSMUA_Achr7G25370_001	--		GSMUA_Achr11T26670_001	GSMUA_Achr11G26670_001	Amino acid transporter, transmembrane
GSMUA_Achr3T01480_001	GSMUA_Achr3G01480_001	Serine/threonine- / dual-specificity protein kinase, catalytic domain||Protein kinase, ATP binding site||Protein kinase, catalytic domain||Serine/threonine-protein kinase, active site||Protein kinase-like domain		GSMUA_Achr10T07430_001	GSMUA_Achr10G07430_001	Ribosomal protein S10 domain||Ribosomal protein S10, eukaryotic/archaeal||Ribosomal protein S10		GSMUA_Achr3T22580_001	GSMUA_Achr3G22580_001	Pyridine nucleotide-disulphide oxidoreductase, NAD-binding domain||Pyridine nucleotide-disulphide oxidoreductase, FAD/NAD(P)-binding domain||Pyridine nucleotide-disulphide oxidoreductase, class-II		GSMUA_Achr5T22240_001	GSMUA_Achr5G22240_001	Protein of unknown function DUF617, plant		GSMUA_Achr6T06180_001	GSMUA_Achr6G06180_001	--		GSMUA_Achr3T26900_001	GSMUA_Achr3G26900_001	Glycoside hydrolase, family 19, catalytic||Lysozyme-like domain||Chitin-binding, type 1, conserved site||Glycoside hydrolase, family 19||Chitin-binding, type 1
GSMUA_Achr9T15350_001	GSMUA_Achr9G15350_001	Mitochondrial carrier domain||Mitochondrial substrate/solute carrier		GSMUA_Achr2T07240_001	GSMUA_Achr2G07240_001	Phox/Bem1p		GSMUA_Achr11T09120_001	GSMUA_Achr11G09120_001	Nucleotide-diphospho-sugar transferases		GSMUA_Achr6T31400_001	GSMUA_Achr6G31400_001	Pentatricopeptide repeat||Tetratricopeptide-like helical		GSMUA_Achr9T20390_001	GSMUA_Achr9G20390_001	--		GSMUA_Achr6T31250_001	GSMUA_Achr6G31250_001	Photosystem I PsaG/PsaK protein||Photosystem I PsaG/PsaK domain||Photosystem I PsaK, reaction centre, plant
GSMUA_Achr9T19250_001	GSMUA_Achr9G19250_001	Lipase/lipooxygenase, PLAT/LH2||Lipoxygenase||Lipoxygenase, LH2||Lipoxygenase, conserved site||Lipoxygenase, plant||Lipoxygenase, iron binding site||Lipoxygenase, C-terminal||Lipoxygenase, domain 3		GSMUA_Achr10T18910_001	GSMUA_Achr10G18910_001	ABC transporter-like||ABC transporter, conserved site||P-loop containing nucleoside triphosphate hydrolase||AAA+ ATPase domain		GSMUA_Achr3T26900_001	GSMUA_Achr3G26900_001	Glycoside hydrolase, family 19, catalytic||Lysozyme-like domain||Chitin-binding, type 1, conserved site||Glycoside hydrolase, family 19||Chitin-binding, type 1		GSMUA_Achr4T22010_001	GSMUA_Achr4G22010_001	--		GSMUA_AchrUn_randomT00280_001	GSMUA_AchrUn_randomG00280_001	HAT dimerisation||Ribonuclease H-like domain		GSMUA_Achr11T04350_001	GSMUA_Achr11G04350_001	Ubiquitin-related domain||Autophagy protein Atg8 ubiquitin-like
GSMUA_Achr9T10030_001	GSMUA_Achr9G10030_001	Heat shock protein DnaJ, N-terminal		GSMUA_Achr9T29810_001	GSMUA_Achr9G29810_001	Male sterility, NAD-binding||Fatty acyl-CoA reductase||NAD(P)-binding domain		GSMUA_Achr5T27360_001	GSMUA_Achr5G27360_001	Protein of unknown function DUF1262		GSMUA_Achr2T13790_001	GSMUA_Achr2G13790_001	Domain of unknown function DUF23		GSMUA_Achr8T20380_001	GSMUA_Achr8G20380_001	--		GSMUA_Achr5T15120_001	GSMUA_Achr5G15120_001	Threonine dehydratase, C-terminal regulatory domain||Threonine dehydratase, biosynthetic||Serine/threonine dehydratase, pyridoxal-phosphate-binding site||Tryptophan synthase beta subunit-like PLP-dependent enzymes superfamily
GSMUA_Achr6T10960_001	GSMUA_Achr6G10960_001	Oligopeptide transporter OPT superfamily||Tetrapeptide transporter, OPT1/isp4		GSMUA_Achr7T08880_001	GSMUA_Achr7G08880_001	Proton-dependent oligopeptide transporter family||Major facilitator superfamily domain		GSMUA_Achr2T10200_001	GSMUA_Achr2G10200_001	Drug/metabolite transporter||WAT1-related protein		GSMUA_Achr4T23060_001	GSMUA_Achr4G23060_001	Mitochodrial transcription termination factor-related		GSMUA_Achr11T11630_001	GSMUA_Achr11G11630_001	--		GSMUA_Achr2T16490_001	GSMUA_Achr2G16490_001	Malectin-like carbohydrate-binding domain
GSMUA_Achr7T23550_001	GSMUA_Achr7G23550_001	Cytochrome c, class IA/ IB||Cytochrome c domain		GSMUA_Achr7T26200_001	GSMUA_Achr7G26200_001	Armadillo-type fold||Armadillo||Armadillo-like helical		GSMUA_Achr8T14130_001	GSMUA_Achr8G14130_001	Alpha/Beta hydrolase fold||Epoxide hydrolase-like||Alpha/beta hydrolase fold-1		GSMUA_Achr6T07330_001	GSMUA_Achr6G07330_001	Vacuolar protein sorting-associated protein 13A N-terminal domain||Autophagy-related protein 2||Autophagy-related, C-terminal		GSMUA_Achr3T09230_001	GSMUA_Achr3G09230_001	Drug/metabolite transporter||WAT1-related protein		GSMUA_Achr1T03860_001	GSMUA_Achr1G03860_001	DNA-binding, integrase-type||AP2/ERF domain
GSMUA_Achr9T04260_001	GSMUA_Achr9G04260_001	Thioredoxin-like fold		GSMUA_Achr10T13400_001	GSMUA_Achr10G13400_001	ATPase, P-type cation-transporter, C-terminal||ATPase, P-type cation-transporter, N-terminal||ATPase, P-type, transmembrane domain||ATPase, P-type, cytoplasmic domain N||ATPase, P-type, ATPase-associated domain||ATPase, P-type phosphorylation site||HAD-like domain||ATPase, P-type, K/Mg/Cd/Cu/Zn/Na/Ca/Na/H-transporter		GSMUA_Achr8T29460_001	GSMUA_Achr8G29460_001	Peptidase S10, serine carboxypeptidase||Alpha/Beta hydrolase fold||Peptidase S10, serine carboxypeptidase, active site		GSMUA_Achr9T16110_001	GSMUA_Achr9G16110_001	Germin, manganese binding site||RmlC-like cupin domain||Germin||RmlC-like jelly roll fold||Cupin 1		GSMUA_Achr8T28480_001	GSMUA_Achr8G28480_001	Fe-S metabolism associated domain, SufE-like||Quinolinate synthetase A		GSMUA_Achr3T00990_001	GSMUA_Achr3G00990_001	Fatty acid hydroxylase||NAD(P)-binding domain||Uncharacterised domain Wax2, C-terminal
GSMUA_Achr7T11690_001	GSMUA_Achr7G11690_001	Plant high affinity sulfate transporter||Sulphate anion transporter, conserved site||Sulphate transporter||Sulfate transporter N-terminal domain with GLY motif||STAS domain||Sulphate anion transporter		GSMUA_Achr9T10050_001	GSMUA_Achr9G10050_001	Squalene/phytoene synthase, conserved site||Squalene/phytoene synthase||Terpenoid synthase		GSMUA_Achr10T08490_001	GSMUA_Achr10G08490_001	Rieske [2Fe-2S] iron-sulphur domain||Rieske iron-sulphur protein||Rieske iron-sulphur protein, C-terminal||Cytochrome b6-f complex Fe-S subunit		GSMUA_Achr8T30480_001	GSMUA_Achr8G30480_001	Translation initiation factor 3, subunit 12, N-terminal, eukaryotic||Armadillo-type fold||Winged helix-turn-helix transcription repressor DNA-binding||Translation initiation factor 3, subunit 12, eukaryotic||SAC3/GANP/Nin1/mts3/eIF-3 p25		GSMUA_Achr4T24090_001	GSMUA_Achr4G24090_001	Chlorophyll A-B binding protein||Chlorophyll a/b binding protein domain||Chlorophyll A-B binding protein, plant		GSMUA_Achr3T19280_001	GSMUA_Achr3G19280_001	Protein kinase, ATP binding site||Serine/threonine- / dual-specificity protein kinase, catalytic domain||Serine/threonine-protein kinase, active site||Bulb-type lectin domain||Protein kinase, catalytic domain||Protein kinase-like domain
GSMUA_Achr2T06630_001	GSMUA_Achr2G06630_001	Hly-III-related		GSMUA_Achr7T19310_001	GSMUA_Achr7G19310_001	Ribosomal protein L39e domain||Ribosomal protein L39e||Ribosomal protein L39e, conserved site		GSMUA_Achr9T26380_001	GSMUA_Achr9G26380_001	EF-Hand 1, calcium-binding site||EF-hand-like domain||Calcium-binding EF-hand		GSMUA_Achr5T01860_001	GSMUA_Achr5G01860_001	EF-Hand 1, calcium-binding site||EF-hand-like domain||Calcium-binding EF-hand		GSMUA_Achr6T14490_001	GSMUA_Achr6G14490_001	Phosphoenolpyruvate carboxylase||Phosphoenolpyruvate carboxylase, active site||Phosphoenolpyruvate carboxylase, bacterial/plant-type||Pyruvate/Phosphoenolpyruvate kinase		GSMUA_Achr6T24720_001	GSMUA_Achr6G24720_001	Prolyl 4-hydroxylase, alpha subunit||Oxoglutarate/iron-dependent dioxygenase
GSMUA_Achr7T23430_001	GSMUA_Achr7G23430_001	Plant disease resistance response protein		GSMUA_Achr5T12610_001	GSMUA_Achr5G12610_001	Protein kinase, ATP binding site||Serine/threonine- / dual-specificity protein kinase, catalytic domain||Serine/threonine-protein kinase, active site||Protein kinase, catalytic domain||Protein kinase-like domain		GSMUA_Achr1T21780_001	GSMUA_Achr1G21780_001	Protein of unknown function DUF1997		GSMUA_Achr3T05340_001	GSMUA_Achr3G05340_001	Activator of Hsp90 ATPase, N-terminal		GSMUA_Achr2T00240_001	GSMUA_Achr2G00240_001	Phenylalanine ammonia-lyase, shielding domain||L-Aspartase-like, N-terminal||Phenylalanine/histidine ammonia-lyases, active site||L-Aspartase-like||Phenylalanine ammonia-lyase||Aromatic amino acid lyase		GSMUA_Achr9T05310_001	GSMUA_Achr9G05310_001	Basic-leucine zipper domain||G-box binding, MFMR
GSMUA_AchrUn_randomT24810_001	GSMUA_AchrUn_randomG24810_001	Chloramphenicol acetyltransferase-like domain||Transferase		GSMUA_Achr7T24390_001	GSMUA_Achr7G24390_001	Nucleic acid-binding, OB-fold||Translation initiation factor 1A (eIF-1A)||RNA-binding domain, S1, IF1 type||Translation initiation factor 1A (eIF-1A), conserved site		GSMUA_Achr2T17170_001	GSMUA_Achr2G17170_001	PetM of cytochrome b6/f complex subunit 7		GSMUA_Achr4T21470_001	GSMUA_Achr4G21470_001	Methionine synthase, vitamin-B12 independent||Cobalamin-independent methionine synthase||Cobalamin (vitamin B12)-independent methionine synthase MetE, N-terminal		GSMUA_Achr7T11300_001	GSMUA_Achr7G11300_001	Endonuclease/exonuclease/phosphatase||Inositol polyphosphate-related phosphatase		GSMUA_AchrUn_randomT11850_001	GSMUA_AchrUn_randomG11850_001	Ubiquitin-related domain||Ubiquitin
GSMUA_AchrUn_randomT23790_001	GSMUA_AchrUn_randomG23790_001	Oxoglutarate/iron-dependent dioxygenase||Isopenicillin N synthase||Non-haem dioxygenase N-terminal domain||Isopenicillin N synthase-like		GSMUA_Achr6T36350_001	GSMUA_Achr6G36350_001	Heat shock protein 70, conserved site||Heat shock protein 70kD, C-terminal domain||Heat shock protein 70 family||Heat shock protein 70kD, peptide-binding domain		GSMUA_Achr11T05630_001	GSMUA_Achr11G05630_001	Armadillo-type fold||Armadillo-like helical		GSMUA_Achr7T08960_001	GSMUA_Achr7G08960_001	Glycoside hydrolase, superfamily||Glycoside hydrolase, family 35||Glycoside hydrolase, catalytic domain||Galactose-binding domain-like		GSMUA_Achr7T11330_001	GSMUA_Achr7G11330_001	Plant peroxidase||Peroxidases heam-ligand binding site||Peroxidase, active site||Haem peroxidase, plant/fungal/bacterial||Haem peroxidase		GSMUA_Achr3T02510_001	GSMUA_Achr3G02510_001	General substrate transporter||Major facilitator superfamily domain
GSMUA_Achr6T31560_001	GSMUA_Achr6G31560_001	Terpenoid synthase||Squalene/phytoene synthase||Squalene/phytoene synthase, conserved site		GSMUA_Achr9T17410_001	GSMUA_Achr9G17410_001	Alpha/Beta hydrolase fold		GSMUA_Achr8T00370_001	GSMUA_Achr8G00370_001	Domain of unknown function DUF3700||Nucleophile aminohydrolases, N-terminal		GSMUA_Achr5T26340_001	GSMUA_Achr5G26340_001	Zinc finger, B-box		GSMUA_Achr3T09570_001	GSMUA_Achr3G09570_001	Serine/threonine- / dual-specificity protein kinase, catalytic domain||Serine/threonine-protein kinase, active site||Protein kinase, catalytic domain||Concanavalin A-like lectin/glucanase, subgroup||Serine-threonine/tyrosine-protein kinase catalytic domain||Leucine-rich repeat, typical subtype||Leucine-rich repeat||Protein kinase-like domain		GSMUA_Achr1T21780_001	GSMUA_Achr1G21780_001	Protein of unknown function DUF1997
GSMUA_Achr8T01360_001	GSMUA_Achr8G01360_001	Armadillo-type fold||U box domain||Zinc finger, RING/FYVE/PHD-type||Armadillo||Armadillo-like helical		GSMUA_Achr8T19450_001	GSMUA_Achr8G19450_001	Heat shock protein DnaJ, conserved site||Heat shock protein DnaJ, N-terminal		GSMUA_Achr5T12640_001	GSMUA_Achr5G12640_001	ATPase, F1 complex, delta/epsilon subunit||ATPase, F1 complex, delta/epsilon subunit, N-terminal		GSMUA_Achr6T10590_001	GSMUA_Achr6G10590_001	ABC transporter-like||ABC transporter, conserved site||P-loop containing nucleoside triphosphate hydrolase||AAA+ ATPase domain		GSMUA_Achr4T11080_001	GSMUA_Achr4G11080_001	Mitochondrial inner membrane translocase subunit Tim17/Tim22/Tim23/peroxisomal protein PMP24		GSMUA_Achr1T16770_001	GSMUA_Achr1G16770_001	--
GSMUA_Achr1T26040_001	GSMUA_Achr1G26040_001	C2 calcium-dependent membrane targeting		GSMUA_Achr8T09450_001	GSMUA_Achr8G09450_001	UAA transporter||Domain of unknown function DUF250		GSMUA_Achr8T26850_001	GSMUA_Achr8G26850_001	Aldo/keto reductase||NADP-dependent oxidoreductase domain||Aldo/keto reductase subgroup		GSMUA_Achr8T20220_001	GSMUA_Achr8G20220_001	Cytochrome P450||Cytochrome P450, conserved site||Cytochrome P450, E-class, group I		GSMUA_Achr11T26490_001	GSMUA_Achr11G26490_001	Cytochrome P450, conserved site||Cytochrome P450		GSMUA_Achr2T11090_001	GSMUA_Achr2G11090_001	Lipase, GDSL||Esterase, SGNH hydrolase-type
GSMUA_Achr1T14530_001	GSMUA_Achr1G14530_001	ABC-2 type transporter||AAA+ ATPase domain||P-loop containing nucleoside triphosphate hydrolase||Plant PDR ABC transporter associated||ABC transporter-like		GSMUA_Achr9T03450_001	GSMUA_Achr9G03450_001	Short-chain dehydrogenase/reductase SDR||Glucose/ribitol dehydrogenase||Polyketide synthase, ketoreductase domain||NAD(P)-binding domain||Short-chain dehydrogenase/reductase, conserved site		GSMUA_Achr4T30710_001	GSMUA_Achr4G30710_001	ATPase, V0 complex, proteolipid subunit C||ATPase, F0/V0 complex, subunit C		GSMUA_Achr7T24980_001	GSMUA_Achr7G24980_001	Protein of unknown function DUF616		GSMUA_Achr1T14350_001	GSMUA_Achr1G14350_001	Protein of unknown function DUF1195		GSMUA_Achr4T29170_001	GSMUA_Achr4G29170_001	No apical meristem (NAM) protein
GSMUA_Achr6T34200_001	GSMUA_Achr6G34200_001	Heat shock protein 70 family||Heat shock protein 70, conserved site||Heat shock protein 70kD, peptide-binding domain		GSMUA_Achr1T26520_001	GSMUA_Achr1G26520_001	Myb domain||SANT/Myb domain||Homeodomain-like		GSMUA_Achr6T15710_001	GSMUA_Achr6G15710_001	Trichome birefringence-like family||Protein trichome birefringence-like 32/33||PC-Esterase||PMR5 N-terminal domain		GSMUA_Achr6T14710_001	GSMUA_Achr6G14710_001	DNA polymerase subunit Cdc27		GSMUA_Achr3T22110_001	GSMUA_Achr3G22110_001	Staygreen protein		GSMUA_Achr7T13900_001	GSMUA_Achr7G13900_001	Heavy metal-associated domain, HMA
GSMUA_Achr9T18200_001	GSMUA_Achr9G18200_001	Chlorophyll A-B binding protein||Chlorophyll a/b binding protein domain||Chlorophyll A-B binding protein, plant		GSMUA_Achr9T18350_001	GSMUA_Achr9G18350_001	Zinc finger, RING-type||Zinc finger, RING/FYVE/PHD-type		GSMUA_Achr4T02750_001	GSMUA_Achr4G02750_001	B3 DNA binding domain||Auxin response factor||DNA-binding pseudobarrel domain		GSMUA_Achr4T28890_001	GSMUA_Achr4G28890_001	Pyruvate kinase, barrel||Pyruvate kinase, active site||Pyruvate/Phosphoenolpyruvate kinase||Pyruvate kinase, C-terminal||Pyruvate kinase, alpha/beta||Pyruvate kinase-like, insert domain||Pyruvate kinase||Pyruvate kinase, beta-barrel insert domain		GSMUA_Achr5T02890_001	GSMUA_Achr5G02890_001	Autophagy protein Atg8 ubiquitin-like||Ubiquitin-related domain		GSMUA_Achr5T08790_001	GSMUA_Achr5G08790_001	Glycoside hydrolase, superfamily||Glycoside hydrolase, family 3, N-terminal||Glycoside hydrolase family 3||Glycoside hydrolase family 3 C-terminal domain
GSMUA_AchrUn_randomT17570_001	GSMUA_AchrUn_randomG17570_001	PWRKY transcription factor, group IIc||DNA-binding WRKY		GSMUA_Achr9T13190_001	GSMUA_Achr9G13190_001	Proteasome, subunit alpha/beta||Nucleophile aminohydrolases, N-terminal||Proteasome B-type subunit		GSMUA_AchrUn_randomT17060_001	GSMUA_AchrUn_randomG17060_001	Cytochrome P450||Cytochrome P450, conserved site||Cytochrome P450, E-class, group I		GSMUA_Achr2T03690_001	GSMUA_Achr2G03690_001	--		GSMUA_Achr2T11160_001	GSMUA_Achr2G11160_001	Lipase, GDSL||Esterase, SGNH hydrolase-type		GSMUA_Achr4T21550_001	GSMUA_Achr4G21550_001	DC1
GSMUA_Achr11T04160_001	GSMUA_Achr11G04160_001	--		GSMUA_Achr2T07910_001	GSMUA_Achr2G07910_001	Heavy metal-associated domain, HMA		GSMUA_Achr1T15340_001	GSMUA_Achr1G15340_001	Multi antimicrobial extrusion protein		GSMUA_Achr4T16990_001	GSMUA_Achr4G16990_001	3-beta hydroxysteroid dehydrogenase/isomerase||NAD(P)-binding domain		GSMUA_Achr1T17090_001	GSMUA_Achr1G17090_001	Wound-inducible basic		GSMUA_AchrUn_randomT00920_001	GSMUA_AchrUn_randomG00920_001	Nodulin-like||Major facilitator superfamily domain
GSMUA_Achr10T00840_001	GSMUA_Achr10G00840_001	HAD-superfamily hydrolase, subfamily IA, variant 1||Pyrimidine 5-nucleotidase||HAD-like domain		GSMUA_Achr8T32240_001	GSMUA_Achr8G32240_001	Rhodanese-like domain		GSMUA_Achr1T16840_001	GSMUA_Achr1G16840_001	--		GSMUA_Achr8T06900_001	GSMUA_Achr8G06900_001	Chloramphenicol acetyltransferase-like domain||Transferase		GSMUA_Achr11T18370_001	GSMUA_Achr11G18370_001	Phosphoglycerate kinase, C-terminal||Phosphoglycerate kinase||Phosphoglycerate kinase, N-terminal||Phosphoglycerate kinase, conserved site		GSMUA_Achr6T15710_001	GSMUA_Achr6G15710_001	Trichome birefringence-like family||Protein trichome birefringence-like 32/33||PC-Esterase||PMR5 N-terminal domain
GSMUA_Achr3T25450_001	GSMUA_Achr3G25450_001	Sulphate anion transporter||STAS domain||Sulfate transporter 3.1/3.2||Sulfate transporter N-terminal domain with GLY motif||Sulphate transporter||Sulphate anion transporter, conserved site		GSMUA_Achr11T24310_001	GSMUA_Achr11G24310_001	Domain of unknown function DUF296||Predicted AT-hook DNA-binding		GSMUA_Achr5T29550_001	GSMUA_Achr5G29550_001	Tubby C-terminal-like domain||LURP1-like domain		GSMUA_AchrUn_randomT02760_001	GSMUA_AchrUn_randomG02760_001	No apical meristem (NAM) protein		GSMUA_Achr5T28920_001	GSMUA_Achr5G28920_001	Hs1pro-1, C-terminal||Hs1pro-1, N-terminal		GSMUA_Achr3T03060_001	GSMUA_Achr3G03060_001	IQ motif, EF-hand binding site
GSMUA_Achr4T17530_001	GSMUA_Achr4G17530_001	ATPase, AAA-type, core||P-loop containing nucleoside triphosphate hydrolase||ATPase, AAA-type, conserved site||AAA+ ATPase domain||AAA-type ATPase, N-terminal domain		GSMUA_Achr8T19300_001	GSMUA_Achr8G19300_001	Peptidyl-prolyl cis-trans isomerase, PpiC-type		GSMUA_Achr1T07500_001	GSMUA_Achr1G07500_001	Nickel/cobalt transporter, high-affinity		GSMUA_Achr5T23970_001	GSMUA_Achr5G23970_001	Kinesin, motor domain||P-loop containing nucleoside triphosphate hydrolase||Kinesin-like protein||Kinesin, motor region, conserved site		GSMUA_Achr1T14430_001	GSMUA_Achr1G14430_001	Glycine cleavage system P protein||Pyridoxal phosphate-dependent transferase, major domain||Pyridoxal phosphate-dependent transferase, major region, subdomain 1||Glycine cleavage system P protein, homodimeric||Glycine cleavage system P-protein, N-terminal		GSMUA_Achr4T18020_001	GSMUA_Achr4G18020_001	Late embryogenesis abundant protein, LEA-14
GSMUA_Achr7T21610_001	GSMUA_Achr7G21610_001	Multi antimicrobial extrusion protein		GSMUA_Achr4T01410_001	GSMUA_Achr4G01410_001	--		GSMUA_Achr9T18860_001	GSMUA_Achr9G18860_001	Hly-III-related		GSMUA_Achr4T04700_001	GSMUA_Achr4G04700_001	Serine/threonine- / dual-specificity protein kinase, catalytic domain||Protein kinase, ATP binding site||Protein kinase, catalytic domain||Serine/threonine-protein kinase, active site||Protein kinase-like domain		GSMUA_Achr3T23920_001	GSMUA_Achr3G23920_001	Kelch-type beta propeller		GSMUA_Achr1T01860_001	GSMUA_Achr1G01860_001	Proteinase inhibitor I3, Kunitz legume||Kunitz inhibitor ST1-like
GSMUA_Achr5T10060_001	GSMUA_Achr5G10060_001	AAA-type ATPase, N-terminal domain||P-loop containing nucleoside triphosphate hydrolase||ATPase, AAA-type, core||AAA+ ATPase domain||ATPase, AAA-type, conserved site		GSMUA_Achr6T12670_001	GSMUA_Achr6G12670_001	Chlorophyll a/b binding protein domain||Chlorophyll A-B binding protein||Chlorophyll A-B binding protein, plant		GSMUA_Achr9T07930_001	GSMUA_Achr9G07930_001	Ribonuclease T2-like		GSMUA_Achr5T22510_001	GSMUA_Achr5G22510_001	--		GSMUA_Achr4T21670_001	GSMUA_Achr4G21670_001	MORN motif		GSMUA_Achr6T18140_001	GSMUA_Achr6G18140_001	U box domain||Zinc finger, RING/FYVE/PHD-type||Armadillo-like helical||Armadillo-type fold
GSMUA_Achr9T20550_001	GSMUA_Achr9G20550_001	Domain of unknown function DUF4009||AMP-binding, conserved site||AMP-dependent synthetase/ligase		GSMUA_Achr6T23390_001	GSMUA_Achr6G23390_001	Ribosomal protein L13, conserved site||Ribosomal protein L13, eukaryotic/archaeal||Ribosomal protein L13 domain||Ribosomal protein L13		GSMUA_Achr6T21530_001	GSMUA_Achr6G21530_001	Haem peroxidase||Peroxidase, active site||Haem peroxidase, plant/fungal/bacterial||Plant peroxidase||Peroxidases heam-ligand binding site		GSMUA_Achr8T00070_001	GSMUA_Achr8G00070_001	NAD(P)-binding domain||Dihydrodipicolinate reductase, C-terminal||Dihydrodipicolinate reductase, N-terminal||Dihydrodipicolinate reductase, bacterial		GSMUA_Achr4T08360_001	GSMUA_Achr4G08360_001	DNA-binding WRKY		GSMUA_Achr5T08560_001	GSMUA_Achr5G08560_001	Pyridoxal phosphate-dependent transferase, major domain||Pyridoxal phosphate-dependent transferase, major region, subdomain 2||Aminotransferase class-III||Pyridoxal phosphate-dependent transferase, major region, subdomain 1
GSMUA_Achr6T10730_001	GSMUA_Achr6G10730_001	Pollen allergen/expansin, C-terminal||Barwin-like endoglucanase||Expansin/Lol pI||Barwin-related endoglucanase||Expansin||Expansin/pollen allergen, DPBB domain		GSMUA_Achr8T22260_001	GSMUA_Achr8G22260_001	Ribosomal protein S27a||Ubiquitin-related domain||Ubiquitin subgroup||Ubiquitin||Ubiquitin conserved site||Ribosomal protein, zinc-binding domain		GSMUA_Achr6T32900_001	GSMUA_Achr6G32900_001	--		GSMUA_Achr7T20680_001	GSMUA_Achr7G20680_001	Protein of unknown function DUF617, plant		GSMUA_Achr5T24180_001	GSMUA_Achr5G24180_001	Serine/threonine- / dual-specificity protein kinase, catalytic domain||Protein kinase, ATP binding site||Serine-threonine/tyrosine-protein kinase catalytic domain||Protein kinase-like domain||Protein kinase, catalytic domain||Serine/threonine-protein kinase, active site		GSMUA_Achr1T07500_001	GSMUA_Achr1G07500_001	Nickel/cobalt transporter, high-affinity
GSMUA_Achr11T04670_001	GSMUA_Achr11G04670_001	Beta-grasp domain||2Fe-2S ferredoxin-type domain		GSMUA_Achr6T27280_001	GSMUA_Achr6G27280_001	Nucleotide-diphospho-sugar transferases||Glycosyl transferase, family 8||Galactinol synthase		GSMUA_Achr4T18320_001	GSMUA_Achr4G18320_001	Domain of unknown function DUF250		GSMUA_Achr8T14510_001	GSMUA_Achr8G14510_001	Tetratricopeptide-like helical||Pentatricopeptide repeat		GSMUA_Achr11T09090_001	GSMUA_Achr11G09090_001	Late embryogenesis abundant protein, LEA-14		GSMUA_Achr10T11080_001	GSMUA_Achr10G11080_001	--
GSMUA_Achr6T11760_001	GSMUA_Achr6G11760_001	Ferredoxin reductase-type FAD-binding domain||Riboflavin synthase-like beta-barrel||Ferric reductase, NAD binding||FAD-binding 8||Cytochrome b245, heavy chain		GSMUA_Achr11T05790_001	GSMUA_Achr11G05790_001	NOP5, N-terminal||NOSIC||Pre-mRNA processing ribonucleoprotein, snoRNA-binding domain		GSMUA_Achr5T21420_001	GSMUA_Achr5G21420_001	Glycoside hydrolase, superfamily||Glycoside hydrolase, family 1||Glycoside hydrolase, family 1, active site||Glycoside hydrolase, catalytic domain		GSMUA_Achr10T03740_001	GSMUA_Achr10G03740_001	Conserved hypothetical protein CHP01589, plant		GSMUA_Achr6T32740_001	GSMUA_Achr6G32740_001	S-adenosyl-L-methionine-dependent methyltransferase-like||Methyltransferase FkbM||Methyltransferase type 11		GSMUA_Achr3T24090_001	GSMUA_Achr3G24090_001	Protein of unknown function DUF581
GSMUA_Achr3T24730_001	GSMUA_Achr3G24730_001	--		GSMUA_Achr2T12530_001	GSMUA_Achr2G12530_001	Peptidyl-prolyl cis-trans isomerase, FKBP-type||Peptidyl-prolyl cis-trans isomerase, FKBP-type, domain		GSMUA_Achr5T04560_001	GSMUA_Achr5G04560_001	Glucose/ribitol dehydrogenase||NAD(P)-binding domain||Polyketide synthase, ketoreductase domain		GSMUA_Achr10T30010_001	GSMUA_Achr10G30010_001	Domain of unknown function DUF4308		GSMUA_Achr6T35940_001	GSMUA_Achr6G35940_001	Pyridoxal phosphate-dependent transferase, major region, subdomain 1||Pyridoxal phosphate-dependent transferase, major region, subdomain 2||Allinase, C-terminal||EGF-like, alliinase||Pyridoxal phosphate-dependent transferase, major domain		GSMUA_Achr6T06710_001	GSMUA_Achr6G06710_001	von Willebrand factor, type A||Copine||Zinc finger, RING/FYVE/PHD-type||Zinc finger, RING-type
GSMUA_Achr1T11910_001	GSMUA_Achr1G11910_001	Fatty acid desaturase, type 1||Cytochrome b5		GSMUA_Achr9T21870_001	GSMUA_Achr9G21870_001	Myb domain, plants||Myb domain||Myb-like domain||Homeodomain-like||SANT/Myb domain		GSMUA_Achr4T13990_001	GSMUA_Achr4G13990_001	Sugar/inositol transporter||Major facilitator superfamily domain||Sugar transporter, conserved site||General substrate transporter		GSMUA_Achr10T14140_001	GSMUA_Achr10G14140_001	RmlD-like substrate binding domain||NAD-dependent epimerase/dehydratase||dTDP-glucose 4,6-dehydratase||NAD(P)-binding domain		GSMUA_Achr10T00250_001	GSMUA_Achr10G00250_001	Importin-beta, N-terminal||Armadillo-like helical||Armadillo-type fold		GSMUA_Achr6T02230_001	GSMUA_Achr6G02230_001	Rossmann-like alpha/beta/alpha sandwich fold||UspA||Universal stress protein A
GSMUA_Achr7T06660_001	GSMUA_Achr7G06660_001	NAD(P)-binding domain||L-lactate dehydrogenase, active site||Lactate/malate dehydrogenase, N-terminal||L-lactate/malate dehydrogenase||Lactate/malate dehydrogenase, C-terminal||Lactate dehydrogenase/glycoside hydrolase, family 4, C-terminal		GSMUA_Achr8T07790_001	GSMUA_Achr8G07790_001	Short-chain dehydrogenase/reductase, conserved site||NAD(P)-binding domain||Glucose/ribitol dehydrogenase||Short-chain dehydrogenase/reductase SDR		GSMUA_Achr6T10280_001	GSMUA_Achr6G10280_001	GRAM		GSMUA_Achr6T08440_001	GSMUA_Achr6G08440_001	WAT1-related protein||Drug/metabolite transporter		GSMUA_Achr3T15000_001	GSMUA_Achr3G15000_001	Protein kinase, catalytic domain||Serine/threonine-protein kinase, active site||Protein kinase-like domain||Serine-threonine/tyrosine-protein kinase catalytic domain||Protein kinase, ATP binding site		GSMUA_Achr2T17220_001	GSMUA_Achr2G17220_001	VQ
GSMUA_Achr3T12610_001	GSMUA_Achr3G12610_001	Serine/threonine-protein kinase, active site||Protein kinase, catalytic domain||Protein kinase-like domain||Serine-threonine/tyrosine-protein kinase catalytic domain||Protein kinase, ATP binding site		GSMUA_AchrUn_randomT07380_001	GSMUA_AchrUn_randomG07380_001	Staygreen protein		GSMUA_Achr4T10400_001	GSMUA_Achr4G10400_001	UDP-glucuronosyl/UDP-glucosyltransferase		GSMUA_Achr11T07830_001	GSMUA_Achr11G07830_001	Serine-threonine/tyrosine-protein kinase catalytic domain||Tetratricopeptide-like helical||Protein kinase-like domain||Protein kinase, catalytic domain		GSMUA_Achr3T10740_001	GSMUA_Achr3G10740_001	--		GSMUA_Achr3T13560_001	GSMUA_Achr3G13560_001	--
GSMUA_Achr1T22690_001	GSMUA_Achr1G22690_001	Sugar/inositol transporter||General substrate transporter||Sugar transporter, conserved site||Major facilitator superfamily domain		GSMUA_Achr10T24620_001	GSMUA_Achr10G24620_001	Aldolase-type TIM barrel||2-nitropropane dioxygenase, NPD		GSMUA_Achr6T12910_001	GSMUA_Achr6G12910_001	Oxoglutarate/iron-dependent dioxygenase||Isopenicillin N synthase-like||Non-haem dioxygenase N-terminal domain		GSMUA_Achr8T01380_001	GSMUA_Achr8G01380_001	Galactose oxidase, beta-propeller||Kelch repeat type 1		GSMUA_Achr9T30250_001	GSMUA_Achr9G30250_001	PDZ-binding protein, CRIPT		GSMUA_Achr7T11300_001	GSMUA_Achr7G11300_001	Endonuclease/exonuclease/phosphatase||Inositol polyphosphate-related phosphatase
GSMUA_Achr6T35310_001	GSMUA_Achr6G35310_001	Protein kinase-like domain		GSMUA_Achr1T19810_001	GSMUA_Achr1G19810_001	Ribosomal protein S10||Ribosomal protein S10, conserved site||Ribosomal protein S10, eukaryotic/archaeal||Ribosomal protein S10 domain		GSMUA_Achr6T33710_001	GSMUA_Achr6G33710_001	Amino acid transporter, transmembrane		GSMUA_Achr3T17600_001	GSMUA_Achr3G17600_001	--		GSMUA_Achr5T06470_001	GSMUA_Achr5G06470_001	--		GSMUA_AchrUn_randomT24600_001	GSMUA_AchrUn_randomG24600_001	Para-hydroxybenzoic acid efflux pump subunit AaeB/fusaric acid resistance protein
GSMUA_Achr3T22070_001	GSMUA_Achr3G22070_001	Thioredoxin, conserved site||Protein disulphide isomerase||Thioredoxin domain||Thioredoxin-like fold||Disulphide isomerase		GSMUA_Achr11T25450_001	GSMUA_Achr11G25450_001	Ribosomal protein L22e		GSMUA_Achr11T11150_001	GSMUA_Achr11G11150_001	Ribokinase-like||Carbohydrate/puine kinase, PfkB, conserved site||Ribokinase||PfkB		GSMUA_Achr7T01140_001	GSMUA_Achr7G01140_001	Protein of unknown function DUF284, transmembrane eukaryotic		GSMUA_Achr7T13960_001	GSMUA_Achr7G13960_001	Protein of unknown function DUF538		GSMUA_Achr6T33620_001	GSMUA_Achr6G33620_001	SANT/Myb domain||Homeodomain-like||SANT domain||Myb domain||Myb domain, plants
GSMUA_Achr1T13710_001	GSMUA_Achr1G13710_001	Clp, N-terminal||ATPase, AAA-type, core||ClpA/B, conserved site 2||Double Clp-N motif||Clp ATPase, C-terminal||Chaperonin ClpA/B||P-loop containing nucleoside triphosphate hydrolase||Chaperonin ClpA/B, conserved site||AAA+ ATPase domain		GSMUA_Achr2T22090_001	GSMUA_Achr2G22090_001	Galactose oxidase, beta-propeller||Kelch repeat type 1||F-box domain, cyclin-like		GSMUA_Achr5T09290_001	GSMUA_Achr5G09290_001	--		GSMUA_Achr6T29610_001	GSMUA_Achr6G29610_001	Xylan biosynthesis protein IRX15/IRX15L||Putative polysaccharide biosynthesis protein		GSMUA_Achr7T17970_001	GSMUA_Achr7G17970_001	Helix-loop-helix domain		GSMUA_Achr8T33180_001	GSMUA_Achr8G33180_001	Helix-loop-helix domain
GSMUA_Achr3T05800_001	GSMUA_Achr3G05800_001	DNA-binding, integrase-type||AP2/ERF domain		GSMUA_Achr11T22010_001	GSMUA_Achr11G22010_001	HR-like lesion-inducer		GSMUA_Achr2T01960_001	GSMUA_Achr2G01960_001	Pentatricopeptide repeat||Tetratricopeptide-like helical		GSMUA_Achr7T07410_001	GSMUA_Achr7G07410_001	De-etiolated protein 1, Det1		GSMUA_Achr10T12410_001	GSMUA_Achr10G12410_001	Domain of unknown function DUF4009||AMP-binding, conserved site||Acetate-CoA ligase||AMP-dependent synthetase/ligase		GSMUA_Achr5T24900_001	GSMUA_Achr5G24900_001	F-box domain, cyclin-like||Galactose oxidase, beta-propeller||Kelch repeat type 1
GSMUA_Achr6T08710_001	GSMUA_Achr6G08710_001	Haem peroxidase||Haem peroxidase, plant/fungal/bacterial||Peroxidase, active site||Plant peroxidase||Peroxidases heam-ligand binding site		GSMUA_Achr9T14330_001	GSMUA_Achr9G14330_001	--		GSMUA_Achr9T09120_001	GSMUA_Achr9G09120_001	--		GSMUA_Achr8T30780_001	GSMUA_Achr8G30780_001	Metallo-dependent phosphatase-like||Metallophosphoesterase domain||Acid phosphatase, type 5		GSMUA_Achr7T18980_001	GSMUA_Achr7G18980_001	Patatin/Phospholipase A2-related||Acyl transferase/acyl hydrolase/lysophospholipase		GSMUA_Achr5T04560_001	GSMUA_Achr5G04560_001	Glucose/ribitol dehydrogenase||NAD(P)-binding domain||Polyketide synthase, ketoreductase domain
GSMUA_Achr4T21660_001	GSMUA_Achr4G21660_001	Nucleotide-diphospho-sugar transferase||Nucleotide-diphospho-sugar transferases		GSMUA_Achr3T07670_001	GSMUA_Achr3G07670_001	Aldo/keto reductase||NADP-dependent oxidoreductase domain||Aldo/keto reductase, conserved site||Aldo/keto reductase subgroup		GSMUA_Achr6T11160_001	GSMUA_Achr6G11160_001	Gibberellin regulated protein		GSMUA_Achr3T30340_001	GSMUA_Achr3G30340_001	WD repeat WDR12/Ytm1||WD40 repeat, conserved site||WD40-repeat-containing domain||NLE||G-protein beta WD-40 repeat||WD40/YVTN repeat-like-containing domain||WD40 repeat		GSMUA_Achr10T09860_001	GSMUA_Achr10G09860_001	Peptidase aspartic, active site||Peptidase aspartic||Peptidase A1		GSMUA_Achr6T12500_001	GSMUA_Achr6G12500_001	Ribokinase-like||PfkB||Carbohydrate/puine kinase, PfkB, conserved site
GSMUA_Achr1T05880_001	GSMUA_Achr1G05880_001	UbiB domain||Protein kinase-like domain		GSMUA_AchrUn_randomT12040_001	GSMUA_AchrUn_randomG12040_001	DNA-binding, integrase-type||AP2/ERF domain		GSMUA_Achr8T14210_001	GSMUA_Achr8G14210_001	AMP-dependent synthetase/ligase||AMP-binding, conserved site||Domain of unknown function DUF4009		GSMUA_Achr3T27290_001	GSMUA_Achr3G27290_001	Protein kinase, catalytic domain||Protein kinase-like domain||Leucine-rich repeat-containing N-terminal, type 2||Serine-threonine/tyrosine-protein kinase catalytic domain||Leucine rich repeats (2 copies)||Leucine-rich repeat		GSMUA_Achr1T14920_001	GSMUA_Achr1G14920_001	Phospholipase D, plant||Phospholipase D, C-terminal||Phospholipase D/Transphosphatidylase||Phospholipase D-like domain||Phospholipase D family||C2 calcium-dependent membrane targeting		GSMUA_Achr8T16120_001	GSMUA_Achr8G16120_001	Protein of unknown function DUF3049
GSMUA_Achr4T10320_001	GSMUA_Achr4G10320_001	Phosphoglycerate mutase, 2,3-bisphosphoglycerate-independent||Alkaline phosphatase-like, alpha/beta/alpha||Tubby C-terminal-like domain||Alkaline-phosphatase-like, core domain||LURP1-like domain||Metalloenzyme||BPG-independent PGAM, N-terminal		GSMUA_Achr6T25720_001	GSMUA_Achr6G25720_001	Thioredoxin, conserved site||Thioredoxin-like fold||Thioredoxin domain||Thioredoxin		GSMUA_Achr5T19030_001	GSMUA_Achr5G19030_001	Expansin/Lol pI||Major pollen allergen Lol pI||Barwin-like endoglucanase||Pollen allergen/expansin, C-terminal||Expansin/pollen allergen, DPBB domain||Barwin-related endoglucanase		GSMUA_Achr10T28880_001	GSMUA_Achr10G28880_001	UbiB domain||Protein kinase-like domain		GSMUA_Achr2T11630_001	GSMUA_Achr2G11630_001	Immunoglobulin E-set		GSMUA_Achr5T27830_001	GSMUA_Achr5G27830_001	Uncharacterised protein family Ycf54
GSMUA_Achr3T21100_001	GSMUA_Achr3G21100_001	AP2/ERF domain||DNA-binding pseudobarrel domain||DNA-binding, integrase-type||B3 DNA binding domain		GSMUA_Achr11T07080_001	GSMUA_Achr11G07080_001	Cytochrome P450, E-class, group I||Cytochrome P450, conserved site||Cytochrome P450		GSMUA_Achr7T24320_001	GSMUA_Achr7G24320_001	--		GSMUA_Achr10T16890_001	GSMUA_Achr10G16890_001	Copper amine oxidase, N-terminal||Copper amine oxidase, N3-terminal||Copper amine oxidase, N2/N3-terminal||Copper amine oxidase||Copper amine oxidase, C-terminal||Copper amine oxidase, N2-terminal		GSMUA_Achr5T19880_001	GSMUA_Achr5G19880_001	Glycosyl hydrolase family 43, five-bladed beta-propellor domain||Glycoside hydrolase, family 32||Glycosyl hydrolase family 32, N-terminal||Glycosyl hydrolase family 32, C-terminal||Concanavalin A-like lectin/glucanase, subgroup		GSMUA_Achr6T27240_001	GSMUA_Achr6G27240_001	ZF-HD homeobox protein, Cys/His-rich dimerisation domain||Homeodomain, ZF-HD class||Homeodomain-like
GSMUA_Achr1T06140_001	GSMUA_Achr1G06140_001	Starch synthase, catalytic domain||Glycosyl transferase, family 1||Glycogen/starch synthases, ADP-glucose type		GSMUA_Achr1T07740_001	GSMUA_Achr1G07740_001	Zinc finger, B-box||Protein of unknown function DUF544		GSMUA_Achr3T16270_001	GSMUA_Achr3G16270_001	--		GSMUA_Achr3T29220_001	GSMUA_Achr3G29220_001	Protein kinase-like domain||KEN domain, ribonuclease activator||PUG domain||Quinonprotein alcohol dehydrogenase-like domain||Protein kinase, catalytic domain||Serine/threonine-protein kinase, active site||Quinonprotein alcohol dehydrogenase-like||Serine/threonine- / dual-specificity protein kinase, catalytic domain		GSMUA_Achr9T23470_001	GSMUA_Achr9G23470_001	O-methyltransferase, caffeic acid-type||S-adenosyl-L-methionine-dependent methyltransferase-like||O-methyltransferase, family 2||Plant methyltransferase dimerisation||Winged helix-turn-helix transcription repressor DNA-binding		GSMUA_Achr2T06100_001	GSMUA_Achr2G06100_001	Alcohol dehydrogenase GroES-like||GroES-like||Polyketide synthase, enoylreductase||Alcohol dehydrogenase superfamily, zinc-type
GSMUA_Achr6T22960_001	GSMUA_Achr6G22960_001	EF-Hand 1, calcium-binding site||EF-hand-like domain||Calcium-binding EF-hand		GSMUA_Achr9T17300_001	GSMUA_Achr9G17300_001	Cytochrome P450, E-class, group I||Cytochrome P450, conserved site||Cytochrome P450		GSMUA_Achr3T22980_001	GSMUA_Achr3G22980_001	Zinc finger, B-box		GSMUA_Achr4T19670_001	GSMUA_Achr4G19670_001	Ribosomal RNA adenine dimethylase||rRNA adenine dimethylase-like||Ribosomal RNA adenine methylase transferase, conserved site||S-adenosyl-L-methionine-dependent methyltransferase-like||Ribosomal RNA adenine methylase transferase||Ribosomal RNA adenine methylase transferase, N-terminal		GSMUA_Achr9T26270_001	GSMUA_Achr9G26270_001	P-loop containing nucleoside triphosphate hydrolase||Small GTPase superfamily, ARF type||Small GTP-binding protein domain||Small GTPase superfamily, SAR1-type||Small GTPase superfamily, ARF/SAR type		GSMUA_Achr11T04370_001	GSMUA_Achr11G04370_001	Major facilitator superfamily||Major facilitator superfamily domain
GSMUA_Achr7T07960_001	GSMUA_Achr7G07960_001	Amino acid/polyamine transporter I		GSMUA_Achr4T17300_001	GSMUA_Achr4G17300_001	--		GSMUA_Achr10T14350_001	GSMUA_Achr10G14350_001	Lipase, GDSL||Esterase, SGNH hydrolase-type		GSMUA_AchrUn_randomT19630_001	GSMUA_AchrUn_randomG19630_001	Chloramphenicol acetyltransferase-like domain||Single hybrid motif||Biotin/lipoyl attachment||Dihydrolipoamide succinyltransferase||2-oxoacid dehydrogenase acyltransferase, catalytic domain||2-oxo acid dehydrogenase, lipoyl-binding site		GSMUA_AchrUn_randomT16070_001	GSMUA_AchrUn_randomG16070_001	Chlorophyll a/b binding protein domain||Chlorophyll A-B binding protein		GSMUA_Achr6T32280_001	GSMUA_Achr6G32280_001	Thioredoxin||Thioredoxin-like fold||Thioredoxin domain
GSMUA_Achr5T12400_001	GSMUA_Achr5G12400_001	Major intrinsic protein||Major intrinsic protein, conserved site||Aquaporin-like		GSMUA_Achr11T22160_001	GSMUA_Achr11G22160_001	Uncharacterised protein family, basic secretory protein		GSMUA_Achr5T17420_001	GSMUA_Achr5G17420_001	--		GSMUA_Achr4T26520_001	GSMUA_Achr4G26520_001	Major facilitator superfamily domain||Sugar transporter, conserved site||General substrate transporter		GSMUA_Achr1T15910_001	GSMUA_Achr1G15910_001	Cystathionine beta-synthase, core		GSMUA_Achr6T33710_001	GSMUA_Achr6G33710_001	Amino acid transporter, transmembrane
GSMUA_Achr9T22690_001	GSMUA_Achr9G22690_001	CCT domain||Zinc finger, B-box		GSMUA_Achr6T13090_001	GSMUA_Achr6G13090_001	Transcription elongation factor, TFIIS/CRSP70, N-terminal, sub-type||Transcription factor IIS, N-terminal		GSMUA_Achr6T33120_001	GSMUA_Achr6G33120_001	Plant ascorbate peroxidase||Peroxidases heam-ligand binding site||Haem peroxidase, plant/fungal/bacterial||Peroxidase, active site||Haem peroxidase		GSMUA_Achr4T08460_001	GSMUA_Achr4G08460_001	GH3 auxin-responsive promoter||GH3 protein, group I		GSMUA_Achr6T20390_001	GSMUA_Achr6G20390_001	--		GSMUA_Achr7T02950_001	GSMUA_Achr7G02950_001	Protein of unknown function DUF647
GSMUA_Achr5T05690_001	GSMUA_Achr5G05690_001	Basic-leucine zipper domain		GSMUA_Achr2T14960_001	GSMUA_Achr2G14960_001	Chlorophyll A-B binding protein, plant||Chlorophyll A-B binding protein||Chlorophyll a/b binding protein domain		GSMUA_Achr8T20690_001	GSMUA_Achr8G20690_001	Mannose-binding lectin		GSMUA_Achr6T26690_001	GSMUA_Achr6G26690_001	YTH domain		GSMUA_Achr7T22140_001	GSMUA_Achr7G22140_001	Serine/threonine-protein kinase, active site||Protein kinase, catalytic domain||Protein kinase, ATP binding site||Serine/threonine- / dual-specificity protein kinase, catalytic domain||Protein kinase-like domain||NAF/FISL domain||NAF domain||Calcium/calmodulin-dependent/calcium-dependent protein kinase		GSMUA_Achr8T11150_001	GSMUA_Achr8G11150_001	Major facilitator superfamily domain||Major facilitator superfamily
GSMUA_Achr8T32450_001	GSMUA_Achr8G32450_001	Zinc finger, RING-type||Zinc finger, RING/FYVE/PHD-type||Protease-associated domain, PA		GSMUA_Achr11T01850_001	GSMUA_Achr11G01850_001	Cytochrome P450||Cytochrome P450, conserved site||Cytochrome P450, E-class, group I		GSMUA_Achr5T18080_001	GSMUA_Achr5G18080_001	Homeodomain-like||SANT/Myb domain||Myb domain		GSMUA_Achr6T06180_001	GSMUA_Achr6G06180_001	--		GSMUA_Achr11T15240_001	GSMUA_Achr11G15240_001	Glycoside hydrolase, catalytic domain||X8||Glycoside hydrolase, family 17||Glycoside hydrolase, superfamily		GSMUA_Achr7T04330_001	GSMUA_Achr7G04330_001	Choline transporter-like
GSMUA_Achr11T01670_001	GSMUA_Achr11G01670_001	DEP domain||Thioredoxin-like fold||Glutaredoxin||Winged helix-turn-helix transcription repressor DNA-binding||Domain of unknown function DUF547		GSMUA_Achr6T05980_001	GSMUA_Achr6G05980_001	Microtubule-associated protein, MAP65/ASE1-type		GSMUA_Achr9T17270_001	GSMUA_Achr9G17270_001	Plant organelle RNA recognition domain		GSMUA_Achr9T20390_001	GSMUA_Achr9G20390_001	--		GSMUA_Achr5T00470_001	GSMUA_Achr5G00470_001	Ribosomal protein L41		GSMUA_Achr4T03700_001	GSMUA_Achr4G03700_001	Lateral organ boundaries, LOB
GSMUA_Achr4T22090_001	GSMUA_Achr4G22090_001	von Willebrand factor, type A||Zinc finger, RING/FYVE/PHD-type||Zinc finger, RING-type		GSMUA_Achr2T07940_001	GSMUA_Achr2G07940_001	Thioredoxin-like fold		GSMUA_Achr10T24670_001	GSMUA_Achr10G24670_001	Phosphate-induced protein 1		GSMUA_Achr6T26850_001	GSMUA_Achr6G26850_001	Phosphoenolpyruvate carboxylase, bacterial/plant-type||Pyruvate/Phosphoenolpyruvate kinase||Phosphoenolpyruvate carboxylase, active site||Phosphoenolpyruvate carboxylase		GSMUA_Achr5T24110_001	GSMUA_Achr5G24110_001	Proteasome, subunit alpha/beta||Nucleophile aminohydrolases, N-terminal||Proteasome, beta-type subunit, conserved site||Proteasome B-type subunit||Peptidase T1A, proteasome beta-subunit		GSMUA_Achr2T18200_001	GSMUA_Achr2G18200_001	Signal transduction response regulator, receiver domain||Myb domain, plants||Myb domain||CheY-like superfamily||Homeodomain-like||SANT/Myb domain
GSMUA_Achr9T08450_001	GSMUA_Achr9G08450_001	Alcohol dehydrogenase GroES-like||Alcohol dehydrogenase, zinc-type, conserved site||GroES-like||Alcohol dehydrogenase, C-terminal||NAD(P)-binding domain||Alcohol dehydrogenase superfamily, zinc-type		GSMUA_Achr3T31900_001	GSMUA_Achr3G31900_001	Tetratricopeptide-like helical||Pentatricopeptide repeat		GSMUA_Achr4T24280_001	GSMUA_Achr4G24280_001	Drug/metabolite transporter||WAT1-related protein		GSMUA_Achr11T11630_001	GSMUA_Achr11G11630_001	--		GSMUA_Achr3T11820_001	GSMUA_Achr3G11820_001	Pentatricopeptide repeat		GSMUA_Achr5T09290_001	GSMUA_Achr5G09290_001	--
GSMUA_Achr4T13870_001	GSMUA_Achr4G13870_001	--		GSMUA_AchrUn_randomT03520_001	GSMUA_AchrUn_randomG03520_001	AUX/IAA protein||Phox/Bem1p		GSMUA_Achr6T06810_001	GSMUA_Achr6G06810_001	--		GSMUA_Achr3T09230_001	GSMUA_Achr3G09230_001	Drug/metabolite transporter||WAT1-related protein		GSMUA_AchrUn_randomT20820_001	GSMUA_AchrUn_randomG20820_001	NAD(P)-binding domain		GSMUA_Achr11T21720_001	GSMUA_Achr11G21720_001	TERMINAL FLOWER 1-like||Phosphatidylethanolamine-binding, conserved site||Phosphatidylethanolamine-binding protein PEBP
GSMUA_Achr8T10250_001	GSMUA_Achr8G10250_001	--		GSMUA_AchrUn_randomT00160_001	GSMUA_AchrUn_randomG00160_001	ABC transporter, conserved site||ABC transporter, transmembrane domain, type 1||ABC transporter-like||AAA+ ATPase domain||P-loop containing nucleoside triphosphate hydrolase		GSMUA_Achr8T33260_001	GSMUA_Achr8G33260_001	Pathogenic type III effector avirulence factor Avr cleavage site		GSMUA_Achr6T14490_001	GSMUA_Achr6G14490_001	Phosphoenolpyruvate carboxylase||Phosphoenolpyruvate carboxylase, active site||Phosphoenolpyruvate carboxylase, bacterial/plant-type||Pyruvate/Phosphoenolpyruvate kinase		GSMUA_Achr10T01300_001	GSMUA_Achr10G01300_001	Zinc finger, RING-type, conserved site||Zinc finger, PHD-finger||Zinc finger, FYVE/PHD-type||Zinc finger, RING/FYVE/PHD-type||Zinc finger, PHD-type||Zinc finger, RING-type		GSMUA_Achr3T27560_001	GSMUA_Achr3G27560_001	Zinc finger, LSD1-type
GSMUA_Achr8T03930_001	GSMUA_Achr8G03930_001	FAD-linked oxidase-like, C-terminal||FAD-binding, type 2||Vanillyl-alcohol oxidase/Cytokinin dehydrogenase C-terminal domain||FAD-binding, type 2, subdomain 1||CO dehydrogenase flavoprotein-like, FAD-binding, subdomain 2||FAD linked oxidase, N-terminal||Cytokinin dehydrogenase 1, FAD/cytokinin binding domain		GSMUA_Achr8T01250_001	GSMUA_Achr8G01250_001	HAD-like domain||Phosphoglycolate phosphatase, domain 2		GSMUA_Achr5T15080_001	GSMUA_Achr5G15080_001	MTCP1||CHCH		GSMUA_Achr7T12310_001	GSMUA_Achr7G12310_001	Bifunctional inhibitor/plant lipid transfer protein/seed storage helical domain		GSMUA_Achr7T26800_001	GSMUA_Achr7G26800_001	Armadillo-like helical||Coatomer gamma subunit||Clathrin alpha-adaptin/coatomer adaptor, appendage, C-terminal subdomain||Coatomer/calthrin adaptor appendage, C-terminal subdomain||Clathrin/coatomer adaptor, adaptin-like, N-terminal||Coatomer, gamma subunit, appendage, Ig-like subdomain||Coatomer/clathrin adaptor appendage, Ig-like subdomain||Armadillo-type fold		GSMUA_Achr7T19960_001	GSMUA_Achr7G19960_001	tRNA (guanine-N-7) methyltransferase||S-adenosyl-L-methionine-dependent methyltransferase-like||tRNA (guanine-N-7) methyltransferase, eukaryote
GSMUA_Achr5T18980_001	GSMUA_Achr5G18980_001	Peptidase S9, prolyl oligopeptidase, catalytic domain||Peptidase S9A, oligopeptidase, N-terminal||Peptidase S9, serine active site||Peptidase S9A, prolyl oligopeptidase||Alpha/Beta hydrolase fold		GSMUA_Achr11T10360_001	GSMUA_Achr11G10360_001	Major facilitator superfamily domain||Major facilitator superfamily||Bacilysin exporter BacE, putative		GSMUA_Achr4T14230_001	GSMUA_Achr4G14230_001	Protein of unknown function DUF620		GSMUA_Achr7T09230_001	GSMUA_Achr7G09230_001	DIRP		GSMUA_Achr3T00290_001	GSMUA_Achr3G00290_001	Pectate lyase/Amb allergen||Pectin lyase fold/virulence factor||Pectin lyase fold		GSMUA_Achr6T25080_001	GSMUA_Achr6G25080_001	Lipoxygenase, domain 3||Lipoxygenase, C-terminal||Lipoxygenase, conserved site||Lipoxygenase, LH2||Lipase/lipooxygenase, PLAT/LH2||Lipoxygenase||Lipoxygenase, iron binding site||Lipoxygenase, plant
GSMUA_Achr1T10510_001	GSMUA_Achr1G10510_001	DNA photolyase, N-terminal||DNA photolyase, FAD-binding/Cryptochrome, C-terminal||Rossmann-like alpha/beta/alpha sandwich fold||Cryptochrome, DASH||Cryptochrome/DNA photolyase, class 1		GSMUA_Achr4T21250_001	GSMUA_Achr4G21250_001	Protein of unknown function DUF581		GSMUA_Achr8T29760_001	GSMUA_Achr8G29760_001	--		GSMUA_Achr7T04770_001	GSMUA_Achr7G04770_001	P-loop containing nucleoside triphosphate hydrolase		GSMUA_Achr6T21080_001	GSMUA_Achr6G21080_001	ARID/BRIGHT DNA-binding domain||High mobility group, superfamily		GSMUA_Achr8T25610_001	GSMUA_Achr8G25610_001	Leucine rich repeats (2 copies)||Leucine-rich repeat||Protein kinase, ATP binding site||Leucine-rich repeat-containing N-terminal, type 2||Protein kinase-like domain||Protein kinase, catalytic domain
GSMUA_Achr4T27630_001	GSMUA_Achr4G27630_001	Mpv17/PMP22		GSMUA_AchrUn_randomT23830_001	GSMUA_AchrUn_randomG23830_001	--		GSMUA_Achr5T09950_001	GSMUA_Achr5G09950_001	B3 DNA binding domain||DNA-binding, integrase-type||AP2/ERF domain||DNA-binding pseudobarrel domain		GSMUA_Achr3T31780_001	GSMUA_Achr3G31780_001	Protein of unknown function DUF506, plant		GSMUA_Achr2T16940_001	GSMUA_Achr2G16940_001	Chloramphenicol acetyltransferase-like domain||Transferase		GSMUA_Achr7T04360_001	GSMUA_Achr7G04360_001	dTDP-4-dehydrorhamnose reductase||RmlD-like substrate binding domain||NAD(P)-binding domain
GSMUA_Achr2T02460_001	GSMUA_Achr2G02460_001	Serine/threonine- / dual-specificity protein kinase, catalytic domain||Protein kinase, ATP binding site||Concanavalin A-like lectin/glucanase, subgroup||Protein kinase-like domain||Protein kinase, catalytic domain||Serine/threonine-protein kinase, active site		GSMUA_Achr2T09310_001	GSMUA_Achr2G09310_001	Bacterial transferase hexapeptide repeat||Hexapeptide transferase, conserved site||Trimeric LpxA-like||Serine O-acetyltransferase||Serine acetyltransferase, N-terminal		GSMUA_Achr2T14540_001	GSMUA_Achr2G14540_001	Glycosyltransferase AER61, uncharacterised		GSMUA_Achr1T07770_001	GSMUA_Achr1G07770_001	Zinc finger, B-box		GSMUA_Achr1T20470_001	GSMUA_Achr1G20470_001	SPX, N-terminal||EXS, C-terminal		GSMUA_Achr9T09230_001	GSMUA_Achr9G09230_001	X8
GSMUA_Achr4T08320_001	GSMUA_Achr4G08320_001	Cupredoxin||Plastocyanin-like		GSMUA_Achr6T18780_001	GSMUA_Achr6G18780_001	CRAL/TRIO, N-terminal domain||GOLD||CRAL-TRIO domain		GSMUA_Achr1T00520_001	GSMUA_Achr1G00520_001	Chloramphenicol acetyltransferase-like domain||Transferase		GSMUA_Achr4T11080_001	GSMUA_Achr4G11080_001	Mitochondrial inner membrane translocase subunit Tim17/Tim22/Tim23/peroxisomal protein PMP24		GSMUA_Achr5T21160_001	GSMUA_Achr5G21160_001	Zinc finger, RING-CH-type||Protein of unknown function DUF3675||Zinc finger, RING/FYVE/PHD-type		GSMUA_Achr8T08570_001	GSMUA_Achr8G08570_001	Alcohol dehydrogenase superfamily, zinc-type||GroES-like||Pectin lyase fold/virulence factor||Glycoside hydrolase, family 28||Polyketide synthase, enoylreductase||Alcohol dehydrogenase, C-terminal||NAD(P)-binding domain||Pectin lyase fold
GSMUA_Achr10T07430_001	GSMUA_Achr10G07430_001	Ribosomal protein S10 domain||Ribosomal protein S10, eukaryotic/archaeal||Ribosomal protein S10		GSMUA_Achr9T06220_001	GSMUA_Achr9G06220_001	Ribosomal protein L21, conserved site||Ribosomal protein L21||Ribosomal protein L21-like		GSMUA_Achr9T23290_001	GSMUA_Achr9G23290_001	--		GSMUA_AchrUn_randomT23170_001	GSMUA_AchrUn_randomG23170_001	DNAJ-containing protein, X-domain||Heat shock protein DnaJ, N-terminal||Heat shock protein DnaJ, conserved site		GSMUA_Achr10T09740_001	GSMUA_Achr10G09740_001	Armadillo-type fold		GSMUA_Achr7T21780_001	GSMUA_Achr7G21780_001	No apical meristem (NAM) protein
GSMUA_Achr6T21990_001	GSMUA_Achr6G21990_001	Peroxidases heam-ligand binding site||Plant peroxidase||Peroxidase, active site||Haem peroxidase, plant/fungal/bacterial||Haem peroxidase		GSMUA_Achr1T10150_001	GSMUA_Achr1G10150_001	Heat shock protein DnaJ, N-terminal		GSMUA_Achr5T08120_001	GSMUA_Achr5G08120_001	Alpha/Beta hydrolase fold||S-formylglutathione hydrolase||Putative esterase		GSMUA_Achr5T02890_001	GSMUA_Achr5G02890_001	Autophagy protein Atg8 ubiquitin-like||Ubiquitin-related domain		GSMUA_Achr10T22240_001	GSMUA_Achr10G22240_001	Aquaporin-like||Major intrinsic protein||Major intrinsic protein, conserved site		GSMUA_Achr9T24030_001	GSMUA_Achr9G24030_001	AAA+ ATPase domain||ATPase, AAA-type, conserved site||Peptidase M41||P-loop containing nucleoside triphosphate hydrolase||ATPase, AAA-type, core||Peptidase, FtsH
GSMUA_Achr1T24040_001	GSMUA_Achr1G24040_001	Protein of unknown function DUF3769		GSMUA_AchrUn_randomT20750_001	GSMUA_AchrUn_randomG20750_001	Serine-threonine/tyrosine-protein kinase catalytic domain||S-locus glycoprotein||PAN-2 domain||Apple-like||Protein kinase-like domain||Protein kinase, ATP binding site||Serine/threonine- / dual-specificity protein kinase, catalytic domain||Serine/threonine-protein kinase, active site||Bulb-type lectin domain||Protein kinase, catalytic domain||Concanavalin A-like lectin/glucanase, subgroup		GSMUA_Achr6T15340_001	GSMUA_Achr6G15340_001	RNA recognition motif domain||Nucleotide-binding, alpha-beta plait		GSMUA_Achr1T17090_001	GSMUA_Achr1G17090_001	Wound-inducible basic		GSMUA_Achr9T22270_001	GSMUA_Achr9G22270_001	Rhodanese-like domain		GSMUA_Achr9T17270_001	GSMUA_Achr9G17270_001	Plant organelle RNA recognition domain
GSMUA_Achr6T12850_001	GSMUA_Achr6G12850_001	--		GSMUA_Achr3T07040_001	GSMUA_Achr3G07040_001	Mitochondrial carrier domain||Mitochondrial substrate/solute carrier		GSMUA_Achr6T25730_001	GSMUA_Achr6G25730_001	ABA/WDS induced protein		GSMUA_Achr6T20440_001	GSMUA_Achr6G20440_001	Protein of unknown function DUF1399		GSMUA_Achr7T25520_001	GSMUA_Achr7G25520_001	Saposin-like||Peptidase aspartic||Peptidase aspartic, active site||Saposin B||Saposin-like type B, 2||Saposin-like type B, 1||Peptidase A1		GSMUA_Achr1T19140_001	GSMUA_Achr1G19140_001	--
GSMUA_Achr9T21900_001	GSMUA_Achr9G21900_001	Domain of unknown function DUF4463||Domain of unknown function DUF221		GSMUA_Achr10T06460_001	GSMUA_Achr10G06460_001	EYA||Eyes absent family		GSMUA_Achr7T06910_001	GSMUA_Achr7G06910_001	AP2/ERF domain||DNA-binding, integrase-type		GSMUA_Achr11T18370_001	GSMUA_Achr11G18370_001	Phosphoglycerate kinase, C-terminal||Phosphoglycerate kinase||Phosphoglycerate kinase, N-terminal||Phosphoglycerate kinase, conserved site		GSMUA_Achr9T09530_001	GSMUA_Achr9G09530_001	Peptidase S8, subtilisin, Ser-active site||Peptidase S8/S53, subtilisin/kexin/sedolisin||Protease-associated domain, PA||Proteinase inhibitor I9||Peptidase S8, subtilisin-related		GSMUA_Achr1T16210_001	GSMUA_Achr1G16210_001	Armadillo-type fold||Armadillo-like helical||Armadillo
GSMUA_Achr9T03080_001	GSMUA_Achr9G03080_001	--		GSMUA_AchrUn_randomT00910_001	GSMUA_AchrUn_randomG00910_001	Galactose oxidase/kelch, beta-propeller||Galactose oxidase, beta-propeller||F-box domain, cyclin-like		GSMUA_AchrUn_randomT08840_001	GSMUA_AchrUn_randomG08840_001	Glycosyltransferase AER61, uncharacterised		GSMUA_Achr5T28920_001	GSMUA_Achr5G28920_001	Hs1pro-1, C-terminal||Hs1pro-1, N-terminal		GSMUA_Achr3T29370_001	GSMUA_Achr3G29370_001	Protein of unknown function DUF724||Aminotransferase-like, plant mobile domain||Protein of unknown function DUF716, TMEM45		GSMUA_Achr4T28080_001	GSMUA_Achr4G28080_001	Tetratricopeptide-like helical||Pentatricopeptide repeat
GSMUA_Achr3T31220_001	GSMUA_Achr3G31220_001	Cytochrome P450||Cytochrome P450, E-class, group I||Cytochrome P450, conserved site		GSMUA_Achr1T00810_001	GSMUA_Achr1G00810_001	Ribosomal protein S17e, conserved site||Ribosomal protein S17e		GSMUA_Achr5T15040_001	GSMUA_Achr5G15040_001	Protein kinase, catalytic domain||Serine/threonine-protein kinase, active site||Protein kinase-like domain||Leucine-rich repeat-containing N-terminal, type 2||Serine/threonine- / dual-specificity protein kinase, catalytic domain||Leucine-rich repeat||Protein kinase, ATP binding site		GSMUA_Achr1T14430_001	GSMUA_Achr1G14430_001	Glycine cleavage system P protein||Pyridoxal phosphate-dependent transferase, major domain||Pyridoxal phosphate-dependent transferase, major region, subdomain 1||Glycine cleavage system P protein, homodimeric||Glycine cleavage system P-protein, N-terminal		GSMUA_AchrUn_randomT26150_001	GSMUA_AchrUn_randomG26150_001	Leucine-rich repeat||Leucine rich repeats (2 copies)||Leucine-rich repeat, typical subtype		GSMUA_Achr4T23090_001	GSMUA_Achr4G23090_001	Carbohydrate kinase, FGGY, N-terminal||Carbohydrate kinase, FGGY, C-terminal
GSMUA_Achr10T13400_001	GSMUA_Achr10G13400_001	ATPase, P-type cation-transporter, C-terminal||ATPase, P-type cation-transporter, N-terminal||ATPase, P-type, transmembrane domain||ATPase, P-type, cytoplasmic domain N||ATPase, P-type, ATPase-associated domain||ATPase, P-type phosphorylation site||HAD-like domain||ATPase, P-type, K/Mg/Cd/Cu/Zn/Na/Ca/Na/H-transporter		GSMUA_Achr11T23780_001	GSMUA_Achr11G23780_001	Ferritin- like diiron domain||Ferritin, conserved site||Ferritin-related||Ferritin/ribonucleotide reductase-like||Ferritin||Ferritin/DPS protein domain		GSMUA_Achr2T16420_001	GSMUA_Achr2G16420_001	Peptidase aspartic, active site||Peptidase aspartic||Peptidase A1		GSMUA_Achr8T33150_001	GSMUA_Achr8G33150_001	--		GSMUA_Achr11T18930_001	GSMUA_Achr11G18930_001	FeS cluster biogenesis||FeS cluster insertion protein		GSMUA_Achr11T10340_001	GSMUA_Achr11G10340_001	Pyruvate carboxyltransferase||Aldolase-type TIM barrel||Hydroxymethylglutaryl-CoA lyase, active site
GSMUA_Achr9T10050_001	GSMUA_Achr9G10050_001	Squalene/phytoene synthase, conserved site||Squalene/phytoene synthase||Terpenoid synthase		GSMUA_Achr4T14630_001	GSMUA_Achr4G14630_001	Coiled-coil domain containing protein 109, C-terminal		GSMUA_Achr4T16830_001	GSMUA_Achr4G16830_001	Chalcone isomerase, 3-layer sandwich||Chalcone isomerase		GSMUA_Achr11T09090_001	GSMUA_Achr11G09090_001	Late embryogenesis abundant protein, LEA-14		GSMUA_Achr8T20400_001	GSMUA_Achr8G20400_001	Proteasome B-type subunit||Proteasome, beta-type subunit, conserved site||Proteasome, subunit alpha/beta||Nucleophile aminohydrolases, N-terminal		GSMUA_Achr7T01020_001	GSMUA_Achr7G01020_001	Leucine-rich repeat||Leucine-rich repeat-containing N-terminal, type 2||Serine-threonine/tyrosine-protein kinase catalytic domain||Protein kinase-like domain||Protein kinase, catalytic domain
GSMUA_Achr2T05180_001	GSMUA_Achr2G05180_001	--		GSMUA_Achr11T16460_001	GSMUA_Achr11G16460_001	Translation protein SH3-like||Ribosomal protein L14||Translation protein SH3-like, subgroup		GSMUA_AchrUn_randomT02480_001	GSMUA_AchrUn_randomG02480_001	Protein of unknown function DUF538		GSMUA_Achr4T24910_001	GSMUA_Achr4G24910_001	GAGA binding-like		GSMUA_Achr5T11190_001	GSMUA_Achr5G11190_001	Protein of unknown function DUF4228		GSMUA_Achr3T28130_001	GSMUA_Achr3G28130_001	Zinc finger, B-box||CCT domain
GSMUA_Achr5T18410_001	GSMUA_Achr5G18410_001	Pectinacetylesterase		GSMUA_AchrUn_randomT04030_001	GSMUA_AchrUn_randomG04030_001	Dynamin central domain||Dynamin GTPase effector||Dynamin-type guanine nucleotide-binding (G) domain||P-loop containing nucleoside triphosphate hydrolase||Dynamin||Dynamin, GTPase region, conserved site||GTPase effector domain, GED||Dynamin, GTPase domain		GSMUA_Achr3T16870_001	GSMUA_Achr3G16870_001	Calcium-binding EF-hand||EF-hand-like domain||EF-Hand 1, calcium-binding site		GSMUA_Achr10T00250_001	GSMUA_Achr10G00250_001	Importin-beta, N-terminal||Armadillo-like helical||Armadillo-type fold		GSMUA_Achr6T25750_001	GSMUA_Achr6G25750_001	Exo70 exocyst complex subunit||Cullin repeat-like-containing domain		GSMUA_Achr7T24440_001	GSMUA_Achr7G24440_001	PMR5 N-terminal domain||Trichome birefringence-like family||Protein trichome birefringence-like 36-43||PC-Esterase
GSMUA_Achr10T17240_001	GSMUA_Achr10G17240_001	AMP-dependent synthetase/ligase||Acetate-CoA ligase||Domain of unknown function DUF4009||AMP-binding, conserved site		GSMUA_Achr10T09070_001	GSMUA_Achr10G09070_001	Saposin-like||Saposin B		GSMUA_Achr7T05210_001	GSMUA_Achr7G05210_001	Protein kinase, ATP binding site||Serine-threonine/tyrosine-protein kinase catalytic domain||Calcium/calmodulin-dependent/calcium-dependent protein kinase||NAF/FISL domain||Protein kinase-like domain||Protein kinase, catalytic domain||NAF domain		GSMUA_Achr3T10740_001	GSMUA_Achr3G10740_001	--		GSMUA_AchrUn_randomT01270_001	GSMUA_AchrUn_randomG01270_001	Glycerophosphoryl diester phosphodiesterase||Glycerophosphodiester phosphodiesterase domain||PLC-like phosphodiesterase, TIM beta/alpha-barrel domain		GSMUA_Achr10T29990_001	GSMUA_Achr10G29990_001	Zinc finger, B-box||CCT domain
GSMUA_Achr6T36350_001	GSMUA_Achr6G36350_001	Heat shock protein 70, conserved site||Heat shock protein 70kD, C-terminal domain||Heat shock protein 70 family||Heat shock protein 70kD, peptide-binding domain		GSMUA_Achr3T22180_001	GSMUA_Achr3G22180_001	Alpha/Beta hydrolase fold||Dienelactone hydrolase		GSMUA_AchrUn_randomT14840_001	GSMUA_AchrUn_randomG14840_001	--		GSMUA_Achr9T29900_001	GSMUA_Achr9G29900_001	Chloroplast protein import component Tic20		GSMUA_Achr9T12420_001	GSMUA_Achr9G12420_001	Mitochodrial transcription termination factor-related		GSMUA_Achr5T09950_001	GSMUA_Achr5G09950_001	B3 DNA binding domain||DNA-binding, integrase-type||AP2/ERF domain||DNA-binding pseudobarrel domain
GSMUA_Achr1T22710_001	GSMUA_Achr1G22710_001	General substrate transporter||Sugar transporter, conserved site||Major facilitator superfamily domain||Sugar/inositol transporter||Di-trans-poly-cis-decaprenylcistransferase-like		GSMUA_Achr3T01790_001	GSMUA_Achr3G01790_001	Drug/metabolite transporter||WAT1-related protein		GSMUA_Achr4T20100_001	GSMUA_Achr4G20100_001	Protein-tyrosine phosphatase, dual specificity phosphatase, eukaryotic||Protein-tyrosine phosphatase-like||Protein-tyrosine phosphatase, active site||Protein-tyrosine phosphatase, SIW14-like		GSMUA_Achr4T09090_001	GSMUA_Achr4G09090_001	--		GSMUA_Achr6T31800_001	GSMUA_Achr6G31800_001	Heat shock protein DnaJ, N-terminal||3Fe-4S ferredoxin||4Fe-4S ferredoxin-type, iron-sulpur binding domain		GSMUA_Achr1T04570_001	GSMUA_Achr1G04570_001	Photosystem I PsaN, reaction centre subunit N
GSMUA_Achr3T24460_001	GSMUA_Achr3G24460_001	Mitochondrial carrier domain||Mitochondrial substrate/solute carrier		GSMUA_Achr10T05970_001	GSMUA_Achr10G05970_001	Exo70 exocyst complex subunit||Cullin repeat-like-containing domain		GSMUA_Achr7T26330_001	GSMUA_Achr7G26330_001	SWIB domain||SWIB/MDM2 domain		GSMUA_Achr5T06470_001	GSMUA_Achr5G06470_001	--		GSMUA_Achr5T13020_001	GSMUA_Achr5G13020_001	Ribosomal protein L21e||Ribosomal protein L21e, conserved site||Translation protein SH3-like		GSMUA_Achr9T28000_001	GSMUA_Achr9G28000_001	Cellulose synthase||Nucleotide-diphospho-sugar transferases
GSMUA_Achr6T02070_001	GSMUA_Achr6G02070_001	--		GSMUA_Achr2T14210_001	GSMUA_Achr2G14210_001	--		GSMUA_Achr5T00330_001	GSMUA_Achr5G00330_001	Phosphoglycerate kinase, N-terminal||Phosphoglycerate kinase||Phosphoglycerate kinase, C-terminal||Phosphoglycerate kinase, conserved site		GSMUA_Achr7T17970_001	GSMUA_Achr7G17970_001	Helix-loop-helix domain		GSMUA_Achr10T06560_001	GSMUA_Achr10G06560_001	Myb domain, plants||Myb domain||Homeodomain-like||SANT/Myb domain		GSMUA_AchrUn_randomT13290_001	GSMUA_AchrUn_randomG13290_001	Haem peroxidase, animal||Haem peroxidase
GSMUA_Achr8T09450_001	GSMUA_Achr8G09450_001	UAA transporter||Domain of unknown function DUF250		GSMUA_Achr10T23760_001	GSMUA_Achr10G23760_001	HAD-superfamily hydrolase, subfamily IIB||Glycosyl transferase, family 20||HAD-like domain||Trehalose-phosphatase		GSMUA_Achr6T34720_001	GSMUA_Achr6G34720_001	Acetamidase/Formamidase		GSMUA_Achr5T07270_001	GSMUA_Achr5G07270_001	AP2/ERF domain||DNA-binding, integrase-type||AP2-like ethylene-responsive transcription factor		GSMUA_Achr6T32880_001	GSMUA_Achr6G32880_001	Zinc finger, PHD-finger||Acyl-CoA N-acyltransferase||Zinc finger, FYVE/PHD-type||Zinc finger, PHD-type||Zinc finger, RING/FYVE/PHD-type||Tudor-like, plant		GSMUA_Achr10T15610_001	GSMUA_Achr10G15610_001	--
GSMUA_Achr9T03450_001	GSMUA_Achr9G03450_001	Short-chain dehydrogenase/reductase SDR||Glucose/ribitol dehydrogenase||Polyketide synthase, ketoreductase domain||NAD(P)-binding domain||Short-chain dehydrogenase/reductase, conserved site		GSMUA_Achr1T04100_001	GSMUA_Achr1G04100_001	Myb-like domain||Homeodomain-like		GSMUA_Achr6T10610_001	GSMUA_Achr6G10610_001	--		GSMUA_Achr10T09860_001	GSMUA_Achr10G09860_001	Peptidase aspartic, active site||Peptidase aspartic||Peptidase A1		GSMUA_Achr5T18090_001	GSMUA_Achr5G18090_001	Protein of unknown function DUF827, plant		GSMUA_Achr6T15190_001	GSMUA_Achr6G15190_001	Bacterial surface antigen (D15)||Surface antigen variable number
GSMUA_Achr2T14280_001	GSMUA_Achr2G14280_001	CRAL/TRIO, N-terminal domain||Cellular retinaldehyde binding/alpha-tocopherol transport||CRAL-TRIO domain		GSMUA_Achr10T12860_001	GSMUA_Achr10G12860_001	No apical meristem (NAM) protein		GSMUA_Achr3T31110_001	GSMUA_Achr3G31110_001	NAD-dependent epimerase/dehydratase||NAD(P)-binding domain		GSMUA_Achr10T05040_001	GSMUA_Achr10G05040_001	Zinc finger, CCCH-type||RNA recognition motif domain||Nucleotide-binding, alpha-beta plait		GSMUA_Achr1T26120_001	GSMUA_Achr1G26120_001	DNA-directed RNA polymerase, RBP11-like||DNA-directed RNA polymerase, RpoA/D/Rpb3-type||DNA-directed RNA polymerase, 30-40kDa subunit, conserved site||DNA-directed RNA polymerase, insert domain		GSMUA_Achr1T00560_001	GSMUA_Achr1G00560_001	Zinc finger, RING/FYVE/PHD-type||Zinc finger, RING-type
GSMUA_Achr4T22500_001	GSMUA_Achr4G22500_001	DNA (cytosine-5)-methyltransferase 1, replication foci domain||S-adenosyl-L-methionine-dependent methyltransferase-like||C-5 cytosine methyltransferase||DNA methylase, C-5 cytosine-specific, active site||Bromo adjacent homology (BAH) domain		GSMUA_Achr11T00870_001	GSMUA_Achr11G00870_001	Translation protein SH3-like||Translation protein SH3-like, subgroup||Ribosomal protein L14		GSMUA_Achr8T03100_001	GSMUA_Achr8G03100_001	Pre-rRNA-processing protein TSR2		GSMUA_Achr9T04210_001	GSMUA_Achr9G04210_001	Thioredoxin-like fold||Glutathione S-transferase, N-terminal||Glutathione S-transferase, C-terminal-like		GSMUA_Achr6T03630_001	GSMUA_Achr6G03630_001	--		GSMUA_Achr7T14100_001	GSMUA_Achr7G14100_001	Vesicle transport protein, SFT2-like||Vesicle transport protein, Got1/SFT2-like
GSMUA_Achr2T16720_001	GSMUA_Achr2G16720_001	Protein kinase-like domain||Protein kinase, catalytic domain||Serine/threonine-protein kinase, active site||Serine/threonine- / dual-specificity protein kinase, catalytic domain||Protein kinase, ATP binding site||Serine-threonine/tyrosine-protein kinase catalytic domain		GSMUA_Achr10T19930_001	GSMUA_Achr10G19930_001	Ribulose bisphosphate carboxylase, small chain||Ribulose-1,5-bisphosphate carboxylase small subunit, N-terminal||Ribulose bisphosphate carboxylase small chain, domain		GSMUA_Achr4T03130_001	GSMUA_Achr4G03130_001	--		GSMUA_Achr8T22330_001	GSMUA_Achr8G22330_001	Basic-leucine zipper domain		GSMUA_Achr2T10260_001	GSMUA_Achr2G10260_001	Uncharacterised protein family Cys-rich		GSMUA_Achr4T04060_001	GSMUA_Achr4G04060_001	AP2/ERF domain||DNA-binding, integrase-type
GSMUA_Achr7T12460_001	GSMUA_Achr7G12460_001	B-cell receptor-associated 31-like		GSMUA_Achr9T13800_001	GSMUA_Achr9G13800_001	Pyridine nucleotide-disulphide oxidoreductase, NAD-binding domain||Pyridine nucleotide-disulphide oxidoreductase, FAD/NAD(P)-binding domain		GSMUA_Achr7T11720_001	GSMUA_Achr7G11720_001	GroES-like||Alcohol dehydrogenase, zinc-type, conserved site||Alcohol dehydrogenase GroES-like||Alcohol dehydrogenase superfamily, zinc-type||Leucine-rich repeat||Leucine-rich repeat, typical subtype||NAD(P)-binding domain||Alcohol dehydrogenase, C-terminal		GSMUA_Achr9T01460_001	GSMUA_Achr9G01460_001	Heat shock protein DnaJ, cysteine-rich domain		GSMUA_Achr10T22730_001	GSMUA_Achr10G22730_001	Metallothionein, family 15, plant		GSMUA_Achr10T11220_001	GSMUA_Achr10G11220_001	Alpha-D-phosphohexomutase, alpha/beta/alpha domain II||Alpha-D-phosphohexomutase superfamily||Alpha-D-phosphohexomutase, alpha/beta/alpha domain I||Alpha-D-phosphohexomutase, alpha/beta/alpha I/II/III||Alpha-D-phosphohexomutase, alpha/beta/alpha domain III
GSMUA_Achr9T22710_001	GSMUA_Achr9G22710_001	Alpha/Beta hydrolase fold||Alpha/beta hydrolase fold-5		GSMUA_Achr10T27050_001	GSMUA_Achr10G27050_001	Basic-leucine zipper domain		GSMUA_Achr6T22540_001	GSMUA_Achr6G22540_001	--		GSMUA_Achr6T34630_001	GSMUA_Achr6G34630_001	Cold acclimation WCOR413		GSMUA_Achr2T19940_001	GSMUA_Achr2G19940_001	Heat shock protein DnaJ, cysteine-rich domain		GSMUA_Achr3T07040_001	GSMUA_Achr3G07040_001	Mitochondrial carrier domain||Mitochondrial substrate/solute carrier
GSMUA_Achr3T02870_001	GSMUA_Achr3G02870_001	--		GSMUA_Achr9T25970_001	GSMUA_Achr9G25970_001	Ribosomal protein L15e||Ribosomal protein L15e, conserved site||Ribosomal protein L15e core domain||Ribosomal protein L23/L15e core domain		GSMUA_Achr3T25890_001	GSMUA_Achr3G25890_001	--		GSMUA_Achr8T12730_001	GSMUA_Achr8G12730_001	AAA+ ATPase domain||P-loop containing nucleoside triphosphate hydrolase||ABC transporter, conserved site||ABC transporter, transmembrane domain, type 1||ABC transporter-like		GSMUA_Achr10T14610_001	GSMUA_Achr10G14610_001	Lipase, GDSL||Esterase, SGNH hydrolase-type		GSMUA_Achr2T06110_001	GSMUA_Achr2G06110_001	GroES-like||Alcohol dehydrogenase GroES-like||Alcohol dehydrogenase superfamily, zinc-type||Polyketide synthase, enoylreductase||NAD(P)-binding domain
GSMUA_Achr9T13190_001	GSMUA_Achr9G13190_001	Proteasome, subunit alpha/beta||Nucleophile aminohydrolases, N-terminal||Proteasome B-type subunit		GSMUA_Achr9T23120_001	GSMUA_Achr9G23120_001	Armadillo-like helical||Armadillo-type fold		GSMUA_Achr6T25940_001	GSMUA_Achr6G25940_001	Serine-threonine/tyrosine-protein kinase catalytic domain||Malectin||Serine/threonine- / dual-specificity protein kinase, catalytic domain||Serine/threonine-protein kinase, active site||Protein kinase, catalytic domain||Protein kinase-like domain||Concanavalin A-like lectin/glucanase, subgroup		GSMUA_Achr9T26270_001	GSMUA_Achr9G26270_001	P-loop containing nucleoside triphosphate hydrolase||Small GTPase superfamily, ARF type||Small GTP-binding protein domain||Small GTPase superfamily, SAR1-type||Small GTPase superfamily, ARF/SAR type		GSMUA_Achr7T04060_001	GSMUA_Achr7G04060_001	Heat shock chaperonin-binding||Ubiquitin-associated/translation elongation factor EF1B, N-terminal||Ubiquitin-associated/translation elongation factor EF1B, N-terminal, eukaryote||Ubiquilin||Ubiquitin-related domain||Ubiquitin||Ubiquitin subgroup||UBA-like||Ubiquitin conserved site		GSMUA_AchrUn_randomT02480_001	GSMUA_AchrUn_randomG02480_001	Protein of unknown function DUF538
GSMUA_AchrUn_randomT05800_001	GSMUA_AchrUn_randomG05800_001	Protein N-terminal asparagine amidohydrolase		GSMUA_Achr2T11130_001	GSMUA_Achr2G11130_001	Lipase, GDSL||Esterase, SGNH hydrolase-type		GSMUA_Achr7T18850_001	GSMUA_Achr7G18850_001	Peptidase aspartic||Peptidase aspartic, active site||MORN motif		GSMUA_AchrUn_randomT19430_001	GSMUA_AchrUn_randomG19430_001	Alpha/beta hydrolase fold-1||Alpha/Beta hydrolase fold		GSMUA_Achr9T16020_001	GSMUA_Achr9G16020_001	Lipoxygenase, LH2||Lipase/lipooxygenase, PLAT/LH2||Lipoxygenase||Lipoxygenase, conserved site||Lipoxygenase, domain 3||Lipoxygenase, C-terminal||Lipoxygenase, plant		GSMUA_Achr6T06430_001	GSMUA_Achr6G06430_001	F-box domain, cyclin-like||Zinc finger, MYND-type||Tetratricopeptide-like helical
GSMUA_Achr10T23370_001	GSMUA_Achr10G23370_001	Helix-loop-helix domain		GSMUA_Achr9T24390_001	GSMUA_Achr9G24390_001	Alpha/beta hydrolase fold-1||Epoxide hydrolase-like||Alpha/Beta hydrolase fold		GSMUA_Achr10T16040_001	GSMUA_Achr10G16040_001	Plant ascorbate peroxidase||Peroxidases heam-ligand binding site||Haem peroxidase, plant/fungal/bacterial||Haem peroxidase		GSMUA_Achr7T02770_001	GSMUA_Achr7G02770_001	Helix-loop-helix domain||Basic helix-loop-helix (bHLH) transcription factors BEE-like, plant		GSMUA_Achr3T15720_001	GSMUA_Achr3G15720_001	--		GSMUA_Achr9T15530_001	GSMUA_Achr9G15530_001	Ribosomal protein L7/L12, C-terminal/adaptor protein ClpS-like||Adaptor protein ClpS, core||ATP-dependent Clp protease adaptor protein ClpS
GSMUA_Achr7T25650_001	GSMUA_Achr7G25650_001	ATPase, P-type, cytoplasmic domain N||ATPase, P-type, ATPase-associated domain||ATPase, P-type phosphorylation site||HAD-like domain||ATPase, P-type, calcium-transporting, PMCA-type||ATPase, P-type, K/Mg/Cd/Cu/Zn/Na/Ca/Na/H-transporter||ATPase, P-type cation-transporter, C-terminal||ATPase, P-type, transmembrane domain||ATPase, P-type cation-transporter, N-terminal		GSMUA_Achr9T14590_001	GSMUA_Achr9G14590_001	Enolase N-terminal domain-like||Enolase C-terminal domain-like||Enolase, N-terminal||Enolase||Enolase, conserved site||Enolase, C-terminal		GSMUA_Achr10T13510_001	GSMUA_Achr10G13510_001	Major intrinsic protein||Major intrinsic protein, conserved site||Aquaporin-like		GSMUA_Achr1T15910_001	GSMUA_Achr1G15910_001	Cystathionine beta-synthase, core		GSMUA_Achr11T09430_001	GSMUA_Achr11G09430_001	Aldo/keto reductase subgroup||Aldo/keto reductase, conserved site||NADP-dependent oxidoreductase domain||Aldo/keto reductase		GSMUA_Achr9T26800_001	GSMUA_Achr9G26800_001	Protein of unknown function DUF4336
GSMUA_Achr5T07190_001	GSMUA_Achr5G07190_001	Caskin/Ankyrin repeat-containing protein||Ankyrin repeat-containing domain||PGG domain||Ankyrin repeat		GSMUA_Achr9T13300_001	GSMUA_Achr9G13300_001	Protein kinase-like domain||NAF/FISL domain||Protein kinase, catalytic domain||NAF domain||Protein kinase, ATP binding site||Calcium/calmodulin-dependent/calcium-dependent protein kinase||Serine-threonine/tyrosine-protein kinase catalytic domain		GSMUA_Achr8T31260_001	GSMUA_Achr8G31260_001	--		GSMUA_Achr10T22750_001	GSMUA_Achr10G22750_001	Protein kinase, catalytic domain||U box domain||Serine/threonine-protein kinase, active site||Concanavalin A-like lectin/glucanase, subgroup||UspA||Serine/threonine- / dual-specificity protein kinase, catalytic domain||Zinc finger, RING/FYVE/PHD-type||Protein kinase-like domain||Rossmann-like alpha/beta/alpha sandwich fold		GSMUA_Achr5T00050_001	GSMUA_Achr5G00050_001	--		GSMUA_Achr8T10050_001	GSMUA_Achr8G10050_001	Alpha/beta hydrolase fold-1||Alpha/Beta hydrolase fold
GSMUA_Achr4T01410_001	GSMUA_Achr4G01410_001	--		GSMUA_Achr6T12550_001	GSMUA_Achr6G12550_001	--		GSMUA_Achr7T12670_001	GSMUA_Achr7G12670_001	Phosphate-induced protein 1		GSMUA_Achr6T33040_001	GSMUA_Achr6G33040_001	Zinc finger, RING/FYVE/PHD-type||DNA-binding SAP||E3 SUMO-protein ligase SIZ1, plant||Zinc finger, FYVE/PHD-type||Zinc finger, PHD-type||Zinc finger, PHD-type, conserved site||Zinc finger, MIZ-type||Zinc finger, PHD-finger		GSMUA_Achr6T19830_001	GSMUA_Achr6G19830_001	Pathogenic type III effector avirulence factor Avr cleavage site		GSMUA_Achr9T17250_001	GSMUA_Achr9G17250_001	Serine/threonine- / dual-specificity protein kinase, catalytic domain||Protein kinase, ATP binding site||Protein kinase, catalytic domain||Protein kinase-like domain
GSMUA_Achr7T15090_001	GSMUA_Achr7G15090_001	Myb domain||Telomere repeat-binding protein, plant||Ubiquitin-related domain||Ubiquitin||SANT/Myb domain||Homeodomain-like		GSMUA_Achr4T12620_001	GSMUA_Achr4G12620_001	--		GSMUA_AchrUn_randomT26710_001	GSMUA_AchrUn_randomG26710_001	Sugar/inositol transporter||Major facilitator superfamily domain||Sugar transporter, conserved site||General substrate transporter		GSMUA_Achr7T22140_001	GSMUA_Achr7G22140_001	Serine/threonine-protein kinase, active site||Protein kinase, catalytic domain||Protein kinase, ATP binding site||Serine/threonine- / dual-specificity protein kinase, catalytic domain||Protein kinase-like domain||NAF/FISL domain||NAF domain||Calcium/calmodulin-dependent/calcium-dependent protein kinase		GSMUA_Achr1T03340_001	GSMUA_Achr1G03340_001	Myosin head, motor domain||Dilute||IQ motif, EF-hand binding site||Dil domain||P-loop containing nucleoside triphosphate hydrolase||Myosin-like IQ motif-containing domain		GSMUA_Achr3T14210_001	GSMUA_Achr3G14210_001	Late embryogenesis abundant protein, LEA-14
GSMUA_Achr3T05610_001	GSMUA_Achr3G05610_001	Para-aminobenzoate synthase, component I||Anthranilate synthase/para-aminobenzoate synthase, glutamine amidotransferase||ADC synthase||Glutamine amidotransferase type 1||Anthranilate synthase component I, N-terminal||Chorismate binding, C-terminal||Class I glutamine amidotransferase-like		GSMUA_Achr3T23450_001	GSMUA_Achr3G23450_001	FAD linked oxidase, N-terminal||CO dehydrogenase flavoprotein-like, FAD-binding, subdomain 2||FAD-binding, type 2||Berberine/berberine-like||FAD-binding, type 2, subdomain 1		GSMUA_Achr9T17650_001	GSMUA_Achr9G17650_001	--		GSMUA_Achr5T00470_001	GSMUA_Achr5G00470_001	Ribosomal protein L41		GSMUA_AchrUn_randomT00540_001	GSMUA_AchrUn_randomG00540_001	Photosystem I PsaN, reaction centre subunit N		GSMUA_Achr9T08450_001	GSMUA_Achr9G08450_001	Alcohol dehydrogenase GroES-like||Alcohol dehydrogenase, zinc-type, conserved site||GroES-like||Alcohol dehydrogenase, C-terminal||NAD(P)-binding domain||Alcohol dehydrogenase superfamily, zinc-type
GSMUA_Achr3T29530_001	GSMUA_Achr3G29530_001	Glycoside hydrolase, superfamily||Glycoside hydrolase, family 1||Glycoside hydrolase, catalytic domain		GSMUA_Achr5T29690_001	GSMUA_Achr5G29690_001	BTB/POZ fold||NPH3 domain||BTB/POZ-like||BTB/POZ||Root phototropism protein 2		GSMUA_Achr7T11770_001	GSMUA_Achr7G11770_001	Multi antimicrobial extrusion protein		GSMUA_Achr1T15440_001	GSMUA_Achr1G15440_001	Protein of unknown function DUF827, plant		GSMUA_Achr6T04200_001	GSMUA_Achr6G04200_001	Domain of unknown function DUF4308		GSMUA_Achr3T08250_001	GSMUA_Achr3G08250_001	START-like domain||Bet v I domain||Bet v I type allergen
GSMUA_Achr10T11290_001	GSMUA_Achr10G11290_001	Domain of unknown function DUF292, eukaryotic		GSMUA_Achr10T30230_001	GSMUA_Achr10G30230_001	Zinc finger, MYND-type||Peptidase C19, ubiquitin carboxyl-terminal hydrolase 2||Peptidase C19, ubiquitin carboxyl-terminal hydrolase 2, conserved site||Ubiquitin carboxyl-terminal hydrolase-like domain		GSMUA_Achr1T23760_001	GSMUA_Achr1G23760_001	--		GSMUA_Achr10T17460_001	GSMUA_Achr10G17460_001	Protein of unknown function DUF581		GSMUA_Achr1T21070_001	GSMUA_Achr1G21070_001	Protein of unknown function DUF1639		GSMUA_Achr3T25890_001	GSMUA_Achr3G25890_001	--
GSMUA_Achr6T33980_001	GSMUA_Achr6G33980_001	Nucleotide-diphospho-sugar transferases||Nucleotidyl transferase||Trimeric LpxA-like		GSMUA_Achr9T22700_001	GSMUA_Achr9G22700_001	Heat shock protein Hsp90, conserved site||Heat shock protein Hsp90||Heat shock protein Hsp90, N-terminal||Ribosomal protein S5 domain 2-type fold||ATPase-like, ATP-binding domain		GSMUA_Achr9T18070_001	GSMUA_Achr9G18070_001	Protein of unknown function DUF581		GSMUA_Achr6T24500_001	GSMUA_Achr6G24500_001	Multi antimicrobial extrusion protein		GSMUA_Achr2T22250_001	GSMUA_Achr2G22250_001	Nucleotide-binding, alpha-beta plait||RNA recognition motif domain		GSMUA_Achr10T25880_001	GSMUA_Achr10G25880_001	Haem peroxidase, plant/fungal/bacterial||Haem peroxidase||Peroxidases heam-ligand binding site||Plant peroxidase
GSMUA_Achr3T28090_001	GSMUA_Achr3G28090_001	Alpha/beta hydrolase fold-5||Alpha/Beta hydrolase fold		GSMUA_AchrUn_randomT18510_001	GSMUA_AchrUn_randomG18510_001	NAD(P)-binding domain||Glyceraldehyde 3-phosphate dehydrogenase, active site||Glyceraldehyde/Erythrose phosphate dehydrogenase family||Glyceraldehyde-3-phosphate dehydrogenase, type I||Glyceraldehyde 3-phosphate dehydrogenase, NAD(P) binding domain||Glyceraldehyde 3-phosphate dehydrogenase, catalytic domain		GSMUA_Achr1T11400_001	GSMUA_Achr1G11400_001	Nucleolar protein 12		GSMUA_Achr2T06240_001	GSMUA_Achr2G06240_001	Glycosyl-phosphatidyl inositol-anchored, plant		GSMUA_Achr2T20210_001	GSMUA_Achr2G20210_001	Pyruvate kinase||Pyruvate kinase, barrel||Pyruvate kinase, alpha/beta||Pyruvate kinase, C-terminal||Pyruvate kinase, beta-barrel insert domain||Pyruvate/Phosphoenolpyruvate kinase		GSMUA_Achr7T15480_001	GSMUA_Achr7G15480_001	Peroxidases heam-ligand binding site||Plant ascorbate peroxidase||Haem peroxidase||Haem peroxidase, plant/fungal/bacterial||Peroxidase, active site
GSMUA_Achr9T00900_001	GSMUA_Achr9G00900_001	ORMDL		GSMUA_Achr11T10240_001	GSMUA_Achr11G10240_001	Peroxidase, active site||Haem peroxidase, plant/fungal/bacterial||Haem peroxidase||Plant peroxidase		GSMUA_Achr1T26020_001	GSMUA_Achr1G26020_001	Pyrophosphate-energised proton pump		GSMUA_Achr5T24110_001	GSMUA_Achr5G24110_001	Proteasome, subunit alpha/beta||Nucleophile aminohydrolases, N-terminal||Proteasome, beta-type subunit, conserved site||Proteasome B-type subunit||Peptidase T1A, proteasome beta-subunit		GSMUA_Achr9T26370_001	GSMUA_Achr9G26370_001	Multi antimicrobial extrusion protein		GSMUA_Achr3T06860_001	GSMUA_Achr3G06860_001	Alpha/beta hydrolase fold-3||Alpha/Beta hydrolase fold
GSMUA_Achr6T27280_001	GSMUA_Achr6G27280_001	Nucleotide-diphospho-sugar transferases||Glycosyl transferase, family 8||Galactinol synthase		GSMUA_Achr10T15280_001	GSMUA_Achr10G15280_001	Saposin-like||Peptidase aspartic||Saposin B||Peptidase aspartic, active site||Saposin-like type B, 2||Saposin-like type B, 1||Peptidase A1		GSMUA_Achr10T14800_001	GSMUA_Achr10G14800_001	Pentatricopeptide repeat||Tetratricopeptide-like helical		GSMUA_Achr3T11820_001	GSMUA_Achr3G11820_001	Pentatricopeptide repeat		GSMUA_Achr4T25670_001	GSMUA_Achr4G25670_001	Protein of unknown function DUF869, plant		GSMUA_Achr5T23570_001	GSMUA_Achr5G23570_001	ANTH||ENTH/VHS||Epsin-like, N-terminal||Clathrin adaptor, phosphoinositide-binding, GAT-like
GSMUA_Achr7T06910_001	GSMUA_Achr7G06910_001	AP2/ERF domain||DNA-binding, integrase-type		GSMUA_Achr5T25960_001	GSMUA_Achr5G25960_001	NLI interacting factor||HAD-superfamily hydrolase, subfamily IIID||HAD-like domain||Ubiquitin||Ubiquitin-related domain		GSMUA_Achr4T28350_001	GSMUA_Achr4G28350_001	Ferredoxin reductase-type FAD-binding domain||Riboflavin synthase-like beta-barrel||Ferredoxin Reductase||Oxidoreductase, FAD-binding domain||Flavoprotein pyridine nucleotide cytochrome reductase||Oxidoreductase FAD/NAD(P)-binding		GSMUA_Achr7T26920_001	GSMUA_Achr7G26920_001	Carbonic anhydrase||Carbonic anhydrase, prokaryotic-like, conserved site		GSMUA_Achr4T23520_001	GSMUA_Achr4G23520_001	Reversibly glycosylated polypeptide family		GSMUA_Achr9T26850_001	GSMUA_Achr9G26850_001	Natural resistance-associated macrophage protein
GSMUA_Achr8T27940_001	GSMUA_Achr8G27940_001	Ubiquitin-conjugating enzyme, active site||Ubiquitin-conjugating enzyme, E2||Ubiquitin-conjugating enzyme/RWD-like		GSMUA_Achr10T11910_001	GSMUA_Achr10G11910_001	No apical meristem (NAM) protein		GSMUA_Achr4T01480_001	GSMUA_Achr4G01480_001	O-fucosyltransferase, plant||GDP-fucose protein O-fucosyltransferase		GSMUA_Achr9T02750_001	GSMUA_Achr9G02750_001	Ionotropic glutamate receptor, plant||Periplasmic binding protein-like I||Extracellular ligand-binding receptor||Ionotropic glutamate receptor		GSMUA_Achr7T05250_001	GSMUA_Achr7G05250_001	Protein kinase-like domain||Concanavalin A-like lectin/glucanase, subgroup||Protein kinase, catalytic domain||Leucine-rich repeat||Leucine rich repeats (2 copies)||Leucine-rich repeat, typical subtype||Serine-threonine/tyrosine-protein kinase catalytic domain		GSMUA_Achr1T07830_001	GSMUA_Achr1G07830_001	--
GSMUA_Achr1T10830_001	GSMUA_Achr1G10830_001	WD40 repeat||WD40-repeat-containing domain||CTLH, C-terminal LisH motif||WD40/YVTN repeat-like-containing domain||Topless family||WD40 repeat, conserved site||Quinoprotein amine dehydrogenase, beta chain-like||LisH dimerisation motif		GSMUA_Achr2T01640_001	GSMUA_Achr2G01640_001	RNA-binding S4 domain||Ribosomal protein S4e, N-terminal||Ribosomal protein S4e, N-terminal, conserved site||Ribosomal protein S4e||KOW||Ribosomal protein S4e, central		GSMUA_AchrUn_randomT27430_001	GSMUA_AchrUn_randomG27430_001	Terpene synthase, metal-binding domain||Terpenoid synthase		GSMUA_Achr9T12210_001	GSMUA_Achr9G12210_001	Protein of unknown function wound-induced		GSMUA_Achr7T08240_001	GSMUA_Achr7G08240_001	Isopenicillin N synthase-like||Isopenicillin N synthase||Non-haem dioxygenase N-terminal domain||Oxoglutarate/iron-dependent dioxygenase		GSMUA_Achr10T13000_001	GSMUA_Achr10G13000_001	Thermonuclease active site||Staphylococcal nuclease (SNase-like), OB-fold
GSMUA_Achr7T20150_001	GSMUA_Achr7G20150_001	Zinc finger, B-box||CCT domain		GSMUA_Achr10T25350_001	GSMUA_Achr10G25350_001	Glycosyltransferase AER61, uncharacterised		GSMUA_Achr5T26150_001	GSMUA_Achr5G26150_001	--		GSMUA_AchrUn_randomT08300_001	GSMUA_AchrUn_randomG08300_001	Ribosomal protein L34		GSMUA_Achr9T26580_001	GSMUA_Achr9G26580_001	Zinc finger C2H2-type/integrase DNA-binding domain||Zinc finger, C2H2		GSMUA_Achr4T07320_001	GSMUA_Achr4G07320_001	Transcription factor GRAS
GSMUA_Achr10T24620_001	GSMUA_Achr10G24620_001	Aldolase-type TIM barrel||2-nitropropane dioxygenase, NPD		GSMUA_Achr8T24060_001	GSMUA_Achr8G24060_001	NAD-dependent epimerase/dehydratase||NAD(P)-binding domain		GSMUA_Achr9T17500_001	GSMUA_Achr9G17500_001	Alpha/Beta hydrolase fold||Armadillo-type fold||Armadillo-like helical||Dienelactone hydrolase		GSMUA_Achr4T13340_001	GSMUA_Achr4G13340_001	Serine/threonine- / dual-specificity protein kinase, catalytic domain||Protein kinase-like domain||Serine/threonine-protein kinase, active site||Protein phosphatase 2C-like||Protein kinase, catalytic domain		GSMUA_Achr3T32530_001	GSMUA_Achr3G32530_001	Homeodomain-like		GSMUA_Achr7T23050_001	GSMUA_Achr7G23050_001	--
GSMUA_Achr6T11400_001	GSMUA_Achr6G11400_001	Alpha/Beta hydrolase fold||Inositol polyphosphate-related phosphatase||Alpha/beta hydrolase, N-terminal||Endonuclease/exonuclease/phosphatase		GSMUA_Achr5T24570_001	GSMUA_Achr5G24570_001	Basic-leucine zipper domain		GSMUA_Achr3T20420_001	GSMUA_Achr3G20420_001	Phosphate-induced protein 1		GSMUA_Achr6T21080_001	GSMUA_Achr6G21080_001	ARID/BRIGHT DNA-binding domain||High mobility group, superfamily		GSMUA_Achr4T23820_001	GSMUA_Achr4G23820_001	General substrate transporter||Sugar transporter, conserved site||Major facilitator superfamily domain||Sugar/inositol transporter		GSMUA_Achr10T01380_001	GSMUA_Achr10G01380_001	Sugar/inositol transporter||Major facilitator superfamily domain||General substrate transporter
GSMUA_Achr8T00230_001	GSMUA_Achr8G00230_001	Alpha/Beta hydrolase fold		GSMUA_Achr11T05740_001	GSMUA_Achr11G05740_001	Oxoglutarate/iron-dependent dioxygenase||Isopenicillin N synthase-like||Non-haem dioxygenase N-terminal domain		GSMUA_Achr8T14400_001	GSMUA_Achr8G14400_001	--		GSMUA_Achr1T14020_001	GSMUA_Achr1G14020_001	P-loop containing nucleoside triphosphate hydrolase||NB-ARC||Leucine-rich repeat, typical subtype||Leucine rich repeats (2 copies)		GSMUA_Achr1T18570_001	GSMUA_Achr1G18570_001	Heat shock protein DnaJ, conserved site||Heat shock protein DnaJ, N-terminal		GSMUA_Achr6T29070_001	GSMUA_Achr6G29070_001	B3 DNA binding domain||Phox/Bem1p||Auxin response factor||AUX/IAA protein||DNA-binding pseudobarrel domain
GSMUA_Achr8T10330_001	GSMUA_Achr8G10330_001	Protein phosphatase 2C||Protein phosphatase 2C-like		GSMUA_Achr3T11020_001	GSMUA_Achr3G11020_001	Pirin||Pirin, C-terminal domain||Pirin, N-terminal domain||RmlC-like jelly roll fold||RmlC-like cupin domain		GSMUA_Achr1T22070_001	GSMUA_Achr1G22070_001	NADP-dependent oxidoreductase domain||Aldo/keto reductase||Aldo/keto reductase subgroup||Aldo/keto reductase, conserved site		GSMUA_Achr2T13690_001	GSMUA_Achr2G13690_001	Cytochrome b-c1 complex, subunit 6||Ubiquinol-cytochrome C reductase hinge domain		GSMUA_Achr4T28680_001	GSMUA_Achr4G28680_001	--		GSMUA_Achr11T23850_001	GSMUA_Achr11G23850_001	Zinc finger, Dof-type
GSMUA_Achr9T20860_001	GSMUA_Achr9G20860_001	Arginine decarboxylase||Orn/DAP/Arg decarboxylase 2, C-terminal||Orn/DAP/Arg decarboxylase 2, pyridoxal-phosphate binding site||PLP-binding barrel||Orn/DAP/Arg decarboxylase 2, N-terminal||Alanine racemase/group IV decarboxylase, C-terminal||Ornithine/DAP/Arg decarboxylase		GSMUA_Achr6T26510_001	GSMUA_Achr6G26510_001	Rossmann-like alpha/beta/alpha sandwich fold||Serine-threonine/tyrosine-protein kinase catalytic domain||Tyrosine-protein kinase, active site||Protein kinase, catalytic domain||Concanavalin A-like lectin/glucanase, subgroup||Protein kinase-like domain		GSMUA_Achr6T24910_001	GSMUA_Achr6G24910_001	Amine oxidase		GSMUA_Achr1T20470_001	GSMUA_Achr1G20470_001	SPX, N-terminal||EXS, C-terminal		GSMUA_Achr11T21690_001	GSMUA_Achr11G21690_001	Peptidase S54, rhomboid domain||Peptidase S54, rhomboid		GSMUA_Achr4T24140_001	GSMUA_Achr4G24140_001	NAD(P)-binding domain||Oxidoreductase, C-terminal||Oxidoreductase, N-terminal
GSMUA_Achr1T02230_001	GSMUA_Achr1G02230_001	Alpha amylase||Glycoside hydrolase, superfamily||Alpha-amylase, plant||Alpha-amylase, C-terminal beta-sheet||Glycoside hydrolase, family 13||Glycoside hydrolase, catalytic domain||Glycosyl hydrolase, family 13, subfamily, catalytic domain||Glycosyl hydrolase, family 13, all-beta||Glycosyl hydrolase, family 13, catalytic domain		GSMUA_Achr2T04990_001	GSMUA_Achr2G04990_001	Ribonucleoprotein LSM domain, eukaryotic/archaea-type||Small nuclear ribonucleoprotein E||Ribonucleoprotein LSM domain||Like-Sm (LSM) domain		GSMUA_Achr7T12090_001	GSMUA_Achr7G12090_001	Lipid-binding START||START-like domain		GSMUA_Achr5T21160_001	GSMUA_Achr5G21160_001	Zinc finger, RING-CH-type||Protein of unknown function DUF3675||Zinc finger, RING/FYVE/PHD-type		GSMUA_Achr9T16000_001	GSMUA_Achr9G16000_001	Transcription factor BREVIS RADIX, N-terminal domain||Brevis radix-like domain		GSMUA_Achr4T11840_001	GSMUA_Achr4G11840_001	--
GSMUA_Achr3T07670_001	GSMUA_Achr3G07670_001	Aldo/keto reductase||NADP-dependent oxidoreductase domain||Aldo/keto reductase, conserved site||Aldo/keto reductase subgroup		GSMUA_Achr1T00450_001	GSMUA_Achr1G00450_001	Aconitase/3-isopropylmalate dehydratase, swivel||Aconitase A/isopropylmalate dehydratase small subunit, swivel||Aconitase/isopropylmalate dehydratase		GSMUA_Achr9T01150_001	GSMUA_Achr9G01150_001	GRAM		GSMUA_Achr2T05960_001	GSMUA_Achr2G05960_001	Actin-like||Actin-related protein 3		GSMUA_Achr6T18960_001	GSMUA_Achr6G18960_001	--		GSMUA_Achr4T33550_001	GSMUA_Achr4G33550_001	Pectin lyase fold/virulence factor||Pectin lyase fold||Pectinesterase inhibitor||Pectinesterase, catalytic||Pectinesterase, active site
GSMUA_Achr5T12830_001	GSMUA_Achr5G12830_001	Oxoglutarate/iron-dependent dioxygenase||Isopenicillin N synthase-like||Non-haem dioxygenase N-terminal domain||Isopenicillin N synthase		GSMUA_Achr7T08960_001	GSMUA_Achr7G08960_001	Glycoside hydrolase, superfamily||Glycoside hydrolase, family 35||Glycoside hydrolase, catalytic domain||Galactose-binding domain-like		GSMUA_Achr9T30950_001	GSMUA_Achr9G30950_001	Uncharacterised protein family UPF0497, trans-membrane plant subgroup||Uncharacterised protein family UPF0497, trans-membrane plant		GSMUA_Achr6T35920_001	GSMUA_Achr6G35920_001	Hypersensitive-induced response protein||Band 7 protein||Stomatin		GSMUA_Achr2T10300_001	GSMUA_Achr2G10300_001	Leucine-rich repeat-containing N-terminal, type 2||Leucine rich repeats (2 copies)||Leucine-rich repeat, typical subtype||Leucine-rich repeat		GSMUA_Achr3T20420_001	GSMUA_Achr3G20420_001	Phosphate-induced protein 1
GSMUA_Achr8T04440_001	GSMUA_Achr8G04440_001	Armadillo-type fold||U box domain||Powdery mildew resistance protein, RPW8 domain||Zinc finger, RING/FYVE/PHD-type||Armadillo||Armadillo-like helical		GSMUA_Achr6T30280_001	GSMUA_Achr6G30280_001	Glycoside hydrolase, catalytic domain||Glycoside hydrolase, family 18, catalytic domain||Chitinase insertion domain||Glycoside hydrolase, superfamily||Chitinase II||Glycoside hydrolase, chitinase active site		GSMUA_Achr2T07220_001	GSMUA_Achr2G07220_001	Protein kinase-like domain||Concanavalin A-like lectin/glucanase, subgroup||Serine/threonine-protein kinase, active site||Protein kinase, catalytic domain||Protein kinase, ATP binding site||Serine/threonine- / dual-specificity protein kinase, catalytic domain||Wall-associated receptor kinase galacturonan-binding domain		GSMUA_Achr4T13530_001	GSMUA_Achr4G13530_001	Zinc finger, RING-CH-type||Zinc finger, RING/FYVE/PHD-type||Protein of unknown function DUF3675		GSMUA_Achr6T16260_001	GSMUA_Achr6G16260_001	Zinc finger, RING-type		GSMUA_Achr6T24910_001	GSMUA_Achr6G24910_001	Amine oxidase
GSMUA_Achr7T22100_001	GSMUA_Achr7G22100_001	Expansin/Lol pI||Pollen allergen/expansin, C-terminal||Barwin-like endoglucanase||Expansin/pollen allergen, DPBB domain||Barwin-related endoglucanase||Expansin		GSMUA_Achr4T33120_001	GSMUA_Achr4G33120_001	Remorin, C-terminal		GSMUA_Achr2T05010_001	GSMUA_Achr2G05010_001	ATPase, F1 complex, epsilon subunit, mitochondrial		GSMUA_Achr10T24100_001	GSMUA_Achr10G24100_001	Armadillo-like helical||Armadillo-type fold		GSMUA_Achr8T12340_001	GSMUA_Achr8G12340_001	Domain of unknown function DUF4308		GSMUA_Achr6T03800_001	GSMUA_Achr6G03800_001	Coatomer, beta subunit, C-terminal||Armadillo-type fold||Coatomer beta subunit||Clathrin/coatomer adaptor, adaptin-like, N-terminal||Armadillo-like helical||Coatomer beta subunit, appendage platform domain
GSMUA_Achr6T34410_001	GSMUA_Achr6G34410_001	Ankyrin repeat||PGG domain||Ankyrin repeat-containing domain||Caskin/Ankyrin repeat-containing protein		GSMUA_Achr8T19130_001	GSMUA_Achr8G19130_001	Heat shock protein Hsp90, conserved site||Heat shock protein Hsp90||ATPase-like, ATP-binding domain||Ribosomal protein S5 domain 2-type fold||Heat shock protein Hsp90, N-terminal		GSMUA_Achr5T07340_001	GSMUA_Achr5G07340_001	Protein phosphatase 2C||Protein phosphatase 2C, manganese/magnesium aspartate binding site||Protein phosphatase 2C-like		GSMUA_Achr8T17390_001	GSMUA_Achr8G17390_001	Protein kinase-like domain||Serine-threonine/tyrosine-protein kinase catalytic domain||Leucine-rich repeat||Serine/threonine-protein kinase, active site||Protein kinase, catalytic domain||Concanavalin A-like lectin/glucanase, subgroup||Malectin-like carbohydrate-binding domain||Protein kinase, ATP binding site||Serine/threonine- / dual-specificity protein kinase, catalytic domain		GSMUA_Achr1T03010_001	GSMUA_Achr1G03010_001	Leucine-rich repeat, typical subtype||Leucine-rich repeat||Leucine-rich repeat-containing N-terminal, type 2		GSMUA_Achr9T01150_001	GSMUA_Achr9G01150_001	GRAM
GSMUA_Achr9T11230_001	GSMUA_Achr9G11230_001	Plant disease resistance response protein		GSMUA_Achr4T30300_001	GSMUA_Achr4G30300_001	RNA polymerase sigma-70 region 2||Winged helix-turn-helix transcription repressor DNA-binding||RNA polymerase sigma-70 region 3||RNA polymerase sigma-70||RNA polymerase sigma factor, region 3/4||RNA polymerase sigma-70 factor||RNA polymerase sigma factor, region 2||RNA polymerase sigma-70 region 4		GSMUA_Achr4T17600_001	GSMUA_Achr4G17600_001	Transketolase, C-terminal/Pyruvate-ferredoxin oxidoreductase, domain II||Thiamin diphosphate-binding fold||Deoxyxylulose-5-phosphate synthase||Transketolase-like, pyrimidine-binding domain||Transketolase, C-terminal||Transketolase binding site		GSMUA_Achr5T20000_001	GSMUA_Achr5G20000_001	WD40-repeat-containing domain||WD40/YVTN repeat-like-containing domain||G-protein beta WD-40 repeat||WD40 repeat		GSMUA_Achr10T10400_001	GSMUA_Achr10G10400_001	Late embryogenesis abundant protein, LEA-14		GSMUA_Achr3T14300_001	GSMUA_Achr3G14300_001	Domain of unknown function DUF3700||Nucleophile aminohydrolases, N-terminal
GSMUA_Achr7T06380_001	GSMUA_Achr7G06380_001	Serine/threonine-protein kinase, active site||Bulb-type lectin domain||Protein kinase, catalytic domain||Protein kinase-like domain||Concanavalin A-like lectin/glucanase, subgroup||Protein kinase, ATP binding site||Serine/threonine- / dual-specificity protein kinase, catalytic domain		GSMUA_Achr3T14540_001	GSMUA_Achr3G14540_001	Patatin/Phospholipase A2-related||Triacylglycerol lipase||Acyl transferase/acyl hydrolase/lysophospholipase		GSMUA_Achr5T25620_001	GSMUA_Achr5G25620_001	AP2/ERF domain||DNA-binding, integrase-type||AP2-like ethylene-responsive transcription factor		GSMUA_Achr9T22270_001	GSMUA_Achr9G22270_001	Rhodanese-like domain		GSMUA_Achr8T15790_001	GSMUA_Achr8G15790_001	Translation elongation factor EF1B, gamma chain, conserved		GSMUA_Achr5T07370_001	GSMUA_Achr5G07370_001	K+ potassium transporter
GSMUA_Achr2T16100_001	GSMUA_Achr2G16100_001	HAD-like domain||ATPase, P-type, K/Mg/Cd/Cu/Zn/Na/Ca/Na/H-transporter||ATPase, P-type, ATPase-associated domain||ATPase, P-type, cytoplasmic domain N||ATPase, P-type phosphorylation site||ATPase, P-type cation-transporter, N-terminal||ATPase, P-type, transmembrane domain||ATPase, P-type cation-transporter, C-terminal		GSMUA_Achr9T03470_001	GSMUA_Achr9G03470_001	Polyketide synthase, ketoreductase domain||NAD(P)-binding domain||Short-chain dehydrogenase/reductase, conserved site||Short-chain dehydrogenase/reductase SDR||Glucose/ribitol dehydrogenase		GSMUA_Achr3T04930_001	GSMUA_Achr3G04930_001	Trehalose-phosphatase||HAD-superfamily hydrolase, subfamily IIB||Glycosyl transferase, family 20||HAD-like domain		GSMUA_Achr3T09470_001	GSMUA_Achr3G09470_001	Phospholipid-transporting P-type ATPase||ATPase, P-type, K/Mg/Cd/Cu/Zn/Na/Ca/Na/H-transporter||HAD-like domain||ATPase, P-type, phospholipid-translocating, flippase||ATPase, P-type phosphorylation site||ATPase, P-type, cytoplasmic domain N		GSMUA_Achr10T00940_001	GSMUA_Achr10G00940_001	--		GSMUA_Achr4T07890_001	GSMUA_Achr4G07890_001	Chlorophyll A-B binding protein||Chlorophyll a/b binding protein domain||Chlorophyll A-B binding protein, plant
GSMUA_AchrUn_randomT21050_001	GSMUA_AchrUn_randomG21050_001	Drug/metabolite transporter||WAT1-related protein		GSMUA_Achr10T22680_001	GSMUA_Achr10G22680_001	Protein kinase, ATP binding site||Serine-threonine/tyrosine-protein kinase catalytic domain||Concanavalin A-like lectin/glucanase, subgroup||Protein kinase-like domain||Protein kinase, catalytic domain||Serine/threonine-protein kinase, active site		GSMUA_Achr8T24750_001	GSMUA_Achr8G24750_001	Serine/threonine-protein kinase, active site||Protein kinase, catalytic domain||Protein kinase-like domain||Protein kinase, ATP binding site||Serine/threonine- / dual-specificity protein kinase, catalytic domain		GSMUA_Achr9T02250_001	GSMUA_Achr9G02250_001	Cycloeucalenol cycloisomerase		GSMUA_Achr1T04650_001	GSMUA_Achr1G04650_001	KIP1-like		GSMUA_Achr5T07340_001	GSMUA_Achr5G07340_001	Protein phosphatase 2C||Protein phosphatase 2C, manganese/magnesium aspartate binding site||Protein phosphatase 2C-like
GSMUA_Achr9T18790_001	GSMUA_Achr9G18790_001	Leucine-rich repeat, typical subtype||Leucine-rich repeat||Protein kinase, ATP binding site||Concanavalin A-like lectin/glucanase, subgroup||Protein kinase-like domain||Tyrosine-protein kinase, active site||Protein kinase, catalytic domain		GSMUA_AchrUn_randomT07640_001	GSMUA_AchrUn_randomG07640_001	Citrate transporter-like domain||Arsenical pump membrane protein, ArsB		GSMUA_Achr5T22510_001	GSMUA_Achr5G22510_001	--		GSMUA_Achr3T29370_001	GSMUA_Achr3G29370_001	Protein of unknown function DUF724||Aminotransferase-like, plant mobile domain||Protein of unknown function DUF716, TMEM45		GSMUA_Achr9T10690_001	GSMUA_Achr9G10690_001	AUX/IAA protein||Phox/Bem1p		GSMUA_Achr4T05430_001	GSMUA_Achr4G05430_001	Adenosine deaminase/editase
GSMUA_Achr1T17110_001	GSMUA_Achr1G17110_001	--		GSMUA_Achr1T25160_001	GSMUA_Achr1G25160_001	Germin||RmlC-like jelly roll fold||Cupin 1||RmlC-like cupin domain||Germin, manganese binding site		GSMUA_Achr10T15890_001	GSMUA_Achr10G15890_001	Peroxidase, active site||Haem peroxidase, plant/fungal/bacterial||Haem peroxidase||Plant peroxidase		GSMUA_Achr9T24750_001	GSMUA_Achr9G24750_001	PsbQ-like domain||Photosystem II PsbQ, oxygen evolving complex		GSMUA_Achr11T21630_001	GSMUA_Achr11G21630_001	AP2/ERF domain||DNA-binding, integrase-type		GSMUA_Achr6T34560_001	GSMUA_Achr6G34560_001	GNAT domain||Acyl-CoA N-acyltransferase
GSMUA_Achr11T22160_001	GSMUA_Achr11G22160_001	Uncharacterised protein family, basic secretory protein		GSMUA_Achr4T04730_001	GSMUA_Achr4G04730_001	RmlC-like cupin domain||Cupin 1||RmlC-like jelly roll fold		GSMUA_AchrUn_randomT13720_001	GSMUA_AchrUn_randomG13720_001	Terpenoid synthase||Terpene synthase, metal-binding domain||Terpene synthase-like||Terpenoid cyclases/protein prenyltransferase alpha-alpha toroid		GSMUA_Achr3T07400_001	GSMUA_Achr3G07400_001	Very-long-chain 3-ketoacyl-CoA synthase||3-Oxoacyl-[acyl-carrier-protein (ACP)] synthase III C-terminal||Thiolase-like||FAE1/Type III polyketide synthase-like protein||Thiolase-like, subgroup		GSMUA_Achr11T21210_001	GSMUA_Achr11G21210_001	EEIG1/EHBP1 N-terminal domain		GSMUA_Achr7T26840_001	GSMUA_Achr7G26840_001	CheY-like superfamily||ATPase-like, ATP-binding domain||Signal transduction response regulator, receiver domain
GSMUA_Achr10T31020_001	GSMUA_Achr10G31020_001	Lipid-binding START||START-like domain		GSMUA_Achr4T25010_001	GSMUA_Achr4G25010_001	Electron transport accessory protein-like domain||Photosystem I PsaE, reaction centre subunit IV		GSMUA_Achr5T21610_001	GSMUA_Achr5G21610_001	Protein of unknown function DUF1624		GSMUA_Achr4T05240_001	GSMUA_Achr4G05240_001	Zinc finger, C2H2-like||C2H2 zinc finger protein, plant||Zinc finger, C2H2||Zinc finger C2H2-type/integrase DNA-binding domain		GSMUA_Achr8T23990_001	GSMUA_Achr8G23990_001	Hydroxymethylglutaryl-CoA lyase, active site||Aldolase-type TIM barrel||Pyruvate carboxyltransferase		GSMUA_Achr2T10870_001	GSMUA_Achr2G10870_001	Protein kinase-like domain||EGF-like calcium-binding||EGF-like calcium-binding, conserved site||Wall-associated receptor kinase galacturonan-binding domain||Serine/threonine-protein kinase, active site||Epidermal growth factor-like domain||Protein kinase, catalytic domain||EGF-type aspartate/asparagine hydroxylation site||Concanavalin A-like lectin/glucanase, subgroup||Protein kinase, ATP binding…
GSMUA_Achr7T20300_001	GSMUA_Achr7G20300_001	SAM dependent carboxyl methyltransferase||S-adenosyl-L-methionine-dependent methyltransferase-like		GSMUA_Achr9T22280_001	GSMUA_Achr9G22280_001	Translation protein SH3-like||Ribosomal protein L6E||Translation protein SH3-like, subgroup||Ribosomal protein L6, N-terminal		GSMUA_AchrUn_randomT06880_001	GSMUA_AchrUn_randomG06880_001	B3 DNA binding domain||DNA-binding pseudobarrel domain||AP2/ERF domain||DNA-binding, integrase-type		GSMUA_Achr11T18930_001	GSMUA_Achr11G18930_001	FeS cluster biogenesis||FeS cluster insertion protein		GSMUA_Achr4T01700_001	GSMUA_Achr4G01700_001	Heat shock protein DnaJ, N-terminal		GSMUA_AchrUn_randomT22910_001	GSMUA_AchrUn_randomG22910_001	Oligosaccharyl transferase complex, subunit Wbp1
GSMUA_Achr8T32630_001	GSMUA_Achr8G32630_001	ABC transporter-like||ABC transporter, conserved site||P-loop containing nucleoside triphosphate hydrolase||ABC-2 type transporter||AAA+ ATPase domain		GSMUA_AchrUn_randomT04530_001	GSMUA_AchrUn_randomG04530_001	Leucine-rich repeat||Leucine-rich repeat, typical subtype		GSMUA_Achr4T10740_001	GSMUA_Achr4G10740_001	Ribosomal protein L1, 3-layer alpha/beta-sandwich||Ribosomal protein L1/ribosomal biogenesis protein||Ribosomal protein L1, superfamily||Ribosomal protein L1, 2-layer alpha/beta-sandwich		GSMUA_Achr5T11190_001	GSMUA_Achr5G11190_001	Protein of unknown function DUF4228		GSMUA_Achr10T01510_001	GSMUA_Achr10G01510_001	EF-Hand 1, calcium-binding site||EF-hand-like domain||Calcium-binding EF-hand		GSMUA_Achr6T12090_001	GSMUA_Achr6G12090_001	Xanthine/uracil/vitamin C permease||Adenine/guanine permease AZG2
GSMUA_Achr11T15150_001	GSMUA_Achr11G15150_001	Thioredoxin||Thioredoxin, conserved site||Thioredoxin-like fold||Thioredoxin domain		GSMUA_AchrUn_randomT06270_001	GSMUA_AchrUn_randomG06270_001	Zinc finger, RING-type||Zinc finger, RING/FYVE/PHD-type||Zinc finger, RING-type, conserved site		GSMUA_Achr8T30840_001	GSMUA_Achr8G30840_001	Xyloglucan endotransglucosylase/hydrolase||Glycoside hydrolase, family 16||Concanavalin A-like lectin/glucanase, subgroup||Xyloglucan endo-transglycosylase, C-terminal		GSMUA_Achr11T11920_001	GSMUA_Achr11G11920_001	ABC transporter-like||AAA+ ATPase domain||ABC-2 type transporter||P-loop containing nucleoside triphosphate hydrolase		GSMUA_Achr4T26200_001	GSMUA_Achr4G26200_001	Leucine-rich repeat||Leucine rich repeats (2 copies)||Leucine-rich repeat, typical subtype		GSMUA_Achr2T22160_001	GSMUA_Achr2G22160_001	Acyl-CoA dehydrogenase/oxidase C-terminal||Acyl-CoA oxidase, C-terminal||Acyl-CoA dehydrogenase/oxidase||Acyl-CoA oxidase||Acyl-CoA oxidase/dehydrogenase, central domain
GSMUA_Achr7T09800_001	GSMUA_Achr7G09800_001	Heat shock protein 70 family||Heat shock protein 70kD, C-terminal domain||Heat shock protein 70kD, peptide-binding domain		GSMUA_Achr2T15480_001	GSMUA_Achr2G15480_001	Plant peroxidase||Peroxidases heam-ligand binding site||Peroxidase, active site||Haem peroxidase, plant/fungal/bacterial||Haem peroxidase		GSMUA_Achr4T33530_001	GSMUA_Achr4G33530_001	Tpt phosphate/phosphoenolpyruvate translocator||Domain of unknown function DUF250||Drug/metabolite transporter		GSMUA_Achr8T23080_001	GSMUA_Achr8G23080_001	Protein of unknown function DUF4228		GSMUA_Achr4T32360_001	GSMUA_Achr4G32360_001	--		GSMUA_AchrUn_randomT27260_001	GSMUA_AchrUn_randomG27260_001	Protein kinase, catalytic domain||Tyrosine-protein kinase, active site||Protein kinase-like domain||Leucine-rich repeat
GSMUA_Achr2T07940_001	GSMUA_Achr2G07940_001	Thioredoxin-like fold		GSMUA_Achr10T03740_001	GSMUA_Achr10G03740_001	Conserved hypothetical protein CHP01589, plant		GSMUA_Achr5T12290_001	GSMUA_Achr5G12290_001	HAD-like domain||ATPase, P-type, K/Mg/Cd/Cu/Zn/Na/Ca/Na/H-transporter||ATPase, P-type, cytoplasmic domain N||ATPase, P-type, ATPase-associated domain||ATPase, P-type phosphorylation site		GSMUA_Achr7T07750_001	GSMUA_Achr7G07750_001	Major facilitator superfamily domain||Biopterin transport-related protein BT1		GSMUA_Achr10T24780_001	GSMUA_Achr10G24780_001	Uncharacterised protein family UPF0503		GSMUA_Achr7T26810_001	GSMUA_Achr7G26810_001	Glycoside hydrolase, catalytic domain||Glycoside hydrolase, family 17||Glycoside hydrolase, superfamily
GSMUA_Achr3T05720_001	GSMUA_Achr3G05720_001	Lipase, class 3||Alpha/Beta hydrolase fold		GSMUA_Achr2T14120_001	GSMUA_Achr2G14120_001	Sugar/inositol transporter||General substrate transporter||Major facilitator superfamily domain||Sugar transporter, conserved site		GSMUA_Achr9T23610_001	GSMUA_Achr9G23610_001	Xyloglucan endo-transglycosylase, C-terminal||Concanavalin A-like lectin/glucanase, subgroup||Glycoside hydrolase, family 16, active site||Glycoside hydrolase, family 16||Xyloglucan endotransglucosylase/hydrolase		GSMUA_Achr10T06560_001	GSMUA_Achr10G06560_001	Myb domain, plants||Myb domain||Homeodomain-like||SANT/Myb domain		GSMUA_Achr5T00180_001	GSMUA_Achr5G00180_001	Rossmann-like alpha/beta/alpha sandwich fold||Universal stress protein A||UspA		GSMUA_Achr3T27050_001	GSMUA_Achr3G27050_001	Ionotropic glutamate receptor||Ionotropic glutamate receptor, plant||Periplasmic binding protein-like I||Extracellular ligand-binding receptor
GSMUA_Achr9T22270_001	GSMUA_Achr9G22270_001	Rhodanese-like domain		GSMUA_Achr1T22500_001	GSMUA_Achr1G22500_001	Ribosomal protein S3Ae, conserved site||40S ribosomal protein S1/3, eukaryotes||Ribosomal protein S3Ae		GSMUA_Achr2T07300_001	GSMUA_Achr2G07300_001	AP2/ERF domain||DNA-binding, integrase-type		GSMUA_Achr9T11220_001	GSMUA_Achr9G11220_001	Plant disease resistance response protein		GSMUA_Achr5T17500_001	GSMUA_Achr5G17500_001	--		GSMUA_Achr1T04700_001	GSMUA_Achr1G04700_001	EF-Hand 1, calcium-binding site||EF-hand-like domain||Calcium-binding EF-hand
GSMUA_Achr1T14120_001	GSMUA_Achr1G14120_001	Bax inhibitor 1-related		GSMUA_Achr11T05840_001	GSMUA_Achr11G05840_001	Transcription factor GRAS||Scarecrow-like protein 3		GSMUA_Achr5T09230_001	GSMUA_Achr5G09230_001	Chlorophyll A-B binding protein, plant||Chlorophyll a/b binding protein domain||Chlorophyll A-B binding protein		GSMUA_Achr5T18090_001	GSMUA_Achr5G18090_001	Protein of unknown function DUF827, plant		GSMUA_Achr7T00170_001	GSMUA_Achr7G00170_001	Ubiquitin-related domain||Ubiquitin		GSMUA_Achr7T15550_001	GSMUA_Achr7G15550_001	Cation efflux protein transmembrane domain||Cation efflux protein
GSMUA_Achr7T22290_001	GSMUA_Achr7G22290_001	Leucine-rich repeat, cysteine-containing subtype||F-box domain, cyclin-like		GSMUA_Achr1T07320_001	GSMUA_Achr1G07320_001	Glycoside hydrolase, family 19, catalytic||Lysozyme-like domain||Chitin-binding, type 1, conserved site||Chitin-binding, type 1||Glycoside hydrolase, family 19		GSMUA_Achr8T22580_001	GSMUA_Achr8G22580_001	Glycoside hydrolase, family 9||Glycoside hydrolase, family 9, active site||Six-hairpin glycosidase-like||Six-hairpin glycosidase		GSMUA_AchrUn_randomT04370_001	GSMUA_AchrUn_randomG04370_001	Protein kinase, ATP binding site||Serine/threonine- / dual-specificity protein kinase, catalytic domain||Serine/threonine-protein kinase, active site||Protein kinase, catalytic domain||Protein kinase-like domain		GSMUA_Achr6T00610_001	GSMUA_Achr6G00610_001	Nucleoside transporter ENT2-related, plants||Equilibrative nucleoside transporter		GSMUA_Achr6T11400_001	GSMUA_Achr6G11400_001	Alpha/Beta hydrolase fold||Inositol polyphosphate-related phosphatase||Alpha/beta hydrolase, N-terminal||Endonuclease/exonuclease/phosphatase
GSMUA_Achr10T13390_001	GSMUA_Achr10G13390_001	--		GSMUA_Achr6T12830_001	GSMUA_Achr6G12830_001	GDP-L-galactose/GDP-D-glucose phosphorylase		GSMUA_Achr3T01150_001	GSMUA_Achr3G01150_001	SAM dependent carboxyl methyltransferase||S-adenosyl-L-methionine-dependent methyltransferase-like		GSMUA_Achr8T28820_001	GSMUA_Achr8G28820_001	--		GSMUA_Achr5T04870_001	GSMUA_Achr5G04870_001	DNA-binding WRKY||Zn-cluster domain		GSMUA_Achr8T16750_001	GSMUA_Achr8G16750_001	Protein of unknown function DUF1399
GSMUA_Achr9T30760_001	GSMUA_Achr9G30760_001	Lytic transglycosylase-like, catalytic||Lysozyme-like domain		GSMUA_Achr5T00700_001	GSMUA_Achr5G00700_001	Glycosyl transferase, family 1||Carbohydrate binding module family 25||Glycogen/starch synthases, ADP-glucose type||Starch synthase, catalytic domain		GSMUA_Achr6T16370_001	GSMUA_Achr6G16370_001	Thiolase-like||Chalcone/stilbene synthase, active site||Chalcone/stilbene synthase, N-terminal||Thiolase-like, subgroup||Chalcone/stilbene synthase, C-terminal		GSMUA_Achr10T22730_001	GSMUA_Achr10G22730_001	Metallothionein, family 15, plant		GSMUA_Achr4T24030_001	GSMUA_Achr4G24030_001	SPX domain-containing protein||SPX, N-terminal		GSMUA_Achr5T09230_001	GSMUA_Achr5G09230_001	Chlorophyll A-B binding protein, plant||Chlorophyll a/b binding protein domain||Chlorophyll A-B binding protein
GSMUA_Achr3T05990_001	GSMUA_Achr3G05990_001	Proton-dependent oligopeptide transporter family||Major facilitator superfamily domain		GSMUA_Achr11T08740_001	GSMUA_Achr11G08740_001	Succinate dehydogenase/fumarate reductase N-terminal||2Fe-2S ferredoxin, iron-sulphur binding site||4Fe-4S ferredoxin, iron-sulphur binding, conserved site||2Fe-2S ferredoxin-type domain||Beta-grasp domain||Succinate dehydrogenase/fumarate reductase iron-sulphur protein||4Fe-4S ferredoxin-type, iron-sulpur binding domain||Alpha-helical ferredoxin		GSMUA_Achr1T10080_001	GSMUA_Achr1G10080_001	DNA-binding WRKY		GSMUA_Achr2T19940_001	GSMUA_Achr2G19940_001	Heat shock protein DnaJ, cysteine-rich domain		GSMUA_Achr3T29940_001	GSMUA_Achr3G29940_001	Zinc finger, C2H2-like||C2H2 zinc finger protein, plant||Zinc finger, C2H2||Zinc finger C2H2-type/integrase DNA-binding domain		GSMUA_Achr8T20530_001	GSMUA_Achr8G20530_001	Chlorophyll A-B binding protein||Chlorophyll a/b binding protein domain
GSMUA_Achr11T10360_001	GSMUA_Achr11G10360_001	Major facilitator superfamily domain||Major facilitator superfamily||Bacilysin exporter BacE, putative		GSMUA_Achr6T20610_001	GSMUA_Achr6G20610_001	Oligopeptide transporter OPT superfamily		GSMUA_Achr7T26550_001	GSMUA_Achr7G26550_001	HNH endonuclease||HNH nuclease||Helicase, C-terminal||P-loop containing nucleoside triphosphate hydrolase		GSMUA_AchrUn_randomT16890_001	GSMUA_AchrUn_randomG16890_001	Helix-loop-helix domain		GSMUA_Achr4T06940_001	GSMUA_Achr4G06940_001	Ankyrin repeat||Zinc finger, CCCH-type||Ankyrin repeat-containing domain		GSMUA_Achr11T20930_001	GSMUA_Achr11G20930_001	DNA-binding, integrase-type||AP2/ERF domain
GSMUA_Achr9T12400_001	GSMUA_Achr9G12400_001	Glucose/ribitol dehydrogenase||Short-chain dehydrogenase/reductase SDR||NAD(P)-binding domain||Polyketide synthase, ketoreductase domain		GSMUA_Achr3T07660_001	GSMUA_Achr3G07660_001	Aldo/keto reductase subgroup||Aldo/keto reductase, conserved site||NADP-dependent oxidoreductase domain||Aldo/keto reductase		GSMUA_Achr4T04940_001	GSMUA_Achr4G04940_001	Cytokinin riboside 5'-monophosphate phosphoribohydrolase LOG||Thioredoxin-like fold||Glutathione S-transferase, N-terminal||Glutathione S-transferase, C-terminal-like||LOG family||Glutathione S-transferase, C-terminal		GSMUA_Achr9T16020_001	GSMUA_Achr9G16020_001	Lipoxygenase, LH2||Lipase/lipooxygenase, PLAT/LH2||Lipoxygenase||Lipoxygenase, conserved site||Lipoxygenase, domain 3||Lipoxygenase, C-terminal||Lipoxygenase, plant		GSMUA_Achr4T08600_001	GSMUA_Achr4G08600_001	RNA-binding domain, S1, IF1 type||Translation initiation factor 1A (eIF-1A), conserved site||Nucleic acid-binding, OB-fold||Translation initiation factor 1A (eIF-1A)		GSMUA_Achr4T31990_001	GSMUA_Achr4G31990_001	Auxin responsive SAUR protein
GSMUA_Achr2T17610_001	GSMUA_Achr2G17610_001	Thioredoxin, conserved site||Thioredoxin domain||Thioredoxin-like fold||Thioredoxin		GSMUA_Achr6T19930_001	GSMUA_Achr6G19930_001	Leucine-rich repeat, typical subtype||Leucine-rich repeat||Protein kinase-like domain||Serine/threonine- / dual-specificity protein kinase, catalytic domain||Leucine rich repeats (2 copies)||Leucine-rich repeat-containing N-terminal, type 2||Concanavalin A-like lectin/glucanase, subgroup||Serine/threonine-protein kinase, active site||Protein kinase, catalytic domain		GSMUA_Achr9T16110_001	GSMUA_Achr9G16110_001	Germin, manganese binding site||RmlC-like cupin domain||Germin||RmlC-like jelly roll fold||Cupin 1		GSMUA_Achr1T10410_001	GSMUA_Achr1G10410_001	Peptidyl-tRNA hydrolase II domain||Peptidyl-tRNA hydrolase, PTH2		GSMUA_Achr3T13270_001	GSMUA_Achr3G13270_001	Carbohydrate-binding-like fold||Carboxypeptidase, regulatory domain||Domain of unknown function DUF2012		GSMUA_Achr7T11320_001	GSMUA_Achr7G11320_001	Serine/threonine- / dual-specificity protein kinase, catalytic domain||Myb domain||Protein kinase-like domain||Homeodomain-like||SANT/Myb domain||Serine/threonine-protein kinase, active site||Protein kinase, catalytic domain
GSMUA_Achr7T18620_001	GSMUA_Achr7G18620_001	ENTH/VHS||Epsin-like, N-terminal||Clathrin adaptor, phosphoinositide-binding, GAT-like||ANTH		GSMUA_Achr3T02780_001	GSMUA_Achr3G02780_001	Chlorophyll A-B binding protein, plant||Chlorophyll a/b binding protein domain||Chlorophyll A-B binding protein		GSMUA_Achr7T22590_001	GSMUA_Achr7G22590_001	--		GSMUA_Achr11T09430_001	GSMUA_Achr11G09430_001	Aldo/keto reductase subgroup||Aldo/keto reductase, conserved site||NADP-dependent oxidoreductase domain||Aldo/keto reductase		GSMUA_Achr10T05240_001	GSMUA_Achr10G05240_001	--		GSMUA_Achr6T08200_001	GSMUA_Achr6G08200_001	NUDIX hydrolase, conserved site||NUDIX hydrolase domain||NUDIX hydrolase domain-like
GSMUA_Achr8T25940_001	GSMUA_Achr8G25940_001	Homeodomain-like||Homeodomain||Leucine zipper, homeobox-associated||Helix-turn-helix motif||Homeobox, conserved site		GSMUA_Achr6T32240_001	GSMUA_Achr6G32240_001	Zinc finger, Dof-type		GSMUA_Achr9T15270_001	GSMUA_Achr9G15270_001	Xyloglucan fucosyltransferase		GSMUA_Achr9T28940_001	GSMUA_Achr9G28940_001	Major intrinsic protein, conserved site||Major intrinsic protein||Aquaporin-like		GSMUA_Achr1T14860_001	GSMUA_Achr1G14860_001	--		GSMUA_Achr5T29460_001	GSMUA_Achr5G29460_001	Ferritin/ribonucleotide reductase-like||Ferritin||Ferritin/DPS protein domain||Ferritin- like diiron domain||Ferritin, conserved site||Ferritin-related
GSMUA_Achr11T03290_001	GSMUA_Achr11G03290_001	Lipid-binding START||Homeobox, conserved site||Homeodomain||Homeodomain-like		GSMUA_Achr8T33990_001	GSMUA_Achr8G33990_001	Aquaporin-like||Major intrinsic protein||Major intrinsic protein, conserved site		GSMUA_Achr2T09480_001	GSMUA_Achr2G09480_001	P-loop containing nucleoside triphosphate hydrolase||Dynamin-type guanine nucleotide-binding (G) domain||Dynamin, GTPase domain||Dynamin		GSMUA_Achr5T00050_001	GSMUA_Achr5G00050_001	--		GSMUA_Achr7T03050_001	GSMUA_Achr7G03050_001	UDP-glucuronate:xylan alpha-glucuronosyltransferase||Nucleotide-diphospho-sugar transferases||Glycosyl transferase, family 8		GSMUA_Achr4T27120_001	GSMUA_Achr4G27120_001	ATP-NAD kinase, PpnK-type||Diacylglycerol kinase, catalytic domain
GSMUA_Achr3T08780_001	GSMUA_Achr3G08780_001	Immunoglobulin-like fold||Glycoside hydrolase, catalytic domain||Glycoside hydrolase, family 77||Glycoside hydrolase, superfamily||Carbohydrate-binding-like fold||Carbohydrate binding module family 20		GSMUA_Achr5T04480_001	GSMUA_Achr5G04480_001	Serine/threonine- / dual-specificity protein kinase, catalytic domain||Protein kinase, ATP binding site||Protein kinase, catalytic domain||Serine/threonine-protein kinase, active site||Calcium/calmodulin-dependent/calcium-dependent protein kinase||Ribonuclease H-like domain||Ribonuclease CAF1||NAF domain||NAF/FISL domain||Protein kinase-like domain		GSMUA_Achr6T36010_001	GSMUA_Achr6G36010_001	Transcription factor, SBP-box		GSMUA_Achr6T19830_001	GSMUA_Achr6G19830_001	Pathogenic type III effector avirulence factor Avr cleavage site		GSMUA_AchrUn_randomT07260_001	GSMUA_AchrUn_randomG07260_001	Phospholipase D family||C2 calcium-dependent membrane targeting||Phospholipase D, plant||Phospholipase D, C-terminal||Phospholipase D/Transphosphatidylase		GSMUA_Achr9T15270_001	GSMUA_Achr9G15270_001	Xyloglucan fucosyltransferase
GSMUA_AchrUn_randomT02510_001	GSMUA_AchrUn_randomG02510_001	Hexapeptide transferase, conserved site||Trimeric LpxA-like||Bacterial transferase hexapeptide repeat		GSMUA_Achr8T07290_001	GSMUA_Achr8G07290_001	Cytochrome P450, E-class, group I||Cytochrome P450, conserved site||Cytochrome P450		GSMUA_AchrUn_randomT23790_001	GSMUA_AchrUn_randomG23790_001	Oxoglutarate/iron-dependent dioxygenase||Isopenicillin N synthase||Non-haem dioxygenase N-terminal domain||Isopenicillin N synthase-like		GSMUA_Achr7T04780_001	GSMUA_Achr7G04780_001	Small GTPase superfamily, SAR1-type||Small GTPase superfamily, Rab type||Small GTP-binding protein domain||Small GTPase superfamily, ARF type||P-loop containing nucleoside triphosphate hydrolase||Small GTPase superfamily, ARF/SAR type		GSMUA_Achr3T24430_001	GSMUA_Achr3G24430_001	Alpha/Beta hydrolase fold||Peptidase S10, serine carboxypeptidase||Peptidase S10, serine carboxypeptidase, active site		GSMUA_Achr2T09480_001	GSMUA_Achr2G09480_001	P-loop containing nucleoside triphosphate hydrolase||Dynamin-type guanine nucleotide-binding (G) domain||Dynamin, GTPase domain||Dynamin
GSMUA_Achr10T27540_001	GSMUA_Achr10G27540_001	Mitochondrial carrier protein||Mitochondrial carrier domain||Mitochondrial substrate/solute carrier		GSMUA_Achr8T32420_001	GSMUA_Achr8G32420_001	Protein of unknown function DUF1682		GSMUA_Achr9T21100_001	GSMUA_Achr9G21100_001	Zinc finger, RING-type||Zinc finger, RING/FYVE/PHD-type		GSMUA_Achr9T09040_001	GSMUA_Achr9G09040_001	Amidase signature domain||Amidase, conserved site||Amidase||Glutamyl-tRNA(Gln) amidotransferase A subunit		GSMUA_Achr6T27350_001	GSMUA_Achr6G27350_001	Carbonic anhydrase, prokaryotic-like, conserved site||Carbonic anhydrase		GSMUA_Achr9T28630_001	GSMUA_Achr9G28630_001	Acyl-ACP thioesterase||HotDog domain||Acyl-ACP-thioesterase, N-terminal
GSMUA_Achr8T26860_001	GSMUA_Achr8G26860_001	--		GSMUA_Achr10T02360_001	GSMUA_Achr10G02360_001	Translation initiation factor 3, subunit G||Eukaryotic translation initiation factor 3 subunit G, N-terminal		GSMUA_Achr7T09510_001	GSMUA_Achr7G09510_001	No apical meristem (NAM) protein		GSMUA_Achr4T09120_001	GSMUA_Achr4G09120_001	--		GSMUA_Achr2T20800_001	GSMUA_Achr2G20800_001	NADH:flavin oxidoreductase/NADH oxidase, N-terminal||Aldolase-type TIM barrel		GSMUA_Achr7T13170_001	GSMUA_Achr7G13170_001	Tetraspanin/Peripherin||Tetraspanin
GSMUA_Achr8T22580_001	GSMUA_Achr8G22580_001	Glycoside hydrolase, family 9||Glycoside hydrolase, family 9, active site||Six-hairpin glycosidase-like||Six-hairpin glycosidase		GSMUA_Achr9T02560_001	GSMUA_Achr9G02560_001	Ribosomal protein S11||Ribosomal S11, conserved site		GSMUA_Achr6T08580_001	GSMUA_Achr6G08580_001	P-loop containing nucleoside triphosphate hydrolase||Leucine-rich repeat||NB-ARC		GSMUA_Achr8T20460_001	GSMUA_Achr8G20460_001	CRC domain||Lin-54 family		GSMUA_Achr1T20450_001	GSMUA_Achr1G20450_001	F-box domain, cyclin-like||Phloem protein 2-like		GSMUA_Achr5T00700_001	GSMUA_Achr5G00700_001	Glycosyl transferase, family 1||Carbohydrate binding module family 25||Glycogen/starch synthases, ADP-glucose type||Starch synthase, catalytic domain
GSMUA_Achr7T19900_001	GSMUA_Achr7G19900_001	Peptidase M10, metallopeptidase||Peptidase M10A, matrix metallopeptidase||Peptidase M10A, cysteine switch, zinc binding site||Peptidoglycan binding-like||Peptidase, metallopeptidase||Metallopeptidase, catalytic domain		GSMUA_Achr8T23080_001	GSMUA_Achr8G23080_001	Protein of unknown function DUF4228		GSMUA_Achr7T16310_001	GSMUA_Achr7G16310_001	Glycosyl transferase, family 20||HAD-superfamily hydrolase, subfamily IIB||HAD-like domain||Trehalose-phosphatase		GSMUA_Achr6T04200_001	GSMUA_Achr6G04200_001	Domain of unknown function DUF4308		GSMUA_Achr3T11880_001	GSMUA_Achr3G11880_001	Heavy-metal-associated, conserved site||ATPase, P-type phosphorylation site||ATPase, P-type, cytoplasmic domain N||ATPase, P-type, ATPase-associated domain||Cation-transporting P-type ATPase, subfamily IB||HAD-like domain||Heavy metal-associated domain, HMA||ATPase, P-type, K/Mg/Cd/Cu/Zn/Na/Ca/Na/H-transporter		GSMUA_Achr3T15600_001	GSMUA_Achr3G15600_001	2',3'-cyclic-nucleotide 3'-phosphodiesterase||RNA ligase/cyclic nucleotide phosphodiesterase
GSMUA_Achr1T18600_001	GSMUA_Achr1G18600_001	Serine/threonine-protein kinase, active site||Protein kinase, catalytic domain||Protein kinase-like domain||Protein kinase, ATP binding site		GSMUA_Achr11T25870_001	GSMUA_Achr11G25870_001	General substrate transporter||Major facilitator superfamily domain||Sugar transporter, conserved site		GSMUA_Achr4T12580_001	GSMUA_Achr4G12580_001	Uncharacterised protein family UPF0497, trans-membrane plant subgroup||Uncharacterised protein family UPF0497, trans-membrane plant		GSMUA_Achr10T13370_001	GSMUA_Achr10G13370_001	Zinc finger, CCHC-type||Nucleotide-binding, alpha-beta plait||RNA recognition motif domain		GSMUA_Achr7T00040_001	GSMUA_Achr7G00040_001	NmrA-like||NAD(P)-binding domain		GSMUA_Achr7T11690_001	GSMUA_Achr7G11690_001	Plant high affinity sulfate transporter||Sulphate anion transporter, conserved site||Sulphate transporter||Sulfate transporter N-terminal domain with GLY motif||STAS domain||Sulphate anion transporter
GSMUA_AchrUn_randomT13100_001	GSMUA_AchrUn_randomG13100_001	Heat shock protein DnaJ, N-terminal		GSMUA_AchrUn_randomT22250_001	GSMUA_AchrUn_randomG22250_001	Plant disease resistance response protein		GSMUA_Achr9T30890_001	GSMUA_Achr9G30890_001	Ribosomal protein L22/L17||Ribosomal protein L22, bacterial/chloroplast-type		GSMUA_Achr4T25670_001	GSMUA_Achr4G25670_001	Protein of unknown function DUF869, plant		GSMUA_Achr7T07910_001	GSMUA_Achr7G07910_001	F-box domain, cyclin-like		GSMUA_Achr2T06630_001	GSMUA_Achr2G06630_001	Hly-III-related
GSMUA_Achr11T23780_001	GSMUA_Achr11G23780_001	Ferritin- like diiron domain||Ferritin, conserved site||Ferritin-related||Ferritin/ribonucleotide reductase-like||Ferritin||Ferritin/DPS protein domain		GSMUA_Achr8T10060_001	GSMUA_Achr8G10060_001	RNA-binding S4 domain||Ribosomal protein S4/S9, N-terminal||Ribosomal protein S4/S9||Ribosomal protein S4/S9, eukaryotic/archaeal||Ribosomal protein S4, conserved site		GSMUA_Achr11T09250_001	GSMUA_Achr11G09250_001	Zinc finger, RING/FYVE/PHD-type||Zinc finger, PHD-type||Zinc finger, FYVE/PHD-type||ARID/BRIGHT DNA-binding domain		GSMUA_Achr4T23520_001	GSMUA_Achr4G23520_001	Reversibly glycosylated polypeptide family		GSMUA_Achr4T24100_001	GSMUA_Achr4G24100_001	Nucleoside phosphatase GDA1/CD39		GSMUA_AchrUn_randomT23790_001	GSMUA_AchrUn_randomG23790_001	Oxoglutarate/iron-dependent dioxygenase||Isopenicillin N synthase||Non-haem dioxygenase N-terminal domain||Isopenicillin N synthase-like
GSMUA_Achr2T17280_001	GSMUA_Achr2G17280_001	Concanavalin A-like lectin/glucanase, subgroup||Malectin||Leucine-rich repeat, typical subtype||Leucine-rich repeat		GSMUA_Achr10T19310_001	GSMUA_Achr10G19310_001	RNA recognition motif domain||Nucleotide-binding, alpha-beta plait		GSMUA_Achr4T18560_001	GSMUA_Achr4G18560_001	Alpha/Beta hydrolase fold||Alpha/beta hydrolase fold-1		GSMUA_Achr7T05250_001	GSMUA_Achr7G05250_001	Protein kinase-like domain||Concanavalin A-like lectin/glucanase, subgroup||Protein kinase, catalytic domain||Leucine-rich repeat||Leucine rich repeats (2 copies)||Leucine-rich repeat, typical subtype||Serine-threonine/tyrosine-protein kinase catalytic domain		GSMUA_Achr5T26000_001	GSMUA_Achr5G26000_001	Myb domain||Homeodomain-like||SANT/Myb domain		GSMUA_Achr10T00840_001	GSMUA_Achr10G00840_001	HAD-superfamily hydrolase, subfamily IA, variant 1||Pyrimidine 5-nucleotidase||HAD-like domain
GSMUA_Achr7T13860_001	GSMUA_Achr7G13860_001	Serine/threonine- / dual-specificity protein kinase, catalytic domain||Protein kinase, ATP binding site||Protein kinase, catalytic domain||Serine/threonine-protein kinase, active site||Calcium/calmodulin-dependent/calcium-dependent protein kinase||NAF domain||NAF/FISL domain||Protein kinase-like domain		GSMUA_Achr9T21140_001	GSMUA_Achr9G21140_001	BTB/POZ-like||BTB/POZ||BTB/POZ fold||BTB/Kelch-associated||Farnesoic acid O-methyl transferase		GSMUA_Achr10T04270_001	GSMUA_Achr10G04270_001	Aspartyl/glutamyl-tRNA(Asn/Gln) amidotransferase, subunit B /E||Glutamyl-tRNA(Gln) amidotransferase, subunit B, conserved site||Aspartyl/Glutamyl-tRNA(Gln) amidotransferase, subunit B/E, catalytic		GSMUA_Achr8T11030_001	GSMUA_Achr8G11030_001	--		GSMUA_Achr4T00410_001	GSMUA_Achr4G00410_001	Atypical dual specificity phosphatase||Protein-tyrosine/Dual-specificity phosphatase||Protein-tyrosine phosphatase-like||Dual specificity phosphatase||Dual specificity phosphatase, catalytic domain||Dual specificity phosphatase, subgroup, catalytic domain		GSMUA_Achr7T16310_001	GSMUA_Achr7G16310_001	Glycosyl transferase, family 20||HAD-superfamily hydrolase, subfamily IIB||HAD-like domain||Trehalose-phosphatase
GSMUA_Achr6T34620_001	GSMUA_Achr6G34620_001	Uncharacterised protein family UPF0497, trans-membrane plant		GSMUA_Achr8T23360_001	GSMUA_Achr8G23360_001	Ternary complex factor MIP1, leucine-zipper||Domain of unknown function DUF547		GSMUA_Achr5T10900_001	GSMUA_Achr5G10900_001	Proteinase inhibitor I12, Bowman-Birk		GSMUA_Achr3T14240_001	GSMUA_Achr3G14240_001	Protein of unknown function DUF789		GSMUA_Achr10T11490_001	GSMUA_Achr10G11490_001	Cytochrome b5||Cytochrome b5, heme-binding site		GSMUA_AchrUn_randomT20260_001	GSMUA_AchrUn_randomG20260_001	Helix-loop-helix domain||Basic helix-loop-helix (bHLH) transcription factors BEE-like, plant
GSMUA_Achr9T30640_001	GSMUA_Achr9G30640_001	Germin||Cupin 1||RmlC-like jelly roll fold||RmlC-like cupin domain||Germin, manganese binding site		GSMUA_Achr1T11820_001	GSMUA_Achr1G11820_001	Trimeric LpxA-like||Nucleotidyl transferase||ADP-glucose pyrophosphorylase, conserved site||Glucose-1-phosphate adenylyltransferase||Nucleotide-diphospho-sugar transferases		GSMUA_Achr2T11280_001	GSMUA_Achr2G11280_001	Thaumatin, pathogenesis-related||Thaumatin, conserved site		GSMUA_Achr7T07500_001	GSMUA_Achr7G07500_001	Domain of unknown function DUF4217||P-loop containing nucleoside triphosphate hydrolase||RNA helicase, DEAD-box type, Q motif||Helicase, superfamily 1/2, ATP-binding domain||Helicase, C-terminal||DNA/RNA helicase, DEAD/DEAH box type, N-terminal||RNA helicase, ATP-dependent, DEAD-box, conserved site		GSMUA_Achr10T09320_001	GSMUA_Achr10G09320_001	Glycoside hydrolase, family 14, conserved site||Glycoside hydrolase, family 14B, plant||Glycoside hydrolase, superfamily||Glycoside hydrolase, catalytic domain||Glycoside hydrolase, family 14		GSMUA_Achr4T12580_001	GSMUA_Achr4G12580_001	Uncharacterised protein family UPF0497, trans-membrane plant subgroup||Uncharacterised protein family UPF0497, trans-membrane plant
GSMUA_Achr7T08250_001	GSMUA_Achr7G08250_001	NB-ARC||Powdery mildew resistance protein, RPW8 domain||P-loop containing nucleoside triphosphate hydrolase		GSMUA_Achr7T11300_001	GSMUA_Achr7G11300_001	Endonuclease/exonuclease/phosphatase||Inositol polyphosphate-related phosphatase		GSMUA_AchrUn_randomT22540_001	GSMUA_AchrUn_randomG22540_001	Inosine/uridine-preferring nucleoside hydrolase domain||Inosine/uridine-preferring nucleoside hydrolase		GSMUA_Achr5T17450_001	GSMUA_Achr5G17450_001	Ribosomal protein S5, C-terminal||Double-stranded RNA-binding-like||Ribosomal protein S5||Ribosomal protein S5 domain 2-type fold, subgroup||Ribosomal protein S5 domain 2-type fold||Ribosomal protein S5, bacterial-type||Ribosomal protein S5, N-terminal||Ribosomal protein S5, N-terminal, conserved site		GSMUA_AchrUn_randomT24770_001	GSMUA_AchrUn_randomG24770_001	--		GSMUA_Achr1T05880_001	GSMUA_Achr1G05880_001	UbiB domain||Protein kinase-like domain
GSMUA_Achr3T06720_001	GSMUA_Achr3G06720_001	Serine hydrolase FSH||Alpha/Beta hydrolase fold		GSMUA_Achr5T10350_001	GSMUA_Achr5G10350_001	Glutathione S-transferase, C-terminal-like||Glutathione S-transferase, C-terminal||Thioredoxin-like fold||Glutathione S-transferase, N-terminal		GSMUA_Achr9T30740_001	GSMUA_Achr9G30740_001	Cysteine-rich transmembrane CYSTM domain		GSMUA_Achr10T12060_001	GSMUA_Achr10G12060_001	ACT domain||Helix-loop-helix domain		GSMUA_Achr6T23640_001	GSMUA_Achr6G23640_001	PTR2 family proton/oligopeptide symporter, conserved site||Major facilitator superfamily domain||Proton-dependent oligopeptide transporter family		GSMUA_Achr5T12400_001	GSMUA_Achr5G12400_001	Major intrinsic protein||Major intrinsic protein, conserved site||Aquaporin-like
GSMUA_Achr7T20280_001	GSMUA_Achr7G20280_001	S-adenosyl-L-methionine-dependent methyltransferase-like||SAM dependent carboxyl methyltransferase		GSMUA_Achr8T20380_001	GSMUA_Achr8G20380_001	--		GSMUA_Achr3T12400_001	GSMUA_Achr3G12400_001	F-box domain, cyclin-like||Phloem protein 2-like		GSMUA_Achr2T12200_001	GSMUA_Achr2G12200_001	Pyridoxal phosphate-dependent transferase, major region, subdomain 2||Threonine aldolase||Pyridoxal phosphate-dependent transferase, major region, subdomain 1||Aromatic amino acid beta-eliminating lyase/threonine aldolase||Pyridoxal phosphate-dependent transferase, major domain		GSMUA_Achr9T16820_001	GSMUA_Achr9G16820_001	--		GSMUA_Achr8T05030_001	GSMUA_Achr8G05030_001	FAD dependent oxidoreductase
GSMUA_Achr7T16950_001	GSMUA_Achr7G16950_001	--		GSMUA_Achr6T32850_001	GSMUA_Achr6G32850_001	BTB/POZ-like||BTB/POZ fold||Tetratricopeptide TPR2||Tetratricopeptide repeat||Tetratricopeptide TPR-1||Tetratricopeptide-like helical		GSMUA_Achr1T16980_001	GSMUA_Achr1G16980_001	Chlorophyll a/b binding protein domain||Chlorophyll A-B binding protein		GSMUA_Achr1T18570_001	GSMUA_Achr1G18570_001	Heat shock protein DnaJ, conserved site||Heat shock protein DnaJ, N-terminal		GSMUA_Achr8T02900_001	GSMUA_Achr8G02900_001	--		GSMUA_Achr7T20150_001	GSMUA_Achr7G20150_001	Zinc finger, B-box||CCT domain
GSMUA_Achr2T19180_001	GSMUA_Achr2G19180_001	Nucleotide-diphospho-sugar transferases||Nucleotidyl transferase||Trimeric LpxA-like||Hexapeptide transferase, conserved site		GSMUA_Achr4T24090_001	GSMUA_Achr4G24090_001	Chlorophyll A-B binding protein||Chlorophyll a/b binding protein domain||Chlorophyll A-B binding protein, plant		GSMUA_Achr4T25790_001	GSMUA_Achr4G25790_001	Peptidase S9A, prolyl oligopeptidase||Alpha/Beta hydrolase fold||Peptidase S9, prolyl oligopeptidase, catalytic domain||Peptidase S9A, oligopeptidase, N-terminal		GSMUA_Achr7T17980_001	GSMUA_Achr7G17980_001	TB2/DP1/HVA22-related protein		GSMUA_Achr9T12130_001	GSMUA_Achr9G12130_001	Leucine-rich repeat||NB-ARC		GSMUA_Achr6T31940_001	GSMUA_Achr6G31940_001	Chlorophyll A-B binding protein, plant||Chlorophyll A-B binding protein||Chlorophyll a/b binding protein domain
GSMUA_Achr3T01790_001	GSMUA_Achr3G01790_001	Drug/metabolite transporter||WAT1-related protein		GSMUA_Achr2T19890_001	GSMUA_Achr2G19890_001	SANT/Myb domain||Homeodomain-like||Myb domain		GSMUA_Achr3T17950_001	GSMUA_Achr3G17950_001	Peptide-N4-(N-acetyl-beta-glucosaminyl)asparagine amidase A		GSMUA_Achr6T18960_001	GSMUA_Achr6G18960_001	--		GSMUA_AchrUn_randomT21700_001	GSMUA_AchrUn_randomG21700_001	--		GSMUA_Achr4T08320_001	GSMUA_Achr4G08320_001	Cupredoxin||Plastocyanin-like
GSMUA_Achr10T22520_001	GSMUA_Achr10G22520_001	POX||Proton-dependent oligopeptide transporter family||Homeobox KN domain||PTR2 family proton/oligopeptide symporter, conserved site||Major facilitator superfamily domain||Homeodomain||Homeodomain-like		GSMUA_Achr6T03960_001	GSMUA_Achr6G03960_001	S-adenosyl-l-methionine decarboxylase leader peptide		GSMUA_Achr4T14520_001	GSMUA_Achr4G14520_001	Protein of unknown function DUF1195		GSMUA_Achr8T06120_001	GSMUA_Achr8G06120_001	Translation elongation/initiation factor/Ribosomal, beta-barrel||Ribosomal protein L3, bacterial/organelle-type||Ribosomal protein L3||Ribosomal protein L3, conserved site		GSMUA_Achr2T14240_001	GSMUA_Achr2G14240_001	--		GSMUA_Achr2T07240_001	GSMUA_Achr2G07240_001	Phox/Bem1p
GSMUA_Achr9T07950_001	GSMUA_Achr9G07950_001	Ribonuclease T2-like		GSMUA_Achr7T11330_001	GSMUA_Achr7G11330_001	Plant peroxidase||Peroxidases heam-ligand binding site||Peroxidase, active site||Haem peroxidase, plant/fungal/bacterial||Haem peroxidase		GSMUA_Achr9T00850_001	GSMUA_Achr9G00850_001	--		GSMUA_Achr5T24380_001	GSMUA_Achr5G24380_001	Peptidyl-prolyl cis-trans isomerase, FKBP-type||Peptidyl-prolyl cis-trans isomerase, FKBP-type, domain		GSMUA_Achr3T27530_001	GSMUA_Achr3G27530_001	--		GSMUA_Achr10T18910_001	GSMUA_Achr10G18910_001	ABC transporter-like||ABC transporter, conserved site||P-loop containing nucleoside triphosphate hydrolase||AAA+ ATPase domain
GSMUA_Achr10T26050_001	GSMUA_Achr10G26050_001	DNA-binding WRKY		GSMUA_Achr4T29920_001	GSMUA_Achr4G29920_001	Glycoside hydrolase, family 27||Glycoside hydrolase, clan GH-D||Glycosyl hydrolase, family 13, all-beta||Aldolase-type TIM barrel||Glycoside hydrolase, superfamily		GSMUA_Achr11T05360_001	GSMUA_Achr11G05360_001	Esterase, SGNH hydrolase-type||Lipase, GDSL		GSMUA_Achr6T16260_001	GSMUA_Achr6G16260_001	Zinc finger, RING-type		GSMUA_Achr3T23000_001	GSMUA_Achr3G23000_001	Calcium-binding EF-hand||EF-hand-like domain||EF-Hand 1, calcium-binding site		GSMUA_AchrUn_randomT23480_001	GSMUA_AchrUn_randomG23480_001	Amino acid transporter, transmembrane
GSMUA_Achr2T05080_001	GSMUA_Achr2G05080_001	DOMON domain||DM13 domain||Cytochrome c assembly protein||Cytochrome b561/ferric reductase transmembrane		GSMUA_Achr9T22600_001	GSMUA_Achr9G22600_001	Homeodomain-like||SANT/Myb domain||Myb domain		GSMUA_Achr2T11090_001	GSMUA_Achr2G11090_001	Lipase, GDSL||Esterase, SGNH hydrolase-type		GSMUA_Achr10T21010_001	GSMUA_Achr10G21010_001	Tetracycline transcriptional regulator, TetR-like, C-terminal		GSMUA_Achr9T07050_001	GSMUA_Achr9G07050_001	Carbonic anhydrase, prokaryotic-like, conserved site||Carbonic anhydrase		GSMUA_Achr9T03080_001	GSMUA_Achr9G03080_001	--
GSMUA_Achr6T18140_001	GSMUA_Achr6G18140_001	U box domain||Zinc finger, RING/FYVE/PHD-type||Armadillo-like helical||Armadillo-type fold		GSMUA_Achr6T32510_001	GSMUA_Achr6G32510_001	Alpha/beta hydrolase fold-3||Alpha/Beta hydrolase fold||Lipase, GDXG, active site		GSMUA_Achr7T05880_001	GSMUA_Achr7G05880_001	Ubiquitin-related domain||Ubiquitin||BAG domain		GSMUA_Achr9T09170_001	GSMUA_Achr9G09170_001	Diacylglycerol glucosyltransferase, N-terminal||Glycosyl transferase, family 28, C-terminal		GSMUA_Achr6T06290_001	GSMUA_Achr6G06290_001	Photosystem II PsbX		GSMUA_Achr9T10050_001	GSMUA_Achr9G10050_001	Squalene/phytoene synthase, conserved site||Squalene/phytoene synthase||Terpenoid synthase
GSMUA_Achr8T22120_001	GSMUA_Achr8G22120_001	Helix-loop-helix domain||Achaete-scute transcription factor-related		GSMUA_Achr1T10190_001	GSMUA_Achr1G10190_001	P-loop containing nucleoside triphosphate hydrolase||ATPase, AFG1-like		GSMUA_Achr3T00260_001	GSMUA_Achr3G00260_001	CDC48 domain 2-like||CDC48, domain 2||CDC48, N-terminal subdomain||Aspartate decarboxylase-like fold||ATPase, AAA-type, conserved site||P-loop containing nucleoside triphosphate hydrolase||ATPase, AAA-type, core		GSMUA_Achr6T01210_001	GSMUA_Achr6G01210_001	Ribonucleotide reductase-related||Fatty acid desaturase, type 2||Ferritin/ribonucleotide reductase-like		GSMUA_AchrUn_randomT17870_001	GSMUA_AchrUn_randomG17870_001	Thaumatin, pathogenesis-related||Thaumatin, conserved site		GSMUA_Achr2T06930_001	GSMUA_Achr2G06930_001	HAD-superfamily hydrolase, subfamily IA, variant 1||HAD-superfamily hydrolase, subfamily IA, REG-2-like||HAD-like domain
GSMUA_Achr11T15580_001	GSMUA_Achr11G15580_001	Zinc finger, Dof-type		GSMUA_Achr8T15900_001	GSMUA_Achr8G15900_001	Multicopper oxidase, type 2||Cupredoxin||Multicopper oxidase, type 3||Multicopper oxidase, type 1		GSMUA_Achr5T12530_001	GSMUA_Achr5G12530_001	DNA-binding, integrase-type||AP2/ERF domain		GSMUA_Achr1T03010_001	GSMUA_Achr1G03010_001	Leucine-rich repeat, typical subtype||Leucine-rich repeat||Leucine-rich repeat-containing N-terminal, type 2		GSMUA_Achr5T06640_001	GSMUA_Achr5G06640_001	Protein kinase-like domain||Protein kinase, catalytic domain||Serine/threonine-protein kinase, active site||Serine/threonine- / dual-specificity protein kinase, catalytic domain||Protein kinase, ATP binding site||Mitogen-activated protein (MAP) kinase, conserved site		GSMUA_Achr8T19450_001	GSMUA_Achr8G19450_001	Heat shock protein DnaJ, conserved site||Heat shock protein DnaJ, N-terminal
GSMUA_Achr8T15270_001	GSMUA_Achr8G15270_001	Smr protein/MutS2 C-terminal||Pentatricopeptide repeat||Tetratricopeptide-like helical		GSMUA_AchrUn_randomT06130_001	GSMUA_AchrUn_randomG06130_001	Xyloglucan endotransglucosylase/hydrolase||Glycoside hydrolase, family 16||Concanavalin A-like lectin/glucanase, subgroup||Xyloglucan endo-transglycosylase, C-terminal		GSMUA_Achr1T15640_001	GSMUA_Achr1G15640_001	Basic leucine-zipper, C-terminal||Basic-leucine zipper domain		GSMUA_Achr11T14370_001	GSMUA_Achr11G14370_001	Tetratricopeptide-like helical||Pentatricopeptide repeat		GSMUA_Achr4T31660_001	GSMUA_Achr4G31660_001	Lipid-binding START||START-like domain||Homeodomain-like||Homeodomain||MEKHLA		GSMUA_Achr7T18150_001	GSMUA_Achr7G18150_001	Nucleotide-diphospho-sugar transferases
GSMUA_Achr10T22570_001	GSMUA_Achr10G22570_001	Armadillo-like helical||Nucleotide exchange factor Fes1||Armadillo||Armadillo-type fold		GSMUA_Achr3T19640_001	GSMUA_Achr3G19640_001	--		GSMUA_AchrUn_randomT06680_001	GSMUA_AchrUn_randomG06680_001	LOG family||Cytokinin riboside 5'-monophosphate phosphoribohydrolase LOG		GSMUA_Achr6T20510_001	GSMUA_Achr6G20510_001	Stress responsive alpha-beta barrel||Dimeric alpha-beta barrel		GSMUA_Achr3T07870_001	GSMUA_Achr3G07870_001	Lipoxygenase, plant||Lipoxygenase, C-terminal||Lipoxygenase, domain 3||Lipoxygenase, conserved site||Lipoxygenase||Lipase/lipooxygenase, PLAT/LH2||Lipoxygenase, LH2		GSMUA_Achr10T23170_001	GSMUA_Achr10G23170_001	NAD(P)-binding domain||LOR/SDH bifunctional enzyme, conserved domain||Alanine dehydrogenase/pyridine nucleotide transhydrogenase, N-terminal||Saccharopine dehydrogenase / Homospermidine synthase||Alanine dehydrogenase/PNT, NAD(H)-binding domain
GSMUA_Achr6T03570_001	GSMUA_Achr6G03570_001	Cytochrome P450		GSMUA_Achr3T13770_001	GSMUA_Achr3G13770_001	Haem peroxidase, plant/fungal/bacterial||Haem peroxidase||Plant peroxidase		GSMUA_Achr9T05220_001	GSMUA_Achr9G05220_001	Cytochrome b5		GSMUA_Achr2T16670_001	GSMUA_Achr2G16670_001	Ankyrin repeat-containing domain||NPR1/NIM1-like, C-terminal||BTB/POZ fold||Ankyrin repeat||BTB/POZ||BTB/POZ-like||Domain of unknown function DUF3420		GSMUA_Achr6T19450_001	GSMUA_Achr6G19450_001	Ribonuclease H-like domain||Ribonuclease CAF1		GSMUA_Achr3T30170_001	GSMUA_Achr3G30170_001	NAD(P)-binding domain
GSMUA_Achr3T06240_001	GSMUA_Achr3G06240_001	Six-bladed beta-propeller, TolB-like||Strictosidine synthase, conserved region		GSMUA_Achr1T14920_001	GSMUA_Achr1G14920_001	Phospholipase D, plant||Phospholipase D, C-terminal||Phospholipase D/Transphosphatidylase||Phospholipase D-like domain||Phospholipase D family||C2 calcium-dependent membrane targeting		GSMUA_Achr3T10240_001	GSMUA_Achr3G10240_001	DNA-binding pseudobarrel domain||Auxin response factor||B3 DNA binding domain		GSMUA_Achr10T10400_001	GSMUA_Achr10G10400_001	Late embryogenesis abundant protein, LEA-14		GSMUA_Achr9T22910_001	GSMUA_Achr9G22910_001	Pyridine nucleotide-disulphide oxidoreductase, FAD/NAD(P)-binding domain||Pyridine nucleotide-disulphide oxidoreductase, NAD-binding domain||Pyridine nucleotide-disulphide oxidoreductase, class-II		GSMUA_Achr7T00620_001	GSMUA_Achr7G00620_001	Protein of unknown function DUF620
GSMUA_Achr9T23120_001	GSMUA_Achr9G23120_001	Armadillo-like helical||Armadillo-type fold		GSMUA_Achr11T00910_001	GSMUA_Achr11G00910_001	Serine-threonine/tyrosine-protein kinase catalytic domain||Leucine-rich repeat-containing N-terminal, type 2||Leucine-rich repeat||Protein kinase, catalytic domain||Concanavalin A-like lectin/glucanase, subgroup||Protein kinase-like domain		GSMUA_Achr7T09380_001	GSMUA_Achr7G09380_001	Haem peroxidase||Peroxidase, active site||Haem peroxidase, plant/fungal/bacterial||Peroxidases heam-ligand binding site||Plant peroxidase		GSMUA_Achr8T15790_001	GSMUA_Achr8G15790_001	Translation elongation factor EF1B, gamma chain, conserved		GSMUA_Achr1T14100_001	GSMUA_Achr1G14100_001	Nucleophile aminohydrolases, N-terminal||Domain of unknown function DUF3700		GSMUA_Achr7T15090_001	GSMUA_Achr7G15090_001	Myb domain||Telomere repeat-binding protein, plant||Ubiquitin-related domain||Ubiquitin||SANT/Myb domain||Homeodomain-like
GSMUA_Achr6T30250_001	GSMUA_Achr6G30250_001	Zinc finger, RING/FYVE/PHD-type||Zinc finger, RING-type		GSMUA_Achr6T29090_001	GSMUA_Achr6G29090_001	Amino acid transporter, transmembrane		GSMUA_AchrUn_randomT22330_001	GSMUA_AchrUn_randomG22330_001	Serine/threonine- / dual-specificity protein kinase, catalytic domain||Protein kinase-like domain||Serine/threonine-protein kinase, active site||Protein kinase, catalytic domain		GSMUA_Achr10T00940_001	GSMUA_Achr10G00940_001	--		GSMUA_Achr8T09260_001	GSMUA_Achr8G09260_001	Transcription factor, K-box		GSMUA_Achr6T09000_001	GSMUA_Achr6G09000_001	Aspartate/ornithine carbamoyltransferase, carbamoyl-P binding||Ornithine/putrescine carbamoyltransferase||Aspartate/ornithine carbamoyltransferase||Ornithine carbamoyltransferase||Aspartate/ornithine carbamoyltransferase, Asp/Orn-binding domain
GSMUA_Achr4T06720_001	GSMUA_Achr4G06720_001	Leucine-rich repeat||Serine/threonine- / dual-specificity protein kinase, catalytic domain||Leucine-rich repeat-containing N-terminal, type 2||Protein kinase-like domain||Serine/threonine-protein kinase, active site||Protein kinase, catalytic domain		GSMUA_Achr2T07320_001	GSMUA_Achr2G07320_001	Pyridoxal phosphate-dependent transferase, major domain||Pyridoxal phosphate-dependent transferase, major region, subdomain 1||Aminotransferase, class I/classII||Pyridoxal phosphate-dependent transferase, major region, subdomain 2		GSMUA_Achr10T15990_001	GSMUA_Achr10G15990_001	GDP-fucose protein O-fucosyltransferase||O-fucosyltransferase, plant		GSMUA_Achr9T10690_001	GSMUA_Achr9G10690_001	AUX/IAA protein||Phox/Bem1p		GSMUA_AchrUn_randomT22300_001	GSMUA_AchrUn_randomG22300_001	Protease-associated domain, PA||Proteinase inhibitor I9||Peptidase S8, subtilisin, Ser-active site||Peptidase S8/S53, subtilisin/kexin/sedolisin||Peptidase S8, subtilisin-related		GSMUA_AchrUn_randomT24700_001	GSMUA_AchrUn_randomG24700_001	P-loop containing nucleoside triphosphate hydrolase||AAA+ ATPase domain||ABC transporter-like||ABC transporter, transmembrane domain, type 1||ABC transporter, conserved site
GSMUA_Achr9T09130_001	GSMUA_Achr9G09130_001	Protein kinase-like domain||UbiB domain		GSMUA_Achr4T30650_001	GSMUA_Achr4G30650_001	14-3-3 protein||14-3-3 domain||14-3-3 protein, conserved site		GSMUA_Achr6T33770_001	GSMUA_Achr6G33770_001	Amino acid transporter, transmembrane		GSMUA_AchrUn_randomT24780_001	GSMUA_AchrUn_randomG24780_001	--		GSMUA_Achr10T03660_001	GSMUA_Achr10G03660_001	Zinc finger, Dof-type		GSMUA_Achr4T17810_001	GSMUA_Achr4G17810_001	TPX2, C-terminal domain
GSMUA_Achr6T01860_001	GSMUA_Achr6G01860_001	Ionotropic glutamate receptor||Periplasmic binding protein-like I||Extracellular ligand-binding receptor		GSMUA_Achr6T29850_001	GSMUA_Achr6G29850_001	Homocysteine S-methyltransferase||Betaine-homocysteine S-methyltransferase, BHMT		GSMUA_Achr5T00720_001	GSMUA_Achr5G00720_001	Armadillo-type fold		GSMUA_Achr7T12440_001	GSMUA_Achr7G12440_001	Zinc finger, NF-X1-type		GSMUA_Achr3T22410_001	GSMUA_Achr3G22410_001	ATPase, F0/V0 complex, subunit C||ATPase, V0 complex, proteolipid subunit C, eukaryotic||ATPase, V0 complex, proteolipid subunit C		GSMUA_Achr4T01350_001	GSMUA_Achr4G01350_001	Homeodomain-like||Homeodomain||Leucine zipper, homeobox-associated||Homeobox, conserved site
GSMUA_Achr3T07030_001	GSMUA_Achr3G07030_001	Oxoglutarate/iron-dependent dioxygenase||Isopenicillin N synthase-like||Non-haem dioxygenase N-terminal domain		GSMUA_Achr11T12400_001	GSMUA_Achr11G12400_001	Protein kinase-like domain||Protein kinase, catalytic domain||Protein kinase, ATP binding site||Serine/threonine- / dual-specificity protein kinase, catalytic domain||Mitogen-activated protein (MAP) kinase, conserved site		GSMUA_AchrUn_randomT21050_001	GSMUA_AchrUn_randomG21050_001	Drug/metabolite transporter||WAT1-related protein		GSMUA_Achr11T21630_001	GSMUA_Achr11G21630_001	AP2/ERF domain||DNA-binding, integrase-type		GSMUA_Achr10T09070_001	GSMUA_Achr10G09070_001	Saposin-like||Saposin B		GSMUA_Achr11T03550_001	GSMUA_Achr11G03550_001	Cytochrome P450, conserved site||Cytochrome P450, E-class, group I||Cytochrome P450
GSMUA_Achr8T22780_001	GSMUA_Achr8G22780_001	Thioredoxin domain||Thioredoxin-like fold||Thioredoxin		GSMUA_Achr1T06990_001	GSMUA_Achr1G06990_001	AMP-dependent synthetase/ligase||AMP-binding, conserved site		GSMUA_Achr4T08410_001	GSMUA_Achr4G08410_001	Glycosyl transferase, family 1		GSMUA_Achr7T26980_001	GSMUA_Achr7G26980_001	WD40 repeat||G-protein beta WD-40 repeat||WD40/YVTN repeat-like-containing domain||LisH dimerisation motif||TFIID subunit, WD40-associated region||WD40-repeat-containing domain||WD40 repeat, conserved site		GSMUA_AchrUn_randomT10320_001	GSMUA_AchrUn_randomG10320_001	DNA-binding, integrase-type||AP2-like ethylene-responsive transcription factor||AP2/ERF domain		GSMUA_Achr3T24930_001	GSMUA_Achr3G24930_001	Alpha/beta hydrolase fold-3||Alpha/Beta hydrolase fold||Lipase, GDXG, active site
GSMUA_Achr7T05200_001	GSMUA_Achr7G05200_001	DNA-binding WRKY		GSMUA_Achr6T35940_001	GSMUA_Achr6G35940_001	Pyridoxal phosphate-dependent transferase, major region, subdomain 1||Pyridoxal phosphate-dependent transferase, major region, subdomain 2||Allinase, C-terminal||EGF-like, alliinase||Pyridoxal phosphate-dependent transferase, major domain		GSMUA_Achr6T03310_001	GSMUA_Achr6G03310_001	Phytanoyl-CoA dioxygenase		GSMUA_Achr5T04790_001	GSMUA_Achr5G04790_001	--		GSMUA_Achr11T21880_001	GSMUA_Achr11G21880_001	Glycosyl hydrolase family 43, five-bladed beta-propellor domain||Glycoside hydrolase, family 32, active site||Glycosyl hydrolase family 32, N-terminal||Glycoside hydrolase, family 32||Concanavalin A-like lectin/glucanase, subgroup||Glycosyl hydrolase family 32, C-terminal		GSMUA_Achr1T21350_001	GSMUA_Achr1G21350_001	ClpP/crotonase-like domain||Acetyl-coenzyme A carboxyltransferase, C-terminal||Carboxyl transferase||Acetyl-coenzyme A carboxyltransferase, N-terminal
GSMUA_Achr3T01930_001	GSMUA_Achr3G01930_001	Synaptojanin, N-terminal||Phosphoinositide phosphatase SAC		GSMUA_Achr6T02320_001	GSMUA_Achr6G02320_001	TMP21-related||GOLD		GSMUA_Achr5T04690_001	GSMUA_Achr5G04690_001	NAD-dependent epimerase/dehydratase||NAD(P)-binding domain		GSMUA_Achr8T20840_001	GSMUA_Achr8G20840_001	Heat shock protein 70, conserved site||Heat shock protein 70 family		GSMUA_Achr10T01450_001	GSMUA_Achr10G01450_001	Glutathione S-transferase, C-terminal-like||Glutathione S-transferase, N-terminal||Thioredoxin-like fold		GSMUA_Achr11T07080_001	GSMUA_Achr11G07080_001	Cytochrome P450, E-class, group I||Cytochrome P450, conserved site||Cytochrome P450
GSMUA_Achr5T29690_001	GSMUA_Achr5G29690_001	BTB/POZ fold||NPH3 domain||BTB/POZ-like||BTB/POZ||Root phototropism protein 2		GSMUA_Achr10T24510_001	GSMUA_Achr10G24510_001	HAD-superfamily hydrolase, subfamily IIB||HAD-like domain||Trehalose-phosphatase		GSMUA_Achr11T01850_001	GSMUA_Achr11G01850_001	Cytochrome P450||Cytochrome P450, conserved site||Cytochrome P450, E-class, group I		GSMUA_Achr8T23990_001	GSMUA_Achr8G23990_001	Hydroxymethylglutaryl-CoA lyase, active site||Aldolase-type TIM barrel||Pyruvate carboxyltransferase		GSMUA_Achr8T01950_001	GSMUA_Achr8G01950_001	Tetraspanin/Peripherin		GSMUA_Achr4T13080_001	GSMUA_Achr4G13080_001	Nucleotide-diphospho-sugar transferases||Cellulose synthase
GSMUA_Achr10T08000_001	GSMUA_Achr10G08000_001	P-loop containing nucleoside triphosphate hydrolase||ABC transporter-like		GSMUA_Achr10T03760_001	GSMUA_Achr10G03760_001	Ribosomal protein L29		GSMUA_Achr8T30620_001	GSMUA_Achr8G30620_001	Cation-transporting P-type ATPase, subfamily IB||HAD-like domain||ATPase, P-type, K/Mg/Cd/Cu/Zn/Na/Ca/Na/H-transporter||Heavy metal-associated domain, HMA||ATPase, P-type phosphorylation site||ATPase, P-type, ATPase-associated domain||ATPase, P-type, cytoplasmic domain N		GSMUA_Achr5T04090_001	GSMUA_Achr5G04090_001	t-SNARE||Syntaxin, N-terminal||Target SNARE coiled-coil domain||Syntaxin/epimorphin, conserved site		GSMUA_Achr9T12070_001	GSMUA_Achr9G12070_001	Transcription factor GRAS		GSMUA_AchrUn_randomT21050_001	GSMUA_AchrUn_randomG21050_001	Drug/metabolite transporter||WAT1-related protein
GSMUA_Achr9T09870_001	GSMUA_Achr9G09870_001	Leucine-rich repeat-containing N-terminal, type 2||Protein kinase, ATP binding site||Leucine-rich repeat||Serine/threonine- / dual-specificity protein kinase, catalytic domain||Serine/threonine-protein kinase, active site||Protein kinase, catalytic domain||Protein kinase-like domain		GSMUA_Achr11T15730_001	GSMUA_Achr11G15730_001	Ribosomal protein S4/S9, N-terminal||RNA-binding S4 domain||Ribosomal protein S4/S9||Ribosomal protein S4/S9, eukaryotic/archaeal||Ribosomal protein S4, conserved site		GSMUA_Achr8T17860_001	GSMUA_Achr8G17860_001	NAD(P)-binding domain		GSMUA_Achr6T33990_001	GSMUA_Achr6G33990_001	--		GSMUA_Achr2T12730_001	GSMUA_Achr2G12730_001	Zinc finger, GATA-type||Zinc finger, NHR/GATA-type		GSMUA_Achr2T14960_001	GSMUA_Achr2G14960_001	Chlorophyll A-B binding protein, plant||Chlorophyll A-B binding protein||Chlorophyll a/b binding protein domain
GSMUA_AchrUn_randomT19290_001	GSMUA_AchrUn_randomG19290_001	NB-ARC||Leucine-rich repeat, typical subtype||Leucine-rich repeat||P-loop containing nucleoside triphosphate hydrolase		GSMUA_Achr1T21340_001	GSMUA_Achr1G21340_001	MORN motif		GSMUA_Achr2T14560_001	GSMUA_Achr2G14560_001	Protein of unknown function DUF3675||Zinc finger, RING/FYVE/PHD-type||Zinc finger, RING-CH-type		GSMUA_Achr2T15520_001	GSMUA_Achr2G15520_001	Ribosomal protein L5 domain||Ribosomal protein L5		GSMUA_Achr2T06980_001	GSMUA_Achr2G06980_001	NAD(P)-binding domain||NAD-dependent epimerase/dehydratase		GSMUA_Achr11T01850_001	GSMUA_Achr11G01850_001	Cytochrome P450||Cytochrome P450, conserved site||Cytochrome P450, E-class, group I
GSMUA_AchrUn_randomT00040_001	GSMUA_AchrUn_randomG00040_001	Homeodomain-like||SANT/Myb domain||Myb domain		GSMUA_Achr5T20660_001	GSMUA_Achr5G20660_001	Heavy metal-associated domain, HMA		GSMUA_Achr1T10150_001	GSMUA_Achr1G10150_001	Heat shock protein DnaJ, N-terminal		GSMUA_Achr4T26200_001	GSMUA_Achr4G26200_001	Leucine-rich repeat||Leucine rich repeats (2 copies)||Leucine-rich repeat, typical subtype		GSMUA_Achr6T17000_001	GSMUA_Achr6G17000_001	Nucleoporin Nup88		GSMUA_Achr3T10670_001	GSMUA_Achr3G10670_001	Zinc finger, Dof-type
GSMUA_Achr11T25540_001	GSMUA_Achr11G25540_001	Alpha/Beta hydrolase fold||Alpha/beta hydrolase fold-1||Diacylglycerol acyltransferase		GSMUA_Achr4T01690_001	GSMUA_Achr4G01690_001	Raffinose synthase||Aldolase-type TIM barrel||Glycoside hydrolase, superfamily		GSMUA_Achr9T11020_001	GSMUA_Achr9G11020_001	Basic helix-loop-helix (bHLH) transcription factors BEE-like, plant||Helix-loop-helix domain		GSMUA_Achr8T06190_001	GSMUA_Achr8G06190_001	--		GSMUA_Achr3T20400_001	GSMUA_Achr3G20400_001	Zinc finger, RING-type||Zinc finger, RING/FYVE/PHD-type		GSMUA_Achr3T05990_001	GSMUA_Achr3G05990_001	Proton-dependent oligopeptide transporter family||Major facilitator superfamily domain
GSMUA_Achr5T28980_001	GSMUA_Achr5G28980_001	Regulator of chromosome condensation, RCC1||Regulator of chromosome condensation/beta-lactamase-inhibitor protein II		GSMUA_Achr1T11860_001	GSMUA_Achr1G11860_001	G-protein beta WD-40 repeat||WD40/YVTN repeat-like-containing domain||WD40 repeat||WD40 repeat, conserved site||WD40-repeat-containing domain		GSMUA_Achr11T23780_001	GSMUA_Achr11G23780_001	Ferritin- like diiron domain||Ferritin, conserved site||Ferritin-related||Ferritin/ribonucleotide reductase-like||Ferritin||Ferritin/DPS protein domain		GSMUA_Achr10T24780_001	GSMUA_Achr10G24780_001	Uncharacterised protein family UPF0503		GSMUA_Achr7T18620_001	GSMUA_Achr7G18620_001	ENTH/VHS||Epsin-like, N-terminal||Clathrin adaptor, phosphoinositide-binding, GAT-like||ANTH		GSMUA_Achr4T21250_001	GSMUA_Achr4G21250_001	Protein of unknown function DUF581
GSMUA_AchrUn_randomT21710_001	GSMUA_AchrUn_randomG21710_001	Engulfment/cell motility, ELMO		GSMUA_Achr9T29350_001	GSMUA_Achr9G29350_001	DNA-binding WRKY		GSMUA_Achr8T06980_001	GSMUA_Achr8G06980_001	--		GSMUA_Achr8T02370_001	GSMUA_Achr8G02370_001	Myb-like domain||Homeodomain-like||SANT/Myb domain||Myb domain, plants||Myb domain		GSMUA_Achr3T07910_001	GSMUA_Achr3G07910_001	--		GSMUA_Achr5T01830_001	GSMUA_Achr5G01830_001	Ternary complex factor MIP1, leucine-zipper||Domain of unknown function DUF547
GSMUA_AchrUn_randomT21590_001	GSMUA_AchrUn_randomG21590_001	Sulfate transporter 3.5||Sulphate transporter||Sulfate transporter N-terminal domain with GLY motif||Sulphate anion transporter||STAS domain		GSMUA_Achr2T08880_001	GSMUA_Achr2G08880_001	RmlC-like jelly roll fold||1,2-dihydroxy-3-keto-5-methylthiopentene dioxygenase, eukaryotes||RmlC-like cupin domain||Acireductone dioxygenase ARD family		GSMUA_Achr9T25690_001	GSMUA_Achr9G25690_001	Bifunctional inhibitor/plant lipid transfer protein/seed storage helical domain		GSMUA_Achr2T22880_001	GSMUA_Achr2G22880_001	Serine/threonine-protein kinase HT1, plant||Protein kinase-like domain||Protein kinase, catalytic domain||Serine/threonine-protein kinase, active site||Serine/threonine- / dual-specificity protein kinase, catalytic domain||Serine-threonine/tyrosine-protein kinase catalytic domain		GSMUA_Achr9T16340_001	GSMUA_Achr9G16340_001	Protein of unknown function DUF538		GSMUA_Achr2T09310_001	GSMUA_Achr2G09310_001	Bacterial transferase hexapeptide repeat||Hexapeptide transferase, conserved site||Trimeric LpxA-like||Serine O-acetyltransferase||Serine acetyltransferase, N-terminal
GSMUA_AchrUn_randomT25060_001	GSMUA_AchrUn_randomG25060_001	Protein kinase, ATP binding site||Legume lectin domain||Serine/threonine- / dual-specificity protein kinase, catalytic domain||Legume lectin, beta chain, Mn/Ca-binding site||Serine/threonine-protein kinase, active site||Protein kinase, catalytic domain||Concanavalin A-like lectin/glucanase, subgroup||Serine-threonine/tyrosine-protein kinase catalytic domain||Protein kinase-like domain		GSMUA_Achr8T32000_001	GSMUA_Achr8G32000_001	Amino acid transporter, transmembrane		GSMUA_Achr10T22520_001	GSMUA_Achr10G22520_001	POX||Proton-dependent oligopeptide transporter family||Homeobox KN domain||PTR2 family proton/oligopeptide symporter, conserved site||Major facilitator superfamily domain||Homeodomain||Homeodomain-like		GSMUA_Achr3T08990_001	GSMUA_Achr3G08990_001	Alpha/Beta hydrolase fold||Alpha/beta hydrolase fold-1		GSMUA_AchrUn_randomT21370_001	GSMUA_AchrUn_randomG21370_001	Amino acid/polyamine transporter I		GSMUA_Achr7T12360_001	GSMUA_Achr7G12360_001	Protein of unknown function DUF716, TMEM45
GSMUA_Achr7T27570_001	GSMUA_Achr7G27570_001	WWE domain||Poly(ADP-ribose) polymerase, catalytic domain		GSMUA_Achr11T16560_001	GSMUA_Achr11G16560_001	Nucleophile aminohydrolases, N-terminal||Proteasome, subunit alpha/beta||Proteasome, beta-type subunit, conserved site||Proteasome B-type subunit		GSMUA_Achr6T14110_001	GSMUA_Achr6G14110_001	DEAD2||Helicase-like, DEXD box c2 type||ATP-dependent helicase, C-terminal||Helicase, superfamily 1/2, ATP-binding domain, DinG/Rad3-type||P-loop containing nucleoside triphosphate hydrolase||DNA helicase (DNA repair), Rad3 type||Helicase, superfamily 1/2, ATP-binding domain		GSMUA_Achr5T17500_001	GSMUA_Achr5G17500_001	--		GSMUA_Achr7T15080_001	GSMUA_Achr7G15080_001	Transcription factor GRAS		GSMUA_Achr1T18600_001	GSMUA_Achr1G18600_001	Serine/threonine-protein kinase, active site||Protein kinase, catalytic domain||Protein kinase-like domain||Protein kinase, ATP binding site
GSMUA_Achr3T04460_001	GSMUA_Achr3G04460_001	Heavy metal-associated domain, HMA		GSMUA_Achr8T33680_001	GSMUA_Achr8G33680_001	SAM-dependent methyltransferase DRM||Ubiquitin-associated/translation elongation factor EF1B, N-terminal, eukaryote||S-adenosyl-L-methionine-dependent methyltransferase-like		GSMUA_Achr10T19930_001	GSMUA_Achr10G19930_001	Ribulose bisphosphate carboxylase, small chain||Ribulose-1,5-bisphosphate carboxylase small subunit, N-terminal||Ribulose bisphosphate carboxylase small chain, domain		GSMUA_Achr6T22050_001	GSMUA_Achr6G22050_001	Protein kinase, ATP binding site||Serine-threonine/tyrosine-protein kinase catalytic domain||Protein kinase-like domain||Protein kinase, catalytic domain		GSMUA_Achr7T20500_001	GSMUA_Achr7G20500_001	Glycoside hydrolase, catalytic domain||Glycoside hydrolase, family 1, active site||Glycoside hydrolase, family 1||Glycoside hydrolase, superfamily		GSMUA_Achr5T01680_001	GSMUA_Achr5G01680_001	Target SNARE coiled-coil domain
GSMUA_Achr4T09860_001	GSMUA_Achr4G09860_001	Ribosome-associated, Iojap-like||Oligomerisation domain		GSMUA_Achr8T07680_001	GSMUA_Achr8G07680_001	Signal transduction histidine kinase, phosphotransfer (Hpt) domain		GSMUA_Achr10T22770_001	GSMUA_Achr10G22770_001	Ribosomal protein L36e		GSMUA_Achr6T00610_001	GSMUA_Achr6G00610_001	Nucleoside transporter ENT2-related, plants||Equilibrative nucleoside transporter		GSMUA_Achr6T29420_001	GSMUA_Achr6G29420_001	--		GSMUA_Achr9T04550_001	GSMUA_Achr9G04550_001	Protein kinase-like domain||Protein kinase, catalytic domain||Serine-threonine/tyrosine-protein kinase catalytic domain
GSMUA_Achr11T05740_001	GSMUA_Achr11G05740_001	Oxoglutarate/iron-dependent dioxygenase||Isopenicillin N synthase-like||Non-haem dioxygenase N-terminal domain		GSMUA_Achr1T00560_001	GSMUA_Achr1G00560_001	Zinc finger, RING/FYVE/PHD-type||Zinc finger, RING-type		GSMUA_Achr5T29690_001	GSMUA_Achr5G29690_001	BTB/POZ fold||NPH3 domain||BTB/POZ-like||BTB/POZ||Root phototropism protein 2		GSMUA_Achr9T16900_001	GSMUA_Achr9G16900_001	Protein kinase-like domain||Leucine-rich repeat||Leucine-rich repeat, typical subtype||Serine-threonine/tyrosine-protein kinase catalytic domain||Concanavalin A-like lectin/glucanase, subgroup||Protein kinase, catalytic domain||Serine/threonine-protein kinase, active site||Serine/threonine- / dual-specificity protein kinase, catalytic domain||Protein kinase, ATP binding site		GSMUA_Achr3T21630_001	GSMUA_Achr3G21630_001	--		GSMUA_Achr11T23780_001	GSMUA_Achr11G23780_001	Ferritin- like diiron domain||Ferritin, conserved site||Ferritin-related||Ferritin/ribonucleotide reductase-like||Ferritin||Ferritin/DPS protein domain
GSMUA_Achr11T02620_001	GSMUA_Achr11G02620_001	Tetratricopeptide repeat-containing domain||Tetratricopeptide repeat||Tetratricopeptide TPR2||Tetratricopeptide-like helical		GSMUA_Achr4T20780_001	GSMUA_Achr4G20780_001	Aquaporin-like||Major intrinsic protein, conserved site||Major intrinsic protein		GSMUA_Achr1T15750_001	GSMUA_Achr1G15750_001	--		GSMUA_Achr3T29940_001	GSMUA_Achr3G29940_001	Zinc finger, C2H2-like||C2H2 zinc finger protein, plant||Zinc finger, C2H2||Zinc finger C2H2-type/integrase DNA-binding domain		GSMUA_Achr6T29790_001	GSMUA_Achr6G29790_001	--		GSMUA_Achr5T22900_001	GSMUA_Achr5G22900_001	--
GSMUA_Achr6T18880_001	GSMUA_Achr6G18880_001	Rieske [2Fe-2S] iron-sulphur domain||Pheophorbide a oxygenase		GSMUA_Achr8T21510_001	GSMUA_Achr8G21510_001	HAD-like domain||ATPase, P-type, K/Mg/Cd/Cu/Zn/Na/Ca/Na/H-transporter||Phospholipid-transporting P-type ATPase||ATPase, P-type, phospholipid-translocating, flippase||ATPase, P-type phosphorylation site||ATPase, P-type, ATPase-associated domain||ATPase, P-type, cytoplasmic domain N		GSMUA_Achr9T10830_001	GSMUA_Achr9G10830_001	Mannose-binding lectin		GSMUA_AchrUn_randomT20470_001	GSMUA_AchrUn_randomG20470_001	Terpene synthase-like||Terpene synthase, metal-binding domain||Terpenoid synthase||Terpenoid cyclases/protein prenyltransferase alpha-alpha toroid		GSMUA_Achr7T17620_001	GSMUA_Achr7G17620_001	26S proteasome subunit P45||ATPase, AAA-type, conserved site||AAA+ ATPase domain||ATPase, AAA-type, core||P-loop containing nucleoside triphosphate hydrolase		GSMUA_Achr7T21470_001	GSMUA_Achr7G21470_001	Major facilitator superfamily||Major facilitator superfamily domain
GSMUA_Achr4T01310_001	GSMUA_Achr4G01310_001	Concanavalin A-like lectin/glucanase, subgroup||Protein kinase-like domain||Protein kinase, catalytic domain||Tyrosine-protein kinase, active site||Peptidoglycan-binding lysin domain		GSMUA_Achr9T17570_001	GSMUA_Achr9G17570_001	Phenazine biosynthesis PhzF protein		GSMUA_Achr9T26330_001	GSMUA_Achr9G26330_001	Phytosulfokine		GSMUA_Achr6T10700_001	GSMUA_Achr6G10700_001	SANT/Myb domain||Homeodomain-like||Myb domain		GSMUA_Achr5T22790_001	GSMUA_Achr5G22790_001	Glutamine amidotransferase type 1||Class I glutamine amidotransferase-like		GSMUA_Achr11T11000_001	GSMUA_Achr11G11000_001	RNA-binding domain, S1||Ribosomal protein S1, RNA-binding domain||Nucleic acid-binding, OB-fold
GSMUA_Achr10T19840_001	GSMUA_Achr10G19840_001	Myb domain||Homeodomain-like||SANT/Myb domain		GSMUA_Achr5T04560_001	GSMUA_Achr5G04560_001	Glucose/ribitol dehydrogenase||NAD(P)-binding domain||Polyketide synthase, ketoreductase domain		GSMUA_Achr4T12010_001	GSMUA_Achr4G12010_001	Xyloglucan endo-transglycosylase, C-terminal||Concanavalin A-like lectin/glucanase, subgroup||Glycoside hydrolase, family 16		GSMUA_Achr7T07320_001	GSMUA_Achr7G07320_001	NAD(P)H-quinone oxidoreductase subunit L		GSMUA_Achr2T05650_001	GSMUA_Achr2G05650_001	RmlC-like jelly roll fold||Domain of unknown function DUF861, cupin-3||RmlC-like cupin domain		GSMUA_Achr8T31100_001	GSMUA_Achr8G31100_001	--
GSMUA_Achr5T17880_001	GSMUA_Achr5G17880_001	Glutathione S-transferase, N-terminal||Thioredoxin-like fold||Glutathione S-transferase, C-terminal||Glutathione S-transferase, C-terminal-like		GSMUA_Achr6T17070_001	GSMUA_Achr6G17070_001	--		GSMUA_Achr2T01640_001	GSMUA_Achr2G01640_001	RNA-binding S4 domain||Ribosomal protein S4e, N-terminal||Ribosomal protein S4e, N-terminal, conserved site||Ribosomal protein S4e||KOW||Ribosomal protein S4e, central		GSMUA_Achr4T08600_001	GSMUA_Achr4G08600_001	RNA-binding domain, S1, IF1 type||Translation initiation factor 1A (eIF-1A), conserved site||Nucleic acid-binding, OB-fold||Translation initiation factor 1A (eIF-1A)		GSMUA_Achr8T09530_001	GSMUA_Achr8G09530_001	Choline transporter-like		GSMUA_Achr10T22520_001	GSMUA_Achr10G22520_001	POX||Proton-dependent oligopeptide transporter family||Homeobox KN domain||PTR2 family proton/oligopeptide symporter, conserved site||Major facilitator superfamily domain||Homeodomain||Homeodomain-like
GSMUA_Achr3T31300_001	GSMUA_Achr3G31300_001	Cytochrome P450||Cytochrome P450, E-class, group I||Cytochrome P450, conserved site		GSMUA_Achr2T09480_001	GSMUA_Achr2G09480_001	P-loop containing nucleoside triphosphate hydrolase||Dynamin-type guanine nucleotide-binding (G) domain||Dynamin, GTPase domain||Dynamin		GSMUA_Achr6T34980_001	GSMUA_Achr6G34980_001	Protein of unknown function DUF1675		GSMUA_Achr4T15090_001	GSMUA_Achr4G15090_001	Galactose-binding domain-like||Protein of unknown function DUF642		GSMUA_Achr7T18230_001	GSMUA_Achr7G18230_001	Homeodomain||Homeodomain-like		GSMUA_Achr3T25050_001	GSMUA_Achr3G25050_001	Magnesium-protoporphyrin IX monomethyl ester aerobic oxidative cyclase||Rubrerythrin||Ferritin/ribonucleotide reductase-like
GSMUA_Achr10T11100_001	GSMUA_Achr10G11100_001	Cytochrome P450		GSMUA_Achr10T15160_001	GSMUA_Achr10G15160_001	FAS1 domain		GSMUA_Achr11T23710_001	GSMUA_Achr11G23710_001	Protein of unknown function DUF4228		GSMUA_Achr2T20230_001	GSMUA_Achr2G20230_001	Protein of unknown function DUF668||Protein of unknown function DUF3475		GSMUA_Achr11T02370_001	GSMUA_Achr11G02370_001	Protein of unknown function DUF3741||Domain of unknown function DUF4378		GSMUA_Achr10T19930_001	GSMUA_Achr10G19930_001	Ribulose bisphosphate carboxylase, small chain||Ribulose-1,5-bisphosphate carboxylase small subunit, N-terminal||Ribulose bisphosphate carboxylase small chain, domain
GSMUA_Achr1T24290_001	GSMUA_Achr1G24290_001	Armadillo-type fold||Zinc finger, RING/FYVE/PHD-type||Armadillo||Armadillo-like helical||U box domain		GSMUA_Achr5T10390_001	GSMUA_Achr5G10390_001	Cytochrome P450||Cytochrome P450, E-class, group I		GSMUA_Achr3T31300_001	GSMUA_Achr3G31300_001	Cytochrome P450||Cytochrome P450, E-class, group I||Cytochrome P450, conserved site		GSMUA_Achr10T05240_001	GSMUA_Achr10G05240_001	--		GSMUA_Achr10T03790_001	GSMUA_Achr10G03790_001	Protein of unknown function DUF4535		GSMUA_Achr8T13440_001	GSMUA_Achr8G13440_001	Myb domain||Myb domain, plants||SANT/Myb domain||Homeodomain-like
GSMUA_Achr6T10590_001	GSMUA_Achr6G10590_001	ABC transporter-like||ABC transporter, conserved site||P-loop containing nucleoside triphosphate hydrolase||AAA+ ATPase domain		GSMUA_Achr10T05040_001	GSMUA_Achr10G05040_001	Zinc finger, CCCH-type||RNA recognition motif domain||Nucleotide-binding, alpha-beta plait		GSMUA_Achr9T24260_001	GSMUA_Achr9G24260_001	Protein kinase, ATP binding site||Serine-threonine/tyrosine-protein kinase catalytic domain||Concanavalin A-like lectin/glucanase, subgroup||Protein kinase-like domain||Protein kinase, catalytic domain||Serine/threonine-protein kinase, active site		GSMUA_Achr7T26740_001	GSMUA_Achr7G26740_001	Heavy metal-associated domain, HMA		GSMUA_Achr10T24920_001	GSMUA_Achr10G24920_001	NB-ARC||P-loop containing nucleoside triphosphate hydrolase		GSMUA_Achr4T21170_001	GSMUA_Achr4G21170_001	Domain of unknown function DUF828||Pleckstrin-like, plant
[truncated: 2,448 more rows]
