# Supplementary material for: Genome-wide identification and characterization of mRNAs and lncRNAs involved in cold stress in the wild banana (Musa itinerans)
Source: PLoS One. 2018 Jul 9;13(7):e0200002. doi: 10.1371/journal.pone.0200002 (PMC6037364; doi:10.1371/journal.pone.0200002)
Supplement: S6 Table — (XLS) [file pone.0200002.s016.xls]

## Sheet: S6 Table
S6 Table Significant GO terms for mRNAs mapped to Banana Genome A
L_4_vs_L_0.GO_Enrichment_result												L_4_vs_L13.GO_Enrichment_result												L_4_vs_L28.GO_Enrichment_result												L_0_vs_L13.GO_Enrichment_result												L_0_vs_L28.GO_Enrichment_result
GO_accession	Description	Term_type	Over_represented_pValue	Corrected_pValue	CAD_item	CAD_list	Bg_item	Bg_list	Gene_names	Gene_description		GO_accession	Description	Term_type	Over_represented_pValue	Corrected_pValue	CAD_item	CAD_list	Bg_item	Bg_list	Gene_names	Gene_description		GO_accession	Description	Term_type	Over_represented_pValue	Corrected_pValue	CAD_item	CAD_list	Bg_item	Bg_list	Gene_names	Gene_description		GO_accession	Description	Term_type	Over_represented_pValue	Corrected_pValue	CAD_item	CAD_list	Bg_item	Bg_list	Gene_names	Gene_description		GO_accession	Description
GO:0003824	catalytic activity	molecular_function	2.079e-11	1.1852e-07	509	1012	9895	23640	GSMUA_Achr7G20390_001,GSMUA_AchrUn_randomG27270_001,GSMUA_AchrUn_randomG29040_001,GSMUA_Achr6G21330_001,GSMUA_Achr8G08350_001,GSMUA_Achr8G30330_001,GSMUA_Achr8G30880_001,GSMUA_Achr5G12640_001,GSMUA_Achr9G23470_001,GSMUA_Achr10G09460_001,GSMUA_Achr2G16420_001,GSMUA_Achr5G18560_001,GSMUA_Achr6G21810_001,GSMUA_Achr5G03210_001,GSMUA_Achr6G32740_001,GSMUA_Achr8G18330_001,GSMUA_Achr2G22810_001,GSMUA_Ac…	-|-|-|-|-|-|-|-|-|-|-|-|-|-|-|-|-|-|-|-|-|-|-|-|-|-|-|-|-|-|-|-|-|-|-|-|-|-|-|-|-|-|-|-|-|-|-|-|-|-|-|-|-|-|-|-|-|-|-|-|-|-|-|-|-|-|-|-|-|-|-|-|-|-|-|-|-|-|-|-|-|-|-|-|-|-|-|-|-|-|-|-|-|-|-|-|-|-|-|-|-|-|-|-|-|-|-|-|-|-|-|-|-|-|-|-|-|-|-|-|-|-|-|-|-|-|-|-		GO:0009579	thylakoid	cellular_component	6.2233e-19	3.2055e-15	71	2173	254	23640	GSMUA_Achr9G24420_001,GSMUA_Achr5G20510_001,GSMUA_Achr2G17170_001,GSMUA_Achr1G02830_001,GSMUA_Achr2G09140_001,GSMUA_Achr6G26770_001,GSMUA_Achr4G07890_001,GSMUA_Achr7G18400_001,GSMUA_Achr10G29290_001,GSMUA_Achr8G22550_001,GSMUA_Achr5G24380_001,GSMUA_Achr7G23820_001,GSMUA_Achr4G01550_001,GSMUA_Achr5G28730_001,GSMUA_Achr9G08910_001,GSMUA_Achr3G21630_001,GSMUA_Achr9G24540_001,GSMUA_Achr9G24750_001,GS…	-|-|-|-|-|-|-|-|-|-|-|-|-|-|-|-|-|-|-|-|-|-|-|-|-|-|-|-|-|-|-|-|-|-|-|-|-|-|-|-|-|-|-|-|-|-|-|-|-|-|-|-|-|-|-|-|-|-|-|-|-|-|-|-|-|-|-|-|-|-|-|		GO:0009521	photosystem	cellular_component	1.8677e-20	5.6338e-17	38	1903	83	23640	GSMUA_Achr6G20660_001,GSMUA_Achr7G13020_001,GSMUA_Achr6G06290_001,GSMUA_Achr3G02780_001,GSMUA_Achr2G14960_001,GSMUA_Achr10G16240_001,GSMUA_Achr10G15270_001,GSMUA_Achr11G21340_001,GSMUA_Achr6G07010_001,GSMUA_Achr9G26220_001,GSMUA_Achr2G11690_001,GSMUA_Achr9G18200_001,GSMUA_Achr1G04570_001,GSMUA_Achr9G01470_001,GSMUA_Achr9G26150_001,GSMUA_Achr6G12670_001,GSMUA_Achr5G04170_001,GSMUA_Achr6G28280_001,…	-|-|-|-|-|-|-|-|-|-|-|-|-|-|-|-|-|-|-|-|-|-|-|-|-|-|-|-|-|-|-|-|-|-|-|-|-|-|		GO:0044765	single-organism transport	biological_process	4.0768e-10	7.8649e-07	122	903	1798	23640	GSMUA_Achr7G18620_001,GSMUA_Achr4G06600_001,GSMUA_Achr1G22690_001,GSMUA_Achr4G02110_001,GSMUA_Achr7G19960_001,GSMUA_Achr7G19750_001,GSMUA_Achr10G22520_001,GSMUA_Achr3G29210_001,GSMUA_Achr3G08120_001,GSMUA_Achr4G06890_001,GSMUA_Achr2G08070_001,GSMUA_Achr10G01380_001,GSMUA_Achr11G10730_001,GSMUA_AchrUn_randomG07640_001,GSMUA_Achr6G15410_001,GSMUA_AchrUn_randomG10250_001,GSMUA_Achr10G16450_001,GSMUA…	-|-|-|-|-|-|-|-|-|-|-|-|-|-|-|-|-|-|-|-|-|-|-|-|-|-|-|-|-|-|-|-|-|-|-|-|-|-|-|-|-|-|-|-|-|-|-|-|-|-|-|-|-|-|-|-|-|-|-|-|-|-|-|-|-|-|-|-|-|-|-|-|-|-|-|-|-|-|-|-|-|-|-|-|-|-|-|-|-|-|-|-|-|-|-|-|-|-|-|-|-|-|-|-|-|-|-|-|-|-|-|-|-|-|-|-|-|-|-|-|-|-|		GO:0005840	ribosome
GO:0016491	oxidoreductase activity	molecular_function	2.2191e-08	4.3357e-05	128	1012	1744	23640	GSMUA_Achr5G02870_001,GSMUA_Achr10G29550_001,GSMUA_Achr5G04080_001,GSMUA_Achr7G18420_001,GSMUA_Achr1G10720_001,GSMUA_Achr8G26850_001,GSMUA_Achr3G08830_001,GSMUA_Achr11G01850_001,GSMUA_Achr2G08560_001,GSMUA_Achr6G24910_001,GSMUA_Achr6G13640_001,GSMUA_Achr1G22080_001,GSMUA_Achr2G11390_001,GSMUA_Achr9G21250_001,GSMUA_Achr5G19260_001,GSMUA_Achr3G14360_001,GSMUA_Achr10G00230_001,GSMUA_Achr9G11880_001,…	-|-|-|-|-|-|-|-|-|-|-|-|-|-|-|-|-|-|-|-|-|-|-|-|-|-|-|-|-|-|-|-|-|-|-|-|-|-|-|-|-|-|-|-|-|-|-|-|-|-|-|-|-|-|-|-|-|-|-|-|-|-|-|-|-|-|-|-|-|-|-|-|-|-|-|-|-|-|-|-|-|-|-|-|-|-|-|-|-|-|-|-|-|-|-|-|-|-|-|-|-|-|-|-|-|-|-|-|-|-|-|-|-|-|-|-|-|-|-|-|-|-|-|-|-|-|-|-		GO:0034357	photosynthetic membrane	cellular_component	1.5702e-18	3.2055e-15	57	2173	179	23640	GSMUA_Achr9G24540_001,GSMUA_Achr5G28730_001,GSMUA_Achr9G08910_001,GSMUA_Achr1G27350_001,GSMUA_Achr9G01470_001,GSMUA_Achr7G13020_001,GSMUA_Achr8G20930_001,GSMUA_Achr9G24750_001,GSMUA_Achr7G07270_001,GSMUA_Achr8G09820_001,GSMUA_Achr8G21860_001,GSMUA_Achr7G07320_001,GSMUA_Achr3G11780_001,GSMUA_Achr10G16240_001,GSMUA_Achr7G02470_001,GSMUA_Achr4G29280_001,GSMUA_AchrUn_randomG12210_001,GSMUA_Achr9G2615…	-|-|-|-|-|-|-|-|-|-|-|-|-|-|-|-|-|-|-|-|-|-|-|-|-|-|-|-|-|-|-|-|-|-|-|-|-|-|-|-|-|-|-|-|-|-|-|-|-|-|-|-|-|-|-|-|-|		GO:0034357	photosynthetic membrane	cellular_component	1.9764e-20	5.6338e-17	57	1903	179	23640	GSMUA_Achr6G31940_001,GSMUA_Achr8G22550_001,GSMUA_AchrUn_randomG00540_001,GSMUA_Achr10G30850_001,GSMUA_Achr1G13830_001,GSMUA_Achr10G29290_001,GSMUA_Achr1G08770_001,GSMUA_Achr4G01550_001,GSMUA_AchrUn_randomG10050_001,GSMUA_Achr9G18210_001,GSMUA_Achr7G07610_001,GSMUA_Achr4G33040_001,GSMUA_Achr11G08930_001,GSMUA_Achr4G07890_001,GSMUA_Achr5G09230_001,GSMUA_Achr5G20510_001,GSMUA_Achr2G09300_001,GSMUA_…	-|-|-|-|-|-|-|-|-|-|-|-|-|-|-|-|-|-|-|-|-|-|-|-|-|-|-|-|-|-|-|-|-|-|-|-|-|-|-|-|-|-|-|-|-|-|-|-|-|-|-|-|-|-|-|-|-|		GO:0044710	single-organism metabolic process	biological_process	4.8027e-10	7.8649e-07	214	903	3765	23640	GSMUA_Achr5G10380_001,GSMUA_Achr3G31710_001,GSMUA_Achr1G11910_001,GSMUA_Achr6G20700_001,GSMUA_Achr9G19250_001,GSMUA_Achr5G16620_001,GSMUA_Achr3G20370_001,GSMUA_Achr7G25660_001,GSMUA_Achr5G18560_001,GSMUA_Achr3G31300_001,GSMUA_Achr4G31080_001,GSMUA_Achr9G08450_001,GSMUA_Achr1G20720_001,GSMUA_Achr10G25410_001,GSMUA_Achr3G17170_001,GSMUA_Achr6G17700_001,GSMUA_Achr10G20370_001,GSMUA_Achr8G29860_001,G…	-|-|-|-|-|-|-|-|-|-|-|-|-|-|-|-|-|-|-|-|-|-|-|-|-|-|-|-|-|-|-|-|-|-|-|-|-|-|-|-|-|-|-|-|-|-|-|-|-|-|-|-|-|-|-|-|-|-|-|-|-|-|-|-|-|-|-|-|-|-|-|-|-|-|-|-|-|-|-|-|-|-|-|-|-|-|-|-|-|-|-|-|-|-|-|-|-|-|-|-|-|-|-|-|-|-|-|-|-|-|-|-|-|-|-|-|-|-|-|-|-|-|-|-|-|-|-|-		GO:0003735	structural constituent of ribosome
GO:0044710	single-organism metabolic process	biological_process	2.2816e-08	4.3357e-05	221	1012	3765	23640	GSMUA_Achr4G21470_001,GSMUA_Achr1G21220_001,GSMUA_Achr11G23900_001,GSMUA_Achr6G20510_001,GSMUA_Achr3G18670_001,GSMUA_Achr6G24900_001,GSMUA_AchrUn_randomG25220_001,GSMUA_Achr6G35710_001,GSMUA_AchrUn_randomG20430_001,GSMUA_Achr3G08520_001,GSMUA_Achr8G02140_001,GSMUA_Achr4G19020_001,GSMUA_Achr5G10370_001,GSMUA_Achr1G17430_001,GSMUA_Achr6G16040_001,GSMUA_Achr2G10240_001,GSMUA_Achr10G16690_001,GSMUA_A…	-|-|-|-|-|-|-|-|-|-|-|-|-|-|-|-|-|-|-|-|-|-|-|-|-|-|-|-|-|-|-|-|-|-|-|-|-|-|-|-|-|-|-|-|-|-|-|-|-|-|-|-|-|-|-|-|-|-|-|-|-|-|-|-|-|-|-|-|-|-|-|-|-|-|-|-|-|-|-|-|-|-|-|-|-|-|-|-|-|-|-|-|-|-|-|-|-|-|-|-|-|-|-|-|-|-|-|-|-|-|-|-|-|-|-|-|-|-|-|-|-|-|-|-|-|-|-|-		GO:0044436	thylakoid part	cellular_component	1.6868e-18	3.2055e-15	60	2173	195	23640	GSMUA_Achr7G07610_001,GSMUA_Achr5G20510_001,GSMUA_Achr4G25010_001,GSMUA_Achr6G06290_001,GSMUA_AchrUn_randomG18720_001,GSMUA_Achr6G26770_001,GSMUA_Achr4G07890_001,GSMUA_AchrUn_randomG10050_001,GSMUA_Achr2G09140_001,GSMUA_Achr1G02830_001,GSMUA_Achr11G08930_001,GSMUA_Achr2G17170_001,GSMUA_Achr5G24380_001,GSMUA_Achr5G09230_001,GSMUA_Achr9G18210_001,GSMUA_Achr8G22550_001,GSMUA_Achr1G08770_001,GSMUA_Ac…	-|-|-|-|-|-|-|-|-|-|-|-|-|-|-|-|-|-|-|-|-|-|-|-|-|-|-|-|-|-|-|-|-|-|-|-|-|-|-|-|-|-|-|-|-|-|-|-|-|-|-|-|-|-|-|-|-|-|-|-|		GO:0044436	thylakoid part	cellular_component	3.7077e-19	7.0459e-16	58	1903	195	23640	GSMUA_Achr4G33040_001,GSMUA_Achr5G20510_001,GSMUA_Achr2G09300_001,GSMUA_Achr11G08930_001,GSMUA_Achr5G09230_001,GSMUA_Achr4G07890_001,GSMUA_Achr4G31670_001,GSMUA_Achr8G04880_001,GSMUA_Achr2G09140_001,GSMUA_Achr9G02810_001,GSMUA_Achr6G31940_001,GSMUA_Achr10G30850_001,GSMUA_Achr8G22550_001,GSMUA_AchrUn_randomG00540_001,GSMUA_Achr1G08770_001,GSMUA_Achr10G29290_001,GSMUA_AchrUn_randomG10050_001,GSMUA_…	-|-|-|-|-|-|-|-|-|-|-|-|-|-|-|-|-|-|-|-|-|-|-|-|-|-|-|-|-|-|-|-|-|-|-|-|-|-|-|-|-|-|-|-|-|-|-|-|-|-|-|-|-|-|-|-|-|-|		GO:0016021	integral to membrane	cellular_component	5.5868e-10	7.8649e-07	149	903	2354	23640	GSMUA_Achr4G06600_001,GSMUA_Achr1G22690_001,GSMUA_Achr9G18200_001,GSMUA_Achr4G02110_001,GSMUA_Achr7G11890_001,GSMUA_Achr3G29210_001,GSMUA_Achr10G22520_001,GSMUA_Achr3G08120_001,GSMUA_Achr2G08070_001,GSMUA_Achr10G01380_001,GSMUA_Achr10G16450_001,GSMUA_Achr6G01860_001,GSMUA_Achr6G21640_001,GSMUA_Achr10G27540_001,GSMUA_Achr7G20040_001,GSMUA_Achr9G03550_001,GSMUA_Achr7G07750_001,GSMUA_Achr4G26750_001…	-|-|-|-|-|-|-|-|-|-|-|-|-|-|-|-|-|-|-|-|-|-|-|-|-|-|-|-|-|-|-|-|-|-|-|-|-|-|-|-|-|-|-|-|-|-|-|-|-|-|-|-|-|-|-|-|-|-|-|-|-|-|-|-|-|-|-|-|-|-|-|-|-|-|-|-|-|-|-|-|-|-|-|-|-|-|-|-|-|-|-|-|-|-|-|-|-|-|-|-|-|-|-|-|-|-|-|-|-|-|-|-|-|-|-|-|-|-|-|-|-|-|-|-|-|-|-|-		GO:0030529	ribonucleoprotein complex
GO:0055114	oxidation-reduction process	biological_process	2.4215e-07	0.00034512	124	1012	1781	23640	GSMUA_AchrUn_randomG20430_001,GSMUA_Achr7G18320_001,GSMUA_Achr3G08520_001,GSMUA_Achr6G24900_001,GSMUA_AchrUn_randomG25220_001,GSMUA_Achr11G23900_001,GSMUA_Achr5G25330_001,GSMUA_Achr3G18670_001,GSMUA_Achr9G11880_001,GSMUA_Achr6G33120_001,GSMUA_Achr1G19790_001,GSMUA_Achr10G16690_001,GSMUA_Achr3G22580_001,GSMUA_AchrUn_randomG25460_001,GSMUA_Achr3G31290_001,GSMUA_Achr2G10240_001,GSMUA_Achr10G25410_00…	-|-|-|-|-|-|-|-|-|-|-|-|-|-|-|-|-|-|-|-|-|-|-|-|-|-|-|-|-|-|-|-|-|-|-|-|-|-|-|-|-|-|-|-|-|-|-|-|-|-|-|-|-|-|-|-|-|-|-|-|-|-|-|-|-|-|-|-|-|-|-|-|-|-|-|-|-|-|-|-|-|-|-|-|-|-|-|-|-|-|-|-|-|-|-|-|-|-|-|-|-|-|-|-|-|-|-|-|-|-|-|-|-|-|-|-|-|-|-|-|-|-|-|-|		GO:0015979	photosynthesis	biological_process	2.7675e-17	3.9443e-14	66	2173	240	23640	GSMUA_Achr8G33420_001,GSMUA_Achr9G18210_001,GSMUA_Achr5G09230_001,GSMUA_Achr6G34960_001,GSMUA_Achr9G22270_001,GSMUA_Achr1G08770_001,GSMUA_Achr11G04670_001,GSMUA_Achr9G29900_001,GSMUA_AchrUn_randomG20800_001,GSMUA_Achr9G26220_001,GSMUA_Achr7G07610_001,GSMUA_Achr6G06290_001,GSMUA_Achr6G27110_001,GSMUA_Achr4G25010_001,GSMUA_Achr6G09710_001,GSMUA_AchrUn_randomG10050_001,GSMUA_Achr11G23360_001,GSMUA_A…	-|-|-|-|-|-|-|-|-|-|-|-|-|-|-|-|-|-|-|-|-|-|-|-|-|-|-|-|-|-|-|-|-|-|-|-|-|-|-|-|-|-|-|-|-|-|-|-|-|-|-|-|-|-|-|-|-|-|-|-|-|-|-|-|-|-|		GO:0009579	thylakoid	cellular_component	2.234e-16	3.184e-13	63	1903	254	23640	GSMUA_AchrUn_randomG04500_001,GSMUA_Achr9G18200_001,GSMUA_Achr3G11780_001,GSMUA_Achr1G04570_001,GSMUA_Achr9G01470_001,GSMUA_AchrUn_randomG12210_001,GSMUA_Achr6G07010_001,GSMUA_Achr9G24540_001,GSMUA_Achr2G11690_001,GSMUA_Achr3G09130_001,GSMUA_Achr9G26220_001,GSMUA_Achr7G07320_001,GSMUA_Achr2G14960_001,GSMUA_Achr7G18400_001,GSMUA_Achr10G16240_001,GSMUA_Achr3G02780_001,GSMUA_AchrUn_randomG18720_001,…	-|-|-|-|-|-|-|-|-|-|-|-|-|-|-|-|-|-|-|-|-|-|-|-|-|-|-|-|-|-|-|-|-|-|-|-|-|-|-|-|-|-|-|-|-|-|-|-|-|-|-|-|-|-|-|-|-|-|-|-|-|-|-|		GO:0006811	ion transport	biological_process	6.6235e-10	7.8649e-07	67	903	785	23640	GSMUA_Achr6G01870_001,GSMUA_Achr10G25430_001,GSMUA_Achr3G04460_001,GSMUA_Achr6G28670_001,GSMUA_AchrUn_randomG17880_001,GSMUA_Achr7G07960_001,GSMUA_Achr10G05350_001,GSMUA_Achr3G25450_001,GSMUA_Achr10G05360_001,GSMUA_Achr6G02920_001,GSMUA_Achr11G04670_001,GSMUA_Achr5G07370_001,GSMUA_AchrUn_randomG14560_001,GSMUA_Achr9G06470_001,GSMUA_AchrUn_randomG21370_001,GSMUA_Achr7G20040_001,GSMUA_Achr1G09950_0…	-|-|-|-|-|-|-|-|-|-|-|-|-|-|-|-|-|-|-|-|-|-|-|-|-|-|-|-|-|-|-|-|-|-|-|-|-|-|-|-|-|-|-|-|-|-|-|-|-|-|-|-|-|-|-|-|-|-|-|-|-|-|-|-|-|-|-|		GO:0005198	structural molecule activity
GO:0016787	hydrolase activity	molecular_function	2.6484e-06	0.0026335	177	1012	3241	23640	GSMUA_Achr10G04870_001,GSMUA_Achr8G07660_001,GSMUA_Achr6G22150_001,GSMUA_Achr9G00290_001,GSMUA_Achr1G17000_001,GSMUA_Achr8G06240_001,GSMUA_Achr3G00260_001,GSMUA_Achr6G02610_001,GSMUA_Achr4G22380_001,GSMUA_Achr7G08960_001,GSMUA_Achr4G25790_001,GSMUA_AchrUn_randomG07260_001,GSMUA_Achr6G16190_001,GSMUA_Achr10G01950_001,GSMUA_Achr8G10360_001,GSMUA_Achr4G15720_001,GSMUA_Achr4G01230_001,GSMUA_Achr1G262…	-|-|-|-|-|-|-|-|-|-|-|-|-|-|-|-|-|-|-|-|-|-|-|-|-|-|-|-|-|-|-|-|-|-|-|-|-|-|-|-|-|-|-|-|-|-|-|-|-|-|-|-|-|-|-|-|-|-|-|-|-|-|-|-|-|-|-|-|-|-|-|-|-|-|-|-|-|-|-|-|-|-|-|-|-|-|-|-|-|-|-|-|-|-|-|-|-|-|-|-|-|-|-|-|-|-|-|-|-|-|-|-|-|-|-|-|-|-|-|-|-|-|-|-|-|-|-|-		GO:0044710	single-organism metabolic process	biological_process	4.218e-14	4.8094e-11	474	2173	3765	23640	GSMUA_Achr11G24970_001,GSMUA_Achr3G01930_001,GSMUA_Achr7G16930_001,GSMUA_Achr2G01200_001,GSMUA_Achr11G18550_001,GSMUA_Achr5G18900_001,GSMUA_Achr11G04670_001,GSMUA_Achr9G26220_001,GSMUA_AchrUn_randomG04600_001,GSMUA_Achr5G28430_001,GSMUA_Achr2G13690_001,GSMUA_Achr9G19250_001,GSMUA_Achr2G02770_001,GSMUA_AchrUn_randomG19630_001,GSMUA_Achr5G18500_001,GSMUA_AchrUn_randomG17060_001,GSMUA_Achr7G07740_00…	-|-|-|-|-|-|-|-|-|-|-|-|-|-|-|-|-|-|-|-|-|-|-|-|-|-|-|-|-|-|-|-|-|-|-|-|-|-|-|-|-|-|-|-|-|-|-|-|-|-|-|-|-|-|-|-|-|-|-|-|-|-|-|-|-|-|-|-|-|-|-|-|-|-|-|-|-|-|-|-|-|-|-|-|-|-|-|-|-|-|-|-|-|-|-|-|-|-|-|-|-|-|-|-|-|-|-|-|-|-|-|-|-|-|-|-|-|-|-|-|-|-|-|-|-|-|-|-		GO:0009523	photosystem II	cellular_component	1.0502e-15	1.1975e-12	28	1903	60	23640	GSMUA_Achr11G21340_001,GSMUA_Achr4G24090_001,GSMUA_Achr3G02780_001,GSMUA_Achr2G14960_001,GSMUA_Achr6G28280_001,GSMUA_Achr10G16240_001,GSMUA_Achr10G15270_001,GSMUA_Achr8G03730_001,GSMUA_Achr7G13020_001,GSMUA_Achr6G06290_001,GSMUA_Achr6G12670_001,GSMUA_Achr9G26150_001,GSMUA_Achr6G20660_001,GSMUA_Achr4G33040_001,GSMUA_Achr5G09230_001,GSMUA_Achr4G07890_001,GSMUA_Achr9G01470_001,GSMUA_Achr5G20510_001,…	-|-|-|-|-|-|-|-|-|-|-|-|-|-|-|-|-|-|-|-|-|-|-|-|-|-|-|-|		GO:0055085	transmembrane transport	biological_process	6.8979e-10	7.8649e-07	73	903	879	23640	GSMUA_Achr7G11690_001,GSMUA_Achr4G18000_001,GSMUA_Achr7G21470_001,GSMUA_AchrUn_randomG21590_001,GSMUA_Achr6G19930_001,GSMUA_Achr10G01120_001,GSMUA_Achr10G06920_001,GSMUA_AchrUn_randomG00160_001,GSMUA_Achr2G12260_001,GSMUA_Achr5G26070_001,GSMUA_Achr6G14330_001,GSMUA_Achr8G31410_001,GSMUA_Achr7G27130_001,GSMUA_Achr11G24230_001,GSMUA_Achr6G03360_001,GSMUA_Achr4G06590_001,GSMUA_Achr8G03230_001,GSMUA_…	-|-|-|-|-|-|-|-|-|-|-|-|-|-|-|-|-|-|-|-|-|-|-|-|-|-|-|-|-|-|-|-|-|-|-|-|-|-|-|-|-|-|-|-|-|-|-|-|-|-|-|-|-|-|-|-|-|-|-|-|-|-|-|-|-|-|-|-|-|-|-|-|-|		GO:0006412	translation
GO:0070008	serine-type exopeptidase activity	molecular_function	2.7716e-06	0.0026335	12	1012	56	23640	GSMUA_Achr1G27320_001,GSMUA_Achr6G22150_001,GSMUA_Achr4G09220_001,GSMUA_Achr8G29460_001,GSMUA_Achr5G07980_001,GSMUA_Achr11G01090_001,GSMUA_Achr3G25740_001,GSMUA_Achr1G04560_001,GSMUA_Achr4G05490_001,GSMUA_Achr4G25790_001,GSMUA_Achr4G15720_001,GSMUA_Achr2G04000_001	-|-|-|-|-|-|-|-|-|-|-|-|		GO:0009534	chloroplast thylakoid	cellular_component	1.2583e-12	1.0248e-09	42	2173	137	23640	GSMUA_Achr11G04670_001,GSMUA_Achr7G23820_001,GSMUA_Achr6G35230_001,GSMUA_Achr9G26220_001,GSMUA_Achr5G24380_001,GSMUA_Achr8G22550_001,GSMUA_Achr10G29290_001,GSMUA_Achr9G22270_001,GSMUA_Achr7G18400_001,GSMUA_AchrUn_randomG18720_001,GSMUA_Achr6G26770_001,GSMUA_Achr8G19750_001,GSMUA_AchrUn_randomG10050_001,GSMUA_Achr2G17170_001,GSMUA_Achr11G08930_001,GSMUA_Achr9G24420_001,GSMUA_Achr6G06290_001,GSMUA_…	-|-|-|-|-|-|-|-|-|-|-|-|-|-|-|-|-|-|-|-|-|-|-|-|-|-|-|-|-|-|-|-|-|-|-|-|-|-|-|-|-|-|		GO:0009765	photosynthesis, light harvesting	biological_process	1.6002e-15	1.5205e-12	22	1903	37	23640	GSMUA_Achr4G33040_001,GSMUA_Achr9G01470_001,GSMUA_Achr2G09300_001,GSMUA_Achr5G09230_001,GSMUA_Achr4G07890_001,GSMUA_Achr9G18200_001,GSMUA_Achr9G02810_001,GSMUA_Achr6G31940_001,GSMUA_Achr5G09220_001,GSMUA_Achr1G08770_001,GSMUA_Achr6G07010_001,GSMUA_Achr9G18210_001,GSMUA_Achr3G09130_001,GSMUA_Achr6G35340_001,GSMUA_Achr4G24090_001,GSMUA_Achr10G16240_001,GSMUA_Achr2G14960_001,GSMUA_Achr3G02780_001,GS…	-|-|-|-|-|-|-|-|-|-|-|-|-|-|-|-|-|-|-|-|-|-|		GO:0031224	intrinsic to membrane	cellular_component	1.3638e-09	1.2958e-06	149	903	2389	23640	GSMUA_Achr4G25890_001,GSMUA_Achr9G03180_001,GSMUA_Achr11G17230_001,GSMUA_Achr9G15350_001,GSMUA_Achr8G11150_001,GSMUA_Achr7G00490_001,GSMUA_Achr4G06400_001,GSMUA_Achr1G09940_001,GSMUA_Achr4G18720_001,GSMUA_Achr10G30810_001,GSMUA_Achr11G07730_001,GSMUA_Achr1G14120_001,GSMUA_Achr2G16100_001,GSMUA_Achr9G00900_001,GSMUA_Achr5G06140_001,GSMUA_Achr7G14830_001,GSMUA_Achr6G26910_001,GSMUA_Achr7G21610_001,…	-|-|-|-|-|-|-|-|-|-|-|-|-|-|-|-|-|-|-|-|-|-|-|-|-|-|-|-|-|-|-|-|-|-|-|-|-|-|-|-|-|-|-|-|-|-|-|-|-|-|-|-|-|-|-|-|-|-|-|-|-|-|-|-|-|-|-|-|-|-|-|-|-|-|-|-|-|-|-|-|-|-|-|-|-|-|-|-|-|-|-|-|-|-|-|-|-|-|-|-|-|-|-|-|-|-|-|-|-|-|-|-|-|-|-|-|-|-|-|-|-|-|-|-|-|-|-|-		GO:0016168	chlorophyll binding
GO:0005215	transporter activity	molecular_function	3.993e-06	0.003252	82	1012	1190	23640	GSMUA_Achr10G00250_001,GSMUA_Achr1G15340_001,GSMUA_Achr4G33530_001,GSMUA_Achr10G13510_001,GSMUA_Achr3G19880_001,GSMUA_Achr2G14180_001,GSMUA_Achr8G22550_001,GSMUA_Achr4G19690_001,GSMUA_Achr8G14310_001,GSMUA_Achr5G22660_001,GSMUA_Achr3G11410_001,GSMUA_Achr6G26910_001,GSMUA_Achr11G17230_001,GSMUA_Achr4G10650_001,GSMUA_Achr1G07500_001,GSMUA_Achr6G00610_001,GSMUA_Achr6G00360_001,GSMUA_Achr2G09100_001,…	-|-|-|-|-|-|-|-|-|-|-|-|-|-|-|-|-|-|-|-|-|-|-|-|-|-|-|-|-|-|-|-|-|-|-|-|-|-|-|-|-|-|-|-|-|-|-|-|-|-|-|-|-|-|-|-|-|-|-|-|-|-|-|-|-|-|-|-|-|-|-|-|-|-|-|-|-|-|-|-|-|-|		GO:0031976	plastid thylakoid	cellular_component	1.2583e-12	1.0248e-09	42	2173	137	23640	GSMUA_Achr6G06290_001,GSMUA_Achr9G24420_001,GSMUA_Achr8G19750_001,GSMUA_Achr6G26770_001,GSMUA_AchrUn_randomG18720_001,GSMUA_AchrUn_randomG10050_001,GSMUA_Achr11G08930_001,GSMUA_Achr2G17170_001,GSMUA_Achr5G24380_001,GSMUA_Achr8G22550_001,GSMUA_Achr10G29290_001,GSMUA_Achr7G18400_001,GSMUA_Achr9G22270_001,GSMUA_Achr11G04670_001,GSMUA_Achr7G23820_001,GSMUA_Achr9G26220_001,GSMUA_Achr6G35230_001,GSMUA_…	-|-|-|-|-|-|-|-|-|-|-|-|-|-|-|-|-|-|-|-|-|-|-|-|-|-|-|-|-|-|-|-|-|-|-|-|-|-|-|-|-|-|		GO:0016168	chlorophyll binding	molecular_function	2.2412e-15	1.8253e-12	21	1903	34	23640	GSMUA_Achr7G13020_001,GSMUA_Achr6G12670_001,GSMUA_Achr5G04170_001,GSMUA_Achr6G20660_001,GSMUA_Achr4G24090_001,GSMUA_Achr6G31250_001,GSMUA_Achr3G02780_001,GSMUA_Achr10G16240_001,GSMUA_Achr2G14960_001,GSMUA_Achr10G15270_001,GSMUA_Achr6G31940_001,GSMUA_Achr1G08770_001,GSMUA_Achr6G35340_001,GSMUA_Achr9G18210_001,GSMUA_Achr4G33040_001,GSMUA_Achr4G07890_001,GSMUA_Achr5G09230_001,GSMUA_Achr9G01470_001,G…	-|-|-|-|-|-|-|-|-|-|-|-|-|-|-|-|-|-|-|-|-|		GO:0005215	transporter activity	molecular_function	3.1297e-09	2.5489e-06	88	903	1190	23640	GSMUA_Achr10G13400_001,GSMUA_Achr1G09950_001,GSMUA_Achr10G28510_001,GSMUA_Achr10G27930_001,GSMUA_AchrUn_randomG21370_001,GSMUA_Achr6G25040_001,GSMUA_Achr6G05830_001,GSMUA_Achr9G06470_001,GSMUA_Achr4G24280_001,GSMUA_Achr7G20040_001,GSMUA_Achr6G24500_001,GSMUA_Achr6G35660_001,GSMUA_Achr4G26750_001,GSMUA_Achr5G15030_001,GSMUA_Achr8G14310_001,GSMUA_Achr6G01860_001,GSMUA_Achr7G25650_001,GSMUA_Achr5G21…	-|-|-|-|-|-|-|-|-|-|-|-|-|-|-|-|-|-|-|-|-|-|-|-|-|-|-|-|-|-|-|-|-|-|-|-|-|-|-|-|-|-|-|-|-|-|-|-|-|-|-|-|-|-|-|-|-|-|-|-|-|-|-|-|-|-|-|-|-|-|-|-|-|-|-|-|-|-|-|-|-|-|-|-|-|-|-|-|		GO:0032991	macromolecular complex
GO:0022857	transmembrane transporter activity	molecular_function	2.3435e-05	0.016562	63	1012	893	23640	GSMUA_AchrUn_randomG07700_001,GSMUA_Achr10G08490_001,GSMUA_Achr10G23780_001,GSMUA_Achr6G09720_001,GSMUA_Achr1G26020_001,GSMUA_Achr5G19180_001,GSMUA_AchrUn_randomG21050_001,GSMUA_Achr7G11770_001,GSMUA_Achr9G03490_001,GSMUA_Achr3G06440_001,GSMUA_Achr2G04270_001,GSMUA_Achr2G05010_001,GSMUA_Achr9G24550_001,GSMUA_Achr1G25450_001,GSMUA_Achr6G09190_001,GSMUA_Achr5G25430_001,GSMUA_Achr3G09230_001,GSMUA_A…	-|-|-|-|-|-|-|-|-|-|-|-|-|-|-|-|-|-|-|-|-|-|-|-|-|-|-|-|-|-|-|-|-|-|-|-|-|-|-|-|-|-|-|-|-|-|-|-|-|-|-|-|-|-|-|-|-|-|-|-|-|-|-|		GO:0019684	photosynthesis, light reaction	biological_process	5.1182e-12	3.6473e-09	44	2173	158	23640	GSMUA_Achr8G00070_001,GSMUA_Achr7G23820_001,GSMUA_AchrUn_randomG20800_001,GSMUA_Achr9G29900_001,GSMUA_Achr11G04670_001,GSMUA_Achr1G08770_001,GSMUA_Achr9G22270_001,GSMUA_Achr7G18400_001,GSMUA_Achr6G34960_001,GSMUA_Achr5G09230_001,GSMUA_Achr8G33420_001,GSMUA_Achr8G22550_001,GSMUA_Achr9G18210_001,GSMUA_Achr2G17170_001,GSMUA_Achr5G16270_001,GSMUA_Achr7G24590_001,GSMUA_Achr4G07890_001,GSMUA_Achr6G2677…	-|-|-|-|-|-|-|-|-|-|-|-|-|-|-|-|-|-|-|-|-|-|-|-|-|-|-|-|-|-|-|-|-|-|-|-|-|-|-|-|-|-|-|-|		GO:0009522	photosystem I	cellular_component	2.4674e-14	1.7584e-11	21	1903	37	23640	GSMUA_Achr2G09140_001,GSMUA_Achr9G02810_001,GSMUA_Achr2G09300_001,GSMUA_Achr9G01470_001,GSMUA_Achr1G04570_001,GSMUA_Achr4G33040_001,GSMUA_Achr9G26220_001,GSMUA_Achr6G07010_001,GSMUA_Achr1G13830_001,GSMUA_AchrUn_randomG00540_001,GSMUA_Achr6G31940_001,GSMUA_Achr3G02780_001,GSMUA_Achr2G14960_001,GSMUA_Achr10G16240_001,GSMUA_Achr6G31250_001,GSMUA_Achr4G25010_001,GSMUA_Achr8G28250_001,GSMUA_Achr4G2409…	-|-|-|-|-|-|-|-|-|-|-|-|-|-|-|-|-|-|-|-|-|		GO:0016491	oxidoreductase activity	molecular_function	5.1391e-09	3.6622e-06	113	903	1744	23640	GSMUA_Achr8G22780_001,GSMUA_Achr4G25410_001,GSMUA_Achr2G13890_001,GSMUA_Achr8G34370_001,GSMUA_Achr8G16620_001,GSMUA_Achr5G29460_001,GSMUA_Achr7G04360_001,GSMUA_Achr8G08570_001,GSMUA_Achr6G33870_001,GSMUA_Achr3G22060_001,GSMUA_Achr4G02230_001,GSMUA_Achr6G21990_001,GSMUA_Achr6G06650_001,GSMUA_Achr7G19330_001,GSMUA_Achr3G21980_001,GSMUA_Achr5G11490_001,GSMUA_AchrUn_randomG12160_001,GSMUA_Achr4G29440…	-|-|-|-|-|-|-|-|-|-|-|-|-|-|-|-|-|-|-|-|-|-|-|-|-|-|-|-|-|-|-|-|-|-|-|-|-|-|-|-|-|-|-|-|-|-|-|-|-|-|-|-|-|-|-|-|-|-|-|-|-|-|-|-|-|-|-|-|-|-|-|-|-|-|-|-|-|-|-|-|-|-|-|-|-|-|-|-|-|-|-|-|-|-|-|-|-|-|-|-|-|-|-|-|-|-|-|-|-|-|-|-|-|		GO:0005737	cytoplasm
GO:0016829	lyase activity	molecular_function	2.905e-05	0.016562	32	1012	333	23640	GSMUA_Achr9G02430_001,GSMUA_Achr10G19930_001,GSMUA_Achr7G19250_001,GSMUA_Achr3G06240_001,GSMUA_Achr9G13400_001,GSMUA_Achr6G27350_001,GSMUA_Achr10G09460_001,GSMUA_Achr5G18560_001,GSMUA_Achr6G28260_001,GSMUA_Achr2G07670_001,GSMUA_Achr3G24700_001,GSMUA_Achr10G20900_001,GSMUA_Achr7G19200_001,GSMUA_AchrUn_randomG23910_001,GSMUA_Achr3G22890_001,GSMUA_Achr3G12000_001,GSMUA_AchrUn_randomG27450_001,GSMUA_…	-|-|-|-|-|-|-|-|-|-|-|-|-|-|-|-|-|-|-|-|-|-|-|-|-|-|-|-|-|-|-|-|		GO:0031984	organelle subcompartment	cellular_component	1.0634e-11	6.7358e-09	42	2173	145	23640	GSMUA_Achr1G13990_001,GSMUA_Achr9G19900_001,GSMUA_Achr3G09130_001,GSMUA_Achr1G10250_001,GSMUA_AchrUn_randomG12210_001,GSMUA_Achr3G11780_001,GSMUA_Achr7G02470_001,GSMUA_AchrUn_randomG17810_001,GSMUA_Achr4G31780_001,GSMUA_Achr2G12250_001,GSMUA_Achr10G08490_001,GSMUA_Achr8G19090_001,GSMUA_Achr3G17600_001,GSMUA_Achr5G26450_001,GSMUA_Achr4G19310_001,GSMUA_Achr7G13020_001,GSMUA_Achr3G21630_001,GSMUA_Ac…	-|-|-|-|-|-|-|-|-|-|-|-|-|-|-|-|-|-|-|-|-|-|-|-|-|-|-|-|-|-|-|-|-|-|-|-|-|-|-|-|-|-|		GO:0015979	photosynthesis	biological_process	4.2823e-14	2.7126e-11	57	1903	240	23640	GSMUA_Achr2G09140_001,GSMUA_Achr9G02810_001,GSMUA_Achr8G04880_001,GSMUA_Achr4G07890_001,GSMUA_Achr5G09230_001,GSMUA_Achr2G09300_001,GSMUA_Achr5G20510_001,GSMUA_Achr4G33040_001,GSMUA_Achr6G35340_001,GSMUA_Achr9G18210_001,GSMUA_Achr7G07610_001,GSMUA_Achr1G13830_001,GSMUA_Achr6G34960_001,GSMUA_Achr1G08770_001,GSMUA_Achr4G01550_001,GSMUA_AchrUn_randomG10050_001,GSMUA_AchrUn_randomG00540_001,GSMUA_Ach…	-|-|-|-|-|-|-|-|-|-|-|-|-|-|-|-|-|-|-|-|-|-|-|-|-|-|-|-|-|-|-|-|-|-|-|-|-|-|-|-|-|-|-|-|-|-|-|-|-|-|-|-|-|-|-|-|-|		GO:0022857	transmembrane transporter activity	molecular_function	6.8084e-09	4.3127e-06	71	903	893	23640	GSMUA_Achr9G06470_001,GSMUA_AchrUn_randomG21370_001,GSMUA_Achr6G24500_001,GSMUA_Achr7G20040_001,GSMUA_Achr4G26750_001,GSMUA_Achr4G24280_001,GSMUA_Achr10G28510_001,GSMUA_Achr1G09950_001,GSMUA_Achr10G27930_001,GSMUA_Achr10G13400_001,GSMUA_Achr10G01380_001,GSMUA_Achr4G06890_001,GSMUA_Achr2G08070_001,GSMUA_Achr1G22690_001,GSMUA_Achr4G02110_001,GSMUA_Achr3G29210_001,GSMUA_Achr6G01860_001,GSMUA_Achr5G2…	-|-|-|-|-|-|-|-|-|-|-|-|-|-|-|-|-|-|-|-|-|-|-|-|-|-|-|-|-|-|-|-|-|-|-|-|-|-|-|-|-|-|-|-|-|-|-|-|-|-|-|-|-|-|-|-|-|-|-|-|-|-|-|-|-|-|-|-|-|-|-|		GO:0009765	photosynthesis, light harvesting
GO:0004185	serine-type carboxypeptidase activity	molecular_function	3.193e-05	0.016562	10	1012	47	23640	GSMUA_Achr1G27320_001,GSMUA_Achr6G22150_001,GSMUA_Achr4G09220_001,GSMUA_Achr8G29460_001,GSMUA_Achr11G01090_001,GSMUA_Achr5G07980_001,GSMUA_Achr1G04560_001,GSMUA_Achr3G25740_001,GSMUA_Achr4G05490_001,GSMUA_Achr2G04000_001	-|-|-|-|-|-|-|-|-|-|		GO:0016491	oxidoreductase activity	molecular_function	2.6908e-11	1.534e-08	238	2173	1744	23640	GSMUA_Achr2G08040_001,GSMUA_Achr6G32280_001,GSMUA_Achr11G22600_001,GSMUA_Achr8G05970_001,GSMUA_Achr5G10430_001,GSMUA_Achr9G10640_001,GSMUA_Achr11G15150_001,GSMUA_Achr2G06110_001,GSMUA_Achr3G12520_001,GSMUA_Achr9G21250_001,GSMUA_Achr8G00070_001,GSMUA_Achr3G19530_001,GSMUA_Achr4G29990_001,GSMUA_AchrUn_randomG19370_001,GSMUA_Achr8G15510_001,GSMUA_Achr1G22080_001,GSMUA_Achr7G05040_001,GSMUA_Achr6G338…	-|-|-|-|-|-|-|-|-|-|-|-|-|-|-|-|-|-|-|-|-|-|-|-|-|-|-|-|-|-|-|-|-|-|-|-|-|-|-|-|-|-|-|-|-|-|-|-|-|-|-|-|-|-|-|-|-|-|-|-|-|-|-|-|-|-|-|-|-|-|-|-|-|-|-|-|-|-|-|-|-|-|-|-|-|-|-|-|-|-|-|-|-|-|-|-|-|-|-|-|-|-|-|-|-|-|-|-|-|-|-|-|-|-|-|-|-|-|-|-|-|-|-|-|-|-|-|-		GO:0046906	tetrapyrrole binding	molecular_function	8.7057e-13	4.9631e-10	87	1903	491	23640	GSMUA_Achr5G12420_001,GSMUA_Achr10G25880_001,GSMUA_Achr9G26660_001,GSMUA_Achr10G16040_001,GSMUA_Achr3G06270_001,GSMUA_Achr2G09300_001,GSMUA_Achr4G07890_001,GSMUA_Achr11G25550_001,GSMUA_Achr4G02810_001,GSMUA_Achr9G18210_001,GSMUA_Achr10G27870_001,GSMUA_Achr6G35340_001,GSMUA_Achr10G00290_001,GSMUA_Achr6G31940_001,GSMUA_Achr6G08710_001,GSMUA_Achr3G31300_001,GSMUA_Achr6G03550_001,GSMUA_Achr3G22060_00…	-|-|-|-|-|-|-|-|-|-|-|-|-|-|-|-|-|-|-|-|-|-|-|-|-|-|-|-|-|-|-|-|-|-|-|-|-|-|-|-|-|-|-|-|-|-|-|-|-|-|-|-|-|-|-|-|-|-|-|-|-|-|-|-|-|-|-|-|-|-|-|-|-|-|-|-|-|-|-|-|-|-|-|-|-|-|-|		GO:0005506	iron ion binding	molecular_function	7.807e-09	4.4508e-06	42	903	424	23640	GSMUA_Achr3G00990_001,GSMUA_Achr1G11910_001,GSMUA_Achr9G19250_001,GSMUA_Achr11G21520_001,GSMUA_Achr5G10380_001,GSMUA_Achr3G01530_001,GSMUA_Achr7G05470_001,GSMUA_Achr3G31300_001,GSMUA_Achr7G25660_001,GSMUA_Achr10G12920_001,GSMUA_Achr6G25090_001,GSMUA_Achr7G06590_001,GSMUA_Achr3G31220_001,GSMUA_Achr7G23550_001,GSMUA_Achr3G31250_001,GSMUA_Achr3G30350_001,GSMUA_Achr3G31270_001,GSMUA_Achr7G25450_001,G…	-|-|-|-|-|-|-|-|-|-|-|-|-|-|-|-|-|-|-|-|-|-|-|-|-|-|-|-|-|-|-|-|-|-|-|-|-|-|-|-|-|-|		GO:0009521	photosystem
GO:0004180	carboxypeptidase activity	molecular_function	4.1128e-05	0.016562	10	1012	49	23640	GSMUA_Achr4G09220_001,GSMUA_Achr5G07980_001,GSMUA_Achr11G01090_001,GSMUA_Achr8G29460_001,GSMUA_Achr1G27320_001,GSMUA_Achr6G22150_001,GSMUA_Achr2G04000_001,GSMUA_Achr4G05490_001,GSMUA_Achr3G25740_001,GSMUA_Achr1G04560_001	-|-|-|-|-|-|-|-|-|-|		GO:0009521	photosystem	cellular_component	3.6964e-11	1.9158e-08	28	2173	83	23640	GSMUA_Achr6G06290_001,GSMUA_Achr9G01470_001,GSMUA_Achr4G25010_001,GSMUA_Achr7G13020_001,GSMUA_Achr5G20510_001,GSMUA_Achr7G07610_001,GSMUA_Achr9G24750_001,GSMUA_Achr2G09140_001,GSMUA_AchrUn_randomG10050_001,GSMUA_Achr8G20930_001,GSMUA_Achr4G07890_001,GSMUA_AchrUn_randomG00540_001,GSMUA_Achr9G26150_001,GSMUA_Achr2G11690_001,GSMUA_Achr8G28250_001,GSMUA_Achr1G13830_001,GSMUA_Achr9G19900_001,GSMUA_Ach…	-|-|-|-|-|-|-|-|-|-|-|-|-|-|-|-|-|-|-|-|-|-|-|-|-|-|-|-|		GO:0005839	proteasome core complex	cellular_component	1.3954e-12	7.232e-10	18	1903	31	23640	GSMUA_Achr2G00960_001,GSMUA_Achr2G03470_001,GSMUA_Achr8G23960_001,GSMUA_Achr11G15050_001,GSMUA_Achr5G24110_001,GSMUA_Achr4G10040_001,GSMUA_Achr10G17500_001,GSMUA_Achr11G07170_001,GSMUA_Achr11G09190_001,GSMUA_Achr9G20290_001,GSMUA_Achr10G08560_001,GSMUA_Achr9G13190_001,GSMUA_Achr8G20400_001,GSMUA_Achr11G16560_001,GSMUA_Achr8G13980_001,GSMUA_Achr10G20580_001,GSMUA_Achr5G19360_001,GSMUA_Achr9G07850_…	-|-|-|-|-|-|-|-|-|-|-|-|-|-|-|-|-|-|		GO:0055114	oxidation-reduction process	biological_process	1.1293e-08	5.8527e-06	114	903	1781	23640	GSMUA_Achr4G16550_001,GSMUA_Achr4G02230_001,GSMUA_Achr6G21990_001,GSMUA_Achr3G22060_001,GSMUA_Achr3G21980_001,GSMUA_Achr5G11490_001,GSMUA_Achr6G06650_001,GSMUA_Achr7G18400_001,GSMUA_Achr6G26850_001,GSMUA_Achr7G19330_001,GSMUA_Achr5G07360_001,GSMUA_Achr8G24010_001,GSMUA_Achr10G26550_001,GSMUA_Achr9G30670_001,GSMUA_Achr11G23780_001,GSMUA_AchrUn_randomG12160_001,GSMUA_AchrUn_randomG12210_001,GSMUA_A…	-|-|-|-|-|-|-|-|-|-|-|-|-|-|-|-|-|-|-|-|-|-|-|-|-|-|-|-|-|-|-|-|-|-|-|-|-|-|-|-|-|-|-|-|-|-|-|-|-|-|-|-|-|-|-|-|-|-|-|-|-|-|-|-|-|-|-|-|-|-|-|-|-|-|-|-|-|-|-|-|-|-|-|-|-|-|-|-|-|-|-|-|-|-|-|-|-|-|-|-|-|-|-|-|-|-|-|-|-|-|-|-|-|-|		GO:0008152	metabolic process
GO:0004553	hydrolase activity, hydrolyzing O-glycosyl compounds	molecular_function	4.8343e-05	0.016562	43	1012	501	23640	GSMUA_Achr11G09510_001,GSMUA_Achr3G21660_001,GSMUA_Achr8G22580_001,GSMUA_Achr11G09300_001,GSMUA_Achr8G22040_001,GSMUA_Achr7G18920_001,GSMUA_Achr1G07320_001,GSMUA_Achr3G05220_001,GSMUA_Achr9G13820_001,GSMUA_Achr9G23610_001,GSMUA_Achr3G26900_001,GSMUA_Achr5G21420_001,GSMUA_Achr5G00100_001,GSMUA_Achr4G20830_001,GSMUA_Achr7G08970_001,GSMUA_Achr3G26910_001,GSMUA_Achr11G17890_001,GSMUA_Achr9G16470_001,…	-|-|-|-|-|-|-|-|-|-|-|-|-|-|-|-|-|-|-|-|-|-|-|-|-|-|-|-|-|-|-|-|-|-|-|-|-|-|-|-|-|-|-|		GO:0055114	oxidation-reduction process	biological_process	7.0779e-11	3.3626e-08	241	2173	1781	23640	GSMUA_Achr1G26660_001,GSMUA_Achr3G01300_001,GSMUA_Achr7G23550_001,GSMUA_Achr11G05740_001,GSMUA_AchrUn_randomG29040_001,GSMUA_Achr1G13990_001,GSMUA_Achr6G03570_001,GSMUA_Achr5G10370_001,GSMUA_Achr3G21400_001,GSMUA_Achr3G13770_001,GSMUA_Achr8G12320_001,GSMUA_AchrUn_randomG17810_001,GSMUA_AchrUn_randomG25220_001,GSMUA_Achr1G01940_001,GSMUA_Achr10G10710_001,GSMUA_Achr10G08490_001,GSMUA_Achr2G12250_00…	-|-|-|-|-|-|-|-|-|-|-|-|-|-|-|-|-|-|-|-|-|-|-|-|-|-|-|-|-|-|-|-|-|-|-|-|-|-|-|-|-|-|-|-|-|-|-|-|-|-|-|-|-|-|-|-|-|-|-|-|-|-|-|-|-|-|-|-|-|-|-|-|-|-|-|-|-|-|-|-|-|-|-|-|-|-|-|-|-|-|-|-|-|-|-|-|-|-|-|-|-|-|-|-|-|-|-|-|-|-|-|-|-|-|-|-|-|-|-|-|-|-|-|-|-|-|-|-		GO:0004298	threonine-type endopeptidase activity	molecular_function	5.924e-12	2.5979e-09	18	1903	33	23640	GSMUA_Achr2G03470_001,GSMUA_Achr2G00960_001,GSMUA_Achr8G23960_001,GSMUA_Achr11G15050_001,GSMUA_Achr5G24110_001,GSMUA_Achr4G10040_001,GSMUA_Achr10G17500_001,GSMUA_Achr10G08560_001,GSMUA_Achr9G20290_001,GSMUA_Achr9G13190_001,GSMUA_Achr11G09190_001,GSMUA_Achr11G07170_001,GSMUA_Achr8G20400_001,GSMUA_Achr11G16560_001,GSMUA_Achr8G13980_001,GSMUA_Achr9G07850_001,GSMUA_Achr10G20580_001,GSMUA_Achr5G19360_…	-|-|-|-|-|-|-|-|-|-|-|-|-|-|-|-|-|-|		GO:0044425	membrane part	cellular_component	4.7354e-08	2.2497e-05	161	903	2789	23640	GSMUA_Achr5G26070_001,GSMUA_Achr6G14330_001,GSMUA_Achr8G31410_001,GSMUA_Achr8G01940_001,GSMUA_Achr5G23340_001,GSMUA_Achr5G22660_001,GSMUA_Achr11G12690_001,GSMUA_Achr7G14740_001,GSMUA_Achr7G21470_001,GSMUA_Achr7G12460_001,GSMUA_Achr4G18000_001,GSMUA_Achr8G33990_001,GSMUA_Achr4G27630_001,GSMUA_Achr10G20280_001,GSMUA_Achr9G09870_001,GSMUA_Achr4G26470_001,GSMUA_Achr3G00990_001,GSMUA_Achr6G03360_001,G…	-|-|-|-|-|-|-|-|-|-|-|-|-|-|-|-|-|-|-|-|-|-|-|-|-|-|-|-|-|-|-|-|-|-|-|-|-|-|-|-|-|-|-|-|-|-|-|-|-|-|-|-|-|-|-|-|-|-|-|-|-|-|-|-|-|-|-|-|-|-|-|-|-|-|-|-|-|-|-|-|-|-|-|-|-|-|-|-|-|-|-|-|-|-|-|-|-|-|-|-|-|-|-|-|-|-|-|-|-|-|-|-|-|-|-|-|-|-|-|-|-|-|-|-|-|-|-|-		GO:0018298	protein-chromophore linkage
GO:0004568	chitinase activity	molecular_function	5.5196e-05	0.016562	7	1012	22	23640	GSMUA_Achr3G26900_001,GSMUA_Achr1G07320_001,GSMUA_Achr6G36390_001,GSMUA_Achr6G21330_001,GSMUA_Achr3G26910_001,GSMUA_AchrUn_randomG11990_001,GSMUA_Achr5G19050_001	-|-|-|-|-|-|-|		GO:0042651	thylakoid membrane	cellular_component	8.8804e-11	3.8944e-08	34	2173	110	23640	GSMUA_Achr6G35230_001,GSMUA_Achr11G04670_001,GSMUA_Achr7G18400_001,GSMUA_Achr9G22270_001,GSMUA_Achr10G29290_001,GSMUA_Achr8G22550_001,GSMUA_Achr5G24380_001,GSMUA_Achr11G08930_001,GSMUA_Achr2G17170_001,GSMUA_Achr1G02830_001,GSMUA_AchrUn_randomG10050_001,GSMUA_Achr6G26770_001,GSMUA_AchrUn_randomG18720_001,GSMUA_Achr6G06290_001,GSMUA_Achr3G17600_001,GSMUA_Achr4G31780_001,GSMUA_AchrUn_randomG17810_00…	-|-|-|-|-|-|-|-|-|-|-|-|-|-|-|-|-|-|-|-|-|-|-|-|-|-|-|-|-|-|-|-|-|-|		GO:0070003	threonine-type peptidase activity	molecular_function	5.924e-12	2.5979e-09	18	1903	33	23640	GSMUA_Achr8G23960_001,GSMUA_Achr2G03470_001,GSMUA_Achr2G00960_001,GSMUA_Achr5G24110_001,GSMUA_Achr4G10040_001,GSMUA_Achr11G15050_001,GSMUA_Achr10G17500_001,GSMUA_Achr8G20400_001,GSMUA_Achr11G16560_001,GSMUA_Achr9G07850_001,GSMUA_Achr10G20580_001,GSMUA_Achr5G19360_001,GSMUA_Achr8G13980_001,GSMUA_Achr10G08560_001,GSMUA_Achr9G20290_001,GSMUA_Achr9G13190_001,GSMUA_Achr11G09190_001,GSMUA_Achr11G07170_…	-|-|-|-|-|-|-|-|-|-|-|-|-|-|-|-|-|-|		GO:0006820	anion transport	biological_process	7.3993e-08	3.2449e-05	26	903	198	23640	GSMUA_Achr7G07960_001,GSMUA_Achr1G09950_001,GSMUA_Achr8G21510_001,GSMUA_AchrUn_randomG17880_001,GSMUA_Achr2G14180_001,GSMUA_Achr7G11690_001,GSMUA_Achr9G01940_001,GSMUA_Achr4G21730_001,GSMUA_AchrUn_randomG21590_001,GSMUA_Achr6G19930_001,GSMUA_AchrUn_randomG21370_001,GSMUA_Achr8G31410_001,GSMUA_Achr5G06140_001,GSMUA_Achr6G12130_001,GSMUA_Achr5G26070_001,GSMUA_Achr11G02430_001,GSMUA_Achr2G19680_001,…	-|-|-|-|-|-|-|-|-|-|-|-|-|-|-|-|-|-|-|-|-|-|-|-|-|-|		GO:0046906	tetrapyrrole binding
GO:0006026	aminoglycan catabolic process	biological_process	5.5196e-05	0.016562	7	1012	22	23640	GSMUA_Achr3G26900_001,GSMUA_Achr1G07320_001,GSMUA_Achr3G26910_001,GSMUA_Achr5G19050_001,GSMUA_AchrUn_randomG11990_001,GSMUA_Achr6G21330_001,GSMUA_Achr6G36390_001	-|-|-|-|-|-|-|		GO:0009535	chloroplast thylakoid membrane	cellular_component	2.3363e-10	8.0267e-08	30	2173	90	23640	GSMUA_Achr9G24540_001,GSMUA_Achr7G13020_001,GSMUA_Achr9G08910_001,GSMUA_Achr6G06290_001,GSMUA_Achr5G28730_001,GSMUA_Achr1G27350_001,GSMUA_Achr6G26770_001,GSMUA_AchrUn_randomG18720_001,GSMUA_AchrUn_randomG10050_001,GSMUA_Achr8G20930_001,GSMUA_Achr8G09820_001,GSMUA_Achr8G21860_001,GSMUA_Achr7G07270_001,GSMUA_Achr11G08930_001,GSMUA_Achr2G17170_001,GSMUA_Achr5G24380_001,GSMUA_AchrUn_randomG12210_001,…	-|-|-|-|-|-|-|-|-|-|-|-|-|-|-|-|-|-|-|-|-|-|-|-|-|-|-|-|-|-|		GO:0016491	oxidoreductase activity	molecular_function	1.9943e-11	8.121e-09	216	1903	1744	23640	GSMUA_Achr5G19260_001,GSMUA_Achr6G19880_001,GSMUA_Achr3G00990_001,GSMUA_Achr1G22070_001,GSMUA_Achr1G00150_001,GSMUA_Achr7G09380_001,GSMUA_Achr8G05020_001,GSMUA_Achr1G24480_001,GSMUA_Achr3G06170_001,GSMUA_AchrUn_randomG27500_001,GSMUA_Achr7G25450_001,GSMUA_Achr7G04280_001,GSMUA_AchrUn_randomG12160_001,GSMUA_Achr2G02040_001,GSMUA_Achr6G24900_001,GSMUA_Achr7G25420_001,GSMUA_Achr1G16970_001,GSMUA_Ach…	-|-|-|-|-|-|-|-|-|-|-|-|-|-|-|-|-|-|-|-|-|-|-|-|-|-|-|-|-|-|-|-|-|-|-|-|-|-|-|-|-|-|-|-|-|-|-|-|-|-|-|-|-|-|-|-|-|-|-|-|-|-|-|-|-|-|-|-|-|-|-|-|-|-|-|-|-|-|-|-|-|-|-|-|-|-|-|-|-|-|-|-|-|-|-|-|-|-|-|-|-|-|-|-|-|-|-|-|-|-|-|-|-|-|-|-|-|-|-|-|-|-|-|-|-|-|-|-		GO:0022891	substrate-specific transmembrane transporter activity	molecular_function	1.2387e-07	5.044e-05	55	903	668	23640	GSMUA_Achr6G03360_001,GSMUA_Achr4G03620_001,GSMUA_Achr10G05360_001,GSMUA_Achr9G05000_001,GSMUA_Achr6G02920_001,GSMUA_Achr5G07370_001,GSMUA_Achr2G19680_001,GSMUA_Achr10G05350_001,GSMUA_Achr4G06590_001,GSMUA_Achr10G20280_001,GSMUA_Achr3G25450_001,GSMUA_Achr8G03230_001,GSMUA_Achr5G22660_001,GSMUA_Achr8G21510_001,GSMUA_Achr4G18000_001,GSMUA_AchrUn_randomG17880_001,GSMUA_Achr7G11690_001,GSMUA_Achr1G22…	-|-|-|-|-|-|-|-|-|-|-|-|-|-|-|-|-|-|-|-|-|-|-|-|-|-|-|-|-|-|-|-|-|-|-|-|-|-|-|-|-|-|-|-|-|-|-|-|-|-|-|-|-|-|-|		GO:0034357	photosynthetic membrane
GO:0006030	chitin metabolic process	biological_process	5.5196e-05	0.016562	7	1012	22	23640	GSMUA_Achr3G26900_001,GSMUA_Achr1G07320_001,GSMUA_Achr6G36390_001,GSMUA_Achr5G19050_001,GSMUA_Achr3G26910_001,GSMUA_AchrUn_randomG11990_001,GSMUA_Achr6G21330_001	-|-|-|-|-|-|-|		GO:0055035	plastid thylakoid membrane	cellular_component	2.3363e-10	8.0267e-08	30	2173	90	23640	GSMUA_Achr8G21860_001,GSMUA_Achr8G09820_001,GSMUA_Achr2G17170_001,GSMUA_Achr11G08930_001,GSMUA_Achr7G07270_001,GSMUA_AchrUn_randomG18720_001,GSMUA_Achr6G26770_001,GSMUA_AchrUn_randomG10050_001,GSMUA_Achr8G20930_001,GSMUA_Achr7G13020_001,GSMUA_Achr1G27350_001,GSMUA_Achr5G28730_001,GSMUA_Achr9G08910_001,GSMUA_Achr6G06290_001,GSMUA_Achr9G24540_001,GSMUA_AchrUn_randomG17810_001,GSMUA_Achr4G31780_001,…	-|-|-|-|-|-|-|-|-|-|-|-|-|-|-|-|-|-|-|-|-|-|-|-|-|-|-|-|-|-|		GO:0055114	oxidation-reduction process	biological_process	2.9288e-11	1.1132e-08	219	1903	1781	23640	GSMUA_Achr2G02770_001,GSMUA_Achr7G02980_001,GSMUA_Achr3G31220_001,GSMUA_Achr11G15630_001,GSMUA_Achr1G14430_001,GSMUA_Achr3G31270_001,GSMUA_Achr6G25090_001,GSMUA_Achr11G24450_001,GSMUA_Achr2G13890_001,GSMUA_AchrUn_randomG25220_001,GSMUA_AchrUn_randomG05460_001,GSMUA_Achr4G31780_001,GSMUA_Achr3G30350_001,GSMUA_Achr3G23450_001,GSMUA_Achr9G02040_001,GSMUA_Achr5G12210_001,GSMUA_Achr9G11910_001,GSMUA_A…	-|-|-|-|-|-|-|-|-|-|-|-|-|-|-|-|-|-|-|-|-|-|-|-|-|-|-|-|-|-|-|-|-|-|-|-|-|-|-|-|-|-|-|-|-|-|-|-|-|-|-|-|-|-|-|-|-|-|-|-|-|-|-|-|-|-|-|-|-|-|-|-|-|-|-|-|-|-|-|-|-|-|-|-|-|-|-|-|-|-|-|-|-|-|-|-|-|-|-|-|-|-|-|-|-|-|-|-|-|-|-|-|-|-|-|-|-|-|-|-|-|-|-|-|-|-|-|-		GO:0015075	ion transmembrane transporter activity	molecular_function	4.2538e-07	0.00016167	49	903	579	23640	GSMUA_Achr4G02110_001,GSMUA_Achr3G29210_001,GSMUA_Achr2G08070_001,GSMUA_Achr4G06890_001,GSMUA_Achr9G03180_001,GSMUA_AchrUn_randomG07640_001,GSMUA_Achr11G02430_001,GSMUA_Achr11G17230_001,GSMUA_Achr10G16450_001,GSMUA_Achr6G15410_001,GSMUA_Achr5G21940_001,GSMUA_Achr7G25650_001,GSMUA_Achr6G01860_001,GSMUA_Achr2G16100_001,GSMUA_Achr7G20040_001,GSMUA_Achr5G06140_001,GSMUA_Achr9G06470_001,GSMUA_AchrUn_r…	-|-|-|-|-|-|-|-|-|-|-|-|-|-|-|-|-|-|-|-|-|-|-|-|-|-|-|-|-|-|-|-|-|-|-|-|-|-|-|-|-|-|-|-|-|-|-|-|-|		GO:0044444	cytoplasmic part
GO:0006032	chitin catabolic process	biological_process	5.5196e-05	0.016562	7	1012	22	23640	GSMUA_Achr1G07320_001,GSMUA_Achr3G26900_001,GSMUA_Achr6G21330_001,GSMUA_Achr3G26910_001,GSMUA_Achr5G19050_001,GSMUA_AchrUn_randomG11990_001,GSMUA_Achr6G36390_001	-|-|-|-|-|-|-|		GO:0044435	plastid part	cellular_component	2.3655e-10	8.0267e-08	74	2173	369	23640	GSMUA_Achr3G11780_001,GSMUA_Achr1G13990_001,GSMUA_Achr9G19900_001,GSMUA_Achr3G21400_001,GSMUA_Achr4G31780_001,GSMUA_AchrUn_randomG17810_001,GSMUA_Achr10G08490_001,GSMUA_Achr2G12250_001,GSMUA_Achr9G00010_001,GSMUA_Achr7G23050_001,GSMUA_Achr9G24540_001,GSMUA_Achr3G31630_001,GSMUA_Achr3G21630_001,GSMUA_Achr9G08910_001,GSMUA_Achr5G28730_001,GSMUA_Achr11G17960_001,GSMUA_Achr7G18780_001,GSMUA_Achr11G22…	-|-|-|-|-|-|-|-|-|-|-|-|-|-|-|-|-|-|-|-|-|-|-|-|-|-|-|-|-|-|-|-|-|-|-|-|-|-|-|-|-|-|-|-|-|-|-|-|-|-|-|-|-|-|-|-|-|-|-|-|-|-|-|-|-|-|-|-|-|-|-|-|-|-|		GO:0018298	protein-chromophore linkage	biological_process	5.6323e-11	2.0069e-08	18	1903	37	23640	GSMUA_Achr4G33040_001,GSMUA_Achr9G01470_001,GSMUA_Achr2G09300_001,GSMUA_Achr5G09230_001,GSMUA_Achr4G07890_001,GSMUA_Achr9G18200_001,GSMUA_Achr9G02810_001,GSMUA_Achr6G31940_001,GSMUA_Achr1G08770_001,GSMUA_Achr9G18210_001,GSMUA_Achr4G24090_001,GSMUA_Achr2G14960_001,GSMUA_Achr10G16240_001,GSMUA_Achr3G02780_001,GSMUA_Achr10G15270_001,GSMUA_Achr7G13020_001,GSMUA_Achr6G12670_001,GSMUA_Achr6G20660_001	-|-|-|-|-|-|-|-|-|-|-|-|-|-|-|-|-|-|		GO:0022892	substrate-specific transporter activity	molecular_function	1.2924e-06	0.00045954	56	903	726	23640	GSMUA_Achr6G03360_001,GSMUA_Achr4G03620_001,GSMUA_Achr10G05360_001,GSMUA_Achr5G07370_001,GSMUA_Achr2G19680_001,GSMUA_Achr6G02920_001,GSMUA_Achr9G05000_001,GSMUA_Achr8G03230_001,GSMUA_Achr4G06590_001,GSMUA_Achr10G20280_001,GSMUA_Achr10G05350_001,GSMUA_Achr3G25450_001,GSMUA_Achr5G22660_001,GSMUA_Achr1G22710_001,GSMUA_Achr9G02830_001,GSMUA_Achr7G07960_001,GSMUA_Achr8G21510_001,GSMUA_AchrUn_randomG17…	-|-|-|-|-|-|-|-|-|-|-|-|-|-|-|-|-|-|-|-|-|-|-|-|-|-|-|-|-|-|-|-|-|-|-|-|-|-|-|-|-|-|-|-|-|-|-|-|-|-|-|-|-|-|-|-|		GO:0005839	proteasome core complex
GO:0046348	amino sugar catabolic process	biological_process	5.5196e-05	0.016562	7	1012	22	23640	GSMUA_Achr3G26900_001,GSMUA_Achr1G07320_001,GSMUA_Achr6G36390_001,GSMUA_Achr6G21330_001,GSMUA_AchrUn_randomG11990_001,GSMUA_Achr3G26910_001,GSMUA_Achr5G19050_001	-|-|-|-|-|-|-|		GO:0044434	chloroplast part	cellular_component	2.3935e-10	8.0267e-08	73	2173	362	23640	GSMUA_Achr9G19900_001,GSMUA_Achr1G13990_001,GSMUA_Achr3G11780_001,GSMUA_Achr9G00010_001,GSMUA_Achr10G08490_001,GSMUA_Achr2G12250_001,GSMUA_Achr4G31780_001,GSMUA_AchrUn_randomG17810_001,GSMUA_Achr3G21400_001,GSMUA_Achr5G28730_001,GSMUA_Achr9G08910_001,GSMUA_Achr3G21630_001,GSMUA_Achr3G31630_001,GSMUA_Achr9G24540_001,GSMUA_Achr7G23050_001,GSMUA_Achr11G22790_001,GSMUA_Achr7G18780_001,GSMUA_Achr11G17…	-|-|-|-|-|-|-|-|-|-|-|-|-|-|-|-|-|-|-|-|-|-|-|-|-|-|-|-|-|-|-|-|-|-|-|-|-|-|-|-|-|-|-|-|-|-|-|-|-|-|-|-|-|-|-|-|-|-|-|-|-|-|-|-|-|-|-|-|-|-|-|-|-|		GO:0000502	proteasome complex	cellular_component	6.3295e-11	2.1226e-08	19	1903	41	23640	GSMUA_Achr5G24110_001,GSMUA_Achr4G10040_001,GSMUA_Achr8G13080_001,GSMUA_Achr11G15050_001,GSMUA_Achr8G23960_001,GSMUA_Achr2G03470_001,GSMUA_Achr2G00960_001,GSMUA_Achr11G16560_001,GSMUA_Achr8G20400_001,GSMUA_Achr10G20580_001,GSMUA_Achr9G07850_001,GSMUA_Achr5G19360_001,GSMUA_Achr8G13980_001,GSMUA_Achr10G08560_001,GSMUA_Achr9G13190_001,GSMUA_Achr9G20290_001,GSMUA_Achr11G07170_001,GSMUA_Achr11G09190_0…	-|-|-|-|-|-|-|-|-|-|-|-|-|-|-|-|-|-|-|		GO:0051234	establishment of localization	biological_process	1.3703e-06	0.00045954	148	903	2616	23640	GSMUA_Achr11G21580_001,GSMUA_Achr6G01870_001,GSMUA_Achr5G24860_001,GSMUA_Achr10G29740_001,GSMUA_AchrUn_randomG17880_001,GSMUA_Achr11G23070_001,GSMUA_Achr5G00160_001,GSMUA_Achr1G22710_001,GSMUA_Achr3G04460_001,GSMUA_Achr11G23360_001,GSMUA_Achr4G09860_001,GSMUA_Achr9G28940_001,GSMUA_Achr11G10360_001,GSMUA_Achr6G02920_001,GSMUA_Achr11G04670_001,GSMUA_Achr5G07370_001,GSMUA_AchrUn_randomG14560_001,GSM…	-|-|-|-|-|-|-|-|-|-|-|-|-|-|-|-|-|-|-|-|-|-|-|-|-|-|-|-|-|-|-|-|-|-|-|-|-|-|-|-|-|-|-|-|-|-|-|-|-|-|-|-|-|-|-|-|-|-|-|-|-|-|-|-|-|-|-|-|-|-|-|-|-|-|-|-|-|-|-|-|-|-|-|-|-|-|-|-|-|-|-|-|-|-|-|-|-|-|-|-|-|-|-|-|-|-|-|-|-|-|-|-|-|-|-|-|-|-|-|-|-|-|-|-|-|-|-|-		GO:0044436	thylakoid part
GO:1901071	glucosamine-containing compound metabolic process	biological_process	5.5196e-05	0.016562	7	1012	22	23640	GSMUA_Achr6G21330_001,GSMUA_Achr5G19050_001,GSMUA_Achr3G26910_001,GSMUA_AchrUn_randomG11990_001,GSMUA_Achr6G36390_001,GSMUA_Achr1G07320_001,GSMUA_Achr3G26900_001	-|-|-|-|-|-|-|		GO:0009523	photosystem II	cellular_component	6.6742e-09	2.1139e-06	21	2173	60	23640	GSMUA_Achr9G19900_001,GSMUA_Achr1G08770_001,GSMUA_Achr9G26150_001,GSMUA_Achr2G11690_001,GSMUA_Achr5G09230_001,GSMUA_Achr10G16240_001,GSMUA_Achr7G02470_001,GSMUA_Achr9G18210_001,GSMUA_Achr9G12190_001,GSMUA_Achr9G18200_001,GSMUA_Achr4G01550_001,GSMUA_Achr8G03730_001,GSMUA_Achr7G13020_001,GSMUA_Achr6G06290_001,GSMUA_Achr9G01470_001,GSMUA_Achr7G07610_001,GSMUA_Achr5G20510_001,GSMUA_Achr9G24750_001,GS…	-|-|-|-|-|-|-|-|-|-|-|-|-|-|-|-|-|-|-|-|-|		GO:0044710	single-organism metabolic process	biological_process	6.3352e-10	2.0065e-07	397	1903	3765	23640	GSMUA_Achr10G14700_001,GSMUA_Achr10G01400_001,GSMUA_Achr6G28080_001,GSMUA_Achr2G20800_001,GSMUA_AchrUn_randomG10050_001,GSMUA_Achr4G00030_001,GSMUA_Achr7G18980_001,GSMUA_Achr7G05610_001,GSMUA_Achr6G23230_001,GSMUA_Achr4G18220_001,GSMUA_Achr3G23560_001,GSMUA_Achr1G27810_001,GSMUA_Achr4G31670_001,GSMUA_AchrUn_randomG29190_001,GSMUA_Achr2G08040_001,GSMUA_Achr7G12310_001,GSMUA_Achr7G03450_001,GSMUA_A…	-|-|-|-|-|-|-|-|-|-|-|-|-|-|-|-|-|-|-|-|-|-|-|-|-|-|-|-|-|-|-|-|-|-|-|-|-|-|-|-|-|-|-|-|-|-|-|-|-|-|-|-|-|-|-|-|-|-|-|-|-|-|-|-|-|-|-|-|-|-|-|-|-|-|-|-|-|-|-|-|-|-|-|-|-|-|-|-|-|-|-|-|-|-|-|-|-|-|-|-|-|-|-|-|-|-|-|-|-|-|-|-|-|-|-|-|-|-|-|-|-|-|-|-|-|-|-|-		GO:0008509	anion transmembrane transporter activity	molecular_function	1.5203e-06	0.0004815	19	903	136	23640	GSMUA_Achr2G08070_001,GSMUA_Achr4G06890_001,GSMUA_Achr3G25450_001,GSMUA_Achr6G03360_001,GSMUA_Achr6G02920_001,GSMUA_AchrUn_randomG07640_001,GSMUA_Achr2G19680_001,GSMUA_Achr11G02430_001,GSMUA_Achr11G17230_001,GSMUA_Achr5G26070_001,GSMUA_Achr5G06140_001,GSMUA_Achr8G31410_001,GSMUA_AchrUn_randomG21370_001,GSMUA_AchrUn_randomG21590_001,GSMUA_Achr11G21580_001,GSMUA_Achr2G14180_001,GSMUA_Achr7G11690_00…	-|-|-|-|-|-|-|-|-|-|-|-|-|-|-|-|-|-|-|		GO:0004298	threonine-type endopeptidase activity
GO:1901072	glucosamine-containing compound catabolic process	biological_process	5.5196e-05	0.016562	7	1012	22	23640	GSMUA_Achr3G26910_001,GSMUA_AchrUn_randomG11990_001,GSMUA_Achr5G19050_001,GSMUA_Achr6G21330_001,GSMUA_Achr6G36390_001,GSMUA_Achr1G07320_001,GSMUA_Achr3G26900_001	-|-|-|-|-|-|-|		GO:0006091	generation of precursor metabolites and energy	biological_process	1.3245e-08	3.9741e-06	70	2173	382	23640	GSMUA_Achr3G10830_001,GSMUA_Achr4G14810_001,GSMUA_Achr9G01470_001,GSMUA_Achr1G08270_001,GSMUA_Achr7G13020_001,GSMUA_Achr3G04430_001,GSMUA_Achr8G20930_001,GSMUA_Achr1G20270_001,GSMUA_Achr6G14490_001,GSMUA_Achr7G07270_001,GSMUA_Achr11G18370_001,GSMUA_Achr7G07320_001,GSMUA_Achr8G21860_001,GSMUA_Achr10G16240_001,GSMUA_Achr1G10250_001,GSMUA_AchrUn_randomG12210_001,GSMUA_Achr1G18290_001,GSMUA_Achr3G091…	-|-|-|-|-|-|-|-|-|-|-|-|-|-|-|-|-|-|-|-|-|-|-|-|-|-|-|-|-|-|-|-|-|-|-|-|-|-|-|-|-|-|-|-|-|-|-|-|-|-|-|-|-|-|-|-|-|-|-|-|-|-|-|-|-|-|-|-|-|-|		GO:0008152	metabolic process	biological_process	1.2924e-09	3.8778e-07	1133	1903	12584	23640	GSMUA_Achr9G11910_001,GSMUA_Achr4G23000_001,GSMUA_Achr4G30740_001,GSMUA_Achr2G21870_001,GSMUA_Achr10G19650_001,GSMUA_Achr1G14430_001,GSMUA_Achr3G31220_001,GSMUA_Achr1G20770_001,GSMUA_Achr6G26510_001,GSMUA_Achr4G10550_001,GSMUA_Achr5G14850_001,GSMUA_Achr9G00850_001,GSMUA_AchrUn_randomG25220_001,GSMUA_Achr11G24450_001,GSMUA_Achr1G19750_001,GSMUA_Achr8G02140_001,GSMUA_Achr11G25890_001,GSMUA_Achr3G05…	-|-|-|-|-|-|-|-|-|-|-|-|-|-|-|-|-|-|-|-|-|-|-|-|-|-|-|-|-|-|-|-|-|-|-|-|-|-|-|-|-|-|-|-|-|-|-|-|-|-|-|-|-|-|-|-|-|-|-|-|-|-|-|-|-|-|-|-|-|-|-|-|-|-|-|-|-|-|-|-|-|-|-|-|-|-|-|-|-|-|-|-|-|-|-|-|-|-|-|-|-|-|-|-|-|-|-|-|-|-|-|-|-|-|-|-|-|-|-|-|-|-|-|-|-|-|-|-		GO:0015698	inorganic anion transport	biological_process	1.6251e-06	0.00048761	15	903	89	23640	GSMUA_AchrUn_randomG21590_001,GSMUA_Achr3G25450_001,GSMUA_Achr5G26070_001,GSMUA_Achr6G12130_001,GSMUA_Achr8G31410_001,GSMUA_Achr4G06890_001,GSMUA_AchrUn_randomG07640_001,GSMUA_Achr1G09950_001,GSMUA_Achr7G11690_001,GSMUA_AchrUn_randomG17880_001,GSMUA_Achr6G02920_001,GSMUA_Achr11G02430_001,GSMUA_Achr11G17230_001,GSMUA_Achr9G01940_001,GSMUA_Achr6G03360_001	-|-|-|-|-|-|-|-|-|-|-|-|-|-|-|		GO:0070003	threonine-type peptidase activity
GO:0016798	hydrolase activity, acting on glycosyl bonds	molecular_function	6.8807e-05	0.019613	44	1012	526	23640	GSMUA_Achr6G21330_001,GSMUA_Achr9G19010_001,GSMUA_Achr6G16190_001,GSMUA_Achr5G21880_001,GSMUA_Achr10G01950_001,GSMUA_Achr4G07520_001,GSMUA_Achr5G19050_001,GSMUA_Achr6G36390_001,GSMUA_Achr4G19910_001,GSMUA_Achr7G20500_001,GSMUA_Achr1G26250_001,GSMUA_Achr9G16420_001,GSMUA_Achr4G29920_001,GSMUA_AchrUn_randomG11990_001,GSMUA_Achr3G05200_001,GSMUA_Achr4G12010_001,GSMUA_Achr7G08960_001,GSMUA_AchrUn_ran…	-|-|-|-|-|-|-|-|-|-|-|-|-|-|-|-|-|-|-|-|-|-|-|-|-|-|-|-|-|-|-|-|-|-|-|-|-|-|-|-|-|-|-|-|		GO:0009507	chloroplast	cellular_component	1.7705e-08	5.0468e-06	107	2173	677	23640	GSMUA_Achr11G17960_001,GSMUA_Achr7G18780_001,GSMUA_Achr11G22790_001,GSMUA_Achr9G24540_001,GSMUA_Achr7G23050_001,GSMUA_Achr3G31630_001,GSMUA_Achr3G21630_001,GSMUA_Achr9G08910_001,GSMUA_Achr5G28730_001,GSMUA_Achr3G21400_001,GSMUA_AchrUn_randomG17810_001,GSMUA_Achr4G31780_001,GSMUA_Achr2G12250_001,GSMUA_Achr10G08490_001,GSMUA_Achr6G28670_001,GSMUA_Achr2G12760_001,GSMUA_Achr9G00010_001,GSMUA_Achr9G18…	-|-|-|-|-|-|-|-|-|-|-|-|-|-|-|-|-|-|-|-|-|-|-|-|-|-|-|-|-|-|-|-|-|-|-|-|-|-|-|-|-|-|-|-|-|-|-|-|-|-|-|-|-|-|-|-|-|-|-|-|-|-|-|-|-|-|-|-|-|-|-|-|-|-|-|-|-|-|-|-|-|-|-|-|-|-|-|-|-|-|-|-|-|-|-|-|-|-|-|-|-|-|-|-|-|-|-|		GO:0019684	photosynthesis, light reaction	biological_process	2.3162e-09	6.6023e-07	37	1903	158	23640	GSMUA_Achr9G22270_001,GSMUA_Achr10G15270_001,GSMUA_Achr2G14960_001,GSMUA_Achr10G16240_001,GSMUA_Achr7G18400_001,GSMUA_Achr1G11820_001,GSMUA_Achr3G02780_001,GSMUA_AchrUn_randomG20800_001,GSMUA_Achr2G00450_001,GSMUA_Achr6G20660_001,GSMUA_Achr2G17170_001,GSMUA_Achr7G13020_001,GSMUA_AchrUn_randomG04500_001,GSMUA_Achr9G18200_001,GSMUA_Achr9G01470_001,GSMUA_Achr3G09130_001,GSMUA_AchrUn_randomG12210_001…	-|-|-|-|-|-|-|-|-|-|-|-|-|-|-|-|-|-|-|-|-|-|-|-|-|-|-|-|-|-|-|-|-|-|-|-|-|		GO:0006810	transport	biological_process	1.9976e-06	0.00056943	145	903	2570	23640	GSMUA_Achr7G11690_001,GSMUA_Achr8G21510_001,GSMUA_Achr1G18290_001,GSMUA_Achr4G21730_001,GSMUA_Achr3G05990_001,GSMUA_Achr6G19930_001,GSMUA_AchrUn_randomG21590_001,GSMUA_Achr11G02710_001,GSMUA_Achr10G06920_001,GSMUA_AchrUn_randomG00160_001,GSMUA_Achr2G12260_001,GSMUA_Achr7G27130_001,GSMUA_Achr9G26850_001,GSMUA_Achr11G24230_001,GSMUA_Achr1G17220_001,GSMUA_Achr4G06590_001,GSMUA_Achr8G09450_001,GSMUA_…	-|-|-|-|-|-|-|-|-|-|-|-|-|-|-|-|-|-|-|-|-|-|-|-|-|-|-|-|-|-|-|-|-|-|-|-|-|-|-|-|-|-|-|-|-|-|-|-|-|-|-|-|-|-|-|-|-|-|-|-|-|-|-|-|-|-|-|-|-|-|-|-|-|-|-|-|-|-|-|-|-|-|-|-|-|-|-|-|-|-|-|-|-|-|-|-|-|-|-|-|-|-|-|-|-|-|-|-|-|-|-|-|-|-|-|-|-|-|-|-|-|-|-|-|-|-|-|-		GO:0009522	photosystem I
GO:0016762	xyloglucan:xyloglucosyl transferase activity	molecular_function	7.3216e-05	0.019877	11	1012	53	23640	GSMUA_AchrUn_randomG06130_001,GSMUA_Achr4G25290_001,GSMUA_Achr10G23480_001,GSMUA_Achr8G30840_001,GSMUA_Achr4G02240_001,GSMUA_Achr5G21880_001,GSMUA_Achr9G13820_001,GSMUA_Achr3G05220_001,GSMUA_Achr4G12010_001,GSMUA_Achr11G17890_001,GSMUA_Achr9G23610_001	-|-|-|-|-|-|-|-|-|-|-|		GO:0008152	metabolic process	biological_process	5.1456e-08	1.3687e-05	1273	2173	12584	23640	GSMUA_Achr9G09170_001,GSMUA_Achr7G19340_001,GSMUA_AchrUn_randomG13020_001,GSMUA_Achr8G20220_001,GSMUA_Achr11G11870_001,GSMUA_Achr4G11260_001,GSMUA_Achr11G02170_001,GSMUA_Achr8G30330_001,GSMUA_Achr2G01790_001,GSMUA_Achr1G02230_001,GSMUA_Achr5G10430_001,GSMUA_Achr7G19100_001,GSMUA_Achr2G06110_001,GSMUA_AchrUn_randomG09800_001,GSMUA_Achr8G30140_001,GSMUA_Achr6G21530_001,GSMUA_AchrUn_randomG06130_001…	-|-|-|-|-|-|-|-|-|-|-|-|-|-|-|-|-|-|-|-|-|-|-|-|-|-|-|-|-|-|-|-|-|-|-|-|-|-|-|-|-|-|-|-|-|-|-|-|-|-|-|-|-|-|-|-|-|-|-|-|-|-|-|-|-|-|-|-|-|-|-|-|-|-|-|-|-|-|-|-|-|-|-|-|-|-|-|-|-|-|-|-|-|-|-|-|-|-|-|-|-|-|-|-|-|-|-|-|-|-|-|-|-|-|-|-|-|-|-|-|-|-|-|-|-|-|-|-		GO:0008150	biological_process	biological_process	3.2291e-07	8.7661e-05	1413	1903	16433	23640	GSMUA_Achr3G07040_001,GSMUA_Achr11G03830_001,GSMUA_Achr10G07430_001,GSMUA_Achr2G01790_001,GSMUA_Achr5G21060_001,GSMUA_AchrUn_randomG24680_001,GSMUA_Achr10G30850_001,GSMUA_Achr11G09480_001,GSMUA_Achr3G06270_001,GSMUA_Achr9G29480_001,GSMUA_Achr4G15720_001,GSMUA_Achr2G11090_001,GSMUA_Achr2G09300_001,GSMUA_Achr5G03930_001,GSMUA_AchrUn_randomG12040_001,GSMUA_Achr10G15210_001,GSMUA_Achr8G23450_001,GSMU…			GO:0016830	carbon-carbon lyase activity	molecular_function	3.4836e-06	0.00094572	16	903	106	23640	GSMUA_Achr1G10510_001,GSMUA_Achr5G19920_001,GSMUA_AchrUn_randomG11220_001,GSMUA_Achr6G26850_001,GSMUA_Achr8G08990_001,GSMUA_Achr8G30730_001,GSMUA_Achr10G25410_001,GSMUA_Achr1G20720_001,GSMUA_Achr8G01230_001,GSMUA_Achr10G24850_001,GSMUA_Achr2G03250_001,GSMUA_Achr11G10340_001,GSMUA_Achr6G06370_001,GSMUA_Achr3G05610_001,GSMUA_Achr5G24230_001,GSMUA_Achr9G20860_001	-|-|-|-|-|-|-|-|-|-|-|-|-|-|-|-|		GO:0055114	oxidation-reduction process
GO:0008238	exopeptidase activity	molecular_function	7.7057e-05	0.019968	12	1012	86	23640	GSMUA_Achr4G15720_001,GSMUA_Achr2G04000_001,GSMUA_Achr1G04560_001,GSMUA_Achr3G25740_001,GSMUA_Achr4G05490_001,GSMUA_Achr4G25790_001,GSMUA_Achr4G09220_001,GSMUA_Achr8G29460_001,GSMUA_Achr5G07980_001,GSMUA_Achr11G01090_001,GSMUA_Achr1G27320_001,GSMUA_Achr6G22150_001	-|-|-|-|-|-|-|-|-|-|-|-|		GO:0043436	oxoacid metabolic process	biological_process	5.6456e-08	1.3687e-05	142	2173	983	23640	GSMUA_Achr8G02490_001,GSMUA_Achr1G11910_001,GSMUA_Achr6G25110_001,GSMUA_Achr9G30870_001,GSMUA_Achr7G12720_001,GSMUA_Achr9G24420_001,GSMUA_Achr4G22700_001,GSMUA_Achr5G20640_001,GSMUA_Achr8G08000_001,GSMUA_Achr6G20510_001,GSMUA_Achr4G25660_001,GSMUA_Achr7G23820_001,GSMUA_Achr1G09070_001,GSMUA_Achr8G29090_001,GSMUA_Achr8G22810_001,GSMUA_Achr11G26250_001,GSMUA_Achr7G12310_001,GSMUA_Achr5G18480_001,GS…	-|-|-|-|-|-|-|-|-|-|-|-|-|-|-|-|-|-|-|-|-|-|-|-|-|-|-|-|-|-|-|-|-|-|-|-|-|-|-|-|-|-|-|-|-|-|-|-|-|-|-|-|-|-|-|-|-|-|-|-|-|-|-|-|-|-|-|-|-|-|-|-|-|-|-|-|-|-|-|-|-|-|-|-|-|-|-|-|-|-|-|-|-|-|-|-|-|-|-|-|-|-|-|-|-|-|-|-|-|-|-|-|-|-|-|-|-|-|-|-|-|-|-|-|-|-|-|-		UA_Achr4G10550_001,GSMUA_Achr5G14850_001,GSMUA_Achr8G27260_001,GSMUA_Achr6G26510_001,GSMUA_Achr11G04370_001,GSMUA_Achr1G20770_001,GSMUA_Achr3G31220_001,GSMUA_Achr1G14430_001,GSMUA_Achr10G19650_001,GSMUA_Achr2G21870_001,GSMUA_Achr9G18290_001	-|-|-|-|-|-|-|-|-|-|-|-|-|-|-|-|-|-|-|-|-|-|-|-|-|-|-|-|-|-|-|-|-|-|-|-|-|-|-|-|-|-|-|-|-|-|-|-|-|-|-|-|-|-|-|-|-|-|-|-|-|-|-|-|-|-|-|-|-|-|-|-|-|-|-|-|-|-|-|-|-|-|-|-|-|-|-|-|-|-|-|-|-|-|-|-|-|-|-|-|-|-|-|-|-|-|-|-|-|-|-|-|-|-|-|-|-|-|-|-|-|-|-|-|-|-|-|-											GO:0051179	localization	biological_process	3.9261e-06	0.0010174	148	903	2661	23640	GSMUA_Achr5G06140_001,GSMUA_Achr7G21610_001,GSMUA_Achr6G26910_001,GSMUA_Achr2G16100_001,GSMUA_Achr6G06370_001,GSMUA_Achr4G18720_001,GSMUA_Achr1G09940_001,GSMUA_Achr10G30810_001,GSMUA_Achr5G13570_001,GSMUA_Achr7G00490_001,GSMUA_Achr4G06400_001,GSMUA_Achr2G03150_001,GSMUA_Achr8G11150_001,GSMUA_Achr9G03180_001,GSMUA_Achr4G25890_001,GSMUA_Achr9G15350_001,GSMUA_Achr11G17230_001,GSMUA_Achr6G12130_001,G…	-|-|-|-|-|-|-|-|-|-|-|-|-|-|-|-|-|-|-|-|-|-|-|-|-|-|-|-|-|-|-|-|-|-|-|-|-|-|-|-|-|-|-|-|-|-|-|-|-|-|-|-|-|-|-|-|-|-|-|-|-|-|-|-|-|-|-|-|-|-|-|-|-|-|-|-|-|-|-|-|-|-|-|-|-|-|-|-|-|-|-|-|-|-|-|-|-|-|-|-|-|-|-|-|-|-|-|-|-|-|-|-|-|-|-|-|-|-|-|-|-|-|-|-|-|-|-|-		GO:0008150	biological_process
GO:0006022	aminoglycan metabolic process	biological_process	9.0187e-05	0.022355	8	1012	33	23640	GSMUA_Achr1G07320_001,GSMUA_Achr5G12370_001,GSMUA_Achr6G36390_001,GSMUA_Achr5G19050_001,GSMUA_Achr3G26900_001,GSMUA_Achr6G21330_001,GSMUA_Achr3G26910_001,GSMUA_AchrUn_randomG11990_001	-|-|-|-|-|-|-|-|		GO:0008150	biological_process	biological_process	5.7238e-08	1.3687e-05	1619	2173	16433	23640	GSMUA_Achr8G20930_001,GSMUA_Achr4G20400_001,GSMUA_Achr7G21890_001,GSMUA_Achr9G30140_001,GSMUA_Achr1G17580_001,GSMUA_Achr1G10990_001,GSMUA_Achr4G04850_001,GSMUA_Achr11G25550_001,GSMUA_Achr8G20180_001,GSMUA_Achr2G03370_001,GSMUA_Achr5G04570_001,GSMUA_Achr1G22690_001,GSMUA_Achr6G00360_001,GSMUA_Achr8G10350_001,GSMUA_Achr4G30740_001,GSMUA_Achr3G10960_001,GSMUA_Achr7G05900_001,GSMUA_Achr4G02230_001,GS…			GO:0019773	proteasome core complex, alpha-subunit complex	cellular_component	4.6266e-07	0.00011989	9	1903	15	23640	GSMUA_Achr10G17500_001,GSMUA_Achr2G03470_001,GSMUA_Achr8G23960_001,GSMUA_Achr11G09190_001,GSMUA_Achr11G07170_001,GSMUA_Achr8G13980_001,GSMUA_Achr4G10040_001,GSMUA_Achr10G20580_001,GSMUA_Achr5G19360_001	-|-|-|-|-|-|-|-|-|		GO:0009055	electron carrier activity	molecular_function	4.4192e-06	0.0010954	39	903	497	23640	GSMUA_Achr11G01670_001,GSMUA_Achr3G22070_001,GSMUA_Achr5G10370_001,GSMUA_Achr1G14520_001,GSMUA_Achr8G22780_001,GSMUA_Achr9G15310_001,GSMUA_Achr4G25410_001,GSMUA_Achr6G03570_001,GSMUA_AchrUn_randomG12160_001,GSMUA_Achr11G15150_001,GSMUA_Achr4G29440_001,GSMUA_Achr8G24010_001,GSMUA_Achr3G06970_001,GSMUA_Achr3G31290_001,GSMUA_Achr10G11100_001,GSMUA_Achr3G22060_001,GSMUA_Achr5G08810_001,GSMUA_Achr3G31…	-|-|-|-|-|-|-|-|-|-|-|-|-|-|-|-|-|-|-|-|-|-|-|-|-|-|-|-|-|-|-|-|-|-|-|-|-|-|-|		GO:0009523	photosystem II
GO:0006040	amino sugar metabolic process	biological_process	0.00014856	0.035288	7	1012	26	23640	GSMUA_Achr3G26900_001,GSMUA_Achr1G07320_001,GSMUA_Achr6G36390_001,GSMUA_AchrUn_randomG11990_001,GSMUA_Achr3G26910_001,GSMUA_Achr5G19050_001,GSMUA_Achr6G21330_001	-|-|-|-|-|-|-|		_Achr5G25430_001,GSMUA_Achr7G18400_001,GSMUA_Achr6G11120_001,GSMUA_Achr9G00290_001,GSMUA_Achr5G23010_001,GSMUA_Achr5G23780_001,GSMUA_Achr10G29540_001,GSMUA_Achr5G20950_001,GSMUA_Achr6G02240_001,GSMUA_Achr8G15030_001,GSMUA_Achr7G10720_001,GSMUA_Achr10G12920_001,GSMUA_Achr9G12210_001,GSMUA_Achr8G05700_001,GSMUA_Achr7G16890_001,GSMUA_Achr8G09200_001,GSMUA_Achr11G12230_001,GSMUA_Achr8G10500_001,GSMUA…	-|-|-|-|-|-|-|-|-|-|-|-|-|-|-|-|-|-|-|-|-|-|-|-|-|-|-|-|-|-|-|-|-|-|-|-|-|-|-|-|-|-|-|-|-|-|-|-|-|-|-|-|-|-|-|-|-|-|-|-|-|-|-|-|-|-|-|-|-|-|-|-|-|-|-|-|-|-|-|-|-|-|-|-|-|-|-|-|-|-|-|-|-|-|-|-|-|-|-|-|-|-|-|-|-|-|-|-|-|-|-|-|-|-|-|-|-|-|-|-|-|-|-|-|-|-|-|-											GO:0020037	heme binding	molecular_function	1.4846e-06	0.00036799	66	1903	456	23640	GSMUA_Achr2G08560_001,GSMUA_Achr7G11330_001,GSMUA_Achr5G15690_001,GSMUA_Achr3G13770_001,GSMUA_Achr7G17780_001,GSMUA_Achr7G18320_001,GSMUA_Achr3G02950_001,GSMUA_Achr6G21530_001,GSMUA_AchrUn_randomG13290_001,GSMUA_Achr6G33120_001,GSMUA_Achr6G30470_001,GSMUA_Achr11G26490_001,GSMUA_Achr1G03810_001,GSMUA_Achr11G21180_001,GSMUA_Achr10G25880_001,GSMUA_Achr5G12420_001,GSMUA_Achr9G26660_001,GSMUA_Achr10G1…	-|-|-|-|-|-|-|-|-|-|-|-|-|-|-|-|-|-|-|-|-|-|-|-|-|-|-|-|-|-|-|-|-|-|-|-|-|-|-|-|-|-|-|-|-|-|-|-|-|-|-|-|-|-|-|-|-|-|-|-|-|-|-|-|-|-|		GO:0010264	myo-inositol hexakisphosphate biosynthetic process	biological_process	2.114e-05	0.0048207	7	903	23	23640	GSMUA_Achr6G00150_001,GSMUA_Achr9G04260_001,GSMUA_Achr7G18880_001,GSMUA_Achr10G06560_001,GSMUA_AchrUn_randomG12100_001,GSMUA_Achr7G24590_001,GSMUA_Achr3G01420_001	-|-|-|-|-|-|-|		GO:0000502	proteasome complex
GO:0008150	biological_process	biological_process	0.00020902	0.047666	748	1012	16433	23640	GSMUA_Achr6G24500_001,GSMUA_Achr8G17390_001,GSMUA_Achr8G01760_001,GSMUA_Achr10G29550_001,GSMUA_Achr5G04080_001,GSMUA_Achr2G14310_001,GSMUA_Achr4G10400_001,GSMUA_Achr11G23360_001,GSMUA_Achr11G15850_001,GSMUA_Achr4G17970_001,GSMUA_Achr10G20900_001,GSMUA_Achr7G25630_001,GSMUA_Achr3G12000_001,GSMUA_Achr3G05890_001,GSMUA_Achr10G28110_001,GSMUA_Achr2G07290_001,GSMUA_Achr6G25740_001,GSMUA_Achr7G16890_00…	-|-|-|-|-|-|-|-|-|-|-|-|-|-|-|-|-|-|-|-|-|-|-|-|-|-|-|-|-|-|-|-|-|-|-|-|-|-|-|-|-|-|-|-|-|-|-|-|-|-|-|-|-|-|-|-|-|-|-|-|-|-|-|-|-|-|-|-|-|-|-|-|-|-|-|-|-|-|-|-|-|-|-|-|-|-|-|-|-|-|-|-|-|-|-|-|-|-|-|-|-|-|-|-|-|-|-|-|-|-|-|-|-|-|-|-|-|-|-|-|-|-|-|-|-|-|-|-		GO:0009536	plastid	cellular_component	5.8116e-08	1.3687e-05	108	2173	701	23640	GSMUA_Achr9G08910_001,GSMUA_Achr5G28730_001,GSMUA_Achr3G31630_001,GSMUA_Achr3G21630_001,GSMUA_Achr7G23050_001,GSMUA_Achr9G24540_001,GSMUA_Achr11G22790_001,GSMUA_Achr11G17960_001,GSMUA_Achr7G18780_001,GSMUA_Achr9G19900_001,GSMUA_Achr1G13990_001,GSMUA_Achr3G11780_001,GSMUA_Achr9G00010_001,GSMUA_Achr6G28670_001,GSMUA_Achr2G12760_001,GSMUA_Achr9G18200_001,GSMUA_Achr4G31780_001,GSMUA_AchrUn_randomG178…	-|-|-|-|-|-|-|-|-|-|-|-|-|-|-|-|-|-|-|-|-|-|-|-|-|-|-|-|-|-|-|-|-|-|-|-|-|-|-|-|-|-|-|-|-|-|-|-|-|-|-|-|-|-|-|-|-|-|-|-|-|-|-|-|-|-|-|-|-|-|-|-|-|-|-|-|-|-|-|-|-|-|-|-|-|-|-|-|-|-|-|-|-|-|-|-|-|-|-|-|-|-|-|-|-|-|-|-|		GO:0042651	thylakoid membrane	cellular_component	1.6483e-06	0.00039154	25	1903	110	23640	GSMUA_AchrUn_randomG18720_001,GSMUA_Achr9G22270_001,GSMUA_Achr7G18400_001,GSMUA_Achr4G23600_001,GSMUA_Achr2G12530_001,GSMUA_Achr2G17170_001,GSMUA_Achr10G08490_001,GSMUA_Achr3G25330_001,GSMUA_Achr5G04170_001,GSMUA_Achr6G06290_001,GSMUA_Achr4G31780_001,GSMUA_Achr7G13020_001,GSMUA_Achr3G11780_001,GSMUA_Achr4G31670_001,GSMUA_Achr8G04880_001,GSMUA_Achr11G08930_001,GSMUA_Achr1G04570_001,GSMUA_AchrUn_ra…	-|-|-|-|-|-|-|-|-|-|-|-|-|-|-|-|-|-|-|-|-|-|-|-|-|		GO:0033517	myo-inositol hexakisphosphate metabolic process	biological_process	2.114e-05	0.0048207	7	903	23	23640	GSMUA_Achr10G06560_001,GSMUA_Achr7G18880_001,GSMUA_AchrUn_randomG12100_001,GSMUA_Achr6G00150_001,GSMUA_Achr9G04260_001,GSMUA_Achr7G24590_001,GSMUA_Achr3G01420_001	-|-|-|-|-|-|-|		GO:0016491	oxidoreductase activity
GO:0010333	terpene synthase activity	molecular_function	0.00023571	0.051683	11	1012	62	23640	GSMUA_Achr2G03420_001,GSMUA_AchrUn_randomG27450_001,GSMUA_AchrUn_randomG20470_001,GSMUA_Achr7G19220_001,GSMUA_Achr7G19240_001,GSMUA_AchrUn_randomG13720_001,GSMUA_AchrUn_randomG27430_001,GSMUA_AchrUn_randomG23910_001,GSMUA_Achr7G19200_001,GSMUA_Achr10G20900_001,GSMUA_Achr7G19250_001	-|-|-|-|-|-|-|-|-|-|-|		GO:0006082	organic acid metabolic process	biological_process	6.0022e-08	1.3687e-05	142	2173	984	23640	GSMUA_Achr1G14430_001,GSMUA_Achr11G21520_001,GSMUA_Achr9G16020_001,GSMUA_Achr10G23080_001,GSMUA_Achr1G04740_001,GSMUA_Achr3G25150_001,GSMUA_Achr6G00150_001,GSMUA_AchrUn_randomG19370_001,GSMUA_Achr8G00070_001,GSMUA_Achr9G28630_001,GSMUA_Achr9G20860_001,GSMUA_Achr9G09040_001,GSMUA_Achr8G22550_001,GSMUA_AchrUn_randomG14840_001,GSMUA_Achr10G24620_001,GSMUA_Achr6G25100_001,GSMUA_Achr11G22790_001,GSMUA…	-|-|-|-|-|-|-|-|-|-|-|-|-|-|-|-|-|-|-|-|-|-|-|-|-|-|-|-|-|-|-|-|-|-|-|-|-|-|-|-|-|-|-|-|-|-|-|-|-|-|-|-|-|-|-|-|-|-|-|-|-|-|-|-|-|-|-|-|-|-|-|-|-|-|-|-|-|-|-|-|-|-|-|-|-|-|-|-|-|-|-|-|-|-|-|-|-|-|-|-|-|-|-|-|-|-|-|-|-|-|-|-|-|-|-|-|-|-|-|-|-|-|-|-|-|-|-|-		GO:0006091	generation of precursor metabolites and energy	biological_process	1.942e-06	0.00044285	58	1903	382	23640	GSMUA_Achr9G22270_001,GSMUA_Achr10G15270_001,GSMUA_Achr10G16240_001,GSMUA_Achr2G14960_001,GSMUA_Achr5G19920_001,GSMUA_Achr7G18400_001,GSMUA_Achr1G11820_001,GSMUA_Achr6G20510_001,GSMUA_Achr3G02780_001,GSMUA_AchrUn_randomG20800_001,GSMUA_Achr2G00450_001,GSMUA_Achr6G20660_001,GSMUA_Achr5G00330_001,GSMUA_Achr6G14490_001,GSMUA_Achr2G17170_001,GSMUA_Achr1G08270_001,GSMUA_Achr7G13020_001,GSMUA_Achr10G15…	-|-|-|-|-|-|-|-|-|-|-|-|-|-|-|-|-|-|-|-|-|-|-|-|-|-|-|-|-|-|-|-|-|-|-|-|-|-|-|-|-|-|-|-|-|-|-|-|-|-|-|-|-|-|-|-|-|-|		GO:0043647	inositol phosphate metabolic process	biological_process	2.6967e-05	0.005913	8	903	32	23640	GSMUA_Achr9G04260_001,GSMUA_Achr10G06560_001,GSMUA_Achr7G18880_001,GSMUA_Achr2G12150_001,GSMUA_Achr7G24590_001,GSMUA_Achr3G01420_001,GSMUA_Achr6G00150_001,GSMUA_AchrUn_randomG12100_001	-|-|-|-|-|-|-|-|		GO:0044710	single-organism metabolic process
GO:0046906	tetrapyrrole binding	molecular_function	0.00025394	0.05362	43	1012	491	23640	GSMUA_Achr4G02020_001,GSMUA_Achr1G01940_001,GSMUA_Achr2G11390_001,GSMUA_Achr5G10380_001,GSMUA_Achr3G06270_001,GSMUA_Achr3G14360_001,GSMUA_Achr10G11100_001,GSMUA_Achr5G09230_001,GSMUA_AchrUn_randomG22170_001,GSMUA_Achr2G13300_001,GSMUA_Achr2G08560_001,GSMUA_Achr3G31250_001,GSMUA_Achr4G28130_001,GSMUA_Achr10G27870_001,GSMUA_AchrUn_randomG17060_001,GSMUA_Achr11G26490_001,GSMUA_Achr9G05220_001,GSMUA_…	-|-|-|-|-|-|-|-|-|-|-|-|-|-|-|-|-|-|-|-|-|-|-|-|-|-|-|-|-|-|-|-|-|-|-|-|-|-|-|-|-|-|-|		GO:0019752	carboxylic acid metabolic process	biological_process	7.2121e-08	1.5814e-05	140	2173	970	23640	GSMUA_Achr10G23080_001,GSMUA_Achr1G04740_001,GSMUA_Achr1G14430_001,GSMUA_Achr9G16020_001,GSMUA_Achr11G21520_001,GSMUA_Achr8G00070_001,GSMUA_Achr9G28630_001,GSMUA_Achr9G20860_001,GSMUA_Achr9G09040_001,GSMUA_Achr6G00150_001,GSMUA_Achr3G25150_001,GSMUA_AchrUn_randomG19370_001,GSMUA_AchrUn_randomG14840_001,GSMUA_Achr8G22550_001,GSMUA_Achr6G00720_001,GSMUA_Achr11G22790_001,GSMUA_Achr6G25100_001,GSMUA_…	-|-|-|-|-|-|-|-|-|-|-|-|-|-|-|-|-|-|-|-|-|-|-|-|-|-|-|-|-|-|-|-|-|-|-|-|-|-|-|-|-|-|-|-|-|-|-|-|-|-|-|-|-|-|-|-|-|-|-|-|-|-|-|-|-|-|-|-|-|-|-|-|-|-|-|-|-|-|-|-|-|-|-|-|-|-|-|-|-|-|-|-|-|-|-|-|-|-|-|-|-|-|-|-|-|-|-|-|-|-|-|-|-|-|-|-|-|-|-|-|-|-|-|-|-|-|-|-		GO:0016682	oxidoreductase activity, acting on diphenols and related substances as donors, oxygen as acceptor	molecular_function	5.9861e-06	0.0013126	9	1903	19	23640	GSMUA_Achr1G27810_001,GSMUA_Achr6G01300_001,GSMUA_AchrUn_randomG22730_001,GSMUA_AchrUn_randomG25220_001,GSMUA_Achr1G27800_001,GSMUA_Achr6G01170_001,GSMUA_Achr10G20540_001,GSMUA_Achr7G03450_001,GSMUA_AchrUn_randomG22740_001	-|-|-|-|-|-|-|-|-|		GO:0032958	inositol phosphate biosynthetic process	biological_process	2.9102e-05	0.0061447	7	903	24	23640	GSMUA_Achr7G24590_001,GSMUA_Achr3G01420_001,GSMUA_Achr7G18880_001,GSMUA_Achr10G06560_001,GSMUA_AchrUn_randomG12100_001,GSMUA_Achr6G00150_001,GSMUA_Achr9G04260_001	-|-|-|-|-|-|-|		GO:0009579	thylakoid
GO:0008152	metabolic process	biological_process	0.0002643	0.053814	589	1012	12584	23640	GSMUA_AchrUn_randomG17070_001,GSMUA_Achr8G16600_001,GSMUA_Achr3G03100_001,GSMUA_Achr1G13490_001,GSMUA_Achr5G24180_001,GSMUA_Achr11G06640_001,GSMUA_Achr11G23630_001,GSMUA_AchrUn_randomG08300_001,GSMUA_Achr9G29420_001,GSMUA_Achr4G23520_001,GSMUA_Achr5G01330_001,GSMUA_Achr2G12720_001,GSMUA_Achr9G26150_001,GSMUA_Achr5G10380_001,GSMUA_Achr11G14940_001,GSMUA_Achr6G32780_001,GSMUA_Achr10G14350_001,GSMUA…	-|-|-|-|-|-|-|-|-|-|-|-|-|-|-|-|-|-|-|-|-|-|-|-|-|-|-|-|-|-|-|-|-|-|-|-|-|-|-|-|-|-|-|-|-|-|-|-|-|-|-|-|-|-|-|-|-|-|-|-|-|-|-|-|-|-|-|-|-|-|-|-|-|-|-|-|-|-|-|-|-|-|-|-|-|-|-|-|-|-|-|-|-|-|-|-|-|-|-|-|-|-|-|-|-|-|-|-|-|-|-|-|-|-|-|-|-|-|-|-|-|-|-|-|-|-|-|-		GO:0044283	small molecule biosynthetic process	biological_process	8.1905e-08	1.7294e-05	100	2173	637	23640	GSMUA_Achr7G25660_001,GSMUA_Achr2G03220_001,GSMUA_Achr3G17170_001,GSMUA_Achr9G04590_001,GSMUA_Achr6G21410_001,GSMUA_Achr8G21860_001,GSMUA_Achr10G29540_001,GSMUA_Achr3G01420_001,GSMUA_Achr5G20990_001,GSMUA_Achr8G20930_001,GSMUA_Achr7G06960_001,GSMUA_Achr4G10550_001,GSMUA_Achr5G07360_001,GSMUA_Achr11G22840_001,GSMUA_Achr3G09130_001,GSMUA_Achr11G15860_001,GSMUA_Achr4G09860_001,GSMUA_Achr3G24700_001,…	-|-|-|-|-|-|-|-|-|-|-|-|-|-|-|-|-|-|-|-|-|-|-|-|-|-|-|-|-|-|-|-|-|-|-|-|-|-|-|-|-|-|-|-|-|-|-|-|-|-|-|-|-|-|-|-|-|-|-|-|-|-|-|-|-|-|-|-|-|-|-|-|-|-|-|-|-|-|-|-|-|-|-|-|-|-|-|-|-|-|-|-|-|-|-|-|-|-|-|-|		GO:0044425	membrane part	cellular_component	2.2357e-05	0.0047207	282	1903	2789	23640	GSMUA_Achr2G03980_001,GSMUA_AchrUn_randomG10050_001,GSMUA_Achr4G30790_001,GSMUA_Achr2G02640_001,GSMUA_Achr1G27810_001,GSMUA_Achr5G15890_001,GSMUA_Achr7G12310_001,GSMUA_Achr7G21250_001,GSMUA_Achr1G22710_001,GSMUA_Achr10G08490_001,GSMUA_Achr4G11150_001,GSMUA_Achr8G28250_001,GSMUA_Achr6G31250_001,GSMUA_Achr4G32050_001,GSMUA_Achr6G24940_001,GSMUA_Achr11G02670_001,GSMUA_Achr5G21940_001,GSMUA_Achr4G250…	-|-|-|-|-|-|-|-|-|-|-|-|-|-|-|-|-|-|-|-|-|-|-|-|-|-|-|-|-|-|-|-|-|-|-|-|-|-|-|-|-|-|-|-|-|-|-|-|-|-|-|-|-|-|-|-|-|-|-|-|-|-|-|-|-|-|-|-|-|-|-|-|-|-|-|-|-|-|-|-|-|-|-|-|-|-|-|-|-|-|-|-|-|-|-|-|-|-|-|-|-|-|-|-|-|-|-|-|-|-|-|-|-|-|-|-|-|-|-|-|-|-|-|-|-|-|-|-		GO:0006812	cation transport	biological_process	3.0837e-05	0.0062787	45	903	617	23640	GSMUA_Achr6G14330_001,GSMUA_Achr8G31410_001,GSMUA_Achr2G12260_001,GSMUA_Achr5G26070_001,GSMUA_Achr11G02710_001,GSMUA_Achr10G25430_001,GSMUA_Achr3G04460_001,GSMUA_Achr5G22660_001,GSMUA_Achr8G21510_001,GSMUA_Achr6G28670_001,GSMUA_Achr4G18000_001,GSMUA_Achr8G03230_001,GSMUA_Achr7G13900_001,GSMUA_Achr4G06590_001,GSMUA_Achr10G05350_001,GSMUA_Achr10G20280_001,GSMUA_Achr10G05360_001,GSMUA_AchrUn_randomG…	-|-|-|-|-|-|-|-|-|-|-|-|-|-|-|-|-|-|-|-|-|-|-|-|-|-|-|-|-|-|-|-|-|-|-|-|-|-|-|-|-|-|-|-|-|		GO:0043228	non-membrane-bounded organelle
GO:0005506	iron ion binding	molecular_function	0.00029556	0.058103	37	1012	424	23640	GSMUA_Achr5G10380_001,GSMUA_Achr2G11390_001,GSMUA_Achr1G01940_001,GSMUA_Achr10G11100_001,GSMUA_Achr10G00230_001,GSMUA_Achr2G13300_001,GSMUA_AchrUn_randomG22170_001,GSMUA_AchrUn_randomG23790_001,GSMUA_Achr11G01850_001,GSMUA_Achr10G12180_001,GSMUA_Achr11G26490_001,GSMUA_Achr4G28130_001,GSMUA_AchrUn_randomG17060_001,GSMUA_Achr11G23780_001,GSMUA_Achr2G08560_001,GSMUA_Achr3G31250_001,GSMUA_Achr4G25410…	-|-|-|-|-|-|-|-|-|-|-|-|-|-|-|-|-|-|-|-|-|-|-|-|-|-|-|-|-|-|-|-|-|-|-|-|-|		GO:0010207	photosystem II assembly	biological_process	8.5067e-08	1.732e-05	24	2173	78	23640	GSMUA_Achr7G13020_001,GSMUA_Achr8G21860_001,GSMUA_Achr2G17170_001,GSMUA_Achr5G16270_001,GSMUA_Achr7G24590_001,GSMUA_Achr6G26770_001,GSMUA_Achr8G20930_001,GSMUA_Achr1G13990_001,GSMUA_Achr3G09130_001,GSMUA_Achr1G18290_001,GSMUA_AchrUn_randomG12210_001,GSMUA_Achr6G34960_001,GSMUA_Achr8G22550_001,GSMUA_Achr2G12250_001,GSMUA_Achr10G08490_001,GSMUA_Achr4G27570_001,GSMUA_Achr9G12190_001,GSMUA_Achr8G0007…	-|-|-|-|-|-|-|-|-|-|-|-|-|-|-|-|-|-|-|-|-|-|-|-|		GO:0009535	chloroplast thylakoid membrane	cellular_component	2.5543e-05	0.0050214	20	1903	90	23640	GSMUA_Achr3G11780_001,GSMUA_Achr8G04880_001,GSMUA_Achr11G08930_001,GSMUA_AchrUn_randomG12210_001,GSMUA_Achr10G29290_001,GSMUA_AchrUn_randomG10050_001,GSMUA_Achr9G24540_001,GSMUA_Achr10G30850_001,GSMUA_Achr8G22550_001,GSMUA_AchrUn_randomG18720_001,GSMUA_Achr9G22270_001,GSMUA_Achr7G18400_001,GSMUA_Achr4G23600_001,GSMUA_Achr2G12530_001,GSMUA_Achr2G17170_001,GSMUA_Achr3G25330_001,GSMUA_Achr6G06290_00…	-|-|-|-|-|-|-|-|-|-|-|-|-|-|-|-|-|-|-|-|		GO:0006879	cellular iron ion homeostasis	biological_process	3.8017e-05	0.0074737	4	903	6	23640	GSMUA_Achr11G10730_001,GSMUA_Achr8G31410_001,GSMUA_Achr5G29460_001,GSMUA_Achr11G23780_001	-|-|-|-|		GO:0043232	intracellular non-membrane-bounded organelle
GO:0015977	carbon fixation	biological_process	0.00030814	0.058558	4	1012	10	23640	GSMUA_Achr6G09710_001,GSMUA_Achr6G14490_001,GSMUA_Achr10G25410_001,GSMUA_Achr10G19930_001	-|-|-|-|		GO:0016053	organic acid biosynthetic process	biological_process	2.2149e-07	4.209e-05	86	2173	536	23640	GSMUA_Achr9G17480_001,GSMUA_Achr3G01530_001,GSMUA_Achr3G05610_001,GSMUA_Achr7G12440_001,GSMUA_Achr3G02260_001,GSMUA_Achr9G03480_001,GSMUA_Achr2G13680_001,GSMUA_Achr2G16640_001,GSMUA_Achr8G30880_001,GSMUA_Achr8G12220_001,GSMUA_Achr5G18560_001,GSMUA_AchrUn_randomG29190_001,GSMUA_Achr3G07400_001,GSMUA_Achr8G33150_001,GSMUA_AchrUn_randomG23340_001,GSMUA_Achr3G12780_001,GSMUA_Achr6G36270_001,GSMUA_Ach…	-|-|-|-|-|-|-|-|-|-|-|-|-|-|-|-|-|-|-|-|-|-|-|-|-|-|-|-|-|-|-|-|-|-|-|-|-|-|-|-|-|-|-|-|-|-|-|-|-|-|-|-|-|-|-|-|-|-|-|-|-|-|-|-|-|-|-|-|-|-|-|-|-|-|-|-|-|-|-|-|-|-|-|-|-|-|		GO:0055035	plastid thylakoid membrane	cellular_component	2.5543e-05	0.0050214	20	1903	90	23640	GSMUA_Achr8G22550_001,GSMUA_Achr10G30850_001,GSMUA_Achr9G24540_001,GSMUA_AchrUn_randomG12210_001,GSMUA_Achr10G29290_001,GSMUA_AchrUn_randomG10050_001,GSMUA_Achr11G08930_001,GSMUA_Achr3G11780_001,GSMUA_Achr8G04880_001,GSMUA_Achr4G31780_001,GSMUA_Achr5G04170_001,GSMUA_Achr6G06290_001,GSMUA_Achr7G13020_001,GSMUA_Achr2G12530_001,GSMUA_Achr3G25330_001,GSMUA_Achr2G17170_001,GSMUA_Achr4G23600_001,GSMUA_…	-|-|-|-|-|-|-|-|-|-|-|-|-|-|-|-|-|-|-|-|		GO:0072330	monocarboxylic acid biosynthetic process	biological_process	4.1878e-05	0.0079583	22	903	219	23640	GSMUA_Achr8G12220_001,GSMUA_Achr8G08000_001,GSMUA_Achr9G19250_001,GSMUA_Achr3G00990_001,GSMUA_Achr10G26550_001,GSMUA_Achr5G07360_001,GSMUA_Achr1G11910_001,GSMUA_Achr11G21520_001,GSMUA_Achr7G12440_001,GSMUA_Achr3G01530_001,GSMUA_Achr5G18560_001,GSMUA_Achr6G25090_001,GSMUA_Achr6G25100_001,GSMUA_Achr5G04350_001,GSMUA_Achr7G08410_001,GSMUA_Achr6G25080_001,GSMUA_Achr8G06890_001,GSMUA_Achr1G14520_001,G…	-|-|-|-|-|-|-|-|-|-|-|-|-|-|-|-|-|-|-|-|-|-|		GO:1901575	organic substance catabolic process
GO:0020037	heme binding	molecular_function	0.00038091	0.07005	40	1012	456	23640	GSMUA_AchrUn_randomG17060_001,GSMUA_Achr10G27870_001,GSMUA_Achr4G28130_001,GSMUA_Achr2G08560_001,GSMUA_Achr3G31250_001,GSMUA_Achr9G05220_001,GSMUA_Achr9G15480_001,GSMUA_Achr11G01850_001,GSMUA_Achr11G26490_001,GSMUA_Achr2G13300_001,GSMUA_AchrUn_randomG22170_001,GSMUA_Achr3G14360_001,GSMUA_Achr10G11100_001,GSMUA_Achr1G01940_001,GSMUA_Achr2G11390_001,GSMUA_Achr4G02020_001,GSMUA_Achr3G06270_001,GSMUA…	-|-|-|-|-|-|-|-|-|-|-|-|-|-|-|-|-|-|-|-|-|-|-|-|-|-|-|-|-|-|-|-|-|-|-|-|-|-|-|-|		GO:0046394	carboxylic acid biosynthetic process	biological_process	2.2149e-07	4.209e-05	86	2173	536	23640	GSMUA_Achr1G12250_001,GSMUA_Achr10G26550_001,GSMUA_Achr5G28730_001,GSMUA_Achr8G06890_001,GSMUA_Achr4G21470_001,GSMUA_Achr6G25100_001,GSMUA_Achr6G00720_001,GSMUA_Achr3G13360_001,GSMUA_Achr2G21450_001,GSMUA_Achr3G11780_001,GSMUA_Achr1G26660_001,GSMUA_Achr4G02980_001,GSMUA_Achr6G25080_001,GSMUA_Achr5G05550_001,GSMUA_Achr1G13990_001,GSMUA_AchrUn_randomG18090_001,GSMUA_Achr2G07670_001,GSMUA_Achr3G1741…	-|-|-|-|-|-|-|-|-|-|-|-|-|-|-|-|-|-|-|-|-|-|-|-|-|-|-|-|-|-|-|-|-|-|-|-|-|-|-|-|-|-|-|-|-|-|-|-|-|-|-|-|-|-|-|-|-|-|-|-|-|-|-|-|-|-|-|-|-|-|-|-|-|-|-|-|-|-|-|-|-|-|-|-|-|-|		GO:0005506	iron ion binding	molecular_function	4.6466e-05	0.0088302	58	1903	424	23640	GSMUA_Achr3G19530_001,GSMUA_Achr11G07080_001,GSMUA_Achr3G08520_001,GSMUA_Achr3G31300_001,GSMUA_Achr3G00990_001,GSMUA_Achr6G03550_001,GSMUA_Achr3G22060_001,GSMUA_Achr1G01940_001,GSMUA_Achr4G28130_001,GSMUA_Achr5G10380_001,GSMUA_Achr6G31800_001,GSMUA_Achr3G12520_001,GSMUA_Achr5G10370_001,GSMUA_Achr3G31290_001,GSMUA_Achr11G24970_001,GSMUA_AchrUn_randomG22170_001,GSMUA_Achr4G25410_001,GSMUA_Achr8G048…	-|-|-|-|-|-|-|-|-|-|-|-|-|-|-|-|-|-|-|-|-|-|-|-|-|-|-|-|-|-|-|-|-|-|-|-|-|-|-|-|-|-|-|-|-|-|-|-|-|-|-|-|-|-|-|-|-|-|		GO:0016829	lyase activity	molecular_function	4.6099e-05	0.0084778	29	903	333	23640	GSMUA_Achr8G01230_001,GSMUA_Achr1G20720_001,GSMUA_Achr10G25410_001,GSMUA_Achr6G26850_001,GSMUA_Achr5G18560_001,GSMUA_Achr4G14900_001,GSMUA_Achr9G14590_001,GSMUA_Achr8G30730_001,GSMUA_Achr8G08990_001,GSMUA_AchrUn_randomG11220_001,GSMUA_Achr6G27350_001,GSMUA_Achr3G06240_001,GSMUA_Achr1G10510_001,GSMUA_Achr5G19920_001,GSMUA_Achr11G18660_001,GSMUA_Achr5G24230_001,GSMUA_Achr3G05610_001,GSMUA_Achr9G208…	-|-|-|-|-|-|-|-|-|-|-|-|-|-|-|-|-|-|-|-|-|-|-|-|-|-|-|-|-|		GO:0044391	ribosomal subunit
GO:0004497	monooxygenase activity	molecular_function	0.00041354	0.072128	26	1012	255	23640	GSMUA_AchrUn_randomG22170_001,GSMUA_Achr3G19530_001,GSMUA_Achr3G08520_001,GSMUA_Achr8G05020_001,GSMUA_Achr2G23050_001,GSMUA_Achr7G18320_001,GSMUA_Achr3G31300_001,GSMUA_Achr5G10370_001,GSMUA_Achr3G08830_001,GSMUA_Achr11G26490_001,GSMUA_Achr11G01850_001,GSMUA_Achr3G31250_001,GSMUA_Achr2G08560_001,GSMUA_Achr10G16690_001,GSMUA_Achr7G06590_001,GSMUA_AchrUn_randomG17060_001,GSMUA_Achr5G10380_001,GSMUA_…	-|-|-|-|-|-|-|-|-|-|-|-|-|-|-|-|-|-|-|-|-|-|-|-|-|-|		GO:0044711	single-organism biosynthetic process	biological_process	2.6877e-07	4.9428e-05	102	2173	670	23640	GSMUA_Achr7G24590_001,GSMUA_Achr3G05610_001,GSMUA_Achr7G12440_001,GSMUA_Achr2G13680_001,GSMUA_Achr9G03480_001,GSMUA_Achr3G02260_001,GSMUA_Achr3G01530_001,GSMUA_Achr8G19750_001,GSMUA_Achr9G17480_001,GSMUA_AchrUn_randomG23340_001,GSMUA_Achr5G04080_001,GSMUA_Achr3G07400_001,GSMUA_Achr8G33150_001,GSMUA_Achr3G12780_001,GSMUA_Achr8G12220_001,GSMUA_Achr8G30880_001,GSMUA_Achr2G16640_001,GSMUA_Achr5G18560…	-|-|-|-|-|-|-|-|-|-|-|-|-|-|-|-|-|-|-|-|-|-|-|-|-|-|-|-|-|-|-|-|-|-|-|-|-|-|-|-|-|-|-|-|-|-|-|-|-|-|-|-|-|-|-|-|-|-|-|-|-|-|-|-|-|-|-|-|-|-|-|-|-|-|-|-|-|-|-|-|-|-|-|-|-|-|-|-|-|-|-|-|-|-|-|-|-|-|-|-|-|-|		GO:0016705	oxidoreductase activity, acting on paired donors, with incorporation or reduction of molecular oxygen	molecular_function	5.1349e-05	0.0094432	63	1903	474	23640	GSMUA_Achr7G08240_001,GSMUA_Achr2G17030_001,GSMUA_Achr11G24740_001,GSMUA_Achr1G11910_001,GSMUA_Achr10G00230_001,GSMUA_Achr9G15020_001,GSMUA_Achr9G26660_001,GSMUA_Achr7G22860_001,GSMUA_Achr7G25450_001,GSMUA_Achr10G05420_001,GSMUA_AchrUn_randomG12160_001,GSMUA_Achr5G12420_001,GSMUA_Achr7G25420_001,GSMUA_Achr4G02810_001,GSMUA_Achr10G16070_001,GSMUA_Achr9G17300_001,GSMUA_Achr5G10370_001,GSMUA_Achr3G3…	-|-|-|-|-|-|-|-|-|-|-|-|-|-|-|-|-|-|-|-|-|-|-|-|-|-|-|-|-|-|-|-|-|-|-|-|-|-|-|-|-|-|-|-|-|-|-|-|-|-|-|-|-|-|-|-|-|-|-|-|-|-|-|		GO:0016020	membrane	cellular_component	5.7034e-05	0.0099482	198	903	3953	23640	GSMUA_Achr5G07370_001,GSMUA_Achr6G02920_001,GSMUA_Achr11G04670_001,GSMUA_Achr4G03620_001,GSMUA_Achr10G05360_001,GSMUA_AchrUn_randomG21050_001,GSMUA_Achr2G06630_001,GSMUA_Achr6G11760_001,GSMUA_Achr9G28940_001,GSMUA_Achr11G10360_001,GSMUA_Achr9G26150_001,GSMUA_Achr3G01530_001,GSMUA_Achr5G00160_001,GSMUA_Achr1G22710_001,GSMUA_AchrUn_randomG17880_001,GSMUA_Achr11G21580_001,GSMUA_Achr3G22140_001,GSMUA…	-|-|-|-|-|-|-|-|-|-|-|-|-|-|-|-|-|-|-|-|-|-|-|-|-|-|-|-|-|-|-|-|-|-|-|-|-|-|-|-|-|-|-|-|-|-|-|-|-|-|-|-|-|-|-|-|-|-|-|-|-|-|-|-|-|-|-|-|-|-|-|-|-|-|-|-|-|-|-|-|-|-|-|-|-|-|-|-|-|-|-|-|-|-|-|-|-|-|-|-|-|-|-|-|-|-|-|-|-|-|-|-|-|-|-|-|-|-|-|-|-|-|-|-|-|-|-|-		GO:0006091	generation of precursor metabolites and energy
GO:0048046	apoplast	cellular_component	0.00041751	0.072128	12	1012	77	23640	GSMUA_Achr4G02240_001,GSMUA_Achr4G25290_001,GSMUA_Achr10G23480_001,GSMUA_Achr8G30840_001,GSMUA_Achr4G12010_001,GSMUA_Achr11G17890_001,GSMUA_Achr9G23610_001,GSMUA_Achr5G21880_001,GSMUA_Achr9G13820_001,GSMUA_Achr3G05220_001,GSMUA_Achr4G07780_001,GSMUA_AchrUn_randomG06130_001	-|-|-|-|-|-|-|-|-|-|-|-|		GO:0046906	tetrapyrrole binding	molecular_function	3.5939e-07	6.4027e-05	76	2173	491	23640	GSMUA_Achr5G09230_001,GSMUA_Achr10G16040_001,GSMUA_Achr9G18210_001,GSMUA_Achr1G08770_001,GSMUA_Achr5G18900_001,GSMUA_Achr7G16930_001,GSMUA_Achr11G24970_001,GSMUA_Achr8G24010_001,GSMUA_Achr7G09390_001,GSMUA_Achr3G03580_001,GSMUA_Achr10G14220_001,GSMUA_Achr10G27870_001,GSMUA_AchrUn_randomG17060_001,GSMUA_Achr3G31290_001,GSMUA_Achr3G31220_001,GSMUA_Achr9G11910_001,GSMUA_Achr4G28130_001,GSMUA_Achr7G2…	-|-|-|-|-|-|-|-|-|-|-|-|-|-|-|-|-|-|-|-|-|-|-|-|-|-|-|-|-|-|-|-|-|-|-|-|-|-|-|-|-|-|-|-|-|-|-|-|-|-|-|-|-|-|-|-|-|-|-|-|-|-|-|-|-|-|-|-|-|-|-|-|-|-|-|-|		GO:0009620	response to fungus	biological_process	5.4832e-05	0.0095192	14	1903	53	23640	GSMUA_Achr1G19750_001,GSMUA_Achr7G27390_001,GSMUA_Achr10G08490_001,GSMUA_Achr1G23250_001,GSMUA_Achr7G00450_001,GSMUA_Achr10G29500_001,GSMUA_Achr6G01380_001,GSMUA_Achr8G22550_001,GSMUA_Achr8G30030_001,GSMUA_Achr3G13770_001,GSMUA_AchrUn_randomG14840_001,GSMUA_Achr6G20510_001,GSMUA_Achr10G22450_001,GSMUA_AchrUn_randomG23340_001	-|-|-|-|-|-|-|-|-|-|-|-|-|-|		GO:0022804	active transmembrane transporter activity	molecular_function	5.7585e-05	0.0099482	32	903	381	23640	GSMUA_Achr9G17740_001,GSMUA_Achr7G21610_001,GSMUA_Achr5G06140_001,GSMUA_Achr6G24500_001,GSMUA_Achr2G16100_001,GSMUA_Achr10G30810_001,GSMUA_Achr10G13400_001,GSMUA_Achr10G28510_001,GSMUA_Achr2G14180_001,GSMUA_Achr1G09950_001,GSMUA_Achr7G00490_001,GSMUA_Achr10G27930_001,GSMUA_Achr3G29210_001,GSMUA_Achr7G25650_001,GSMUA_Achr5G21940_001,GSMUA_Achr6G15410_001,GSMUA_Achr10G16450_001,GSMUA_Achr8G31410_00…	-|-|-|-|-|-|-|-|-|-|-|-|-|-|-|-|-|-|-|-|-|-|-|-|-|-|-|-|-|-|-|-|		GO:0044267	cellular protein metabolic process
GO:0016838	carbon-oxygen lyase activity, acting on phosphates	molecular_function	0.00054472	0.089303	11	1012	69	23640	GSMUA_Achr2G03420_001,GSMUA_AchrUn_randomG27450_001,GSMUA_Achr7G19220_001,GSMUA_AchrUn_randomG20470_001,GSMUA_AchrUn_randomG13720_001,GSMUA_Achr7G19240_001,GSMUA_Achr10G20900_001,GSMUA_Achr7G19200_001,GSMUA_Achr7G19250_001,GSMUA_AchrUn_randomG23910_001,GSMUA_AchrUn_randomG27430_001	-|-|-|-|-|-|-|-|-|-|-|		GO:0010374	stomatal complex development	biological_process	4.8645e-07	8.4037e-05	18	2173	52	23640	GSMUA_Achr3G21400_001,GSMUA_Achr11G00050_001,GSMUA_Achr8G00070_001,GSMUA_Achr11G25890_001,GSMUA_Achr2G12760_001,GSMUA_Achr4G09860_001,GSMUA_AchrUn_randomG12210_001,GSMUA_Achr3G24670_001,GSMUA_Achr1G13990_001,GSMUA_Achr9G22270_001,GSMUA_Achr1G18290_001,GSMUA_Achr6G26770_001,GSMUA_Achr4G01390_001,GSMUA_Achr8G06890_001,GSMUA_Achr11G06640_001,GSMUA_Achr7G07270_001,GSMUA_Achr9G24540_001,GSMUA_Achr7G02…	-|-|-|-|-|-|-|-|-|-|-|-|-|-|-|-|-|-|		GO:1901575	organic substance catabolic process	biological_process	5.5102e-05	0.0095192	134	1903	1193	23640	GSMUA_Achr6G28260_001,GSMUA_Achr3G27320_001,GSMUA_Achr1G14430_001,GSMUA_Achr10G18930_001,GSMUA_Achr5G25430_001,GSMUA_AchrUn_randomG04030_001,GSMUA_Achr1G08270_001,GSMUA_Achr5G20640_001,GSMUA_Achr5G18560_001,GSMUA_Achr9G02040_001,GSMUA_Achr6G33280_001,GSMUA_Achr1G22130_001,GSMUA_Achr5G19360_001,GSMUA_Achr9G30160_001,GSMUA_Achr9G08630_001,GSMUA_Achr7G23470_001,GSMUA_Achr11G15050_001,GSMUA_Achr1G080…	-|-|-|-|-|-|-|-|-|-|-|-|-|-|-|-|-|-|-|-|-|-|-|-|-|-|-|-|-|-|-|-|-|-|-|-|-|-|-|-|-|-|-|-|-|-|-|-|-|-|-|-|-|-|-|-|-|-|-|-|-|-|-|-|-|-|-|-|-|-|-|-|-|-|-|-|-|-|-|-|-|-|-|-|-|-|-|-|-|-|-|-|-|-|-|-|-|-|-|-|-|-|-|-|-|-|-|-|-|-|-|-|-|-|-|-|-|-|-|-|-|-|-|-|-|-|-|-		GO:0030001	metal ion transport	biological_process	6.2226e-05	0.010434	30	903	364	23640	GSMUA_Achr5G07370_001,GSMUA_Achr7G27130_001,GSMUA_Achr11G04670_001,GSMUA_Achr11G10730_001,GSMUA_Achr10G05360_001,GSMUA_Achr5G21940_001,GSMUA_Achr7G25650_001,GSMUA_Achr3G32370_001,GSMUA_Achr11G23780_001,GSMUA_Achr7G18400_001,GSMUA_Achr3G29210_001,GSMUA_Achr8G03230_001,GSMUA_Achr4G06590_001,GSMUA_Achr7G13900_001,GSMUA_Achr10G05350_001,GSMUA_Achr8G22820_001,GSMUA_Achr6G28670_001,GSMUA_Achr4G18000_00…	-|-|-|-|-|-|-|-|-|-|-|-|-|-|-|-|-|-|-|-|-|-|-|-|-|-|-|-|-|-|		GO:0015979	photosynthesis
GO:0016705	oxidoreductase activity, acting on paired donors, with incorporation or reduction of molecular oxygen	molecular_function	0.00054826	0.089303	40	1012	474	23640	GSMUA_Achr8G20220_001,GSMUA_Achr11G26360_001,GSMUA_Achr2G02770_001,GSMUA_Achr3G30350_001,GSMUA_Achr10G18180_001,GSMUA_Achr5G09820_001,GSMUA_Achr11G24740_001,GSMUA_Achr4G25410_001,GSMUA_Achr2G10240_001,GSMUA_Achr3G31290_001,GSMUA_Achr7G06590_001,GSMUA_Achr10G16690_001,GSMUA_Achr10G16070_001,GSMUA_Achr5G10370_001,GSMUA_Achr3G31300_001,GSMUA_AchrUn_randomG20430_001,GSMUA_Achr2G23050_001,GSMUA_Achr7G…	-|-|-|-|-|-|-|-|-|-|-|-|-|-|-|-|-|-|-|-|-|-|-|-|-|-|-|-|-|-|-|-|-|-|-|-|-|-|-|-|		GO:0005506	iron ion binding	molecular_function	6.2483e-07	0.00010477	69	2173	424	23640	GSMUA_Achr3G12520_001,GSMUA_Achr3G22060_001,GSMUA_Achr3G31250_001,GSMUA_Achr7G05470_001,GSMUA_Achr3G19530_001,GSMUA_Achr6G03550_001,GSMUA_Achr11G01850_001,GSMUA_Achr8G20220_001,GSMUA_Achr3G06970_001,GSMUA_Achr10G18180_001,GSMUA_Achr6G25110_001,GSMUA_Achr11G21520_001,GSMUA_Achr1G11910_001,GSMUA_Achr9G16020_001,GSMUA_Achr7G05040_001,GSMUA_Achr3G31270_001,GSMUA_Achr6G00040_001,GSMUA_Achr7G17780_001,…	-|-|-|-|-|-|-|-|-|-|-|-|-|-|-|-|-|-|-|-|-|-|-|-|-|-|-|-|-|-|-|-|-|-|-|-|-|-|-|-|-|-|-|-|-|-|-|-|-|-|-|-|-|-|-|-|-|-|-|-|-|-|-|-|-|-|-|-|-|		GO:0032991	macromolecular complex	cellular_component	6.6559e-05	0.01116	220	1903	2139	23640	GSMUA_Achr5G13020_001,GSMUA_Achr5G20260_001,GSMUA_Achr11G16560_001,GSMUA_Achr7G19100_001,GSMUA_Achr2G09300_001,GSMUA_Achr10G07430_001,GSMUA_Achr4G01550_001,GSMUA_Achr9G18210_001,GSMUA_Achr7G07610_001,GSMUA_Achr5G21060_001,GSMUA_Achr1G13840_001,GSMUA_Achr7G18090_001,GSMUA_Achr8G22550_001,GSMUA_Achr6G28280_001,GSMUA_Achr11G00870_001,GSMUA_Achr8G03730_001,GSMUA_Achr9G03950_001,GSMUA_AchrUn_randomG00…	-|-|-|-|-|-|-|-|-|-|-|-|-|-|-|-|-|-|-|-|-|-|-|-|-|-|-|-|-|-|-|-|-|-|-|-|-|-|-|-|-|-|-|-|-|-|-|-|-|-|-|-|-|-|-|-|-|-|-|-|-|-|-|-|-|-|-|-|-|-|-|-|-|-|-|-|-|-|-|-|-|-|-|-|-|-|-|-|-|-|-|-|-|-|-|-|-|-|-|-|-|-|-|-|-|-|-|-|-|-|-|-|-|-|-|-|-|-|-|-|-|-|-|-|-|-|-|-		GO:0046173	polyol biosynthetic process	biological_process	6.879e-05	0.011205	7	903	27	23640	GSMUA_AchrUn_randomG12100_001,GSMUA_Achr7G18880_001,GSMUA_Achr10G06560_001,GSMUA_Achr9G04260_001,GSMUA_Achr6G00150_001,GSMUA_Achr3G01420_001,GSMUA_Achr7G24590_001	-|-|-|-|-|-|-|		GO:0044248	cellular catabolic process
GO:0016998	cell wall macromolecule catabolic process	biological_process	0.00062067	0.09829	8	1012	41	23640	GSMUA_Achr1G07320_001,GSMUA_Achr5G19050_001,GSMUA_Achr6G36390_001,GSMUA_Achr3G26900_001,GSMUA_Achr2G00900_001,GSMUA_Achr6G21330_001,GSMUA_AchrUn_randomG11990_001,GSMUA_Achr3G26910_001	-|-|-|-|-|-|-|-|		GO:0010103	stomatal complex morphogenesis	biological_process	9.8704e-07	0.00016077	16	2173	44	23640	GSMUA_Achr11G06640_001,GSMUA_Achr7G07270_001,GSMUA_Achr6G26770_001,GSMUA_Achr8G06890_001,GSMUA_Achr7G02290_001,GSMUA_Achr9G24540_001,GSMUA_Achr11G00050_001,GSMUA_Achr8G00070_001,GSMUA_Achr2G12760_001,GSMUA_Achr4G09860_001,GSMUA_Achr3G21400_001,GSMUA_Achr1G13990_001,GSMUA_Achr1G18290_001,GSMUA_Achr9G22270_001,GSMUA_AchrUn_randomG12210_001,GSMUA_Achr3G24670_001	-|-|-|-|-|-|-|-|-|-|-|-|-|-|-|-|		GO:0016679	oxidoreductase activity, acting on diphenols and related substances as donors	molecular_function	7.4487e-05	0.011739	10	1903	30	23640	GSMUA_Achr6G01170_001,GSMUA_Achr10G08490_001,GSMUA_Achr1G27800_001,GSMUA_AchrUn_randomG25220_001,GSMUA_AchrUn_randomG22740_001,GSMUA_Achr7G03450_001,GSMUA_Achr10G20540_001,GSMUA_Achr1G27810_001,GSMUA_AchrUn_randomG22730_001,GSMUA_Achr6G01300_001	-|-|-|-|-|-|-|-|-|-|		GO:0044281	small molecule metabolic process	biological_process	7.978e-05	0.012634	105	903	1850	23640	GSMUA_AchrUn_randomG17810_001,GSMUA_AchrUn_randomG12210_001,GSMUA_Achr7G12720_001,GSMUA_Achr10G26550_001,GSMUA_Achr9G30670_001,GSMUA_Achr5G07360_001,GSMUA_Achr9G02950_001,GSMUA_Achr7G18400_001,GSMUA_Achr10G06560_001,GSMUA_Achr11G04830_001,GSMUA_Achr7G12440_001,GSMUA_Achr3G08590_001,GSMUA_Achr8G32630_001,GSMUA_Achr6G00150_001,GSMUA_AchrUn_randomG04030_001,GSMUA_AchrUn_randomG25710_001,GSMUA_Achr1G…	-|-|-|-|-|-|-|-|-|-|-|-|-|-|-|-|-|-|-|-|-|-|-|-|-|-|-|-|-|-|-|-|-|-|-|-|-|-|-|-|-|-|-|-|-|-|-|-|-|-|-|-|-|-|-|-|-|-|-|-|-|-|-|-|-|-|-|-|-|-|-|-|-|-|-|-|-|-|-|-|-|-|-|-|-|-|-|-|-|-|-|-|-|-|-|-|-|-|-|-|-|-|-|-|-|		GO:0009056	catabolic process
GO:0022804	active transmembrane transporter activity	molecular_function	0.00074724	0.11514	28	1012	381	23640	GSMUA_Achr6G00360_001,GSMUA_Achr6G09190_001,GSMUA_Achr9G16700_001,GSMUA_Achr5G25430_001,GSMUA_Achr5G12640_001,GSMUA_Achr4G10650_001,GSMUA_Achr10G24410_001,GSMUA_AchrUn_randomG07700_001,GSMUA_Achr1G26020_001,GSMUA_Achr7G11770_001,GSMUA_Achr2G05010_001,GSMUA_Achr2G07290_001,GSMUA_Achr3G11410_001,GSMUA_Achr7G25650_001,GSMUA_Achr5G22660_001,GSMUA_Achr3G25450_001,GSMUA_Achr2G19680_001,GSMUA_Achr1G2064…	-|-|-|-|-|-|-|-|-|-|-|-|-|-|-|-|-|-|-|-|-|-|-|-|-|-|-|-|		GO:0072330	monocarboxylic acid biosynthetic process	biological_process	1.693e-06	0.0002681	43	2173	219	23640	GSMUA_Achr4G25660_001,GSMUA_Achr9G28630_001,GSMUA_Achr1G09070_001,GSMUA_Achr6G25090_001,GSMUA_AchrUn_randomG14840_001,GSMUA_Achr8G33420_001,GSMUA_Achr8G22550_001,GSMUA_Achr9G19250_001,GSMUA_Achr3G05890_001,GSMUA_Achr7G12440_001,GSMUA_Achr1G04740_001,GSMUA_Achr3G05610_001,GSMUA_Achr2G13680_001,GSMUA_Achr9G03480_001,GSMUA_Achr11G21520_001,GSMUA_Achr6G25110_001,GSMUA_Achr9G16020_001,GSMUA_Achr1G1191…	-|-|-|-|-|-|-|-|-|-|-|-|-|-|-|-|-|-|-|-|-|-|-|-|-|-|-|-|-|-|-|-|-|-|-|-|-|-|-|-|-|-|-|		GO:0004497	monooxygenase activity	molecular_function	7.5686e-05	0.011739	39	1903	255	23640	GSMUA_Achr11G15630_001,GSMUA_Achr3G31220_001,GSMUA_Achr3G30350_001,GSMUA_Achr11G26360_001,GSMUA_Achr11G26490_001,GSMUA_Achr1G03810_001,GSMUA_Achr3G14640_001,GSMUA_Achr2G08560_001,GSMUA_Achr7G17780_001,GSMUA_Achr10G27380_001,GSMUA_Achr2G19930_001,GSMUA_Achr7G18320_001,GSMUA_Achr3G08830_001,GSMUA_Achr6G00040_001,GSMUA_Achr10G24620_001,GSMUA_Achr3G12520_001,GSMUA_Achr1G01940_001,GSMUA_Achr5G10380_00…	-|-|-|-|-|-|-|-|-|-|-|-|-|-|-|-|-|-|-|-|-|-|-|-|-|-|-|-|-|-|-|-|-|-|-|-|-|-|-|		GO:0043169	cation binding	molecular_function	8.9506e-05	0.013791	181	903	3694	23640	GSMUA_Achr7G01640_001,GSMUA_Achr7G02130_001,GSMUA_Achr5G22660_001,GSMUA_Achr10G16070_001,GSMUA_Achr9G05000_001,GSMUA_Achr11G21520_001,GSMUA_AchrUn_randomG11220_001,GSMUA_Achr3G00990_001,GSMUA_Achr11G01160_001,GSMUA_Achr6G25090_001,GSMUA_Achr6G25100_001,GSMUA_Achr10G20280_001,GSMUA_Achr7G13900_001,GSMUA_Achr7G02210_001,GSMUA_Achr8G08570_001,GSMUA_Achr1G02230_001,GSMUA_Achr3G17520_001,GSMUA_Achr10G…	-|-|-|-|-|-|-|-|-|-|-|-|-|-|-|-|-|-|-|-|-|-|-|-|-|-|-|-|-|-|-|-|-|-|-|-|-|-|-|-|-|-|-|-|-|-|-|-|-|-|-|-|-|-|-|-|-|-|-|-|-|-|-|-|-|-|-|-|-|-|-|-|-|-|-|-|-|-|-|-|-|-|-|-|-|-|-|-|-|-|-|-|-|-|-|-|-|-|-|-|-|-|-|-|-|-|-|-|-|-|-|-|-|-|-|-|-|-|-|-|-|-|-|-|-|-|-|-		GO:0019684	photosynthesis, light reaction
GO:0048583	regulation of response to stimulus	biological_process	0.00089231	0.13387	14	1012	142	23640	GSMUA_AchrUn_randomG22330_001,GSMUA_Achr10G08490_001,GSMUA_Achr1G23390_001,GSMUA_Achr8G22550_001,GSMUA_Achr5G24180_001,GSMUA_Achr8G13220_001,GSMUA_Achr10G21020_001,GSMUA_Achr5G25660_001,GSMUA_Achr5G03930_001,GSMUA_Achr6G27010_001,GSMUA_Achr4G19500_001,GSMUA_Achr2G12320_001,GSMUA_Achr7G22140_001,GSMUA_Achr6G35090_001	-|-|-|-|-|-|-|-|-|-|-|-|-|-|		GO:0016829	lyase activity	molecular_function	2.0801e-06	0.0003205	58	2173	333	23640	GSMUA_Achr2G03250_001,GSMUA_Achr2G03420_001,GSMUA_Achr6G27350_001,GSMUA_Achr11G09320_001,GSMUA_Achr5G25490_001,GSMUA_AchrUn_randomG27450_001,GSMUA_Achr7G24300_001,GSMUA_Achr11G15860_001,GSMUA_Achr11G22840_001,GSMUA_Achr2G12200_001,GSMUA_Achr2G07670_001,GSMUA_Achr3G24700_001,GSMUA_Achr8G23990_001,GSMUA_Achr7G19220_001,GSMUA_Achr6G28260_001,GSMUA_Achr10G24850_001,GSMUA_Achr1G07840_001,GSMUA_Achr4G0…	-|-|-|-|-|-|-|-|-|-|-|-|-|-|-|-|-|-|-|-|-|-|-|-|-|-|-|-|-|-|-|-|-|-|-|-|-|-|-|-|-|-|-|-|-|-|-|-|-|-|-|-|-|-|-|-|-|-|		GO:0005840	ribosome	cellular_component	7.6189e-05	0.011739	73	1903	578	23640	GSMUA_Achr5G20260_001,GSMUA_Achr5G13020_001,GSMUA_Achr10G07430_001,GSMUA_Achr8G22260_001,GSMUA_Achr10G30350_001,GSMUA_Achr7G18090_001,GSMUA_Achr11G00870_001,GSMUA_Achr1G21820_001,GSMUA_AchrUn_randomG00650_001,GSMUA_Achr11G24810_001,GSMUA_Achr11G08130_001,GSMUA_Achr11G07940_001,GSMUA_Achr10G11400_001,GSMUA_Achr2G07800_001,GSMUA_Achr5G08380_001,GSMUA_Achr8G30200_001,GSMUA_Achr8G23840_001,GSMUA_Achr…	-|-|-|-|-|-|-|-|-|-|-|-|-|-|-|-|-|-|-|-|-|-|-|-|-|-|-|-|-|-|-|-|-|-|-|-|-|-|-|-|-|-|-|-|-|-|-|-|-|-|-|-|-|-|-|-|-|-|-|-|-|-|-|-|-|-|-|-|-|-|-|-|-|		GO:0016705	oxidoreductase activity, acting on paired donors, with incorporation or reduction of molecular oxygen	molecular_function	9.2656e-05	0.013901	35	903	474	23640	GSMUA_Achr6G25590_001,GSMUA_Achr3G06970_001,GSMUA_Achr3G31290_001,GSMUA_Achr7G16780_001,GSMUA_Achr8G12320_001,GSMUA_Achr8G24010_001,GSMUA_Achr4G29440_001,GSMUA_AchrUn_randomG12160_001,GSMUA_AchrUn_randomG23790_001,GSMUA_Achr7G25420_001,GSMUA_Achr1G27030_001,GSMUA_Achr5G08810_001,GSMUA_Achr3G22060_001,GSMUA_Achr10G11100_001,GSMUA_Achr5G10370_001,GSMUA_Achr5G12830_001,GSMUA_Achr11G05740_001,GSMUA_A…	-|-|-|-|-|-|-|-|-|-|-|-|-|-|-|-|-|-|-|-|-|-|-|-|-|-|-|-|-|-|-|-|-|-|-|		GO:0019538	protein metabolic process
GO:0015979	photosynthesis	biological_process	0.00097762	0.14291	22	1012	240	23640	GSMUA_Achr5G09230_001,GSMUA_Achr8G22550_001,GSMUA_Achr4G01550_001,GSMUA_Achr11G23360_001,GSMUA_Achr5G09220_001,GSMUA_Achr9G29900_001,GSMUA_AchrUn_randomG00540_001,GSMUA_Achr2G00450_001,GSMUA_Achr7G13020_001,GSMUA_Achr6G35340_001,GSMUA_Achr9G26220_001,GSMUA_Achr7G07610_001,GSMUA_Achr6G09710_001,GSMUA_Achr6G06290_001,GSMUA_Achr10G19930_001,GSMUA_AchrUn_randomG20800_001,GSMUA_Achr10G08490_001,GSMUA_…	-|-|-|-|-|-|-|-|-|-|-|-|-|-|-|-|-|-|-|-|-|-|		GO:0032787	monocarboxylic acid metabolic process	biological_process	2.812e-06	0.00042187	72	2173	444	23640	GSMUA_Achr7G07270_001,GSMUA_Achr6G27590_001,GSMUA_Achr10G08050_001,GSMUA_Achr6G11840_001,GSMUA_Achr8G09820_001,GSMUA_Achr8G21860_001,GSMUA_Achr11G06640_001,GSMUA_Achr2G01870_001,GSMUA_Achr6G16800_001,GSMUA_Achr4G19310_001,GSMUA_Achr4G09860_001,GSMUA_Achr3G24670_001,GSMUA_AchrUn_randomG14310_001,GSMUA_Achr4G28080_001,GSMUA_Achr11G22840_001,GSMUA_Achr3G09130_001,GSMUA_Achr7G06960_001,GSMUA_Achr5G07…	-|-|-|-|-|-|-|-|-|-|-|-|-|-|-|-|-|-|-|-|-|-|-|-|-|-|-|-|-|-|-|-|-|-|-|-|-|-|-|-|-|-|-|-|-|-|-|-|-|-|-|-|-|-|-|-|-|-|-|-|-|-|-|-|-|-|-|-|-|-|-|-|		GO:0003824	catalytic activity	molecular_function	8.7328e-05	0.012742	876	1903	9895	23640	GSMUA_Achr3G27320_001,GSMUA_Achr11G18300_001,GSMUA_Achr5G25660_001,GSMUA_Achr8G10360_001,GSMUA_Achr1G27360_001,GSMUA_Achr1G01090_001,GSMUA_Achr11G15630_001,GSMUA_Achr4G17340_001,GSMUA_Achr4G02980_001,GSMUA_Achr9G21240_001,GSMUA_Achr7G02980_001,GSMUA_Achr4G31780_001,GSMUA_Achr6G12470_001,GSMUA_Achr10G00960_001,GSMUA_Achr3G09340_001,GSMUA_Achr10G21130_001,GSMUA_Achr6G16190_001,GSMUA_Achr1G12800_001…	-|-|-|-|-|-|-|-|-|-|-|-|-|-|-|-|-|-|-|-|-|-|-|-|-|-|-|-|-|-|-|-|-|-|-|-|-|-|-|-|-|-|-|-|-|-|-|-|-|-|-|-|-|-|-|-|-|-|-|-|-|-|-|-|-|-|-|-|-|-|-|-|-|-|-|-|-|-|-|-|-|-|-|-|-|-|-|-|-|-|-|-|-|-|-|-|-|-|-|-|-|-|-|-|-|-|-|-|-|-|-|-|-|-|-|-|-|-|-|-|-|-|-|-|-|-|-|-		GO:0046906	tetrapyrrole binding	molecular_function	0.00010975	0.016043	35	903	491	23640	GSMUA_Achr10G12920_001,GSMUA_Achr3G31300_001,GSMUA_Achr7G05470_001,GSMUA_Achr6G08710_001,GSMUA_Achr9G18210_001,GSMUA_Achr5G10380_001,GSMUA_Achr1G11910_001,GSMUA_Achr9G15480_001,GSMUA_Achr7G25450_001,GSMUA_Achr3G31250_001,GSMUA_Achr3G30350_001,GSMUA_Achr3G31270_001,GSMUA_Achr7G23550_001,GSMUA_Achr3G31220_001,GSMUA_Achr7G06590_001,GSMUA_Achr7G25420_001,GSMUA_Achr9G18200_001,GSMUA_Achr6G21990_001,GS…	-|-|-|-|-|-|-|-|-|-|-|-|-|-|-|-|-|-|-|-|-|-|-|-|-|-|-|-|-|-|-|-|-|-|-|		GO:0009057	macromolecule catabolic process
GO:1901698	response to nitrogen compound	biological_process	0.0011769	0.16493	9	1012	78	23640	GSMUA_AchrUn_randomG00220_001,GSMUA_Achr1G23390_001,GSMUA_AchrUn_randomG07020_001,GSMUA_Achr8G22550_001,GSMUA_Achr10G08490_001,GSMUA_Achr9G22460_001,GSMUA_Achr5G06470_001,GSMUA_Achr2G13680_001,GSMUA_AchrUn_randomG14840_001	-|-|-|-|-|-|-|-|-|		GO:0005215	transporter activity	molecular_function	3.0085e-06	0.00043977	158	2173	1190	23640	GSMUA_Achr9G08580_001,GSMUA_Achr7G22120_001,GSMUA_Achr3G11880_001,GSMUA_Achr3G11410_001,GSMUA_Achr2G14680_001,GSMUA_Achr2G14280_001,GSMUA_Achr10G22520_001,GSMUA_Achr4G03620_001,GSMUA_Achr6G02890_001,GSMUA_AchrUn_randomG16620_001,GSMUA_Achr5G08080_001,GSMUA_Achr2G05520_001,GSMUA_AchrUn_randomG21350_001,GSMUA_Achr8G32440_001,GSMUA_Achr8G15550_001,GSMUA_Achr9G29900_001,GSMUA_Achr9G24550_001,GSMUA_Ac…	-|-|-|-|-|-|-|-|-|-|-|-|-|-|-|-|-|-|-|-|-|-|-|-|-|-|-|-|-|-|-|-|-|-|-|-|-|-|-|-|-|-|-|-|-|-|-|-|-|-|-|-|-|-|-|-|-|-|-|-|-|-|-|-|-|-|-|-|-|-|-|-|-|-|-|-|-|-|-|-|-|-|-|-|-|-|-|-|-|-|-|-|-|-|-|-|-|-|-|-|-|-|-|-|-|-|-|-|-|-|-|-|-|-|-|-|-|-|-|-|-|-|-|-|-|-|-|-		GO:0003735	structural constituent of ribosome	molecular_function	8.816e-05	0.012742	70	1903	551	23640	GSMUA_Achr11G07940_001,GSMUA_Achr10G11400_001,GSMUA_Achr5G08380_001,GSMUA_Achr8G30200_001,GSMUA_Achr2G07800_001,GSMUA_Achr11G24810_001,GSMUA_Achr1G21820_001,GSMUA_Achr11G00870_001,GSMUA_Achr10G07430_001,GSMUA_Achr10G30350_001,GSMUA_Achr7G18090_001,GSMUA_Achr8G22260_001,GSMUA_Achr5G20260_001,GSMUA_Achr5G13020_001,GSMUA_Achr2G15370_001,GSMUA_Achr9G13990_001,GSMUA_AchrUn_randomG08300_001,GSMUA_Achr4…	-|-|-|-|-|-|-|-|-|-|-|-|-|-|-|-|-|-|-|-|-|-|-|-|-|-|-|-|-|-|-|-|-|-|-|-|-|-|-|-|-|-|-|-|-|-|-|-|-|-|-|-|-|-|-|-|-|-|-|-|-|-|-|-|-|-|-|-|-|-|		GO:0016701	oxidoreductase activity, acting on single donors with incorporation of molecular oxygen	molecular_function	0.00013905	0.019818	10	903	62	23640	GSMUA_Achr9G19250_001,GSMUA_Achr10G24620_001,GSMUA_Achr9G30670_001,GSMUA_Achr6G25080_001,GSMUA_Achr6G25590_001,GSMUA_Achr6G18880_001,GSMUA_Achr6G25100_001,GSMUA_Achr6G25090_001,GSMUA_Achr3G21980_001,GSMUA_Achr7G25660_001	-|-|-|-|-|-|-|-|-|-|		GO:1901565	organonitrogen compound catabolic process
GO:0016053	organic acid biosynthetic process	biological_process	0.0012157	0.16493	38	1012	536	23640	GSMUA_Achr4G02980_001,GSMUA_Achr5G05550_001,GSMUA_Achr8G22550_001,GSMUA_Achr2G07670_001,GSMUA_Achr3G20250_001,GSMUA_Achr3G24700_001,GSMUA_AchrUn_randomG29190_001,GSMUA_Achr3G05890_001,GSMUA_Achr5G03950_001,GSMUA_Achr9G26220_001,GSMUA_Achr3G07400_001,GSMUA_AchrUn_randomG20800_001,GSMUA_Achr9G02430_001,GSMUA_Achr2G13890_001,GSMUA_AchrUn_randomG14840_001,GSMUA_Achr5G18560_001,GSMUA_Achr8G30880_001,G…	-|-|-|-|-|-|-|-|-|-|-|-|-|-|-|-|-|-|-|-|-|-|-|-|-|-|-|-|-|-|-|-|-|-|-|-|-|-|		GO:0004497	monooxygenase activity	molecular_function	4.8481e-06	0.00069098	46	2173	255	23640	GSMUA_Achr9G15310_001,GSMUA_Achr10G12920_001,GSMUA_Achr5G25780_001,GSMUA_Achr1G01940_001,GSMUA_Achr7G18320_001,GSMUA_Achr7G25420_001,GSMUA_Achr5G10370_001,GSMUA_Achr2G08560_001,GSMUA_Achr3G08520_001,GSMUA_Achr5G10380_001,GSMUA_Achr6G03570_001,GSMUA_Achr7G09630_001,GSMUA_Achr3G14640_001,GSMUA_Achr11G15630_001,GSMUA_AchrUn_randomG22170_001,GSMUA_Achr3G30350_001,GSMUA_Achr10G24620_001,GSMUA_Achr8G05…	-|-|-|-|-|-|-|-|-|-|-|-|-|-|-|-|-|-|-|-|-|-|-|-|-|-|-|-|-|-|-|-|-|-|-|-|-|-|-|-|-|-|-|-|-|-|		GO:0009534	chloroplast thylakoid	cellular_component	9.1637e-05	0.012742	25	1903	137	23640	GSMUA_Achr5G04170_001,GSMUA_Achr6G06290_001,GSMUA_Achr4G31780_001,GSMUA_Achr3G21630_001,GSMUA_Achr7G13020_001,GSMUA_Achr2G12530_001,GSMUA_Achr3G25330_001,GSMUA_Achr10G08490_001,GSMUA_Achr2G17170_001,GSMUA_Achr4G23600_001,GSMUA_Achr9G22270_001,GSMUA_AchrUn_randomG18720_001,GSMUA_Achr7G18400_001,GSMUA_Achr8G22550_001,GSMUA_Achr10G30850_001,GSMUA_Achr3G09130_001,GSMUA_Achr9G26220_001,GSMUA_Achr9G245…	-|-|-|-|-|-|-|-|-|-|-|-|-|-|-|-|-|-|-|-|-|-|-|-|-|		GO:0030003	cellular cation homeostasis	biological_process	0.00015744	0.021892	7	903	32	23640	GSMUA_Achr6G28670_001,GSMUA_Achr11G10730_001,GSMUA_Achr11G04670_001,GSMUA_Achr7G18400_001,GSMUA_Achr5G29460_001,GSMUA_Achr11G23780_001,GSMUA_Achr8G31410_001	-|-|-|-|-|-|-|		GO:0051603	proteolysis involved in cellular protein catabolic process
GO:0046394	carboxylic acid biosynthetic process	biological_process	0.0012157	0.16493	38	1012	536	23640	GSMUA_AchrUn_randomG20800_001,GSMUA_Achr2G13890_001,GSMUA_Achr9G02430_001,GSMUA_Achr5G18560_001,GSMUA_AchrUn_randomG14840_001,GSMUA_Achr4G07780_001,GSMUA_Achr8G30880_001,GSMUA_Achr2G13680_001,GSMUA_Achr4G02980_001,GSMUA_Achr3G24700_001,GSMUA_Achr3G20250_001,GSMUA_Achr2G07670_001,GSMUA_Achr8G22550_001,GSMUA_Achr5G05550_001,GSMUA_Achr5G03950_001,GSMUA_Achr3G05890_001,GSMUA_Achr3G07400_001,GSMUA_Ach…	-|-|-|-|-|-|-|-|-|-|-|-|-|-|-|-|-|-|-|-|-|-|-|-|-|-|-|-|-|-|-|-|-|-|-|-|-|-|		GO:0009570	chloroplast stroma	cellular_component	5.8739e-06	0.00081676	36	2173	173	23640	GSMUA_Achr6G36270_001,GSMUA_Achr7G23820_001,GSMUA_Achr8G00070_001,GSMUA_Achr9G09040_001,GSMUA_Achr6G35230_001,GSMUA_Achr9G26220_001,GSMUA_Achr6G34960_001,GSMUA_Achr8G14470_001,GSMUA_Achr8G33420_001,GSMUA_Achr9G17660_001,GSMUA_Achr7G26730_001,GSMUA_Achr5G16270_001,GSMUA_Achr9G23590_001,GSMUA_Achr11G23360_001,GSMUA_Achr11G18240_001,GSMUA_Achr8G33150_001,GSMUA_Achr4G19310_001,GSMUA_Achr5G14760_001,G…	-|-|-|-|-|-|-|-|-|-|-|-|-|-|-|-|-|-|-|-|-|-|-|-|-|-|-|-|-|-|-|-|-|-|-|-|		GO:0031976	plastid thylakoid	cellular_component	9.1637e-05	0.012742	25	1903	137	23640	GSMUA_Achr2G12530_001,GSMUA_Achr3G25330_001,GSMUA_Achr10G08490_001,GSMUA_Achr2G17170_001,GSMUA_Achr4G31780_001,GSMUA_Achr5G04170_001,GSMUA_Achr6G06290_001,GSMUA_Achr3G21630_001,GSMUA_Achr7G13020_001,GSMUA_Achr9G22270_001,GSMUA_AchrUn_randomG18720_001,GSMUA_Achr7G18400_001,GSMUA_Achr4G23600_001,GSMUA_Achr3G09130_001,GSMUA_Achr9G26220_001,GSMUA_Achr9G24540_001,GSMUA_AchrUn_randomG12210_001,GSMUA_Ac…	-|-|-|-|-|-|-|-|-|-|-|-|-|-|-|-|-|-|-|-|-|-|-|-|-|		GO:0050801	ion homeostasis	biological_process	0.00016876	0.022798	10	903	65	23640	GSMUA_Achr8G31410_001,GSMUA_Achr11G21580_001,GSMUA_Achr7G18400_001,GSMUA_Achr6G02030_001,GSMUA_Achr5G29460_001,GSMUA_Achr11G23780_001,GSMUA_Achr3G32370_001,GSMUA_Achr6G28670_001,GSMUA_Achr11G10730_001,GSMUA_Achr11G04670_001	-|-|-|-|-|-|-|-|-|-|		GO:0015935	small ribosomal subunit
GO:0055085	transmembrane transport	biological_process	0.001244	0.16493	55	1012	879	23640	GSMUA_Achr6G26910_001,GSMUA_Achr3G25450_001,GSMUA_Achr4G15260_001,GSMUA_Achr7G25650_001,GSMUA_AchrUn_randomG27830_001,GSMUA_Achr3G11410_001,GSMUA_Achr11G22190_001,GSMUA_Achr1G12240_001,GSMUA_Achr8G01760_001,GSMUA_Achr6G24170_001,GSMUA_Achr6G24500_001,GSMUA_Achr8G22550_001,GSMUA_Achr4G19690_001,GSMUA_Achr1G15340_001,GSMUA_Achr9G29900_001,GSMUA_Achr5G12640_001,GSMUA_Achr8G21610_001,GSMUA_Achr9G1670…	-|-|-|-|-|-|-|-|-|-|-|-|-|-|-|-|-|-|-|-|-|-|-|-|-|-|-|-|-|-|-|-|-|-|-|-|-|-|-|-|-|-|-|-|-|-|-|-|-|-|-|-|-|-|-|		GO:0009532	plastid stroma	cellular_component	6.7691e-06	0.00091882	37	2173	181	23640	GSMUA_Achr5G16270_001,GSMUA_Achr9G23590_001,GSMUA_Achr11G18240_001,GSMUA_Achr11G23360_001,GSMUA_Achr8G33150_001,GSMUA_Achr9G09040_001,GSMUA_Achr6G35230_001,GSMUA_Achr9G26220_001,GSMUA_Achr7G23820_001,GSMUA_Achr8G00070_001,GSMUA_Achr6G36270_001,GSMUA_Achr7G26730_001,GSMUA_Achr9G17660_001,GSMUA_Achr8G33420_001,GSMUA_Achr8G14470_001,GSMUA_Achr6G34960_001,GSMUA_Achr9G04590_001,GSMUA_Achr8G09820_001,G…	-|-|-|-|-|-|-|-|-|-|-|-|-|-|-|-|-|-|-|-|-|-|-|-|-|-|-|-|-|-|-|-|-|-|-|-|-|		GO:0005215	transporter activity	molecular_function	0.00010281	0.013955	132	1903	1190	23640	GSMUA_Achr4G07040_001,GSMUA_Achr10G14730_001,GSMUA_Achr6G03360_001,GSMUA_Achr6G00360_001,GSMUA_Achr6G07410_001,GSMUA_AchrUn_randomG21370_001,GSMUA_Achr10G25430_001,GSMUA_AchrUn_randomG21350_001,GSMUA_Achr8G01760_001,GSMUA_Achr9G16700_001,GSMUA_Achr10G00250_001,GSMUA_Achr10G24410_001,GSMUA_Achr10G10010_001,GSMUA_Achr11G07560_001,GSMUA_Achr10G22450_001,GSMUA_Achr11G17230_001,GSMUA_Achr10G13400_001,…	-|-|-|-|-|-|-|-|-|-|-|-|-|-|-|-|-|-|-|-|-|-|-|-|-|-|-|-|-|-|-|-|-|-|-|-|-|-|-|-|-|-|-|-|-|-|-|-|-|-|-|-|-|-|-|-|-|-|-|-|-|-|-|-|-|-|-|-|-|-|-|-|-|-|-|-|-|-|-|-|-|-|-|-|-|-|-|-|-|-|-|-|-|-|-|-|-|-|-|-|-|-|-|-|-|-|-|-|-|-|-|-|-|-|-|-|-|-|-|-|-|-|-|-|-|-|-|-		GO:0032787	monocarboxylic acid metabolic process	biological_process	0.00017196	0.022798	34	903	444	23640	GSMUA_Achr11G21520_001,GSMUA_Achr11G04670_001,GSMUA_Achr9G19250_001,GSMUA_Achr8G08000_001,GSMUA_Achr1G11910_001,GSMUA_Achr6G11840_001,GSMUA_Achr3G00990_001,GSMUA_Achr6G25100_001,GSMUA_Achr6G25090_001,GSMUA_Achr5G18560_001,GSMUA_Achr11G23360_001,GSMUA_Achr4G09860_001,GSMUA_Achr3G01530_001,GSMUA_Achr8G06890_001,GSMUA_Achr5G04350_001,GSMUA_Achr1G09070_001,GSMUA_Achr9G28630_001,GSMUA_Achr7G18880_001,…	-|-|-|-|-|-|-|-|-|-|-|-|-|-|-|-|-|-|-|-|-|-|-|-|-|-|-|-|-|-|-|-|-|-|		GO:0044237	cellular metabolic process
GO:0016835	carbon-oxygen lyase activity	molecular_function	0.0013011	0.16858	18	1012	178	23640	GSMUA_Achr9G02430_001,GSMUA_Achr5G15530_001,GSMUA_Achr7G19250_001,GSMUA_AchrUn_randomG27430_001,GSMUA_Achr6G27350_001,GSMUA_Achr2G03420_001,GSMUA_Achr6G28260_001,GSMUA_AchrUn_randomG20470_001,GSMUA_AchrUn_randomG13720_001,GSMUA_Achr7G19240_001,GSMUA_Achr3G24700_001,GSMUA_Achr2G07670_001,GSMUA_Achr10G20900_001,GSMUA_Achr7G19200_001,GSMUA_AchrUn_randomG23910_001,GSMUA_Achr11G15860_001,GSMUA_AchrUn_…	-|-|-|-|-|-|-|-|-|-|-|-|-|-|-|-|-|-|		GO:0010016	shoot system morphogenesis	biological_process	1.1671e-05	0.0015473	26	2173	112	23640	GSMUA_Achr9G00850_001,GSMUA_Achr9G24540_001,GSMUA_Achr4G14810_001,GSMUA_Achr7G02290_001,GSMUA_Achr4G07760_001,GSMUA_Achr5G17780_001,GSMUA_Achr8G06890_001,GSMUA_Achr6G26770_001,GSMUA_AchrUn_randomG18720_001,GSMUA_Achr7G07270_001,GSMUA_Achr11G06640_001,GSMUA_Achr7G02470_001,GSMUA_Achr8G33420_001,GSMUA_Achr3G24670_001,GSMUA_AchrUn_randomG12210_001,GSMUA_Achr1G18290_001,GSMUA_Achr9G22270_001,GSMUA_Ac…	-|-|-|-|-|-|-|-|-|-|-|-|-|-|-|-|-|-|-|-|-|-|-|-|-|-|		GO:0009056	catabolic process	biological_process	0.00010987	0.014567	141	1903	1286	23640	GSMUA_Achr2G22160_001,GSMUA_Achr4G19360_001,GSMUA_Achr2G03470_001,GSMUA_AchrUn_randomG16350_001,GSMUA_Achr11G22600_001,GSMUA_Achr2G00960_001,GSMUA_Achr6G02240_001,GSMUA_Achr8G33120_001,GSMUA_Achr3G27910_001,GSMUA_Achr9G04000_001,GSMUA_Achr10G27930_001,GSMUA_Achr8G22550_001,GSMUA_Achr1G14580_001,GSMUA_Achr2G04190_001,GSMUA_Achr6G06370_001,GSMUA_Achr2G02930_001,GSMUA_Achr11G16560_001,GSMUA_Achr1G21…	-|-|-|-|-|-|-|-|-|-|-|-|-|-|-|-|-|-|-|-|-|-|-|-|-|-|-|-|-|-|-|-|-|-|-|-|-|-|-|-|-|-|-|-|-|-|-|-|-|-|-|-|-|-|-|-|-|-|-|-|-|-|-|-|-|-|-|-|-|-|-|-|-|-|-|-|-|-|-|-|-|-|-|-|-|-|-|-|-|-|-|-|-|-|-|-|-|-|-|-|-|-|-|-|-|-|-|-|-|-|-|-|-|-|-|-|-|-|-|-|-|-|-|-|-|-|-|-		GO:0046872	metal ion binding	molecular_function	0.0001889	0.024475	178	903	3675	23640	GSMUA_Achr3G00990_001,GSMUA_AchrUn_randomG11220_001,GSMUA_Achr11G01160_001,GSMUA_Achr9G05000_001,GSMUA_Achr11G21520_001,GSMUA_Achr10G20280_001,GSMUA_Achr7G13900_001,GSMUA_Achr7G02210_001,GSMUA_Achr6G25090_001,GSMUA_Achr6G25100_001,GSMUA_Achr5G22660_001,GSMUA_Achr7G02130_001,GSMUA_Achr7G01640_001,GSMUA_Achr10G16070_001,GSMUA_Achr6G27350_001,GSMUA_Achr4G29440_001,GSMUA_AchrUn_randomG12160_001,GSMUA…	-|-|-|-|-|-|-|-|-|-|-|-|-|-|-|-|-|-|-|-|-|-|-|-|-|-|-|-|-|-|-|-|-|-|-|-|-|-|-|-|-|-|-|-|-|-|-|-|-|-|-|-|-|-|-|-|-|-|-|-|-|-|-|-|-|-|-|-|-|-|-|-|-|-|-|-|-|-|-|-|-|-|-|-|-|-|-|-|-|-|-|-|-|-|-|-|-|-|-|-|-|-|-|-|-|-|-|-|-|-|-|-|-|-|-|-|-|-|-|-|-|-|-|-|-|-|-|-		GO:0030163	protein catabolic process
GO:0031224	intrinsic to membrane	cellular_component	0.001334	0.169	131	1012	2389	23640	GSMUA_Achr1G17310_001,GSMUA_Achr2G09100_001,GSMUA_Achr2G21340_001,GSMUA_Achr9G16700_001,GSMUA_Achr11G17230_001,GSMUA_Achr1G07500_001,GSMUA_Achr1G12430_001,GSMUA_Achr6G29090_001,GSMUA_Achr8G14310_001,GSMUA_Achr5G22660_001,GSMUA_Achr6G26910_001,GSMUA_Achr1G15340_001,GSMUA_Achr3G15960_001,GSMUA_Achr4G33530_001,GSMUA_Achr10G13510_001,GSMUA_Achr6G12890_001,GSMUA_Achr2G11300_001,GSMUA_Achr2G14180_001,G…	-|-|-|-|-|-|-|-|-|-|-|-|-|-|-|-|-|-|-|-|-|-|-|-|-|-|-|-|-|-|-|-|-|-|-|-|-|-|-|-|-|-|-|-|-|-|-|-|-|-|-|-|-|-|-|-|-|-|-|-|-|-|-|-|-|-|-|-|-|-|-|-|-|-|-|-|-|-|-|-|-|-|-|-|-|-|-|-|-|-|-|-|-|-|-|-|-|-|-|-|-|-|-|-|-|-|-|-|-|-|-|-|-|-|-|-|-|-|-|-|-|-|-|-|-|-|-|-		GO:0044281	small molecule metabolic process	biological_process	1.2762e-05	0.0016535	227	2173	1850	23640	GSMUA_Achr5G14760_001,GSMUA_Achr2G12200_001,GSMUA_Achr8G04700_001,GSMUA_Achr10G20370_001,GSMUA_Achr9G15480_001,GSMUA_AchrUn_randomG04030_001,GSMUA_AchrUn_randomG16320_001,GSMUA_Achr3G24670_001,GSMUA_Achr8G09200_001,GSMUA_AchrUn_randomG14310_001,GSMUA_Achr11G15860_001,GSMUA_Achr3G01420_001,GSMUA_Achr8G20930_001,GSMUA_Achr9G00290_001,GSMUA_Achr10G08050_001,GSMUA_Achr6G27590_001,GSMUA_Achr3G23790_00…	-|-|-|-|-|-|-|-|-|-|-|-|-|-|-|-|-|-|-|-|-|-|-|-|-|-|-|-|-|-|-|-|-|-|-|-|-|-|-|-|-|-|-|-|-|-|-|-|-|-|-|-|-|-|-|-|-|-|-|-|-|-|-|-|-|-|-|-|-|-|-|-|-|-|-|-|-|-|-|-|-|-|-|-|-|-|-|-|-|-|-|-|-|-|-|-|-|-|-|-|-|-|-|-|-|-|-|-|-|-|-|-|-|-|-|-|-|-|-|-|-|-|-|-|-|-|-|-		GO:0016020	membrane	cellular_component	0.00018056	0.023395	376	1903	3953	23640	GSMUA_Achr7G00490_001,GSMUA_Achr4G32360_001,GSMUA_Achr2G09300_001,GSMUA_Achr3G07040_001,GSMUA_Achr9G18210_001,GSMUA_Achr10G30850_001,GSMUA_Achr3G27050_001,GSMUA_Achr4G33460_001,GSMUA_Achr8G22550_001,GSMUA_Achr3G09090_001,GSMUA_Achr10G27930_001,GSMUA_Achr6G33950_001,GSMUA_Achr4G25010_001,GSMUA_Achr1G27170_001,GSMUA_Achr8G26380_001,GSMUA_Achr3G09230_001,GSMUA_Achr1G16110_001,GSMUA_Achr10G27780_001,…	-|-|-|-|-|-|-|-|-|-|-|-|-|-|-|-|-|-|-|-|-|-|-|-|-|-|-|-|-|-|-|-|-|-|-|-|-|-|-|-|-|-|-|-|-|-|-|-|-|-|-|-|-|-|-|-|-|-|-|-|-|-|-|-|-|-|-|-|-|-|-|-|-|-|-|-|-|-|-|-|-|-|-|-|-|-|-|-|-|-|-|-|-|-|-|-|-|-|-|-|-|-|-|-|-|-|-|-|-|-|-|-|-|-|-|-|-|-|-|-|-|-|-|-|-|-|-|-		GO:0006091	generation of precursor metabolites and energy	biological_process	0.00020103	0.025468	30	903	382	23640	GSMUA_AchrUn_randomG12210_001,GSMUA_Achr5G19920_001,GSMUA_Achr11G04670_001,GSMUA_Achr9G18210_001,GSMUA_Achr7G13640_001,GSMUA_AchrUn_randomG14560_001,GSMUA_Achr7G24590_001,GSMUA_Achr8G01230_001,GSMUA_Achr10G25410_001,GSMUA_Achr1G20720_001,GSMUA_Achr8G08990_001,GSMUA_Achr9G22270_001,GSMUA_Achr9G18200_001,GSMUA_Achr7G02210_001,GSMUA_AchrUn_randomG19630_001,GSMUA_Achr6G26850_001,GSMUA_Achr7G18400_001…	-|-|-|-|-|-|-|-|-|-|-|-|-|-|-|-|-|-|-|-|-|-|-|-|-|-|-|-|-|-|		GO:0044257	cellular protein catabolic process
GO:0016831	carboxy-lyase activity	molecular_function	0.0013855	0.17171	9	1012	65	23640	GSMUA_Achr8G22810_001,GSMUA_Achr6G09710_001,GSMUA_Achr9G13400_001,GSMUA_Achr6G21710_001,GSMUA_Achr10G19930_001,GSMUA_Achr6G14490_001,GSMUA_Achr10G25410_001,GSMUA_Achr3G22890_001,GSMUA_Achr10G09460_001	-|-|-|-|-|-|-|-|-|		GO:0003824	catalytic activity	molecular_function	1.426e-05	0.0018066	1014	2173	9895	23640	GSMUA_Achr1G00020_001,GSMUA_Achr8G19750_001,GSMUA_AchrUn_randomG11930_001,GSMUA_Achr8G26730_001,GSMUA_Achr3G09570_001,GSMUA_Achr3G31300_001,GSMUA_Achr11G23550_001,GSMUA_Achr11G18660_001,GSMUA_Achr5G29460_001,GSMUA_Achr6G27190_001,GSMUA_Achr9G28620_001,GSMUA_Achr8G29470_001,GSMUA_Achr10G11170_001,GSMUA_Achr10G15040_001,GSMUA_Achr7G11190_001,GSMUA_Achr11G19940_001,GSMUA_Achr5G11440_001,GSMUA_Achr11…	-|-|-|-|-|-|-|-|-|-|-|-|-|-|-|-|-|-|-|-|-|-|-|-|-|-|-|-|-|-|-|-|-|-|-|-|-|-|-|-|-|-|-|-|-|-|-|-|-|-|-|-|-|-|-|-|-|-|-|-|-|-|-|-|-|-|-|-|-|-|-|-|-|-|-|-|-|-|-|-|-|-|-|-|-|-|-|-|-|-|-|-|-|-|-|-|-|-|-|-|-|-|-|-|-|-|-|-|-|-|-|-|-|-|-|-|-|-|-|-|-|-|-|-|-|-|-|-		GO:0031984	organelle subcompartment	cellular_component	0.00023328	0.029554	25	1903	145	23640	GSMUA_AchrUn_randomG18720_001,GSMUA_Achr9G22270_001,GSMUA_Achr7G18400_001,GSMUA_Achr4G23600_001,GSMUA_Achr2G12530_001,GSMUA_Achr3G25330_001,GSMUA_Achr2G17170_001,GSMUA_Achr10G08490_001,GSMUA_Achr5G04170_001,GSMUA_Achr6G06290_001,GSMUA_Achr4G31780_001,GSMUA_Achr3G21630_001,GSMUA_Achr7G13020_001,GSMUA_Achr3G11780_001,GSMUA_Achr8G04880_001,GSMUA_AchrUn_randomG04500_001,GSMUA_Achr11G08930_001,GSMUA_A…	-|-|-|-|-|-|-|-|-|-|-|-|-|-|-|-|-|-|-|-|-|-|-|-|-|		GO:0048878	chemical homeostasis	biological_process	0.00022215	0.027532	10	903	67	23640	GSMUA_Achr5G29460_001,GSMUA_Achr11G23780_001,GSMUA_Achr3G32370_001,GSMUA_Achr6G28670_001,GSMUA_Achr11G10730_001,GSMUA_Achr11G04670_001,GSMUA_Achr8G31410_001,GSMUA_Achr6G02030_001,GSMUA_Achr11G21580_001,GSMUA_Achr7G18400_001	-|-|-|-|-|-|-|-|-|-|		GO:0019773	proteasome core complex, alpha-subunit complex
GO:0006073	cellular glucan metabolic process	biological_process	0.0015957	0.18952	22	1012	271	23640	GSMUA_Achr3G03670_001,GSMUA_Achr4G23520_001,GSMUA_Achr6G34960_001,GSMUA_Achr4G02240_001,GSMUA_Achr10G23480_001,GSMUA_Achr4G25290_001,GSMUA_Achr8G30840_001,GSMUA_Achr11G17890_001,GSMUA_Achr5G21880_001,GSMUA_Achr5G18070_001,GSMUA_Achr3G21710_001,GSMUA_Achr5G16530_001,GSMUA_Achr1G23960_001,GSMUA_Achr8G22580_001,GSMUA_AchrUn_randomG06130_001,GSMUA_Achr5G16520_001,GSMUA_Achr4G23600_001,GSMUA_Achr4G144…	-|-|-|-|-|-|-|-|-|-|-|-|-|-|-|-|-|-|-|-|-|-|		GO:0020037	heme binding	molecular_function	2.1266e-05	0.0026356	67	2173	456	23640	GSMUA_Achr6G08710_001,GSMUA_Achr9G15310_001,GSMUA_Achr10G12920_001,GSMUA_Achr5G08810_001,GSMUA_Achr9G15480_001,GSMUA_Achr7G18320_001,GSMUA_Achr7G25420_001,GSMUA_Achr6G33120_001,GSMUA_Achr2G08560_001,GSMUA_Achr5G10380_001,GSMUA_Achr7G09630_001,GSMUA_Achr7G07270_001,GSMUA_Achr11G25550_001,GSMUA_Achr2G03370_001,GSMUA_Achr9G05220_001,GSMUA_Achr7G13210_001,GSMUA_Achr5G18900_001,GSMUA_Achr11G24970_001,…	-|-|-|-|-|-|-|-|-|-|-|-|-|-|-|-|-|-|-|-|-|-|-|-|-|-|-|-|-|-|-|-|-|-|-|-|-|-|-|-|-|-|-|-|-|-|-|-|-|-|-|-|-|-|-|-|-|-|-|-|-|-|-|-|-|-|-|		GO:0016021	integral to membrane	cellular_component	0.00026201	0.032469	235	1903	2354	23640	GSMUA_Achr11G00910_001,GSMUA_Achr4G24280_001,GSMUA_Achr2G14120_001,GSMUA_Achr10G25070_001,GSMUA_Achr9G04490_001,GSMUA_Achr4G30710_001,GSMUA_Achr4G03620_001,GSMUA_Achr8G09100_001,GSMUA_Achr7G14950_001,GSMUA_Achr6G24170_001,GSMUA_Achr11G21690_001,GSMUA_Achr4G06400_001,GSMUA_Achr6G05790_001,GSMUA_Achr1G25190_001,GSMUA_Achr3G03240_001,GSMUA_Achr6G06880_001,GSMUA_Achr3G02780_001,GSMUA_Achr7G20570_001,…	-|-|-|-|-|-|-|-|-|-|-|-|-|-|-|-|-|-|-|-|-|-|-|-|-|-|-|-|-|-|-|-|-|-|-|-|-|-|-|-|-|-|-|-|-|-|-|-|-|-|-|-|-|-|-|-|-|-|-|-|-|-|-|-|-|-|-|-|-|-|-|-|-|-|-|-|-|-|-|-|-|-|-|-|-|-|-|-|-|-|-|-|-|-|-|-|-|-|-|-|-|-|-|-|-|-|-|-|-|-|-|-|-|-|-|-|-|-|-|-|-|-|-|-|-|-|-|-		GO:0019725	cellular homeostasis	biological_process	0.00029176	0.03539	19	903	209	23640	GSMUA_Achr2G17610_001,GSMUA_Achr11G23780_001,GSMUA_Achr11G15150_001,GSMUA_Achr11G04670_001,GSMUA_Achr11G10730_001,GSMUA_Achr7G18400_001,GSMUA_Achr5G29460_001,GSMUA_Achr11G01670_001,GSMUA_Achr10G15090_001,GSMUA_Achr3G22070_001,GSMUA_Achr6G28670_001,GSMUA_Achr11G12620_001,GSMUA_Achr8G22780_001,GSMUA_Achr8G31410_001,GSMUA_Achr5G09930_001,GSMUA_AchrUn_randomG13930_001,GSMUA_Achr7G10990_001,GSMUA_Achr…	-|-|-|-|-|-|-|-|-|-|-|-|-|-|-|-|-|-|-|		GO:0034440	lipid oxidation
GO:0044042	glucan metabolic process	biological_process	0.0015957	0.18952	22	1012	271	23640	GSMUA_Achr6G34960_001,GSMUA_Achr4G23520_001,GSMUA_Achr3G03670_001,GSMUA_Achr5G21880_001,GSMUA_Achr5G18070_001,GSMUA_Achr11G17890_001,GSMUA_Achr4G25290_001,GSMUA_Achr10G23480_001,GSMUA_Achr8G30840_001,GSMUA_Achr4G02240_001,GSMUA_Achr5G16520_001,GSMUA_Achr4G23600_001,GSMUA_Achr8G22580_001,GSMUA_AchrUn_randomG06130_001,GSMUA_Achr1G23960_001,GSMUA_Achr3G21710_001,GSMUA_Achr5G16530_001,GSMUA_Achr3G052…	-|-|-|-|-|-|-|-|-|-|-|-|-|-|-|-|-|-|-|-|-|-|		GO:0009055	electron carrier activity	molecular_function	2.2276e-05	0.002702	71	2173	497	23640	GSMUA_Achr10G18180_001,GSMUA_Achr8G22780_001,GSMUA_Achr8G20220_001,GSMUA_Achr3G06970_001,GSMUA_Achr6G00040_001,GSMUA_Achr3G31270_001,GSMUA_Achr10G29550_001,GSMUA_Achr7G17780_001,GSMUA_Achr7G05470_001,GSMUA_Achr3G31250_001,GSMUA_Achr3G19530_001,GSMUA_Achr6G03550_001,GSMUA_Achr4G29990_001,GSMUA_Achr3G22060_001,GSMUA_Achr3G12520_001,GSMUA_Achr11G15150_001,GSMUA_Achr11G01850_001,GSMUA_Achr6G32280_001…	-|-|-|-|-|-|-|-|-|-|-|-|-|-|-|-|-|-|-|-|-|-|-|-|-|-|-|-|-|-|-|-|-|-|-|-|-|-|-|-|-|-|-|-|-|-|-|-|-|-|-|-|-|-|-|-|-|-|-|-|-|-|-|-|-|-|-|-|-|-|-|		GO:0031224	intrinsic to membrane	cellular_component	0.00026768	0.032469	238	1903	2389	23640	GSMUA_Achr6G01170_001,GSMUA_AchrUn_randomG03100_001,GSMUA_Achr6G00710_001,GSMUA_Achr1G27800_001,GSMUA_Achr2G14180_001,GSMUA_Achr8G09450_001,GSMUA_Achr3G06440_001,GSMUA_Achr7G08300_001,GSMUA_Achr1G12430_001,GSMUA_Achr6G00610_001,GSMUA_Achr5G15040_001,GSMUA_Achr11G10630_001,GSMUA_Achr9G02810_001,GSMUA_Achr7G06740_001,GSMUA_Achr5G10440_001,GSMUA_Achr3G22410_001,GSMUA_Achr11G10360_001,GSMUA_Achr10G26…	-|-|-|-|-|-|-|-|-|-|-|-|-|-|-|-|-|-|-|-|-|-|-|-|-|-|-|-|-|-|-|-|-|-|-|-|-|-|-|-|-|-|-|-|-|-|-|-|-|-|-|-|-|-|-|-|-|-|-|-|-|-|-|-|-|-|-|-|-|-|-|-|-|-|-|-|-|-|-|-|-|-|-|-|-|-|-|-|-|-|-|-|-|-|-|-|-|-|-|-|-|-|-|-|-|-|-|-|-|-|-|-|-|-|-|-|-|-|-|-|-|-|-|-|-|-|-|-		GO:0020037	heme binding	molecular_function	0.00031154	0.035623	32	903	456	23640	GSMUA_AchrUn_randomG13290_001,GSMUA_Achr2G05080_001,GSMUA_Achr5G10370_001,GSMUA_Achr7G02700_001,GSMUA_Achr4G25410_001,GSMUA_Achr6G03570_001,GSMUA_Achr9G15310_001,GSMUA_Achr3G14360_001,GSMUA_Achr3G06970_001,GSMUA_Achr3G31290_001,GSMUA_Achr4G29440_001,GSMUA_AchrUn_randomG12160_001,GSMUA_Achr8G24010_001,GSMUA_Achr7G25420_001,GSMUA_Achr3G22060_001,GSMUA_Achr10G11100_001,GSMUA_Achr6G21990_001,GSMUA_Ac…	-|-|-|-|-|-|-|-|-|-|-|-|-|-|-|-|-|-|-|-|-|-|-|-|-|-|-|-|-|-|-|-|		GO:0071704	organic substance metabolic process
GO:0016020	membrane	cellular_component	0.0019983	0.23106	200	1012	3953	23640	GSMUA_Achr2G04270_001,GSMUA_Achr6G35910_001,GSMUA_Achr3G06440_001,GSMUA_Achr7G11770_001,GSMUA_Achr2G14780_001,GSMUA_Achr4G32360_001,GSMUA_Achr3G18820_001,GSMUA_Achr3G03240_001,GSMUA_Achr6G10730_001,GSMUA_Achr11G08930_001,GSMUA_Achr9G01100_001,GSMUA_AchrUn_randomG06070_001,GSMUA_Achr7G22120_001,GSMUA_AchrUn_randomG18080_001,GSMUA_Achr5G25330_001,GSMUA_Achr4G15600_001,GSMUA_Achr4G23020_001,GSMUA_Ac…	-|-|-|-|-|-|-|-|-|-|-|-|-|-|-|-|-|-|-|-|-|-|-|-|-|-|-|-|-|-|-|-|-|-|-|-|-|-|-|-|-|-|-|-|-|-|-|-|-|-|-|-|-|-|-|-|-|-|-|-|-|-|-|-|-|-|-|-|-|-|-|-|-|-|-|-|-|-|-|-|-|-|-|-|-|-|-|-|-|-|-|-|-|-|-|-|-|-|-|-|-|-|-|-|-|-|-|-|-|-|-|-|-|-|-|-|-|-|-|-|-|-|-|-|-|-|-|-		GO:0016556	mRNA modification	biological_process	2.4985e-05	0.0029675	16	2173	55	23640	GSMUA_Achr3G21400_001,GSMUA_Achr8G00070_001,GSMUA_Achr4G27570_001,GSMUA_Achr3G17600_001,GSMUA_Achr6G34960_001,GSMUA_Achr9G17660_001,GSMUA_Achr8G20930_001,GSMUA_Achr5G04630_001,GSMUA_Achr11G18240_001,GSMUA_Achr9G24540_001,GSMUA_Achr3G31100_001,GSMUA_Achr9G00850_001,GSMUA_Achr4G14810_001,GSMUA_Achr8G14510_001,GSMUA_Achr4G07760_001,GSMUA_Achr4G18530_001	-|-|-|-|-|-|-|-|-|-|-|-|-|-|-|-|		GO:0004175	endopeptidase activity	molecular_function	0.00028676	0.034059	48	1903	355	23640	GSMUA_Achr9G20290_001,GSMUA_Achr10G09210_001,GSMUA_Achr5G19360_001,GSMUA_Achr9G07850_001,GSMUA_Achr8G13980_001,GSMUA_Achr6G05340_001,GSMUA_Achr4G30740_001,GSMUA_Achr1G07390_001,GSMUA_Achr6G26700_001,GSMUA_Achr7G18850_001,GSMUA_Achr11G21690_001,GSMUA_Achr9G09530_001,GSMUA_Achr4G10040_001,GSMUA_Achr4G01230_001,GSMUA_Achr6G17740_001,GSMUA_Achr7G16890_001,GSMUA_Achr7G00560_001,GSMUA_Achr10G08560_001,…	-|-|-|-|-|-|-|-|-|-|-|-|-|-|-|-|-|-|-|-|-|-|-|-|-|-|-|-|-|-|-|-|-|-|-|-|-|-|-|-|-|-|-|-|-|-|-|-|		GO:0055076	transition metal ion homeostasis	biological_process	0.00031331	0.035623	5	903	16	23640	GSMUA_Achr11G10730_001,GSMUA_Achr6G02030_001,GSMUA_Achr8G31410_001,GSMUA_Achr11G23780_001,GSMUA_Achr5G29460_001	-|-|-|-|-|		GO:0006022	aminoglycan metabolic process
GO:0006629	lipid metabolic process	biological_process	0.0020265	0.23106	58	1012	956	23640	GSMUA_Achr1G20650_001,GSMUA_Achr6G25110_001,GSMUA_Achr6G27270_001,GSMUA_Achr4G24110_001,GSMUA_Achr5G03490_001,GSMUA_Achr11G20370_001,GSMUA_Achr7G13080_001,GSMUA_AchrUn_randomG01730_001,GSMUA_Achr11G05360_001,GSMUA_Achr9G24050_001,GSMUA_Achr11G24740_001,GSMUA_Achr7G13350_001,GSMUA_Achr2G11130_001,GSMUA_Achr8G10350_001,GSMUA_Achr2G11160_001,GSMUA_Achr4G16990_001,GSMUA_Achr6G25090_001,GSMUA_Achr7G12…	-|-|-|-|-|-|-|-|-|-|-|-|-|-|-|-|-|-|-|-|-|-|-|-|-|-|-|-|-|-|-|-|-|-|-|-|-|-|-|-|-|-|-|-|-|-|-|-|-|-|-|-|-|-|-|-|-|-|		GO:0055085	transmembrane transport	biological_process	2.6788e-05	0.0031167	119	2173	879	23640	GSMUA_Achr1G07500_001,GSMUA_AchrUn_randomG17880_001,GSMUA_AchrUn_randomG07640_001,GSMUA_Achr11G10360_001,GSMUA_Achr8G12730_001,GSMUA_Achr8G25670_001,GSMUA_Achr11G02430_001,GSMUA_Achr10G05360_001,GSMUA_Achr9G14510_001,GSMUA_Achr7G21470_001,GSMUA_Achr2G08070_001,GSMUA_Achr7G11770_001,GSMUA_Achr3G06050_001,GSMUA_Achr7G20040_001,GSMUA_Achr5G28890_001,GSMUA_Achr10G28510_001,GSMUA_Achr3G29210_001,GSMUA…	-|-|-|-|-|-|-|-|-|-|-|-|-|-|-|-|-|-|-|-|-|-|-|-|-|-|-|-|-|-|-|-|-|-|-|-|-|-|-|-|-|-|-|-|-|-|-|-|-|-|-|-|-|-|-|-|-|-|-|-|-|-|-|-|-|-|-|-|-|-|-|-|-|-|-|-|-|-|-|-|-|-|-|-|-|-|-|-|-|-|-|-|-|-|-|-|-|-|-|-|-|-|-|-|-|-|-|-|-|-|-|-|-|-|-|-|-|-|-|		GO:0004097	catechol oxidase activity	molecular_function	0.00031853	0.03706	5	1903	9	23640	GSMUA_Achr10G20540_001,GSMUA_AchrUn_randomG22730_001,GSMUA_AchrUn_randomG22740_001,GSMUA_Achr7G03450_001,GSMUA_AchrUn_randomG25220_001	-|-|-|-|-|		GO:0006873	cellular ion homeostasis	biological_process	0.00031867	0.035623	8	903	47	23640	GSMUA_Achr8G31410_001,GSMUA_Achr11G21580_001,GSMUA_Achr7G18400_001,GSMUA_Achr5G29460_001,GSMUA_Achr11G23780_001,GSMUA_Achr6G28670_001,GSMUA_Achr11G10730_001,GSMUA_Achr11G04670_001	-|-|-|-|-|-|-|-|		GO:0009617	response to bacterium
GO:0005576	extracellular region	cellular_component	0.0021625	0.23683	27	1012	294	23640	GSMUA_Achr4G12010_001,GSMUA_Achr9G23610_001,GSMUA_Achr9G13820_001,GSMUA_Achr3G05220_001,GSMUA_Achr11G09300_001,GSMUA_AchrUn_randomG06130_001,GSMUA_AchrUn_randomG24350_001,GSMUA_Achr9G26330_001,GSMUA_Achr11G21220_001,GSMUA_Achr9G16110_001,GSMUA_Achr11G01300_001,GSMUA_Achr3G06270_001,GSMUA_Achr11G17890_001,GSMUA_Achr5G10900_001,GSMUA_Achr5G21880_001,GSMUA_Achr1G05200_001,GSMUA_Achr7G22100_001,GSMUA…	-|-|-|-|-|-|-|-|-|-|-|-|-|-|-|-|-|-|-|-|-|-|-|-|-|-|-|		GO:0009765	photosynthesis, light harvesting	biological_process	2.7887e-05	0.0031345	12	2173	37	23640	GSMUA_Achr2G12250_001,GSMUA_Achr9G18200_001,GSMUA_Achr4G07890_001,GSMUA_Achr1G08770_001,GSMUA_Achr7G13020_001,GSMUA_Achr9G01470_001,GSMUA_Achr6G35340_001,GSMUA_Achr3G09130_001,GSMUA_Achr5G09220_001,GSMUA_Achr5G09230_001,GSMUA_Achr9G18210_001,GSMUA_Achr10G16240_001	-|-|-|-|-|-|-|-|-|-|-|-|		GO:0005198	structural molecule activity	molecular_function	0.00043345	0.049422	79	1903	673	23640	GSMUA_Achr11G07940_001,GSMUA_Achr10G11400_001,GSMUA_Achr2G07800_001,GSMUA_Achr5G08380_001,GSMUA_Achr8G30200_001,GSMUA_Achr7G16810_001,GSMUA_Achr11G00870_001,GSMUA_Achr1G21820_001,GSMUA_Achr11G24810_001,GSMUA_Achr10G07430_001,GSMUA_Achr8G22260_001,GSMUA_Achr7G18090_001,GSMUA_Achr10G30350_001,GSMUA_Achr5G20260_001,GSMUA_Achr5G13020_001,GSMUA_Achr9G13990_001,GSMUA_Achr2G15370_001,GSMUA_AchrUn_random…	-|-|-|-|-|-|-|-|-|-|-|-|-|-|-|-|-|-|-|-|-|-|-|-|-|-|-|-|-|-|-|-|-|-|-|-|-|-|-|-|-|-|-|-|-|-|-|-|-|-|-|-|-|-|-|-|-|-|-|-|-|-|-|-|-|-|-|-|-|-|-|-|-|-|-|-|-|-|-|		GO:0055082	cellular chemical homeostasis	biological_process	0.00031867	0.035623	8	903	47	23640	GSMUA_Achr11G10730_001,GSMUA_Achr6G28670_001,GSMUA_Achr11G04670_001,GSMUA_Achr5G29460_001,GSMUA_Achr11G23780_001,GSMUA_Achr11G21580_001,GSMUA_Achr7G18400_001,GSMUA_Achr8G31410_001	-|-|-|-|-|-|-|-|		GO:0044265	cellular macromolecule catabolic process
GO:0009813	flavonoid biosynthetic process	biological_process	0.0021671	0.23683	5	1012	21	23640	GSMUA_Achr4G19020_001,GSMUA_Achr11G23630_001,GSMUA_Achr4G16830_001,GSMUA_Achr6G35090_001,GSMUA_Achr3G30350_001	-|-|-|-|-|		GO:0045036	protein targeting to chloroplast	biological_process	2.914e-05	0.0031345	11	2173	28	23640	GSMUA_Achr2G02930_001,GSMUA_Achr4G19310_001,GSMUA_Achr9G00010_001,GSMUA_Achr9G29900_001,GSMUA_Achr4G09860_001,GSMUA_Achr8G09820_001,GSMUA_Achr11G00050_001,GSMUA_Achr9G08910_001,GSMUA_Achr1G18290_001,GSMUA_Achr8G33150_001,GSMUA_Achr7G26730_001	-|-|-|-|-|-|-|-|-|-|-|		GO:0050832	defense response to fungus	biological_process	0.00051999	0.05781	10	1903	37	23640	GSMUA_Achr6G20510_001,GSMUA_Achr10G22450_001,GSMUA_Achr10G08490_001,GSMUA_Achr7G27390_001,GSMUA_Achr1G19750_001,GSMUA_Achr7G00450_001,GSMUA_Achr1G23250_001,GSMUA_Achr3G13770_001,GSMUA_Achr6G01380_001,GSMUA_Achr8G22550_001	-|-|-|-|-|-|-|-|-|-|		GO:0003824	catalytic activity	molecular_function	0.00034816	0.03817	434	903	9895	23640	GSMUA_Achr5G29460_001,GSMUA_Achr5G15120_001,GSMUA_Achr3G22990_001,GSMUA_Achr2G13890_001,GSMUA_Achr11G25540_001,GSMUA_AchrUn_randomG09150_001,GSMUA_Achr8G03930_001,GSMUA_Achr8G29470_001,GSMUA_Achr2G16720_001,GSMUA_Achr8G24010_001,GSMUA_Achr11G23780_001,GSMUA_Achr10G26550_001,GSMUA_Achr5G07360_001,GSMUA_Achr7G12720_001,GSMUA_Achr8G08990_001,GSMUA_Achr4G02230_001,GSMUA_Achr10G06350_001,GSMUA_Achr11G…	-|-|-|-|-|-|-|-|-|-|-|-|-|-|-|-|-|-|-|-|-|-|-|-|-|-|-|-|-|-|-|-|-|-|-|-|-|-|-|-|-|-|-|-|-|-|-|-|-|-|-|-|-|-|-|-|-|-|-|-|-|-|-|-|-|-|-|-|-|-|-|-|-|-|-|-|-|-|-|-|-|-|-|-|-|-|-|-|-|-|-|-|-|-|-|-|-|-|-|-|-|-|-|-|-|-|-|-|-|-|-|-|-|-|-|-|-|-|-|-|-|-|-|-|-|-|-|-		GO:0044238	primary metabolic process
GO:0044425	membrane part	cellular_component	0.0022297	0.23683	147	1012	2789	23640	GSMUA_Achr1G12430_001,GSMUA_Achr6G29090_001,GSMUA_Achr11G17230_001,GSMUA_Achr1G07500_001,GSMUA_Achr2G21340_001,GSMUA_Achr9G16700_001,GSMUA_Achr1G17310_001,GSMUA_Achr11G09010_001,GSMUA_Achr2G09100_001,GSMUA_Achr10G13510_001,GSMUA_Achr2G11300_001,GSMUA_Achr6G12890_001,GSMUA_Achr4G01550_001,GSMUA_Achr2G14180_001,GSMUA_Achr8G22550_001,GSMUA_Achr1G15340_001,GSMUA_Achr3G15960_001,GSMUA_AchrUn_randomG00…	-|-|-|-|-|-|-|-|-|-|-|-|-|-|-|-|-|-|-|-|-|-|-|-|-|-|-|-|-|-|-|-|-|-|-|-|-|-|-|-|-|-|-|-|-|-|-|-|-|-|-|-|-|-|-|-|-|-|-|-|-|-|-|-|-|-|-|-|-|-|-|-|-|-|-|-|-|-|-|-|-|-|-|-|-|-|-|-|-|-|-|-|-|-|-|-|-|-|-|-|-|-|-|-|-|-|-|-|-|-|-|-|-|-|-|-|-|-|-|-|-|-|-|-|-|-|-|-		GO:0072596	establishment of protein localization to chloroplast	biological_process	2.914e-05	0.0031345	11	2173	28	23640	GSMUA_Achr2G02930_001,GSMUA_Achr4G19310_001,GSMUA_Achr9G00010_001,GSMUA_Achr4G09860_001,GSMUA_Achr9G29900_001,GSMUA_Achr11G00050_001,GSMUA_Achr8G09820_001,GSMUA_Achr1G18290_001,GSMUA_Achr9G08910_001,GSMUA_Achr7G26730_001,GSMUA_Achr8G33150_001	-|-|-|-|-|-|-|-|-|-|-|		GO:0009916	alternative oxidase activity	molecular_function	0.00053709	0.05781	4	1903	6	23640	GSMUA_Achr1G27810_001,GSMUA_Achr1G27800_001,GSMUA_Achr6G01170_001,GSMUA_Achr6G01300_001	-|-|-|-|		GO:0055072	iron ion homeostasis	biological_process	0.00042718	0.045951	4	903	10	23640	GSMUA_Achr8G31410_001,GSMUA_Achr5G29460_001,GSMUA_Achr11G23780_001,GSMUA_Achr11G10730_001	-|-|-|-|		GO:0020037	heme binding
GO:0016788	hydrolase activity, acting on ester bonds	molecular_function	0.0022433	0.23683	53	1012	867	23640	GSMUA_Achr9G19240_001,GSMUA_Achr10G28110_001,GSMUA_Achr9G07930_001,GSMUA_Achr8G09200_001,GSMUA_Achr4G22380_001,GSMUA_Achr10G28120_001,GSMUA_Achr6G02610_001,GSMUA_Achr8G06240_001,GSMUA_Achr1G17000_001,GSMUA_Achr7G23470_001,GSMUA_Achr5G28270_001,GSMUA_Achr6G11170_001,GSMUA_Achr3G32400_001,GSMUA_Achr11G15570_001,GSMUA_Achr7G11700_001,GSMUA_Achr3G32030_001,GSMUA_Achr2G11090_001,GSMUA_Achr9G22460_001,…	-|-|-|-|-|-|-|-|-|-|-|-|-|-|-|-|-|-|-|-|-|-|-|-|-|-|-|-|-|-|-|-|-|-|-|-|-|-|-|-|-|-|-|-|-|-|-|-|-|-|-|-|-|		GO:0072598	protein localization to chloroplast	biological_process	2.914e-05	0.0031345	11	2173	28	23640	GSMUA_Achr4G19310_001,GSMUA_Achr2G02930_001,GSMUA_Achr11G00050_001,GSMUA_Achr8G09820_001,GSMUA_Achr9G29900_001,GSMUA_Achr9G00010_001,GSMUA_Achr4G09860_001,GSMUA_Achr8G33150_001,GSMUA_Achr7G26730_001,GSMUA_Achr9G08910_001,GSMUA_Achr1G18290_001	-|-|-|-|-|-|-|-|-|-|-|		GO:0009055	electron carrier activity	molecular_function	0.0005422	0.05781	61	1903	497	23640	GSMUA_Achr9G26660_001,GSMUA_Achr7G25450_001,GSMUA_Achr3G31800_001,GSMUA_AchrUn_randomG12160_001,GSMUA_Achr5G12420_001,GSMUA_Achr7G25420_001,GSMUA_Achr1G16970_001,GSMUA_Achr4G02810_001,GSMUA_Achr9G17300_001,GSMUA_Achr10G29550_001,GSMUA_Achr2G17030_001,GSMUA_Achr11G08740_001,GSMUA_Achr5G00370_001,GSMUA_Achr2G15240_001,GSMUA_AchrUn_randomG06070_001,GSMUA_Achr3G19530_001,GSMUA_Achr11G07080_001,GSMUA_…	-|-|-|-|-|-|-|-|-|-|-|-|-|-|-|-|-|-|-|-|-|-|-|-|-|-|-|-|-|-|-|-|-|-|-|-|-|-|-|-|-|-|-|-|-|-|-|-|-|-|-|-|-|-|-|-|-|-|-|-|-|		GO:0055080	cation homeostasis	biological_process	0.00046018	0.048583	8	903	48	23640	GSMUA_Achr7G18400_001,GSMUA_Achr6G02030_001,GSMUA_Achr8G31410_001,GSMUA_Achr6G28670_001,GSMUA_Achr11G10730_001,GSMUA_Achr11G04670_001,GSMUA_Achr5G29460_001,GSMUA_Achr11G23780_001	-|-|-|-|-|-|-|-|		GO:0003824	catalytic activity
GO:0009718	anthocyanin-containing compound biosynthetic process	biological_process	0.0023447	0.24304	3	1012	7	23640	GSMUA_Achr3G30350_001,GSMUA_Achr4G19020_001,GSMUA_Achr11G23630_001	-|-|-|		GO:0009538	photosystem I reaction center	cellular_component	3.3927e-05	0.0035818	6	2173	10	23640	GSMUA_Achr1G13830_001,GSMUA_Achr8G28250_001,GSMUA_Achr4G25010_001,GSMUA_Achr9G26220_001,GSMUA_Achr4G29280_001,GSMUA_Achr2G09140_001	-|-|-|-|-|-|		GO:0009538	photosystem I reaction center	cellular_component	0.00054757	0.05781	5	1903	10	23640	GSMUA_Achr4G25010_001,GSMUA_Achr8G28250_001,GSMUA_Achr9G26220_001,GSMUA_Achr2G09140_001,GSMUA_Achr1G13830_001	-|-|-|-|-|		GO:0046916	cellular transition metal ion homeostasis	biological_process	0.00047472	0.049206	4	903	10	23640	GSMUA_Achr11G23780_001,GSMUA_Achr5G29460_001,GSMUA_Achr8G31410_001,GSMUA_Achr11G10730_001	-|-|-|-|		GO:0006040	amino sugar metabolic process
GO:0022892	substrate-specific transporter activity	molecular_function	0.0027047	0.27535	45	1012	726	23640	GSMUA_Achr6G36920_001,GSMUA_Achr8G12690_001,GSMUA_Achr4G30710_001,GSMUA_Achr1G20640_001,GSMUA_Achr8G30620_001,GSMUA_Achr4G13990_001,GSMUA_Achr4G15600_001,GSMUA_Achr5G12290_001,GSMUA_Achr7G22120_001,GSMUA_AchrUn_randomG21350_001,GSMUA_Achr1G25450_001,GSMUA_Achr9G24550_001,GSMUA_Achr6G09190_001,GSMUA_Achr10G08490_001,GSMUA_Achr5G19180_001,GSMUA_Achr6G09720_001,GSMUA_Achr9G03490_001,GSMUA_Achr8G1555…	-|-|-|-|-|-|-|-|-|-|-|-|-|-|-|-|-|-|-|-|-|-|-|-|-|-|-|-|-|-|-|-|-|-|-|-|-|-|-|-|-|-|-|-|-|		GO:0016679	oxidoreductase activity, acting on diphenols and related substances as donors	molecular_function	3.9188e-05	0.004062	11	2173	30	23640	GSMUA_Achr2G13690_001,GSMUA_Achr10G20540_001,GSMUA_Achr1G27800_001,GSMUA_Achr5G03810_001,GSMUA_Achr6G01300_001,GSMUA_Achr10G08490_001,GSMUA_AchrUn_randomG25220_001,GSMUA_Achr8G34370_001,GSMUA_Achr5G00810_001,GSMUA_Achr6G01170_001,GSMUA_AchrUn_randomG22730_001	-|-|-|-|-|-|-|-|-|-|-|		GO:0046470	phosphatidylcholine metabolic process	biological_process	0.00062267	0.064542	5	1903	10	23640	GSMUA_Achr8G12030_001,GSMUA_AchrUn_randomG00140_001,GSMUA_Achr1G14920_001,GSMUA_Achr7G23470_001,GSMUA_AchrUn_randomG07260_001	-|-|-|-|-|		GO:0043436	oxoacid metabolic process	biological_process	0.00050449	0.051358	60	903	983	23640	GSMUA_Achr11G21520_001,GSMUA_Achr11G04670_001,GSMUA_Achr5G20640_001,GSMUA_Achr3G31710_001,GSMUA_Achr1G11910_001,GSMUA_Achr6G11840_001,GSMUA_Achr6G20700_001,GSMUA_Achr3G00990_001,GSMUA_Achr9G15480_001,GSMUA_Achr9G19250_001,GSMUA_Achr8G08000_001,GSMUA_Achr5G16620_001,GSMUA_Achr7G25660_001,GSMUA_Achr8G30730_001,GSMUA_Achr6G25100_001,GSMUA_Achr11G23360_001,GSMUA_Achr6G25090_001,GSMUA_Achr5G18560_001,…	-|-|-|-|-|-|-|-|-|-|-|-|-|-|-|-|-|-|-|-|-|-|-|-|-|-|-|-|-|-|-|-|-|-|-|-|-|-|-|-|-|-|-|-|-|-|-|-|-|-|-|-|-|-|-|-|-|-|-|-|		GO:0008061	chitin binding
GO:0009579	thylakoid	cellular_component	0.0028555	0.2856	22	1012	254	23640	GSMUA_AchrUn_randomG18720_001,GSMUA_AchrUn_randomG00540_001,GSMUA_Achr9G00010_001,GSMUA_Achr8G22550_001,GSMUA_Achr5G09230_001,GSMUA_Achr11G23360_001,GSMUA_Achr4G01550_001,GSMUA_Achr9G26220_001,GSMUA_Achr4G23600_001,GSMUA_Achr4G31780_001,GSMUA_Achr7G13020_001,GSMUA_Achr4G28350_001,GSMUA_Achr2G17170_001,GSMUA_Achr10G08490_001,GSMUA_Achr9G26150_001,GSMUA_Achr3G27970_001,GSMUA_Achr6G06290_001,GSMUA_A…	-|-|-|-|-|-|-|-|-|-|-|-|-|-|-|-|-|-|-|-|-|-|		GO:0009657	plastid organization	biological_process	5.3369e-05	0.0054332	36	2173	191	23640	GSMUA_Achr7G26730_001,GSMUA_Achr9G17660_001,GSMUA_Achr8G22550_001,GSMUA_Achr7G23820_001,GSMUA_Achr8G33150_001,GSMUA_Achr9G04390_001,GSMUA_AchrUn_randomG00220_001,GSMUA_Achr8G08000_001,GSMUA_Achr7G24590_001,GSMUA_Achr2G17170_001,GSMUA_Achr5G16270_001,GSMUA_Achr11G23360_001,GSMUA_AchrUn_randomG10050_001,GSMUA_Achr6G26770_001,GSMUA_Achr1G18290_001,GSMUA_Achr3G09130_001,GSMUA_Achr1G13990_001,GSMUA_Ac…	-|-|-|-|-|-|-|-|-|-|-|-|-|-|-|-|-|-|-|-|-|-|-|-|-|-|-|-|-|-|-|-|-|-|-|-|		GO:0016165	linoleate 13S-lipoxygenase activity	molecular_function	0.00074408	0.07575	6	1903	15	23640	GSMUA_Achr9G16020_001,GSMUA_Achr6G25090_001,GSMUA_Achr9G19250_001,GSMUA_Achr3G07870_001,GSMUA_Achr6G25110_001,GSMUA_Achr3G11780_001	-|-|-|-|-|-|		GO:0006082	organic acid metabolic process	biological_process	0.00051792	0.051801	60	903	984	23640	GSMUA_Achr7G25660_001,GSMUA_Achr8G30730_001,GSMUA_Achr5G18560_001,GSMUA_Achr6G25090_001,GSMUA_Achr11G23360_001,GSMUA_Achr6G25100_001,GSMUA_Achr3G01530_001,GSMUA_Achr4G09860_001,GSMUA_Achr5G20640_001,GSMUA_Achr11G21520_001,GSMUA_Achr11G04670_001,GSMUA_Achr3G31710_001,GSMUA_Achr3G00990_001,GSMUA_Achr1G11910_001,GSMUA_Achr6G11840_001,GSMUA_Achr6G20700_001,GSMUA_Achr8G08000_001,GSMUA_Achr5G16620_001,…	-|-|-|-|-|-|-|-|-|-|-|-|-|-|-|-|-|-|-|-|-|-|-|-|-|-|-|-|-|-|-|-|-|-|-|-|-|-|-|-|-|-|-|-|-|-|-|-|-|-|-|-|-|-|-|-|-|-|-|-|		GO:1901136	carbohydrate derivative catabolic process
GO:0031407	oxylipin metabolic process	biological_process	0.0029767	0.28763	5	1012	24	23640	GSMUA_Achr9G16020_001,GSMUA_Achr4G07780_001,GSMUA_Achr6G25090_001,GSMUA_Achr6G25110_001,GSMUA_Achr9G19250_001	-|-|-|-|-|		GO:0015698	inorganic anion transport	biological_process	5.4343e-05	0.0054353	21	2173	89	23640	GSMUA_Achr4G06890_001,GSMUA_Achr11G02430_001,GSMUA_Achr6G12130_001,GSMUA_Achr1G25450_001,GSMUA_Achr8G31410_001,GSMUA_AchrUn_randomG17880_001,GSMUA_AchrUn_randomG07640_001,GSMUA_Achr6G03360_001,GSMUA_Achr1G12240_001,GSMUA_Achr6G02230_001,GSMUA_AchrUn_randomG07020_001,GSMUA_Achr5G28890_001,GSMUA_Achr8G12690_001,GSMUA_Achr6G24170_001,GSMUA_Achr7G11690_001,GSMUA_Achr9G01940_001,GSMUA_Achr3G21820_001,…	-|-|-|-|-|-|-|-|-|-|-|-|-|-|-|-|-|-|-|-|-|		GO:0044248	cellular catabolic process	biological_process	0.00086272	0.086288	97	1903	874	23640	GSMUA_Achr7G18780_001,GSMUA_Achr1G08050_001,GSMUA_Achr3G22570_001,GSMUA_Achr5G03240_001,GSMUA_Achr6G33280_001,GSMUA_Achr9G08630_001,GSMUA_Achr3G11780_001,GSMUA_Achr9G30160_001,GSMUA_Achr5G19050_001,GSMUA_Achr9G07850_001,GSMUA_Achr5G19360_001,GSMUA_Achr8G13980_001,GSMUA_Achr1G22130_001,GSMUA_Achr1G03980_001,GSMUA_Achr5G20640_001,GSMUA_Achr10G22340_001,GSMUA_Achr9G20290_001,GSMUA_Achr5G18560_001,GS…	-|-|-|-|-|-|-|-|-|-|-|-|-|-|-|-|-|-|-|-|-|-|-|-|-|-|-|-|-|-|-|-|-|-|-|-|-|-|-|-|-|-|-|-|-|-|-|-|-|-|-|-|-|-|-|-|-|-|-|-|-|-|-|-|-|-|-|-|-|-|-|-|-|-|-|-|-|-|-|-|-|-|-|-|-|-|-|-|-|-|-|-|-|-|-|-|-|		GO:0008150	biological_process	biological_process	0.00055682	0.054732	675	903	16433	23640	GSMUA_Achr4G25410_001,GSMUA_Achr8G04440_001,GSMUA_Achr6G26910_001,GSMUA_Achr6G18720_001,GSMUA_Achr1G18600_001,GSMUA_Achr3G17520_001,GSMUA_Achr3G31750_001,GSMUA_Achr4G05170_001,GSMUA_Achr4G18720_001,GSMUA_Achr10G11190_001,GSMUA_Achr9G02950_001,GSMUA_Achr5G04020_001,GSMUA_Achr5G11490_001,GSMUA_Achr3G08590_001,GSMUA_AchrUn_randomG17810_001,GSMUA_Achr11G17230_001,GSMUA_Achr7G07400_001,GSMUA_Achr8G095…	-|-|-|-|-|-|-|-|-|-|-|-|-|-|-|-|-|-|-|-|-|-|-|-|-|-|-|-|-|-|-|-|-|-|-|-|-|-|-|-|-|-|-|-|-|-|-|-|-|-|-|-|-|-|-|-|-|-|-|-|-|-|-|-|-|-|-|-|-|-|-|-|-|-|-|-|-|-|-|-|-|-|-|-|-|-|-|-|-|-|-|-|-|-|-|-|-|-|-|-|-|-|-|-|-|-|-|-|-|-|-|-|-|-|-|-|-|-|-|-|-|-|-|-|-|-|-|-		GO:0042742	defense response to bacterium
GO:0031408	oxylipin biosynthetic process	biological_process	0.0029767	0.28763	5	1012	24	23640	GSMUA_Achr4G07780_001,GSMUA_Achr9G16020_001,GSMUA_Achr9G19250_001,GSMUA_Achr6G25090_001,GSMUA_Achr6G25110_001	-|-|-|-|-|		GO:0006090	pyruvate metabolic process	biological_process	0.00011617	0.011419	25	2173	118	23640	GSMUA_Achr3G11780_001,GSMUA_Achr8G33420_001,GSMUA_Achr3G24670_001,GSMUA_AchrUn_randomG14310_001,GSMUA_Achr3G09130_001,GSMUA_Achr1G13990_001,GSMUA_Achr6G16800_001,GSMUA_Achr11G04670_001,GSMUA_Achr4G19310_001,GSMUA_Achr4G09860_001,GSMUA_Achr6G20510_001,GSMUA_Achr7G23820_001,GSMUA_Achr2G01870_001,GSMUA_Achr9G24540_001,GSMUA_Achr5G28730_001,GSMUA_Achr9G24420_001,GSMUA_Achr8G06890_001,GSMUA_Achr5G1627…	-|-|-|-|-|-|-|-|-|-|-|-|-|-|-|-|-|-|-|-|-|-|-|-|-|		GO:0070011	peptidase activity, acting on L-amino acid peptides	molecular_function	0.00098133	0.096458	64	1903	535	23640	GSMUA_Achr9G26160_001,GSMUA_Achr4G25790_001,GSMUA_Achr3G11460_001,GSMUA_Achr8G33120_001,GSMUA_Achr5G24110_001,GSMUA_Achr11G01090_001,GSMUA_Achr2G03470_001,GSMUA_Achr2G00960_001,GSMUA_Achr3G01000_001,GSMUA_Achr5G01150_001,GSMUA_Achr1G27320_001,GSMUA_Achr9G29690_001,GSMUA_Achr10G15210_001,GSMUA_Achr9G13190_001,GSMUA_Achr10G08560_001,GSMUA_Achr11G07170_001,GSMUA_Achr10G09860_001,GSMUA_Achr11G16560_0…	-|-|-|-|-|-|-|-|-|-|-|-|-|-|-|-|-|-|-|-|-|-|-|-|-|-|-|-|-|-|-|-|-|-|-|-|-|-|-|-|-|-|-|-|-|-|-|-|-|-|-|-|-|-|-|-|-|-|-|-|-|-|-|-|		GO:0015301	anion:anion antiporter activity	molecular_function	0.00064203	0.062037	3	903	5	23640	GSMUA_Achr5G06140_001,GSMUA_Achr2G14180_001,GSMUA_Achr2G19680_001	-|-|-|		GO:0016620	oxidoreductase activity, acting on the aldehyde or oxo group of donors, NAD or NADP as acceptor
GO:0016021	integral to membrane	cellular_component	0.0034571	0.32555	126	1012	2354	23640	GSMUA_Achr6G05790_001,GSMUA_Achr10G23780_001,GSMUA_Achr10G22520_001,GSMUA_Achr10G08490_001,GSMUA_AchrUn_randomG07700_001,GSMUA_AchrUn_randomG21050_001,GSMUA_Achr5G19180_001,GSMUA_Achr5G15040_001,GSMUA_Achr6G09720_001,GSMUA_Achr5G25430_001,GSMUA_Achr3G09230_001,GSMUA_Achr7G10890_001,GSMUA_Achr1G25450_001,GSMUA_Achr3G30890_001,GSMUA_Achr8G12920_001,GSMUA_Achr4G11080_001,GSMUA_AchrUn_randomG21350_00…	-|-|-|-|-|-|-|-|-|-|-|-|-|-|-|-|-|-|-|-|-|-|-|-|-|-|-|-|-|-|-|-|-|-|-|-|-|-|-|-|-|-|-|-|-|-|-|-|-|-|-|-|-|-|-|-|-|-|-|-|-|-|-|-|-|-|-|-|-|-|-|-|-|-|-|-|-|-|-|-|-|-|-|-|-|-|-|-|-|-|-|-|-|-|-|-|-|-|-|-|-|-|-|-|-|-|-|-|-|-|-|-|-|-|-|-|-|-|-|-|-|-|-|-|-|-|		GO:1901564	organonitrogen compound metabolic process	biological_process	0.00012204	0.011792	177	2173	1439	23640	GSMUA_Achr10G23080_001,GSMUA_Achr1G14430_001,GSMUA_AchrUn_randomG11990_001,GSMUA_Achr8G15010_001,GSMUA_Achr2G07900_001,GSMUA_Achr8G00070_001,GSMUA_Achr9G20860_001,GSMUA_Achr9G09040_001,GSMUA_Achr3G25150_001,GSMUA_Achr10G03600_001,GSMUA_Achr8G15510_001,GSMUA_Achr5G10800_001,GSMUA_Achr5G25430_001,GSMUA_Achr7G18400_001,GSMUA_Achr9G16700_001,GSMUA_Achr11G11920_001,GSMUA_Achr8G14470_001,GSMUA_Achr8G22…	-|-|-|-|-|-|-|-|-|-|-|-|-|-|-|-|-|-|-|-|-|-|-|-|-|-|-|-|-|-|-|-|-|-|-|-|-|-|-|-|-|-|-|-|-|-|-|-|-|-|-|-|-|-|-|-|-|-|-|-|-|-|-|-|-|-|-|-|-|-|-|-|-|-|-|-|-|-|-|-|-|-|-|-|-|-|-|-|-|-|-|-|-|-|-|-|-|-|-|-|-|-|-|-|-|-|-|-|-|-|-|-|-|-|-|-|-|-|-|-|-|-|-|-|-|-|-|-		GO:0042439	ethanolamine-containing compound metabolic process	biological_process	0.0010654	0.10294	5	1903	11	23640	GSMUA_AchrUn_randomG07260_001,GSMUA_Achr8G12030_001,GSMUA_AchrUn_randomG00140_001,GSMUA_Achr1G14920_001,GSMUA_Achr7G23470_001	-|-|-|-|-|		GO:0004497	monooxygenase activity	molecular_function	0.00069349	0.065389	21	903	255	23640	GSMUA_Achr10G24620_001,GSMUA_Achr7G06590_001,GSMUA_Achr3G31220_001,GSMUA_Achr5G10370_001,GSMUA_Achr3G31250_001,GSMUA_Achr3G30350_001,GSMUA_Achr9G15310_001,GSMUA_Achr7G18880_001,GSMUA_Achr6G03570_001,GSMUA_Achr8G24010_001,GSMUA_Achr4G29440_001,GSMUA_AchrUn_randomG12160_001,GSMUA_Achr6G25590_001,GSMUA_Achr3G06970_001,GSMUA_Achr5G10380_001,GSMUA_Achr3G31300_001,GSMUA_Achr6G18880_001,GSMUA_Achr3G2206…	-|-|-|-|-|-|-|-|-|-|-|-|-|-|-|-|-|-|-|-|-|		GO:0005575	cellular_component
GO:0009812	flavonoid metabolic process	biological_process	0.0034834	0.32555	5	1012	24	23640	GSMUA_Achr11G23630_001,GSMUA_Achr4G19020_001,GSMUA_Achr3G30350_001,GSMUA_Achr4G16830_001,GSMUA_Achr6G35090_001	-|-|-|-|-|		GO:0006952	defense response	biological_process	0.00012681	0.012049	47	2173	289	23640	GSMUA_Achr3G22290_001,GSMUA_Achr8G33420_001,GSMUA_Achr8G22550_001,GSMUA_Achr6G17770_001,GSMUA_Achr3G22300_001,GSMUA_Achr7G00450_001,GSMUA_Achr6G20510_001,GSMUA_Achr9G11630_001,GSMUA_Achr4G32600_001,GSMUA_Achr8G00070_001,GSMUA_Achr9G23050_001,GSMUA_Achr4G26160_001,GSMUA_Achr8G19130_001,GSMUA_Achr7G08250_001,GSMUA_Achr7G02290_001,GSMUA_Achr1G17960_001,GSMUA_Achr4G01310_001,GSMUA_AchrUn_randomG26110…	-|-|-|-|-|-|-|-|-|-|-|-|-|-|-|-|-|-|-|-|-|-|-|-|-|-|-|-|-|-|-|-|-|-|-|-|-|-|-|-|-|-|-|-|-|-|-|		GO:0022857	transmembrane transporter activity	molecular_function	0.0011155	0.10599	98	1903	893	23640	GSMUA_Achr3G11880_001,GSMUA_Achr9G17350_001,GSMUA_Achr5G21940_001,GSMUA_Achr8G12690_001,GSMUA_Achr4G31840_001,GSMUA_Achr11G13300_001,GSMUA_Achr2G19270_001,GSMUA_Achr4G15600_001,GSMUA_Achr9G10180_001,GSMUA_Achr5G02510_001,GSMUA_Achr7G07960_001,GSMUA_Achr5G25430_001,GSMUA_Achr4G18500_001,GSMUA_Achr3G29080_001,GSMUA_Achr1G12240_001,GSMUA_Achr2G10200_001,GSMUA_Achr6G35610_001,GSMUA_Achr8G27260_001,GS…	-|-|-|-|-|-|-|-|-|-|-|-|-|-|-|-|-|-|-|-|-|-|-|-|-|-|-|-|-|-|-|-|-|-|-|-|-|-|-|-|-|-|-|-|-|-|-|-|-|-|-|-|-|-|-|-|-|-|-|-|-|-|-|-|-|-|-|-|-|-|-|-|-|-|-|-|-|-|-|-|-|-|-|-|-|-|-|-|-|-|-|-|-|-|-|-|-|-|		GO:0044283	small molecule biosynthetic process	biological_process	0.00069965	0.065389	42	903	637	23640	GSMUA_Achr3G17170_001,GSMUA_Achr8G06890_001,GSMUA_Achr7G02130_001,GSMUA_Achr5G04350_001,GSMUA_Achr7G18880_001,GSMUA_Achr9G28630_001,GSMUA_Achr1G09070_001,GSMUA_Achr11G21520_001,GSMUA_Achr5G20640_001,GSMUA_Achr1G11910_001,GSMUA_Achr6G20700_001,GSMUA_Achr3G00990_001,GSMUA_Achr9G19250_001,GSMUA_Achr8G08000_001,GSMUA_Achr7G25660_001,GSMUA_Achr6G25100_001,GSMUA_Achr5G18560_001,GSMUA_Achr6G25090_001,GS…	-|-|-|-|-|-|-|-|-|-|-|-|-|-|-|-|-|-|-|-|-|-|-|-|-|-|-|-|-|-|-|-|-|-|-|-|-|-|-|-|-|-|		GO:0097367	carbohydrate derivative binding
GO:0016165	linoleate 13S-lipoxygenase activity	molecular_function	0.0037762	0.34723	4	1012	15	23640	GSMUA_Achr9G16020_001,GSMUA_Achr9G19250_001,GSMUA_Achr6G25110_001,GSMUA_Achr6G25090_001	-|-|-|-|		GO:0016682	oxidoreductase activity, acting on diphenols and related substances as donors, oxygen as acceptor	molecular_function	0.00013045	0.012192	8	2173	19	23640	GSMUA_Achr10G20540_001,GSMUA_Achr1G27800_001,GSMUA_Achr6G01300_001,GSMUA_Achr5G03810_001,GSMUA_AchrUn_randomG25220_001,GSMUA_Achr8G34370_001,GSMUA_Achr6G01170_001,GSMUA_AchrUn_randomG22730_001	-|-|-|-|-|-|-|-|		GO:0044281	small molecule metabolic process	biological_process	0.0011772	0.11002	185	1903	1850	23640	GSMUA_Achr8G08750_001,GSMUA_Achr2G18510_001,GSMUA_Achr3G22830_001,GSMUA_Achr7G23810_001,GSMUA_Achr10G22340_001,GSMUA_Achr3G08470_001,GSMUA_Achr3G11780_001,GSMUA_Achr5G16620_001,GSMUA_Achr1G20270_001,GSMUA_Achr3G22570_001,GSMUA_Achr5G03240_001,GSMUA_Achr5G02870_001,GSMUA_Achr10G06560_001,GSMUA_Achr9G26220_001,GSMUA_Achr1G08050_001,GSMUA_AchrUn_randomG12210_001,GSMUA_Achr10G00150_001,GSMUA_Achr4G08…	-|-|-|-|-|-|-|-|-|-|-|-|-|-|-|-|-|-|-|-|-|-|-|-|-|-|-|-|-|-|-|-|-|-|-|-|-|-|-|-|-|-|-|-|-|-|-|-|-|-|-|-|-|-|-|-|-|-|-|-|-|-|-|-|-|-|-|-|-|-|-|-|-|-|-|-|-|-|-|-|-|-|-|-|-|-|-|-|-|-|-|-|-|-|-|-|-|-|-|-|-|-|-|-|-|-|-|-|-|-|-|-|-|-|-|-|-|-|-|-|-|-|-|-|-|-|-|-		GO:0046165	alcohol biosynthetic process	biological_process	0.00071356	0.065613	10	903	75	23640	GSMUA_Achr6G00150_001,GSMUA_AchrUn_randomG12100_001,GSMUA_Achr5G04350_001,GSMUA_Achr5G07360_001,GSMUA_Achr9G04260_001,GSMUA_Achr10G06560_001,GSMUA_Achr7G18880_001,GSMUA_Achr1G14520_001,GSMUA_Achr7G24590_001,GSMUA_Achr3G01420_001	-|-|-|-|-|-|-|-|-|-|		GO:0016021	integral to membrane
GO:0016830	carbon-carbon lyase activity	molecular_function	0.0040496	0.36288	11	1012	106	23640	GSMUA_Achr10G19930_001,GSMUA_Achr6G21710_001,GSMUA_Achr9G13400_001,GSMUA_Achr6G09710_001,GSMUA_Achr8G22810_001,GSMUA_Achr8G23990_001,GSMUA_Achr3G22890_001,GSMUA_Achr3G12000_001,GSMUA_Achr10G09460_001,GSMUA_Achr10G25410_001,GSMUA_Achr6G14490_001	-|-|-|-|-|-|-|-|-|-|-|		GO:0022857	transmembrane transporter activity	molecular_function	0.00018997	0.017468	116	2173	893	23640	GSMUA_Achr5G08080_001,GSMUA_Achr1G23010_001,GSMUA_Achr6G09720_001,GSMUA_AchrUn_randomG21350_001,GSMUA_Achr10G20280_001,GSMUA_Achr4G31840_001,GSMUA_Achr1G22690_001,GSMUA_Achr4G06890_001,GSMUA_Achr6G00360_001,GSMUA_Achr3G05680_001,GSMUA_Achr2G05520_001,GSMUA_Achr3G11880_001,GSMUA_Achr3G11410_001,GSMUA_Achr2G14680_001,GSMUA_Achr7G22120_001,GSMUA_Achr4G03620_001,GSMUA_Achr6G02890_001,GSMUA_Achr1G1224…	-|-|-|-|-|-|-|-|-|-|-|-|-|-|-|-|-|-|-|-|-|-|-|-|-|-|-|-|-|-|-|-|-|-|-|-|-|-|-|-|-|-|-|-|-|-|-|-|-|-|-|-|-|-|-|-|-|-|-|-|-|-|-|-|-|-|-|-|-|-|-|-|-|-|-|-|-|-|-|-|-|-|-|-|-|-|-|-|-|-|-|-|-|-|-|-|-|-|-|-|-|-|-|-|-|-|-|-|-|-|-|-|-|-|-|-|		GO:0051707	response to other organism	biological_process	0.0012267	0.1128	23	1903	144	23640	GSMUA_Achr1G23250_001,GSMUA_Achr7G00450_001,GSMUA_Achr4G07780_001,GSMUA_Achr6G17000_001,GSMUA_Achr7G27390_001,GSMUA_Achr6G35090_001,GSMUA_Achr8G22550_001,GSMUA_Achr8G30030_001,GSMUA_Achr3G13770_001,GSMUA_Achr4G32600_001,GSMUA_Achr8G19130_001,GSMUA_Achr7G13840_001,GSMUA_Achr7G20120_001,GSMUA_Achr10G22450_001,GSMUA_Achr2G13680_001,GSMUA_Achr9G22460_001,GSMUA_Achr1G19750_001,GSMUA_Achr10G08490_001,G…	-|-|-|-|-|-|-|-|-|-|-|-|-|-|-|-|-|-|-|-|-|-|-|		GO:0044262	cellular carbohydrate metabolic process	biological_process	0.00078502	0.071038	31	903	430	23640	GSMUA_AchrUn_randomG23890_001,GSMUA_Achr10G11220_001,GSMUA_Achr11G04670_001,GSMUA_AchrUn_randomG17810_001,GSMUA_Achr3G26220_001,GSMUA_Achr11G01930_001,GSMUA_Achr5G15280_001,GSMUA_Achr6G30350_001,GSMUA_AchrUn_randomG12210_001,GSMUA_Achr5G10120_001,GSMUA_Achr7G18400_001,GSMUA_Achr4G32600_001,GSMUA_Achr11G23440_001,GSMUA_Achr9G13820_001,GSMUA_Achr8G15560_001,GSMUA_Achr1G06140_001,GSMUA_Achr5G13570_0…	-|-|-|-|-|-|-|-|-|-|-|-|-|-|-|-|-|-|-|-|-|-|-|-|-|-|-|-|-|-|-|		GO:0009407	toxin catabolic process
GO:0009853	photorespiration	biological_process	0.0042265	0.36288	6	1012	38	23640	GSMUA_Achr3G03670_001,GSMUA_Achr3G21710_001,GSMUA_Achr8G22550_001,GSMUA_Achr6G09710_001,GSMUA_Achr10G19930_001,GSMUA_Achr8G33190_001	-|-|-|-|-|-|		GO:0016835	carbon-oxygen lyase activity	molecular_function	0.00019447	0.017586	32	2173	178	23640	GSMUA_AchrUn_randomG27450_001,GSMUA_Achr11G15860_001,GSMUA_Achr2G03420_001,GSMUA_Achr6G27350_001,GSMUA_Achr7G19220_001,GSMUA_Achr6G28260_001,GSMUA_Achr2G07670_001,GSMUA_Achr3G24700_001,GSMUA_Achr7G19250_001,GSMUA_Achr1G08270_001,GSMUA_AchrUn_randomG20470_001,GSMUA_Achr4G08100_001,GSMUA_AchrUn_randomG24920_001,GSMUA_Achr9G02430_001,GSMUA_AchrUn_randomG27430_001,GSMUA_AchrUn_randomG20500_001,GSMUA_…	-|-|-|-|-|-|-|-|-|-|-|-|-|-|-|-|-|-|-|-|-|-|-|-|-|-|-|-|-|-|-|-|		GO:0030529	ribonucleoprotein complex	cellular_component	0.0013141	0.11891	79	1903	699	23640	GSMUA_Achr4G26620_001,GSMUA_Achr4G30580_001,GSMUA_Achr10G13150_001,GSMUA_Achr9G13990_001,GSMUA_Achr2G15370_001,GSMUA_Achr3G30340_001,GSMUA_Achr4G21360_001,GSMUA_AchrUn_randomG08300_001,GSMUA_Achr10G12320_001,GSMUA_Achr1G15810_001,GSMUA_Achr8G23840_001,GSMUA_Achr5G22230_001,GSMUA_Achr6G24040_001,GSMUA_Achr11G00740_001,GSMUA_Achr3G23980_001,GSMUA_Achr1G04960_001,GSMUA_Achr11G00870_001,GSMUA_Achr1G2…	-|-|-|-|-|-|-|-|-|-|-|-|-|-|-|-|-|-|-|-|-|-|-|-|-|-|-|-|-|-|-|-|-|-|-|-|-|-|-|-|-|-|-|-|-|-|-|-|-|-|-|-|-|-|-|-|-|-|-|-|-|-|-|-|-|-|-|-|-|-|-|-|-|-|-|-|-|-|-|		GO:0016831	carboxy-lyase activity	molecular_function	0.00084153	0.074268	9	903	65	23640	GSMUA_Achr8G30730_001,GSMUA_Achr6G26850_001,GSMUA_Achr6G06370_001,GSMUA_Achr9G20860_001,GSMUA_Achr5G24230_001,GSMUA_Achr10G25410_001,GSMUA_Achr1G20720_001,GSMUA_AchrUn_randomG11220_001,GSMUA_Achr2G03250_001	-|-|-|-|-|-|-|-|-|		GO:0006635	fatty acid beta-oxidation
GO:0004867	serine-type endopeptidase inhibitor activity	molecular_function	0.0042408	0.36288	3	1012	7	23640	GSMUA_Achr1G05200_001,GSMUA_Achr5G10900_001,GSMUA_Achr8G19490_001	-|-|-|		GO:0009767	photosynthetic electron transport chain	biological_process	0.00019859	0.017586	11	2173	36	23640	GSMUA_Achr11G04670_001,GSMUA_Achr4G19310_001,GSMUA_Achr8G00070_001,GSMUA_Achr7G07320_001,GSMUA_Achr10G08490_001,GSMUA_Achr1G10250_001,GSMUA_Achr1G13990_001,GSMUA_Achr9G19900_001,GSMUA_Achr7G18400_001,GSMUA_Achr4G14810_001,GSMUA_Achr3G09130_001	-|-|-|-|-|-|-|-|-|-|-|		GO:0008233	peptidase activity	molecular_function	0.001402	0.12489	65	1903	553	23640	GSMUA_Achr6G03640_001,GSMUA_Achr7G25520_001,GSMUA_Achr7G05610_001,GSMUA_Achr11G09190_001,GSMUA_Achr2G13550_001,GSMUA_AchrUn_randomG22300_001,GSMUA_Achr8G20400_001,GSMUA_Achr9G22380_001,GSMUA_Achr4G09220_001,GSMUA_Achr1G28140_001,GSMUA_Achr8G23960_001,GSMUA_Achr11G04410_001,GSMUA_Achr11G15050_001,GSMUA_Achr6G35860_001,GSMUA_Achr4G05490_001,GSMUA_Achr4G30740_001,GSMUA_Achr1G07390_001,GSMUA_Achr7G19…	-|-|-|-|-|-|-|-|-|-|-|-|-|-|-|-|-|-|-|-|-|-|-|-|-|-|-|-|-|-|-|-|-|-|-|-|-|-|-|-|-|-|-|-|-|-|-|-|-|-|-|-|-|-|-|-|-|-|-|-|-|-|-|-|-|		GO:0042592	homeostatic process	biological_process	0.00084677	0.074268	21	903	259	23640	GSMUA_Achr6G28670_001,GSMUA_Achr11G12620_001,GSMUA_Achr3G22070_001,GSMUA_Achr11G01670_001,GSMUA_Achr5G29460_001,GSMUA_Achr10G15090_001,GSMUA_Achr2G13890_001,GSMUA_Achr11G21580_001,GSMUA_Achr7G10990_001,GSMUA_Achr5G09930_001,GSMUA_AchrUn_randomG13930_001,GSMUA_Achr8G31410_001,GSMUA_Achr8G22780_001,GSMUA_Achr11G10730_001,GSMUA_Achr11G04670_001,GSMUA_Achr11G15150_001,GSMUA_Achr11G23780_001,GSMUA_Ach…	-|-|-|-|-|-|-|-|-|-|-|-|-|-|-|-|-|-|-|-|-|		GO:0019395	fatty acid oxidation
GO:0044283	small molecule biosynthetic process	biological_process	0.0042693	0.36288	41	1012	637	23640	GSMUA_Achr4G10550_001,GSMUA_AchrUn_randomG18090_001,GSMUA_Achr9G22790_001,GSMUA_Achr4G21470_001,GSMUA_Achr1G04740_001,GSMUA_Achr3G02260_001,GSMUA_Achr9G16020_001,GSMUA_Achr7G24700_001,GSMUA_Achr11G15860_001,GSMUA_Achr9G19250_001,GSMUA_Achr6G25090_001,GSMUA_Achr7G12310_001,GSMUA_Achr10G08490_001,GSMUA_Achr6G27270_001,GSMUA_Achr4G24110_001,GSMUA_Achr8G28480_001,GSMUA_Achr4G22700_001,GSMUA_Achr6G214…	-|-|-|-|-|-|-|-|-|-|-|-|-|-|-|-|-|-|-|-|-|-|-|-|-|-|-|-|-|-|-|-|-|-|-|-|-|-|-|-|-|		GO:0006820	anion transport	biological_process	0.0002005	0.017586	35	2173	198	23640	GSMUA_Achr1G09950_001,GSMUA_AchrUn_randomG21590_001,GSMUA_Achr1G12240_001,GSMUA_Achr6G02230_001,GSMUA_Achr11G12230_001,GSMUA_Achr6G24170_001,GSMUA_Achr7G03400_001,GSMUA_Achr6G19930_001,GSMUA_Achr6G03360_001,GSMUA_Achr1G23010_001,GSMUA_Achr4G06890_001,GSMUA_Achr1G25450_001,GSMUA_Achr6G12130_001,GSMUA_Achr10G20280_001,GSMUA_AchrUn_randomG21350_001,GSMUA_Achr8G31410_001,GSMUA_Achr4G31840_001,GSMUA_A…	-|-|-|-|-|-|-|-|-|-|-|-|-|-|-|-|-|-|-|-|-|-|-|-|-|-|-|-|-|-|-|-|-|-|-|		GO:0022804	active transmembrane transporter activity	molecular_function	0.0014408	0.12637	48	1903	381	23640	GSMUA_Achr7G25650_001,GSMUA_Achr2G19270_001,GSMUA_Achr11G13300_001,GSMUA_Achr4G31840_001,GSMUA_Achr4G15600_001,GSMUA_Achr8G21510_001,GSMUA_AchrUn_randomG17880_001,GSMUA_Achr10G28510_001,GSMUA_AchrUn_randomG00150_001,GSMUA_Achr3G11880_001,GSMUA_Achr5G21940_001,GSMUA_Achr4G09980_001,GSMUA_Achr9G26370_001,GSMUA_Achr3G25450_001,GSMUA_Achr8G29860_001,GSMUA_Achr5G02510_001,GSMUA_Achr1G20640_001,GSMUA_A…	-|-|-|-|-|-|-|-|-|-|-|-|-|-|-|-|-|-|-|-|-|-|-|-|-|-|-|-|-|-|-|-|-|-|-|-|-|-|-|-|-|-|-|-|-|-|-|-|		GO:0019684	photosynthesis, light reaction	biological_process	0.00089179	0.077032	15	903	158	23640	GSMUA_Achr9G18210_001,GSMUA_Achr11G04670_001,GSMUA_Achr5G13570_001,GSMUA_AchrUn_randomG14560_001,GSMUA_Achr1G18290_001,GSMUA_Achr2G00450_001,GSMUA_AchrUn_randomG12210_001,GSMUA_Achr9G22270_001,GSMUA_Achr9G18200_001,GSMUA_Achr5G09930_001,GSMUA_Achr4G05680_001,GSMUA_Achr7G18400_001,GSMUA_Achr7G24590_001,GSMUA_Achr1G08770_001,GSMUA_Achr4G14810_001	-|-|-|-|-|-|-|-|-|-|-|-|-|-|-|		GO:0009404	toxin metabolic process
GO:0019829	cation-transporting ATPase activity	molecular_function	0.0044218	0.36288	11	1012	123	23640	GSMUA_Achr5G12640_001,GSMUA_Achr8G30620_001,GSMUA_Achr1G20640_001,GSMUA_Achr6G09190_001,GSMUA_Achr5G22660_001,GSMUA_Achr7G25650_001,GSMUA_Achr2G05010_001,GSMUA_Achr5G12290_001,GSMUA_Achr4G15600_001,GSMUA_Achr4G10650_001,GSMUA_Achr10G24410_001	-|-|-|-|-|-|-|-|-|-|-|		GO:0006364	rRNA processing	biological_process	0.00021732	0.018772	26	2173	131	23640	GSMUA_AchrUn_randomG10050_001,GSMUA_Achr4G08860_001,GSMUA_Achr6G26770_001,GSMUA_Achr4G19670_001,GSMUA_Achr11G23360_001,GSMUA_Achr7G07270_001,GSMUA_Achr5G16270_001,GSMUA_Achr2G17170_001,GSMUA_Achr3G30340_001,GSMUA_AchrUn_randomG00220_001,GSMUA_Achr8G33150_001,GSMUA_Achr9G24420_001,GSMUA_Achr7G13020_001,GSMUA_AchrUn_randomG14560_001,GSMUA_Achr2G12250_001,GSMUA_Achr10G08490_001,GSMUA_Achr7G23820_001…	-|-|-|-|-|-|-|-|-|-|-|-|-|-|-|-|-|-|-|-|-|-|-|-|-|-|		GO:0071705	nitrogen compound transport	biological_process	0.0014753	0.12743	26	1903	173	23640	GSMUA_Achr7G08300_001,GSMUA_AchrUn_randomG07020_001,GSMUA_Achr8G26260_001,GSMUA_Achr8G12690_001,GSMUA_Achr5G26070_001,GSMUA_Achr7G21960_001,GSMUA_Achr10G22450_001,GSMUA_Achr10G13850_001,GSMUA_Achr2G19270_001,GSMUA_Achr11G17230_001,GSMUA_Achr1G25450_001,GSMUA_Achr5G02510_001,GSMUA_Achr1G11410_001,GSMUA_Achr5G28890_001,GSMUA_Achr4G18500_001,GSMUA_Achr7G07960_001,GSMUA_AchrUn_randomG21350_001,GSMUA_…	-|-|-|-|-|-|-|-|-|-|-|-|-|-|-|-|-|-|-|-|-|-|-|-|-|-|		GO:0044711	single-organism biosynthetic process	biological_process	0.0010509	0.089419	43	903	670	23640	GSMUA_AchrUn_randomG12100_001,GSMUA_Achr6G00150_001,GSMUA_Achr6G25080_001,GSMUA_AchrUn_randomG22200_001,GSMUA_Achr7G08410_001,GSMUA_Achr10G24850_001,GSMUA_Achr5G15120_001,GSMUA_Achr9G20730_001,GSMUA_Achr2G13890_001,GSMUA_Achr1G14520_001,GSMUA_Achr3G05610_001,GSMUA_Achr10G26550_001,GSMUA_Achr2G12760_001,GSMUA_Achr5G07360_001,GSMUA_Achr8G12220_001,GSMUA_Achr7G12720_001,GSMUA_Achr10G06560_001,GSMUA_…	-|-|-|-|-|-|-|-|-|-|-|-|-|-|-|-|-|-|-|-|-|-|-|-|-|-|-|-|-|-|-|-|-|-|-|-|-|-|-|-|-|-|-|		GO:0004601	peroxidase activity
GO:0042625	ATPase activity, coupled to transmembrane movement of ions	molecular_function	0.0044218	0.36288	11	1012	123	23640	GSMUA_Achr6G09190_001,GSMUA_Achr7G25650_001,GSMUA_Achr5G22660_001,GSMUA_Achr5G12640_001,GSMUA_Achr1G20640_001,GSMUA_Achr8G30620_001,GSMUA_Achr5G12290_001,GSMUA_Achr4G10650_001,GSMUA_Achr4G15600_001,GSMUA_Achr10G24410_001,GSMUA_Achr2G05010_001	-|-|-|-|-|-|-|-|-|-|-|		GO:0005984	disaccharide metabolic process	biological_process	0.00022115	0.018817	25	2173	124	23640	GSMUA_Achr3G06130_001,GSMUA_AchrUn_randomG10050_001,GSMUA_Achr7G16310_001,GSMUA_Achr7G11700_001,GSMUA_Achr8G27770_001,GSMUA_Achr6G30350_001,GSMUA_Achr10G11220_001,GSMUA_Achr6G17480_001,GSMUA_Achr5G15280_001,GSMUA_Achr3G13980_001,GSMUA_Achr4G18530_001,GSMUA_Achr3G18270_001,GSMUA_AchrUn_randomG17810_001,GSMUA_Achr3G04930_001,GSMUA_Achr9G21240_001,GSMUA_Achr3G17600_001,GSMUA_Achr6G34960_001,GSMUA_Ac…	-|-|-|-|-|-|-|-|-|-|-|-|-|-|-|-|-|-|-|-|-|-|-|-|-|		GO:0051603	proteolysis involved in cellular protein catabolic process	biological_process	0.0015578	0.13255	28	1903	191	23640	GSMUA_Achr7G05610_001,GSMUA_Achr11G07170_001,GSMUA_Achr11G09190_001,GSMUA_Achr10G08560_001,GSMUA_Achr9G13190_001,GSMUA_Achr9G20290_001,GSMUA_Achr5G19360_001,GSMUA_Achr9G07850_001,GSMUA_Achr8G13980_001,GSMUA_Achr10G20580_001,GSMUA_Achr8G20400_001,GSMUA_Achr9G30160_001,GSMUA_Achr11G16560_001,GSMUA_Achr10G17500_001,GSMUA_Achr3G04660_001,GSMUA_Achr6G06370_001,GSMUA_Achr7G21960_001,GSMUA_Achr8G33120_0…	-|-|-|-|-|-|-|-|-|-|-|-|-|-|-|-|-|-|-|-|-|-|-|-|-|-|-|-|		GO:0015103	inorganic anion transmembrane transporter activity	molecular_function	0.0011537	0.096723	8	903	53	23640	GSMUA_Achr6G03360_001,GSMUA_Achr6G02920_001,GSMUA_Achr7G11690_001,GSMUA_AchrUn_randomG07640_001,GSMUA_AchrUn_randomG17880_001,GSMUA_Achr4G06890_001,GSMUA_Achr3G25450_001,GSMUA_AchrUn_randomG21590_001	-|-|-|-|-|-|-|-|		GO:0016684	oxidoreductase activity, acting on peroxide as acceptor
GO:0015399	primary active transmembrane transporter activity	molecular_function	0.0044557	0.36288	16	1012	211	23640	GSMUA_Achr6G09190_001,GSMUA_Achr9G16700_001,GSMUA_Achr5G25430_001,GSMUA_Achr5G12640_001,GSMUA_Achr1G26020_001,GSMUA_Achr4G10650_001,GSMUA_Achr10G24410_001,GSMUA_Achr2G05010_001,GSMUA_Achr2G07290_001,GSMUA_Achr5G22660_001,GSMUA_Achr7G25650_001,GSMUA_Achr8G30620_001,GSMUA_Achr1G20640_001,GSMUA_Achr5G12290_001,GSMUA_Achr4G15600_001,GSMUA_Achr3G19880_001	-|-|-|-|-|-|-|-|-|-|-|-|-|-|-|-|		GO:0031977	thylakoid lumen	cellular_component	0.00023311	0.019543	10	2173	29	23640	GSMUA_Achr5G26450_001,GSMUA_AchrUn_randomG10050_001,GSMUA_Achr8G06890_001,GSMUA_Achr7G23820_001,GSMUA_Achr7G07270_001,GSMUA_Achr9G24540_001,GSMUA_Achr7G02470_001,GSMUA_Achr1G13990_001,GSMUA_Achr3G09130_001,GSMUA_Achr5G28730_001	-|-|-|-|-|-|-|-|-|-|		GO:1901565	organonitrogen compound catabolic process	biological_process	0.0016071	0.13474	56	1903	463	23640	GSMUA_AchrUn_randomG04030_001,GSMUA_Achr5G25430_001,GSMUA_Achr5G17150_001,GSMUA_Achr10G18930_001,GSMUA_Achr3G24830_001,GSMUA_Achr10G00150_001,GSMUA_Achr3G26910_001,GSMUA_Achr2G06780_001,GSMUA_Achr8G29860_001,GSMUA_Achr1G14430_001,GSMUA_Achr6G34530_001,GSMUA_Achr5G03240_001,GSMUA_Achr3G22570_001,GSMUA_Achr4G09980_001,GSMUA_Achr5G03950_001,GSMUA_AchrUn_randomG00150_001,GSMUA_Achr1G08050_001,GSMUA_A…	-|-|-|-|-|-|-|-|-|-|-|-|-|-|-|-|-|-|-|-|-|-|-|-|-|-|-|-|-|-|-|-|-|-|-|-|-|-|-|-|-|-|-|-|-|-|-|-|-|-|-|-|-|-|-|-|		GO:0008964	phosphoenolpyruvate carboxylase activity	molecular_function	0.001258	0.10394	3	903	6	23640	GSMUA_Achr6G26850_001,GSMUA_Achr10G25410_001,GSMUA_Achr1G20720_001	-|-|-|		GO:0031224	intrinsic to membrane
GO:0015405	P-P-bond-hydrolysis-driven transmembrane transporter activity	molecular_function	0.0044557	0.36288	16	1012	211	23640	GSMUA_Achr4G15600_001,GSMUA_Achr5G12290_001,GSMUA_Achr3G19880_001,GSMUA_Achr7G25650_001,GSMUA_Achr5G22660_001,GSMUA_Achr8G30620_001,GSMUA_Achr1G20640_001,GSMUA_Achr10G24410_001,GSMUA_Achr4G10650_001,GSMUA_Achr1G26020_001,GSMUA_Achr2G07290_001,GSMUA_Achr2G05010_001,GSMUA_Achr6G09190_001,GSMUA_Achr9G16700_001,GSMUA_Achr5G12640_001,GSMUA_Achr5G25430_001	-|-|-|-|-|-|-|-|-|-|-|-|-|-|-|-|		GO:0010598	NAD(P)H dehydrogenase complex (plastoquinone)	cellular_component	0.00025858	0.021364	5	2173	8	23640	GSMUA_Achr7G18400_001,GSMUA_Achr7G07320_001,GSMUA_Achr5G24380_001,GSMUA_Achr11G04670_001,GSMUA_Achr6G34960_001	-|-|-|-|-|		GO:0043234	protein complex	cellular_component	0.001645	0.13591	141	1903	1374	23640	GSMUA_AchrUn_randomG07480_001,GSMUA_Achr7G22130_001,GSMUA_Achr8G13080_001,GSMUA_Achr5G16970_001,GSMUA_Achr1G03340_001,GSMUA_Achr11G15050_001,GSMUA_Achr8G23960_001,GSMUA_Achr4G08240_001,GSMUA_Achr5G10010_001,GSMUA_Achr6G02400_001,GSMUA_Achr8G15550_001,GSMUA_Achr8G31340_001,GSMUA_Achr8G20400_001,GSMUA_Achr9G02810_001,GSMUA_Achr5G20510_001,GSMUA_Achr3G22410_001,GSMUA_Achr5G14830_001,GSMUA_Achr10G156…	-|-|-|-|-|-|-|-|-|-|-|-|-|-|-|-|-|-|-|-|-|-|-|-|-|-|-|-|-|-|-|-|-|-|-|-|-|-|-|-|-|-|-|-|-|-|-|-|-|-|-|-|-|-|-|-|-|-|-|-|-|-|-|-|-|-|-|-|-|-|-|-|-|-|-|-|-|-|-|-|-|-|-|-|-|-|-|-|-|-|-|-|-|-|-|-|-|-|-|-|-|-|-|-|-|-|-|-|-|-|-|-|-|-|-|-|-|-|-|-|-|-|-|-|-|-|-|-		GO:0015291	secondary active transmembrane transporter activity	molecular_function	0.0013515	0.11007	16	903	171	23640	GSMUA_Achr10G16450_001,GSMUA_Achr2G19680_001,GSMUA_Achr6G03360_001,GSMUA_Achr4G06590_001,GSMUA_Achr3G25450_001,GSMUA_Achr4G27830_001,GSMUA_Achr3G29210_001,GSMUA_Achr2G14180_001,GSMUA_Achr1G09950_001,GSMUA_AchrUn_randomG17880_001,GSMUA_Achr7G11690_001,GSMUA_Achr6G24500_001,GSMUA_AchrUn_randomG21590_001,GSMUA_Achr5G06140_001,GSMUA_Achr7G21610_001,GSMUA_Achr8G31410_001	-|-|-|-|-|-|-|-|-|-|-|-|-|-|-|-|		GO:0016209	antioxidant activity
GO:0072330	monocarboxylic acid biosynthetic process	biological_process	0.0047886	0.38261	19	1012	219	23640	GSMUA_Achr6G25090_001,GSMUA_Achr3G07400_001,GSMUA_Achr3G05890_001,GSMUA_Achr5G03950_001,GSMUA_Achr9G19250_001,GSMUA_Achr7G24700_001,GSMUA_Achr1G04740_001,GSMUA_Achr9G16020_001,GSMUA_Achr4G02980_001,GSMUA_Achr8G22550_001,GSMUA_AchrUn_randomG18090_001,GSMUA_AchrUn_randomG14840_001,GSMUA_Achr5G18560_001,GSMUA_Achr6G25110_001,GSMUA_Achr2G13680_001,GSMUA_Achr4G07780_001,GSMUA_Achr6G27270_001,GSMUA_Ach…	-|-|-|-|-|-|-|-|-|-|-|-|-|-|-|-|-|-|-|		GO:0010333	terpene synthase activity	molecular_function	0.00029006	0.023305	15	2173	62	23640	GSMUA_Achr7G19240_001,GSMUA_Achr4G08100_001,GSMUA_AchrUn_randomG20500_001,GSMUA_AchrUn_randomG27430_001,GSMUA_Achr2G03420_001,GSMUA_Achr7G19200_001,GSMUA_AchrUn_randomG23340_001,GSMUA_AchrUn_randomG20470_001,GSMUA_AchrUn_randomG13720_001,GSMUA_AchrUn_randomG27450_001,GSMUA_Achr7G19250_001,GSMUA_AchrUn_randomG24920_001,GSMUA_Achr10G20900_001,GSMUA_Achr11G18660_001,GSMUA_Achr7G19220_001	-|-|-|-|-|-|-|-|-|-|-|-|-|-|-|		GO:0042221	response to chemical stimulus	biological_process	0.0019307	0.15407	67	1903	581	23640	GSMUA_AchrUn_randomG07020_001,GSMUA_Achr3G10250_001,GSMUA_Achr7G18780_001,GSMUA_Achr11G13300_001,GSMUA_Achr11G02310_001,GSMUA_Achr11G18620_001,GSMUA_Achr1G03980_001,GSMUA_Achr10G11220_001,GSMUA_Achr3G11780_001,GSMUA_Achr3G30350_001,GSMUA_Achr6G12470_001,GSMUA_Achr10G29500_001,GSMUA_Achr2G13680_001,GSMUA_Achr4G10190_001,GSMUA_Achr3G29080_001,GSMUA_Achr1G19750_001,GSMUA_Achr6G20510_001,GSMUA_Achr9G…	-|-|-|-|-|-|-|-|-|-|-|-|-|-|-|-|-|-|-|-|-|-|-|-|-|-|-|-|-|-|-|-|-|-|-|-|-|-|-|-|-|-|-|-|-|-|-|-|-|-|-|-|-|-|-|-|-|-|-|-|-|-|-|-|-|-|-|		GO:0006875	cellular metal ion homeostasis	biological_process	0.0013945	0.11197	4	903	13	23640	GSMUA_Achr8G31410_001,GSMUA_Achr11G23780_001,GSMUA_Achr5G29460_001,GSMUA_Achr11G10730_001	-|-|-|-|		GO:0004568	chitinase activity
GO:0034357	photosynthetic membrane	cellular_component	0.0048322	0.38261	17	1012	179	23640	GSMUA_AchrUn_randomG00540_001,GSMUA_AchrUn_randomG18720_001,GSMUA_Achr4G01550_001,GSMUA_Achr5G09230_001,GSMUA_Achr8G22550_001,GSMUA_Achr4G23600_001,GSMUA_Achr9G26220_001,GSMUA_Achr4G31780_001,GSMUA_Achr4G28350_001,GSMUA_Achr7G13020_001,GSMUA_Achr2G17170_001,GSMUA_Achr9G26150_001,GSMUA_Achr10G08490_001,GSMUA_Achr6G06290_001,GSMUA_Achr7G07610_001,GSMUA_Achr11G08930_001,GSMUA_Achr2G11690_001	-|-|-|-|-|-|-|-|-|-|-|-|-|-|-|-|-|		GO:0009773	photosynthetic electron transport in photosystem I	biological_process	0.00029262	0.023305	8	2173	21	23640	GSMUA_Achr4G14810_001,GSMUA_Achr7G18400_001,GSMUA_Achr3G09130_001,GSMUA_Achr1G13990_001,GSMUA_Achr8G00070_001,GSMUA_Achr7G07320_001,GSMUA_Achr11G04670_001,GSMUA_Achr4G19310_001	-|-|-|-|-|-|-|-|		GO:0044282	small molecule catabolic process	biological_process	0.0019458	0.15407	22	1903	140	23640	GSMUA_Achr4G07780_001,GSMUA_Achr6G06370_001,GSMUA_Achr7G21960_001,GSMUA_Achr5G03950_001,GSMUA_Achr3G22570_001,GSMUA_Achr3G11780_001,GSMUA_Achr8G21130_001,GSMUA_Achr4G06750_001,GSMUA_Achr5G20640_001,GSMUA_Achr3G23560_001,GSMUA_Achr2G00240_001,GSMUA_Achr5G18560_001,GSMUA_Achr10G01120_001,GSMUA_Achr2G22160_001,GSMUA_Achr4G19360_001,GSMUA_Achr5G08120_001,GSMUA_Achr1G14430_001,GSMUA_Achr9G04000_001,GS…	-|-|-|-|-|-|-|-|-|-|-|-|-|-|-|-|-|-|-|-|-|-|		GO:0015979	photosynthesis	biological_process	0.001462	0.11436	19	903	240	23640	GSMUA_AchrUn_randomG12210_001,GSMUA_Achr8G28250_001,GSMUA_AchrUn_randomG14560_001,GSMUA_Achr11G04670_001,GSMUA_Achr9G18210_001,GSMUA_Achr7G24590_001,GSMUA_Achr9G26150_001,GSMUA_Achr4G29280_001,GSMUA_Achr11G23360_001,GSMUA_Achr7G18400_001,GSMUA_Achr9G22270_001,GSMUA_Achr9G18200_001,GSMUA_Achr2G00450_001,GSMUA_Achr1G18290_001,GSMUA_Achr5G13570_001,GSMUA_Achr4G14810_001,GSMUA_Achr1G08770_001,GSMUA_A…	-|-|-|-|-|-|-|-|-|-|-|-|-|-|-|-|-|-|-|		GO:0006026	aminoglycan catabolic process
GO:0010207	photosystem II assembly	biological_process	0.0051268	0.40038	9	1012	78	23640	GSMUA_Achr7G13020_001,GSMUA_Achr6G06810_001,GSMUA_Achr6G34960_001,GSMUA_Achr8G22550_001,GSMUA_Achr2G00450_001,GSMUA_Achr2G17170_001,GSMUA_AchrUn_randomG20800_001,GSMUA_Achr9G29900_001,GSMUA_Achr10G08490_001	-|-|-|-|-|-|-|-|-|		GO:0019288	isopentenyl diphosphate biosynthetic process, mevalonate-independent pathway	biological_process	0.00029841	0.023305	23	2173	111	23640	GSMUA_Achr3G24670_001,GSMUA_Achr8G33420_001,GSMUA_Achr3G11780_001,GSMUA_AchrUn_randomG14310_001,GSMUA_Achr3G09130_001,GSMUA_Achr1G13990_001,GSMUA_Achr4G19310_001,GSMUA_Achr6G16800_001,GSMUA_Achr11G04670_001,GSMUA_Achr4G09860_001,GSMUA_Achr6G20510_001,GSMUA_Achr7G23820_001,GSMUA_Achr9G24540_001,GSMUA_Achr9G24420_001,GSMUA_Achr5G28730_001,GSMUA_Achr8G06890_001,GSMUA_Achr7G07270_001,GSMUA_Achr9G2359…	-|-|-|-|-|-|-|-|-|-|-|-|-|-|-|-|-|-|-|-|-|-|-|		GO:0044712	single-organism catabolic process	biological_process	0.0019458	0.15407	22	1903	140	23640	GSMUA_Achr4G07780_001,GSMUA_Achr7G21960_001,GSMUA_Achr6G06370_001,GSMUA_Achr5G03950_001,GSMUA_Achr3G22570_001,GSMUA_Achr4G06750_001,GSMUA_Achr3G11780_001,GSMUA_Achr8G21130_001,GSMUA_Achr3G23560_001,GSMUA_Achr5G20640_001,GSMUA_Achr5G18560_001,GSMUA_Achr2G00240_001,GSMUA_Achr10G01120_001,GSMUA_Achr2G22160_001,GSMUA_Achr4G19360_001,GSMUA_Achr5G08120_001,GSMUA_Achr1G14430_001,GSMUA_Achr11G15050_001,G…	-|-|-|-|-|-|-|-|-|-|-|-|-|-|-|-|-|-|-|-|-|-|		GO:0008271	secondary active sulfate transmembrane transporter activity	molecular_function	0.0015246	0.11436	5	903	22	23640	GSMUA_Achr6G03360_001,GSMUA_AchrUn_randomG21590_001,GSMUA_Achr3G25450_001,GSMUA_AchrUn_randomG17880_001,GSMUA_Achr7G11690_001	-|-|-|-|-|		GO:0006030	chitin metabolic process
GO:0010200	response to chitin	biological_process	0.0052897	0.40752	4	1012	19	23640	GSMUA_Achr5G06470_001,GSMUA_Achr8G22550_001,GSMUA_Achr10G08490_001,GSMUA_AchrUn_randomG14840_001	-|-|-|-|		GO:0019682	glyceraldehyde-3-phosphate metabolic process	biological_process	0.00029841	0.023305	23	2173	111	23640	GSMUA_Achr8G09820_001,GSMUA_Achr11G06640_001,GSMUA_Achr8G21860_001,GSMUA_Achr7G07270_001,GSMUA_Achr5G16270_001,GSMUA_Achr9G23590_001,GSMUA_Achr11G23360_001,GSMUA_Achr8G06890_001,GSMUA_Achr5G28730_001,GSMUA_Achr9G24420_001,GSMUA_Achr9G24540_001,GSMUA_Achr7G23820_001,GSMUA_Achr4G09860_001,GSMUA_Achr6G20510_001,GSMUA_Achr11G04670_001,GSMUA_Achr6G16800_001,GSMUA_Achr4G19310_001,GSMUA_Achr1G13990_001,…	-|-|-|-|-|-|-|-|-|-|-|-|-|-|-|-|-|-|-|-|-|-|-|		GO:0055085	transmembrane transport	biological_process	0.0021052	0.16363	95	1903	879	23640	GSMUA_Achr11G02670_001,GSMUA_Achr3G06140_001,GSMUA_Achr10G10180_001,GSMUA_Achr3G11410_001,GSMUA_Achr8G30620_001,GSMUA_Achr5G28890_001,GSMUA_Achr1G22710_001,GSMUA_Achr4G05060_001,GSMUA_Achr10G27160_001,GSMUA_Achr11G10360_001,GSMUA_Achr11G23220_001,GSMUA_Achr3G22410_001,GSMUA_Achr5G10440_001,GSMUA_Achr4G19690_001,GSMUA_Achr5G15890_001,GSMUA_Achr2G02640_001,GSMUA_Achr3G06440_001,GSMUA_Achr9G10850_00…	-|-|-|-|-|-|-|-|-|-|-|-|-|-|-|-|-|-|-|-|-|-|-|-|-|-|-|-|-|-|-|-|-|-|-|-|-|-|-|-|-|-|-|-|-|-|-|-|-|-|-|-|-|-|-|-|-|-|-|-|-|-|-|-|-|-|-|-|-|-|-|-|-|-|-|-|-|-|-|-|-|-|-|-|-|-|-|-|-|-|-|-|-|-|-|		GO:0008272	sulfate transport	biological_process	0.0015246	0.11436	5	903	22	23640	GSMUA_Achr3G25450_001,GSMUA_AchrUn_randomG21590_001,GSMUA_AchrUn_randomG17880_001,GSMUA_Achr7G11690_001,GSMUA_Achr6G03360_001	-|-|-|-|-|		GO:0006032	chitin catabolic process
GO:0009736	cytokinin mediated signaling pathway	biological_process	0.0055547	0.41163	2	1012	5	23640	GSMUA_Achr6G27010_001,GSMUA_Achr1G23390_001	-|-|		GO:0009240	isopentenyl diphosphate biosynthetic process	biological_process	0.00034293	0.026068	23	2173	112	23640	GSMUA_Achr8G06890_001,GSMUA_Achr9G23590_001,GSMUA_Achr7G07270_001,GSMUA_Achr5G16270_001,GSMUA_Achr11G23360_001,GSMUA_Achr8G09820_001,GSMUA_Achr8G21860_001,GSMUA_Achr11G06640_001,GSMUA_Achr9G24540_001,GSMUA_Achr5G28730_001,GSMUA_Achr9G24420_001,GSMUA_Achr11G04670_001,GSMUA_Achr6G16800_001,GSMUA_Achr4G19310_001,GSMUA_Achr6G20510_001,GSMUA_Achr4G09860_001,GSMUA_Achr7G23820_001,GSMUA_Achr3G11780_001,…	-|-|-|-|-|-|-|-|-|-|-|-|-|-|-|-|-|-|-|-|-|-|-|		GO:0009607	response to biotic stimulus	biological_process	0.0021239	0.16363	25	1903	168	23640	GSMUA_Achr3G08250_001,GSMUA_Achr7G20120_001,GSMUA_Achr10G22450_001,GSMUA_Achr7G27390_001,GSMUA_Achr6G17000_001,GSMUA_Achr6G35090_001,GSMUA_Achr3G10960_001,GSMUA_Achr1G23250_001,GSMUA_Achr7G00450_001,GSMUA_Achr4G07780_001,GSMUA_Achr4G32600_001,GSMUA_Achr8G19130_001,GSMUA_Achr7G13840_001,GSMUA_Achr8G22550_001,GSMUA_Achr3G13770_001,GSMUA_Achr8G30030_001,GSMUA_AchrUn_randomG14840_001,GSMUA_Achr6G2051…	-|-|-|-|-|-|-|-|-|-|-|-|-|-|-|-|-|-|-|-|-|-|-|-|-|		GO:0015116	sulfate transmembrane transporter activity	molecular_function	0.0015246	0.11436	5	903	22	23640	GSMUA_Achr6G03360_001,GSMUA_Achr7G11690_001,GSMUA_AchrUn_randomG17880_001,GSMUA_AchrUn_randomG21590_001,GSMUA_Achr3G25450_001	-|-|-|-|-|		GO:0046348	amino sugar catabolic process
GO:0071368	cellular response to cytokinin stimulus	biological_process	0.0055547	0.41163	2	1012	5	23640	GSMUA_Achr6G27010_001,GSMUA_Achr1G23390_001	-|-|		GO:0046490	isopentenyl diphosphate metabolic process	biological_process	0.00034293	0.026068	23	2173	112	23640	GSMUA_Achr9G24540_001,GSMUA_Achr5G28730_001,GSMUA_Achr9G24420_001,GSMUA_Achr8G06890_001,GSMUA_Achr8G09820_001,GSMUA_Achr11G06640_001,GSMUA_Achr8G21860_001,GSMUA_Achr11G23360_001,GSMUA_Achr7G07270_001,GSMUA_Achr5G16270_001,GSMUA_Achr9G23590_001,GSMUA_AchrUn_randomG14310_001,GSMUA_Achr3G11780_001,GSMUA_Achr3G24670_001,GSMUA_Achr8G33420_001,GSMUA_Achr1G13990_001,GSMUA_Achr3G09130_001,GSMUA_Achr11G04…	-|-|-|-|-|-|-|-|-|-|-|-|-|-|-|-|-|-|-|-|-|-|-|		GO:0044262	cellular carbohydrate metabolic process	biological_process	0.0022071	0.16505	52	1903	430	23640	GSMUA_Achr5G00700_001,GSMUA_Achr9G13820_001,GSMUA_AchrUn_randomG01270_001,GSMUA_Achr5G16530_001,GSMUA_Achr3G04930_001,GSMUA_Achr7G18400_001,GSMUA_Achr9G21240_001,GSMUA_Achr1G11820_001,GSMUA_Achr4G14450_001,GSMUA_Achr9G17960_001,GSMUA_Achr1G03660_001,GSMUA_Achr4G23600_001,GSMUA_Achr5G09680_001,GSMUA_Achr2G21870_001,GSMUA_Achr4G08230_001,GSMUA_Achr4G19260_001,GSMUA_AchrUn_randomG12210_001,GSMUA_Ach…	-|-|-|-|-|-|-|-|-|-|-|-|-|-|-|-|-|-|-|-|-|-|-|-|-|-|-|-|-|-|-|-|-|-|-|-|-|-|-|-|-|-|-|-|-|-|-|-|-|-|-|-|		GO:1901682	sulfur compound transmembrane transporter activity	molecular_function	0.0015246	0.11436	5	903	22	23640	GSMUA_Achr7G11690_001,GSMUA_AchrUn_randomG17880_001,GSMUA_AchrUn_randomG21590_001,GSMUA_Achr3G25450_001,GSMUA_Achr6G03360_001	-|-|-|-|-|		GO:1901071	glucosamine-containing compound metabolic process
GO:0044711	single-organism biosynthetic process	biological_process	0.0055839	0.41163	42	1012	670	23640	GSMUA_Achr10G08490_001,GSMUA_Achr1G27650_001,GSMUA_Achr6G21410_001,GSMUA_Achr6G25110_001,GSMUA_Achr10G11760_001,GSMUA_Achr6G27270_001,GSMUA_Achr8G28480_001,GSMUA_Achr4G24110_001,GSMUA_Achr4G22700_001,GSMUA_Achr4G21470_001,GSMUA_Achr9G22790_001,GSMUA_AchrUn_randomG18090_001,GSMUA_Achr4G10550_001,GSMUA_Achr6G25090_001,GSMUA_Achr7G12310_001,GSMUA_Achr9G19250_001,GSMUA_Achr11G15860_001,GSMUA_Achr7G24…	-|-|-|-|-|-|-|-|-|-|-|-|-|-|-|-|-|-|-|-|-|-|-|-|-|-|-|-|-|-|-|-|-|-|-|-|-|-|-|-|-|-|		GO:0016072	rRNA metabolic process	biological_process	0.00036142	0.027111	26	2173	135	23640	GSMUA_AchrUn_randomG00220_001,GSMUA_Achr3G30340_001,GSMUA_Achr7G13020_001,GSMUA_Achr9G24420_001,GSMUA_Achr8G33150_001,GSMUA_Achr6G26770_001,GSMUA_Achr4G08860_001,GSMUA_AchrUn_randomG10050_001,GSMUA_Achr2G17170_001,GSMUA_Achr7G07270_001,GSMUA_Achr11G23360_001,GSMUA_Achr5G16270_001,GSMUA_Achr4G19670_001,GSMUA_AchrUn_randomG12210_001,GSMUA_Achr8G33420_001,GSMUA_Achr8G22550_001,GSMUA_Achr3G24670_001,…	-|-|-|-|-|-|-|-|-|-|-|-|-|-|-|-|-|-|-|-|-|-|-|-|-|-|		GO:0044265	cellular macromolecule catabolic process	biological_process	0.0022483	0.16505	34	1903	252	23640	GSMUA_Achr10G17500_001,GSMUA_Achr6G06370_001,GSMUA_Achr7G21960_001,GSMUA_Achr7G05610_001,GSMUA_Achr11G07170_001,GSMUA_Achr11G09190_001,GSMUA_Achr10G08560_001,GSMUA_Achr9G13190_001,GSMUA_Achr1G21000_001,GSMUA_Achr10G20580_001,GSMUA_Achr7G20120_001,GSMUA_Achr8G20400_001,GSMUA_Achr11G16560_001,GSMUA_Achr2G00960_001,GSMUA_Achr2G22160_001,GSMUA_Achr2G03470_001,GSMUA_Achr10G01120_001,GSMUA_Achr8G23960_…	-|-|-|-|-|-|-|-|-|-|-|-|-|-|-|-|-|-|-|-|-|-|-|-|-|-|-|-|-|-|-|-|-|-|		GO:0019752	carboxylic acid metabolic process	biological_process	0.001653	0.12146	57	903	970	23640	GSMUA_Achr11G04830_001,GSMUA_Achr7G12440_001,GSMUA_Achr10G17240_001,GSMUA_Achr9G22270_001,GSMUA_Achr7G12720_001,GSMUA_Achr8G12220_001,GSMUA_Achr5G07360_001,GSMUA_Achr9G30670_001,GSMUA_Achr10G26550_001,GSMUA_Achr2G12760_001,GSMUA_Achr3G15170_001,GSMUA_Achr3G05610_001,GSMUA_Achr1G14520_001,GSMUA_Achr2G13890_001,GSMUA_Achr6G06370_001,GSMUA_Achr6G16800_001,GSMUA_Achr9G20730_001,GSMUA_Achr5G15120_001,…	-|-|-|-|-|-|-|-|-|-|-|-|-|-|-|-|-|-|-|-|-|-|-|-|-|-|-|-|-|-|-|-|-|-|-|-|-|-|-|-|-|-|-|-|-|-|-|-|-|-|-|-|-|-|-|-|-|		GO:1901072	glucosamine-containing compound catabolic process
GO:0009966	regulation of signal transduction	biological_process	0.005704	0.41163	8	1012	76	23640	GSMUA_Achr6G27010_001,GSMUA_Achr7G22140_001,GSMUA_Achr2G12320_001,GSMUA_Achr5G24180_001,GSMUA_Achr5G25660_001,GSMUA_Achr5G03930_001,GSMUA_Achr1G23390_001,GSMUA_AchrUn_randomG22330_001	-|-|-|-|-|-|-|-|		GO:0006629	lipid metabolic process	biological_process	0.00037163	0.027515	121	2173	956	23640	GSMUA_Achr8G12220_001,GSMUA_AchrUn_randomG01730_001,GSMUA_Achr3G07400_001,GSMUA_Achr6G27110_001,GSMUA_AchrUn_randomG23340_001,GSMUA_Achr3G03100_001,GSMUA_Achr2G09770_001,GSMUA_Achr7G07740_001,GSMUA_Achr4G27390_001,GSMUA_Achr8G19750_001,GSMUA_Achr3G01530_001,GSMUA_Achr9G23590_001,GSMUA_Achr11G23360_001,GSMUA_Achr5G16270_001,GSMUA_Achr9G24050_001,GSMUA_Achr6G06370_001,GSMUA_Achr9G03480_001,GSMUA_Ac…	-|-|-|-|-|-|-|-|-|-|-|-|-|-|-|-|-|-|-|-|-|-|-|-|-|-|-|-|-|-|-|-|-|-|-|-|-|-|-|-|-|-|-|-|-|-|-|-|-|-|-|-|-|-|-|-|-|-|-|-|-|-|-|-|-|-|-|-|-|-|-|-|-|-|-|-|-|-|-|-|-|-|-|-|-|-|-|-|-|-|-|-|-|-|-|-|-|-|-|-|-|-|-|-|-|-|-|-|-|-|-|-|-|-|-|-|-|-|-|-|-|		GO:0031407	oxylipin metabolic process	biological_process	0.0023027	0.16505	7	1903	24	23640	GSMUA_Achr3G11780_001,GSMUA_Achr4G07780_001,GSMUA_Achr3G07870_001,GSMUA_Achr6G25110_001,GSMUA_Achr9G16020_001,GSMUA_Achr9G19250_001,GSMUA_Achr6G25090_001	-|-|-|-|-|-|-|		GO:1901617	organic hydroxy compound biosynthetic process	biological_process	0.0016619	0.12146	11	903	98	23640	GSMUA_Achr5G07360_001,GSMUA_Achr5G04350_001,GSMUA_AchrUn_randomG12100_001,GSMUA_Achr6G00150_001,GSMUA_Achr3G01420_001,GSMUA_Achr7G12440_001,GSMUA_Achr7G24590_001,GSMUA_Achr1G14520_001,GSMUA_Achr10G06560_001,GSMUA_Achr7G18880_001,GSMUA_Achr9G04260_001	-|-|-|-|-|-|-|-|-|-|-|		GO:0016836	hydro-lyase activity
GO:0023051	regulation of signaling	biological_process	0.005704	0.41163	8	1012	76	23640	GSMUA_Achr1G23390_001,GSMUA_AchrUn_randomG22330_001,GSMUA_Achr6G27010_001,GSMUA_Achr2G12320_001,GSMUA_Achr7G22140_001,GSMUA_Achr5G24180_001,GSMUA_Achr5G03930_001,GSMUA_Achr5G25660_001	-|-|-|-|-|-|-|-|		GO:0019318	hexose metabolic process	biological_process	0.00037849	0.027664	49	2173	317	23640	GSMUA_Achr1G08270_001,GSMUA_Achr5G28730_001,GSMUA_Achr11G16140_001,GSMUA_Achr7G24140_001,GSMUA_Achr8G00520_001,GSMUA_Achr7G07320_001,GSMUA_Achr8G09820_001,GSMUA_Achr11G18370_001,GSMUA_Achr7G07270_001,GSMUA_Achr4G28890_001,GSMUA_Achr1G20270_001,GSMUA_Achr3G04430_001,GSMUA_Achr7G21890_001,GSMUA_Achr1G13990_001,GSMUA_Achr8G33500_001,GSMUA_AchrUn_randomG12210_001,GSMUA_Achr5G23370_001,GSMUA_Achr8G275…	-|-|-|-|-|-|-|-|-|-|-|-|-|-|-|-|-|-|-|-|-|-|-|-|-|-|-|-|-|-|-|-|-|-|-|-|-|-|-|-|-|-|-|-|-|-|-|-|-|		GO:0031408	oxylipin biosynthetic process	biological_process	0.0023027	0.16505	7	1903	24	23640	GSMUA_Achr3G07870_001,GSMUA_Achr6G25110_001,GSMUA_Achr4G07780_001,GSMUA_Achr3G11780_001,GSMUA_Achr6G25090_001,GSMUA_Achr9G19250_001,GSMUA_Achr9G16020_001	-|-|-|-|-|-|-|		GO:0019751	polyol metabolic process	biological_process	0.001875	0.13492	8	903	58	23640	GSMUA_Achr3G01420_001,GSMUA_Achr7G24590_001,GSMUA_Achr9G04260_001,GSMUA_Achr2G12150_001,GSMUA_Achr10G06560_001,GSMUA_Achr7G18880_001,GSMUA_Achr6G00150_001,GSMUA_AchrUn_randomG12100_001	-|-|-|-|-|-|-|-|		GO:0009987	cellular process
GO:0042626	ATPase activity, coupled to transmembrane movement of substances	molecular_function	0.0058512	0.41251	14	1012	185	23640	GSMUA_Achr2G07290_001,GSMUA_Achr2G05010_001,GSMUA_Achr5G12290_001,GSMUA_Achr4G15600_001,GSMUA_Achr10G24410_001,GSMUA_Achr4G10650_001,GSMUA_Achr5G12640_001,GSMUA_Achr5G25430_001,GSMUA_Achr9G16700_001,GSMUA_Achr8G30620_001,GSMUA_Achr1G20640_001,GSMUA_Achr6G09190_001,GSMUA_Achr5G22660_001,GSMUA_Achr7G25650_001	-|-|-|-|-|-|-|-|-|-|-|-|-|-|		GO:0051707	response to other organism	biological_process	0.00038559	0.027826	27	2173	144	23640	GSMUA_Achr3G17410_001,GSMUA_Achr6G20510_001,GSMUA_Achr10G08490_001,GSMUA_Achr4G32600_001,GSMUA_Achr8G00070_001,GSMUA_Achr3G13770_001,GSMUA_Achr8G19130_001,GSMUA_Achr6G02230_001,GSMUA_Achr4G30530_001,GSMUA_AchrUn_randomG14840_001,GSMUA_Achr1G13990_001,GSMUA_Achr8G33420_001,GSMUA_Achr8G22550_001,GSMUA_Achr1G19750_001,GSMUA_Achr7G00450_001,GSMUA_Achr6G19930_001,GSMUA_Achr7G12440_001,GSMUA_Achr2G1368…	-|-|-|-|-|-|-|-|-|-|-|-|-|-|-|-|-|-|-|-|-|-|-|-|-|-|-|		GO:0004630	phospholipase D activity	molecular_function	0.0023161	0.16505	4	1903	8	23640	GSMUA_AchrUn_randomG07260_001,GSMUA_Achr1G14920_001,GSMUA_Achr7G23470_001,GSMUA_Achr8G12030_001	-|-|-|-|		GO:0072348	sulfur compound transport	biological_process	0.0018933	0.13492	5	903	23	23640	GSMUA_Achr6G03360_001,GSMUA_AchrUn_randomG21590_001,GSMUA_Achr3G25450_001,GSMUA_Achr7G11690_001,GSMUA_AchrUn_randomG17880_001	-|-|-|-|-|		GO:0044425	membrane part
GO:0022891	substrate-specific transmembrane transporter activity	molecular_function	0.0059647	0.41251	41	1012	668	23640	GSMUA_Achr11G17230_001,GSMUA_Achr1G07500_001,GSMUA_Achr10G24410_001,GSMUA_Achr4G10650_001,GSMUA_Achr6G00610_001,GSMUA_AchrUn_randomG26710_001,GSMUA_Achr11G26270_001,GSMUA_Achr2G09100_001,GSMUA_Achr9G02750_001,GSMUA_Achr5G12640_001,GSMUA_Achr1G12240_001,GSMUA_Achr6G24170_001,GSMUA_Achr8G01760_001,GSMUA_Achr8G22550_001,GSMUA_Achr2G14180_001,GSMUA_Achr7G25650_001,GSMUA_Achr5G22660_001,GSMUA_Achr4G15…	-|-|-|-|-|-|-|-|-|-|-|-|-|-|-|-|-|-|-|-|-|-|-|-|-|-|-|-|-|-|-|-|-|-|-|-|-|-|-|-|-|		GO:0010167	response to nitrate	biological_process	0.00041106	0.029065	5	2173	9	23640	GSMUA_Achr9G01940_001,GSMUA_Achr8G31410_001,GSMUA_AchrUn_randomG07020_001,GSMUA_Achr6G02230_001,GSMUA_Achr6G12130_001	-|-|-|-|-|		GO:0070290	NAPE-specific phospholipase D activity	molecular_function	0.0023161	0.16505	4	1903	8	23640	GSMUA_Achr1G14920_001,GSMUA_Achr7G23470_001,GSMUA_Achr8G12030_001,GSMUA_AchrUn_randomG07260_001	-|-|-|-|		GO:0016703	oxidoreductase activity, acting on single donors with incorporation of molecular oxygen, incorporation of one atom of oxygen (internal monooxygenases or internal mixed function oxidases)	molecular_function	0.0020638	0.13768	3	903	7	23640	GSMUA_Achr6G25590_001,GSMUA_Achr6G18880_001,GSMUA_Achr10G24620_001	-|-|-|		GO:0016903	oxidoreductase activity, acting on the aldehyde or oxo group of donors
GO:0046283	anthocyanin-containing compound metabolic process	biological_process	0.0060503	0.41251	3	1012	10	23640	GSMUA_Achr11G23630_001,GSMUA_Achr4G19020_001,GSMUA_Achr3G30350_001	-|-|-|		GO:0005996	monosaccharide metabolic process	biological_process	0.00041296	0.029065	52	2173	343	23640	GSMUA_Achr11G18370_001,GSMUA_Achr8G09820_001,GSMUA_Achr7G07320_001,GSMUA_Achr7G07270_001,GSMUA_Achr4G28890_001,GSMUA_Achr7G21890_001,GSMUA_Achr3G04430_001,GSMUA_Achr1G20270_001,GSMUA_Achr1G08270_001,GSMUA_Achr11G16140_001,GSMUA_Achr5G28730_001,GSMUA_Achr7G24140_001,GSMUA_Achr8G00520_001,GSMUA_AchrUn_randomG17810_001,GSMUA_Achr2G12250_001,GSMUA_Achr3G26710_001,GSMUA_Achr10G08490_001,GSMUA_Achr7G11…	-|-|-|-|-|-|-|-|-|-|-|-|-|-|-|-|-|-|-|-|-|-|-|-|-|-|-|-|-|-|-|-|-|-|-|-|-|-|-|-|-|-|-|-|-|-|-|-|-|-|-|-|		GO:0016054	organic acid catabolic process	biological_process	0.002475	0.17015	20	1903	125	23640	GSMUA_Achr2G00240_001,GSMUA_Achr5G18560_001,GSMUA_Achr5G20640_001,GSMUA_Achr3G23560_001,GSMUA_Achr4G06750_001,GSMUA_Achr8G21130_001,GSMUA_Achr3G11780_001,GSMUA_Achr3G22570_001,GSMUA_Achr5G03950_001,GSMUA_Achr7G21960_001,GSMUA_Achr6G06370_001,GSMUA_Achr4G07780_001,GSMUA_AchrUn_randomG16320_001,GSMUA_Achr10G00150_001,GSMUA_Achr9G04000_001,GSMUA_Achr11G15050_001,GSMUA_Achr1G14430_001,GSMUA_Achr4G193…	-|-|-|-|-|-|-|-|-|-|-|-|-|-|-|-|-|-|-|-|		GO:0004322	ferroxidase activity	molecular_function	0.0020779	0.13768	3	903	7	23640	GSMUA_Achr5G29460_001,GSMUA_Achr11G23780_001,GSMUA_Achr11G10730_001	-|-|-|		GO:0006200	ATP catabolic process
GO:0016638	oxidoreductase activity, acting on the CH-NH2 group of donors	molecular_function	0.0060523	0.41251	4	1012	23	23640	GSMUA_Achr2G12720_001,GSMUA_Achr5G02870_001,GSMUA_Achr1G19790_001,GSMUA_Achr1G14430_001	-|-|-|-|		GO:0009654	oxygen evolving complex	cellular_component	0.00048019	0.033385	8	2173	23	23640	GSMUA_Achr9G24750_001,GSMUA_AchrUn_randomG10050_001,GSMUA_Achr8G20930_001,GSMUA_Achr4G01550_001,GSMUA_Achr9G26150_001,GSMUA_Achr9G19900_001,GSMUA_Achr5G20510_001,GSMUA_Achr7G02470_001	-|-|-|-|-|-|-|-|		GO:0046395	carboxylic acid catabolic process	biological_process	0.002475	0.17015	20	1903	125	23640	GSMUA_Achr3G22570_001,GSMUA_Achr5G03950_001,GSMUA_Achr4G07780_001,GSMUA_Achr7G21960_001,GSMUA_Achr6G06370_001,GSMUA_Achr2G00240_001,GSMUA_Achr5G18560_001,GSMUA_Achr5G20640_001,GSMUA_Achr3G23560_001,GSMUA_Achr8G21130_001,GSMUA_Achr4G06750_001,GSMUA_Achr3G11780_001,GSMUA_Achr2G22160_001,GSMUA_Achr4G19360_001,GSMUA_Achr10G01120_001,GSMUA_Achr10G00150_001,GSMUA_AchrUn_randomG16320_001,GSMUA_Achr9G040…	-|-|-|-|-|-|-|-|-|-|-|-|-|-|-|-|-|-|-|-|		GO:0008199	ferric iron binding	molecular_function	0.0020779	0.13768	3	903	7	23640	GSMUA_Achr11G10730_001,GSMUA_Achr5G29460_001,GSMUA_Achr11G23780_001	-|-|-|		GO:0071705	nitrogen compound transport
GO:0044262	cellular carbohydrate metabolic process	biological_process	0.0061422	0.41251	29	1012	430	23640	GSMUA_Achr4G02240_001,GSMUA_Achr10G23480_001,GSMUA_Achr4G25290_001,GSMUA_Achr8G30840_001,GSMUA_Achr11G17890_001,GSMUA_Achr5G21880_001,GSMUA_Achr4G24170_001,GSMUA_Achr5G18070_001,GSMUA_Achr3G01900_001,GSMUA_Achr11G05030_001,GSMUA_Achr3G03670_001,GSMUA_Achr7G11700_001,GSMUA_Achr6G34960_001,GSMUA_Achr4G23520_001,GSMUA_Achr4G14450_001,GSMUA_Achr4G12010_001,GSMUA_Achr9G23610_001,GSMUA_Achr3G05220_001,…	-|-|-|-|-|-|-|-|-|-|-|-|-|-|-|-|-|-|-|-|-|-|-|-|-|-|-|-|-|		GO:0016701	oxidoreductase activity, acting on single donors with incorporation of molecular oxygen	molecular_function	0.00049683	0.034126	15	2173	62	23640	GSMUA_Achr6G25590_001,GSMUA_Achr9G19250_001,GSMUA_Achr10G00150_001,GSMUA_Achr3G11780_001,GSMUA_Achr3G21980_001,GSMUA_Achr6G25080_001,GSMUA_Achr4G20520_001,GSMUA_Achr6G25090_001,GSMUA_Achr7G25660_001,GSMUA_Achr6G25100_001,GSMUA_Achr10G24620_001,GSMUA_Achr9G10510_001,GSMUA_Achr6G18880_001,GSMUA_Achr9G16020_001,GSMUA_Achr6G25110_001	-|-|-|-|-|-|-|-|-|-|-|-|-|-|-|		GO:0019752	carboxylic acid metabolic process	biological_process	0.0024772	0.17015	103	1903	970	23640	GSMUA_Achr10G26550_001,GSMUA_Achr9G17480_001,GSMUA_AchrUn_randomG04500_001,GSMUA_Achr8G21130_001,GSMUA_Achr4G06750_001,GSMUA_Achr2G08980_001,GSMUA_Achr5G15120_001,GSMUA_Achr5G03950_001,GSMUA_AchrUn_randomG02460_001,GSMUA_Achr7G27390_001,GSMUA_Achr9G24540_001,GSMUA_Achr10G24620_001,GSMUA_Achr6G07010_001,GSMUA_AchrUn_randomG20800_001,GSMUA_Achr8G29090_001,GSMUA_Achr6G27590_001,GSMUA_Achr10G12410_00…	-|-|-|-|-|-|-|-|-|-|-|-|-|-|-|-|-|-|-|-|-|-|-|-|-|-|-|-|-|-|-|-|-|-|-|-|-|-|-|-|-|-|-|-|-|-|-|-|-|-|-|-|-|-|-|-|-|-|-|-|-|-|-|-|-|-|-|-|-|-|-|-|-|-|-|-|-|-|-|-|-|-|-|-|-|-|-|-|-|-|-|-|-|-|-|-|-|-|-|-|-|-|-|		GO:0016722	oxidoreductase activity, oxidizing metal ions	molecular_function	0.0020779	0.13768	3	903	7	23640	GSMUA_Achr11G10730_001,GSMUA_Achr5G29460_001,GSMUA_Achr11G23780_001	-|-|-|		GO:0005984	disaccharide metabolic process
GO:0010646	regulation of cell communication	biological_process	0.006325	0.41251	8	1012	77	23640	GSMUA_Achr5G03930_001,GSMUA_Achr5G25660_001,GSMUA_Achr5G24180_001,GSMUA_Achr7G22140_001,GSMUA_Achr2G12320_001,GSMUA_Achr6G27010_001,GSMUA_AchrUn_randomG22330_001,GSMUA_Achr1G23390_001	-|-|-|-|-|-|-|-|		GO:0042254	ribosome biogenesis	biological_process	0.00057655	0.039115	31	2173	177	23640	GSMUA_AchrUn_randomG14560_001,GSMUA_Achr1G19330_001,GSMUA_Achr11G09560_001,GSMUA_AchrUn_randomG05840_001,GSMUA_Achr10G08490_001,GSMUA_Achr2G12250_001,GSMUA_Achr7G23820_001,GSMUA_Achr8G33420_001,GSMUA_Achr3G24670_001,GSMUA_Achr8G22550_001,GSMUA_AchrUn_randomG12210_001,GSMUA_Achr5G06800_001,GSMUA_Achr3G09130_001,GSMUA_Achr7G18400_001,GSMUA_Achr1G18290_001,GSMUA_Achr3G03600_001,GSMUA_Achr9G17660_001…	-|-|-|-|-|-|-|-|-|-|-|-|-|-|-|-|-|-|-|-|-|-|-|-|-|-|-|-|-|-|-|		GO:0010286	heat acclimation	biological_process	0.0025106	0.17039	5	1903	13	23640	GSMUA_Achr9G19260_001,GSMUA_Achr11G18620_001,GSMUA_Achr9G01150_001,GSMUA_Achr1G19750_001,GSMUA_Achr11G16990_001	-|-|-|-|-|		GO:0016724	oxidoreductase activity, oxidizing metal ions, oxygen as acceptor	molecular_function	0.0020779	0.13768	3	903	7	23640	GSMUA_Achr5G29460_001,GSMUA_Achr11G23780_001,GSMUA_Achr11G10730_001	-|-|-|		GO:0080019	fatty-acyl-CoA reductase (alcohol-forming) activity
GO:0042578	phosphoric ester hydrolase activity	molecular_function	0.0063289	0.41251	23	1012	334	23640	GSMUA_Achr7G11700_001,GSMUA_Achr3G32030_001,GSMUA_Achr8G26020_001,GSMUA_Achr7G15590_001,GSMUA_Achr3G13260_001,GSMUA_Achr4G20100_001,GSMUA_AchrUn_randomG01000_001,GSMUA_Achr6G11170_001,GSMUA_Achr5G07340_001,GSMUA_Achr8G30780_001,GSMUA_Achr10G27610_001,GSMUA_Achr9G05900_001,GSMUA_AchrUn_randomG07260_001,GSMUA_Achr8G30330_001,GSMUA_Achr4G24170_001,GSMUA_Achr6G15620_001,GSMUA_Achr8G09200_001,GSMUA_Ac…	-|-|-|-|-|-|-|-|-|-|-|-|-|-|-|-|-|-|-|-|-|-|-|		GO:0009522	photosystem I	cellular_component	0.00058319	0.039115	10	2173	37	23640	GSMUA_Achr9G26220_001,GSMUA_Achr2G09140_001,GSMUA_Achr4G25010_001,GSMUA_Achr9G01470_001,GSMUA_Achr1G13830_001,GSMUA_Achr8G28250_001,GSMUA_AchrUn_randomG00540_001,GSMUA_Achr7G13020_001,GSMUA_Achr10G16240_001,GSMUA_Achr4G29280_001	-|-|-|-|-|-|-|-|-|-|		GO:0016787	hydrolase activity	molecular_function	0.0025641	0.17198	303	1903	3241	23640	GSMUA_Achr8G13980_001,GSMUA_Achr3G25740_001,GSMUA_Achr5G19050_001,GSMUA_Achr9G16470_001,GSMUA_Achr8G19590_001,GSMUA_Achr10G11550_001,GSMUA_Achr9G20290_001,GSMUA_Achr7G19430_001,GSMUA_Achr3G02880_001,GSMUA_Achr1G08050_001,GSMUA_Achr10G14600_001,GSMUA_Achr11G06730_001,GSMUA_Achr6G11170_001,GSMUA_Achr3G11880_001,GSMUA_Achr11G00680_001,GSMUA_Achr11G20370_001,GSMUA_Achr5G08120_001,GSMUA_Achr3G24430_00…	-|-|-|-|-|-|-|-|-|-|-|-|-|-|-|-|-|-|-|-|-|-|-|-|-|-|-|-|-|-|-|-|-|-|-|-|-|-|-|-|-|-|-|-|-|-|-|-|-|-|-|-|-|-|-|-|-|-|-|-|-|-|-|-|-|-|-|-|-|-|-|-|-|-|-|-|-|-|-|-|-|-|-|-|-|-|-|-|-|-|-|-|-|-|-|-|-|-|-|-|-|-|-|-|-|-|-|-|-|-|-|-|-|-|-|-|-|-|-|-|-|-|-|-|-|-|-|-		GO:0046914	transition metal ion binding	molecular_function	0.0020919	0.13768	102	903	2034	23640	GSMUA_Achr6G25090_001,GSMUA_Achr6G31010_001,GSMUA_Achr11G21520_001,GSMUA_Achr4G07730_001,GSMUA_AchrUn_randomG04570_001,GSMUA_Achr9G15480_001,GSMUA_Achr4G08320_001,GSMUA_Achr11G01160_001,GSMUA_Achr3G00990_001,GSMUA_Achr7G25450_001,GSMUA_Achr10G07610_001,GSMUA_Achr2G17590_001,GSMUA_Achr3G30350_001,GSMUA_Achr10G29150_001,GSMUA_Achr3G31250_001,GSMUA_Achr4G24760_001,GSMUA_Achr7G23550_001,GSMUA_Achr3G3…	-|-|-|-|-|-|-|-|-|-|-|-|-|-|-|-|-|-|-|-|-|-|-|-|-|-|-|-|-|-|-|-|-|-|-|-|-|-|-|-|-|-|-|-|-|-|-|-|-|-|-|-|-|-|-|-|-|-|-|-|-|-|-|-|-|-|-|-|-|-|-|-|-|-|-|-|-|-|-|-|-|-|-|-|-|-|-|-|-|-|-|-|-|-|-|-|-|-|-|-|-|-|		GO:0072523	purine-containing compound catabolic process
GO:0003871	5-methyltetrahydropteroyltriglutamate-homocysteine S-methyltransferase activity	molecular_function	0.0063674	0.41251	2	1012	4	23640	GSMUA_Achr4G22700_001,GSMUA_Achr4G21470_001	-|-|		GO:0033014	tetrapyrrole biosynthetic process	biological_process	0.00062478	0.041076	19	2173	89	23640	GSMUA_Achr8G06890_001,GSMUA_Achr6G21710_001,GSMUA_AchrUn_randomG10050_001,GSMUA_Achr11G12270_001,GSMUA_Achr11G23360_001,GSMUA_Achr7G07270_001,GSMUA_Achr5G28730_001,GSMUA_Achr9G24420_001,GSMUA_Achr2G07670_001,GSMUA_Achr6G20510_001,GSMUA_Achr11G25600_001,GSMUA_Achr3G11780_001,GSMUA_Achr8G33420_001,GSMUA_Achr1G10250_001,GSMUA_Achr7G18400_001,GSMUA_Achr7G24300_001,GSMUA_Achr3G09130_001,GSMUA_Achr1G13…	-|-|-|-|-|-|-|-|-|-|-|-|-|-|-|-|-|-|-|		GO:0043436	oxoacid metabolic process	biological_process	0.0026529	0.17342	104	1903	983	23640	GSMUA_Achr2G13680_001,GSMUA_Achr4G10190_001,GSMUA_Achr2G13890_001,GSMUA_Achr9G19250_001,GSMUA_Achr6G20700_001,GSMUA_Achr9G22270_001,GSMUA_Achr1G14430_001,GSMUA_Achr4G02980_001,GSMUA_Achr6G20510_001,GSMUA_Achr6G25090_001,GSMUA_Achr10G00150_001,GSMUA_Achr2G09310_001,GSMUA_Achr3G09130_001,GSMUA_Achr9G26220_001,GSMUA_Achr7G14830_001,GSMUA_Achr3G22570_001,GSMUA_Achr7G13840_001,GSMUA_Achr5G02870_001,GS…	-|-|-|-|-|-|-|-|-|-|-|-|-|-|-|-|-|-|-|-|-|-|-|-|-|-|-|-|-|-|-|-|-|-|-|-|-|-|-|-|-|-|-|-|-|-|-|-|-|-|-|-|-|-|-|-|-|-|-|-|-|-|-|-|-|-|-|-|-|-|-|-|-|-|-|-|-|-|-|-|-|-|-|-|-|-|-|-|-|-|-|-|-|-|-|-|-|-|-|-|-|-|-|-|		GO:0016053	organic acid biosynthetic process	biological_process	0.0021253	0.13768	35	903	536	23640	GSMUA_Achr9G22270_001,GSMUA_Achr7G12440_001,GSMUA_Achr2G12760_001,GSMUA_Achr10G26550_001,GSMUA_Achr5G07360_001,GSMUA_Achr8G12220_001,GSMUA_Achr7G12720_001,GSMUA_Achr2G13890_001,GSMUA_Achr1G14520_001,GSMUA_Achr3G05610_001,GSMUA_Achr6G25080_001,GSMUA_Achr6G00150_001,GSMUA_Achr7G08410_001,GSMUA_Achr5G15120_001,GSMUA_Achr9G20730_001,GSMUA_Achr7G25660_001,GSMUA_Achr5G18560_001,GSMUA_Achr6G25090_001,GS…	-|-|-|-|-|-|-|-|-|-|-|-|-|-|-|-|-|-|-|-|-|-|-|-|-|-|-|-|-|-|-|-|-|-|-|		GO:0042631	cellular response to water deprivation
GO:0042085	5-methyltetrahydropteroyltri-L-glutamate-dependent methyltransferase activity	molecular_function	0.0063674	0.41251	2	1012	4	23640	GSMUA_Achr4G22700_001,GSMUA_Achr4G21470_001	-|-|		GO:0006779	porphyrin-containing compound biosynthetic process	biological_process	0.00062683	0.041076	18	2173	82	23640	GSMUA_Achr7G07270_001,GSMUA_Achr11G23360_001,GSMUA_AchrUn_randomG10050_001,GSMUA_Achr6G21710_001,GSMUA_Achr8G06890_001,GSMUA_Achr11G12270_001,GSMUA_Achr9G24420_001,GSMUA_Achr5G28730_001,GSMUA_Achr6G20510_001,GSMUA_Achr11G25600_001,GSMUA_Achr2G07670_001,GSMUA_Achr7G24300_001,GSMUA_Achr3G09130_001,GSMUA_Achr7G18400_001,GSMUA_Achr2G14200_001,GSMUA_Achr1G13990_001,GSMUA_Achr3G11780_001,GSMUA_Achr1G10…	-|-|-|-|-|-|-|-|-|-|-|-|-|-|-|-|-|-|		GO:0006412	translation	biological_process	0.0026783	0.17342	83	1903	760	23640	GSMUA_Achr5G14850_001,GSMUA_Achr1G00810_001,GSMUA_AchrUn_randomG11250_001,GSMUA_Achr1G06150_001,GSMUA_Achr10G19730_001,GSMUA_Achr7G20730_001,GSMUA_Achr4G10510_001,GSMUA_Achr2G22080_001,GSMUA_Achr1G12890_001,GSMUA_Achr1G26610_001,GSMUA_Achr1G10990_001,GSMUA_Achr10G26790_001,GSMUA_Achr7G01510_001,GSMUA_Achr11G15620_001,GSMUA_Achr4G08600_001,GSMUA_Achr5G06800_001,GSMUA_Achr4G10740_001,GSMUA_Achr11G2…	-|-|-|-|-|-|-|-|-|-|-|-|-|-|-|-|-|-|-|-|-|-|-|-|-|-|-|-|-|-|-|-|-|-|-|-|-|-|-|-|-|-|-|-|-|-|-|-|-|-|-|-|-|-|-|-|-|-|-|-|-|-|-|-|-|-|-|-|-|-|-|-|-|-|-|-|-|-|-|-|-|-|-|		GO:0046394	carboxylic acid biosynthetic process	biological_process	0.0021253	0.13768	35	903	536	23640	GSMUA_Achr3G05610_001,GSMUA_Achr1G14520_001,GSMUA_Achr2G13890_001,GSMUA_Achr7G08410_001,GSMUA_Achr9G20730_001,GSMUA_Achr5G15120_001,GSMUA_Achr6G00150_001,GSMUA_Achr6G25080_001,GSMUA_Achr7G12440_001,GSMUA_Achr9G22270_001,GSMUA_Achr5G07360_001,GSMUA_Achr10G26550_001,GSMUA_Achr2G12760_001,GSMUA_Achr7G12720_001,GSMUA_Achr8G12220_001,GSMUA_Achr7G18880_001,GSMUA_Achr9G28630_001,GSMUA_Achr1G09070_001,GS…	-|-|-|-|-|-|-|-|-|-|-|-|-|-|-|-|-|-|-|-|-|-|-|-|-|-|-|-|-|-|-|-|-|-|-|		GO:0071462	cellular response to water stimulus
GO:1901564	organonitrogen compound metabolic process	biological_process	0.0065876	0.42198	74	1012	1439	23640	GSMUA_Achr2G09480_001,GSMUA_Achr3G26910_001,GSMUA_Achr2G05010_001,GSMUA_Achr1G27650_001,GSMUA_Achr11G25600_001,GSMUA_Achr4G21470_001,GSMUA_Achr1G19790_001,GSMUA_Achr1G21220_001,GSMUA_Achr6G20510_001,GSMUA_Achr3G03230_001,GSMUA_Achr8G02140_001,GSMUA_Achr6G16040_001,GSMUA_Achr2G22210_001,GSMUA_Achr11G15860_001,GSMUA_AchrUn_randomG09590_001,GSMUA_Achr10G24410_001,GSMUA_Achr9G13400_001,GSMUA_AchrUn_r…	-|-|-|-|-|-|-|-|-|-|-|-|-|-|-|-|-|-|-|-|-|-|-|-|-|-|-|-|-|-|-|-|-|-|-|-|-|-|-|-|-|-|-|-|-|-|-|-|-|-|-|-|-|-|-|-|-|-|-|-|-|-|-|-|-|-|-|-|-|-|-|-|-|-|		GO:0044262	cellular carbohydrate metabolic process	biological_process	0.0006462	0.041864	61	2173	430	23640	GSMUA_Achr4G32600_001,GSMUA_Achr10G14140_001,GSMUA_Achr9G21240_001,GSMUA_Achr5G21880_001,GSMUA_Achr11G17890_001,GSMUA_Achr3G31810_001,GSMUA_Achr11G04670_001,GSMUA_Achr4G16410_001,GSMUA_Achr4G24170_001,GSMUA_Achr10G29290_001,GSMUA_AchrUn_randomG23890_001,GSMUA_Achr11G23440_001,GSMUA_Achr7G18400_001,GSMUA_Achr3G05220_001,GSMUA_Achr6G34960_001,GSMUA_Achr7G03050_001,GSMUA_Achr5G10430_001,GSMUA_Achr8G…	-|-|-|-|-|-|-|-|-|-|-|-|-|-|-|-|-|-|-|-|-|-|-|-|-|-|-|-|-|-|-|-|-|-|-|-|-|-|-|-|-|-|-|-|-|-|-|-|-|-|-|-|-|-|-|-|-|-|-|-|-|		GO:0032787	monocarboxylic acid metabolic process	biological_process	0.0027069	0.17342	53	1903	444	23640	GSMUA_Achr7G12310_001,GSMUA_Achr2G22160_001,GSMUA_Achr4G19360_001,GSMUA_Achr6G25110_001,GSMUA_Achr10G01120_001,GSMUA_Achr6G08320_001,GSMUA_Achr11G23360_001,GSMUA_Achr10G08490_001,GSMUA_AchrUn_randomG14310_001,GSMUA_Achr3G25330_001,GSMUA_AchrUn_randomG23340_001,GSMUA_Achr3G24070_001,GSMUA_Achr11G15050_001,GSMUA_Achr3G05890_001,GSMUA_Achr3G00990_001,GSMUA_AchrUn_randomG14840_001,GSMUA_Achr8G22550_0…	-|-|-|-|-|-|-|-|-|-|-|-|-|-|-|-|-|-|-|-|-|-|-|-|-|-|-|-|-|-|-|-|-|-|-|-|-|-|-|-|-|-|-|-|-|-|-|-|-|-|-|-|-|		GO:0006826	iron ion transport	biological_process	0.0022875	0.14653	4	903	15	23640	GSMUA_Achr11G10730_001,GSMUA_Achr11G23780_001,GSMUA_Achr5G29460_001,GSMUA_Achr8G31410_001	-|-|-|-|		GO:0005991	trehalose metabolic process
GO:0051213	dioxygenase activity	molecular_function	0.006937	0.43942	16	1012	172	23640	GSMUA_AchrUn_randomG23790_001,GSMUA_AchrUn_randomG20430_001,GSMUA_Achr5G04080_001,GSMUA_Achr7G18420_001,GSMUA_Achr9G11880_001,GSMUA_Achr9G16020_001,GSMUA_Achr10G16070_001,GSMUA_Achr2G10240_001,GSMUA_Achr6G25090_001,GSMUA_Achr2G08400_001,GSMUA_Achr9G19250_001,GSMUA_Achr6G12910_001,GSMUA_Achr2G02770_001,GSMUA_Achr5G09820_001,GSMUA_Achr10G00230_001,GSMUA_Achr6G25110_001	-|-|-|-|-|-|-|-|-|-|-|-|-|-|-|-|		GO:0033013	tetrapyrrole metabolic process	biological_process	0.00072347	0.046343	23	2173	118	23640	GSMUA_Achr2G07670_001,GSMUA_Achr11G25600_001,GSMUA_Achr6G20510_001,GSMUA_Achr1G10250_001,GSMUA_Achr3G11780_001,GSMUA_Achr8G33420_001,GSMUA_Achr8G14470_001,GSMUA_Achr2G14200_001,GSMUA_Achr1G13990_001,GSMUA_Achr7G18400_001,GSMUA_Achr3G09130_001,GSMUA_Achr7G24300_001,GSMUA_Achr8G26860_001,GSMUA_Achr8G19750_001,GSMUA_Achr11G12270_001,GSMUA_Achr8G06890_001,GSMUA_Achr6G21710_001,GSMUA_AchrUn_randomG100…	-|-|-|-|-|-|-|-|-|-|-|-|-|-|-|-|-|-|-|-|-|-|-|		GO:0016762	xyloglucan:xyloglucosyl transferase activity	molecular_function	0.0027223	0.17342	11	1903	53	23640	GSMUA_Achr9G18920_001,GSMUA_Achr11G17890_001,GSMUA_Achr4G25290_001,GSMUA_Achr3G05220_001,GSMUA_Achr9G23610_001,GSMUA_Achr4G12010_001,GSMUA_Achr7G16430_001,GSMUA_Achr10G23480_001,GSMUA_Achr5G21880_001,GSMUA_Achr4G02240_001,GSMUA_Achr9G13820_001	-|-|-|-|-|-|-|-|-|-|-|		GO:0051213	dioxygenase activity	molecular_function	0.0024597	0.15437	15	903	172	23640	GSMUA_Achr6G25090_001,GSMUA_Achr6G25100_001,GSMUA_Achr7G25660_001,GSMUA_Achr10G16070_001,GSMUA_AchrUn_randomG20430_001,GSMUA_Achr7G16780_001,GSMUA_Achr11G05740_001,GSMUA_Achr8G12320_001,GSMUA_Achr6G25080_001,GSMUA_Achr5G12830_001,GSMUA_AchrUn_randomG23790_001,GSMUA_Achr9G19250_001,GSMUA_Achr9G30670_001,GSMUA_Achr2G10240_001,GSMUA_Achr3G07030_001	-|-|-|-|-|-|-|-|-|-|-|-|-|-|-|		GO:0009062	fatty acid catabolic process
GO:0043492	ATPase activity, coupled to movement of substances	molecular_function	0.0070784	0.44286	14	1012	188	23640	GSMUA_Achr5G22660_001,GSMUA_Achr7G25650_001,GSMUA_Achr6G09190_001,GSMUA_Achr1G20640_001,GSMUA_Achr9G16700_001,GSMUA_Achr8G30620_001,GSMUA_Achr5G25430_001,GSMUA_Achr5G12640_001,GSMUA_Achr4G15600_001,GSMUA_Achr4G10650_001,GSMUA_Achr10G24410_001,GSMUA_Achr5G12290_001,GSMUA_Achr2G05010_001,GSMUA_Achr2G07290_001	-|-|-|-|-|-|-|-|-|-|-|-|-|-|		GO:0009916	alternative oxidase activity	molecular_function	0.00075555	0.047731	4	2173	6	23640	GSMUA_Achr1G27800_001,GSMUA_Achr6G01170_001,GSMUA_Achr6G01300_001,GSMUA_Achr5G03810_001	-|-|-|-|		GO:0006082	organic acid metabolic process	biological_process	0.0027377	0.17342	104	1903	984	23640	GSMUA_AchrUn_randomG04500_001,GSMUA_Achr8G21130_001,GSMUA_Achr4G06750_001,GSMUA_Achr9G17480_001,GSMUA_Achr10G26550_001,GSMUA_Achr7G27390_001,GSMUA_Achr6G07010_001,GSMUA_Achr9G24540_001,GSMUA_Achr10G24620_001,GSMUA_Achr5G15120_001,GSMUA_Achr2G08980_001,GSMUA_Achr5G03950_001,GSMUA_AchrUn_randomG02460_001,GSMUA_Achr6G27590_001,GSMUA_Achr10G12410_001,GSMUA_AchrUn_randomG20800_001,GSMUA_Achr8G29090_00…	-|-|-|-|-|-|-|-|-|-|-|-|-|-|-|-|-|-|-|-|-|-|-|-|-|-|-|-|-|-|-|-|-|-|-|-|-|-|-|-|-|-|-|-|-|-|-|-|-|-|-|-|-|-|-|-|-|-|-|-|-|-|-|-|-|-|-|-|-|-|-|-|-|-|-|-|-|-|-|-|-|-|-|-|-|-|-|-|-|-|-|-|-|-|-|-|-|-|-|-|-|-|-|-|		GO:0005982	starch metabolic process	biological_process	0.002472	0.15437	11	903	102	23640	GSMUA_AchrUn_randomG12210_001,GSMUA_Achr11G04670_001,GSMUA_Achr10G11220_001,GSMUA_Achr5G13570_001,GSMUA_AchrUn_randomG17810_001,GSMUA_Achr4G32600_001,GSMUA_Achr3G17600_001,GSMUA_Achr1G06140_001,GSMUA_Achr7G18400_001,GSMUA_Achr5G10120_001,GSMUA_Achr3G08780_001	-|-|-|-|-|-|-|-|-|-|-|		GO:0072329	monocarboxylic acid catabolic process
GO:1901136	carbohydrate derivative catabolic process	biological_process	0.0071467	0.44286	23	1012	366	23640	GSMUA_Achr10G18930_001,GSMUA_Achr5G19050_001,GSMUA_Achr6G02020_001,GSMUA_Achr6G36390_001,GSMUA_Achr9G16700_001,GSMUA_Achr5G25430_001,GSMUA_Achr6G01550_001,GSMUA_Achr3G26910_001,GSMUA_Achr6G21330_001,GSMUA_Achr2G09480_001,GSMUA_AchrUn_randomG09590_001,GSMUA_Achr2G07290_001,GSMUA_Achr7G11190_001,GSMUA_Achr8G02140_001,GSMUA_Achr4G00380_001,GSMUA_Achr1G07320_001,GSMUA_Achr6G16040_001,GSMUA_AchrUn_ran…	-|-|-|-|-|-|-|-|-|-|-|-|-|-|-|-|-|-|-|-|-|-|-|		GO:0006778	porphyrin-containing compound metabolic process	biological_process	0.00076188	0.047731	22	2173	111	23640	GSMUA_Achr11G12270_001,GSMUA_Achr8G19750_001,GSMUA_AchrUn_randomG10050_001,GSMUA_Achr7G03610_001,GSMUA_Achr6G21710_001,GSMUA_Achr8G06890_001,GSMUA_Achr7G07270_001,GSMUA_Achr11G23360_001,GSMUA_Achr9G24420_001,GSMUA_Achr5G28730_001,GSMUA_Achr2G07670_001,GSMUA_Achr11G25600_001,GSMUA_Achr6G20510_001,GSMUA_Achr1G10250_001,GSMUA_Achr8G14470_001,GSMUA_Achr3G11780_001,GSMUA_Achr2G14200_001,GSMUA_Achr1G13…	-|-|-|-|-|-|-|-|-|-|-|-|-|-|-|-|-|-|-|-|-|-|		GO:0044257	cellular protein catabolic process	biological_process	0.002871	0.17986	28	1903	199	23640	GSMUA_Achr2G22160_001,GSMUA_Achr2G03470_001,GSMUA_Achr9G24070_001,GSMUA_Achr2G00960_001,GSMUA_Achr10G01120_001,GSMUA_Achr8G23960_001,GSMUA_Achr8G33120_001,GSMUA_Achr1G08120_001,GSMUA_Achr11G15050_001,GSMUA_Achr4G10040_001,GSMUA_Achr5G24110_001,GSMUA_Achr10G17500_001,GSMUA_Achr3G04660_001,GSMUA_Achr7G21960_001,GSMUA_Achr6G06370_001,GSMUA_Achr10G08560_001,GSMUA_Achr9G13190_001,GSMUA_Achr9G20290_001…	-|-|-|-|-|-|-|-|-|-|-|-|-|-|-|-|-|-|-|-|-|-|-|-|-|-|-|-|		GO:0010598	NAD(P)H dehydrogenase complex (plastoquinone)	cellular_component	0.0024912	0.15437	3	903	8	23640	GSMUA_Achr5G24380_001,GSMUA_Achr11G04670_001,GSMUA_Achr7G18400_001	-|-|-|		GO:0044270	cellular nitrogen compound catabolic process
GO:0048585	negative regulation of response to stimulus	biological_process	0.0072815	0.44636	5	1012	35	23640	GSMUA_Achr7G22140_001,GSMUA_Achr8G22550_001,GSMUA_Achr1G23390_001,GSMUA_Achr10G08490_001,GSMUA_Achr8G13220_001	-|-|-|-|-|		GO:0009620	response to fungus	biological_process	0.00081917	0.050762	13	2173	53	23640	GSMUA_Achr3G13770_001,GSMUA_Achr10G08490_001,GSMUA_Achr7G12440_001,GSMUA_Achr6G20510_001,GSMUA_Achr8G08000_001,GSMUA_Achr7G00450_001,GSMUA_Achr8G22550_001,GSMUA_Achr1G19750_001,GSMUA_Achr1G13990_001,GSMUA_AchrUn_randomG14840_001,GSMUA_Achr7G02290_001,GSMUA_Achr6G02230_001,GSMUA_AchrUn_randomG23340_001	-|-|-|-|-|-|-|-|-|-|-|-|-|		GO:0019344	cysteine biosynthetic process	biological_process	0.0029067	0.18012	11	1903	53	23640	GSMUA_Achr2G13890_001,GSMUA_Achr9G26220_001,GSMUA_Achr3G09130_001,GSMUA_Achr6G07010_001,GSMUA_Achr5G04170_001,GSMUA_Achr7G12310_001,GSMUA_Achr9G02430_001,GSMUA_Achr7G20120_001,GSMUA_Achr9G22270_001,GSMUA_AchrUn_randomG04500_001,GSMUA_Achr2G09310_001	-|-|-|-|-|-|-|-|-|-|-|		GO:0043650	dicarboxylic acid biosynthetic process	biological_process	0.0026113	0.16008	4	903	15	23640	GSMUA_Achr5G20640_001,GSMUA_Achr3G17170_001,GSMUA_Achr9G20730_001,GSMUA_Achr3G05610_001	-|-|-|-|		GO:0046700	heterocycle catabolic process
GO:0009055	electron carrier activity	molecular_function	0.007363	0.44656	37	1012	497	23640	GSMUA_Achr2G11390_001,GSMUA_Achr2G15240_001,GSMUA_Achr1G01940_001,GSMUA_Achr5G10380_001,GSMUA_Achr10G11100_001,GSMUA_Achr10G29550_001,GSMUA_Achr2G13300_001,GSMUA_AchrUn_randomG22170_001,GSMUA_AchrUn_randomG17060_001,GSMUA_Achr2G08560_001,GSMUA_Achr3G31250_001,GSMUA_Achr11G01850_001,GSMUA_Achr9G15480_001,GSMUA_Achr1G10400_001,GSMUA_Achr11G26490_001,GSMUA_Achr9G03490_001,GSMUA_Achr5G00370_001,GSMUA…	-|-|-|-|-|-|-|-|-|-|-|-|-|-|-|-|-|-|-|-|-|-|-|-|-|-|-|-|-|-|-|-|-|-|-|-|-|		GO:0016638	oxidoreductase activity, acting on the CH-NH2 group of donors	molecular_function	0.00090783	0.055231	8	2173	23	23640	GSMUA_Achr5G02870_001,GSMUA_Achr1G14430_001,GSMUA_Achr8G15510_001,GSMUA_Achr10G16890_001,GSMUA_Achr10G20370_001,GSMUA_Achr1G19790_001,GSMUA_Achr6G06650_001,GSMUA_Achr2G12720_001	-|-|-|-|-|-|-|-|		GO:0048046	apoplast	cellular_component	0.0029723	0.1822	14	1903	77	23640	GSMUA_Achr4G25290_001,GSMUA_Achr3G05220_001,GSMUA_Achr9G23610_001,GSMUA_Achr4G12010_001,GSMUA_Achr7G16430_001,GSMUA_Achr9G18920_001,GSMUA_Achr11G17890_001,GSMUA_Achr4G07780_001,GSMUA_Achr5G21880_001,GSMUA_Achr9G13820_001,GSMUA_Achr4G02240_001,GSMUA_Achr6G03640_001,GSMUA_Achr10G23480_001,GSMUA_Achr1G24480_001	-|-|-|-|-|-|-|-|-|-|-|-|-|-|		GO:0008324	cation transmembrane transporter activity	molecular_function	0.0028259	0.17139	30	903	441	23640	GSMUA_Achr6G14330_001,GSMUA_Achr9G17740_001,GSMUA_Achr6G26910_001,GSMUA_Achr2G12260_001,GSMUA_Achr9G06470_001,GSMUA_Achr5G26070_001,GSMUA_Achr10G25430_001,GSMUA_Achr2G16100_001,GSMUA_Achr7G20040_001,GSMUA_Achr10G30810_001,GSMUA_Achr5G22660_001,GSMUA_Achr4G18720_001,GSMUA_Achr10G13400_001,GSMUA_Achr8G21510_001,GSMUA_Achr4G18000_001,GSMUA_Achr3G29210_001,GSMUA_Achr8G03230_001,GSMUA_Achr4G06590_001,…	-|-|-|-|-|-|-|-|-|-|-|-|-|-|-|-|-|-|-|-|-|-|-|-|-|-|-|-|-|-|		GO:0005215	transporter activity
GO:0010243	response to organonitrogen compound	biological_process	0.0077883	0.46738	4	1012	21	23640	GSMUA_Achr8G22550_001,GSMUA_Achr5G06470_001,GSMUA_Achr10G08490_001,GSMUA_AchrUn_randomG14840_001	-|-|-|-|		GO:0009607	response to biotic stimulus	biological_process	0.00091067	0.055231	29	2173	168	23640	GSMUA_Achr1G23390_001,GSMUA_Achr8G08000_001,GSMUA_AchrUn_randomG00220_001,GSMUA_Achr3G10960_001,GSMUA_Achr7G02290_001,GSMUA_AchrUn_randomG23340_001,GSMUA_Achr5G28730_001,GSMUA_Achr6G35090_001,GSMUA_Achr1G17960_001,GSMUA_Achr9G22460_001,GSMUA_Achr6G19930_001,GSMUA_Achr7G12440_001,GSMUA_Achr2G13680_001,GSMUA_Achr8G33420_001,GSMUA_Achr6G17770_001,GSMUA_Achr8G22550_001,GSMUA_Achr1G19750_001,GSMUA_Ach…	-|-|-|-|-|-|-|-|-|-|-|-|-|-|-|-|-|-|-|-|-|-|-|-|-|-|-|-|-|		GO:0000096	sulfur amino acid metabolic process	biological_process	0.0030498	0.18497	18	1903	110	23640	GSMUA_Achr5G04170_001,GSMUA_Achr7G12310_001,GSMUA_Achr6G20700_001,GSMUA_Achr7G21790_001,GSMUA_Achr1G11410_001,GSMUA_Achr9G02430_001,GSMUA_Achr2G13890_001,GSMUA_Achr2G09310_001,GSMUA_Achr9G22270_001,GSMUA_Achr7G13840_001,GSMUA_Achr9G26220_001,GSMUA_Achr3G09130_001,GSMUA_Achr4G07780_001,GSMUA_Achr5G05550_001,GSMUA_Achr6G07010_001,GSMUA_Achr3G11780_001,GSMUA_Achr7G20120_001,GSMUA_AchrUn_randomG04500…	-|-|-|-|-|-|-|-|-|-|-|-|-|-|-|-|-|-|		GO:0010167	response to nitrate	biological_process	0.0029895	0.1794	3	903	9	23640	GSMUA_Achr8G31410_001,GSMUA_Achr9G01940_001,GSMUA_Achr6G12130_001	-|-|-|		GO:0015976	carbon utilization
GO:0009512	cytochrome b6f complex	cellular_component	0.0079596	0.47268	2	1012	3	23640	GSMUA_Achr2G17170_001,GSMUA_Achr10G08490_001	-|-|		GO:0006633	fatty acid biosynthetic process	biological_process	0.00095254	0.057163	28	2173	163	23640	GSMUA_Achr4G02980_001,GSMUA_Achr9G19250_001,GSMUA_Achr3G05890_001,GSMUA_Achr2G21450_001,GSMUA_Achr3G11780_001,GSMUA_Achr1G13990_001,GSMUA_Achr6G25080_001,GSMUA_Achr6G25090_001,GSMUA_Achr3G09130_001,GSMUA_AchrUn_randomG18090_001,GSMUA_Achr9G28630_001,GSMUA_Achr4G25660_001,GSMUA_Achr1G12250_001,GSMUA_Achr10G26550_001,GSMUA_Achr8G12220_001,GSMUA_Achr5G28730_001,GSMUA_Achr3G07400_001,GSMUA_Achr3G0153…	-|-|-|-|-|-|-|-|-|-|-|-|-|-|-|-|-|-|-|-|-|-|-|-|-|-|-|-|		GO:0030003	cellular cation homeostasis	biological_process	0.0031452	0.18875	8	1903	32	23640	GSMUA_Achr6G07010_001,GSMUA_Achr3G25330_001,GSMUA_Achr7G07320_001,GSMUA_Achr5G04170_001,GSMUA_Achr7G18400_001,GSMUA_AchrUn_randomG04500_001,GSMUA_AchrUn_randomG18720_001,GSMUA_Achr3G11780_001	-|-|-|-|-|-|-|-|		GO:0042626	ATPase activity, coupled to transmembrane movement of substances	molecular_function	0.003077	0.18273	16	903	185	23640	GSMUA_Achr10G20280_001,GSMUA_Achr5G21940_001,GSMUA_Achr7G25650_001,GSMUA_Achr9G05000_001,GSMUA_Achr6G15410_001,GSMUA_AchrUn_randomG00160_001,GSMUA_Achr9G17740_001,GSMUA_Achr2G16100_001,GSMUA_Achr5G22660_001,GSMUA_Achr10G30810_001,GSMUA_Achr7G00490_001,GSMUA_Achr10G27930_001,GSMUA_Achr8G21510_001,GSMUA_Achr10G28510_001,GSMUA_Achr8G29860_001,GSMUA_Achr10G13400_001	-|-|-|-|-|-|-|-|-|-|-|-|-|-|-|-|		GO:0003723	RNA binding
GO:0004521	endoribonuclease activity	molecular_function	0.0082328	0.48387	6	1012	42	23640	GSMUA_Achr9G07930_001,GSMUA_Achr10G28110_001,GSMUA_Achr9G22460_001,GSMUA_Achr9G16450_001,GSMUA_Achr4G00460_001,GSMUA_Achr10G28120_001	-|-|-|-|-|-|		GO:0042537	benzene-containing compound metabolic process	biological_process	0.0010407	0.061494	11	2173	40	23640	GSMUA_Achr7G12440_001,GSMUA_Achr3G05610_001,GSMUA_Achr3G17410_001,GSMUA_Achr1G09070_001,GSMUA_Achr10G08490_001,GSMUA_Achr10G24620_001,GSMUA_Achr11G22840_001,GSMUA_Achr1G13990_001,GSMUA_Achr8G33420_001,GSMUA_Achr8G22550_001,GSMUA_Achr5G18560_001	-|-|-|-|-|-|-|-|-|-|-|		GO:0016627	oxidoreductase activity, acting on the CH-CH group of donors	molecular_function	0.0035684	0.20997	12	1903	62	23640	GSMUA_Achr3G14270_001,GSMUA_Achr2G22160_001,GSMUA_Achr11G25600_001,GSMUA_Achr8G30030_001,GSMUA_Achr4G21820_001,GSMUA_Achr11G08740_001,GSMUA_Achr4G07780_001,GSMUA_Achr7G00810_001,GSMUA_Achr3G22830_001,GSMUA_Achr9G24310_001,GSMUA_Achr7G04280_001,GSMUA_Achr8G21130_001	-|-|-|-|-|-|-|-|-|-|-|-|		GO:0004645	phosphorylase activity	molecular_function	0.0031141	0.18303	3	903	8	23640	GSMUA_Achr6G17590_001,GSMUA_Achr4G32600_001,GSMUA_Achr10G10830_001	-|-|-|		GO:0051707	response to other organism
GO:0016820	hydrolase activity, acting on acid anhydrides, catalyzing transmembrane movement of substances	molecular_function	0.008626	0.50181	14	1012	193	23640	GSMUA_Achr4G15600_001,GSMUA_Achr10G24410_001,GSMUA_Achr4G10650_001,GSMUA_Achr5G12290_001,GSMUA_Achr2G07290_001,GSMUA_Achr2G05010_001,GSMUA_Achr7G25650_001,GSMUA_Achr5G22660_001,GSMUA_Achr6G09190_001,GSMUA_Achr9G16700_001,GSMUA_Achr8G30620_001,GSMUA_Achr1G20640_001,GSMUA_Achr5G12640_001,GSMUA_Achr5G25430_001	-|-|-|-|-|-|-|-|-|-|-|-|-|-|		GO:0016838	carbon-oxygen lyase activity, acting on phosphates	molecular_function	0.0010505	0.061494	15	2173	69	23640	GSMUA_Achr10G20900_001,GSMUA_Achr7G19220_001,GSMUA_Achr11G18660_001,GSMUA_Achr2G03420_001,GSMUA_Achr7G19200_001,GSMUA_AchrUn_randomG27430_001,GSMUA_AchrUn_randomG20500_001,GSMUA_Achr7G19240_001,GSMUA_Achr4G08100_001,GSMUA_AchrUn_randomG24920_001,GSMUA_Achr7G19250_001,GSMUA_AchrUn_randomG27450_001,GSMUA_AchrUn_randomG20470_001,GSMUA_AchrUn_randomG13720_001,GSMUA_AchrUn_randomG23340_001	-|-|-|-|-|-|-|-|-|-|-|-|-|-|-|		GO:0030163	protein catabolic process	biological_process	0.0035726	0.20997	32	1903	240	23640	GSMUA_Achr10G01120_001,GSMUA_Achr8G23960_001,GSMUA_Achr2G03470_001,GSMUA_Achr2G22160_001,GSMUA_Achr2G00960_001,GSMUA_Achr5G24110_001,GSMUA_Achr8G13080_001,GSMUA_Achr11G15050_001,GSMUA_Achr11G10600_001,GSMUA_Achr1G08120_001,GSMUA_Achr8G33120_001,GSMUA_Achr7G21960_001,GSMUA_Achr6G06370_001,GSMUA_Achr10G17500_001,GSMUA_Achr8G20400_001,GSMUA_Achr11G16560_001,GSMUA_Achr10G20580_001,GSMUA_Achr10G08560_…	-|-|-|-|-|-|-|-|-|-|-|-|-|-|-|-|-|-|-|-|-|-|-|-|-|-|-|-|-|-|-|-|		GO:0006662	glycerol ether metabolic process	biological_process	0.0032883	0.18936	7	903	52	23640	GSMUA_Achr11G12620_001,GSMUA_AchrUn_randomG13930_001,GSMUA_Achr5G09930_001,GSMUA_Achr3G22070_001,GSMUA_Achr2G17610_001,GSMUA_Achr11G15150_001,GSMUA_Achr8G22780_001	-|-|-|-|-|-|-|		GO:0009146	purine nucleoside triphosphate catabolic process
GO:0015238	drug transmembrane transporter activity	molecular_function	0.0087163	0.50193	7	1012	51	23640	GSMUA_Achr1G15340_001,GSMUA_Achr6G00360_001,GSMUA_AchrUn_randomG07700_001,GSMUA_Achr9G26370_001,GSMUA_Achr6G24500_001,GSMUA_Achr4G19690_001,GSMUA_Achr7G11770_001	-|-|-|-|-|-|-|		GO:0051186	cofactor metabolic process	biological_process	0.0010571	0.061494	52	2173	357	23640	GSMUA_Achr3G05610_001,GSMUA_Achr11G23360_001,GSMUA_Achr5G16270_001,GSMUA_AchrUn_randomG10050_001,GSMUA_Achr9G30870_001,GSMUA_Achr8G19750_001,GSMUA_Achr4G18530_001,GSMUA_Achr9G24420_001,GSMUA_Achr3G12780_001,GSMUA_Achr1G27650_001,GSMUA_Achr7G02130_001,GSMUA_Achr6G20510_001,GSMUA_Achr11G25600_001,GSMUA_Achr7G23820_001,GSMUA_Achr6G36270_001,GSMUA_Achr11G04670_001,GSMUA_Achr7G18400_001,GSMUA_Achr11G2…	-|-|-|-|-|-|-|-|-|-|-|-|-|-|-|-|-|-|-|-|-|-|-|-|-|-|-|-|-|-|-|-|-|-|-|-|-|-|-|-|-|-|-|-|-|-|-|-|-|-|-|-|		GO:0006631	fatty acid metabolic process	biological_process	0.0036176	0.21045	32	1903	241	23640	GSMUA_Achr3G09130_001,GSMUA_Achr7G27390_001,GSMUA_Achr3G22570_001,GSMUA_Achr2G08980_001,GSMUA_Achr4G06750_001,GSMUA_Achr8G21130_001,GSMUA_Achr3G11780_001,GSMUA_Achr10G26550_001,GSMUA_Achr8G08750_001,GSMUA_Achr2G13680_001,GSMUA_AchrUn_randomG18090_001,GSMUA_Achr9G19250_001,GSMUA_Achr7G14420_001,GSMUA_Achr6G27590_001,GSMUA_Achr4G02980_001,GSMUA_Achr6G25090_001,GSMUA_Achr7G21960_001,GSMUA_Achr6G0637…	-|-|-|-|-|-|-|-|-|-|-|-|-|-|-|-|-|-|-|-|-|-|-|-|-|-|-|-|-|-|-|-|		GO:0018904	ether metabolic process	biological_process	0.0032883	0.18936	7	903	52	23640	GSMUA_AchrUn_randomG13930_001,GSMUA_Achr5G09930_001,GSMUA_Achr3G22070_001,GSMUA_Achr11G12620_001,GSMUA_Achr2G17610_001,GSMUA_Achr8G22780_001,GSMUA_Achr11G15150_001	-|-|-|-|-|-|-|		GO:0009154	purine ribonucleotide catabolic process
GO:0008964	phosphoenolpyruvate carboxylase activity	molecular_function	0.0089501	0.50332	2	1012	6	23640	GSMUA_Achr6G14490_001,GSMUA_Achr10G25410_001	-|-|		GO:0044765	single-organism transport	biological_process	0.0012081	0.06881	205	2173	1798	23640	GSMUA_AchrUn_randomG17880_001,GSMUA_Achr5G29460_001,GSMUA_Achr11G10360_001,GSMUA_Achr1G00790_001,GSMUA_Achr8G25670_001,GSMUA_Achr4G25770_001,GSMUA_Achr11G02430_001,GSMUA_Achr8G33150_001,GSMUA_Achr8G19750_001,GSMUA_AchrUn_randomG18720_001,GSMUA_Achr9G14510_001,GSMUA_Achr7G21470_001,GSMUA_Achr4G28130_001,GSMUA_Achr5G28890_001,GSMUA_Achr8G21510_001,GSMUA_Achr3G29210_001,GSMUA_Achr6G24500_001,GSMUA_A…	-|-|-|-|-|-|-|-|-|-|-|-|-|-|-|-|-|-|-|-|-|-|-|-|-|-|-|-|-|-|-|-|-|-|-|-|-|-|-|-|-|-|-|-|-|-|-|-|-|-|-|-|-|-|-|-|-|-|-|-|-|-|-|-|-|-|-|-|-|-|-|-|-|-|-|-|-|-|-|-|-|-|-|-|-|-|-|-|-|-|-|-|-|-|-|-|-|-|-|-|-|-|-|-|-|-|-|-|-|-|-|-|-|-|-|-|-|-|-|-|-|-|-|-|-|-|-|-		GO:0042631	cellular response to water deprivation	biological_process	0.0038916	0.22186	4	1903	9	23640	GSMUA_Achr2G12530_001,GSMUA_Achr10G11220_001,GSMUA_Achr8G05970_001,GSMUA_Achr10G22450_001	-|-|-|-|		GO:0016052	carbohydrate catabolic process	biological_process	0.0034358	0.19588	24	903	335	23640	GSMUA_AchrUn_randomG12210_001,GSMUA_Achr11G04670_001,GSMUA_Achr5G19920_001,GSMUA_Achr4G03710_001,GSMUA_Achr7G13640_001,GSMUA_AchrUn_randomG17810_001,GSMUA_Achr8G01230_001,GSMUA_Achr7G02210_001,GSMUA_Achr8G08990_001,GSMUA_Achr7G18400_001,GSMUA_Achr9G14590_001,GSMUA_Achr5G10120_001,GSMUA_Achr1G08270_001,GSMUA_Achr6G28260_001,GSMUA_Achr8G14930_001,GSMUA_Achr10G21080_001,GSMUA_Achr4G10320_001,GSMUA_A…	-|-|-|-|-|-|-|-|-|-|-|-|-|-|-|-|-|-|-|-|-|-|-|-|		GO:0009203	ribonucleoside triphosphate catabolic process
GO:0043169	cation binding	molecular_function	0.0089858	0.50332	187	1012	3694	23640	GSMUA_Achr3G32030_001,GSMUA_Achr3G14360_001,GSMUA_Achr10G00230_001,GSMUA_Achr6G27350_001,GSMUA_Achr7G26740_001,GSMUA_Achr10G21350_001,GSMUA_Achr2G11390_001,GSMUA_Achr10G22730_001,GSMUA_Achr2G13410_001,GSMUA_Achr9G26580_001,GSMUA_Achr2G08560_001,GSMUA_Achr10G01300_001,GSMUA_Achr7G25650_001,GSMUA_Achr6G12110_001,GSMUA_Achr11G07460_001,GSMUA_Achr11G01850_001,GSMUA_Achr10G00200_001,GSMUA_Achr7G18420_…	-|-|-|-|-|-|-|-|-|-|-|-|-|-|-|-|-|-|-|-|-|-|-|-|-|-|-|-|-|-|-|-|-|-|-|-|-|-|-|-|-|-|-|-|-|-|-|-|-|-|-|-|-|-|-|-|-|-|-|-|-|-|-|-|-|-|-|-|-|-|-|-|-|-|-|-|-|-|-|-|-|-|-|-|-|-|-|-|-|-|-|-|-|-|-|-|-|-|-|-|-|-|-|-|-|-|-|-|-|-|-|-|-|-|-|-|-|-|-|-|-|-|-|-|-|-|-|-		GO:0016168	chlorophyll binding	molecular_function	0.0012244	0.06881	9	2173	34	23640	GSMUA_Achr9G01470_001,GSMUA_Achr6G35340_001,GSMUA_Achr7G13020_001,GSMUA_Achr1G08770_001,GSMUA_Achr10G16240_001,GSMUA_Achr9G18210_001,GSMUA_Achr5G09230_001,GSMUA_Achr9G18200_001,GSMUA_Achr4G07890_001	-|-|-|-|-|-|-|-|-|		GO:0071462	cellular response to water stimulus	biological_process	0.0038916	0.22186	4	1903	9	23640	GSMUA_Achr2G12530_001,GSMUA_Achr10G11220_001,GSMUA_Achr10G22450_001,GSMUA_Achr8G05970_001	-|-|-|-|		GO:0043492	ATPase activity, coupled to movement of substances	molecular_function	0.0035676	0.20137	16	903	188	23640	GSMUA_Achr2G16100_001,GSMUA_AchrUn_randomG00160_001,GSMUA_Achr9G17740_001,GSMUA_Achr7G00490_001,GSMUA_Achr10G27930_001,GSMUA_Achr8G21510_001,GSMUA_Achr10G28510_001,GSMUA_Achr8G29860_001,GSMUA_Achr10G13400_001,GSMUA_Achr5G22660_001,GSMUA_Achr10G30810_001,GSMUA_Achr10G20280_001,GSMUA_Achr9G05000_001,GSMUA_Achr6G15410_001,GSMUA_Achr5G21940_001,GSMUA_Achr7G25650_001	-|-|-|-|-|-|-|-|-|-|-|-|-|-|-|-|		GO:0009207	purine ribonucleoside triphosphate catabolic process
GO:0008061	chitin binding	molecular_function	0.0090052	0.50332	3	1012	9	23640	GSMUA_Achr6G21330_001,GSMUA_Achr1G07320_001,GSMUA_Achr3G26900_001	-|-|-|		GO:0016020	membrane	cellular_component	0.0012518	0.06881	420	2173	3953	23640	GSMUA_Achr11G10360_001,GSMUA_Achr4G06720_001,GSMUA_Achr11G02430_001,GSMUA_Achr8G25670_001,GSMUA_Achr9G14510_001,GSMUA_AchrUn_randomG10050_001,GSMUA_Achr9G05540_001,GSMUA_Achr7G21470_001,GSMUA_Achr9G03480_001,GSMUA_Achr8G21510_001,GSMUA_Achr8G25610_001,GSMUA_Achr5G14240_001,GSMUA_Achr5G09230_001,GSMUA_Achr5G28890_001,GSMUA_Achr9G22270_001,GSMUA_Achr11G23440_001,GSMUA_Achr8G26070_001,GSMUA_Achr3G21…	-|-|-|-|-|-|-|-|-|-|-|-|-|-|-|-|-|-|-|-|-|-|-|-|-|-|-|-|-|-|-|-|-|-|-|-|-|-|-|-|-|-|-|-|-|-|-|-|-|-|-|-|-|-|-|-|-|-|-|-|-|-|-|-|-|-|-|-|-|-|-|-|-|-|-|-|-|-|-|-|-|-|-|-|-|-|-|-|-|-|-|-|-|-|-|-|-|-|-|-|-|-|-|-|-|-|-|-|-|-|-|-|-|-|-|-|-|-|-|-|-|-|-|-|-|-|-|-		GO:0006534	cysteine metabolic process	biological_process	0.0039426	0.22254	11	1903	55	23640	GSMUA_Achr2G09310_001,GSMUA_AchrUn_randomG04500_001,GSMUA_Achr9G22270_001,GSMUA_Achr7G20120_001,GSMUA_Achr9G02430_001,GSMUA_Achr7G12310_001,GSMUA_Achr5G04170_001,GSMUA_Achr6G07010_001,GSMUA_Achr3G09130_001,GSMUA_Achr2G13890_001,GSMUA_Achr9G26220_001	-|-|-|-|-|-|-|-|-|-|-|		GO:0044264	cellular polysaccharide metabolic process	biological_process	0.0036233	0.20252	23	903	320	23640	GSMUA_AchrUn_randomG12210_001,GSMUA_Achr11G01930_001,GSMUA_AchrUn_randomG17810_001,GSMUA_Achr3G26220_001,GSMUA_AchrUn_randomG23890_001,GSMUA_Achr10G11220_001,GSMUA_Achr11G04670_001,GSMUA_Achr8G15560_001,GSMUA_Achr1G06140_001,GSMUA_Achr11G23440_001,GSMUA_Achr4G32600_001,GSMUA_Achr9G13820_001,GSMUA_Achr5G10120_001,GSMUA_Achr7G18400_001,GSMUA_Achr8G22580_001,GSMUA_Achr7G04360_001,GSMUA_Achr5G16520_0…	-|-|-|-|-|-|-|-|-|-|-|-|-|-|-|-|-|-|-|-|-|-|-|		GO:0009261	ribonucleotide catabolic process
GO:0006855	drug transmembrane transport	biological_process	0.0094896	0.52501	7	1012	53	23640	GSMUA_Achr7G11770_001,GSMUA_Achr4G19690_001,GSMUA_Achr6G24500_001,GSMUA_Achr9G26370_001,GSMUA_AchrUn_randomG07700_001,GSMUA_Achr6G00360_001,GSMUA_Achr1G15340_001	-|-|-|-|-|-|-|		GO:0006007	glucose catabolic process	biological_process	0.0012572	0.06881	40	2173	260	23640	GSMUA_Achr11G22600_001,GSMUA_Achr1G24790_001,GSMUA_Achr7G18400_001,GSMUA_Achr7G13640_001,GSMUA_Achr8G22550_001,GSMUA_Achr8G33420_001,GSMUA_Achr7G23820_001,GSMUA_Achr6G20510_001,GSMUA_Achr3G12000_001,GSMUA_Achr6G36270_001,GSMUA_Achr11G04670_001,GSMUA_Achr1G25780_001,GSMUA_Achr4G18530_001,GSMUA_Achr7G06660_001,GSMUA_Achr9G14590_001,GSMUA_Achr5G16270_001,GSMUA_AchrUn_randomG10050_001,GSMUA_Achr1G139…	-|-|-|-|-|-|-|-|-|-|-|-|-|-|-|-|-|-|-|-|-|-|-|-|-|-|-|-|-|-|-|-|-|-|-|-|-|-|-|-|		GO:0006508	proteolysis	biological_process	0.0041401	0.2314	70	1903	631	23640	GSMUA_Achr10G15210_001,GSMUA_Achr10G01120_001,GSMUA_Achr1G27320_001,GSMUA_Achr9G29690_001,GSMUA_Achr3G01000_001,GSMUA_Achr2G00960_001,GSMUA_Achr2G22160_001,GSMUA_Achr2G03470_001,GSMUA_Achr11G01090_001,GSMUA_Achr5G24110_001,GSMUA_Achr8G33120_001,GSMUA_Achr3G11460_001,GSMUA_Achr4G25790_001,GSMUA_Achr9G26160_001,GSMUA_Achr6G06370_001,GSMUA_Achr10G17500_001,GSMUA_Achr9G28620_001,GSMUA_Achr10G20580_00…	-|-|-|-|-|-|-|-|-|-|-|-|-|-|-|-|-|-|-|-|-|-|-|-|-|-|-|-|-|-|-|-|-|-|-|-|-|-|-|-|-|-|-|-|-|-|-|-|-|-|-|-|-|-|-|-|-|-|-|-|-|-|-|-|-|-|-|-|-|-|		GO:0005984	disaccharide metabolic process	biological_process	0.0037832	0.2094	12	903	124	23640	GSMUA_Achr9G14020_001,GSMUA_Achr3G17600_001,GSMUA_Achr7G18400_001,GSMUA_Achr3G08780_001,GSMUA_AchrUn_randomG12210_001,GSMUA_Achr5G15280_001,GSMUA_Achr6G30350_001,GSMUA_AchrUn_randomG17810_001,GSMUA_Achr7G11700_001,GSMUA_Achr10G11220_001,GSMUA_Achr5G13570_001,GSMUA_Achr3G01900_001	-|-|-|-|-|-|-|-|-|-|-|-|		GO:0006152	purine nucleoside catabolic process
GO:0090484	drug transporter activity	molecular_function	0.0096289	0.52501	7	1012	52	23640	GSMUA_Achr9G26370_001,GSMUA_Achr6G24500_001,GSMUA_Achr7G11770_001,GSMUA_Achr4G19690_001,GSMUA_Achr1G15340_001,GSMUA_AchrUn_randomG07700_001,GSMUA_Achr6G00360_001	-|-|-|-|-|-|-|		GO:0019320	hexose catabolic process	biological_process	0.0012572	0.06881	40	2173	260	23640	GSMUA_Achr1G13990_001,GSMUA_Achr5G25490_001,GSMUA_AchrUn_randomG12210_001,GSMUA_Achr7G11550_001,GSMUA_Achr6G13430_001,GSMUA_AchrUn_randomG17810_001,GSMUA_Achr3G26710_001,GSMUA_Achr2G12250_001,GSMUA_Achr10G08490_001,GSMUA_Achr10G28640_001,GSMUA_Achr5G00330_001,GSMUA_Achr3G18270_001,GSMUA_Achr5G28730_001,GSMUA_Achr1G08270_001,GSMUA_Achr7G24140_001,GSMUA_Achr7G07270_001,GSMUA_Achr8G09820_001,GSMUA_A…	-|-|-|-|-|-|-|-|-|-|-|-|-|-|-|-|-|-|-|-|-|-|-|-|-|-|-|-|-|-|-|-|-|-|-|-|-|-|-|-|		GO:0016042	lipid catabolic process	biological_process	0.0044021	0.24365	17	1903	105	23640	GSMUA_Achr7G21960_001,GSMUA_Achr6G06370_001,GSMUA_Achr8G12030_001,GSMUA_Achr3G22570_001,GSMUA_Achr4G06750_001,GSMUA_Achr8G21130_001,GSMUA_Achr5G18500_001,GSMUA_Achr1G14920_001,GSMUA_Achr7G18980_001,GSMUA_AchrUn_randomG07260_001,GSMUA_Achr6G02240_001,GSMUA_Achr10G01120_001,GSMUA_Achr2G22160_001,GSMUA_Achr5G28270_001,GSMUA_Achr2G22340_001,GSMUA_Achr7G23470_001,GSMUA_Achr11G15050_001	-|-|-|-|-|-|-|-|-|-|-|-|-|-|-|-|-|		GO:0005976	polysaccharide metabolic process	biological_process	0.0041487	0.22742	27	903	400	23640	GSMUA_Achr10G21080_001,GSMUA_Achr8G14930_001,GSMUA_Achr6G28260_001,GSMUA_Achr8G22580_001,GSMUA_Achr7G04360_001,GSMUA_Achr5G16520_001,GSMUA_Achr5G13570_001,GSMUA_Achr10G14140_001,GSMUA_Achr8G31410_001,GSMUA_Achr3G01740_001,GSMUA_Achr3G17600_001,GSMUA_Achr3G08780_001,GSMUA_AchrUn_randomG12210_001,GSMUA_Achr11G01930_001,GSMUA_Achr3G32370_001,GSMUA_AchrUn_randomG17810_001,GSMUA_Achr3G26220_001,GSMUA_…	-|-|-|-|-|-|-|-|-|-|-|-|-|-|-|-|-|-|-|-|-|-|-|-|-|-|-|		GO:0046130	purine ribonucleoside catabolic process
GO:0043436	oxoacid metabolic process	biological_process	0.009733	0.52501	54	1012	983	23640	GSMUA_Achr5G02870_001,GSMUA_Achr11G06640_001,GSMUA_Achr4G02980_001,GSMUA_Achr1G14430_001,GSMUA_Achr3G24700_001,GSMUA_Achr4G00910_001,GSMUA_Achr3G20250_001,GSMUA_Achr2G07670_001,GSMUA_Achr8G22550_001,GSMUA_Achr11G23360_001,GSMUA_Achr5G05550_001,GSMUA_Achr3G07400_001,GSMUA_Achr3G05890_001,GSMUA_Achr9G26220_001,GSMUA_Achr5G03950_001,GSMUA_AchrUn_randomG02460_001,GSMUA_AchrUn_randomG29190_001,GSMUA_A…	-|-|-|-|-|-|-|-|-|-|-|-|-|-|-|-|-|-|-|-|-|-|-|-|-|-|-|-|-|-|-|-|-|-|-|-|-|-|-|-|-|-|-|-|-|-|-|-|-|-|-|-|-|-|		GO:0046365	monosaccharide catabolic process	biological_process	0.0012572	0.06881	40	2173	260	23640	GSMUA_Achr5G28730_001,GSMUA_Achr1G08270_001,GSMUA_Achr7G24140_001,GSMUA_Achr7G07270_001,GSMUA_Achr8G09820_001,GSMUA_Achr11G18370_001,GSMUA_Achr7G07320_001,GSMUA_Achr7G21890_001,GSMUA_Achr3G04430_001,GSMUA_Achr1G20270_001,GSMUA_Achr4G28890_001,GSMUA_Achr1G13990_001,GSMUA_Achr5G25490_001,GSMUA_AchrUn_randomG12210_001,GSMUA_Achr7G11550_001,GSMUA_Achr6G13430_001,GSMUA_AchrUn_randomG17810_001,GSMUA_Ac…	-|-|-|-|-|-|-|-|-|-|-|-|-|-|-|-|-|-|-|-|-|-|-|-|-|-|-|-|-|-|-|-|-|-|-|-|-|-|-|-|		GO:0070008	serine-type exopeptidase activity	molecular_function	0.0046477	0.25477	11	1903	56	23640	GSMUA_Achr4G09220_001,GSMUA_Achr4G05490_001,GSMUA_Achr1G27320_001,GSMUA_Achr7G19430_001,GSMUA_Achr1G04560_001,GSMUA_Achr4G25790_001,GSMUA_Achr8G29460_001,GSMUA_Achr4G15720_001,GSMUA_Achr3G25740_001,GSMUA_Achr3G24430_001,GSMUA_Achr11G01090_001	-|-|-|-|-|-|-|-|-|-|-|		GO:0016820	hydrolase activity, acting on acid anhydrides, catalyzing transmembrane movement of substances	molecular_function	0.0046146	0.25055	16	903	193	23640	GSMUA_Achr6G15410_001,GSMUA_Achr9G05000_001,GSMUA_Achr7G25650_001,GSMUA_Achr5G21940_001,GSMUA_Achr10G20280_001,GSMUA_Achr10G13400_001,GSMUA_Achr8G29860_001,GSMUA_Achr8G21510_001,GSMUA_Achr10G28510_001,GSMUA_Achr7G00490_001,GSMUA_Achr10G27930_001,GSMUA_Achr10G30810_001,GSMUA_Achr5G22660_001,GSMUA_Achr2G16100_001,GSMUA_Achr9G17740_001,GSMUA_AchrUn_randomG00160_001	-|-|-|-|-|-|-|-|-|-|-|-|-|-|-|-|		GO:0009143	nucleoside triphosphate catabolic process
GO:0044436	thylakoid part	cellular_component	0.0097897	0.52501	17	1012	195	23640	GSMUA_Achr6G06290_001,GSMUA_Achr7G07610_001,GSMUA_Achr2G17170_001,GSMUA_Achr10G08490_001,GSMUA_Achr9G26150_001,GSMUA_Achr2G11690_001,GSMUA_Achr11G08930_001,GSMUA_Achr8G22550_001,GSMUA_Achr5G09230_001,GSMUA_Achr4G01550_001,GSMUA_AchrUn_randomG18720_001,GSMUA_AchrUn_randomG00540_001,GSMUA_Achr7G13020_001,GSMUA_Achr4G28350_001,GSMUA_Achr9G26220_001,GSMUA_Achr4G23600_001,GSMUA_Achr4G31780_001	-|-|-|-|-|-|-|-|-|-|-|-|-|-|-|-|-|		GO:0015706	nitrate transport	biological_process	0.0012673	0.06881	7	2173	20	23640	GSMUA_Achr1G25450_001,GSMUA_Achr6G12130_001,GSMUA_AchrUn_randomG07020_001,GSMUA_Achr6G02230_001,GSMUA_Achr8G31410_001,GSMUA_Achr1G09950_001,GSMUA_Achr9G01940_001	-|-|-|-|-|-|-|		GO:0009057	macromolecule catabolic process	biological_process	0.0047348	0.25708	46	1903	384	23640	GSMUA_Achr3G27320_001,GSMUA_Achr6G28260_001,GSMUA_Achr3G26910_001,GSMUA_Achr3G28450_001,GSMUA_Achr4G10040_001,GSMUA_Achr10G25450_001,GSMUA_AchrUn_randomG00180_001,GSMUA_Achr5G17150_001,GSMUA_Achr9G24070_001,GSMUA_Achr3G08860_001,GSMUA_Achr9G20290_001,GSMUA_Achr8G07490_001,GSMUA_Achr7G17620_001,GSMUA_Achr5G19050_001,GSMUA_Achr9G30160_001,GSMUA_Achr8G21130_001,GSMUA_Achr9G07850_001,GSMUA_Achr8G1398…	-|-|-|-|-|-|-|-|-|-|-|-|-|-|-|-|-|-|-|-|-|-|-|-|-|-|-|-|-|-|-|-|-|-|-|-|-|-|-|-|-|-|-|-|-|-|		GO:0055065	metal ion homeostasis	biological_process	0.0047711	0.2566	5	903	28	23640	GSMUA_Achr11G10730_001,GSMUA_Achr6G02030_001,GSMUA_Achr11G23780_001,GSMUA_Achr5G29460_001,GSMUA_Achr8G31410_001	-|-|-|-|-|		GO:0042651	thylakoid membrane
GO:0046872	metal ion binding	molecular_function	0.0098603	0.52501	186	1012	3675	23640	GSMUA_Achr7G19200_001,GSMUA_Achr9G27960_001,GSMUA_Achr2G13300_001,GSMUA_Achr7G23470_001,GSMUA_AchrUn_randomG04690_001,GSMUA_Achr7G26500_001,GSMUA_Achr3G22980_001,GSMUA_Achr11G26490_001,GSMUA_Achr11G26560_001,GSMUA_Achr2G10210_001,GSMUA_Achr4G28130_001,GSMUA_Achr10G27870_001,GSMUA_AchrUn_randomG17060_001,GSMUA_AchrUn_randomG27450_001,GSMUA_Achr4G13890_001,GSMUA_Achr4G10650_001,GSMUA_Achr1G17140_00…	-|-|-|-|-|-|-|-|-|-|-|-|-|-|-|-|-|-|-|-|-|-|-|-|-|-|-|-|-|-|-|-|-|-|-|-|-|-|-|-|-|-|-|-|-|-|-|-|-|-|-|-|-|-|-|-|-|-|-|-|-|-|-|-|-|-|-|-|-|-|-|-|-|-|-|-|-|-|-|-|-|-|-|-|-|-|-|-|-|-|-|-|-|-|-|-|-|-|-|-|-|-|-|-|-|-|-|-|-|-|-|-|-|-|-|-|-|-|-|-|-|-|-|-|-|-|-|-		GO:0051188	cofactor biosynthetic process	biological_process	0.0013058	0.070232	32	2173	194	23640	GSMUA_Achr3G11780_001,GSMUA_Achr1G10250_001,GSMUA_Achr1G26660_001,GSMUA_Achr3G09130_001,GSMUA_Achr7G24300_001,GSMUA_Achr1G13990_001,GSMUA_Achr3G18270_001,GSMUA_Achr2G07670_001,GSMUA_Achr10G20370_001,GSMUA_Achr5G28730_001,GSMUA_Achr5G20990_001,GSMUA_Achr6G21710_001,GSMUA_Achr8G06890_001,GSMUA_Achr11G12270_001,GSMUA_Achr10G29540_001,GSMUA_Achr6G11840_001,GSMUA_Achr7G07270_001,GSMUA_Achr9G04590_001,…	-|-|-|-|-|-|-|-|-|-|-|-|-|-|-|-|-|-|-|-|-|-|-|-|-|-|-|-|-|-|-|-|		GO:0010243	response to organonitrogen compound	biological_process	0.0051629	0.27767	6	1903	21	23640	GSMUA_Achr10G08490_001,GSMUA_AchrUn_randomG14840_001,GSMUA_Achr3G01040_001,GSMUA_Achr10G22450_001,GSMUA_Achr5G06470_001,GSMUA_Achr8G22550_001	-|-|-|-|-|-|		GO:0019252	starch biosynthetic process	biological_process	0.0048508	0.25845	10	903	96	23640	GSMUA_Achr3G08780_001,GSMUA_Achr7G18400_001,GSMUA_Achr4G32600_001,GSMUA_Achr3G17600_001,GSMUA_Achr1G06140_001,GSMUA_Achr5G13570_001,GSMUA_Achr11G04670_001,GSMUA_Achr10G11220_001,GSMUA_AchrUn_randomG17810_001,GSMUA_AchrUn_randomG12210_001	-|-|-|-|-|-|-|-|-|-|		GO:0009607	response to biotic stimulus
GO:0006082	organic acid metabolic process	biological_process	0.0099613	0.52501	54	1012	984	23640	GSMUA_Achr2G12720_001,GSMUA_Achr4G07780_001,GSMUA_Achr10G09460_001,GSMUA_Achr2G13680_001,GSMUA_Achr8G30880_001,GSMUA_Achr6G06810_001,GSMUA_Achr5G18560_001,GSMUA_AchrUn_randomG14840_001,GSMUA_Achr2G13890_001,GSMUA_Achr9G02430_001,GSMUA_AchrUn_randomG20800_001,GSMUA_Achr10G01120_001,GSMUA_Achr7G21790_001,GSMUA_Achr3G05890_001,GSMUA_Achr3G07400_001,GSMUA_Achr9G26220_001,GSMUA_Achr5G03950_001,GSMUA_A…	-|-|-|-|-|-|-|-|-|-|-|-|-|-|-|-|-|-|-|-|-|-|-|-|-|-|-|-|-|-|-|-|-|-|-|-|-|-|-|-|-|-|-|-|-|-|-|-|-|-|-|-|-|-|		GO:0009409	response to cold	biological_process	0.0013596	0.072441	16	2173	74	23640	GSMUA_Achr8G33420_001,GSMUA_Achr8G22550_001,GSMUA_Achr3G11780_001,GSMUA_Achr1G19750_001,GSMUA_Achr8G05970_001,GSMUA_Achr6G32540_001,GSMUA_Achr1G13990_001,GSMUA_Achr6G00150_001,GSMUA_Achr4G32600_001,GSMUA_Achr10G08490_001,GSMUA_Achr1G23390_001,GSMUA_Achr4G15720_001,GSMUA_Achr5G28730_001,GSMUA_Achr9G22460_001,GSMUA_Achr10G06560_001,GSMUA_Achr4G19670_001	-|-|-|-|-|-|-|-|-|-|-|-|-|-|-|-|		GO:0044237	cellular metabolic process	biological_process	0.0053319	0.28409	788	1903	9127	23640	GSMUA_Achr5G15530_001,GSMUA_Achr8G29860_001,GSMUA_AchrUn_randomG18720_001,GSMUA_Achr10G16240_001,GSMUA_AchrUn_randomG04370_001,GSMUA_Achr3G22990_001,GSMUA_Achr9G12420_001,GSMUA_Achr5G00330_001,GSMUA_Achr4G00410_001,GSMUA_Achr7G27530_001,GSMUA_Achr9G19250_001,GSMUA_Achr7G20730_001,GSMUA_Achr7G00440_001,GSMUA_Achr10G11220_001,GSMUA_Achr9G24920_001,GSMUA_Achr3G19660_001,GSMUA_Achr1G20270_001,GSMUA_A…	-|-|-|-|-|-|-|-|-|-|-|-|-|-|-|-|-|-|-|-|-|-|-|-|-|-|-|-|-|-|-|-|-|-|-|-|-|-|-|-|-|-|-|-|-|-|-|-|-|-|-|-|-|-|-|-|-|-|-|-|-|-|-|-|-|-|-|-|-|-|-|-|-|-|-|-|-|-|-|-|-|-|-|-|-|-|-|-|-|-|-|-|-|-|-|-|-|-|-|-|-|-|-|-|-|-|-|-|-|-|-|-|-|-|-|-|-|-|-|-|-|-|-|-|-|-|-|-		GO:0042537	benzene-containing compound metabolic process	biological_process	0.0049637	0.26202	6	903	40	23640	GSMUA_Achr7G12440_001,GSMUA_Achr10G24620_001,GSMUA_Achr3G05610_001,GSMUA_Achr5G04350_001,GSMUA_Achr5G18560_001,GSMUA_Achr1G09070_001	-|-|-|-|-|-|		GO:0019439	aromatic compound catabolic process
GO:0042651	thylakoid membrane	cellular_component	0.010038	0.52501	11	1012	110	23640	GSMUA_Achr6G06290_001,GSMUA_Achr8G22550_001,GSMUA_AchrUn_randomG00540_001,GSMUA_Achr2G17170_001,GSMUA_AchrUn_randomG18720_001,GSMUA_Achr10G08490_001,GSMUA_Achr4G28350_001,GSMUA_Achr7G13020_001,GSMUA_Achr4G23600_001,GSMUA_Achr11G08930_001,GSMUA_Achr4G31780_001	-|-|-|-|-|-|-|-|-|-|-|		GO:0005982	starch metabolic process	biological_process	0.0013799	0.072839	20	2173	102	23640	GSMUA_AchrUn_randomG10050_001,GSMUA_Achr1G06140_001,GSMUA_Achr7G07270_001,GSMUA_Achr5G10120_001,GSMUA_Achr6G27190_001,GSMUA_Achr3G21710_001,GSMUA_Achr10G11220_001,GSMUA_Achr4G18530_001,GSMUA_Achr11G04670_001,GSMUA_Achr3G18270_001,GSMUA_Achr3G03670_001,GSMUA_AchrUn_randomG17810_001,GSMUA_Achr4G32600_001,GSMUA_Achr3G17600_001,GSMUA_Achr6G34960_001,GSMUA_AchrUn_randomG12210_001,GSMUA_Achr3G11780_001…	-|-|-|-|-|-|-|-|-|-|-|-|-|-|-|-|-|-|-|-|		GO:0006559	L-phenylalanine catabolic process	biological_process	0.0059804	0.31279	4	1903	10	23640	GSMUA_Achr5G18560_001,GSMUA_Achr2G00240_001,GSMUA_Achr10G00150_001,GSMUA_Achr5G03950_001	-|-|-|-|		GO:0034220	ion transmembrane transport	biological_process	0.0051824	0.27005	16	903	202	23640	GSMUA_Achr10G05350_001,GSMUA_Achr2G08070_001,GSMUA_Achr5G07370_001,GSMUA_Achr11G02430_001,GSMUA_Achr11G17230_001,GSMUA_Achr10G05360_001,GSMUA_Achr7G25650_001,GSMUA_Achr7G20040_001,GSMUA_Achr6G19930_001,GSMUA_Achr9G17740_001,GSMUA_AchrUn_randomG21370_001,GSMUA_Achr5G26070_001,GSMUA_Achr2G12260_001,GSMUA_Achr7G07960_001,GSMUA_Achr4G18000_001,GSMUA_Achr4G18720_001	-|-|-|-|-|-|-|-|-|-|-|-|-|-|-|-|		GO:0052542	defense response by callose deposition
GO:0015075	ion transmembrane transporter activity	molecular_function	0.010194	0.52834	35	1012	579	23640	GSMUA_AchrUn_randomG21350_001,GSMUA_Achr7G22120_001,GSMUA_Achr5G12290_001,GSMUA_Achr4G15600_001,GSMUA_Achr8G30620_001,GSMUA_Achr1G20640_001,GSMUA_Achr4G30710_001,GSMUA_Achr8G12690_001,GSMUA_Achr2G05010_001,GSMUA_Achr9G03490_001,GSMUA_Achr6G09720_001,GSMUA_Achr5G19180_001,GSMUA_Achr10G08490_001,GSMUA_Achr6G09190_001,GSMUA_Achr1G25450_001,GSMUA_Achr1G12240_001,GSMUA_Achr6G24170_001,GSMUA_Achr8G0176…	-|-|-|-|-|-|-|-|-|-|-|-|-|-|-|-|-|-|-|-|-|-|-|-|-|-|-|-|-|-|-|-|-|-|-|		GO:0006081	cellular aldehyde metabolic process	biological_process	0.0015472	0.080923	27	2173	155	23640	GSMUA_Achr5G28730_001,GSMUA_Achr9G24420_001,GSMUA_Achr9G24540_001,GSMUA_Achr7G07270_001,GSMUA_Achr5G16270_001,GSMUA_Achr11G23360_001,GSMUA_Achr9G23590_001,GSMUA_Achr11G11870_001,GSMUA_Achr8G09820_001,GSMUA_Achr8G21860_001,GSMUA_Achr11G06640_001,GSMUA_Achr8G06890_001,GSMUA_Achr3G09130_001,GSMUA_Achr1G13990_001,GSMUA_Achr3G11780_001,GSMUA_Achr8G33420_001,GSMUA_Achr3G24670_001,GSMUA_AchrUn_randomG14…	-|-|-|-|-|-|-|-|-|-|-|-|-|-|-|-|-|-|-|-|-|-|-|-|-|-|-|		GO:1902222	erythrose 4-phosphate/phosphoenolpyruvate family amino acid catabolic process	biological_process	0.0059804	0.31279	4	1903	10	23640	GSMUA_Achr5G18560_001,GSMUA_Achr2G00240_001,GSMUA_Achr10G00150_001,GSMUA_Achr5G03950_001	-|-|-|-|		GO:0006066	alcohol metabolic process	biological_process	0.0052106	0.27005	12	903	129	23640	GSMUA_Achr10G06560_001,GSMUA_Achr7G18880_001,GSMUA_Achr2G12150_001,GSMUA_Achr11G25540_001,GSMUA_Achr9G04260_001,GSMUA_Achr7G24590_001,GSMUA_Achr3G01420_001,GSMUA_Achr1G14520_001,GSMUA_AchrUn_randomG12100_001,GSMUA_Achr6G00150_001,GSMUA_Achr5G07360_001,GSMUA_Achr5G04350_001	-|-|-|-|-|-|-|-|-|-|-|-|		GO:0030003	cellular cation homeostasis
GO:0005618	cell wall	cellular_component	0.010539	0.53746	18	1012	200	23640	GSMUA_Achr6G10730_001,GSMUA_Achr9G30160_001,GSMUA_Achr8G23770_001,GSMUA_Achr8G30840_001,GSMUA_Achr4G25290_001,GSMUA_Achr8G34500_001,GSMUA_Achr10G23480_001,GSMUA_Achr4G02240_001,GSMUA_Achr7G22100_001,GSMUA_Achr5G21880_001,GSMUA_Achr11G17890_001,GSMUA_AchrUn_randomG06130_001,GSMUA_Achr10G02870_001,GSMUA_Achr3G05220_001,GSMUA_Achr9G13820_001,GSMUA_Achr9G23610_001,GSMUA_Achr4G31280_001,GSMUA_Achr4G12…	-|-|-|-|-|-|-|-|-|-|-|-|-|-|-|-|-|-|		GO:0019252	starch biosynthetic process	biological_process	0.0015796	0.081868	19	2173	96	23640	GSMUA_Achr10G11220_001,GSMUA_Achr3G21710_001,GSMUA_Achr4G18530_001,GSMUA_Achr6G27190_001,GSMUA_Achr7G07270_001,GSMUA_Achr1G06140_001,GSMUA_AchrUn_randomG10050_001,GSMUA_Achr9G19900_001,GSMUA_Achr10G29290_001,GSMUA_Achr7G18400_001,GSMUA_AchrUn_randomG12210_001,GSMUA_Achr6G34960_001,GSMUA_Achr3G11780_001,GSMUA_Achr4G32600_001,GSMUA_AchrUn_randomG17810_001,GSMUA_Achr3G17600_001,GSMUA_Achr3G18270_001…	-|-|-|-|-|-|-|-|-|-|-|-|-|-|-|-|-|-|-|		GO:0009768	photosynthesis, light harvesting in photosystem I	biological_process	0.0063311	0.32812	2	1903	2	23640	GSMUA_Achr6G07010_001,GSMUA_Achr7G13020_001	-|-|		GO:0044436	thylakoid part	cellular_component	0.005398	0.27724	15	903	195	23640	GSMUA_Achr7G18400_001,GSMUA_Achr4G29280_001,GSMUA_Achr9G18200_001,GSMUA_Achr9G22270_001,GSMUA_Achr1G08770_001,GSMUA_Achr9G26150_001,GSMUA_Achr3G17600_001,GSMUA_Achr1G27350_001,GSMUA_AchrUn_randomG17810_001,GSMUA_Achr8G06890_001,GSMUA_Achr5G24380_001,GSMUA_Achr9G18210_001,GSMUA_Achr11G04670_001,GSMUA_AchrUn_randomG12210_001,GSMUA_Achr8G28250_001	-|-|-|-|-|-|-|-|-|-|-|-|-|-|-|		GO:0009164	nucleoside catabolic process
GO:0015893	drug transport	biological_process	0.010653	0.53746	7	1012	55	23640	GSMUA_Achr6G00360_001,GSMUA_AchrUn_randomG07700_001,GSMUA_Achr1G15340_001,GSMUA_Achr7G11770_001,GSMUA_Achr4G19690_001,GSMUA_Achr9G26370_001,GSMUA_Achr6G24500_001	-|-|-|-|-|-|-|		GO:0016705	oxidoreductase activity, acting on paired donors, with incorporation or reduction of molecular oxygen	molecular_function	0.001602	0.082276	62	2173	474	23640	GSMUA_Achr6G03570_001,GSMUA_Achr5G10380_001,GSMUA_Achr7G09630_001,GSMUA_Achr2G08560_001,GSMUA_Achr11G05740_001,GSMUA_Achr3G08520_001,GSMUA_Achr11G15630_001,GSMUA_Achr3G14640_001,GSMUA_Achr6G01210_001,GSMUA_Achr3G17810_001,GSMUA_Achr7G18320_001,GSMUA_Achr7G18420_001,GSMUA_Achr7G25420_001,GSMUA_Achr10G12920_001,GSMUA_Achr9G15310_001,GSMUA_Achr1G03620_001,GSMUA_AchrUn_randomG23790_001,GSMUA_Achr5G08…	-|-|-|-|-|-|-|-|-|-|-|-|-|-|-|-|-|-|-|-|-|-|-|-|-|-|-|-|-|-|-|-|-|-|-|-|-|-|-|-|-|-|-|-|-|-|-|-|-|-|-|-|-|-|-|-|-|-|-|-|-|-|		GO:0000097	sulfur amino acid biosynthetic process	biological_process	0.0067008	0.33967	15	1903	92	23640	GSMUA_Achr9G22270_001,GSMUA_Achr7G20120_001,GSMUA_AchrUn_randomG04500_001,GSMUA_Achr2G09310_001,GSMUA_Achr5G05550_001,GSMUA_Achr3G09130_001,GSMUA_Achr2G13890_001,GSMUA_Achr9G26220_001,GSMUA_Achr6G07010_001,GSMUA_Achr7G12310_001,GSMUA_Achr5G04170_001,GSMUA_Achr9G02430_001,GSMUA_Achr6G20700_001,GSMUA_Achr1G11410_001,GSMUA_Achr7G13840_001	-|-|-|-|-|-|-|-|-|-|-|-|-|-|-|		GO:0015977	carbon fixation	biological_process	0.0056234	0.27759	3	903	10	23640	GSMUA_Achr6G26850_001,GSMUA_Achr1G20720_001,GSMUA_Achr10G25410_001	-|-|-|		GO:0042454	ribonucleoside catabolic process
GO:0042493	response to drug	biological_process	0.010653	0.53746	7	1012	55	23640	GSMUA_Achr6G00360_001,GSMUA_AchrUn_randomG07700_001,GSMUA_Achr1G15340_001,GSMUA_Achr4G19690_001,GSMUA_Achr7G11770_001,GSMUA_Achr6G24500_001,GSMUA_Achr9G26370_001	-|-|-|-|-|-|-|		GO:0009311	oligosaccharide metabolic process	biological_process	0.0016164	0.082276	25	2173	141	23640	GSMUA_Achr3G17600_001,GSMUA_Achr9G21240_001,GSMUA_AchrUn_randomG17810_001,GSMUA_Achr3G04930_001,GSMUA_Achr3G18270_001,GSMUA_Achr7G18400_001,GSMUA_Achr2G21870_001,GSMUA_Achr9G19900_001,GSMUA_Achr10G29290_001,GSMUA_Achr7G19810_001,GSMUA_Achr4G24170_001,GSMUA_Achr3G11780_001,GSMUA_Achr6G34960_001,GSMUA_AchrUn_randomG12210_001,GSMUA_Achr7G16310_001,GSMUA_Achr3G06130_001,GSMUA_AchrUn_randomG10050_001,…	-|-|-|-|-|-|-|-|-|-|-|-|-|-|-|-|-|-|-|-|-|-|-|-|-|		GO:0006073	cellular glucan metabolic process	biological_process	0.0067449	0.33967	34	1903	271	23640	GSMUA_Achr4G32600_001,GSMUA_Achr8G27560_001,GSMUA_Achr4G02240_001,GSMUA_Achr8G13490_001,GSMUA_AchrUn_randomG12210_001,GSMUA_Achr9G18920_001,GSMUA_Achr3G11780_001,GSMUA_Achr10G11220_001,GSMUA_Achr5G16530_001,GSMUA_Achr9G13820_001,GSMUA_Achr5G00700_001,GSMUA_Achr4G23600_001,GSMUA_Achr9G17960_001,GSMUA_Achr1G11820_001,GSMUA_Achr4G14450_001,GSMUA_Achr7G18400_001,GSMUA_Achr8G13480_001,GSMUA_Achr10G292…	-|-|-|-|-|-|-|-|-|-|-|-|-|-|-|-|-|-|-|-|-|-|-|-|-|-|-|-|-|-|-|-|-|-|		GO:0015706	nitrate transport	biological_process	0.0057083	0.27759	4	903	20	23640	GSMUA_Achr6G12130_001,GSMUA_Achr9G01940_001,GSMUA_Achr8G31410_001,GSMUA_Achr1G09950_001	-|-|-|-|		GO:0006195	purine nucleotide catabolic process
GO:0004519	endonuclease activity	molecular_function	0.011205	0.55602	8	1012	76	23640	GSMUA_Achr10G25450_001,GSMUA_Achr9G07930_001,GSMUA_Achr10G28110_001,GSMUA_Achr4G00460_001,GSMUA_Achr10G28120_001,GSMUA_Achr9G16450_001,GSMUA_Achr9G22460_001,GSMUA_Achr7G26550_001	-|-|-|-|-|-|-|-|		GO:0006006	glucose metabolic process	biological_process	0.0016738	0.084444	42	2173	280	23640	GSMUA_Achr7G18400_001,GSMUA_Achr1G24790_001,GSMUA_Achr6G16250_001,GSMUA_Achr11G22600_001,GSMUA_Achr8G22550_001,GSMUA_Achr8G33420_001,GSMUA_Achr7G13640_001,GSMUA_Achr6G20510_001,GSMUA_Achr7G23820_001,GSMUA_Achr1G25780_001,GSMUA_Achr3G12000_001,GSMUA_Achr6G36270_001,GSMUA_Achr11G04670_001,GSMUA_Achr4G18530_001,GSMUA_Achr7G06660_001,GSMUA_Achr9G14590_001,GSMUA_Achr5G16270_001,GSMUA_AchrUn_randomG100…	-|-|-|-|-|-|-|-|-|-|-|-|-|-|-|-|-|-|-|-|-|-|-|-|-|-|-|-|-|-|-|-|-|-|-|-|-|-|-|-|-|-|		GO:0044042	glucan metabolic process	biological_process	0.0067449	0.33967	34	1903	271	23640	GSMUA_Achr10G23480_001,GSMUA_Achr4G23520_001,GSMUA_Achr5G21880_001,GSMUA_Achr3G03670_001,GSMUA_Achr3G05220_001,GSMUA_Achr8G05340_001,GSMUA_Achr7G16430_001,GSMUA_Achr9G23610_001,GSMUA_Achr8G13480_001,GSMUA_Achr10G29290_001,GSMUA_Achr6G34960_001,GSMUA_AchrUn_randomG10050_001,GSMUA_Achr5G16520_001,GSMUA_Achr11G17890_001,GSMUA_Achr9G18830_001,GSMUA_Achr4G25290_001,GSMUA_Achr4G12010_001,GSMUA_AchrUn_r…	-|-|-|-|-|-|-|-|-|-|-|-|-|-|-|-|-|-|-|-|-|-|-|-|-|-|-|-|-|-|-|-|-|-|		GO:0034357	photosynthetic membrane	cellular_component	0.0057719	0.27759	14	903	179	23640	GSMUA_AchrUn_randomG17810_001,GSMUA_Achr1G27350_001,GSMUA_Achr11G04670_001,GSMUA_Achr5G24380_001,GSMUA_Achr9G18210_001,GSMUA_AchrUn_randomG12210_001,GSMUA_Achr8G28250_001,GSMUA_Achr4G29280_001,GSMUA_Achr7G18400_001,GSMUA_Achr9G22270_001,GSMUA_Achr9G18200_001,GSMUA_Achr1G08770_001,GSMUA_Achr3G17600_001,GSMUA_Achr9G26150_001	-|-|-|-|-|-|-|-|-|-|-|-|-|-|		GO:0006820	anion transport
GO:0004630	phospholipase D activity	molecular_function	0.011362	0.55602	2	1012	8	23640	GSMUA_Achr7G23470_001,GSMUA_AchrUn_randomG07260_001	-|-|		GO:0009813	flavonoid biosynthetic process	biological_process	0.001745	0.087266	7	2173	21	23640	GSMUA_Achr10G11480_001,GSMUA_Achr11G23630_001,GSMUA_Achr4G16830_001,GSMUA_Achr3G30350_001,GSMUA_Achr7G02290_001,GSMUA_Achr4G19020_001,GSMUA_Achr6G35090_001	-|-|-|-|-|-|-|		GO:1901564	organonitrogen compound metabolic process	biological_process	0.0068441	0.33967	142	1903	1439	23640	GSMUA_Achr6G07010_001,GSMUA_Achr3G05710_001,GSMUA_AchrUn_randomG00150_001,GSMUA_Achr5G15120_001,GSMUA_Achr7G07320_001,GSMUA_Achr7G18400_001,GSMUA_Achr11G12270_001,GSMUA_Achr8G29090_001,GSMUA_AchrUn_randomG20800_001,GSMUA_Achr2G18030_001,GSMUA_Achr11G25600_001,GSMUA_Achr5G17150_001,GSMUA_Achr2G12720_001,GSMUA_Achr3G20250_001,GSMUA_Achr2G00240_001,GSMUA_Achr10G23080_001,GSMUA_Achr1G14920_001,GSMUA_…	-|-|-|-|-|-|-|-|-|-|-|-|-|-|-|-|-|-|-|-|-|-|-|-|-|-|-|-|-|-|-|-|-|-|-|-|-|-|-|-|-|-|-|-|-|-|-|-|-|-|-|-|-|-|-|-|-|-|-|-|-|-|-|-|-|-|-|-|-|-|-|-|-|-|-|-|-|-|-|-|-|-|-|-|-|-|-|-|-|-|-|-|-|-|-|-|-|-|-|-|-|-|-|-|-|-|-|-|-|-|-|-|-|-|-|-|-|-|-|-|-|-|-|-|-|-|-|-		GO:0009687	abscisic acid metabolic process	biological_process	0.0058222	0.27759	3	903	10	23640	GSMUA_Achr1G14520_001,GSMUA_Achr5G07360_001,GSMUA_Achr7G18880_001	-|-|-|		GO:0009166	nucleotide catabolic process
GO:0070290	NAPE-specific phospholipase D activity	molecular_function	0.011362	0.55602	2	1012	8	23640	GSMUA_Achr7G23470_001,GSMUA_AchrUn_randomG07260_001	-|-|		GO:0005975	carbohydrate metabolic process	biological_process	0.0018094	0.088975	159	2173	1366	23640	GSMUA_Achr4G23520_001,GSMUA_Achr1G13990_001,GSMUA_Achr3G21660_001,GSMUA_Achr5G23370_001,GSMUA_Achr6G12410_001,GSMUA_Achr7G11550_001,GSMUA_AchrUn_randomG17810_001,GSMUA_Achr10G08490_001,GSMUA_Achr2G12250_001,GSMUA_Achr10G23480_001,GSMUA_Achr5G00330_001,GSMUA_Achr6G21810_001,GSMUA_Achr9G25430_001,GSMUA_Achr9G13500_001,GSMUA_Achr5G28730_001,GSMUA_Achr6G17480_001,GSMUA_Achr7G08960_001,GSMUA_Achr7G241…	-|-|-|-|-|-|-|-|-|-|-|-|-|-|-|-|-|-|-|-|-|-|-|-|-|-|-|-|-|-|-|-|-|-|-|-|-|-|-|-|-|-|-|-|-|-|-|-|-|-|-|-|-|-|-|-|-|-|-|-|-|-|-|-|-|-|-|-|-|-|-|-|-|-|-|-|-|-|-|-|-|-|-|-|-|-|-|-|-|-|-|-|-|-|-|-|-|-|-|-|-|-|-|-|-|-|-|-|-|-|-|-|-|-|-|-|-|-|-|-|-|-|-|-|-|-|-|-		GO:0048767	root hair elongation	biological_process	0.0068897	0.33967	5	1903	16	23640	GSMUA_Achr2G22160_001,GSMUA_Achr8G30030_001,GSMUA_Achr3G01040_001,GSMUA_Achr7G21960_001,GSMUA_Achr3G07920_001	-|-|-|-|-|		GO:0009688	abscisic acid biosynthetic process	biological_process	0.0058222	0.27759	3	903	10	23640	GSMUA_Achr1G14520_001,GSMUA_Achr5G07360_001,GSMUA_Achr7G18880_001	-|-|-|		GO:0009311	oligosaccharide metabolic process
GO:0044264	cellular polysaccharide metabolic process	biological_process	0.01149	0.55602	22	1012	320	23640	GSMUA_Achr11G17890_001,GSMUA_Achr5G21880_001,GSMUA_Achr5G18070_001,GSMUA_Achr4G02240_001,GSMUA_Achr4G25290_001,GSMUA_Achr10G23480_001,GSMUA_Achr8G30840_001,GSMUA_Achr4G23520_001,GSMUA_Achr6G34960_001,GSMUA_Achr3G03670_001,GSMUA_Achr4G12010_001,GSMUA_Achr9G23610_001,GSMUA_Achr3G05220_001,GSMUA_Achr9G13820_001,GSMUA_Achr4G14450_001,GSMUA_Achr8G22580_001,GSMUA_AchrUn_randomG06130_001,GSMUA_Achr4G236…	-|-|-|-|-|-|-|-|-|-|-|-|-|-|-|-|-|-|-|-|-|-|		GO:0016830	carbon-carbon lyase activity	molecular_function	0.0018219	0.088975	20	2173	106	23640	GSMUA_Achr8G23990_001,GSMUA_Achr3G12000_001,GSMUA_Achr9G13400_001,GSMUA_Achr9G20860_001,GSMUA_Achr5G25490_001,GSMUA_Achr2G03250_001,GSMUA_Achr8G22810_001,GSMUA_Achr6G21710_001,GSMUA_Achr6G26850_001,GSMUA_Achr9G30870_001,GSMUA_Achr1G10510_001,GSMUA_AchrUn_randomG20120_001,GSMUA_Achr6G14490_001,GSMUA_Achr3G05610_001,GSMUA_Achr6G06370_001,GSMUA_Achr11G10340_001,GSMUA_Achr10G19930_001,GSMUA_Achr10G24…	-|-|-|-|-|-|-|-|-|-|-|-|-|-|-|-|-|-|-|-|		GO:0006558	L-phenylalanine metabolic process	biological_process	0.0069709	0.33967	7	1903	29	23640	GSMUA_Achr3G24700_001,GSMUA_Achr5G03950_001,GSMUA_Achr3G18150_001,GSMUA_Achr10G00150_001,GSMUA_Achr5G18480_001,GSMUA_Achr2G00240_001,GSMUA_Achr5G18560_001	-|-|-|-|-|-|-|		GO:0043288	apocarotenoid metabolic process	biological_process	0.0058222	0.27759	3	903	10	23640	GSMUA_Achr1G14520_001,GSMUA_Achr5G07360_001,GSMUA_Achr7G18880_001	-|-|-|		GO:0016702	oxidoreductase activity, acting on single donors with incorporation of molecular oxygen, incorporation of two atoms of oxygen
GO:0019752	carboxylic acid metabolic process	biological_process	0.011509	0.55602	53	1012	970	23640	GSMUA_Achr3G02260_001,GSMUA_Achr1G04740_001,GSMUA_Achr9G16020_001,GSMUA_Achr7G24700_001,GSMUA_Achr11G15860_001,GSMUA_Achr9G19250_001,GSMUA_Achr6G25090_001,GSMUA_Achr7G12310_001,GSMUA_Achr3G03230_001,GSMUA_Achr8G22810_001,GSMUA_AchrUn_randomG18090_001,GSMUA_Achr9G22790_001,GSMUA_Achr4G21470_001,GSMUA_Achr1G21220_001,GSMUA_Achr6G20510_001,GSMUA_Achr6G27270_001,GSMUA_Achr8G28480_001,GSMUA_Achr4G2411…	-|-|-|-|-|-|-|-|-|-|-|-|-|-|-|-|-|-|-|-|-|-|-|-|-|-|-|-|-|-|-|-|-|-|-|-|-|-|-|-|-|-|-|-|-|-|-|-|-|-|-|-|-|		GO:0044425	membrane part	cellular_component	0.001826	0.088975	303	2173	2789	23640	GSMUA_Achr6G06290_001,GSMUA_Achr3G22140_001,GSMUA_Achr4G25010_001,GSMUA_Achr1G07500_001,GSMUA_Achr1G20470_001,GSMUA_Achr10G13400_001,GSMUA_Achr2G16100_001,GSMUA_Achr11G14940_001,GSMUA_Achr8G05020_001,GSMUA_AchrUn_randomG23480_001,GSMUA_Achr3G24460_001,GSMUA_Achr9G03490_001,GSMUA_Achr10G27630_001,GSMUA_Achr3G01530_001,GSMUA_Achr7G27350_001,GSMUA_Achr10G05360_001,GSMUA_Achr2G04270_001,GSMUA_Achr11G…	-|-|-|-|-|-|-|-|-|-|-|-|-|-|-|-|-|-|-|-|-|-|-|-|-|-|-|-|-|-|-|-|-|-|-|-|-|-|-|-|-|-|-|-|-|-|-|-|-|-|-|-|-|-|-|-|-|-|-|-|-|-|-|-|-|-|-|-|-|-|-|-|-|-|-|-|-|-|-|-|-|-|-|-|-|-|-|-|-|-|-|-|-|-|-|-|-|-|-|-|-|-|-|-|-|-|-|-|-|-|-|-|-|-|-|-|-|-|-|-|-|-|-|-|-|-|-|-		GO:1902221	erythrose 4-phosphate/phosphoenolpyruvate family amino acid metabolic process	biological_process	0.0069709	0.33967	7	1903	29	23640	GSMUA_Achr10G00150_001,GSMUA_Achr5G18480_001,GSMUA_Achr5G18560_001,GSMUA_Achr2G00240_001,GSMUA_Achr5G03950_001,GSMUA_Achr3G18150_001,GSMUA_Achr3G24700_001	-|-|-|-|-|-|-|		GO:0043289	apocarotenoid biosynthetic process	biological_process	0.0058222	0.27759	3	903	10	23640	GSMUA_Achr1G14520_001,GSMUA_Achr5G07360_001,GSMUA_Achr7G18880_001	-|-|-|		GO:0044242	cellular lipid catabolic process
GO:0000096	sulfur amino acid metabolic process	biological_process	0.011861	0.56825	10	1012	110	23640	GSMUA_Achr7G12310_001,GSMUA_Achr9G26220_001,GSMUA_Achr4G07780_001,GSMUA_Achr11G15860_001,GSMUA_Achr4G22700_001,GSMUA_Achr7G21790_001,GSMUA_Achr4G21470_001,GSMUA_Achr5G05550_001,GSMUA_Achr9G02430_001,GSMUA_Achr2G13890_001	-|-|-|-|-|-|-|-|-|-|		GO:0009718	anthocyanin-containing compound biosynthetic process	biological_process	0.0019978	0.096522	4	2173	7	23640	GSMUA_Achr11G23630_001,GSMUA_Achr3G30350_001,GSMUA_Achr7G02290_001,GSMUA_Achr4G19020_001	-|-|-|-|		GO:0071704	organic substance metabolic process	biological_process	0.0082977	0.39753	865	1903	10113	23640	GSMUA_Achr4G05580_001,GSMUA_Achr2G16660_001,GSMUA_Achr8G14470_001,GSMUA_Achr6G21330_001,GSMUA_Achr8G20900_001,GSMUA_Achr9G24260_001,GSMUA_Achr5G21880_001,GSMUA_Achr7G20500_001,GSMUA_Achr1G28140_001,GSMUA_Achr3G18900_001,GSMUA_AchrUn_randomG22300_001,GSMUA_Achr6G13290_001,GSMUA_Achr1G17890_001,GSMUA_Achr4G00030_001,GSMUA_Achr4G06660_001,GSMUA_Achr3G23560_001,GSMUA_Achr7G18980_001,GSMUA_Achr4G30790…	-|-|-|-|-|-|-|-|-|-|-|-|-|-|-|-|-|-|-|-|-|-|-|-|-|-|-|-|-|-|-|-|-|-|-|-|-|-|-|-|-|-|-|-|-|-|-|-|-|-|-|-|-|-|-|-|-|-|-|-|-|-|-|-|-|-|-|-|-|-|-|-|-|-|-|-|-|-|-|-|-|-|-|-|-|-|-|-|-|-|-|-|-|-|-|-|-|-|-|-|-|-|-|-|-|-|-|-|-|-|-|-|-|-|-|-|-|-|-|-|-|-|-|-|-|-|-|-		GO:0004457	lactate dehydrogenase activity	molecular_function	0.005843	0.27759	2	903	4	23640	GSMUA_Achr1G20270_001,GSMUA_Achr7G06660_001	-|-|		GO:1901292	nucleoside phosphate catabolic process
GO:0003993	acid phosphatase activity	molecular_function	0.011977	0.56899	5	1012	35	23640	GSMUA_AchrUn_randomG01000_001,GSMUA_Achr4G22380_001,GSMUA_Achr3G13260_001,GSMUA_Achr8G30780_001,GSMUA_Achr10G27610_001	-|-|-|-|-|		GO:0006811	ion transport	biological_process	0.0021149	0.10132	97	2173	785	23640	GSMUA_Achr4G06590_001,GSMUA_Achr3G11780_001,GSMUA_Achr7G03400_001,GSMUA_Achr6G24170_001,GSMUA_Achr7G13900_001,GSMUA_Achr9G04490_001,GSMUA_Achr6G28670_001,GSMUA_Achr2G05010_001,GSMUA_Achr8G03230_001,GSMUA_Achr9G02750_001,GSMUA_Achr8G30620_001,GSMUA_Achr10G29370_001,GSMUA_AchrUn_randomG21590_001,GSMUA_Achr1G09950_001,GSMUA_Achr2G09100_001,GSMUA_Achr4G15600_001,GSMUA_Achr10G25430_001,GSMUA_Achr1G254…	-|-|-|-|-|-|-|-|-|-|-|-|-|-|-|-|-|-|-|-|-|-|-|-|-|-|-|-|-|-|-|-|-|-|-|-|-|-|-|-|-|-|-|-|-|-|-|-|-|-|-|-|-|-|-|-|-|-|-|-|-|-|-|-|-|-|-|-|-|-|-|-|-|-|-|-|-|-|-|-|-|-|-|-|-|-|-|-|-|-|-|-|-|-|-|-|-|		GO:0009069	serine family amino acid metabolic process	biological_process	0.0082978	0.39753	16	1903	103	23640	GSMUA_Achr6G07010_001,GSMUA_Achr4G07780_001,GSMUA_Achr3G09130_001,GSMUA_Achr9G26220_001,GSMUA_AchrUn_randomG04500_001,GSMUA_Achr7G20120_001,GSMUA_Achr3G11780_001,GSMUA_Achr3G23560_001,GSMUA_Achr2G13890_001,GSMUA_Achr9G02430_001,GSMUA_Achr7G12310_001,GSMUA_Achr5G04170_001,GSMUA_Achr1G14430_001,GSMUA_Achr9G22270_001,GSMUA_Achr2G09310_001,GSMUA_AchrUn_randomG16320_001	-|-|-|-|-|-|-|-|-|-|-|-|-|-|-|-|		GO:0004459	L-lactate dehydrogenase activity	molecular_function	0.005843	0.27759	2	903	4	23640	GSMUA_Achr7G06660_001,GSMUA_Achr1G20270_001	-|-|		GO:0004089	carbonate dehydratase activity
GO:0016639	oxidoreductase activity, acting on the CH-NH2 group of donors, NAD or NADP as acceptor	molecular_function	0.01244	0.57531	2	1012	7	23640	GSMUA_Achr5G02870_001,GSMUA_Achr2G12720_001	-|-|		GO:0015994	chlorophyll metabolic process	biological_process	0.0021504	0.10216	16	2173	77	23640	GSMUA_Achr6G20510_001,GSMUA_Achr1G13990_001,GSMUA_Achr7G18400_001,GSMUA_Achr8G26860_001,GSMUA_Achr3G09130_001,GSMUA_Achr3G11780_001,GSMUA_Achr8G14470_001,GSMUA_Achr7G07270_001,GSMUA_Achr11G23360_001,GSMUA_Achr8G19750_001,GSMUA_Achr11G12270_001,GSMUA_Achr8G06890_001,GSMUA_AchrUn_randomG10050_001,GSMUA_Achr7G03610_001,GSMUA_Achr5G28730_001,GSMUA_Achr9G24420_001	-|-|-|-|-|-|-|-|-|-|-|-|-|-|-|-|		GO:0031348	negative regulation of defense response	biological_process	0.0084237	0.4002	6	1903	23	23640	GSMUA_Achr1G19750_001,GSMUA_Achr1G11460_001,GSMUA_Achr10G08490_001,GSMUA_Achr8G22550_001,GSMUA_Achr10G22450_001,GSMUA_Achr8G13220_001	-|-|-|-|-|-|		GO:0034637	cellular carbohydrate biosynthetic process	biological_process	0.005985	0.28199	20	903	272	23640	GSMUA_Achr3G08780_001,GSMUA_Achr3G17600_001,GSMUA_Achr3G01740_001,GSMUA_Achr8G31410_001,GSMUA_Achr5G13570_001,GSMUA_Achr5G16520_001,GSMUA_Achr10G14140_001,GSMUA_Achr7G11700_001,GSMUA_Achr7G04360_001,GSMUA_Achr7G18400_001,GSMUA_Achr11G23440_001,GSMUA_Achr4G32600_001,GSMUA_Achr1G06140_001,GSMUA_AchrUn_randomG23890_001,GSMUA_Achr10G11220_001,GSMUA_Achr11G04670_001,GSMUA_AchrUn_randomG17810_001,GSMUA…	-|-|-|-|-|-|-|-|-|-|-|-|-|-|-|-|-|-|-|-|		GO:0015934	large ribosomal subunit
GO:0071554	cell wall organization or biogenesis	biological_process	0.012454	0.57531	30	1012	422	23640	GSMUA_AchrUn_randomG06130_001,GSMUA_Achr11G09300_001,GSMUA_Achr7G12310_001,GSMUA_AchrUn_randomG24350_001,GSMUA_Achr1G07320_001,GSMUA_Achr9G23610_001,GSMUA_Achr4G12010_001,GSMUA_Achr9G13820_001,GSMUA_Achr3G05220_001,GSMUA_Achr2G00900_001,GSMUA_AchrUn_randomG11990_001,GSMUA_Achr11G15850_001,GSMUA_Achr3G26900_001,GSMUA_Achr9G15270_001,GSMUA_Achr8G23770_001,GSMUA_Achr6G36390_001,GSMUA_Achr3G32370_001…	-|-|-|-|-|-|-|-|-|-|-|-|-|-|-|-|-|-|-|-|-|-|-|-|-|-|-|-|-|-|		GO:1901698	response to nitrogen compound	biological_process	0.0022866	0.10733	16	2173	78	23640	GSMUA_AchrUn_randomG14840_001,GSMUA_Achr1G13990_001,GSMUA_AchrUn_randomG07020_001,GSMUA_Achr6G02230_001,GSMUA_Achr5G06470_001,GSMUA_Achr9G01940_001,GSMUA_Achr8G22550_001,GSMUA_Achr10G08490_001,GSMUA_Achr6G12130_001,GSMUA_Achr4G26110_001,GSMUA_Achr8G31410_001,GSMUA_AchrUn_randomG00220_001,GSMUA_Achr1G23390_001,GSMUA_Achr2G13680_001,GSMUA_Achr8G34240_001,GSMUA_Achr9G22460_001	-|-|-|-|-|-|-|-|-|-|-|-|-|-|-|-|		GO:1901361	organic cyclic compound catabolic process	biological_process	0.0085601	0.40331	50	1903	438	23640	GSMUA_Achr10G18910_001,GSMUA_Achr1G05220_001,GSMUA_Achr6G03640_001,GSMUA_Achr2G04190_001,GSMUA_Achr1G14580_001,GSMUA_Achr5G14830_001,GSMUA_Achr9G02950_001,GSMUA_Achr8G02140_001,GSMUA_Achr7G05610_001,GSMUA_Achr9G00290_001,GSMUA_Achr11G23220_001,GSMUA_Achr6G01550_001,GSMUA_Achr2G00240_001,GSMUA_Achr1G21000_001,GSMUA_Achr7G00490_001,GSMUA_Achr5G01790_001,GSMUA_Achr3G26770_001,GSMUA_Achr7G20120_001,G…	-|-|-|-|-|-|-|-|-|-|-|-|-|-|-|-|-|-|-|-|-|-|-|-|-|-|-|-|-|-|-|-|-|-|-|-|-|-|-|-|-|-|-|-|-|-|-|-|-|-|		GO:0015079	potassium ion transmembrane transporter activity	molecular_function	0.0060576	0.28307	7	903	54	23640	GSMUA_Achr9G06470_001,GSMUA_Achr6G14330_001,GSMUA_Achr10G05360_001,GSMUA_Achr6G26910_001,GSMUA_Achr10G05350_001,GSMUA_Achr7G20040_001,GSMUA_Achr5G07370_001	-|-|-|-|-|-|-|		GO:0016679	oxidoreductase activity, acting on diphenols and related substances as donors
GO:0097367	carbohydrate derivative binding	molecular_function	0.012532	0.57531	3	1012	10	23640	GSMUA_Achr1G07320_001,GSMUA_Achr3G26900_001,GSMUA_Achr6G21330_001	-|-|-|		GO:0006520	cellular amino acid metabolic process	biological_process	0.0023158	0.10733	72	2173	545	23640	GSMUA_Achr1G09070_001,GSMUA_Achr8G00070_001,GSMUA_Achr9G20860_001,GSMUA_Achr9G09040_001,GSMUA_Achr3G25150_001,GSMUA_Achr8G29090_001,GSMUA_Achr11G26250_001,GSMUA_Achr8G22810_001,GSMUA_Achr5G18480_001,GSMUA_Achr7G12310_001,GSMUA_Achr8G02490_001,GSMUA_Achr10G23080_001,GSMUA_Achr9G30870_001,GSMUA_Achr1G14430_001,GSMUA_Achr7G12720_001,GSMUA_Achr4G22700_001,GSMUA_Achr5G20640_001,GSMUA_Achr11G06050_001,…	-|-|-|-|-|-|-|-|-|-|-|-|-|-|-|-|-|-|-|-|-|-|-|-|-|-|-|-|-|-|-|-|-|-|-|-|-|-|-|-|-|-|-|-|-|-|-|-|-|-|-|-|-|-|-|-|-|-|-|-|-|-|-|-|-|-|-|-|-|-|-|-|		GO:0006308	DNA catabolic process	biological_process	0.0087341	0.40814	4	1903	11	23640	GSMUA_Achr10G25450_001,GSMUA_Achr3G28450_001,GSMUA_Achr1G21000_001,GSMUA_Achr8G07490_001	-|-|-|-|		GO:0000023	maltose metabolic process	biological_process	0.0063028	0.29213	8	903	70	23640	GSMUA_Achr5G13570_001,GSMUA_Achr10G11220_001,GSMUA_AchrUn_randomG17810_001,GSMUA_AchrUn_randomG12210_001,GSMUA_Achr3G08780_001,GSMUA_Achr7G18400_001,GSMUA_Achr3G17600_001,GSMUA_Achr9G14020_001	-|-|-|-|-|-|-|-|		GO:0015925	galactosidase activity
GO:1901565	organonitrogen compound catabolic process	biological_process	0.012569	0.57531	27	1012	463	23640	GSMUA_AchrUn_randomG11990_001,GSMUA_Achr8G07660_001,GSMUA_Achr2G13300_001,GSMUA_Achr9G00290_001,GSMUA_Achr1G14430_001,GSMUA_Achr3G26900_001,GSMUA_Achr9G08630_001,GSMUA_Achr5G03950_001,GSMUA_Achr8G02140_001,GSMUA_Achr4G00380_001,GSMUA_Achr1G07320_001,GSMUA_Achr6G16040_001,GSMUA_Achr3G26910_001,GSMUA_Achr6G01550_001,GSMUA_Achr6G21330_001,GSMUA_Achr2G09480_001,GSMUA_AchrUn_randomG09590_001,GSMUA_Ach…	-|-|-|-|-|-|-|-|-|-|-|-|-|-|-|-|-|-|-|-|-|-|-|-|-|-|-|		GO:0000990	core RNA polymerase binding transcription factor activity	molecular_function	0.0023534	0.10733	5	2173	11	23640	GSMUA_Achr11G17050_001,GSMUA_Achr11G08010_001,GSMUA_Achr7G04860_001,GSMUA_Achr7G24590_001,GSMUA_Achr4G18530_001	-|-|-|-|-|		GO:1901677	phosphate transmembrane transporter activity	molecular_function	0.0088897	0.41203	4	1903	11	23640	GSMUA_Achr8G26260_001,GSMUA_Achr2G14180_001,GSMUA_Achr10G22450_001,GSMUA_Achr2G19270_001	-|-|-|-|		GO:0022836	gated channel activity	molecular_function	0.0064885	0.29593	9	903	84	23640	GSMUA_Achr6G01870_001,GSMUA_Achr9G06470_001,GSMUA_Achr4G06890_001,GSMUA_Achr6G26910_001,GSMUA_Achr6G14330_001,GSMUA_Achr4G02110_001,GSMUA_Achr11G21580_001,GSMUA_Achr6G01860_001,GSMUA_Achr6G02920_001	-|-|-|-|-|-|-|-|-|		GO:0006979	response to oxidative stress
GO:0044765	single-organism transport	biological_process	0.012662	0.57531	93	1012	1798	23640	GSMUA_Achr11G12230_001,GSMUA_Achr2G05010_001,GSMUA_Achr3G06440_001,GSMUA_Achr7G11770_001,GSMUA_Achr2G14780_001,GSMUA_Achr6G09190_001,GSMUA_Achr9G24550_001,GSMUA_Achr3G32370_001,GSMUA_Achr9G01100_001,GSMUA_AchrUn_randomG07020_001,GSMUA_Achr7G22120_001,GSMUA_Achr6G20510_001,GSMUA_Achr4G15600_001,GSMUA_Achr9G26370_001,GSMUA_Achr9G01250_001,GSMUA_Achr9G14510_001,GSMUA_Achr4G13990_001,GSMUA_Achr6G0515…	-|-|-|-|-|-|-|-|-|-|-|-|-|-|-|-|-|-|-|-|-|-|-|-|-|-|-|-|-|-|-|-|-|-|-|-|-|-|-|-|-|-|-|-|-|-|-|-|-|-|-|-|-|-|-|-|-|-|-|-|-|-|-|-|-|-|-|-|-|-|-|-|-|-|-|-|-|-|-|-|-|-|-|-|-|-|-|-|-|-|-|-|-|		GO:0000996	core DNA-dependent RNA polymerase binding promoter specificity activity	molecular_function	0.0023534	0.10733	5	2173	11	23640	GSMUA_Achr11G17050_001,GSMUA_Achr7G04860_001,GSMUA_Achr11G08010_001,GSMUA_Achr7G24590_001,GSMUA_Achr4G18530_001	-|-|-|-|-|		GO:0006200	ATP catabolic process	biological_process	0.0093709	0.43083	24	1903	178	23640	GSMUA_Achr5G25430_001,GSMUA_Achr9G16700_001,GSMUA_Achr10G27930_001,GSMUA_Achr8G29860_001,GSMUA_AchrUn_randomG17460_001,GSMUA_Achr1G08030_001,GSMUA_Achr6G34530_001,GSMUA_Achr3G27910_001,GSMUA_Achr2G06780_001,GSMUA_Achr9G02950_001,GSMUA_Achr2G04190_001,GSMUA_Achr1G08050_001,GSMUA_Achr4G09980_001,GSMUA_Achr10G18910_001,GSMUA_AchrUn_randomG00150_001,GSMUA_Achr3G26770_001,GSMUA_Achr9G08630_001,GSMUA_A…	-|-|-|-|-|-|-|-|-|-|-|-|-|-|-|-|-|-|-|-|-|-|-|-|		GO:0022839	ion gated channel activity	molecular_function	0.0064885	0.29593	9	903	84	23640	GSMUA_Achr6G01860_001,GSMUA_Achr6G02920_001,GSMUA_Achr9G06470_001,GSMUA_Achr6G01870_001,GSMUA_Achr6G14330_001,GSMUA_Achr6G26910_001,GSMUA_Achr4G06890_001,GSMUA_Achr4G02110_001,GSMUA_Achr11G21580_001	-|-|-|-|-|-|-|-|-|		GO:1901361	organic cyclic compound catabolic process
GO:0030312	external encapsulating structure	cellular_component	0.012824	0.57531	18	1012	204	23640	GSMUA_Achr6G10730_001,GSMUA_Achr8G23770_001,GSMUA_Achr9G30160_001,GSMUA_Achr4G02240_001,GSMUA_Achr8G34500_001,GSMUA_Achr4G25290_001,GSMUA_Achr10G23480_001,GSMUA_Achr8G30840_001,GSMUA_Achr11G17890_001,GSMUA_Achr5G21880_001,GSMUA_Achr7G22100_001,GSMUA_AchrUn_randomG06130_001,GSMUA_Achr10G02870_001,GSMUA_Achr4G31280_001,GSMUA_Achr4G12010_001,GSMUA_Achr9G23610_001,GSMUA_Achr9G13820_001,GSMUA_Achr3G05…	-|-|-|-|-|-|-|-|-|-|-|-|-|-|-|-|-|-|		GO:0016987	sigma factor activity	molecular_function	0.0023534	0.10733	5	2173	11	23640	GSMUA_Achr4G18530_001,GSMUA_Achr7G24590_001,GSMUA_Achr7G04860_001,GSMUA_Achr11G08010_001,GSMUA_Achr11G17050_001	-|-|-|-|-|		GO:0019439	aromatic compound catabolic process	biological_process	0.0094732	0.43096	49	1903	430	23640	GSMUA_Achr8G14470_001,GSMUA_Achr3G27910_001,GSMUA_Achr10G27930_001,GSMUA_AchrUn_randomG17460_001,GSMUA_Achr2G01410_001,GSMUA_Achr1G08030_001,GSMUA_Achr4G19360_001,GSMUA_Achr9G16700_001,GSMUA_Achr2G00240_001,GSMUA_Achr6G01550_001,GSMUA_Achr9G00290_001,GSMUA_Achr11G23220_001,GSMUA_Achr8G02140_001,GSMUA_Achr7G05610_001,GSMUA_Achr3G26770_001,GSMUA_Achr7G20120_001,GSMUA_Achr5G01790_001,GSMUA_Achr7G004…	-|-|-|-|-|-|-|-|-|-|-|-|-|-|-|-|-|-|-|-|-|-|-|-|-|-|-|-|-|-|-|-|-|-|-|-|-|-|-|-|-|-|-|-|-|-|-|-|-|		GO:0004611	phosphoenolpyruvate carboxykinase activity	molecular_function	0.0066672	0.29992	3	903	10	23640	GSMUA_Achr6G26850_001,GSMUA_Achr10G25410_001,GSMUA_Achr1G20720_001	-|-|-|		GO:1901658	glycosyl compound catabolic process
GO:0008236	serine-type peptidase activity	molecular_function	0.012935	0.57531	17	1012	220	23640	GSMUA_Achr4G09220_001,GSMUA_Achr10G02870_001,GSMUA_Achr11G21690_001,GSMUA_Achr5G01150_001,GSMUA_Achr1G27320_001,GSMUA_Achr6G22150_001,GSMUA_Achr6G05340_001,GSMUA_Achr2G04000_001,GSMUA_Achr11G10050_001,GSMUA_Achr1G04560_001,GSMUA_Achr4G05490_001,GSMUA_Achr4G25790_001,GSMUA_Achr8G29460_001,GSMUA_Achr5G07980_001,GSMUA_Achr11G01090_001,GSMUA_Achr4G15720_001,GSMUA_Achr3G25740_001	-|-|-|-|-|-|-|-|-|-|-|-|-|-|-|-|-|		GO:0016703	oxidoreductase activity, acting on single donors with incorporation of molecular oxygen, incorporation of one atom of oxygen (internal monooxygenases or internal mixed function oxidases)	molecular_function	0.0024077	0.10894	4	2173	7	23640	GSMUA_Achr10G24620_001,GSMUA_Achr6G25590_001,GSMUA_Achr6G18880_001,GSMUA_Achr4G20520_001	-|-|-|-|		GO:0006820	anion transport	biological_process	0.0095248	0.43096	26	1903	198	23640	GSMUA_Achr6G35610_001,GSMUA_Achr1G12240_001,GSMUA_Achr1G20640_001,GSMUA_Achr2G19680_001,GSMUA_AchrUn_randomG21350_001,GSMUA_Achr7G07960_001,GSMUA_Achr5G28890_001,GSMUA_AchrUn_randomG21370_001,GSMUA_Achr3G25450_001,GSMUA_Achr6G07410_001,GSMUA_Achr6G24170_001,GSMUA_Achr6G03360_001,GSMUA_Achr11G12230_001,GSMUA_Achr5G26070_001,GSMUA_Achr7G21960_001,GSMUA_Achr2G14180_001,GSMUA_Achr8G26260_001,GSMUA_Ac…	-|-|-|-|-|-|-|-|-|-|-|-|-|-|-|-|-|-|-|-|-|-|-|-|-|-|		GO:0010103	stomatal complex morphogenesis	biological_process	0.0066813	0.29992	6	903	44	23640	GSMUA_Achr1G18290_001,GSMUA_Achr9G22270_001,GSMUA_Achr8G06890_001,GSMUA_Achr4G09860_001,GSMUA_AchrUn_randomG12210_001,GSMUA_Achr2G12760_001	-|-|-|-|-|-|		GO:0016682	oxidoreductase activity, acting on diphenols and related substances as donors, oxygen as acceptor
GO:0017171	serine hydrolase activity	molecular_function	0.012935	0.57531	17	1012	220	23640	GSMUA_Achr4G15720_001,GSMUA_Achr3G25740_001,GSMUA_Achr11G01090_001,GSMUA_Achr5G07980_001,GSMUA_Achr8G29460_001,GSMUA_Achr2G04000_001,GSMUA_Achr6G05340_001,GSMUA_Achr4G25790_001,GSMUA_Achr4G05490_001,GSMUA_Achr11G10050_001,GSMUA_Achr1G04560_001,GSMUA_Achr10G02870_001,GSMUA_Achr4G09220_001,GSMUA_Achr6G22150_001,GSMUA_Achr5G01150_001,GSMUA_Achr1G27320_001,GSMUA_Achr11G21690_001	-|-|-|-|-|-|-|-|-|-|-|-|-|-|-|-|-|		GO:0009965	leaf morphogenesis	biological_process	0.002535	0.11379	12	2173	51	23640	GSMUA_Achr8G00070_001,GSMUA_AchrUn_randomG17810_001,GSMUA_AchrUn_randomG18720_001,GSMUA_Achr4G07760_001,GSMUA_Achr7G02290_001,GSMUA_Achr5G17780_001,GSMUA_Achr1G18290_001,GSMUA_Achr4G14810_001,GSMUA_Achr6G35070_001,GSMUA_Achr9G00850_001,GSMUA_Achr7G02470_001,GSMUA_Achr8G33420_001	-|-|-|-|-|-|-|-|-|-|-|-|		GO:0016717	oxidoreductase activity, acting on paired donors, with oxidation of a pair of donors resulting in the reduction of molecular oxygen to two molecules of water	molecular_function	0.010076	0.45231	6	1903	24	23640	GSMUA_Achr7G22860_001,GSMUA_Achr6G27590_001,GSMUA_Achr1G11910_001,GSMUA_Achr9G04440_001,GSMUA_Achr11G24740_001,GSMUA_Achr8G08750_001	-|-|-|-|-|-|		GO:0016702	oxidoreductase activity, acting on single donors with incorporation of molecular oxygen, incorporation of two atoms of oxygen	molecular_function	0.0072619	0.32344	6	903	44	23640	GSMUA_Achr9G30670_001,GSMUA_Achr9G19250_001,GSMUA_Achr7G25660_001,GSMUA_Achr6G25090_001,GSMUA_Achr6G25080_001,GSMUA_Achr6G25100_001	-|-|-|-|-|-|		GO:0016630	protochlorophyllide reductase activity
GO:0016746	transferase activity, transferring acyl groups	molecular_function	0.013018	0.57531	25	1012	360	23640	GSMUA_Achr10G12200_001,GSMUA_Achr6G10910_001,GSMUA_Achr5G04550_001,GSMUA_Achr4G23250_001,GSMUA_Achr3G05890_001,GSMUA_Achr3G07400_001,GSMUA_Achr6G12110_001,GSMUA_Achr1G20250_001,GSMUA_Achr1G04740_001,GSMUA_Achr8G15950_001,GSMUA_Achr8G06900_001,GSMUA_Achr4G02980_001,GSMUA_Achr10G16960_001,GSMUA_Achr3G18670_001,GSMUA_Achr2G14310_001,GSMUA_Achr11G15080_001,GSMUA_Achr1G00520_001,GSMUA_Achr6G16370_001,…	-|-|-|-|-|-|-|-|-|-|-|-|-|-|-|-|-|-|-|-|-|-|-|-|-|		GO:0050896	response to stimulus	biological_process	0.0025571	0.11389	227	2173	2046	23640	GSMUA_Achr6G25830_001,GSMUA_Achr1G08716_001,GSMUA_Achr4G31030_001,GSMUA_Achr2G13840_001,GSMUA_AchrUn_randomG06460_001,GSMUA_Achr10G08620_001,GSMUA_Achr6G25740_001,GSMUA_Achr3G29080_001,GSMUA_Achr3G11780_001,GSMUA_Achr9G02750_001,GSMUA_Achr5G25660_001,GSMUA_Achr3G17410_001,GSMUA_Achr6G19710_001,GSMUA_Achr6G35090_001,GSMUA_Achr6G21530_001,GSMUA_Achr6G27010_001,GSMUA_Achr6G25730_001,GSMUA_Achr8G3141…	-|-|-|-|-|-|-|-|-|-|-|-|-|-|-|-|-|-|-|-|-|-|-|-|-|-|-|-|-|-|-|-|-|-|-|-|-|-|-|-|-|-|-|-|-|-|-|-|-|-|-|-|-|-|-|-|-|-|-|-|-|-|-|-|-|-|-|-|-|-|-|-|-|-|-|-|-|-|-|-|-|-|-|-|-|-|-|-|-|-|-|-|-|-|-|-|-|-|-|-|-|-|-|-|-|-|-|-|-|-|-|-|-|-|-|-|-|-|-|-|-|-|-|-|-|-|-|-		GO:0051704	multi-organism process	biological_process	0.010209	0.45392	27	1903	209	23640	GSMUA_Achr6G20510_001,GSMUA_AchrUn_randomG14840_001,GSMUA_Achr4G01390_001,GSMUA_AchrUn_randomG23340_001,GSMUA_Achr10G08490_001,GSMUA_Achr1G19750_001,GSMUA_Achr9G22460_001,GSMUA_Achr11G25900_001,GSMUA_Achr2G13680_001,GSMUA_Achr10G29500_001,GSMUA_Achr3G02630_001,GSMUA_Achr6G01380_001,GSMUA_Achr7G20120_001,GSMUA_Achr10G22450_001,GSMUA_Achr4G23860_001,GSMUA_Achr6G35090_001,GSMUA_Achr7G27390_001,GSMUA…	-|-|-|-|-|-|-|-|-|-|-|-|-|-|-|-|-|-|-|-|-|-|-|-|-|-|-|		GO:0016106	sesquiterpenoid biosynthetic process	biological_process	0.0078321	0.34613	3	903	11	23640	GSMUA_Achr7G18880_001,GSMUA_Achr5G07360_001,GSMUA_Achr1G14520_001	-|-|-|		GO:0044424	intracellular part
GO:0006950	response to stress	biological_process	0.013143	0.57638	59	1012	1078	23640	GSMUA_Achr4G19500_001,GSMUA_Achr3G06340_001,GSMUA_Achr3G22300_001,GSMUA_Achr7G00450_001,GSMUA_Achr8G13220_001,GSMUA_Achr6G32540_001,GSMUA_Achr7G17770_001,GSMUA_Achr6G08580_001,GSMUA_Achr9G22700_001,GSMUA_Achr6G20510_001,GSMUA_Achr6G33120_001,GSMUA_Achr9G11910_001,GSMUA_Achr8G17320_001,GSMUA_Achr10G15890_001,GSMUA_Achr4G29670_001,GSMUA_Achr1G14020_001,GSMUA_Achr6G25730_001,GSMUA_Achr6G21530_001,GS…	-|-|-|-|-|-|-|-|-|-|-|-|-|-|-|-|-|-|-|-|-|-|-|-|-|-|-|-|-|-|-|-|-|-|-|-|-|-|-|-|-|-|-|-|-|-|-|-|-|-|-|-|-|-|-|-|-|-|-|		GO:0004871	signal transducer activity	molecular_function	0.0026876	0.11786	29	2173	179	23640	GSMUA_Achr7G02290_001,GSMUA_Achr5G00120_001,GSMUA_Achr1G23920_001,GSMUA_Achr8G22930_001,GSMUA_Achr1G23390_001,GSMUA_Achr2G06760_001,GSMUA_Achr11G23590_001,GSMUA_Achr3G30890_001,GSMUA_Achr6G19930_001,GSMUA_AchrUn_randomG12610_001,GSMUA_Achr11G23160_001,GSMUA_Achr2G13300_001,GSMUA_Achr5G06640_001,GSMUA_Achr5G19180_001,GSMUA_Achr1G22130_001,GSMUA_Achr11G17740_001,GSMUA_AchrUn_randomG01520_001,GSMUA_…	-|-|-|-|-|-|-|-|-|-|-|-|-|-|-|-|-|-|-|-|-|-|-|-|-|-|-|-|-|		GO:0048583	regulation of response to stimulus	biological_process	0.010336	0.45392	20	1903	142	23640	GSMUA_Achr8G22550_001,GSMUA_Achr2G12320_001,GSMUA_Achr6G35090_001,GSMUA_Achr10G22450_001,GSMUA_Achr8G13220_001,GSMUA_Achr5G03930_001,GSMUA_Achr6G27010_001,GSMUA_Achr4G32470_001,GSMUA_Achr7G22140_001,GSMUA_Achr3G02630_001,GSMUA_Achr4G19500_001,GSMUA_Achr1G19750_001,GSMUA_Achr8G19420_001,GSMUA_Achr10G08490_001,GSMUA_Achr4G20290_001,GSMUA_Achr5G24180_001,GSMUA_AchrUn_randomG00910_001,GSMUA_Achr6G260…	-|-|-|-|-|-|-|-|-|-|-|-|-|-|-|-|-|-|-|-|		GO:0015035	protein disulfide oxidoreductase activity	molecular_function	0.0079165	0.34717	10	903	116	23640	GSMUA_Achr8G22780_001,GSMUA_Achr7G10990_001,GSMUA_Achr5G09930_001,GSMUA_AchrUn_randomG13930_001,GSMUA_Achr11G15150_001,GSMUA_Achr2G17610_001,GSMUA_Achr11G01670_001,GSMUA_Achr10G15090_001,GSMUA_Achr3G22070_001,GSMUA_Achr11G12620_001	-|-|-|-|-|-|-|-|-|-|		GO:0005975	carbohydrate metabolic process
GO:0000287	magnesium ion binding	molecular_function	0.014937	0.64524	15	1012	195	23640	GSMUA_AchrUn_randomG27450_001,GSMUA_Achr2G03420_001,GSMUA_Achr1G20640_001,GSMUA_AchrUn_randomG20470_001,GSMUA_Achr6G09190_001,GSMUA_Achr10G11760_001,GSMUA_Achr7G19220_001,GSMUA_Achr10G13550_001,GSMUA_Achr7G19240_001,GSMUA_Achr4G00910_001,GSMUA_AchrUn_randomG13720_001,GSMUA_AchrUn_randomG23910_001,GSMUA_AchrUn_randomG27430_001,GSMUA_Achr7G19200_001,GSMUA_Achr7G19250_001	-|-|-|-|-|-|-|-|-|-|-|-|-|-|-|		GO:0060089	molecular transducer activity	molecular_function	0.0026876	0.11786	29	2173	179	23640	GSMUA_Achr9G02750_001,GSMUA_Achr1G17800_001,GSMUA_Achr1G20760_001,GSMUA_Achr5G28270_001,GSMUA_Achr8G33610_001,GSMUA_Achr8G30850_001,GSMUA_Achr8G01990_001,GSMUA_Achr4G05170_001,GSMUA_AchrUn_randomG01520_001,GSMUA_Achr11G17740_001,GSMUA_Achr10G08620_001,GSMUA_Achr9G24280_001,GSMUA_Achr7G11200_001,GSMUA_Achr4G04970_001,GSMUA_Achr11G23160_001,GSMUA_AchrUn_randomG12610_001,GSMUA_Achr3G30890_001,GSMUA_…	-|-|-|-|-|-|-|-|-|-|-|-|-|-|-|-|-|-|-|-|-|-|-|-|-|-|-|-|-|		GO:0044391	ribosomal subunit	cellular_component	0.010351	0.45392	14	1903	88	23640	GSMUA_Achr4G10740_001,GSMUA_Achr8G30200_001,GSMUA_Achr7G06490_001,GSMUA_Achr7G20730_001,GSMUA_Achr10G19730_001,GSMUA_Achr8G18300_001,GSMUA_Achr5G25340_001,GSMUA_Achr2G23030_001,GSMUA_Achr10G07430_001,GSMUA_Achr3G01440_001,GSMUA_Achr5G22230_001,GSMUA_AchrUn_randomG00650_001,GSMUA_Achr6G15590_001,GSMUA_Achr1G21820_001	-|-|-|-|-|-|-|-|-|-|-|-|-|-|		GO:0043565	sequence-specific DNA binding	molecular_function	0.008212	0.35738	37	903	663	23640	GSMUA_AchrUn_randomG14020_001,GSMUA_Achr10G22520_001,GSMUA_Achr10G06560_001,GSMUA_Achr7G19340_001,GSMUA_Achr4G20600_001,GSMUA_Achr11G03290_001,GSMUA_Achr1G04770_001,GSMUA_Achr10G25900_001,GSMUA_Achr5G07490_001,GSMUA_Achr3G21430_001,GSMUA_Achr8G26240_001,GSMUA_Achr5G24570_001,GSMUA_Achr6G13630_001,GSMUA_Achr9G14570_001,GSMUA_Achr2G15140_001,GSMUA_Achr5G06060_001,GSMUA_Achr6G04510_001,GSMUA_Achr7G1…	-|-|-|-|-|-|-|-|-|-|-|-|-|-|-|-|-|-|-|-|-|-|-|-|-|-|-|-|-|-|-|-|-|-|-|-|-|		GO:0016701	oxidoreductase activity, acting on single donors with incorporation of molecular oxygen
GO:0009411	response to UV	biological_process	0.015273	0.64524	4	1012	25	23640	GSMUA_Achr3G32370_001,GSMUA_Achr11G23630_001,GSMUA_Achr1G23390_001,GSMUA_Achr3G30350_001	-|-|-|-|		GO:0016021	integral to membrane	cellular_component	0.0028054	0.12209	258	2173	2354	23640	GSMUA_Achr11G21520_001,GSMUA_Achr4G32520_001,GSMUA_Achr3G28140_001,GSMUA_Achr1G15340_001,GSMUA_Achr3G09230_001,GSMUA_Achr3G15960_001,GSMUA_Achr6G07410_001,GSMUA_Achr7G11690_001,GSMUA_Achr8G12920_001,GSMUA_Achr9G16700_001,GSMUA_Achr5G25430_001,GSMUA_Achr9G28940_001,GSMUA_Achr5G23340_001,GSMUA_Achr6G03360_001,GSMUA_Achr9G13420_001,GSMUA_Achr8G24560_001,GSMUA_Achr10G26550_001,GSMUA_Achr8G31410_001,G…	-|-|-|-|-|-|-|-|-|-|-|-|-|-|-|-|-|-|-|-|-|-|-|-|-|-|-|-|-|-|-|-|-|-|-|-|-|-|-|-|-|-|-|-|-|-|-|-|-|-|-|-|-|-|-|-|-|-|-|-|-|-|-|-|-|-|-|-|-|-|-|-|-|-|-|-|-|-|-|-|-|-|-|-|-|-|-|-|-|-|-|-|-|-|-|-|-|-|-|-|-|-|-|-|-|-|-|-|-|-|-|-|-|-|-|-|-|-|-|-|-|-|-|-|-|-|-|-		GO:0005984	disaccharide metabolic process	biological_process	0.010808	0.47037	18	1903	124	23640	GSMUA_Achr7G11700_001,GSMUA_Achr9G21240_001,GSMUA_Achr7G18400_001,GSMUA_Achr3G04930_001,GSMUA_Achr9G17960_001,GSMUA_Achr4G24850_001,GSMUA_Achr4G23600_001,GSMUA_Achr2G21870_001,GSMUA_Achr4G24170_001,GSMUA_AchrUn_randomG12210_001,GSMUA_AchrUn_randomG10050_001,GSMUA_Achr10G29290_001,GSMUA_Achr6G34960_001,GSMUA_Achr10G23760_001,GSMUA_Achr3G11780_001,GSMUA_Achr10G11220_001,GSMUA_Achr9G22510_001,GSMUA_…	-|-|-|-|-|-|-|-|-|-|-|-|-|-|-|-|-|-|		GO:0044724	single-organism carbohydrate catabolic process	biological_process	0.0086058	0.37168	21	903	303	23640	GSMUA_Achr3G08780_001,GSMUA_Achr1G20270_001,GSMUA_Achr8G01620_001,GSMUA_Achr10G29150_001,GSMUA_Achr8G22580_001,GSMUA_Achr7G06660_001,GSMUA_Achr4G10320_001,GSMUA_Achr5G13570_001,GSMUA_Achr1G08270_001,GSMUA_Achr5G10120_001,GSMUA_Achr9G14590_001,GSMUA_Achr7G18400_001,GSMUA_Achr8G08990_001,GSMUA_Achr7G02210_001,GSMUA_Achr8G01230_001,GSMUA_AchrUn_randomG17810_001,GSMUA_Achr7G13640_001,GSMUA_Achr5G1992…	-|-|-|-|-|-|-|-|-|-|-|-|-|-|-|-|-|-|-|-|-|		GO:0042626	ATPase activity, coupled to transmembrane movement of substances
GO:0071216	cellular response to biotic stimulus	biological_process	0.015534	0.64524	1	1012	1	23640	GSMUA_Achr1G23390_001	-|		GO:0015995	chlorophyll biosynthetic process	biological_process	0.0028836	0.12454	12	2173	52	23640	GSMUA_Achr11G12270_001,GSMUA_Achr8G06890_001,GSMUA_AchrUn_randomG10050_001,GSMUA_Achr11G23360_001,GSMUA_Achr7G07270_001,GSMUA_Achr6G20510_001,GSMUA_Achr3G11780_001,GSMUA_Achr1G13990_001,GSMUA_Achr7G18400_001,GSMUA_Achr5G28730_001,GSMUA_Achr9G24420_001,GSMUA_Achr3G09130_001	-|-|-|-|-|-|-|-|-|-|-|-|		GO:0009070	serine family amino acid biosynthetic process	biological_process	0.011274	0.4869	11	1903	63	23640	GSMUA_Achr9G02430_001,GSMUA_Achr5G04170_001,GSMUA_Achr7G12310_001,GSMUA_Achr6G07010_001,GSMUA_Achr2G13890_001,GSMUA_Achr9G26220_001,GSMUA_Achr3G09130_001,GSMUA_Achr2G09310_001,GSMUA_AchrUn_randomG04500_001,GSMUA_Achr7G20120_001,GSMUA_Achr9G22270_001	-|-|-|-|-|-|-|-|-|-|-|		GO:0015036	disulfide oxidoreductase activity	molecular_function	0.0090552	0.38815	10	903	118	23640	GSMUA_Achr11G01670_001,GSMUA_Achr10G15090_001,GSMUA_Achr2G17610_001,GSMUA_Achr11G15150_001,GSMUA_Achr11G12620_001,GSMUA_Achr3G22070_001,GSMUA_Achr8G22780_001,GSMUA_AchrUn_randomG13930_001,GSMUA_Achr5G09930_001,GSMUA_Achr7G10990_001	-|-|-|-|-|-|-|-|-|-|		GO:0009620	response to fungus
GO:0071219	cellular response to molecule of bacterial origin	biological_process	0.015534	0.64524	1	1012	1	23640	GSMUA_Achr1G23390_001	-|		GO:0031224	intrinsic to membrane	cellular_component	0.0029529	0.12658	261	2173	2389	23640	GSMUA_Achr6G09020_001,GSMUA_Achr8G33990_001,GSMUA_Achr10G21910_001,GSMUA_Achr6G01170_001,GSMUA_Achr4G31840_001,GSMUA_Achr10G20280_001,GSMUA_Achr3G10960_001,GSMUA_Achr1G22690_001,GSMUA_Achr6G09720_001,GSMUA_Achr1G16110_001,GSMUA_Achr6G34620_001,GSMUA_Achr4G32050_001,GSMUA_AchrUn_randomG25730_001,GSMUA_Achr8G21510_001,GSMUA_Achr8G25610_001,GSMUA_Achr5G09230_001,GSMUA_Achr5G28890_001,GSMUA_Achr11G23…	-|-|-|-|-|-|-|-|-|-|-|-|-|-|-|-|-|-|-|-|-|-|-|-|-|-|-|-|-|-|-|-|-|-|-|-|-|-|-|-|-|-|-|-|-|-|-|-|-|-|-|-|-|-|-|-|-|-|-|-|-|-|-|-|-|-|-|-|-|-|-|-|-|-|-|-|-|-|-|-|-|-|-|-|-|-|-|-|-|-|-|-|-|-|-|-|-|-|-|-|-|-|-|-|-|-|-|-|-|-|-|-|-|-|-|-|-|-|-|-|-|-|-|-|-|-|-|-		GO:0044238	primary metabolic process	biological_process	0.011569	0.49112	833	1903	9751	23640	GSMUA_Achr3G26150_001,GSMUA_Achr11G09880_001,GSMUA_Achr11G23360_001,GSMUA_Achr9G22220_001,GSMUA_Achr6G14550_001,GSMUA_Achr3G12000_001,GSMUA_Achr11G22440_001,GSMUA_Achr9G03510_001,GSMUA_Achr9G18360_001,GSMUA_Achr11G10640_001,GSMUA_Achr8G10350_001,GSMUA_AchrUn_randomG11080_001,GSMUA_Achr4G25790_001,GSMUA_Achr6G27000_001,GSMUA_Achr5G19250_001,GSMUA_Achr10G20580_001,GSMUA_Achr8G24750_001,GSMUA_Achr2G…	-|-|-|-|-|-|-|-|-|-|-|-|-|-|-|-|-|-|-|-|-|-|-|-|-|-|-|-|-|-|-|-|-|-|-|-|-|-|-|-|-|-|-|-|-|-|-|-|-|-|-|-|-|-|-|-|-|-|-|-|-|-|-|-|-|-|-|-|-|-|-|-|-|-|-|-|-|-|-|-|-|-|-|-|-|-|-|-|-|-|-|-|-|-|-|-|-|-|-|-|-|-|-|-|-|-|-|-|-|-|-|-|-|-|-|-|-|-|-|-|-|-|-|-|-|-|-|-		GO:0009638	phototropism	biological_process	0.0092472	0.39342	2	903	4	23640	GSMUA_Achr11G23590_001,GSMUA_Achr5G29690_001	-|-|		GO:0043094	cellular metabolic compound salvage
GO:0071731	response to nitric oxide	biological_process	0.015534	0.64524	1	1012	1	23640	GSMUA_Achr1G23390_001	-|		GO:0009886	post-embryonic morphogenesis	biological_process	0.0032919	0.14006	19	2173	103	23640	GSMUA_Achr9G24540_001,GSMUA_Achr7G02290_001,GSMUA_Achr11G22370_001,GSMUA_Achr8G06890_001,GSMUA_Achr6G26770_001,GSMUA_Achr7G07270_001,GSMUA_Achr11G06640_001,GSMUA_Achr7G08440_001,GSMUA_Achr3G24670_001,GSMUA_AchrUn_randomG12210_001,GSMUA_Achr9G22270_001,GSMUA_Achr1G18290_001,GSMUA_Achr1G13990_001,GSMUA_Achr3G21400_001,GSMUA_Achr7G23270_001,GSMUA_Achr4G09860_001,GSMUA_Achr2G12760_001,GSMUA_Achr8G000…	-|-|-|-|-|-|-|-|-|-|-|-|-|-|-|-|-|-|-|		GO:0009719	response to endogenous stimulus	biological_process	0.011607	0.49112	31	1903	251	23640	GSMUA_Achr6G27010_001,GSMUA_Achr7G22140_001,GSMUA_Achr9G29480_001,GSMUA_Achr3G11780_001,GSMUA_Achr7G20120_001,GSMUA_Achr11G02310_001,GSMUA_Achr3G23290_001,GSMUA_Achr11G25560_001,GSMUA_Achr10G22450_001,GSMUA_Achr3G10250_001,GSMUA_Achr7G00450_001,GSMUA_Achr7G21960_001,GSMUA_Achr3G31350_001,GSMUA_Achr3G01040_001,GSMUA_Achr9G10690_001,GSMUA_Achr8G22550_001,GSMUA_AchrUn_randomG14840_001,GSMUA_Achr1G11…	-|-|-|-|-|-|-|-|-|-|-|-|-|-|-|-|-|-|-|-|-|-|-|-|-|-|-|-|-|-|-|		GO:0005452	inorganic anion exchanger activity	molecular_function	0.0094827	0.40045	2	903	4	23640	GSMUA_Achr2G19680_001,GSMUA_Achr5G06140_001	-|-|		GO:0004565	beta-galactosidase activity
GO:0071732	cellular response to nitric oxide	biological_process	0.015534	0.64524	1	1012	1	23640	GSMUA_Achr1G23390_001	-|		GO:0043531	ADP binding	molecular_function	0.0033165	0.14006	20	2173	113	23640	GSMUA_Achr8G30710_001,GSMUA_Achr9G28030_001,GSMUA_AchrUn_randomG26110_001,GSMUA_Achr1G14020_001,GSMUA_Achr9G19660_001,GSMUA_Achr5G11640_001,GSMUA_Achr3G22310_001,GSMUA_Achr3G22290_001,GSMUA_Achr9G19650_001,GSMUA_Achr1G08716_001,GSMUA_Achr9G28020_001,GSMUA_Achr4G31030_001,GSMUA_Achr3G22300_001,GSMUA_Achr3G27817_001,GSMUA_Achr9G11630_001,GSMUA_Achr9G12130_001,GSMUA_Achr7G08250_001,GSMUA_Achr6G19710…	-|-|-|-|-|-|-|-|-|-|-|-|-|-|-|-|-|-|-|-|		GO:0015893	drug transport	biological_process	0.011716	0.49112	10	1903	55	23640	GSMUA_Achr4G19690_001,GSMUA_Achr9G26370_001,GSMUA_Achr6G00360_001,GSMUA_Achr11G13300_001,GSMUA_Achr3G29080_001,GSMUA_Achr7G11770_001,GSMUA_Achr11G10360_001,GSMUA_Achr4G05060_001,GSMUA_Achr2G13840_001,GSMUA_Achr1G15340_001	-|-|-|-|-|-|-|-|-|-|		GO:0006073	cellular glucan metabolic process	biological_process	0.009675	0.40063	19	903	271	23640	GSMUA_Achr11G01930_001,GSMUA_AchrUn_randomG12210_001,GSMUA_Achr10G11220_001,GSMUA_Achr11G04670_001,GSMUA_AchrUn_randomG23890_001,GSMUA_Achr3G26220_001,GSMUA_AchrUn_randomG17810_001,GSMUA_Achr9G13820_001,GSMUA_Achr11G23440_001,GSMUA_Achr4G32600_001,GSMUA_Achr1G06140_001,GSMUA_Achr8G15560_001,GSMUA_Achr7G18400_001,GSMUA_Achr5G10120_001,GSMUA_Achr5G13570_001,GSMUA_Achr5G16520_001,GSMUA_Achr8G22580_0…	-|-|-|-|-|-|-|-|-|-|-|-|-|-|-|-|-|-|-|		GO:0046434	organophosphate catabolic process
GO:1902170	cellular response to reactive nitrogen species	biological_process	0.015534	0.64524	1	1012	1	23640	GSMUA_Achr1G23390_001	-|		GO:0034637	cellular carbohydrate biosynthetic process	biological_process	0.0033882	0.14203	40	2173	272	23640	GSMUA_Achr5G10430_001,GSMUA_Achr7G03050_001,GSMUA_Achr6G34960_001,GSMUA_Achr7G18400_001,GSMUA_AchrUn_randomG23890_001,GSMUA_Achr11G23440_001,GSMUA_Achr10G29290_001,GSMUA_Achr4G24170_001,GSMUA_Achr4G16410_001,GSMUA_Achr11G04670_001,GSMUA_Achr3G31810_001,GSMUA_Achr10G14140_001,GSMUA_Achr4G32600_001,GSMUA_Achr6G27190_001,GSMUA_Achr7G11700_001,GSMUA_Achr1G21570_001,GSMUA_Achr4G18530_001,GSMUA_Achr3G2…	-|-|-|-|-|-|-|-|-|-|-|-|-|-|-|-|-|-|-|-|-|-|-|-|-|-|-|-|-|-|-|-|-|-|-|-|-|-|-|-|		GO:0042493	response to drug	biological_process	0.011716	0.49112	10	1903	55	23640	GSMUA_Achr2G13840_001,GSMUA_Achr1G15340_001,GSMUA_Achr4G05060_001,GSMUA_Achr3G29080_001,GSMUA_Achr7G11770_001,GSMUA_Achr11G10360_001,GSMUA_Achr6G00360_001,GSMUA_Achr11G13300_001,GSMUA_Achr4G19690_001,GSMUA_Achr9G26370_001	-|-|-|-|-|-|-|-|-|-|		GO:0044042	glucan metabolic process	biological_process	0.009675	0.40063	19	903	271	23640	GSMUA_AchrUn_randomG12210_001,GSMUA_Achr11G01930_001,GSMUA_AchrUn_randomG17810_001,GSMUA_Achr3G26220_001,GSMUA_AchrUn_randomG23890_001,GSMUA_Achr10G11220_001,GSMUA_Achr11G04670_001,GSMUA_Achr8G15560_001,GSMUA_Achr1G06140_001,GSMUA_Achr11G23440_001,GSMUA_Achr4G32600_001,GSMUA_Achr9G13820_001,GSMUA_Achr5G10120_001,GSMUA_Achr7G18400_001,GSMUA_Achr8G22580_001,GSMUA_Achr5G16520_001,GSMUA_Achr5G13570_0…	-|-|-|-|-|-|-|-|-|-|-|-|-|-|-|-|-|-|-|		GO:0044249	cellular biosynthetic process
GO:0016984	ribulose-bisphosphate carboxylase activity	molecular_function	0.015619	0.64524	2	1012	4	23640	GSMUA_Achr6G09710_001,GSMUA_Achr10G19930_001	-|-|		GO:0016641	oxidoreductase activity, acting on the CH-NH2 group of donors, oxygen as acceptor	molecular_function	0.0034967	0.14473	5	2173	12	23640	GSMUA_Achr8G15510_001,GSMUA_Achr1G19790_001,GSMUA_Achr10G16890_001,GSMUA_Achr10G20370_001,GSMUA_Achr6G06650_001	-|-|-|-|-|		GO:0004185	serine-type carboxypeptidase activity	molecular_function	0.011807	0.49131	9	1903	47	23640	GSMUA_Achr7G19430_001,GSMUA_Achr4G05490_001,GSMUA_Achr4G09220_001,GSMUA_Achr1G27320_001,GSMUA_Achr3G25740_001,GSMUA_Achr3G24430_001,GSMUA_Achr11G01090_001,GSMUA_Achr1G04560_001,GSMUA_Achr8G29460_001	-|-|-|-|-|-|-|-|-|		GO:0015399	primary active transmembrane transporter activity	molecular_function	0.0098096	0.40063	16	903	211	23640	GSMUA_Achr7G00490_001,GSMUA_Achr10G27930_001,GSMUA_Achr10G28510_001,GSMUA_Achr8G21510_001,GSMUA_Achr8G29860_001,GSMUA_Achr10G13400_001,GSMUA_Achr5G22660_001,GSMUA_Achr10G30810_001,GSMUA_Achr2G16100_001,GSMUA_AchrUn_randomG00160_001,GSMUA_Achr9G17740_001,GSMUA_Achr9G05000_001,GSMUA_Achr6G15410_001,GSMUA_Achr5G21940_001,GSMUA_Achr7G25650_001,GSMUA_Achr10G20280_001	-|-|-|-|-|-|-|-|-|-|-|-|-|-|-|-|		GO:0043492	ATPase activity, coupled to movement of substances
GO:0005975	carbohydrate metabolic process	biological_process	0.016275	0.66752	73	1012	1366	23640	GSMUA_Achr5G21880_001,GSMUA_Achr6G16190_001,GSMUA_Achr9G07530_001,GSMUA_Achr5G19050_001,GSMUA_Achr6G28260_001,GSMUA_Achr4G19910_001,GSMUA_Achr7G20500_001,GSMUA_Achr1G26250_001,GSMUA_Achr8G23060_001,GSMUA_Achr1G17000_001,GSMUA_Achr4G23600_001,GSMUA_Achr7G08960_001,GSMUA_Achr11G11150_001,GSMUA_Achr5G16530_001,GSMUA_Achr3G12000_001,GSMUA_Achr7G16310_001,GSMUA_Achr5G18070_001,GSMUA_Achr4G24170_001,GS…	-|-|-|-|-|-|-|-|-|-|-|-|-|-|-|-|-|-|-|-|-|-|-|-|-|-|-|-|-|-|-|-|-|-|-|-|-|-|-|-|-|-|-|-|-|-|-|-|-|-|-|-|-|-|-|-|-|-|-|-|-|-|-|-|-|-|-|-|-|-|-|-|-|		GO:0034220	ion transmembrane transport	biological_process	0.0035033	0.14473	31	2173	202	23640	GSMUA_AchrUn_randomG21350_001,GSMUA_Achr10G05350_001,GSMUA_Achr5G07370_001,GSMUA_Achr1G07500_001,GSMUA_Achr2G07900_001,GSMUA_Achr9G17740_001,GSMUA_Achr4G30710_001,GSMUA_Achr11G02430_001,GSMUA_Achr10G05360_001,GSMUA_Achr5G08080_001,GSMUA_Achr3G06140_001,GSMUA_Achr4G32520_001,GSMUA_Achr1G23010_001,GSMUA_Achr2G08070_001,GSMUA_Achr6G19930_001,GSMUA_Achr9G04490_001,GSMUA_Achr5G28890_001,GSMUA_Achr8G12…	-|-|-|-|-|-|-|-|-|-|-|-|-|-|-|-|-|-|-|-|-|-|-|-|-|-|-|-|-|-|-|		GO:0044765	single-organism transport	biological_process	0.012022	0.49417	171	1903	1798	23640	GSMUA_Achr10G22450_001,GSMUA_Achr6G25750_001,GSMUA_Achr11G17230_001,GSMUA_Achr7G18620_001,GSMUA_Achr10G13400_001,GSMUA_Achr1G25450_001,GSMUA_Achr2G13840_001,GSMUA_Achr3G14150_001,GSMUA_Achr7G11770_001,GSMUA_Achr2G05010_001,GSMUA_Achr4G07040_001,GSMUA_Achr6G03360_001,GSMUA_AchrUn_randomG27920_001,GSMUA_Achr6G00360_001,GSMUA_Achr6G07410_001,GSMUA_AchrUn_randomG21370_001,GSMUA_Achr10G25430_001,GSMUA…	-|-|-|-|-|-|-|-|-|-|-|-|-|-|-|-|-|-|-|-|-|-|-|-|-|-|-|-|-|-|-|-|-|-|-|-|-|-|-|-|-|-|-|-|-|-|-|-|-|-|-|-|-|-|-|-|-|-|-|-|-|-|-|-|-|-|-|-|-|-|-|-|-|-|-|-|-|-|-|-|-|-|-|-|-|-|-|-|-|-|-|-|-|-|-|-|-|-|-|-|-|-|-|-|-|-|-|-|-|-|-|-|-|-|-|-|-|-|-|-|-|-|-|-|-|-|-|-		GO:0015405	P-P-bond-hydrolysis-driven transmembrane transporter activity	molecular_function	0.0098096	0.40063	16	903	211	23640	GSMUA_Achr10G20280_001,GSMUA_Achr6G15410_001,GSMUA_Achr9G05000_001,GSMUA_Achr7G25650_001,GSMUA_Achr5G21940_001,GSMUA_Achr2G16100_001,GSMUA_Achr9G17740_001,GSMUA_AchrUn_randomG00160_001,GSMUA_Achr10G13400_001,GSMUA_Achr8G29860_001,GSMUA_Achr8G21510_001,GSMUA_Achr10G28510_001,GSMUA_Achr10G27930_001,GSMUA_Achr7G00490_001,GSMUA_Achr10G30810_001,GSMUA_Achr5G22660_001	-|-|-|-|-|-|-|-|-|-|-|-|-|-|-|-|		GO:0016829	lyase activity
GO:0016791	phosphatase activity	molecular_function	0.016728	0.6812	19	1012	278	23640	GSMUA_Achr6G17470_001,GSMUA_Achr1G17000_001,GSMUA_Achr6G15620_001,GSMUA_Achr7G10840_001,GSMUA_Achr4G22380_001,GSMUA_Achr9G05900_001,GSMUA_Achr5G07340_001,GSMUA_Achr8G30780_001,GSMUA_Achr10G27610_001,GSMUA_Achr4G24170_001,GSMUA_Achr8G30330_001,GSMUA_Achr7G15590_001,GSMUA_Achr3G13260_001,GSMUA_Achr7G11700_001,GSMUA_Achr3G32030_001,GSMUA_Achr8G26020_001,GSMUA_AchrUn_randomG01000_001,GSMUA_Achr6G1117…	-|-|-|-|-|-|-|-|-|-|-|-|-|-|-|-|-|-|-|		GO:0042221	response to chemical stimulus	biological_process	0.0036835	0.15108	74	2173	581	23640	GSMUA_Achr4G02750_001,GSMUA_Achr7G21610_001,GSMUA_Achr4G26110_001,GSMUA_Achr9G10690_001,GSMUA_Achr1G15340_001,GSMUA_Achr9G11620_001,GSMUA_Achr8G34240_001,GSMUA_AchrUn_randomG03520_001,GSMUA_Achr8G05970_001,GSMUA_Achr9G01940_001,GSMUA_Achr1G03980_001,GSMUA_Achr8G22550_001,GSMUA_AchrUn_randomG14840_001,GSMUA_AchrUn_randomG07020_001,GSMUA_Achr4G19690_001,GSMUA_Achr4G32600_001,GSMUA_Achr6G20510_001,G…	-|-|-|-|-|-|-|-|-|-|-|-|-|-|-|-|-|-|-|-|-|-|-|-|-|-|-|-|-|-|-|-|-|-|-|-|-|-|-|-|-|-|-|-|-|-|-|-|-|-|-|-|-|-|-|-|-|-|-|-|-|-|-|-|-|-|-|-|-|-|-|-|-|-|		GO:0009074	aromatic amino acid family catabolic process	biological_process	0.012052	0.49417	5	1903	18	23640	GSMUA_Achr2G00240_001,GSMUA_Achr5G18560_001,GSMUA_Achr4G19360_001,GSMUA_Achr10G00150_001,GSMUA_Achr5G03950_001	-|-|-|-|-|		GO:0008519	ammonium transmembrane transporter activity	molecular_function	0.0099407	0.40063	3	903	13	23640	GSMUA_Achr11G02430_001,GSMUA_Achr11G17230_001,GSMUA_Achr5G26070_001	-|-|-|		GO:0046034	ATP metabolic process
GO:0006633	fatty acid biosynthetic process	biological_process	0.017157	0.69372	14	1012	163	23640	GSMUA_Achr4G02980_001,GSMUA_AchrUn_randomG18090_001,GSMUA_Achr9G19250_001,GSMUA_Achr3G05890_001,GSMUA_Achr3G07400_001,GSMUA_Achr6G25090_001,GSMUA_Achr6G25110_001,GSMUA_Achr1G04740_001,GSMUA_Achr9G16020_001,GSMUA_Achr7G24700_001,GSMUA_Achr4G24110_001,GSMUA_Achr4G07780_001,GSMUA_Achr6G27270_001,GSMUA_Achr2G13680_001	-|-|-|-|-|-|-|-|-|-|-|-|-|-|		GO:0009941	chloroplast envelope	cellular_component	0.0037857	0.15416	27	2173	166	23640	GSMUA_Achr4G19310_001,GSMUA_Achr3G21400_001,GSMUA_Achr9G00010_001,GSMUA_Achr9G26220_001,GSMUA_Achr4G31780_001,GSMUA_Achr10G08490_001,GSMUA_Achr3G11780_001,GSMUA_Achr8G14470_001,GSMUA_Achr8G33420_001,GSMUA_Achr8G22550_001,GSMUA_AchrUn_randomG14310_001,GSMUA_Achr9G17660_001,GSMUA_Achr11G17960_001,GSMUA_Achr8G19750_001,GSMUA_Achr1G24040_001,GSMUA_Achr7G18780_001,GSMUA_Achr11G22790_001,GSMUA_Achr9G23…	-|-|-|-|-|-|-|-|-|-|-|-|-|-|-|-|-|-|-|-|-|-|-|-|-|-|-|		GO:0009753	response to jasmonic acid stimulus	biological_process	0.012144	0.49417	7	1903	32	23640	GSMUA_Achr7G20120_001,GSMUA_Achr10G08490_001,GSMUA_Achr1G19750_001,GSMUA_AchrUn_randomG14840_001,GSMUA_AchrUn_randomG23340_001,GSMUA_Achr8G22550_001,GSMUA_Achr10G22450_001	-|-|-|-|-|-|-|		GO:0072488	ammonium transmembrane transport	biological_process	0.0099407	0.40063	3	903	13	23640	GSMUA_Achr11G17230_001,GSMUA_Achr11G02430_001,GSMUA_Achr5G26070_001	-|-|-|		GO:0009058	biosynthetic process
GO:0010216	maintenance of DNA methylation	biological_process	0.017607	0.70687	1	1012	1	23640	GSMUA_Achr9G22460_001	-|		GO:0008509	anion transmembrane transporter activity	molecular_function	0.0039318	0.15897	23	2173	136	23640	GSMUA_Achr1G12240_001,GSMUA_Achr5G06140_001,GSMUA_Achr7G07960_001,GSMUA_Achr5G28890_001,GSMUA_Achr8G12690_001,GSMUA_Achr7G03400_001,GSMUA_Achr7G11690_001,GSMUA_Achr6G24170_001,GSMUA_Achr3G21820_001,GSMUA_Achr5G26070_001,GSMUA_AchrUn_randomG21370_001,GSMUA_AchrUn_randomG21590_001,GSMUA_Achr6G07410_001,GSMUA_Achr4G06890_001,GSMUA_Achr1G25450_001,GSMUA_Achr11G02430_001,GSMUA_Achr8G31410_001,GSMUA_Ac…	-|-|-|-|-|-|-|-|-|-|-|-|-|-|-|-|-|-|-|-|-|-|-|		GO:0009725	response to hormone stimulus	biological_process	0.012222	0.49417	30	1903	242	23640	GSMUA_Achr1G11460_001,GSMUA_AchrUn_randomG14840_001,GSMUA_AchrUn_randomG23340_001,GSMUA_AchrUn_randomG00910_001,GSMUA_AchrUn_randomG03520_001,GSMUA_Achr3G10240_001,GSMUA_Achr5G16970_001,GSMUA_Achr10G08490_001,GSMUA_Achr1G19750_001,GSMUA_AchrUn_randomG14310_001,GSMUA_Achr2G22160_001,GSMUA_Achr6G12470_001,GSMUA_Achr4G02750_001,GSMUA_Achr3G02630_001,GSMUA_Achr9G29480_001,GSMUA_Achr7G22140_001,GSMUA_…	-|-|-|-|-|-|-|-|-|-|-|-|-|-|-|-|-|-|-|-|-|-|-|-|-|-|-|-|-|-|		GO:0004332	fructose-bisphosphate aldolase activity	molecular_function	0.0099789	0.40063	3	903	12	23640	GSMUA_Achr8G01230_001,GSMUA_Achr5G19920_001,GSMUA_Achr8G08990_001	-|-|-|		GO:0030258	lipid modification
GO:0044036	cell wall macromolecule metabolic process	biological_process	0.017807	0.70993	9	1012	92	23640	GSMUA_AchrUn_randomG11990_001,GSMUA_Achr3G26910_001,GSMUA_Achr2G00900_001,GSMUA_Achr6G21330_001,GSMUA_Achr3G26900_001,GSMUA_Achr6G36390_001,GSMUA_Achr5G19050_001,GSMUA_Achr1G07320_001,GSMUA_Achr5G12370_001	-|-|-|-|-|-|-|-|-|		GO:0000287	magnesium ion binding	molecular_function	0.004295	0.17244	30	2173	195	23640	GSMUA_Achr7G19240_001,GSMUA_Achr5G03240_001,GSMUA_Achr8G21510_001,GSMUA_Achr6G15350_001,GSMUA_Achr1G20640_001,GSMUA_AchrUn_randomG27430_001,GSMUA_Achr2G03420_001,GSMUA_Achr1G24790_001,GSMUA_AchrUn_randomG24920_001,GSMUA_Achr9G17660_001,GSMUA_AchrUn_randomG27450_001,GSMUA_Achr3G09470_001,GSMUA_Achr10G13550_001,GSMUA_Achr6G13430_001,GSMUA_Achr7G19220_001,GSMUA_Achr6G20700_001,GSMUA_Achr4G08100_001,…	-|-|-|-|-|-|-|-|-|-|-|-|-|-|-|-|-|-|-|-|-|-|-|-|-|-|-|-|-|-|		GO:0010033	response to organic substance	biological_process	0.012544	0.49473	45	1903	396	23640	GSMUA_Achr2G22160_001,GSMUA_Achr4G02750_001,GSMUA_Achr1G11410_001,GSMUA_Achr10G01120_001,GSMUA_Achr10G08490_001,GSMUA_Achr9G22460_001,GSMUA_AchrUn_randomG14310_001,GSMUA_AchrUn_randomG23340_001,GSMUA_AchrUn_randomG03520_001,GSMUA_Achr5G16970_001,GSMUA_Achr11G15050_001,GSMUA_AchrUn_randomG14840_001,GSMUA_Achr9G10690_001,GSMUA_Achr8G22550_001,GSMUA_Achr3G31350_001,GSMUA_Achr3G01040_001,GSMUA_Achr7G…	-|-|-|-|-|-|-|-|-|-|-|-|-|-|-|-|-|-|-|-|-|-|-|-|-|-|-|-|-|-|-|-|-|-|-|-|-|-|-|-|-|-|-|-|-|		GO:0006595	polyamine metabolic process	biological_process	0.010212	0.40177	4	903	23	23640	GSMUA_Achr1G19050_001,GSMUA_Achr5G24230_001,GSMUA_Achr2G03250_001,GSMUA_Achr9G20860_001	-|-|-|-|		GO:0016820	hydrolase activity, acting on acid anhydrides, catalyzing transmembrane movement of substances
GO:0006952	defense response	biological_process	0.018052	0.71073	20	1012	289	23640	GSMUA_Achr8G13220_001,GSMUA_Achr3G22300_001,GSMUA_Achr7G00450_001,GSMUA_Achr1G08716_001,GSMUA_Achr9G28030_001,GSMUA_Achr6G20510_001,GSMUA_Achr3G13520_001,GSMUA_AchrUn_randomG00220_001,GSMUA_Achr6G08580_001,GSMUA_Achr8G22550_001,GSMUA_Achr1G14020_001,GSMUA_Achr2G13680_001,GSMUA_Achr4G29670_001,GSMUA_Achr6G35090_001,GSMUA_Achr4G07780_001,GSMUA_Achr9G22460_001,GSMUA_Achr1G08700_001,GSMUA_Achr10G0849…	-|-|-|-|-|-|-|-|-|-|-|-|-|-|-|-|-|-|-|-|		GO:0009812	flavonoid metabolic process	biological_process	0.0043515	0.17348	7	2173	24	23640	GSMUA_Achr11G23630_001,GSMUA_Achr4G16830_001,GSMUA_Achr10G11480_001,GSMUA_Achr4G19020_001,GSMUA_Achr6G35090_001,GSMUA_Achr3G30350_001,GSMUA_Achr7G02290_001	-|-|-|-|-|-|-|		GO:1901605	alpha-amino acid metabolic process	biological_process	0.012568	0.49473	41	1903	354	23640	GSMUA_Achr8G25020_001,GSMUA_Achr3G24700_001,GSMUA_Achr7G20120_001,GSMUA_Achr8G22810_001,GSMUA_Achr3G18150_001,GSMUA_Achr3G23560_001,GSMUA_Achr8G30880_001,GSMUA_Achr2G00240_001,GSMUA_Achr3G20250_001,GSMUA_Achr5G05550_001,GSMUA_Achr4G07780_001,GSMUA_Achr6G21410_001,GSMUA_Achr9G03510_001,GSMUA_AchrUn_randomG11080_001,GSMUA_AchrUn_randomG16320_001,GSMUA_Achr5G18480_001,GSMUA_Achr7G21790_001,GSMUA_Ach…	-|-|-|-|-|-|-|-|-|-|-|-|-|-|-|-|-|-|-|-|-|-|-|-|-|-|-|-|-|-|-|-|-|-|-|-|-|-|-|-|-|		GO:0006633	fatty acid biosynthetic process	biological_process	0.010222	0.40177	13	903	163	23640	GSMUA_Achr6G25100_001,GSMUA_Achr6G25090_001,GSMUA_Achr9G28630_001,GSMUA_Achr3G01530_001,GSMUA_Achr6G25080_001,GSMUA_Achr8G06890_001,GSMUA_Achr11G21520_001,GSMUA_Achr9G19250_001,GSMUA_Achr8G12220_001,GSMUA_Achr1G11910_001,GSMUA_Achr7G08410_001,GSMUA_Achr10G26550_001,GSMUA_Achr3G00990_001	-|-|-|-|-|-|-|-|-|-|-|-|-|		GO:0033037	polysaccharide localization
GO:0015301	anion:anion antiporter activity	molecular_function	0.018077	0.71073	2	1012	5	23640	GSMUA_Achr2G19680_001,GSMUA_Achr2G14180_001	-|-|		GO:0008610	lipid biosynthetic process	biological_process	0.0044453	0.17539	68	2173	528	23640	GSMUA_Achr1G20360_001,GSMUA_Achr1G04740_001,GSMUA_Achr1G11910_001,GSMUA_Achr9G16020_001,GSMUA_Achr11G21520_001,GSMUA_Achr11G25540_001,GSMUA_Achr6G25110_001,GSMUA_Achr10G21320_001,GSMUA_Achr1G21570_001,GSMUA_Achr9G24420_001,GSMUA_Achr9G09170_001,GSMUA_Achr4G25660_001,GSMUA_Achr7G23820_001,GSMUA_Achr9G28630_001,GSMUA_Achr6G20510_001,GSMUA_Achr9G09040_001,GSMUA_Achr10G03600_001,GSMUA_Achr3G05890_001…	-|-|-|-|-|-|-|-|-|-|-|-|-|-|-|-|-|-|-|-|-|-|-|-|-|-|-|-|-|-|-|-|-|-|-|-|-|-|-|-|-|-|-|-|-|-|-|-|-|-|-|-|-|-|-|-|-|-|-|-|-|-|-|-|-|-|-|-|		GO:0000165	MAPK cascade	biological_process	0.012583	0.49473	7	1903	32	23640	GSMUA_Achr5G06640_001,GSMUA_Achr1G19750_001,GSMUA_Achr10G08490_001,GSMUA_Achr6G33100_001,GSMUA_Achr10G22450_001,GSMUA_Achr8G22550_001,GSMUA_Achr9G04280_001	-|-|-|-|-|-|-|		GO:0033692	cellular polysaccharide biosynthetic process	biological_process	0.01026	0.40177	17	903	230	23640	GSMUA_Achr7G18400_001,GSMUA_Achr1G06140_001,GSMUA_Achr4G32600_001,GSMUA_Achr11G23440_001,GSMUA_AchrUn_randomG17810_001,GSMUA_AchrUn_randomG23890_001,GSMUA_Achr10G11220_001,GSMUA_Achr11G04670_001,GSMUA_AchrUn_randomG12210_001,GSMUA_Achr3G08780_001,GSMUA_Achr8G31410_001,GSMUA_Achr3G01740_001,GSMUA_Achr3G17600_001,GSMUA_Achr7G04360_001,GSMUA_Achr5G16520_001,GSMUA_Achr5G13570_001,GSMUA_Achr10G14140_0…	-|-|-|-|-|-|-|-|-|-|-|-|-|-|-|-|-|		GO:0052545	callose localization
GO:0015297	antiporter activity	molecular_function	0.018451	0.71895	10	1012	112	23640	GSMUA_Achr4G19690_001,GSMUA_Achr7G11770_001,GSMUA_Achr2G14180_001,GSMUA_Achr6G24500_001,GSMUA_AchrUn_randomG07700_001,GSMUA_Achr1G15340_001,GSMUA_Achr2G19680_001,GSMUA_Achr9G26370_001,GSMUA_Achr3G11410_001,GSMUA_Achr6G00360_001	-|-|-|-|-|-|-|-|-|-|		GO:1901617	organic hydroxy compound biosynthetic process	biological_process	0.0044608	0.17539	18	2173	98	23640	GSMUA_Achr8G26170_001,GSMUA_Achr8G19750_001,GSMUA_Achr3G01420_001,GSMUA_Achr10G06560_001,GSMUA_Achr3G13360_001,GSMUA_Achr7G12440_001,GSMUA_Achr7G24590_001,GSMUA_Achr1G21570_001,GSMUA_Achr5G04080_001,GSMUA_Achr6G00150_001,GSMUA_Achr10G03600_001,GSMUA_AchrUn_randomG12100_001,GSMUA_Achr10G08490_001,GSMUA_Achr3G17410_001,GSMUA_Achr8G22550_001,GSMUA_Achr8G33420_001,GSMUA_Achr5G07360_001,GSMUA_Achr1G13…	-|-|-|-|-|-|-|-|-|-|-|-|-|-|-|-|-|-|		GO:0007243	intracellular protein kinase cascade	biological_process	0.012583	0.49473	7	1903	32	23640	GSMUA_Achr6G33100_001,GSMUA_Achr10G08490_001,GSMUA_Achr5G06640_001,GSMUA_Achr1G19750_001,GSMUA_Achr9G04280_001,GSMUA_Achr8G22550_001,GSMUA_Achr10G22450_001	-|-|-|-|-|-|-|		GO:0019829	cation-transporting ATPase activity	molecular_function	0.01036	0.40177	11	903	123	23640	GSMUA_Achr10G20280_001,GSMUA_Achr2G16100_001,GSMUA_Achr9G17740_001,GSMUA_Achr8G21510_001,GSMUA_Achr9G05000_001,GSMUA_Achr10G13400_001,GSMUA_Achr6G15410_001,GSMUA_Achr5G22660_001,GSMUA_Achr5G21940_001,GSMUA_Achr7G25650_001,GSMUA_Achr10G30810_001	-|-|-|-|-|-|-|-|-|-|-|		GO:0034655	nucleobase-containing compound catabolic process
GO:0005509	calcium ion binding	molecular_function	0.018642	0.71895	24	1012	361	23640	GSMUA_Achr1G27900_001,GSMUA_Achr1G15050_001,GSMUA_Achr7G18920_001,GSMUA_Achr1G27910_001,GSMUA_Achr8G12430_001,GSMUA_Achr3G16870_001,GSMUA_Achr9G26380_001,GSMUA_Achr4G01550_001,GSMUA_Achr3G23000_001,GSMUA_Achr11G23900_001,GSMUA_Achr5G28270_001,GSMUA_Achr7G23470_001,GSMUA_Achr2G21340_001,GSMUA_Achr3G32370_001,GSMUA_Achr8G09680_001,GSMUA_Achr3G17520_001,GSMUA_Achr10G01950_001,GSMUA_Achr5G29250_001,G…	-|-|-|-|-|-|-|-|-|-|-|-|-|-|-|-|-|-|-|-|-|-|-|-|		GO:0048585	negative regulation of response to stimulus	biological_process	0.0048031	0.18755	9	2173	35	23640	GSMUA_Achr1G13990_001,GSMUA_Achr7G22140_001,GSMUA_Achr1G23390_001,GSMUA_Achr8G13220_001,GSMUA_Achr1G19750_001,GSMUA_Achr8G22550_001,GSMUA_Achr10G08490_001,GSMUA_Achr3G17410_001,GSMUA_Achr4G08800_001	-|-|-|-|-|-|-|-|-|		GO:0016820	hydrolase activity, acting on acid anhydrides, catalyzing transmembrane movement of substances	molecular_function	0.012974	0.50662	25	1903	193	23640	GSMUA_AchrUn_randomG00150_001,GSMUA_Achr3G11880_001,GSMUA_Achr5G21940_001,GSMUA_Achr4G09980_001,GSMUA_Achr2G05010_001,GSMUA_Achr7G25650_001,GSMUA_Achr3G09470_001,GSMUA_Achr11G23220_001,GSMUA_Achr4G31840_001,GSMUA_Achr4G15600_001,GSMUA_Achr7G00490_001,GSMUA_Achr10G13400_001,GSMUA_Achr8G21510_001,GSMUA_Achr10G28510_001,GSMUA_Achr9G16700_001,GSMUA_Achr5G10010_001,GSMUA_Achr2G07900_001,GSMUA_Achr1G20…	-|-|-|-|-|-|-|-|-|-|-|-|-|-|-|-|-|-|-|-|-|-|-|-|-|		GO:0042625	ATPase activity, coupled to transmembrane movement of ions	molecular_function	0.01036	0.40177	11	903	123	23640	GSMUA_Achr2G16100_001,GSMUA_Achr10G20280_001,GSMUA_Achr9G17740_001,GSMUA_Achr9G05000_001,GSMUA_Achr8G21510_001,GSMUA_Achr10G13400_001,GSMUA_Achr6G15410_001,GSMUA_Achr5G22660_001,GSMUA_Achr5G21940_001,GSMUA_Achr7G25650_001,GSMUA_Achr10G30810_001	-|-|-|-|-|-|-|-|-|-|-|		GO:0019843	rRNA binding
GO:0006811	ion transport	biological_process	0.019068	0.71895	45	1012	785	23640	GSMUA_Achr8G22550_001,GSMUA_Achr2G14180_001,GSMUA_Achr3G19880_001,GSMUA_Achr8G01760_001,GSMUA_Achr6G24170_001,GSMUA_Achr1G12240_001,GSMUA_AchrUn_randomG18720_001,GSMUA_Achr4G25770_001,GSMUA_Achr2G19680_001,GSMUA_Achr6G26910_001,GSMUA_Achr11G23780_001,GSMUA_Achr3G11410_001,GSMUA_Achr5G22660_001,GSMUA_Achr2G10210_001,GSMUA_Achr7G25650_001,GSMUA_Achr3G25450_001,GSMUA_Achr4G15260_001,GSMUA_Achr1G0750…	-|-|-|-|-|-|-|-|-|-|-|-|-|-|-|-|-|-|-|-|-|-|-|-|-|-|-|-|-|-|-|-|-|-|-|-|-|-|-|-|-|-|-|-|-|		GO:0044272	sulfur compound biosynthetic process	biological_process	0.004888	0.18957	28	2173	179	23640	GSMUA_Achr3G09130_001,GSMUA_Achr9G22270_001,GSMUA_Achr9G02430_001,GSMUA_Achr11G15860_001,GSMUA_Achr11G26250_001,GSMUA_Achr5G05550_001,GSMUA_Achr7G06960_001,GSMUA_Achr8G33420_001,GSMUA_Achr7G12310_001,GSMUA_Achr8G22550_001,GSMUA_Achr3G11780_001,GSMUA_Achr7G02130_001,GSMUA_Achr9G26220_001,GSMUA_Achr9G13400_001,GSMUA_Achr6G20700_001,GSMUA_Achr3G18270_001,GSMUA_Achr6G00150_001,GSMUA_Achr11G04670_001,…	-|-|-|-|-|-|-|-|-|-|-|-|-|-|-|-|-|-|-|-|-|-|-|-|-|-|-|-|		GO:0008509	anion transmembrane transporter activity	molecular_function	0.013156	0.51024	19	1903	136	23640	GSMUA_Achr6G07410_001,GSMUA_Achr6G24170_001,GSMUA_Achr6G03360_001,GSMUA_Achr3G25450_001,GSMUA_AchrUn_randomG21370_001,GSMUA_Achr7G07960_001,GSMUA_Achr2G19680_001,GSMUA_AchrUn_randomG21350_001,GSMUA_Achr5G28890_001,GSMUA_Achr6G35610_001,GSMUA_Achr1G12240_001,GSMUA_Achr11G17230_001,GSMUA_Achr10G22450_001,GSMUA_Achr1G25450_001,GSMUA_AchrUn_randomG17880_001,GSMUA_Achr2G14180_001,GSMUA_Achr5G26070_001…	-|-|-|-|-|-|-|-|-|-|-|-|-|-|-|-|-|-|-|		GO:0009311	oligosaccharide metabolic process	biological_process	0.010444	0.40232	12	903	141	23640	GSMUA_Achr9G14020_001,GSMUA_Achr3G17600_001,GSMUA_Achr3G08780_001,GSMUA_Achr7G18400_001,GSMUA_Achr5G15280_001,GSMUA_Achr6G30350_001,GSMUA_AchrUn_randomG12210_001,GSMUA_AchrUn_randomG17810_001,GSMUA_Achr7G11700_001,GSMUA_Achr3G01900_001,GSMUA_Achr5G13570_001,GSMUA_Achr10G11220_001	-|-|-|-|-|-|-|-|-|-|-|-|		GO:0009199	ribonucleoside triphosphate metabolic process
GO:0050664	oxidoreductase activity, acting on NAD(P)H, oxygen as acceptor	molecular_function	0.019208	0.71895	3	1012	14	23640	GSMUA_Achr2G21340_001,GSMUA_Achr11G23900_001,GSMUA_Achr5G29250_001	-|-|-|		GO:0046496	nicotinamide nucleotide metabolic process	biological_process	0.0050305	0.19378	22	2173	132	23640	GSMUA_AchrUn_randomG12210_001,GSMUA_Achr8G33420_001,GSMUA_Achr8G22550_001,GSMUA_Achr1G13990_001,GSMUA_Achr7G18400_001,GSMUA_Achr6G36270_001,GSMUA_Achr11G04670_001,GSMUA_Achr3G18270_001,GSMUA_Achr7G23820_001,GSMUA_AchrUn_randomG17810_001,GSMUA_Achr2G12250_001,GSMUA_Achr10G08490_001,GSMUA_Achr10G20370_001,GSMUA_Achr7G24140_001,GSMUA_Achr5G28730_001,GSMUA_Achr4G18530_001,GSMUA_AchrUn_randomG10050_00…	-|-|-|-|-|-|-|-|-|-|-|-|-|-|-|-|-|-|-|-|-|-|		GO:0004867	serine-type endopeptidase inhibitor activity	molecular_function	0.013533	0.52129	3	1903	7	23640	GSMUA_Achr1G05200_001,GSMUA_Achr8G19490_001,GSMUA_Achr5G10900_001	-|-|-|		GO:0016641	oxidoreductase activity, acting on the CH-NH2 group of donors, oxygen as acceptor	molecular_function	0.010611	0.40601	3	903	12	23640	GSMUA_Achr10G20370_001,GSMUA_Achr6G06650_001,GSMUA_Achr8G15510_001	-|-|-|		GO:0009141	nucleoside triphosphate metabolic process
GO:0009735	response to cytokinin stimulus	biological_process	0.019955	0.71895	2	1012	9	23640	GSMUA_Achr6G27010_001,GSMUA_Achr1G23390_001	-|-|		GO:0009526	plastid envelope	cellular_component	0.0052786	0.2009	27	2173	170	23640	GSMUA_AchrUn_randomG14310_001,GSMUA_Achr8G22550_001,GSMUA_Achr8G33420_001,GSMUA_Achr8G14470_001,GSMUA_Achr3G11780_001,GSMUA_Achr9G17660_001,GSMUA_Achr4G19310_001,GSMUA_Achr3G21400_001,GSMUA_Achr10G08490_001,GSMUA_Achr4G31780_001,GSMUA_Achr9G26220_001,GSMUA_Achr9G00010_001,GSMUA_Achr3G31630_001,GSMUA_Achr9G24420_001,GSMUA_Achr8G33150_001,GSMUA_Achr9G08910_001,GSMUA_Achr1G24040_001,GSMUA_Achr7G1878…	-|-|-|-|-|-|-|-|-|-|-|-|-|-|-|-|-|-|-|-|-|-|-|-|-|-|-|		GO:0042626	ATPase activity, coupled to transmembrane movement of substances	molecular_function	0.014459	0.55294	24	1903	185	23640	GSMUA_Achr10G28510_001,GSMUA_Achr8G21510_001,GSMUA_Achr7G00490_001,GSMUA_Achr10G13400_001,GSMUA_Achr4G15600_001,GSMUA_Achr4G31840_001,GSMUA_Achr11G23220_001,GSMUA_Achr3G09470_001,GSMUA_Achr7G25650_001,GSMUA_Achr2G05010_001,GSMUA_Achr4G09980_001,GSMUA_Achr5G21940_001,GSMUA_Achr3G11880_001,GSMUA_AchrUn_randomG00150_001,GSMUA_Achr10G27930_001,GSMUA_Achr8G30620_001,GSMUA_Achr8G29860_001,GSMUA_Achr3G2…	-|-|-|-|-|-|-|-|-|-|-|-|-|-|-|-|-|-|-|-|-|-|-|-|		GO:0006813	potassium ion transport	biological_process	0.011059	0.42032	8	903	75	23640	GSMUA_Achr5G07370_001,GSMUA_Achr3G32370_001,GSMUA_Achr10G05360_001,GSMUA_Achr10G05350_001,GSMUA_Achr7G20040_001,GSMUA_Achr9G06470_001,GSMUA_Achr6G14330_001,GSMUA_Achr6G26910_001	-|-|-|-|-|-|-|-|		GO:0010498	proteasomal protein catabolic process
GO:0051707	response to other organism	biological_process	0.019993	0.71895	11	1012	144	23640	GSMUA_Achr6G20510_001,GSMUA_Achr10G08490_001,GSMUA_Achr9G22460_001,GSMUA_AchrUn_randomG00220_001,GSMUA_Achr1G23390_001,GSMUA_Achr8G22550_001,GSMUA_Achr7G00450_001,GSMUA_AchrUn_randomG14840_001,GSMUA_Achr4G07780_001,GSMUA_Achr6G35090_001,GSMUA_Achr2G13680_001	-|-|-|-|-|-|-|-|-|-|-|		GO:0006098	pentose-phosphate shunt	biological_process	0.0052859	0.2009	20	2173	117	23640	GSMUA_Achr7G18400_001,GSMUA_Achr1G13990_001,GSMUA_Achr8G22550_001,GSMUA_Achr8G33420_001,GSMUA_AchrUn_randomG12210_001,GSMUA_Achr7G23820_001,GSMUA_AchrUn_randomG17810_001,GSMUA_Achr10G08490_001,GSMUA_Achr2G12250_001,GSMUA_Achr11G04670_001,GSMUA_Achr6G36270_001,GSMUA_Achr3G18270_001,GSMUA_Achr5G28730_001,GSMUA_Achr4G18530_001,GSMUA_Achr7G24140_001,GSMUA_Achr7G07270_001,GSMUA_Achr5G16270_001,GSMUA_A…	-|-|-|-|-|-|-|-|-|-|-|-|-|-|-|-|-|-|-|-|		GO:0003995	acyl-CoA dehydrogenase activity	molecular_function	0.014548	0.55294	3	1903	7	23640	GSMUA_Achr8G21130_001,GSMUA_Achr2G22160_001,GSMUA_Achr8G30030_001	-|-|-|		GO:0015085	calcium ion transmembrane transporter activity	molecular_function	0.011303	0.4241	4	903	22	23640	GSMUA_Achr4G06590_001,GSMUA_Achr3G29210_001,GSMUA_Achr7G25650_001,GSMUA_Achr9G17740_001	-|-|-|-|		GO:0051704	multi-organism process
GO:0003854	3-beta-hydroxy-delta5-steroid dehydrogenase activity	molecular_function	0.020278	0.71895	3	1012	13	23640	GSMUA_Achr3G03360_001,GSMUA_Achr4G16990_001,GSMUA_Achr5G03490_001	-|-|-|		GO:0022613	ribonucleoprotein complex biogenesis	biological_process	0.0054148	0.20444	32	2173	211	23640	GSMUA_Achr4G19670_001,GSMUA_Achr7G07270_001,GSMUA_Achr8G30480_001,GSMUA_Achr7G13020_001,GSMUA_Achr10G08490_001,GSMUA_Achr2G12250_001,GSMUA_Achr1G19330_001,GSMUA_AchrUn_randomG14560_001,GSMUA_Achr11G09560_001,GSMUA_Achr3G09130_001,GSMUA_Achr1G18290_001,GSMUA_Achr1G13990_001,GSMUA_Achr3G24670_001,GSMUA_AchrUn_randomG12210_001,GSMUA_Achr2G17170_001,GSMUA_Achr5G16270_001,GSMUA_Achr11G23360_001,GSMUA_…	-|-|-|-|-|-|-|-|-|-|-|-|-|-|-|-|-|-|-|-|-|-|-|-|-|-|-|-|-|-|-|-|		GO:0010200	response to chitin	biological_process	0.01526	0.57472	5	1903	19	23640	GSMUA_AchrUn_randomG14840_001,GSMUA_Achr10G08490_001,GSMUA_Achr8G22550_001,GSMUA_Achr5G06470_001,GSMUA_Achr10G22450_001	-|-|-|-|-|		GO:0016840	carbon-nitrogen lyase activity	molecular_function	0.011307	0.4241	4	903	23	23640	GSMUA_Achr1G09070_001,GSMUA_Achr5G18560_001,GSMUA_Achr3G06240_001,GSMUA_Achr5G15120_001	-|-|-|-|		GO:0009535	chloroplast thylakoid membrane
GO:0033764	steroid dehydrogenase activity, acting on the CH-OH group of donors, NAD or NADP as acceptor	molecular_function	0.020278	0.71895	3	1012	13	23640	GSMUA_Achr4G16990_001,GSMUA_Achr5G03490_001,GSMUA_Achr3G03360_001	-|-|-|		GO:0006631	fatty acid metabolic process	biological_process	0.0054525	0.2045	35	2173	241	23640	GSMUA_Achr1G12250_001,GSMUA_Achr10G26550_001,GSMUA_Achr5G28730_001,GSMUA_Achr8G06890_001,GSMUA_Achr6G25100_001,GSMUA_Achr6G27590_001,GSMUA_Achr11G22790_001,GSMUA_Achr6G00720_001,GSMUA_Achr2G21450_001,GSMUA_Achr3G11780_001,GSMUA_Achr4G02980_001,GSMUA_Achr4G28080_001,GSMUA_Achr6G25080_001,GSMUA_Achr3G09130_001,GSMUA_Achr1G13990_001,GSMUA_AchrUn_randomG18090_001,GSMUA_Achr6G01210_001,GSMUA_Achr8G122…	-|-|-|-|-|-|-|-|-|-|-|-|-|-|-|-|-|-|-|-|-|-|-|-|-|-|-|-|-|-|-|-|-|-|-|		GO:0071214	cellular response to abiotic stimulus	biological_process	0.015398	0.57472	5	1903	19	23640	GSMUA_Achr10G22450_001,GSMUA_Achr8G05970_001,GSMUA_AchrUn_randomG14310_001,GSMUA_Achr10G11220_001,GSMUA_Achr2G12530_001	-|-|-|-|-|		GO:0046873	metal ion transmembrane transporter activity	molecular_function	0.011881	0.44272	14	903	178	23640	GSMUA_Achr4G18000_001,GSMUA_Achr5G07370_001,GSMUA_Achr4G18720_001,GSMUA_Achr7G25650_001,GSMUA_Achr10G05360_001,GSMUA_Achr7G20040_001,GSMUA_Achr4G06590_001,GSMUA_Achr10G05350_001,GSMUA_Achr8G03230_001,GSMUA_Achr3G29210_001,GSMUA_Achr9G06470_001,GSMUA_Achr6G26910_001,GSMUA_Achr9G17740_001,GSMUA_Achr6G14330_001	-|-|-|-|-|-|-|-|-|-|-|-|-|-|		GO:0055035	plastid thylakoid membrane
GO:0022890	inorganic cation transmembrane transporter activity	molecular_function	0.020384	0.71895	21	1012	320	23640	GSMUA_Achr8G30620_001,GSMUA_Achr6G26910_001,GSMUA_Achr7G25650_001,GSMUA_Achr4G15260_001,GSMUA_Achr4G30710_001,GSMUA_Achr8G12690_001,GSMUA_Achr3G11410_001,GSMUA_Achr8G01760_001,GSMUA_Achr8G22550_001,GSMUA_Achr7G22120_001,GSMUA_Achr5G12290_001,GSMUA_Achr4G15600_001,GSMUA_Achr5G12640_001,GSMUA_Achr2G09100_001,GSMUA_Achr11G26270_001,GSMUA_Achr2G05010_001,GSMUA_Achr9G03490_001,GSMUA_Achr11G17230_001,G…	-|-|-|-|-|-|-|-|-|-|-|-|-|-|-|-|-|-|-|-|-|		GO:0009072	aromatic amino acid family metabolic process	biological_process	0.0054897	0.20456	21	2173	123	23640	GSMUA_Achr8G33150_001,GSMUA_Achr2G03220_001,GSMUA_Achr7G12720_001,GSMUA_Achr10G00150_001,GSMUA_Achr5G18560_001,GSMUA_Achr3G05610_001,GSMUA_Achr8G21860_001,GSMUA_Achr10G24620_001,GSMUA_Achr11G22840_001,GSMUA_Achr5G18480_001,GSMUA_Achr8G33420_001,GSMUA_Achr3G11780_001,GSMUA_Achr6G35230_001,GSMUA_Achr2G12760_001,GSMUA_AchrUn_randomG20800_001,GSMUA_Achr4G09860_001,GSMUA_Achr11G00050_001,GSMUA_Achr1G0…	-|-|-|-|-|-|-|-|-|-|-|-|-|-|-|-|-|-|-|-|-|		GO:0004180	carboxypeptidase activity	molecular_function	0.015424	0.57472	9	1903	49	23640	GSMUA_Achr7G19430_001,GSMUA_Achr1G27320_001,GSMUA_Achr4G05490_001,GSMUA_Achr4G09220_001,GSMUA_Achr11G01090_001,GSMUA_Achr3G24430_001,GSMUA_Achr3G25740_001,GSMUA_Achr8G29460_001,GSMUA_Achr1G04560_001	-|-|-|-|-|-|-|-|-|		GO:0010286	heat acclimation	biological_process	0.012288	0.4549	3	903	13	23640	GSMUA_Achr9G01150_001,GSMUA_Achr1G19750_001,GSMUA_Achr5G07360_001	-|-|-|		GO:0044723	single-organism carbohydrate metabolic process
GO:0046470	phosphatidylcholine metabolic process	biological_process	0.02074	0.71895	2	1012	10	23640	GSMUA_Achr7G23470_001,GSMUA_AchrUn_randomG07260_001	-|-|		GO:0019362	pyridine nucleotide metabolic process	biological_process	0.0055292	0.20469	22	2173	133	23640	GSMUA_Achr7G24140_001,GSMUA_Achr5G28730_001,GSMUA_Achr4G18530_001,GSMUA_AchrUn_randomG10050_001,GSMUA_Achr3G17170_001,GSMUA_Achr8G09820_001,GSMUA_Achr7G07320_001,GSMUA_Achr7G07270_001,GSMUA_Achr5G16270_001,GSMUA_AchrUn_randomG12210_001,GSMUA_Achr8G22550_001,GSMUA_Achr8G33420_001,GSMUA_Achr1G13990_001,GSMUA_Achr7G18400_001,GSMUA_Achr11G04670_001,GSMUA_Achr6G36270_001,GSMUA_Achr3G18270_001,GSMUA_Ac…	-|-|-|-|-|-|-|-|-|-|-|-|-|-|-|-|-|-|-|-|-|-|		GO:0034440	lipid oxidation	biological_process	0.015691	0.58086	8	1903	41	23640	GSMUA_Achr11G15050_001,GSMUA_Achr8G21130_001,GSMUA_Achr3G11780_001,GSMUA_Achr2G22160_001,GSMUA_Achr3G22570_001,GSMUA_Achr10G01120_001,GSMUA_Achr7G21960_001,GSMUA_Achr6G06370_001	-|-|-|-|-|-|-|-|		GO:0015101	organic cation transmembrane transporter activity	molecular_function	0.012477	0.45891	3	903	14	23640	GSMUA_Achr11G02430_001,GSMUA_Achr11G17230_001,GSMUA_Achr5G26070_001	-|-|-|		GO:0005622	intracellular
GO:0006780	uroporphyrinogen III biosynthetic process	biological_process	0.021868	0.71895	1	1012	1	23640	GSMUA_Achr2G07670_001	-|		GO:0006740	NADPH regeneration	biological_process	0.0057059	0.20903	20	2173	118	23640	GSMUA_Achr1G13990_001,GSMUA_Achr7G18400_001,GSMUA_AchrUn_randomG12210_001,GSMUA_Achr8G33420_001,GSMUA_Achr8G22550_001,GSMUA_Achr7G23820_001,GSMUA_AchrUn_randomG17810_001,GSMUA_Achr2G12250_001,GSMUA_Achr10G08490_001,GSMUA_Achr6G36270_001,GSMUA_Achr11G04670_001,GSMUA_Achr3G18270_001,GSMUA_Achr5G28730_001,GSMUA_Achr4G18530_001,GSMUA_Achr7G24140_001,GSMUA_Achr8G09820_001,GSMUA_Achr7G07320_001,GSMUA_A…	-|-|-|-|-|-|-|-|-|-|-|-|-|-|-|-|-|-|-|-|		GO:0048037	cofactor binding	molecular_function	0.015848	0.58289	64	1903	605	23640	GSMUA_Achr3G23440_001,GSMUA_Achr4G21820_001,GSMUA_Achr6G06370_001,GSMUA_Achr9G13800_001,GSMUA_Achr4G08110_001,GSMUA_Achr2G22160_001,GSMUA_Achr3G24070_001,GSMUA_AchrUn_randomG21990_001,GSMUA_Achr2G17530_001,GSMUA_Achr8G30030_001,GSMUA_Achr3G05710_001,GSMUA_Achr11G05530_001,GSMUA_Achr4G32600_001,GSMUA_Achr5G15120_001,GSMUA_Achr7G26580_001,GSMUA_Achr9G13500_001,GSMUA_Achr4G26450_001,GSMUA_Achr9G2291…	-|-|-|-|-|-|-|-|-|-|-|-|-|-|-|-|-|-|-|-|-|-|-|-|-|-|-|-|-|-|-|-|-|-|-|-|-|-|-|-|-|-|-|-|-|-|-|-|-|-|-|-|-|-|-|-|-|-|-|-|-|-|-|-|		GO:0072525	pyridine-containing compound biosynthetic process	biological_process	0.012752	0.46601	4	903	24	23640	GSMUA_Achr10G20370_001,GSMUA_Achr3G17170_001,GSMUA_Achr3G08590_001,GSMUA_AchrUn_randomG22200_001	-|-|-|-|		GO:0043234	protein complex
GO:0046502	uroporphyrinogen III metabolic process	biological_process	0.021868	0.71895	1	1012	1	23640	GSMUA_Achr2G07670_001	-|		GO:0072524	pyridine-containing compound metabolic process	biological_process	0.0057198	0.20903	23	2173	142	23640	GSMUA_Achr1G13990_001,GSMUA_Achr7G18400_001,GSMUA_AchrUn_randomG12210_001,GSMUA_Achr8G33420_001,GSMUA_Achr8G22550_001,GSMUA_Achr2G12250_001,GSMUA_Achr10G08490_001,GSMUA_AchrUn_randomG17810_001,GSMUA_Achr7G23820_001,GSMUA_Achr10G20370_001,GSMUA_Achr3G18270_001,GSMUA_Achr11G04670_001,GSMUA_Achr6G36270_001,GSMUA_Achr1G27650_001,GSMUA_Achr4G18530_001,GSMUA_Achr5G28730_001,GSMUA_Achr7G24140_001,GSMUA_…	-|-|-|-|-|-|-|-|-|-|-|-|-|-|-|-|-|-|-|-|-|-|-|		GO:0008519	ammonium transmembrane transporter activity	molecular_function	0.016203	0.58837	4	1903	13	23640	GSMUA_Achr5G26070_001,GSMUA_Achr8G12690_001,GSMUA_Achr11G17230_001,GSMUA_Achr5G28890_001	-|-|-|-|		GO:0006714	sesquiterpenoid metabolic process	biological_process	0.013024	0.47292	3	903	13	23640	GSMUA_Achr7G18880_001,GSMUA_Achr5G07360_001,GSMUA_Achr1G14520_001	-|-|-|		GO:0016042	lipid catabolic process
GO:0033045	regulation of sister chromatid segregation	biological_process	0.022069	0.71895	1	1012	1	23640	GSMUA_Achr6G27010_001	-|		GO:0004097	catechol oxidase activity	molecular_function	0.0057987	0.21056	4	2173	9	23640	GSMUA_AchrUn_randomG22730_001,GSMUA_Achr8G34370_001,GSMUA_AchrUn_randomG25220_001,GSMUA_Achr10G20540_001	-|-|-|-|		GO:0072488	ammonium transmembrane transport	biological_process	0.016203	0.58837	4	1903	13	23640	GSMUA_Achr5G26070_001,GSMUA_Achr8G12690_001,GSMUA_Achr11G17230_001,GSMUA_Achr5G28890_001	-|-|-|-|		GO:0070838	divalent metal ion transport	biological_process	0.013278	0.47735	8	903	80	23640	GSMUA_Achr3G29210_001,GSMUA_Achr7G18400_001,GSMUA_Achr8G03230_001,GSMUA_Achr4G06590_001,GSMUA_Achr9G17740_001,GSMUA_Achr11G04670_001,GSMUA_Achr6G28670_001,GSMUA_Achr7G25650_001	-|-|-|-|-|-|-|-|		GO:0005992	trehalose biosynthetic process
GO:0033047	regulation of mitotic sister chromatid segregation	biological_process	0.022069	0.71895	1	1012	1	23640	GSMUA_Achr6G27010_001	-|		GO:0008544	epidermis development	biological_process	0.006209	0.22263	19	2173	110	23640	GSMUA_Achr8G06890_001,GSMUA_Achr4G01390_001,GSMUA_Achr6G26770_001,GSMUA_Achr7G07270_001,GSMUA_Achr11G06640_001,GSMUA_Achr9G24540_001,GSMUA_Achr7G02290_001,GSMUA_Achr3G21400_001,GSMUA_Achr4G09860_001,GSMUA_Achr11G25890_001,GSMUA_Achr2G12760_001,GSMUA_Achr11G00050_001,GSMUA_Achr8G00070_001,GSMUA_Achr1G03980_001,GSMUA_Achr3G24670_001,GSMUA_AchrUn_randomG12210_001,GSMUA_Achr1G18290_001,GSMUA_Achr9G22…	-|-|-|-|-|-|-|-|-|-|-|-|-|-|-|-|-|-|-|		GO:0009063	cellular amino acid catabolic process	biological_process	0.016716	0.60314	12	1903	75	23640	GSMUA_Achr3G11780_001,GSMUA_Achr1G14430_001,GSMUA_Achr9G04000_001,GSMUA_Achr3G23560_001,GSMUA_Achr5G20640_001,GSMUA_Achr2G00240_001,GSMUA_Achr5G18560_001,GSMUA_AchrUn_randomG16320_001,GSMUA_Achr10G00150_001,GSMUA_Achr4G07780_001,GSMUA_Achr5G03950_001,GSMUA_Achr4G19360_001	-|-|-|-|-|-|-|-|-|-|-|-|		GO:0016841	ammonia-lyase activity	molecular_function	0.013313	0.47735	3	903	13	23640	GSMUA_Achr5G15120_001,GSMUA_Achr5G18560_001,GSMUA_Achr1G09070_001	-|-|-|		GO:0003333	amino acid transmembrane transport
GO:0034086	maintenance of sister chromatid cohesion	biological_process	0.022069	0.71895	1	1012	1	23640	GSMUA_Achr6G27010_001	-|		GO:0043588	skin development	biological_process	0.006209	0.22263	19	2173	110	23640	GSMUA_Achr3G21400_001,GSMUA_Achr8G00070_001,GSMUA_Achr11G00050_001,GSMUA_Achr11G25890_001,GSMUA_Achr4G09860_001,GSMUA_Achr2G12760_001,GSMUA_AchrUn_randomG12210_001,GSMUA_Achr3G24670_001,GSMUA_Achr1G03980_001,GSMUA_Achr1G13990_001,GSMUA_Achr1G18290_001,GSMUA_Achr9G22270_001,GSMUA_Achr6G26770_001,GSMUA_Achr8G06890_001,GSMUA_Achr4G01390_001,GSMUA_Achr11G06640_001,GSMUA_Achr7G07270_001,GSMUA_Achr9G24…	-|-|-|-|-|-|-|-|-|-|-|-|-|-|-|-|-|-|-|		GO:0016841	ammonia-lyase activity	molecular_function	0.016829	0.6034	4	1903	13	23640	GSMUA_Achr5G15120_001,GSMUA_Achr5G03950_001,GSMUA_Achr2G00240_001,GSMUA_Achr5G18560_001	-|-|-|-|		GO:0009065	glutamine family amino acid catabolic process	biological_process	0.013488	0.48059	3	903	13	23640	GSMUA_Achr5G20640_001,GSMUA_Achr2G03250_001,GSMUA_Achr9G20860_001	-|-|-|		GO:0000015	phosphopyruvate hydratase complex
GO:0034088	maintenance of mitotic sister chromatid cohesion	biological_process	0.022069	0.71895	1	1012	1	23640	GSMUA_Achr6G27010_001	-|		GO:0016765	transferase activity, transferring alkyl or aryl (other than methyl) groups	molecular_function	0.006369	0.22694	12	2173	59	23640	GSMUA_Achr8G33420_001,GSMUA_Achr7G12720_001,GSMUA_Achr2G03220_001,GSMUA_Achr6G27110_001,GSMUA_Achr6G31560_001,GSMUA_Achr3G12780_001,GSMUA_Achr11G26250_001,GSMUA_Achr5G20990_001,GSMUA_Achr5G06240_001,GSMUA_Achr9G10050_001,GSMUA_Achr7G02130_001,GSMUA_Achr1G22710_001	-|-|-|-|-|-|-|-|-|-|-|-|		GO:0044264	cellular polysaccharide metabolic process	biological_process	0.01703	0.60456	37	1903	320	23640	GSMUA_Achr10G23480_001,GSMUA_Achr4G23520_001,GSMUA_Achr5G21880_001,GSMUA_Achr3G05220_001,GSMUA_Achr3G03670_001,GSMUA_Achr8G05340_001,GSMUA_Achr7G16430_001,GSMUA_Achr9G23610_001,GSMUA_Achr8G13480_001,GSMUA_Achr10G29290_001,GSMUA_AchrUn_randomG10050_001,GSMUA_Achr6G34960_001,GSMUA_Achr7G03050_001,GSMUA_Achr5G16520_001,GSMUA_Achr11G17890_001,GSMUA_Achr9G18830_001,GSMUA_Achr4G25290_001,GSMUA_Achr4G12…	-|-|-|-|-|-|-|-|-|-|-|-|-|-|-|-|-|-|-|-|-|-|-|-|-|-|-|-|-|-|-|-|-|-|-|-|-|		GO:0008792	arginine decarboxylase activity	molecular_function	0.01383	0.48697	2	903	5	23640	GSMUA_Achr9G20860_001,GSMUA_Achr2G03250_001	-|-|		GO:0004634	phosphopyruvate hydratase activity
GO:0034091	regulation of maintenance of sister chromatid cohesion	biological_process	0.022069	0.71895	1	1012	1	23640	GSMUA_Achr6G27010_001	-|		GO:0031407	oxylipin metabolic process	biological_process	0.0064704	0.2277	7	2173	24	23640	GSMUA_Achr6G25080_001,GSMUA_Achr6G25090_001,GSMUA_Achr3G11780_001,GSMUA_Achr9G16020_001,GSMUA_Achr6G25110_001,GSMUA_Achr6G25100_001,GSMUA_Achr9G19250_001	-|-|-|-|-|-|-|		GO:0006952	defense response	biological_process	0.017073	0.60456	34	1903	289	23640	GSMUA_Achr1G11460_001,GSMUA_Achr6G20510_001,GSMUA_Achr8G30710_001,GSMUA_Achr2G13680_001,GSMUA_Achr1G19750_001,GSMUA_Achr3G22300_001,GSMUA_Achr3G08250_001,GSMUA_Achr1G23250_001,GSMUA_Achr9G28030_001,GSMUA_Achr7G27390_001,GSMUA_Achr6G17000_001,GSMUA_Achr3G10960_001,GSMUA_Achr6G35090_001,GSMUA_Achr3G13770_001,GSMUA_Achr10G24920_001,GSMUA_Achr4G32600_001,GSMUA_Achr1G08700_001,GSMUA_Achr7G13840_001,GS…	-|-|-|-|-|-|-|-|-|-|-|-|-|-|-|-|-|-|-|-|-|-|-|-|-|-|-|-|-|-|-|-|-|-|		GO:0019359	nicotinamide nucleotide biosynthetic process	biological_process	0.013923	0.48697	3	903	13	23640	GSMUA_Achr3G17170_001,GSMUA_Achr10G20370_001,GSMUA_Achr3G08590_001	-|-|-|		GO:0009144	purine nucleoside triphosphate metabolic process
GO:0034093	positive regulation of maintenance of sister chromatid cohesion	biological_process	0.022069	0.71895	1	1012	1	23640	GSMUA_Achr6G27010_001	-|		GO:0031408	oxylipin biosynthetic process	biological_process	0.0064704	0.2277	7	2173	24	23640	GSMUA_Achr6G25090_001,GSMUA_Achr6G25080_001,GSMUA_Achr6G25110_001,GSMUA_Achr9G16020_001,GSMUA_Achr3G11780_001,GSMUA_Achr9G19250_001,GSMUA_Achr6G25100_001	-|-|-|-|-|-|-|		GO:0043492	ATPase activity, coupled to movement of substances	molecular_function	0.017302	0.60478	24	1903	188	23640	GSMUA_Achr11G23220_001,GSMUA_Achr3G09470_001,GSMUA_Achr7G25650_001,GSMUA_Achr4G31840_001,GSMUA_Achr7G00490_001,GSMUA_Achr8G21510_001,GSMUA_Achr10G13400_001,GSMUA_Achr4G15600_001,GSMUA_Achr10G28510_001,GSMUA_Achr3G11880_001,GSMUA_AchrUn_randomG00150_001,GSMUA_Achr4G09980_001,GSMUA_Achr5G21940_001,GSMUA_Achr2G05010_001,GSMUA_Achr3G27910_001,GSMUA_Achr10G27930_001,GSMUA_Achr8G29860_001,GSMUA_Achr8G3…	-|-|-|-|-|-|-|-|-|-|-|-|-|-|-|-|-|-|-|-|-|-|-|-|		GO:0019674	NAD metabolic process	biological_process	0.013923	0.48697	3	903	13	23640	GSMUA_Achr3G08590_001,GSMUA_Achr3G17170_001,GSMUA_Achr10G20370_001	-|-|-|		GO:0009205	purine ribonucleoside triphosphate metabolic process
GO:0034182	regulation of maintenance of mitotic sister chromatid cohesion	biological_process	0.022069	0.71895	1	1012	1	23640	GSMUA_Achr6G27010_001	-|		GO:0010200	response to chitin	biological_process	0.0065451	0.22892	6	2173	19	23640	GSMUA_Achr1G13990_001,GSMUA_AchrUn_randomG14840_001,GSMUA_Achr10G08490_001,GSMUA_Achr8G34240_001,GSMUA_Achr5G06470_001,GSMUA_Achr8G22550_001	-|-|-|-|-|-|		GO:0015748	organophosphate ester transport	biological_process	0.017727	0.60478	8	1903	42	23640	GSMUA_Achr8G21510_001,GSMUA_Achr3G09470_001,GSMUA_Achr4G31840_001,GSMUA_Achr2G19270_001,GSMUA_Achr8G26260_001,GSMUA_Achr1G27170_001,GSMUA_Achr2G14180_001,GSMUA_Achr1G20640_001	-|-|-|-|-|-|-|-|		GO:0006007	glucose catabolic process	biological_process	0.014222	0.48844	18	903	260	23640	GSMUA_Achr1G08270_001,GSMUA_Achr4G10320_001,GSMUA_Achr5G13570_001,GSMUA_Achr7G06660_001,GSMUA_Achr10G29150_001,GSMUA_Achr8G01620_001,GSMUA_Achr1G20270_001,GSMUA_AchrUn_randomG12210_001,GSMUA_Achr11G04670_001,GSMUA_Achr4G03710_001,GSMUA_Achr5G19920_001,GSMUA_Achr7G13640_001,GSMUA_AchrUn_randomG17810_001,GSMUA_Achr8G01230_001,GSMUA_Achr8G08990_001,GSMUA_Achr7G02210_001,GSMUA_Achr7G18400_001,GSMUA_A…	-|-|-|-|-|-|-|-|-|-|-|-|-|-|-|-|-|-|		GO:0005506	iron ion binding
GO:0034184	positive regulation of maintenance of mitotic sister chromatid cohesion	biological_process	0.022069	0.71895	1	1012	1	23640	GSMUA_Achr6G27010_001	-|		GO:0030003	cellular cation homeostasis	biological_process	0.0067074	0.23316	8	2173	32	23640	GSMUA_Achr7G18400_001,GSMUA_Achr8G31410_001,GSMUA_Achr5G29460_001,GSMUA_Achr3G11780_001,GSMUA_Achr7G07320_001,GSMUA_Achr6G28670_001,GSMUA_Achr11G04670_001,GSMUA_AchrUn_randomG18720_001	-|-|-|-|-|-|-|-|		GO:0072330	monocarboxylic acid biosynthetic process	biological_process	0.017787	0.60478	27	1903	219	23640	GSMUA_Achr3G07870_001,GSMUA_Achr3G11780_001,GSMUA_Achr10G22450_001,GSMUA_Achr9G16020_001,GSMUA_Achr10G26550_001,GSMUA_Achr5G18560_001,GSMUA_Achr2G00240_001,GSMUA_Achr7G27390_001,GSMUA_Achr4G07780_001,GSMUA_Achr3G09130_001,GSMUA_Achr2G21450_001,GSMUA_Achr5G03950_001,GSMUA_Achr1G11910_001,GSMUA_Achr2G08980_001,GSMUA_Achr8G22550_001,GSMUA_Achr4G02980_001,GSMUA_AchrUn_randomG14840_001,GSMUA_Achr3G009…	-|-|-|-|-|-|-|-|-|-|-|-|-|-|-|-|-|-|-|-|-|-|-|-|-|-|-|		GO:0019320	hexose catabolic process	biological_process	0.014222	0.48844	18	903	260	23640	GSMUA_AchrUn_randomG12210_001,GSMUA_Achr7G13640_001,GSMUA_AchrUn_randomG17810_001,GSMUA_Achr11G04670_001,GSMUA_Achr5G19920_001,GSMUA_Achr4G03710_001,GSMUA_Achr8G01230_001,GSMUA_Achr9G14590_001,GSMUA_Achr7G18400_001,GSMUA_Achr8G08990_001,GSMUA_Achr7G02210_001,GSMUA_Achr1G08270_001,GSMUA_Achr7G06660_001,GSMUA_Achr4G10320_001,GSMUA_Achr5G13570_001,GSMUA_Achr8G01620_001,GSMUA_Achr10G29150_001,GSMUA_A…	-|-|-|-|-|-|-|-|-|-|-|-|-|-|-|-|-|-|		GO:0016054	organic acid catabolic process
GO:0045840	positive regulation of mitosis	biological_process	0.022069	0.71895	1	1012	1	23640	GSMUA_Achr6G27010_001	-|		GO:0008131	primary amine oxidase activity	molecular_function	0.006795	0.23338	4	2173	9	23640	GSMUA_Achr6G06650_001,GSMUA_Achr10G16890_001,GSMUA_Achr1G19790_001,GSMUA_Achr8G15510_001	-|-|-|-|		GO:0009512	cytochrome b6f complex	cellular_component	0.018033	0.60478	2	1903	3	23640	GSMUA_Achr10G08490_001,GSMUA_Achr2G17170_001	-|-|		GO:0046365	monosaccharide catabolic process	biological_process	0.014222	0.48844	18	903	260	23640	GSMUA_Achr1G20270_001,GSMUA_Achr10G29150_001,GSMUA_Achr8G01620_001,GSMUA_Achr4G10320_001,GSMUA_Achr5G13570_001,GSMUA_Achr7G06660_001,GSMUA_Achr1G08270_001,GSMUA_Achr8G08990_001,GSMUA_Achr7G02210_001,GSMUA_Achr9G14590_001,GSMUA_Achr7G18400_001,GSMUA_Achr8G01230_001,GSMUA_Achr11G04670_001,GSMUA_Achr4G03710_001,GSMUA_Achr5G19920_001,GSMUA_Achr7G13640_001,GSMUA_AchrUn_randomG17810_001,GSMUA_AchrUn_ra…	-|-|-|-|-|-|-|-|-|-|-|-|-|-|-|-|-|-|		GO:0046395	carboxylic acid catabolic process
GO:0045842	positive regulation of mitotic metaphase/anaphase transition	biological_process	0.022069	0.71895	1	1012	1	23640	GSMUA_Achr6G27010_001	-|		GO:0009696	salicylic acid metabolic process	biological_process	0.0068492	0.23338	6	2173	19	23640	GSMUA_Achr10G08490_001,GSMUA_Achr1G13990_001,GSMUA_Achr3G17410_001,GSMUA_Achr7G12440_001,GSMUA_Achr8G33420_001,GSMUA_Achr8G22550_001	-|-|-|-|-|-|		GO:0009625	response to insect	biological_process	0.01821	0.60478	2	1903	3	23640	GSMUA_Achr7G27390_001,GSMUA_Achr6G35090_001	-|-|		GO:0010374	stomatal complex development	biological_process	0.014807	0.50547	6	903	52	23640	GSMUA_AchrUn_randomG12210_001,GSMUA_Achr4G09860_001,GSMUA_Achr2G12760_001,GSMUA_Achr1G18290_001,GSMUA_Achr9G22270_001,GSMUA_Achr8G06890_001	-|-|-|-|-|-|		GO:0006811	ion transport
GO:0045931	positive regulation of mitotic cell cycle	biological_process	0.022069	0.71895	1	1012	1	23640	GSMUA_Achr6G27010_001	-|		GO:0009697	salicylic acid biosynthetic process	biological_process	0.0068492	0.23338	6	2173	19	23640	GSMUA_Achr1G13990_001,GSMUA_Achr10G08490_001,GSMUA_Achr7G12440_001,GSMUA_Achr3G17410_001,GSMUA_Achr8G33420_001,GSMUA_Achr8G22550_001	-|-|-|-|-|-|		GO:0016630	protochlorophyllide reductase activity	molecular_function	0.018212	0.60478	2	1903	3	23640	GSMUA_Achr3G14270_001,GSMUA_Achr7G04280_001	-|-|		GO:0031407	oxylipin metabolic process	biological_process	0.015445	0.50667	4	903	24	23640	GSMUA_Achr9G19250_001,GSMUA_Achr6G25100_001,GSMUA_Achr6G25080_001,GSMUA_Achr6G25090_001	-|-|-|-|		GO:0055085	transmembrane transport
GO:0051785	positive regulation of nuclear division	biological_process	0.022069	0.71895	1	1012	1	23640	GSMUA_Achr6G27010_001	-|		GO:0016702	oxidoreductase activity, acting on single donors with incorporation of molecular oxygen, incorporation of two atoms of oxygen	molecular_function	0.0068775	0.23338	10	2173	44	23640	GSMUA_Achr6G25100_001,GSMUA_Achr9G10510_001,GSMUA_Achr9G16020_001,GSMUA_Achr6G25110_001,GSMUA_Achr9G19250_001,GSMUA_Achr3G11780_001,GSMUA_Achr10G00150_001,GSMUA_Achr6G25080_001,GSMUA_Achr7G25660_001,GSMUA_Achr6G25090_001	-|-|-|-|-|-|-|-|-|-|		GO:0009867	jasmonic acid mediated signaling pathway	biological_process	0.018514	0.60478	6	1903	27	23640	GSMUA_AchrUn_randomG23340_001,GSMUA_Achr8G22550_001,GSMUA_Achr10G22450_001,GSMUA_Achr7G20120_001,GSMUA_Achr10G08490_001,GSMUA_Achr1G19750_001	-|-|-|-|-|-|		GO:0031408	oxylipin biosynthetic process	biological_process	0.015445	0.50667	4	903	24	23640	GSMUA_Achr9G19250_001,GSMUA_Achr6G25100_001,GSMUA_Achr6G25080_001,GSMUA_Achr6G25090_001	-|-|-|-|		GO:0034645	cellular macromolecule biosynthetic process
GO:0060250	germ-line stem-cell niche homeostasis	biological_process	0.022069	0.71895	1	1012	1	23640	GSMUA_Achr6G27010_001	-|		GO:0044255	cellular lipid metabolic process	biological_process	0.006989	0.23577	82	2173	664	23640	GSMUA_Achr6G06370_001,GSMUA_Achr9G03480_001,GSMUA_Achr2G13680_001,GSMUA_Achr11G23360_001,GSMUA_Achr9G23590_001,GSMUA_Achr5G16270_001,GSMUA_Achr4G27390_001,GSMUA_Achr8G19750_001,GSMUA_Achr3G01530_001,GSMUA_Achr7G07740_001,GSMUA_Achr2G09770_001,GSMUA_Achr6G27110_001,GSMUA_Achr3G07400_001,GSMUA_AchrUn_randomG23340_001,GSMUA_AchrUn_randomG01730_001,GSMUA_Achr8G12220_001,GSMUA_Achr11G04670_001,GSMUA_A…	-|-|-|-|-|-|-|-|-|-|-|-|-|-|-|-|-|-|-|-|-|-|-|-|-|-|-|-|-|-|-|-|-|-|-|-|-|-|-|-|-|-|-|-|-|-|-|-|-|-|-|-|-|-|-|-|-|-|-|-|-|-|-|-|-|-|-|-|-|-|-|-|-|-|-|-|-|-|-|-|-|-|		GO:0071395	cellular response to jasmonic acid stimulus	biological_process	0.018514	0.60478	6	1903	27	23640	GSMUA_Achr1G19750_001,GSMUA_Achr10G08490_001,GSMUA_Achr7G20120_001,GSMUA_Achr10G22450_001,GSMUA_Achr8G22550_001,GSMUA_AchrUn_randomG23340_001	-|-|-|-|-|-|		GO:0044723	single-organism carbohydrate metabolic process	biological_process	0.015495	0.50667	45	903	817	23640	GSMUA_Achr8G08990_001,GSMUA_Achr9G14590_001,GSMUA_Achr7G18400_001,GSMUA_Achr5G10120_001,GSMUA_Achr8G01230_001,GSMUA_Achr10G11220_001,GSMUA_Achr7G13640_001,GSMUA_AchrUn_randomG17810_001,GSMUA_Achr3G32370_001,GSMUA_AchrUn_randomG12210_001,GSMUA_Achr6G30350_001,GSMUA_Achr6G20410_001,GSMUA_Achr3G08780_001,GSMUA_Achr3G17600_001,GSMUA_Achr7G15140_001,GSMUA_Achr9G14020_001,GSMUA_Achr3G01740_001,GSMUA_Ac…	-|-|-|-|-|-|-|-|-|-|-|-|-|-|-|-|-|-|-|-|-|-|-|-|-|-|-|-|-|-|-|-|-|-|-|-|-|-|-|-|-|-|-|-|-|		GO:0055080	cation homeostasis
GO:0080036	regulation of cytokinin mediated signaling pathway	biological_process	0.022069	0.71895	1	1012	1	23640	GSMUA_Achr6G27010_001	-|		GO:0016160	amylase activity	molecular_function	0.0076322	0.25595	7	2173	26	23640	GSMUA_Achr4G17840_001,GSMUA_Achr1G02210_001,GSMUA_Achr10G09320_001,GSMUA_Achr5G10120_001,GSMUA_Achr1G02230_001,GSMUA_Achr3G07190_001,GSMUA_Achr7G18920_001	-|-|-|-|-|-|-|		GO:0009966	regulation of signal transduction	biological_process	0.018542	0.60478	12	1903	76	23640	GSMUA_Achr7G22140_001,GSMUA_Achr5G25660_001,GSMUA_Achr4G32470_001,GSMUA_Achr6G27010_001,GSMUA_Achr6G26030_001,GSMUA_Achr5G03930_001,GSMUA_AchrUn_randomG00910_001,GSMUA_Achr5G24180_001,GSMUA_Achr4G20290_001,GSMUA_Achr8G19420_001,GSMUA_Achr2G12320_001,GSMUA_Achr3G02630_001	-|-|-|-|-|-|-|-|-|-|-|-|		GO:0003987	acetate-CoA ligase activity	molecular_function	0.01551	0.50667	2	903	5	23640	GSMUA_Achr6G11840_001,GSMUA_Achr10G17240_001	-|-|		GO:0009414	response to water deprivation
GO:0080038	positive regulation of cytokinin mediated signaling pathway	biological_process	0.022069	0.71895	1	1012	1	23640	GSMUA_Achr6G27010_001	-|		GO:0006790	sulfur compound metabolic process	biological_process	0.0077992	0.26	31	2173	210	23640	GSMUA_Achr11G04670_001,GSMUA_Achr6G00150_001,GSMUA_Achr3G18270_001,GSMUA_Achr9G13400_001,GSMUA_Achr6G20700_001,GSMUA_Achr9G26220_001,GSMUA_Achr7G02130_001,GSMUA_Achr3G11780_001,GSMUA_Achr7G12310_001,GSMUA_Achr8G33420_001,GSMUA_Achr8G22550_001,GSMUA_Achr7G06960_001,GSMUA_Achr5G05550_001,GSMUA_Achr11G26250_001,GSMUA_Achr3G09130_001,GSMUA_Achr9G02430_001,GSMUA_Achr11G15860_001,GSMUA_Achr9G22270_001,…	-|-|-|-|-|-|-|-|-|-|-|-|-|-|-|-|-|-|-|-|-|-|-|-|-|-|-|-|-|-|-|		GO:0023051	regulation of signaling	biological_process	0.018542	0.60478	12	1903	76	23640	GSMUA_Achr6G26030_001,GSMUA_Achr5G03930_001,GSMUA_AchrUn_randomG00910_001,GSMUA_Achr5G24180_001,GSMUA_Achr4G20290_001,GSMUA_Achr7G22140_001,GSMUA_Achr5G25660_001,GSMUA_Achr4G32470_001,GSMUA_Achr6G27010_001,GSMUA_Achr2G12320_001,GSMUA_Achr3G02630_001,GSMUA_Achr8G19420_001	-|-|-|-|-|-|-|-|-|-|-|-|		GO:0006083	acetate metabolic process	biological_process	0.01551	0.50667	2	903	5	23640	GSMUA_Achr6G11840_001,GSMUA_Achr10G17240_001	-|-|		GO:0044262	cellular carbohydrate metabolic process
GO:1901989	positive regulation of cell cycle phase transition	biological_process	0.022069	0.71895	1	1012	1	23640	GSMUA_Achr6G27010_001	-|		GO:0022891	substrate-specific transmembrane transporter activity	molecular_function	0.0078442	0.26	82	2173	668	23640	GSMUA_Achr11G26270_001,GSMUA_Achr5G19180_001,GSMUA_Achr1G06880_001,GSMUA_Achr6G03360_001,GSMUA_Achr1G25450_001,GSMUA_Achr10G25430_001,GSMUA_Achr8G31410_001,GSMUA_Achr6G12090_001,GSMUA_Achr2G05010_001,GSMUA_Achr9G02750_001,GSMUA_Achr8G30620_001,GSMUA_Achr10G08490_001,GSMUA_Achr8G03230_001,GSMUA_AchrUn_randomG21590_001,GSMUA_Achr4G15600_001,GSMUA_Achr2G09100_001,GSMUA_Achr9G13110_001,GSMUA_Achr4G06…	-|-|-|-|-|-|-|-|-|-|-|-|-|-|-|-|-|-|-|-|-|-|-|-|-|-|-|-|-|-|-|-|-|-|-|-|-|-|-|-|-|-|-|-|-|-|-|-|-|-|-|-|-|-|-|-|-|-|-|-|-|-|-|-|-|-|-|-|-|-|-|-|-|-|-|-|-|-|-|-|-|-|		GO:0001676	long-chain fatty acid metabolic process	biological_process	0.018586	0.60478	2	1903	3	23640	GSMUA_Achr7G27390_001,GSMUA_Achr2G22160_001	-|-|		GO:0016208	AMP binding	molecular_function	0.01551	0.50667	2	903	5	23640	GSMUA_Achr6G11840_001,GSMUA_Achr10G17240_001	-|-|		GO:0010583	response to cyclopentenone
GO:1901992	positive regulation of mitotic cell cycle phase transition	biological_process	0.022069	0.71895	1	1012	1	23640	GSMUA_Achr6G27010_001	-|		GO:0006739	NADP metabolic process	biological_process	0.0083631	0.2748	20	2173	122	23640	GSMUA_Achr7G07270_001,GSMUA_Achr5G16270_001,GSMUA_Achr7G07320_001,GSMUA_Achr8G09820_001,GSMUA_AchrUn_randomG10050_001,GSMUA_Achr4G18530_001,GSMUA_Achr5G28730_001,GSMUA_Achr7G24140_001,GSMUA_Achr10G08490_001,GSMUA_Achr2G12250_001,GSMUA_Achr7G23820_001,GSMUA_AchrUn_randomG17810_001,GSMUA_Achr3G18270_001,GSMUA_Achr11G04670_001,GSMUA_Achr6G36270_001,GSMUA_Achr7G18400_001,GSMUA_Achr1G13990_001,GSMUA_A…	-|-|-|-|-|-|-|-|-|-|-|-|-|-|-|-|-|-|-|-|		GO:0004013	adenosylhomocysteinase activity	molecular_function	0.018622	0.60478	2	1903	3	23640	GSMUA_Achr9G01630_001,GSMUA_Achr6G06530_001	-|-|		GO:0019427	acetyl-CoA biosynthetic process from acetate	biological_process	0.01551	0.50667	2	903	5	23640	GSMUA_Achr10G17240_001,GSMUA_Achr6G11840_001	-|-|		GO:0015171	amino acid transmembrane transporter activity
GO:1902101	positive regulation of metaphase/anaphase transition of cell cycle	biological_process	0.022069	0.71895	1	1012	1	23640	GSMUA_Achr6G27010_001	-|		GO:0019203	carbohydrate phosphatase activity	molecular_function	0.0084136	0.2748	8	2173	32	23640	GSMUA_Achr11G18240_001,GSMUA_Achr6G00150_001,GSMUA_Achr4G24170_001,GSMUA_Achr5G15280_001,GSMUA_Achr6G30350_001,GSMUA_Achr1G17000_001,GSMUA_Achr7G11700_001,GSMUA_Achr8G07890_001	-|-|-|-|-|-|-|-|		GO:0016801	hydrolase activity, acting on ether bonds	molecular_function	0.018622	0.60478	2	1903	3	23640	GSMUA_Achr9G01630_001,GSMUA_Achr6G06530_001	-|-|		GO:0005216	ion channel activity	molecular_function	0.015553	0.50667	9	903	97	23640	GSMUA_Achr4G06890_001,GSMUA_Achr6G26910_001,GSMUA_Achr6G14330_001,GSMUA_Achr6G01870_001,GSMUA_Achr9G06470_001,GSMUA_Achr11G21580_001,GSMUA_Achr4G02110_001,GSMUA_Achr6G01860_001,GSMUA_Achr6G02920_001	-|-|-|-|-|-|-|-|-|		GO:0071214	cellular response to abiotic stimulus
GO:0009788	negative regulation of abscisic acid mediated signaling pathway	biological_process	0.022439	0.72274	2	1012	8	23640	GSMUA_Achr7G22140_001,GSMUA_Achr1G23390_001	-|-|		GO:1901565	organonitrogen compound catabolic process	biological_process	0.0084352	0.2748	60	2173	463	23640	GSMUA_Achr4G22290_001,GSMUA_Achr8G07660_001,GSMUA_Achr3G26910_001,GSMUA_Achr4G00380_001,GSMUA_Achr1G09070_001,GSMUA_Achr9G20860_001,GSMUA_Achr10G28510_001,GSMUA_Achr8G14470_001,GSMUA_Achr5G03240_001,GSMUA_Achr11G11920_001,GSMUA_Achr9G16700_001,GSMUA_Achr5G25430_001,GSMUA_Achr9G17660_001,GSMUA_Achr5G10800_001,GSMUA_Achr3G05340_001,GSMUA_AchrUn_randomG11990_001,GSMUA_Achr2G07290_001,GSMUA_Achr1G221…	-|-|-|-|-|-|-|-|-|-|-|-|-|-|-|-|-|-|-|-|-|-|-|-|-|-|-|-|-|-|-|-|-|-|-|-|-|-|-|-|-|-|-|-|-|-|-|-|-|-|-|-|-|-|-|-|-|-|-|-|		GO:0016802	trialkylsulfonium hydrolase activity	molecular_function	0.018622	0.60478	2	1903	3	23640	GSMUA_Achr9G01630_001,GSMUA_Achr6G06530_001	-|-|		GO:0016160	amylase activity	molecular_function	0.016311	0.52294	4	903	26	23640	GSMUA_Achr1G02230_001,GSMUA_Achr5G10120_001,GSMUA_Achr1G02210_001,GSMUA_Achr8G14930_001	-|-|-|-|		GO:1901576	organic substance biosynthetic process
GO:1901420	negative regulation of response to alcohol	biological_process	0.022439	0.72274	2	1012	8	23640	GSMUA_Achr7G22140_001,GSMUA_Achr1G23390_001	-|-|		GO:0022892	substrate-specific transporter activity	molecular_function	0.0087285	0.28273	88	2173	726	23640	GSMUA_Achr1G25450_001,GSMUA_Achr9G08910_001,GSMUA_Achr10G25430_001,GSMUA_Achr8G31410_001,GSMUA_Achr6G12090_001,GSMUA_Achr11G26270_001,GSMUA_Achr1G06880_001,GSMUA_Achr5G19180_001,GSMUA_Achr6G03360_001,GSMUA_Achr9G13110_001,GSMUA_Achr4G06590_001,GSMUA_Achr7G03400_001,GSMUA_Achr6G24170_001,GSMUA_Achr7G09790_001,GSMUA_Achr6G00610_001,GSMUA_Achr9G04490_001,GSMUA_Achr2G05010_001,GSMUA_Achr8G30620_001,G…	-|-|-|-|-|-|-|-|-|-|-|-|-|-|-|-|-|-|-|-|-|-|-|-|-|-|-|-|-|-|-|-|-|-|-|-|-|-|-|-|-|-|-|-|-|-|-|-|-|-|-|-|-|-|-|-|-|-|-|-|-|-|-|-|-|-|-|-|-|-|-|-|-|-|-|-|-|-|-|-|-|-|-|-|-|-|-|-|		GO:0010928	regulation of auxin mediated signaling pathway	biological_process	0.018671	0.60478	2	1903	3	23640	GSMUA_AchrUn_randomG00910_001,GSMUA_Achr3G02630_001	-|-|		GO:0022838	substrate-specific channel activity	molecular_function	0.016414	0.52294	9	903	98	23640	GSMUA_Achr9G06470_001,GSMUA_Achr6G01870_001,GSMUA_Achr6G14330_001,GSMUA_Achr6G26910_001,GSMUA_Achr4G06890_001,GSMUA_Achr4G02110_001,GSMUA_Achr11G21580_001,GSMUA_Achr6G01860_001,GSMUA_Achr6G02920_001	-|-|-|-|-|-|-|-|-|		GO:0042891	antibiotic transport
GO:0042439	ethanolamine-containing compound metabolic process	biological_process	0.023109	0.74013	2	1012	11	23640	GSMUA_AchrUn_randomG07260_001,GSMUA_Achr7G23470_001	-|-|		GO:0006733	oxidoreduction coenzyme metabolic process	biological_process	0.008874	0.28575	24	2173	154	23640	GSMUA_Achr7G24140_001,GSMUA_Achr5G28730_001,GSMUA_Achr4G18530_001,GSMUA_AchrUn_randomG10050_001,GSMUA_Achr5G16270_001,GSMUA_Achr7G07270_001,GSMUA_Achr8G09820_001,GSMUA_Achr3G17170_001,GSMUA_Achr9G04590_001,GSMUA_Achr7G07320_001,GSMUA_Achr3G11780_001,GSMUA_Achr8G22550_001,GSMUA_Achr8G33420_001,GSMUA_AchrUn_randomG12210_001,GSMUA_Achr7G18400_001,GSMUA_Achr1G13990_001,GSMUA_Achr6G36270_001,GSMUA_Ach…	-|-|-|-|-|-|-|-|-|-|-|-|-|-|-|-|-|-|-|-|-|-|-|-|		GO:0005576	extracellular region	cellular_component	0.018863	0.60735	34	1903	294	23640	GSMUA_Achr1G02170_001,GSMUA_Achr1G05200_001,GSMUA_Achr4G02240_001,GSMUA_Achr7G22100_001,GSMUA_Achr2G13240_001,GSMUA_Achr7G11330_001,GSMUA_Achr5G19030_001,GSMUA_Achr9G18920_001,GSMUA_Achr9G13820_001,GSMUA_Achr2G13220_001,GSMUA_Achr8G33370_001,GSMUA_Achr11G01300_001,GSMUA_Achr3G02950_001,GSMUA_Achr4G07780_001,GSMUA_Achr5G10900_001,GSMUA_AchrUn_randomG25410_001,GSMUA_Achr6G03640_001,GSMUA_Achr4G2529…	-|-|-|-|-|-|-|-|-|-|-|-|-|-|-|-|-|-|-|-|-|-|-|-|-|-|-|-|-|-|-|-|-|-|		GO:0008216	spermidine metabolic process	biological_process	0.016419	0.52294	3	903	15	23640	GSMUA_Achr5G24230_001,GSMUA_Achr9G20860_001,GSMUA_Achr2G03250_001	-|-|-|		GO:1901998	toxin transport
GO:0043531	ADP binding	molecular_function	0.023493	0.74824	11	1012	113	23640	GSMUA_Achr1G08700_001,GSMUA_Achr9G19660_001,GSMUA_Achr2G03610_001,GSMUA_Achr6G08580_001,GSMUA_Achr8G30710_001,GSMUA_Achr9G19650_001,GSMUA_Achr3G22300_001,GSMUA_Achr9G12130_001,GSMUA_Achr1G08716_001,GSMUA_Achr9G28030_001,GSMUA_Achr1G14020_001	-|-|-|-|-|-|-|-|-|-|-|		GO:0046148	pigment biosynthetic process	biological_process	0.008922	0.28575	21	2173	128	23640	GSMUA_Achr6G20510_001,GSMUA_Achr3G11780_001,GSMUA_Achr1G10250_001,GSMUA_Achr3G09130_001,GSMUA_Achr7G24300_001,GSMUA_Achr7G18400_001,GSMUA_Achr2G14200_001,GSMUA_Achr1G13990_001,GSMUA_AchrUn_randomG10050_001,GSMUA_Achr6G21710_001,GSMUA_Achr8G06890_001,GSMUA_Achr11G12270_001,GSMUA_Achr8G34370_001,GSMUA_Achr3G30350_001,GSMUA_Achr7G07270_001,GSMUA_Achr11G23360_001,GSMUA_Achr11G23630_001,GSMUA_Achr9G24…	-|-|-|-|-|-|-|-|-|-|-|-|-|-|-|-|-|-|-|-|-|		GO:0009311	oligosaccharide metabolic process	biological_process	0.018999	0.60735	19	1903	141	23640	GSMUA_Achr9G21240_001,GSMUA_Achr7G18400_001,GSMUA_Achr3G04930_001,GSMUA_Achr9G17960_001,GSMUA_Achr4G24850_001,GSMUA_Achr4G23600_001,GSMUA_Achr2G21870_001,GSMUA_Achr6G12310_001,GSMUA_Achr7G11700_001,GSMUA_Achr3G11780_001,GSMUA_Achr10G11220_001,GSMUA_Achr9G22510_001,GSMUA_Achr3G13980_001,GSMUA_Achr4G24170_001,GSMUA_Achr10G29290_001,GSMUA_AchrUn_randomG10050_001,GSMUA_AchrUn_randomG12210_001,GSMUA_A…	-|-|-|-|-|-|-|-|-|-|-|-|-|-|-|-|-|-|-|		GO:0008295	spermidine biosynthetic process	biological_process	0.016419	0.52294	3	903	15	23640	GSMUA_Achr5G24230_001,GSMUA_Achr9G20860_001,GSMUA_Achr2G03250_001	-|-|-|		GO:0046351	disaccharide biosynthetic process
GO:0019003	GDP binding	molecular_function	0.023973	0.75927	1	1012	1	23640	GSMUA_Achr10G18930_001	-|		GO:0016052	carbohydrate catabolic process	biological_process	0.0091823	0.29245	45	2173	335	23640	GSMUA_AchrUn_randomG17810_001,GSMUA_Achr2G12250_001,GSMUA_Achr3G26710_001,GSMUA_Achr10G08490_001,GSMUA_Achr7G11550_001,GSMUA_Achr6G28260_001,GSMUA_Achr6G13430_001,GSMUA_Achr5G00330_001,GSMUA_Achr3G18270_001,GSMUA_Achr10G28640_001,GSMUA_Achr1G13990_001,GSMUA_AchrUn_randomG12210_001,GSMUA_Achr5G25490_001,GSMUA_Achr8G09820_001,GSMUA_Achr11G18370_001,GSMUA_Achr7G07320_001,GSMUA_Achr7G07270_001,GSMUA_…	-|-|-|-|-|-|-|-|-|-|-|-|-|-|-|-|-|-|-|-|-|-|-|-|-|-|-|-|-|-|-|-|-|-|-|-|-|-|-|-|-|-|-|-|-|		GO:0046034	ATP metabolic process	biological_process	0.01929	0.60735	28	1903	230	23640	GSMUA_Achr8G29860_001,GSMUA_Achr10G27930_001,GSMUA_Achr6G34530_001,GSMUA_Achr1G08030_001,GSMUA_AchrUn_randomG17460_001,GSMUA_Achr2G06780_001,GSMUA_Achr3G27910_001,GSMUA_Achr10G24410_001,GSMUA_Achr2G07900_001,GSMUA_Achr9G16700_001,GSMUA_Achr5G25430_001,GSMUA_Achr10G28510_001,GSMUA_Achr9G08630_001,GSMUA_Achr3G26770_001,GSMUA_Achr7G00490_001,GSMUA_Achr6G33280_001,GSMUA_Achr8G02140_001,GSMUA_Achr7G05…	-|-|-|-|-|-|-|-|-|-|-|-|-|-|-|-|-|-|-|-|-|-|-|-|-|-|-|-|		GO:0019363	pyridine nucleotide biosynthetic process	biological_process	0.017187	0.54418	3	903	14	23640	GSMUA_Achr3G08590_001,GSMUA_Achr3G17170_001,GSMUA_Achr10G20370_001	-|-|-|		GO:0016998	cell wall macromolecule catabolic process
GO:0008324	cation transmembrane transporter activity	molecular_function	0.025354	0.79476	26	1012	441	23640	GSMUA_Achr2G09100_001,GSMUA_Achr11G26270_001,GSMUA_Achr6G09190_001,GSMUA_Achr5G12640_001,GSMUA_Achr10G08490_001,GSMUA_Achr1G07500_001,GSMUA_Achr4G10650_001,GSMUA_Achr10G24410_001,GSMUA_Achr6G09720_001,GSMUA_Achr11G17230_001,GSMUA_Achr9G03490_001,GSMUA_Achr2G05010_001,GSMUA_Achr8G12690_001,GSMUA_Achr3G11410_001,GSMUA_Achr5G22660_001,GSMUA_Achr7G25650_001,GSMUA_Achr4G30710_001,GSMUA_Achr4G15260_001…	-|-|-|-|-|-|-|-|-|-|-|-|-|-|-|-|-|-|-|-|-|-|-|-|-|-|		GO:0010275	NAD(P)H dehydrogenase complex assembly	biological_process	0.0093249	0.29534	2	2173	2	23640	GSMUA_Achr6G34960_001,GSMUA_Achr6G35230_001	-|-|		GO:0016053	organic acid biosynthetic process	biological_process	0.019567	0.60735	57	1903	536	23640	GSMUA_AchrUn_randomG29190_001,GSMUA_Achr5G04170_001,GSMUA_Achr7G12310_001,GSMUA_Achr9G02430_001,GSMUA_Achr1G11410_001,GSMUA_Achr6G25110_001,GSMUA_Achr10G08490_001,GSMUA_Achr5G18480_001,GSMUA_AchrUn_randomG23340_001,GSMUA_Achr3G05890_001,GSMUA_Achr3G00990_001,GSMUA_Achr9G03510_001,GSMUA_AchrUn_randomG14840_001,GSMUA_Achr8G22550_001,GSMUA_Achr6G21410_001,GSMUA_Achr1G11910_001,GSMUA_Achr10G14700_001…	-|-|-|-|-|-|-|-|-|-|-|-|-|-|-|-|-|-|-|-|-|-|-|-|-|-|-|-|-|-|-|-|-|-|-|-|-|-|-|-|-|-|-|-|-|-|-|-|-|-|-|-|-|-|-|-|-|		GO:0072511	divalent inorganic cation transport	biological_process	0.017323	0.54418	8	903	84	23640	GSMUA_Achr9G17740_001,GSMUA_Achr7G18400_001,GSMUA_Achr3G29210_001,GSMUA_Achr8G03230_001,GSMUA_Achr4G06590_001,GSMUA_Achr7G25650_001,GSMUA_Achr11G04670_001,GSMUA_Achr6G28670_001	-|-|-|-|-|-|-|-|		GO:0010309	acireductone dioxygenase [iron(II)-requiring] activity
GO:0009521	photosystem	cellular_component	0.025509	0.79476	9	1012	83	23640	GSMUA_Achr9G26220_001,GSMUA_Achr2G11690_001,GSMUA_Achr7G13020_001,GSMUA_Achr9G26150_001,GSMUA_AchrUn_randomG00540_001,GSMUA_Achr4G01550_001,GSMUA_Achr7G07610_001,GSMUA_Achr5G09230_001,GSMUA_Achr6G06290_001	-|-|-|-|-|-|-|-|-|		GO:0019898	extrinsic to membrane	cellular_component	0.0093769	0.29535	8	2173	34	23640	GSMUA_AchrUn_randomG10050_001,GSMUA_Achr8G20930_001,GSMUA_Achr4G01550_001,GSMUA_Achr9G24750_001,GSMUA_Achr7G02470_001,GSMUA_Achr10G08620_001,GSMUA_Achr9G26150_001,GSMUA_Achr9G19900_001	-|-|-|-|-|-|-|-|		GO:0046394	carboxylic acid biosynthetic process	biological_process	0.019567	0.60735	57	1903	536	23640	GSMUA_Achr9G26220_001,GSMUA_Achr3G09130_001,GSMUA_Achr7G27390_001,GSMUA_Achr6G07010_001,GSMUA_Achr2G08980_001,GSMUA_Achr5G15120_001,GSMUA_Achr7G13840_001,GSMUA_Achr5G03950_001,GSMUA_Achr3G11780_001,GSMUA_Achr3G08470_001,GSMUA_AchrUn_randomG04500_001,GSMUA_Achr5G18560_001,GSMUA_Achr10G26550_001,GSMUA_Achr9G17480_001,GSMUA_Achr5G20640_001,GSMUA_Achr2G13890_001,GSMUA_Achr4G10190_001,GSMUA_Achr2G1368…	-|-|-|-|-|-|-|-|-|-|-|-|-|-|-|-|-|-|-|-|-|-|-|-|-|-|-|-|-|-|-|-|-|-|-|-|-|-|-|-|-|-|-|-|-|-|-|-|-|-|-|-|-|-|-|-|-|		GO:0015267	channel activity	molecular_function	0.017468	0.54418	9	903	99	23640	GSMUA_Achr11G21580_001,GSMUA_Achr4G02110_001,GSMUA_Achr6G26910_001,GSMUA_Achr4G06890_001,GSMUA_Achr6G14330_001,GSMUA_Achr9G06470_001,GSMUA_Achr6G01870_001,GSMUA_Achr6G02920_001,GSMUA_Achr6G01860_001	-|-|-|-|-|-|-|-|-|		GO:0050801	ion homeostasis
GO:0080048	GDP-D-glucose phosphorylase activity	molecular_function	0.025568	0.79476	2	1012	6	23640	GSMUA_Achr6G17590_001,GSMUA_Achr6G12830_001	-|-|		GO:0010105	negative regulation of ethylene mediated signaling pathway	biological_process	0.0095311	0.29692	2	2173	2	23640	GSMUA_Achr4G08800_001,GSMUA_Achr1G23390_001	-|-|		GO:0015238	drug transmembrane transporter activity	molecular_function	0.019643	0.60735	9	1903	51	23640	GSMUA_Achr11G13300_001,GSMUA_Achr6G00360_001,GSMUA_Achr9G26370_001,GSMUA_Achr4G19690_001,GSMUA_Achr2G13840_001,GSMUA_Achr4G05060_001,GSMUA_Achr1G15340_001,GSMUA_Achr7G11770_001,GSMUA_Achr3G29080_001	-|-|-|-|-|-|-|-|-|		GO:0022803	passive transmembrane transporter activity	molecular_function	0.017468	0.54418	9	903	99	23640	GSMUA_Achr11G21580_001,GSMUA_Achr4G02110_001,GSMUA_Achr6G14330_001,GSMUA_Achr4G06890_001,GSMUA_Achr6G26910_001,GSMUA_Achr9G06470_001,GSMUA_Achr6G01870_001,GSMUA_Achr6G02920_001,GSMUA_Achr6G01860_001	-|-|-|-|-|-|-|-|-|		GO:0035250	UDP-galactosyltransferase activity
GO:0016229	steroid dehydrogenase activity	molecular_function	0.025651	0.79476	3	1012	14	23640	GSMUA_Achr5G03490_001,GSMUA_Achr4G16990_001,GSMUA_Achr3G03360_001	-|-|-|		GO:0070298	negative regulation of phosphorelay signal transduction system	biological_process	0.0095311	0.29692	2	2173	2	23640	GSMUA_Achr1G23390_001,GSMUA_Achr4G08800_001	-|-|		GO:0009414	response to water deprivation	biological_process	0.019887	0.60735	8	1903	43	23640	GSMUA_Achr4G32600_001,GSMUA_Achr2G12530_001,GSMUA_Achr4G10190_001,GSMUA_AchrUn_randomG23340_001,GSMUA_Achr8G05970_001,GSMUA_Achr10G22450_001,GSMUA_Achr10G11220_001,GSMUA_Achr3G11780_001	-|-|-|-|-|-|-|-|		GO:0009916	alternative oxidase activity	molecular_function	0.017608	0.54556	2	903	6	23640	GSMUA_Achr6G01170_001,GSMUA_Achr5G03810_001	-|-|		GO:0047216	inositol 3-alpha-galactosyltransferase activity
GO:0009705	plant-type vacuole membrane	cellular_component	0.026422	0.81144	2	1012	7	23640	GSMUA_Achr1G25450_001,GSMUA_Achr3G32370_001	-|-|		GO:0009814	defense response, incompatible interaction	biological_process	0.0098114	0.30133	9	2173	39	23640	GSMUA_Achr1G19750_001,GSMUA_Achr8G22550_001,GSMUA_Achr8G33420_001,GSMUA_Achr7G00450_001,GSMUA_Achr1G13990_001,GSMUA_Achr1G17960_001,GSMUA_Achr8G19130_001,GSMUA_Achr3G17410_001,GSMUA_Achr10G08490_001	-|-|-|-|-|-|-|-|-|		GO:0072329	monocarboxylic acid catabolic process	biological_process	0.020058	0.60735	9	1903	51	23640	GSMUA_Achr7G21960_001,GSMUA_Achr6G06370_001,GSMUA_Achr10G01120_001,GSMUA_Achr4G19360_001,GSMUA_Achr3G22570_001,GSMUA_Achr2G22160_001,GSMUA_Achr4G06750_001,GSMUA_Achr8G21130_001,GSMUA_Achr11G15050_001	-|-|-|-|-|-|-|-|-|		GO:0000041	transition metal ion transport	biological_process	0.017777	0.54783	6	903	56	23640	GSMUA_Achr4G18000_001,GSMUA_Achr11G10730_001,GSMUA_Achr8G31410_001,GSMUA_Achr11G23780_001,GSMUA_Achr4G18720_001,GSMUA_Achr5G29460_001	-|-|-|-|-|-|		GO:0044281	small molecule metabolic process
GO:1901605	alpha-amino acid metabolic process	biological_process	0.02668	0.81144	22	1012	354	23640	GSMUA_Achr5G18560_001,GSMUA_Achr6G21410_001,GSMUA_Achr4G07780_001,GSMUA_Achr8G30880_001,GSMUA_Achr4G22700_001,GSMUA_Achr9G02430_001,GSMUA_Achr2G13890_001,GSMUA_AchrUn_randomG29190_001,GSMUA_Achr9G26220_001,GSMUA_Achr5G03950_001,GSMUA_Achr7G12310_001,GSMUA_Achr7G21790_001,GSMUA_Achr3G02260_001,GSMUA_Achr11G15860_001,GSMUA_Achr9G22790_001,GSMUA_Achr4G21470_001,GSMUA_Achr1G14430_001,GSMUA_Achr1G2122…	-|-|-|-|-|-|-|-|-|-|-|-|-|-|-|-|-|-|-|-|-|-|		GO:0015977	carbon fixation	biological_process	0.0098255	0.30133	4	2173	10	23640	GSMUA_Achr6G26850_001,GSMUA_Achr10G19930_001,GSMUA_Achr6G09710_001,GSMUA_Achr6G14490_001	-|-|-|-|		GO:0003993	acid phosphatase activity	molecular_function	0.020098	0.60735	7	1903	35	23640	GSMUA_Achr4G22380_001,GSMUA_Achr3G09130_001,GSMUA_Achr4G17440_001,GSMUA_Achr8G30780_001,GSMUA_Achr1G20350_001,GSMUA_Achr10G27610_001,GSMUA_Achr3G13260_001	-|-|-|-|-|-|-|		GO:0015711	organic anion transport	biological_process	0.018502	0.56709	9	903	101	23640	GSMUA_Achr4G21730_001,GSMUA_Achr7G07960_001,GSMUA_Achr8G21510_001,GSMUA_Achr9G05000_001,GSMUA_Achr2G14180_001,GSMUA_AchrUn_randomG21370_001,GSMUA_Achr8G31410_001,GSMUA_Achr2G08070_001,GSMUA_Achr10G20280_001	-|-|-|-|-|-|-|-|-|		GO:0051788	response to misfolded protein
GO:0004601	peroxidase activity	molecular_function	0.026759	0.81144	14	1012	158	23640	GSMUA_Achr7G09380_001,GSMUA_Achr4G02020_001,GSMUA_Achr11G23900_001,GSMUA_Achr5G29250_001,GSMUA_Achr7G09390_001,GSMUA_Achr3G06270_001,GSMUA_Achr6G33120_001,GSMUA_Achr10G16040_001,GSMUA_Achr9G11910_001,GSMUA_Achr2G21340_001,GSMUA_Achr10G27870_001,GSMUA_Achr10G15890_001,GSMUA_Achr3G14360_001,GSMUA_Achr6G21530_001	-|-|-|-|-|-|-|-|-|-|-|-|-|-|		GO:0004478	methionine adenosyltransferase activity	molecular_function	0.0098841	0.30133	4	2173	11	23640	GSMUA_Achr7G02130_001,GSMUA_Achr11G26250_001,GSMUA_Achr3G12780_001,GSMUA_Achr5G20990_001	-|-|-|-|		GO:0042742	defense response to bacterium	biological_process	0.020178	0.60735	8	1903	43	23640	GSMUA_Achr8G19130_001,GSMUA_Achr4G32600_001,GSMUA_Achr6G01380_001,GSMUA_Achr4G07780_001,GSMUA_Achr1G23250_001,GSMUA_Achr10G22450_001,GSMUA_Achr6G20510_001,GSMUA_Achr7G20120_001	-|-|-|-|-|-|-|-|		GO:1901615	organic hydroxy compound metabolic process	biological_process	0.01865	0.56859	14	903	189	23640	GSMUA_Achr5G07360_001,GSMUA_Achr5G04350_001,GSMUA_AchrUn_randomG12100_001,GSMUA_Achr6G00150_001,GSMUA_Achr7G24590_001,GSMUA_Achr7G12440_001,GSMUA_Achr3G01420_001,GSMUA_Achr11G04830_001,GSMUA_Achr1G14520_001,GSMUA_Achr7G18880_001,GSMUA_Achr10G06560_001,GSMUA_Achr2G12150_001,GSMUA_Achr9G04260_001,GSMUA_Achr11G25540_001	-|-|-|-|-|-|-|-|-|-|-|-|-|-|		GO:0016020	membrane
GO:0016684	oxidoreductase activity, acting on peroxide as acceptor	molecular_function	0.026759	0.81144	14	1012	158	23640	GSMUA_Achr6G21530_001,GSMUA_Achr9G11910_001,GSMUA_Achr10G27870_001,GSMUA_Achr2G21340_001,GSMUA_Achr3G14360_001,GSMUA_Achr10G15890_001,GSMUA_Achr11G23900_001,GSMUA_Achr5G29250_001,GSMUA_Achr7G09390_001,GSMUA_Achr3G06270_001,GSMUA_Achr10G16040_001,GSMUA_Achr6G33120_001,GSMUA_Achr7G09380_001,GSMUA_Achr4G02020_001	-|-|-|-|-|-|-|-|-|-|-|-|-|-|		GO:0006556	S-adenosylmethionine biosynthetic process	biological_process	0.0098841	0.30133	4	2173	11	23640	GSMUA_Achr7G02130_001,GSMUA_Achr3G12780_001,GSMUA_Achr11G26250_001,GSMUA_Achr5G20990_001	-|-|-|-|		GO:0015291	secondary active transmembrane transporter activity	molecular_function	0.020242	0.60735	22	1903	171	23640	GSMUA_Achr6G03360_001,GSMUA_Achr6G00360_001,GSMUA_Achr9G26370_001,GSMUA_Achr3G25450_001,GSMUA_Achr3G11410_001,GSMUA_Achr5G02510_001,GSMUA_Achr4G05060_001,GSMUA_Achr2G19680_001,GSMUA_Achr3G29080_001,GSMUA_Achr6G34830_001,GSMUA_Achr1G12240_001,GSMUA_Achr10G22450_001,GSMUA_Achr2G19270_001,GSMUA_Achr11G13300_001,GSMUA_Achr11G10630_001,GSMUA_Achr4G19690_001,GSMUA_AchrUn_randomG17880_001,GSMUA_Achr1G15…	-|-|-|-|-|-|-|-|-|-|-|-|-|-|-|-|-|-|-|-|-|-|		GO:1901565	organonitrogen compound catabolic process	biological_process	0.018778	0.56943	28	903	463	23640	GSMUA_Achr10G12620_001,GSMUA_Achr8G26860_001,GSMUA_Achr8G32630_001,GSMUA_Achr5G18560_001,GSMUA_Achr9G02950_001,GSMUA_Achr5G14760_001,GSMUA_Achr10G08000_001,GSMUA_Achr6G29180_001,GSMUA_Achr5G20640_001,GSMUA_Achr6G08450_001,GSMUA_AchrUn_randomG00160_001,GSMUA_Achr9G20860_001,GSMUA_Achr1G09070_001,GSMUA_Achr6G06370_001,GSMUA_Achr1G14530_001,GSMUA_Achr10G30810_001,GSMUA_Achr6G10590_001,GSMUA_Achr2G03…	-|-|-|-|-|-|-|-|-|-|-|-|-|-|-|-|-|-|-|-|-|-|-|-|-|-|-|-|		GO:0016787	hydrolase activity
GO:0010440	stomatal lineage progression	biological_process	0.027924	0.83447	2	1012	7	23640	GSMUA_Achr11G25890_001,GSMUA_Achr4G01390_001	-|-|		GO:0018298	protein-chromophore linkage	biological_process	0.0099979	0.30318	8	2173	37	23640	GSMUA_Achr9G01470_001,GSMUA_Achr7G13020_001,GSMUA_Achr1G08770_001,GSMUA_Achr9G18210_001,GSMUA_Achr10G16240_001,GSMUA_Achr5G09230_001,GSMUA_Achr9G18200_001,GSMUA_Achr4G07890_001	-|-|-|-|-|-|-|-|		GO:0048585	negative regulation of response to stimulus	biological_process	0.02027	0.60735	7	1903	35	23640	GSMUA_Achr8G22550_001,GSMUA_Achr10G22450_001,GSMUA_Achr8G13220_001,GSMUA_Achr7G22140_001,GSMUA_Achr1G11460_001,GSMUA_Achr1G19750_001,GSMUA_Achr10G08490_001	-|-|-|-|-|-|-|		GO:0016667	oxidoreductase activity, acting on a sulfur group of donors	molecular_function	0.019602	0.58954	11	903	149	23640	GSMUA_Achr3G22070_001,GSMUA_Achr11G12620_001,GSMUA_Achr11G15150_001,GSMUA_Achr2G17610_001,GSMUA_Achr11G01670_001,GSMUA_Achr10G15090_001,GSMUA_Achr7G10990_001,GSMUA_Achr2G13890_001,GSMUA_AchrUn_randomG13930_001,GSMUA_Achr5G09930_001,GSMUA_Achr8G22780_001	-|-|-|-|-|-|-|-|-|-|-|		GO:0003756	protein disulfide isomerase activity
GO:0009787	regulation of abscisic acid mediated signaling pathway	biological_process	0.027957	0.83447	2	1012	9	23640	GSMUA_Achr1G23390_001,GSMUA_Achr7G22140_001	-|-|		GO:0046283	anthocyanin-containing compound metabolic process	biological_process	0.0102	0.30681	4	2173	10	23640	GSMUA_Achr11G23630_001,GSMUA_Achr4G19020_001,GSMUA_Achr3G30350_001,GSMUA_Achr7G02290_001	-|-|-|-|		GO:0009250	glucan biosynthetic process	biological_process	0.020341	0.60735	23	1903	181	23640	GSMUA_Achr4G23600_001,GSMUA_Achr7G18400_001,GSMUA_Achr4G14450_001,GSMUA_Achr1G11820_001,GSMUA_Achr8G05340_001,GSMUA_Achr3G03670_001,GSMUA_Achr9G17960_001,GSMUA_Achr4G23520_001,GSMUA_Achr5G16530_001,GSMUA_Achr5G00700_001,GSMUA_Achr9G18830_001,GSMUA_Achr5G16520_001,GSMUA_AchrUn_randomG19470_001,GSMUA_Achr10G11220_001,GSMUA_Achr3G11780_001,GSMUA_Achr4G32600_001,GSMUA_AchrUn_randomG12210_001,GSMUA_Ac…	-|-|-|-|-|-|-|-|-|-|-|-|-|-|-|-|-|-|-|-|-|-|-|		GO:0006099	tricarboxylic acid cycle	biological_process	0.019735	0.58954	5	903	39	23640	GSMUA_Achr10G25410_001,GSMUA_Achr1G20720_001,GSMUA_AchrUn_randomG11210_001,GSMUA_AchrUn_randomG19630_001,GSMUA_Achr6G26850_001	-|-|-|-|-|		GO:0016864	intramolecular oxidoreductase activity, transposing S-S bonds
GO:1901419	regulation of response to alcohol	biological_process	0.027957	0.83447	2	1012	9	23640	GSMUA_Achr1G23390_001,GSMUA_Achr7G22140_001	-|-|		GO:0006559	L-phenylalanine catabolic process	biological_process	0.010301	0.30681	4	2173	10	23640	GSMUA_Achr11G22840_001,GSMUA_Achr1G09070_001,GSMUA_Achr10G00150_001,GSMUA_Achr5G18560_001	-|-|-|-|		GO:0010646	regulation of cell communication	biological_process	0.020406	0.60735	12	1903	77	23640	GSMUA_Achr4G20290_001,GSMUA_Achr5G24180_001,GSMUA_AchrUn_randomG00910_001,GSMUA_Achr5G03930_001,GSMUA_Achr6G26030_001,GSMUA_Achr6G27010_001,GSMUA_Achr4G32470_001,GSMUA_Achr5G25660_001,GSMUA_Achr7G22140_001,GSMUA_Achr3G02630_001,GSMUA_Achr2G12320_001,GSMUA_Achr8G19420_001	-|-|-|-|-|-|-|-|-|-|-|-|		GO:0046943	carboxylic acid transmembrane transporter activity	molecular_function	0.019751	0.58954	5	903	40	23640	GSMUA_AchrUn_randomG21370_001,GSMUA_Achr8G31410_001,GSMUA_Achr2G08070_001,GSMUA_Achr7G07960_001,GSMUA_Achr2G14180_001	-|-|-|-|-|		GO:0016165	linoleate 13S-lipoxygenase activity
GO:0004618	phosphoglycerate kinase activity	molecular_function	0.028443	0.84455	2	1012	6	23640	GSMUA_Achr11G18370_001,GSMUA_Achr5G00330_001	-|-|		GO:1902222	erythrose 4-phosphate/phosphoenolpyruvate family amino acid catabolic process	biological_process	0.010301	0.30681	4	2173	10	23640	GSMUA_Achr11G22840_001,GSMUA_Achr1G09070_001,GSMUA_Achr10G00150_001,GSMUA_Achr5G18560_001	-|-|-|-|		GO:0015399	primary active transmembrane transporter activity	molecular_function	0.020455	0.60735	26	1903	211	23640	GSMUA_Achr1G20640_001,GSMUA_Achr9G16700_001,GSMUA_Achr2G07900_001,GSMUA_Achr5G25430_001,GSMUA_Achr5G08080_001,GSMUA_Achr10G24410_001,GSMUA_Achr3G27910_001,GSMUA_Achr1G26020_001,GSMUA_Achr8G30620_001,GSMUA_Achr8G29860_001,GSMUA_Achr10G27930_001,GSMUA_AchrUn_randomG00150_001,GSMUA_Achr3G11880_001,GSMUA_Achr5G21940_001,GSMUA_Achr4G09980_001,GSMUA_Achr2G05010_001,GSMUA_Achr3G19880_001,GSMUA_Achr7G256…	-|-|-|-|-|-|-|-|-|-|-|-|-|-|-|-|-|-|-|-|-|-|-|-|-|-|		GO:0043648	dicarboxylic acid metabolic process	biological_process	0.020104	0.59695	7	903	69	23640	GSMUA_Achr3G17170_001,GSMUA_Achr5G20640_001,GSMUA_Achr8G30730_001,GSMUA_AchrUn_randomG11210_001,GSMUA_Achr3G31710_001,GSMUA_Achr9G20730_001,GSMUA_Achr3G05610_001	-|-|-|-|-|-|-|		GO:0043248	proteasome assembly
GO:0000097	sulfur amino acid biosynthetic process	biological_process	0.028797	0.85063	8	1012	92	23640	GSMUA_Achr4G21470_001,GSMUA_Achr2G13890_001,GSMUA_Achr9G02430_001,GSMUA_Achr5G05550_001,GSMUA_Achr9G26220_001,GSMUA_Achr7G12310_001,GSMUA_Achr4G22700_001,GSMUA_Achr11G15860_001	-|-|-|-|-|-|-|-|		GO:0043169	cation binding	molecular_function	0.010345	0.30681	374	2173	3694	23640	GSMUA_AchrUn_randomG10050_001,GSMUA_Achr4G28130_001,GSMUA_Achr9G14590_001,GSMUA_Achr11G09250_001,GSMUA_Achr9G26580_001,GSMUA_Achr9G03480_001,GSMUA_Achr7G09390_001,GSMUA_Achr7G19200_001,GSMUA_AchrUn_randomG29190_001,GSMUA_Achr6G33040_001,GSMUA_Achr3G29390_001,GSMUA_Achr9G17280_001,GSMUA_Achr10G14220_001,GSMUA_Achr7G19900_001,GSMUA_AchrUn_randomG23340_001,GSMUA_Achr5G04080_001,GSMUA_Achr4G25770_001…	-|-|-|-|-|-|-|-|-|-|-|-|-|-|-|-|-|-|-|-|-|-|-|-|-|-|-|-|-|-|-|-|-|-|-|-|-|-|-|-|-|-|-|-|-|-|-|-|-|-|-|-|-|-|-|-|-|-|-|-|-|-|-|-|-|-|-|-|-|-|-|-|-|-|-|-|-|-|-|-|-|-|-|-|-|-|-|-|-|-|-|-|-|-|-|-|-|-|-|-|-|-|-|-|-|-|-|-|-|-|-|-|-|-|-|-|-|-|-|-|-|-|-|-|-|-|-|-		GO:0015405	P-P-bond-hydrolysis-driven transmembrane transporter activity	molecular_function	0.020455	0.60735	26	1903	211	23640	GSMUA_Achr11G23220_001,GSMUA_Achr3G09470_001,GSMUA_Achr7G25650_001,GSMUA_Achr4G31840_001,GSMUA_Achr7G00490_001,GSMUA_Achr10G13400_001,GSMUA_Achr8G21510_001,GSMUA_Achr4G15600_001,GSMUA_Achr10G28510_001,GSMUA_Achr3G11880_001,GSMUA_AchrUn_randomG00150_001,GSMUA_Achr4G09980_001,GSMUA_Achr5G21940_001,GSMUA_Achr3G19880_001,GSMUA_Achr2G05010_001,GSMUA_Achr3G27910_001,GSMUA_Achr1G26020_001,GSMUA_Achr10G2…	-|-|-|-|-|-|-|-|-|-|-|-|-|-|-|-|-|-|-|-|-|-|-|-|-|-|		GO:0080048	GDP-D-glucose phosphorylase activity	molecular_function	0.021436	0.6332	2	903	6	23640	GSMUA_Achr10G10830_001,GSMUA_Achr6G17590_001	-|-|		GO:0015399	primary active transmembrane transporter activity
GO:0080135	regulation of cellular response to stress	biological_process	0.02969	0.87248	4	1012	31	23640	GSMUA_Achr6G35090_001,GSMUA_Achr8G22550_001,GSMUA_Achr4G19500_001,GSMUA_Achr10G08490_001	-|-|-|-|		GO:0042273	ribosomal large subunit biogenesis	biological_process	0.010415	0.30681	4	2173	10	23640	GSMUA_Achr3G30340_001,GSMUA_Achr1G19330_001,GSMUA_Achr11G09560_001,GSMUA_AchrUn_randomG05840_001	-|-|-|-|		GO:1901136	carbohydrate derivative catabolic process	biological_process	0.021007	0.61995	41	1903	366	23640	GSMUA_AchrUn_randomG00150_001,GSMUA_Achr4G09980_001,GSMUA_Achr5G03240_001,GSMUA_Achr1G08050_001,GSMUA_Achr10G22340_001,GSMUA_Achr9G02040_001,GSMUA_Achr6G33280_001,GSMUA_Achr1G22130_001,GSMUA_Achr10G28510_001,GSMUA_Achr9G08630_001,GSMUA_Achr5G19050_001,GSMUA_Achr10G18930_001,GSMUA_Achr5G17150_001,GSMUA_AchrUn_randomG04030_001,GSMUA_Achr5G25430_001,GSMUA_Achr2G06780_001,GSMUA_Achr3G26910_001,GSMUA_…	-|-|-|-|-|-|-|-|-|-|-|-|-|-|-|-|-|-|-|-|-|-|-|-|-|-|-|-|-|-|-|-|-|-|-|-|-|-|-|-|-|		GO:0005342	organic acid transmembrane transporter activity	molecular_function	0.021583	0.63425	5	903	41	23640	GSMUA_Achr7G07960_001,GSMUA_Achr2G14180_001,GSMUA_AchrUn_randomG21370_001,GSMUA_Achr2G08070_001,GSMUA_Achr8G31410_001	-|-|-|-|-|		GO:0015405	P-P-bond-hydrolysis-driven transmembrane transporter activity
GO:0016891	endoribonuclease activity, producing 5'-phosphomonoesters	molecular_function	0.029984	0.8766	4	1012	30	23640	GSMUA_Achr10G28110_001,GSMUA_Achr9G16450_001,GSMUA_Achr9G22460_001,GSMUA_Achr10G28120_001	-|-|-|-|		GO:0000041	transition metal ion transport	biological_process	0.010479	0.30681	11	2173	56	23640	GSMUA_Achr4G18000_001,GSMUA_Achr3G11880_001,GSMUA_Achr8G30620_001,GSMUA_Achr5G29460_001,GSMUA_Achr2G11040_001,GSMUA_Achr1G07500_001,GSMUA_Achr8G31410_001,GSMUA_Achr9G04490_001,GSMUA_Achr6G02230_001,GSMUA_Achr5G12290_001,GSMUA_Achr4G18720_001	-|-|-|-|-|-|-|-|-|-|-|		GO:0010598	NAD(P)H dehydrogenase complex (plastoquinone)	cellular_component	0.02127	0.61995	3	1903	8	23640	GSMUA_Achr7G07320_001,GSMUA_Achr6G34960_001,GSMUA_Achr7G18400_001	-|-|-|		GO:0010277	chlorophyllide a oxygenase [overall] activity	molecular_function	0.022061	0.64497	2	903	6	23640	GSMUA_Achr6G18880_001,GSMUA_Achr6G25590_001	-|-|		GO:0048878	chemical homeostasis
GO:0004506	squalene monooxygenase activity	molecular_function	0.030649	0.88526	2	1012	6	23640	GSMUA_Achr8G05080_001,GSMUA_Achr8G05020_001	-|-|		GO:0009595	detection of biotic stimulus	biological_process	0.010494	0.30681	4	2173	10	23640	GSMUA_Achr6G19930_001,GSMUA_Achr1G13990_001,GSMUA_Achr10G08490_001,GSMUA_Achr8G22550_001	-|-|-|-|		GO:0015101	organic cation transmembrane transporter activity	molecular_function	0.021308	0.61995	4	1903	14	23640	GSMUA_Achr11G17230_001,GSMUA_Achr5G28890_001,GSMUA_Achr5G26070_001,GSMUA_Achr8G12690_001	-|-|-|-|		GO:0000015	phosphopyruvate hydratase complex	cellular_component	0.022636	0.65507	2	903	6	23640	GSMUA_Achr1G08270_001,GSMUA_Achr9G14590_001	-|-|		GO:0009735	response to cytokinin stimulus
GO:0031225	anchored to membrane	cellular_component	0.030673	0.88526	5	1012	35	23640	GSMUA_Achr11G15850_001,GSMUA_Achr7G12310_001,GSMUA_Achr6G00490_001,GSMUA_AchrUn_randomG06070_001,GSMUA_Achr10G00200_001	-|-|-|-|-|		GO:0015103	inorganic anion transmembrane transporter activity	molecular_function	0.010554	0.30697	11	2173	53	23640	GSMUA_Achr3G21820_001,GSMUA_Achr6G03360_001,GSMUA_Achr6G07410_001,GSMUA_AchrUn_randomG21590_001,GSMUA_Achr1G12240_001,GSMUA_Achr4G06890_001,GSMUA_Achr1G25450_001,GSMUA_AchrUn_randomG17880_001,GSMUA_AchrUn_randomG07640_001,GSMUA_Achr6G24170_001,GSMUA_Achr7G11690_001	-|-|-|-|-|-|-|-|-|-|-|		GO:0015976	carbon utilization	biological_process	0.021522	0.61995	3	1903	8	23640	GSMUA_Achr7G26920_001,GSMUA_Achr6G27350_001,GSMUA_Achr9G07050_001	-|-|-|		GO:0004634	phosphopyruvate hydratase activity	molecular_function	0.022636	0.65507	2	903	6	23640	GSMUA_Achr9G14590_001,GSMUA_Achr1G08270_001	-|-|		GO:0006950	response to stress
GO:0045430	chalcone isomerase activity	molecular_function	0.030901	0.88526	2	1012	6	23640	GSMUA_Achr11G23630_001,GSMUA_Achr4G16830_001	-|-|		GO:0010243	response to organonitrogen compound	biological_process	0.010742	0.31088	6	2173	21	23640	GSMUA_Achr1G13990_001,GSMUA_AchrUn_randomG14840_001,GSMUA_Achr10G08490_001,GSMUA_Achr8G34240_001,GSMUA_Achr5G06470_001,GSMUA_Achr8G22550_001	-|-|-|-|-|-|		GO:0009800	cinnamic acid biosynthetic process	biological_process	0.021703	0.61995	3	1903	8	23640	GSMUA_Achr5G18560_001,GSMUA_Achr2G00240_001,GSMUA_Achr5G03950_001	-|-|-|		GO:0015696	ammonium transport	biological_process	0.023278	0.66621	3	903	17	23640	GSMUA_Achr11G17230_001,GSMUA_Achr11G02430_001,GSMUA_Achr5G26070_001	-|-|-|		GO:0016835	carbon-oxygen lyase activity
GO:0000325	plant-type vacuole	cellular_component	0.031008	0.88526	2	1012	8	23640	GSMUA_Achr1G25450_001,GSMUA_Achr3G32370_001	-|-|		GO:0016157	sucrose synthase activity	molecular_function	0.010943	0.31509	4	2173	10	23640	GSMUA_Achr7G19810_001,GSMUA_Achr2G21870_001,GSMUA_Achr9G21240_001,GSMUA_Achr3G13980_001	-|-|-|-|		GO:0009803	cinnamic acid metabolic process	biological_process	0.021703	0.61995	3	1903	8	23640	GSMUA_Achr5G18560_001,GSMUA_Achr2G00240_001,GSMUA_Achr5G03950_001	-|-|-|		GO:0009535	chloroplast thylakoid membrane	cellular_component	0.023372	0.66621	8	903	90	23640	GSMUA_Achr3G17600_001,GSMUA_Achr7G18400_001,GSMUA_Achr9G22270_001,GSMUA_AchrUn_randomG12210_001,GSMUA_AchrUn_randomG17810_001,GSMUA_Achr1G27350_001,GSMUA_Achr5G24380_001,GSMUA_Achr11G04670_001	-|-|-|-|-|-|-|-|		GO:0009415	response to water stimulus
GO:0004190	aspartic-type endopeptidase activity	molecular_function	0.031243	0.88526	9	1012	100	23640	GSMUA_Achr3G03100_001,GSMUA_Achr2G16420_001,GSMUA_Achr5G22390_001,GSMUA_Achr1G07390_001,GSMUA_Achr4G01230_001,GSMUA_Achr9G29690_001,GSMUA_Achr7G18850_001,GSMUA_Achr7G16890_001,GSMUA_Achr10G06780_001	-|-|-|-|-|-|-|-|-|		GO:0044724	single-organism carbohydrate catabolic process	biological_process	0.01116	0.31951	41	2173	303	23640	GSMUA_Achr5G28730_001,GSMUA_Achr1G08270_001,GSMUA_Achr7G24140_001,GSMUA_Achr7G07270_001,GSMUA_Achr7G07320_001,GSMUA_Achr8G09820_001,GSMUA_Achr11G18370_001,GSMUA_Achr1G20270_001,GSMUA_Achr3G04430_001,GSMUA_Achr7G21890_001,GSMUA_Achr4G28890_001,GSMUA_Achr1G13990_001,GSMUA_Achr5G25490_001,GSMUA_AchrUn_randomG12210_001,GSMUA_Achr6G13430_001,GSMUA_Achr7G11550_001,GSMUA_Achr3G26710_001,GSMUA_Achr10G084…	-|-|-|-|-|-|-|-|-|-|-|-|-|-|-|-|-|-|-|-|-|-|-|-|-|-|-|-|-|-|-|-|-|-|-|-|-|-|-|-|-|		GO:0045548	phenylalanine ammonia-lyase activity	molecular_function	0.021703	0.61995	3	1903	8	23640	GSMUA_Achr5G18560_001,GSMUA_Achr2G00240_001,GSMUA_Achr5G03950_001	-|-|-|		GO:0055035	plastid thylakoid membrane	cellular_component	0.023372	0.66621	8	903	90	23640	GSMUA_AchrUn_randomG12210_001,GSMUA_Achr5G24380_001,GSMUA_Achr11G04670_001,GSMUA_AchrUn_randomG17810_001,GSMUA_Achr1G27350_001,GSMUA_Achr3G17600_001,GSMUA_Achr9G22270_001,GSMUA_Achr7G18400_001	-|-|-|-|-|-|-|-|		GO:0006865	amino acid transport
GO:0070001	aspartic-type peptidase activity	molecular_function	0.031243	0.88526	9	1012	100	23640	GSMUA_Achr3G03100_001,GSMUA_Achr5G22390_001,GSMUA_Achr2G16420_001,GSMUA_Achr1G07390_001,GSMUA_Achr4G01230_001,GSMUA_Achr9G29690_001,GSMUA_Achr10G06780_001,GSMUA_Achr7G18850_001,GSMUA_Achr7G16890_001	-|-|-|-|-|-|-|-|-|		GO:0072511	divalent inorganic cation transport	biological_process	0.011227	0.31951	15	2173	84	23640	GSMUA_Achr4G32520_001,GSMUA_AchrUn_randomG18720_001,GSMUA_Achr5G08080_001,GSMUA_Achr11G04670_001,GSMUA_Achr11G26270_001,GSMUA_Achr6G28670_001,GSMUA_Achr7G07320_001,GSMUA_Achr8G03230_001,GSMUA_Achr3G29210_001,GSMUA_Achr3G11780_001,GSMUA_Achr9G17740_001,GSMUA_Achr1G07500_001,GSMUA_Achr7G18400_001,GSMUA_Achr4G06590_001,GSMUA_Achr3G05680_001	-|-|-|-|-|-|-|-|-|-|-|-|-|-|-|		GO:0004645	phosphorylase activity	molecular_function	0.021749	0.61995	3	1903	8	23640	GSMUA_Achr6G17590_001,GSMUA_Achr10G10830_001,GSMUA_Achr4G32600_001	-|-|-|		GO:0001071	nucleic acid binding transcription factor activity	molecular_function	0.023631	0.66694	52	903	1081	23640	GSMUA_Achr11G08010_001,GSMUA_Achr8G08000_001,GSMUA_Achr7G24590_001,GSMUA_Achr8G01980_001,GSMUA_Achr10G15290_001,GSMUA_Achr7G05200_001,GSMUA_Achr7G16090_001,GSMUA_Achr9G04270_001,GSMUA_Achr7G25400_001,GSMUA_Achr3G13440_001,GSMUA_Achr3G05800_001,GSMUA_Achr4G24760_001,GSMUA_Achr11G10700_001,GSMUA_Achr2G18390_001,GSMUA_Achr5G05690_001,GSMUA_Achr10G26050_001,GSMUA_Achr10G06050_001,GSMUA_Achr8G25940_00…	-|-|-|-|-|-|-|-|-|-|-|-|-|-|-|-|-|-|-|-|-|-|-|-|-|-|-|-|-|-|-|-|-|-|-|-|-|-|-|-|-|-|-|-|-|-|-|-|-|-|-|-|		GO:0016862	intramolecular oxidoreductase activity, interconverting keto- and enol-groups
GO:0005992	trehalose biosynthetic process	biological_process	0.031367	0.88526	5	1012	38	23640	GSMUA_Achr3G04930_001,GSMUA_Achr5G18070_001,GSMUA_Achr4G24170_001,GSMUA_Achr7G11700_001,GSMUA_Achr7G16310_001	-|-|-|-|-|		GO:0009891	positive regulation of biosynthetic process	biological_process	0.011265	0.31951	23	2173	148	23640	GSMUA_AchrUn_randomG12100_001,GSMUA_Achr6G36270_001,GSMUA_Achr2G12760_001,GSMUA_AchrUn_randomG20800_001,GSMUA_Achr8G00070_001,GSMUA_AchrUn_randomG17810_001,GSMUA_Achr8G33420_001,GSMUA_Achr1G10250_001,GSMUA_Achr1G18290_001,GSMUA_Achr7G26730_001,GSMUA_Achr1G13990_001,GSMUA_Achr9G22460_001,GSMUA_AchrUn_randomG18720_001,GSMUA_Achr7G24590_001,GSMUA_Achr3G02260_001,GSMUA_Achr10G06560_001,GSMUA_AchrUn_r…	-|-|-|-|-|-|-|-|-|-|-|-|-|-|-|-|-|-|-|-|-|-|-|		GO:0007030	Golgi organization	biological_process	0.022004	0.62125	4	1903	14	23640	GSMUA_Achr3G11780_001,GSMUA_Achr8G21130_001,GSMUA_Achr6G20510_001,GSMUA_Achr1G16820_001	-|-|-|-|		GO:0003700	sequence-specific DNA binding transcription factor activity	molecular_function	0.023631	0.66694	52	903	1081	23640	GSMUA_Achr7G15930_001,GSMUA_Achr5G06060_001,GSMUA_Achr6G04510_001,GSMUA_Achr3G21100_001,GSMUA_Achr2G15140_001,GSMUA_Achr11G21630_001,GSMUA_AchrUn_randomG17570_001,GSMUA_Achr9G07230_001,GSMUA_Achr1G19750_001,GSMUA_Achr2G15200_001,GSMUA_Achr7G09680_001,GSMUA_Achr6G30550_001,GSMUA_Achr11G05140_001,GSMUA_Achr5G24570_001,GSMUA_Achr7G05900_001,GSMUA_Achr6G18020_001,GSMUA_Achr6G13630_001,GSMUA_Achr9G145…	-|-|-|-|-|-|-|-|-|-|-|-|-|-|-|-|-|-|-|-|-|-|-|-|-|-|-|-|-|-|-|-|-|-|-|-|-|-|-|-|-|-|-|-|-|-|-|-|-|-|-|-|		GO:0009916	alternative oxidase activity
GO:0009523	photosystem II	cellular_component	0.03183	0.89024	7	1012	60	23640	GSMUA_Achr9G26150_001,GSMUA_Achr4G01550_001,GSMUA_Achr7G07610_001,GSMUA_Achr5G09230_001,GSMUA_Achr6G06290_001,GSMUA_Achr2G11690_001,GSMUA_Achr7G13020_001	-|-|-|-|-|-|-|		GO:0046173	polyol biosynthetic process	biological_process	0.011355	0.32048	7	2173	27	23640	GSMUA_Achr10G06560_001,GSMUA_Achr7G24590_001,GSMUA_Achr1G21570_001,GSMUA_Achr8G19750_001,GSMUA_Achr6G00150_001,GSMUA_AchrUn_randomG12100_001,GSMUA_Achr3G01420_001	-|-|-|-|-|-|-|		GO:0009862	systemic acquired resistance, salicylic acid mediated signaling pathway	biological_process	0.022067	0.62125	4	1903	14	23640	GSMUA_Achr10G08490_001,GSMUA_Achr1G19750_001,GSMUA_Achr8G22550_001,GSMUA_Achr10G22450_001	-|-|-|-|		GO:0016765	transferase activity, transferring alkyl or aryl (other than methyl) groups	molecular_function	0.023964	0.67137	6	903	59	23640	GSMUA_Achr7G02130_001,GSMUA_Achr6G31560_001,GSMUA_Achr7G12720_001,GSMUA_Achr9G20730_001,GSMUA_Achr1G22710_001,GSMUA_Achr9G10050_001	-|-|-|-|-|-|		GO:0019509	L-methionine salvage from methylthioadenosine
GO:0009534	chloroplast thylakoid	cellular_component	0.032012	0.89024	11	1012	137	23640	GSMUA_Achr7G13020_001,GSMUA_Achr11G08930_001,GSMUA_Achr4G31780_001,GSMUA_Achr4G23600_001,GSMUA_Achr6G06810_001,GSMUA_Achr9G26220_001,GSMUA_Achr8G22550_001,GSMUA_Achr6G06290_001,GSMUA_Achr10G08490_001,GSMUA_Achr2G17170_001,GSMUA_AchrUn_randomG18720_001	-|-|-|-|-|-|-|-|-|-|-|		GO:0016165	linoleate 13S-lipoxygenase activity	molecular_function	0.011436	0.32117	5	2173	15	23640	GSMUA_Achr9G19250_001,GSMUA_Achr3G11780_001,GSMUA_Achr9G16020_001,GSMUA_Achr6G25110_001,GSMUA_Achr6G25090_001	-|-|-|-|-|		GO:0090484	drug transporter activity	molecular_function	0.022121	0.62125	9	1903	52	23640	GSMUA_Achr9G26370_001,GSMUA_Achr4G19690_001,GSMUA_Achr11G13300_001,GSMUA_Achr6G00360_001,GSMUA_Achr7G11770_001,GSMUA_Achr3G29080_001,GSMUA_Achr2G13840_001,GSMUA_Achr1G15340_001,GSMUA_Achr4G05060_001	-|-|-|-|-|-|-|-|-|		GO:0006596	polyamine biosynthetic process	biological_process	0.024024	0.67137	3	903	17	23640	GSMUA_Achr5G24230_001,GSMUA_Achr2G03250_001,GSMUA_Achr9G20860_001	-|-|-|		GO:0043102	amino acid salvage
GO:0031976	plastid thylakoid	cellular_component	0.032012	0.89024	11	1012	137	23640	GSMUA_Achr7G13020_001,GSMUA_Achr4G31780_001,GSMUA_Achr11G08930_001,GSMUA_Achr9G26220_001,GSMUA_Achr6G06810_001,GSMUA_Achr4G23600_001,GSMUA_Achr8G22550_001,GSMUA_Achr6G06290_001,GSMUA_Achr10G08490_001,GSMUA_Achr2G17170_001,GSMUA_AchrUn_randomG18720_001	-|-|-|-|-|-|-|-|-|-|-|		GO:0022804	active transmembrane transporter activity	molecular_function	0.011539	0.32248	50	2173	381	23640	GSMUA_Achr4G15600_001,GSMUA_Achr3G11880_001,GSMUA_Achr3G11410_001,GSMUA_Achr1G09950_001,GSMUA_AchrUn_randomG21590_001,GSMUA_Achr8G30620_001,GSMUA_Achr2G05010_001,GSMUA_Achr6G02890_001,GSMUA_Achr3G29080_001,GSMUA_Achr4G06590_001,GSMUA_Achr1G12240_001,GSMUA_Achr5G12290_001,GSMUA_Achr2G13840_001,GSMUA_Achr1G18340_001,GSMUA_Achr5G08080_001,GSMUA_Achr6G03360_001,GSMUA_Achr7G00490_001,GSMUA_Achr8G31410…	-|-|-|-|-|-|-|-|-|-|-|-|-|-|-|-|-|-|-|-|-|-|-|-|-|-|-|-|-|-|-|-|-|-|-|-|-|-|-|-|-|-|-|-|-|-|-|-|-|-|		GO:0016702	oxidoreductase activity, acting on single donors with incorporation of molecular oxygen, incorporation of two atoms of oxygen	molecular_function	0.023073	0.64481	8	1903	44	23640	GSMUA_Achr10G00150_001,GSMUA_Achr6G25090_001,GSMUA_Achr9G16020_001,GSMUA_Achr3G11780_001,GSMUA_Achr3G07870_001,GSMUA_Achr2G08400_001,GSMUA_Achr9G19250_001,GSMUA_Achr6G25110_001	-|-|-|-|-|-|-|-|		GO:0006816	calcium ion transport	biological_process	0.024222	0.67361	4	903	28	23640	GSMUA_Achr7G25650_001,GSMUA_Achr9G17740_001,GSMUA_Achr4G06590_001,GSMUA_Achr3G29210_001	-|-|-|-|		GO:0071267	L-methionine salvage
GO:0008172	S-methyltransferase activity	molecular_function	0.032357	0.89347	2	1012	9	23640	GSMUA_Achr4G22700_001,GSMUA_Achr4G21470_001	-|-|		GO:0015893	drug transport	biological_process	0.01206	0.33375	11	2173	55	23640	GSMUA_Achr2G13840_001,GSMUA_Achr6G24500_001,GSMUA_Achr6G00360_001,GSMUA_Achr11G10360_001,GSMUA_Achr3G29080_001,GSMUA_Achr7G21610_001,GSMUA_Achr8G31410_001,GSMUA_Achr7G11770_001,GSMUA_Achr4G27830_001,GSMUA_Achr1G15340_001,GSMUA_Achr4G19690_001	-|-|-|-|-|-|-|-|-|-|-|		GO:0004620	phospholipase activity	molecular_function	0.023219	0.64572	5	1903	21	23640	GSMUA_AchrUn_randomG07260_001,GSMUA_Achr8G12030_001,GSMUA_Achr5G28270_001,GSMUA_Achr7G23470_001,GSMUA_Achr1G14920_001	-|-|-|-|-|		GO:0004888	transmembrane signaling receptor activity	molecular_function	0.024408	0.67548	4	903	28	23640	GSMUA_Achr6G19930_001,GSMUA_Achr4G02110_001,GSMUA_Achr6G01860_001,GSMUA_Achr6G01870_001	-|-|-|-|		GO:0006511	ubiquitin-dependent protein catabolic process
GO:0042221	response to chemical stimulus	biological_process	0.032441	0.89347	32	1012	581	23640	GSMUA_Achr6G20510_001,GSMUA_AchrUn_randomG07020_001,GSMUA_Achr8G13220_001,GSMUA_Achr7G00450_001,GSMUA_Achr9G26370_001,GSMUA_Achr8G06300_001,GSMUA_Achr5G06470_001,GSMUA_AchrUn_randomG07700_001,GSMUA_Achr10G08490_001,GSMUA_Achr3G30350_001,GSMUA_Achr7G11770_001,GSMUA_Achr7G22140_001,GSMUA_Achr1G15340_001,GSMUA_Achr11G23630_001,GSMUA_AchrUn_randomG00220_001,GSMUA_Achr6G24500_001,GSMUA_Achr1G23390_001…	-|-|-|-|-|-|-|-|-|-|-|-|-|-|-|-|-|-|-|-|-|-|-|-|-|-|-|-|-|-|-|-|		GO:0042493	response to drug	biological_process	0.01206	0.33375	11	2173	55	23640	GSMUA_Achr4G27830_001,GSMUA_Achr7G11770_001,GSMUA_Achr4G19690_001,GSMUA_Achr1G15340_001,GSMUA_Achr6G00360_001,GSMUA_Achr6G24500_001,GSMUA_Achr2G13840_001,GSMUA_Achr8G31410_001,GSMUA_Achr7G21610_001,GSMUA_Achr3G29080_001,GSMUA_Achr11G10360_001	-|-|-|-|-|-|-|-|-|-|-|		GO:0050662	coenzyme binding	molecular_function	0.024107	0.66715	47	1903	434	23640	GSMUA_Achr7G03670_001,GSMUA_Achr5G26440_001,GSMUA_Achr2G18030_001,GSMUA_Achr5G04690_001,GSMUA_Achr7G14420_001,GSMUA_Achr3G23450_001,GSMUA_Achr4G10640_001,GSMUA_Achr7G00140_001,GSMUA_Achr7G20570_001,GSMUA_Achr8G33500_001,GSMUA_Achr6G16250_001,GSMUA_Achr8G23060_001,GSMUA_Achr3G08830_001,GSMUA_Achr7G26580_001,GSMUA_Achr4G02040_001,GSMUA_Achr7G00810_001,GSMUA_Achr11G05530_001,GSMUA_Achr2G06980_001,GS…	-|-|-|-|-|-|-|-|-|-|-|-|-|-|-|-|-|-|-|-|-|-|-|-|-|-|-|-|-|-|-|-|-|-|-|-|-|-|-|-|-|-|-|-|-|-|-|		GO:0004871	signal transducer activity	molecular_function	0.024784	0.67929	13	903	179	23640	GSMUA_Achr9G24280_001,GSMUA_Achr4G05170_001,GSMUA_Achr7G26840_001,GSMUA_Achr6G01860_001,GSMUA_Achr2G06760_001,GSMUA_Achr1G22130_001,GSMUA_Achr5G29690_001,GSMUA_Achr4G04970_001,GSMUA_Achr11G23590_001,GSMUA_Achr11G12400_001,GSMUA_Achr6G01870_001,GSMUA_Achr6G19930_001,GSMUA_Achr4G02110_001	-|-|-|-|-|-|-|-|-|-|-|-|-|		GO:1901564	organonitrogen compound metabolic process
GO:0015121	phosphoenolpyruvate:phosphate antiporter activity	molecular_function	0.032756	0.8935	1	1012	1	23640	GSMUA_Achr2G14180_001	-|		GO:0051704	multi-organism process	biological_process	0.0122	0.33467	30	2173	209	23640	GSMUA_Achr3G17410_001,GSMUA_Achr6G20510_001,GSMUA_Achr10G08490_001,GSMUA_Achr4G32600_001,GSMUA_Achr8G00070_001,GSMUA_Achr11G14370_001,GSMUA_Achr3G13770_001,GSMUA_Achr8G19130_001,GSMUA_Achr4G30530_001,GSMUA_Achr6G02230_001,GSMUA_Achr5G07360_001,GSMUA_AchrUn_randomG14840_001,GSMUA_Achr1G13990_001,GSMUA_Achr8G33420_001,GSMUA_Achr8G22550_001,GSMUA_Achr1G19750_001,GSMUA_Achr7G00450_001,GSMUA_Achr6G199…	-|-|-|-|-|-|-|-|-|-|-|-|-|-|-|-|-|-|-|-|-|-|-|-|-|-|-|-|-|-|		GO:0044249	cellular biosynthetic process	biological_process	0.024622	0.67692	406	1903	4632	23640	GSMUA_Achr9G12420_001,GSMUA_Achr1G17800_001,GSMUA_AchrUn_randomG18720_001,GSMUA_Achr6G20510_001,GSMUA_Achr9G19250_001,GSMUA_Achr7G27530_001,GSMUA_Achr7G20730_001,GSMUA_Achr6G20700_001,GSMUA_AchrUn_randomG11250_001,GSMUA_Achr4G10190_001,GSMUA_Achr7G05170_001,GSMUA_Achr2G13680_001,GSMUA_Achr3G22830_001,GSMUA_Achr2G18510_001,GSMUA_Achr5G00470_001,GSMUA_Achr7G23810_001,GSMUA_Achr10G22340_001,GSMUA_Ac…	-|-|-|-|-|-|-|-|-|-|-|-|-|-|-|-|-|-|-|-|-|-|-|-|-|-|-|-|-|-|-|-|-|-|-|-|-|-|-|-|-|-|-|-|-|-|-|-|-|-|-|-|-|-|-|-|-|-|-|-|-|-|-|-|-|-|-|-|-|-|-|-|-|-|-|-|-|-|-|-|-|-|-|-|-|-|-|-|-|-|-|-|-|-|-|-|-|-|-|-|-|-|-|-|-|-|-|-|-|-|-|-|-|-|-|-|-|-|-|-|-|-|-|-|-|-|-|-		GO:0060089	molecular transducer activity	molecular_function	0.024784	0.67929	13	903	179	23640	GSMUA_Achr6G01870_001,GSMUA_Achr11G12400_001,GSMUA_Achr6G19930_001,GSMUA_Achr4G02110_001,GSMUA_Achr6G01860_001,GSMUA_Achr9G24280_001,GSMUA_Achr4G05170_001,GSMUA_Achr7G26840_001,GSMUA_Achr4G04970_001,GSMUA_Achr5G29690_001,GSMUA_Achr11G23590_001,GSMUA_Achr2G06760_001,GSMUA_Achr1G22130_001	-|-|-|-|-|-|-|-|-|-|-|-|-|		GO:0003852	2-isopropylmalate synthase activity
GO:0015714	phosphoenolpyruvate transport	biological_process	0.032756	0.8935	1	1012	1	23640	GSMUA_Achr2G14180_001	-|		GO:0008652	cellular amino acid biosynthetic process	biological_process	0.01221	0.33467	44	2173	331	23640	GSMUA_Achr2G12760_001,GSMUA_Achr4G09860_001,GSMUA_Achr3G24700_001,GSMUA_Achr5G05550_001,GSMUA_Achr3G09130_001,GSMUA_Achr11G15860_001,GSMUA_Achr1G26660_001,GSMUA_Achr3G11780_001,GSMUA_Achr8G21860_001,GSMUA_Achr6G21410_001,GSMUA_Achr10G29540_001,GSMUA_Achr4G21470_001,GSMUA_Achr5G20990_001,GSMUA_Achr8G20930_001,GSMUA_Achr2G03220_001,GSMUA_Achr7G25660_001,GSMUA_Achr3G20250_001,GSMUA_Achr6G20700_001,G…	-|-|-|-|-|-|-|-|-|-|-|-|-|-|-|-|-|-|-|-|-|-|-|-|-|-|-|-|-|-|-|-|-|-|-|-|-|-|-|-|-|-|-|-|		GO:0046700	heterocycle catabolic process	biological_process	0.024731	0.67692	46	1903	423	23640	GSMUA_Achr10G27930_001,GSMUA_AchrUn_randomG17460_001,GSMUA_Achr2G01410_001,GSMUA_Achr1G08030_001,GSMUA_Achr8G14470_001,GSMUA_Achr3G27910_001,GSMUA_Achr4G19360_001,GSMUA_Achr9G16700_001,GSMUA_Achr7G20120_001,GSMUA_Achr3G26770_001,GSMUA_Achr5G01790_001,GSMUA_Achr7G00490_001,GSMUA_Achr1G21000_001,GSMUA_Achr6G01550_001,GSMUA_Achr11G23220_001,GSMUA_Achr9G00290_001,GSMUA_Achr7G05610_001,GSMUA_Achr8G021…	-|-|-|-|-|-|-|-|-|-|-|-|-|-|-|-|-|-|-|-|-|-|-|-|-|-|-|-|-|-|-|-|-|-|-|-|-|-|-|-|-|-|-|-|-|-|		GO:0003747	translation release factor activity	molecular_function	0.025184	0.68369	3	903	17	23640	GSMUA_Achr8G09860_001,GSMUA_Achr5G04020_001,GSMUA_Achr11G05940_001	-|-|-|		GO:0009059	macromolecule biosynthetic process
GO:0005991	trehalose metabolic process	biological_process	0.033433	0.90763	5	1012	39	23640	GSMUA_Achr7G11700_001,GSMUA_Achr7G16310_001,GSMUA_Achr5G18070_001,GSMUA_Achr4G24170_001,GSMUA_Achr3G04930_001	-|-|-|-|-|		GO:0046872	metal ion binding	molecular_function	0.012351	0.33587	371	2173	3675	23640	GSMUA_Achr7G09390_001,GSMUA_Achr6G33040_001,GSMUA_AchrUn_randomG29190_001,GSMUA_Achr7G19200_001,GSMUA_AchrUn_randomG23340_001,GSMUA_Achr5G04080_001,GSMUA_Achr7G19900_001,GSMUA_Achr3G29390_001,GSMUA_Achr9G17280_001,GSMUA_Achr10G14220_001,GSMUA_Achr4G25770_001,GSMUA_AchrUn_randomG10050_001,GSMUA_Achr9G14590_001,GSMUA_Achr11G09250_001,GSMUA_Achr4G28130_001,GSMUA_Achr9G03480_001,GSMUA_Achr9G26580_001…	-|-|-|-|-|-|-|-|-|-|-|-|-|-|-|-|-|-|-|-|-|-|-|-|-|-|-|-|-|-|-|-|-|-|-|-|-|-|-|-|-|-|-|-|-|-|-|-|-|-|-|-|-|-|-|-|-|-|-|-|-|-|-|-|-|-|-|-|-|-|-|-|-|-|-|-|-|-|-|-|-|-|-|-|-|-|-|-|-|-|-|-|-|-|-|-|-|-|-|-|-|-|-|-|-|-|-|-|-|-|-|-|-|-|-|-|-|-|-|-|-|-|-|-|-|-|-|-		GO:0006855	drug transmembrane transport	biological_process	0.024816	0.67692	9	1903	53	23640	GSMUA_Achr3G29080_001,GSMUA_Achr7G11770_001,GSMUA_Achr4G05060_001,GSMUA_Achr2G13840_001,GSMUA_Achr1G15340_001,GSMUA_Achr4G19690_001,GSMUA_Achr9G26370_001,GSMUA_Achr6G00360_001,GSMUA_Achr11G13300_001	-|-|-|-|-|-|-|-|-|		GO:0008079	translation termination factor activity	molecular_function	0.025184	0.68369	3	903	17	23640	GSMUA_Achr5G04020_001,GSMUA_Achr11G05940_001,GSMUA_Achr8G09860_001	-|-|-|		GO:0004333	fumarate hydratase activity
GO:0004611	phosphoenolpyruvate carboxykinase activity	molecular_function	0.033845	0.91446	2	1012	10	23640	GSMUA_Achr10G25410_001,GSMUA_Achr6G14490_001	-|-|		GO:0042440	pigment metabolic process	biological_process	0.012372	0.33587	24	2173	156	23640	GSMUA_Achr4G19020_001,GSMUA_Achr5G28730_001,GSMUA_Achr9G24420_001,GSMUA_Achr7G02290_001,GSMUA_Achr11G23630_001,GSMUA_Achr7G07270_001,GSMUA_Achr3G30350_001,GSMUA_Achr11G23360_001,GSMUA_Achr8G34370_001,GSMUA_Achr11G12270_001,GSMUA_Achr8G06890_001,GSMUA_Achr6G21710_001,GSMUA_Achr7G03610_001,GSMUA_AchrUn_randomG10050_001,GSMUA_Achr2G14200_001,GSMUA_Achr1G13990_001,GSMUA_Achr7G18400_001,GSMUA_Achr7G24…	-|-|-|-|-|-|-|-|-|-|-|-|-|-|-|-|-|-|-|-|-|-|-|-|		GO:0043623	cellular protein complex assembly	biological_process	0.025498	0.69221	32	1903	277	23640	GSMUA_Achr8G22550_001,GSMUA_Achr7G26410_001,GSMUA_Achr7G21960_001,GSMUA_Achr6G06370_001,GSMUA_Achr4G32680_001,GSMUA_Achr5G14830_001,GSMUA_Achr6G34960_001,GSMUA_Achr7G18620_001,GSMUA_Achr7G05610_001,GSMUA_Achr2G22160_001,GSMUA_Achr11G09010_001,GSMUA_Achr10G01120_001,GSMUA_Achr10G08490_001,GSMUA_Achr11G15050_001,GSMUA_Achr4G05920_001,GSMUA_Achr8G03730_001,GSMUA_Achr9G03950_001,GSMUA_Achr2G01410_001…	-|-|-|-|-|-|-|-|-|-|-|-|-|-|-|-|-|-|-|-|-|-|-|-|-|-|-|-|-|-|-|-|		GO:0009056	catabolic process	biological_process	0.025326	0.68429	65	903	1286	23640	GSMUA_Achr9G14590_001,GSMUA_Achr5G10120_001,GSMUA_Achr5G14760_001,GSMUA_Achr7G13640_001,GSMUA_Achr9G24030_001,GSMUA_Achr6G08450_001,GSMUA_Achr3G14360_001,GSMUA_Achr2G01200_001,GSMUA_Achr3G08780_001,GSMUA_Achr6G02240_001,GSMUA_Achr10G21080_001,GSMUA_AchrUn_randomG16320_001,GSMUA_Achr1G08270_001,GSMUA_Achr10G27930_001,GSMUA_Achr10G28510_001,GSMUA_Achr10G12620_001,GSMUA_Achr5G18560_001,GSMUA_Achr3G2…	-|-|-|-|-|-|-|-|-|-|-|-|-|-|-|-|-|-|-|-|-|-|-|-|-|-|-|-|-|-|-|-|-|-|-|-|-|-|-|-|-|-|-|-|-|-|-|-|-|-|-|-|-|-|-|-|-|-|-|-|-|-|-|-|-|		GO:0006106	fumarate metabolic process
GO:0004620	phospholipase activity	molecular_function	0.034398	0.92503	3	1012	21	23640	GSMUA_Achr5G28270_001,GSMUA_Achr7G23470_001,GSMUA_AchrUn_randomG07260_001	-|-|-|		GO:0043085	positive regulation of catalytic activity	biological_process	0.012574	0.33812	12	2173	62	23640	GSMUA_Achr8G22550_001,GSMUA_AchrUn_randomG12210_001,GSMUA_Achr5G28730_001,GSMUA_Achr9G19900_001,GSMUA_Achr10G29290_001,GSMUA_Achr9G02320_001,GSMUA_Achr3G05340_001,GSMUA_Achr6G26770_001,GSMUA_Achr3G18270_001,GSMUA_Achr9G30810_001,GSMUA_AchrUn_randomG18720_001,GSMUA_AchrUn_randomG17810_001	-|-|-|-|-|-|-|-|-|-|-|-|		GO:0015935	small ribosomal subunit	cellular_component	0.025819	0.69435	8	1903	45	23640	GSMUA_Achr8G30200_001,GSMUA_Achr7G06490_001,GSMUA_Achr7G20730_001,GSMUA_Achr5G25340_001,GSMUA_Achr10G07430_001,GSMUA_Achr2G23030_001,GSMUA_Achr5G22230_001,GSMUA_Achr1G21820_001	-|-|-|-|-|-|-|-|		GO:0009579	thylakoid	cellular_component	0.025605	0.68819	16	903	254	23640	GSMUA_Achr1G08770_001,GSMUA_Achr3G17600_001,GSMUA_Achr8G06890_001,GSMUA_Achr9G26150_001,GSMUA_Achr7G18400_001,GSMUA_Achr11G23360_001,GSMUA_Achr4G29280_001,GSMUA_Achr9G22270_001,GSMUA_Achr9G18200_001,GSMUA_Achr8G28250_001,GSMUA_AchrUn_randomG12210_001,GSMUA_Achr1G27350_001,GSMUA_AchrUn_randomG17810_001,GSMUA_Achr5G24380_001,GSMUA_Achr11G04670_001,GSMUA_Achr9G18210_001	-|-|-|-|-|-|-|-|-|-|-|-|-|-|-|-|		GO:0045239	tricarboxylic acid cycle enzyme complex
GO:0008233	peptidase activity	molecular_function	0.035211	0.94243	31	1012	553	23640	GSMUA_Achr9G29690_001,GSMUA_Achr5G07980_001,GSMUA_Achr11G01090_001,GSMUA_Achr8G29460_001,GSMUA_Achr7G16890_001,GSMUA_Achr7G18850_001,GSMUA_Achr2G16420_001,GSMUA_Achr5G22390_001,GSMUA_AchrUn_randomG06040_001,GSMUA_Achr3G25740_001,GSMUA_Achr4G01230_001,GSMUA_Achr1G07390_001,GSMUA_Achr6G35860_001,GSMUA_Achr4G15720_001,GSMUA_Achr6G22150_001,GSMUA_Achr5G01150_001,GSMUA_Achr1G27320_001,GSMUA_Achr1G2814…	-|-|-|-|-|-|-|-|-|-|-|-|-|-|-|-|-|-|-|-|-|-|-|-|-|-|-|-|-|-|-|		GO:0044093	positive regulation of molecular function	biological_process	0.012574	0.33812	12	2173	62	23640	GSMUA_AchrUn_randomG12210_001,GSMUA_Achr8G22550_001,GSMUA_Achr9G19900_001,GSMUA_Achr10G29290_001,GSMUA_Achr9G02320_001,GSMUA_Achr5G28730_001,GSMUA_Achr6G26770_001,GSMUA_AchrUn_randomG18720_001,GSMUA_Achr9G30810_001,GSMUA_Achr3G18270_001,GSMUA_Achr3G05340_001,GSMUA_AchrUn_randomG17810_001	-|-|-|-|-|-|-|-|-|-|-|-|		GO:0015698	inorganic anion transport	biological_process	0.025938	0.69435	13	1903	89	23640	GSMUA_AchrUn_randomG17880_001,GSMUA_Achr3G25450_001,GSMUA_Achr1G25450_001,GSMUA_Achr10G22450_001,GSMUA_Achr6G03360_001,GSMUA_Achr6G07410_001,GSMUA_Achr11G17230_001,GSMUA_Achr6G24170_001,GSMUA_Achr1G12240_001,GSMUA_Achr8G12690_001,GSMUA_Achr5G26070_001,GSMUA_Achr5G28890_001,GSMUA_AchrUn_randomG07020_001	-|-|-|-|-|-|-|-|-|-|-|-|-|		GO:0043167	ion binding	molecular_function	0.025712	0.68819	302	903	7123	23640	GSMUA_Achr6G17460_001,GSMUA_Achr9G22520_001,GSMUA_Achr8G30730_001,GSMUA_Achr4G01310_001,GSMUA_Achr11G01160_001,GSMUA_Achr9G09870_001,GSMUA_Achr3G00990_001,GSMUA_Achr4G17530_001,GSMUA_Achr11G21520_001,GSMUA_Achr6G29180_001,GSMUA_Achr2G20800_001,GSMUA_Achr9G05000_001,GSMUA_Achr3G23790_001,GSMUA_Achr8G19130_001,GSMUA_Achr5G22660_001,GSMUA_Achr7G14740_001,GSMUA_Achr6G10590_001,GSMUA_Achr11G24320_001,…	-|-|-|-|-|-|-|-|-|-|-|-|-|-|-|-|-|-|-|-|-|-|-|-|-|-|-|-|-|-|-|-|-|-|-|-|-|-|-|-|-|-|-|-|-|-|-|-|-|-|-|-|-|-|-|-|-|-|-|-|-|-|-|-|-|-|-|-|-|-|-|-|-|-|-|-|-|-|-|-|-|-|-|-|-|-|-|-|-|-|-|-|-|-|-|-|-|-|-|-|-|-|-|-|-|-|-|-|-|-|-|-|-|-|-|-|-|-|-|-|-|-|-|-|-|-|-|-		GO:0019941	modification-dependent protein catabolic process
GO:0016209	antioxidant activity	molecular_function	0.036158	0.96326	15	1012	184	23640	GSMUA_Achr11G23900_001,GSMUA_Achr5G29250_001,GSMUA_Achr7G09390_001,GSMUA_Achr3G06270_001,GSMUA_Achr6G33120_001,GSMUA_Achr10G16040_001,GSMUA_Achr7G09380_001,GSMUA_Achr4G02020_001,GSMUA_Achr6G21530_001,GSMUA_AchrUn_randomG25460_001,GSMUA_Achr9G11910_001,GSMUA_Achr2G21340_001,GSMUA_Achr10G27870_001,GSMUA_Achr3G14360_001,GSMUA_Achr10G15890_001	-|-|-|-|-|-|-|-|-|-|-|-|-|-|-|		GO:0009073	aromatic amino acid family biosynthetic process	biological_process	0.013061	0.34897	14	2173	78	23640	GSMUA_Achr5G18480_001,GSMUA_Achr8G33420_001,GSMUA_Achr7G12720_001,GSMUA_Achr2G03220_001,GSMUA_Achr8G33150_001,GSMUA_Achr3G24700_001,GSMUA_Achr6G36270_001,GSMUA_Achr11G00050_001,GSMUA_Achr8G21860_001,GSMUA_AchrUn_randomG20800_001,GSMUA_Achr4G09860_001,GSMUA_Achr2G12760_001,GSMUA_Achr3G05610_001,GSMUA_Achr6G35230_001	-|-|-|-|-|-|-|-|-|-|-|-|-|-|		GO:0016701	oxidoreductase activity, acting on single donors with incorporation of molecular oxygen	molecular_function	0.025942	0.69435	10	1903	62	23640	GSMUA_Achr9G19250_001,GSMUA_Achr10G24620_001,GSMUA_Achr6G25110_001,GSMUA_Achr9G16020_001,GSMUA_Achr4G08230_001,GSMUA_Achr10G00150_001,GSMUA_Achr6G25090_001,GSMUA_Achr2G08400_001,GSMUA_Achr3G11780_001,GSMUA_Achr3G07870_001	-|-|-|-|-|-|-|-|-|-|		GO:0006631	fatty acid metabolic process	biological_process	0.025968	0.69179	16	903	241	23640	GSMUA_Achr6G06370_001,GSMUA_Achr9G28630_001,GSMUA_Achr10G01120_001,GSMUA_Achr6G25080_001,GSMUA_Achr8G06890_001,GSMUA_Achr7G08410_001,GSMUA_Achr4G28080_001,GSMUA_Achr6G25090_001,GSMUA_Achr6G25100_001,GSMUA_Achr3G01530_001,GSMUA_Achr11G21520_001,GSMUA_Achr8G12220_001,GSMUA_Achr9G19250_001,GSMUA_Achr10G26550_001,GSMUA_Achr3G00990_001,GSMUA_Achr1G11910_001	-|-|-|-|-|-|-|-|-|-|-|-|-|-|-|-|		GO:0006879	cellular iron ion homeostasis
GO:0004645	phosphorylase activity	molecular_function	0.036831	0.97021	2	1012	8	23640	GSMUA_Achr6G17590_001,GSMUA_Achr6G12830_001	-|-|		GO:0003674	molecular_function	molecular_function	0.013185	0.34897	1931	2173	20644	23640	GSMUA_Achr9G07230_001,GSMUA_Achr9G05220_001,GSMUA_Achr8G27010_001,GSMUA_Achr10G14640_001,GSMUA_Achr9G23460_001,GSMUA_Achr11G22510_001,GSMUA_AchrUn_randomG14270_001,GSMUA_Achr4G13180_001,GSMUA_Achr3G10830_001,GSMUA_Achr10G22730_001,GSMUA_Achr3G10120_001,GSMUA_Achr8G15270_001,GSMUA_Achr6G28760_001,GSMUA_AchrUn_randomG22730_001,GSMUA_Achr6G06140_001,GSMUA_Achr10G22520_001,GSMUA_Achr4G28960_001,GSMUA…			GO:0072523	purine-containing compound catabolic process	biological_process	0.026125	0.69597	37	1903	329	23640	GSMUA_Achr9G02950_001,GSMUA_Achr2G04190_001,GSMUA_Achr1G14580_001,GSMUA_Achr5G14830_001,GSMUA_Achr1G05220_001,GSMUA_Achr10G18910_001,GSMUA_Achr3G26770_001,GSMUA_Achr5G01790_001,GSMUA_Achr7G00490_001,GSMUA_Achr6G01550_001,GSMUA_Achr11G23220_001,GSMUA_Achr9G00290_001,GSMUA_Achr8G02140_001,GSMUA_Achr7G05610_001,GSMUA_Achr9G16700_001,GSMUA_Achr10G27930_001,GSMUA_AchrUn_randomG17460_001,GSMUA_Achr1G08…	-|-|-|-|-|-|-|-|-|-|-|-|-|-|-|-|-|-|-|-|-|-|-|-|-|-|-|-|-|-|-|-|-|-|-|-|-|		GO:0008514	organic anion transmembrane transporter activity	molecular_function	0.026217	0.69289	5	903	43	23640	GSMUA_Achr8G31410_001,GSMUA_Achr2G08070_001,GSMUA_AchrUn_randomG21370_001,GSMUA_Achr7G07960_001,GSMUA_Achr2G14180_001	-|-|-|-|-|		GO:0030686	90S preribosome
GO:0044434	chloroplast part	cellular_component	0.037061	0.97021	21	1012	362	23640	GSMUA_Achr6G06290_001,GSMUA_Achr6G13640_001,GSMUA_Achr2G17170_001,GSMUA_Achr4G32360_001,GSMUA_Achr10G08490_001,GSMUA_Achr4G07780_001,GSMUA_Achr6G06810_001,GSMUA_Achr11G08930_001,GSMUA_Achr6G34960_001,GSMUA_Achr11G23360_001,GSMUA_Achr2G14180_001,GSMUA_Achr8G22550_001,GSMUA_Achr9G00010_001,GSMUA_AchrUn_randomG18720_001,GSMUA_Achr4G31280_001,GSMUA_Achr11G06640_001,GSMUA_Achr6G29790_001,GSMUA_Achr7G1…	-|-|-|-|-|-|-|-|-|-|-|-|-|-|-|-|-|-|-|-|-|		hr8G12900_001,GSMUA_Achr1G21550_001,GSMUA_Achr9G24280_001,GSMUA_Achr1G15650_001,GSMUA_Achr6G30080_001,GSMUA_Achr4G22380_001,GSMUA_Achr9G16450_001,GSMUA_Achr6G00610_001,GSMUA_Achr1G19750_001,GSMUA_Achr5G07270_001,GSMUA_Achr10G15090_001,GSMUA_Achr1G09950_001,GSMUA_Achr10G20170_001,GSMUA_Achr3G13770_001,GSMUA_Achr5G20530_001,GSMUA_Achr2G12250_001,GSMUA_Achr10G10710_001,GSMUA_AchrUn_randomG25220_001,…	-|-|-|-|-|-|-|-|-|-|-|-|-|-|-|-|-|-|-|-|-|-|-|-|-|-|-|-|-|-|-|-|-|-|-|-|-|-|-|-|-|-|-|-|-|-|-|-|-|-|-|-|-|-|-|-|-|-|-|-|-|-|-|-|-|-|-|-|-|-|-|-|-|-|-|-|-|-|-|-|-|-|-|-|-|-|-|-|-|-|-|-|-|-|-|-|-|-|-|-|-|-|-|-|-|-|-|-|-|-|-|-|-|-|-|-|-|-|-|-|-|-|-|-|-|-|-|-											GO:0003674	molecular_function	molecular_function	0.026274	0.69669	1689	1903	20644	23640	GSMUA_Achr11G23630_001,GSMUA_Achr7G04190_001,GSMUA_Achr6G07500_001,GSMUA_Achr9G17480_001,GSMUA_Achr5G05940_001,GSMUA_Achr4G26450_001,GSMUA_Achr9G13500_001,GSMUA_Achr9G26280_001,GSMUA_Achr10G28510_001,GSMUA_Achr2G18540_001,GSMUA_Achr11G23570_001,GSMUA_Achr11G16990_001,GSMUA_Achr7G18930_001,GSMUA_Achr4G13040_001,GSMUA_Achr2G14120_001,GSMUA_Achr5G03210_001,GSMUA_Achr11G24080_001,GSMUA_Achr2G22560_00…			GO:0019318	hexose metabolic process	biological_process	0.026252	0.69289	20	903	317	23640	GSMUA_Achr9G14590_001,GSMUA_Achr7G18400_001,GSMUA_Achr8G08990_001,GSMUA_Achr7G02210_001,GSMUA_Achr8G01230_001,GSMUA_Achr7G13640_001,GSMUA_AchrUn_randomG17810_001,GSMUA_Achr11G04670_001,GSMUA_Achr4G03710_001,GSMUA_Achr5G19920_001,GSMUA_AchrUn_randomG12210_001,GSMUA_Achr5G23370_001,GSMUA_Achr1G20270_001,GSMUA_Achr8G01620_001,GSMUA_Achr10G29150_001,GSMUA_Achr7G06660_001,GSMUA_Achr6G27280_001,GSMUA_A…	-|-|-|-|-|-|-|-|-|-|-|-|-|-|-|-|-|-|-|-|		GO:0034457	Mpp10 complex
GO:0006557	S-adenosylmethioninamine biosynthetic process	biological_process	0.0371	0.97021	2	1012	6	23640	GSMUA_Achr3G22890_001,GSMUA_Achr9G13400_001	-|-|		GO:0004867	serine-type endopeptidase inhibitor activity	molecular_function	0.013188	0.34897	3	2173	7	23640	GSMUA_Achr1G05200_001,GSMUA_Achr8G19490_001,GSMUA_Achr5G10900_001	-|-|-|		Achr7G20230_001,GSMUA_Achr10G25880_001,GSMUA_Achr10G25500_001,GSMUA_Achr3G06620_001,GSMUA_Achr6G28750_001,GSMUA_Achr4G23520_001,GSMUA_Achr7G21790_001,GSMUA_Achr3G31290_001,GSMUA_Achr1G01860_001,GSMUA_Achr9G29630_001,GSMUA_Achr4G07040_001,GSMUA_Achr10G11160_001,GSMUA_Achr2G17530_001,GSMUA_Achr3G23870_001,GSMUA_Achr11G12450_001,GSMUA_Achr11G07080_001,GSMUA_Achr9G05260_001,GSMUA_Achr4G24420_001,GSMU…	-|-|-|-|-|-|-|-|-|-|-|-|-|-|-|-|-|-|-|-|-|-|-|-|-|-|-|-|-|-|-|-|-|-|-|-|-|-|-|-|-|-|-|-|-|-|-|-|-|-|-|-|-|-|-|-|-|-|-|-|-|-|-|-|-|-|-|-|-|-|-|-|-|-|-|-|-|-|-|-|-|-|-|-|-|-|-|-|-|-|-|-|-|-|-|-|-|-|-|-|-|-|-|-|-|-|-|-|-|-|-|-|-|-|-|-|-|-|-|-|-|-|-|-|-|-|-|-											GO:0016832	aldehyde-lyase activity	molecular_function	0.027584	0.7237	3	903	17	23640	GSMUA_Achr8G08990_001,GSMUA_Achr5G19920_001,GSMUA_Achr8G01230_001	-|-|-|		GO:0042171	lysophosphatidic acid acyltransferase activity
GO:0046499	S-adenosylmethioninamine metabolic process	biological_process	0.0371	0.97021	2	1012	6	23640	GSMUA_Achr9G13400_001,GSMUA_Achr3G22890_001	-|-|		GO:0004556	alpha-amylase activity	molecular_function	0.013222	0.34897	4	2173	11	23640	GSMUA_Achr1G02230_001,GSMUA_Achr1G02210_001,GSMUA_Achr7G18920_001,GSMUA_Achr3G07190_001	-|-|-|-|		GO:1901606	alpha-amino acid catabolic process	biological_process	0.026594	0.7019	11	1903	71	23640	GSMUA_Achr5G18560_001,GSMUA_Achr2G00240_001,GSMUA_AchrUn_randomG16320_001,GSMUA_Achr10G00150_001,GSMUA_Achr3G23560_001,GSMUA_Achr5G20640_001,GSMUA_Achr3G11780_001,GSMUA_Achr1G14430_001,GSMUA_Achr4G19360_001,GSMUA_Achr5G03950_001,GSMUA_Achr4G07780_001	-|-|-|-|-|-|-|-|-|-|-|		GO:0016758	transferase activity, transferring hexosyl groups	molecular_function	0.027674	0.7237	28	903	503	23640	GSMUA_Achr5G16520_001,GSMUA_Achr6G17590_001,GSMUA_Achr3G01900_001,GSMUA_Achr9G09170_001,GSMUA_Achr6G27280_001,GSMUA_Achr9G24300_001,GSMUA_Achr3G08780_001,GSMUA_Achr7G14830_001,GSMUA_Achr7G15140_001,GSMUA_Achr3G01740_001,GSMUA_Achr4G33340_001,GSMUA_Achr11G23550_001,GSMUA_AchrUn_randomG23890_001,GSMUA_Achr4G17180_001,GSMUA_Achr3G26220_001,GSMUA_Achr4G32770_001,GSMUA_Achr11G01930_001,GSMUA_Achr10G10…	-|-|-|-|-|-|-|-|-|-|-|-|-|-|-|-|-|-|-|-|-|-|-|-|-|-|-|-|		GO:0055081	anion homeostasis
GO:0070011	peptidase activity, acting on L-amino acid peptides	molecular_function	0.03792	0.98712	30	1012	535	23640	GSMUA_Achr8G29460_001,GSMUA_Achr11G01090_001,GSMUA_Achr5G07980_001,GSMUA_Achr7G18850_001,GSMUA_Achr7G16890_001,GSMUA_Achr9G29690_001,GSMUA_Achr4G01230_001,GSMUA_Achr4G15720_001,GSMUA_Achr1G07390_001,GSMUA_Achr6G35860_001,GSMUA_Achr5G22390_001,GSMUA_AchrUn_randomG06040_001,GSMUA_Achr2G16420_001,GSMUA_Achr3G25740_001,GSMUA_Achr10G02870_001,GSMUA_Achr10G06780_001,GSMUA_Achr4G09220_001,GSMUA_Achr6G22…	-|-|-|-|-|-|-|-|-|-|-|-|-|-|-|-|-|-|-|-|-|-|-|-|-|-|-|-|-|-|		GO:0042132	fructose 1,6-bisphosphate 1-phosphatase activity	molecular_function	0.013748	0.36118	3	2173	6	23640	GSMUA_Achr8G07890_001,GSMUA_Achr1G17000_001,GSMUA_Achr11G18240_001	-|-|-|		GO:0004601	peroxidase activity	molecular_function	0.027322	0.7145	20	1903	158	23640	GSMUA_Achr7G15480_001,GSMUA_Achr6G30470_001,GSMUA_Achr9G07960_001,GSMUA_Achr3G02950_001,GSMUA_Achr5G29250_001,GSMUA_Achr6G33120_001,GSMUA_AchrUn_randomG13290_001,GSMUA_Achr7G09380_001,GSMUA_Achr6G21530_001,GSMUA_Achr10G00290_001,GSMUA_Achr10G27870_001,GSMUA_Achr6G08710_001,GSMUA_Achr1G22040_001,GSMUA_Achr3G13770_001,GSMUA_Achr3G06270_001,GSMUA_Achr10G16040_001,GSMUA_Achr7G11330_001,GSMUA_Achr10G2…	-|-|-|-|-|-|-|-|-|-|-|-|-|-|-|-|-|-|-|-|		GO:0009250	glucan biosynthetic process	biological_process	0.028244	0.73414	13	903	181	23640	GSMUA_AchrUn_randomG12210_001,GSMUA_AchrUn_randomG17810_001,GSMUA_Achr11G04670_001,GSMUA_Achr10G11220_001,GSMUA_Achr5G16520_001,GSMUA_AchrUn_randomG23890_001,GSMUA_Achr5G13570_001,GSMUA_Achr1G06140_001,GSMUA_Achr4G32600_001,GSMUA_Achr11G23440_001,GSMUA_Achr3G17600_001,GSMUA_Achr7G18400_001,GSMUA_Achr3G08780_001	-|-|-|-|-|-|-|-|-|-|-|-|-|		GO:0055088	lipid homeostasis
GO:0016706	oxidoreductase activity, acting on paired donors, with incorporation or reduction of molecular oxygen, 2-oxoglutarate as one donor, and incorporation of one atom each of oxygen into both donors	molecular_function	0.038229	0.99065	11	1012	127	23640	GSMUA_Achr9G11880_001,GSMUA_Achr5G09820_001,GSMUA_AchrUn_randomG23790_001,GSMUA_AchrUn_randomG20430_001,GSMUA_Achr6G12910_001,GSMUA_Achr7G18420_001,GSMUA_Achr5G04080_001,GSMUA_Achr2G02770_001,GSMUA_Achr10G16070_001,GSMUA_Achr2G10240_001,GSMUA_Achr10G00230_001	-|-|-|-|-|-|-|-|-|-|-|		GO:0016762	xyloglucan:xyloglucosyl transferase activity	molecular_function	0.013921	0.36405	10	2173	53	23640	GSMUA_AchrUn_randomG06130_001,GSMUA_Achr3G05220_001,GSMUA_Achr8G15560_001,GSMUA_Achr9G13820_001,GSMUA_Achr4G02240_001,GSMUA_Achr9G23610_001,GSMUA_Achr3G26220_001,GSMUA_Achr10G23480_001,GSMUA_Achr5G21880_001,GSMUA_Achr11G17890_001	-|-|-|-|-|-|-|-|-|-|		GO:0016684	oxidoreductase activity, acting on peroxide as acceptor	molecular_function	0.027322	0.7145	20	1903	158	23640	GSMUA_Achr11G25550_001,GSMUA_Achr10G16040_001,GSMUA_Achr7G11330_001,GSMUA_Achr3G06270_001,GSMUA_Achr9G11910_001,GSMUA_Achr10G25880_001,GSMUA_Achr6G08710_001,GSMUA_Achr3G13770_001,GSMUA_Achr1G22040_001,GSMUA_Achr10G00290_001,GSMUA_Achr10G27870_001,GSMUA_AchrUn_randomG13290_001,GSMUA_Achr6G33120_001,GSMUA_Achr7G09380_001,GSMUA_Achr6G21530_001,GSMUA_Achr5G29250_001,GSMUA_Achr3G02950_001,GSMUA_Achr7G…	-|-|-|-|-|-|-|-|-|-|-|-|-|-|-|-|-|-|-|-|		GO:0006006	glucose metabolic process	biological_process	0.02833	0.73414	18	903	280	23640	GSMUA_Achr8G01230_001,GSMUA_Achr9G14590_001,GSMUA_Achr7G18400_001,GSMUA_Achr8G08990_001,GSMUA_Achr7G02210_001,GSMUA_AchrUn_randomG12210_001,GSMUA_Achr7G13640_001,GSMUA_AchrUn_randomG17810_001,GSMUA_Achr11G04670_001,GSMUA_Achr5G19920_001,GSMUA_Achr4G03710_001,GSMUA_Achr8G01620_001,GSMUA_Achr10G29150_001,GSMUA_Achr1G20270_001,GSMUA_Achr1G08270_001,GSMUA_Achr7G06660_001,GSMUA_Achr4G10320_001,GSMUA_A…	-|-|-|-|-|-|-|-|-|-|-|-|-|-|-|-|-|-|		GO:0055089	fatty acid homeostasis
GO:0006779	porphyrin-containing compound biosynthetic process	biological_process	0.038844	1	7	1012	82	23640	GSMUA_Achr2G07670_001,GSMUA_Achr11G25600_001,GSMUA_Achr11G23360_001,GSMUA_Achr4G07780_001,GSMUA_Achr6G06810_001,GSMUA_Achr6G20510_001,GSMUA_Achr6G21710_001	-|-|-|-|-|-|-|		GO:0015075	ion transmembrane transporter activity	molecular_function	0.01405	0.36448	71	2173	579	23640	GSMUA_Achr1G12240_001,GSMUA_Achr5G12290_001,GSMUA_Achr3G11880_001,GSMUA_Achr3G11410_001,GSMUA_Achr7G22120_001,GSMUA_AchrUn_randomG21350_001,GSMUA_Achr10G20280_001,GSMUA_Achr4G31840_001,GSMUA_Achr4G06890_001,GSMUA_Achr3G05680_001,GSMUA_Achr2G05520_001,GSMUA_Achr5G08080_001,GSMUA_Achr1G23010_001,GSMUA_Achr6G09720_001,GSMUA_Achr7G20040_001,GSMUA_Achr5G28890_001,GSMUA_Achr3G29210_001,GSMUA_Achr2G1369…	-|-|-|-|-|-|-|-|-|-|-|-|-|-|-|-|-|-|-|-|-|-|-|-|-|-|-|-|-|-|-|-|-|-|-|-|-|-|-|-|-|-|-|-|-|-|-|-|-|-|-|-|-|-|-|-|-|-|-|-|-|-|-|-|-|-|-|-|-|-|-|		GO:1901701	cellular response to oxygen-containing compound	biological_process	0.028148	0.72969	16	1903	118	23640	GSMUA_Achr10G11220_001,GSMUA_Achr7G22140_001,GSMUA_Achr7G20120_001,GSMUA_Achr10G22450_001,GSMUA_Achr1G03980_001,GSMUA_Achr11G25560_001,GSMUA_Achr8G22550_001,GSMUA_AchrUn_randomG14840_001,GSMUA_AchrUn_randomG23340_001,GSMUA_Achr8G05970_001,GSMUA_Achr10G08490_001,GSMUA_Achr1G19750_001,GSMUA_Achr9G22460_001,GSMUA_Achr4G10190_001,GSMUA_Achr2G12530_001,GSMUA_Achr1G11410_001	-|-|-|-|-|-|-|-|-|-|-|-|-|-|-|-|		GO:0006527	arginine catabolic process	biological_process	0.028484	0.73478	2	903	7	23640	GSMUA_Achr2G03250_001,GSMUA_Achr9G20860_001	-|-|		GO:0055090	acylglycerol homeostasis
GO:0005245	voltage-gated calcium channel activity	molecular_function	0.039233	1	1	1012	2	23640	GSMUA_Achr4G15260_001	-|		GO:0006308	DNA catabolic process	biological_process	0.014112	0.36448	4	2173	11	23640	GSMUA_Achr1G21000_001,GSMUA_Achr10G25450_001,GSMUA_Achr10G08620_001,GSMUA_Achr3G28450_001	-|-|-|-|		GO:0009755	hormone-mediated signaling pathway	biological_process	0.028158	0.72969	22	1903	177	23640	GSMUA_Achr3G10250_001,GSMUA_Achr8G22550_001,GSMUA_Achr9G10690_001,GSMUA_Achr3G31350_001,GSMUA_Achr7G20120_001,GSMUA_Achr9G29480_001,GSMUA_Achr7G22140_001,GSMUA_Achr6G27010_001,GSMUA_Achr3G23290_001,GSMUA_Achr11G25560_001,GSMUA_Achr10G22450_001,GSMUA_Achr11G02310_001,GSMUA_Achr1G19750_001,GSMUA_AchrUn_randomG14310_001,GSMUA_Achr10G08490_001,GSMUA_Achr3G02630_001,GSMUA_Achr4G02750_001,GSMUA_AchrUn_…	-|-|-|-|-|-|-|-|-|-|-|-|-|-|-|-|-|-|-|-|-|-|		GO:0072509	divalent inorganic cation transmembrane transporter activity	molecular_function	0.029402	0.7386	7	903	75	23640	GSMUA_Achr4G06590_001,GSMUA_Achr4G18000_001,GSMUA_Achr3G29210_001,GSMUA_Achr8G03230_001,GSMUA_Achr7G25650_001,GSMUA_Achr4G18720_001,GSMUA_Achr9G17740_001	-|-|-|-|-|-|-|		GO:0055091	phospholipid homeostasis
GO:0048285	organelle fission	biological_process	0.039936	1	6	1012	70	23640	GSMUA_Achr2G09480_001,GSMUA_AchrUn_randomG06410_001,GSMUA_Achr4G32360_001,GSMUA_Achr1G01920_001,GSMUA_Achr4G31580_001,GSMUA_Achr6G27010_001	-|-|-|-|-|-|		GO:0006816	calcium ion transport	biological_process	0.014129	0.36448	7	2173	28	23640	GSMUA_Achr4G06590_001,GSMUA_Achr3G05680_001,GSMUA_Achr4G32520_001,GSMUA_Achr3G29210_001,GSMUA_Achr3G11780_001,GSMUA_Achr9G17740_001,GSMUA_Achr5G08080_001	-|-|-|-|-|-|-|		GO:0009415	response to water stimulus	biological_process	0.028714	0.74072	8	1903	46	23640	GSMUA_Achr4G32600_001,GSMUA_Achr4G10190_001,GSMUA_Achr2G12530_001,GSMUA_AchrUn_randomG23340_001,GSMUA_Achr8G05970_001,GSMUA_Achr10G22450_001,GSMUA_Achr10G11220_001,GSMUA_Achr3G11780_001	-|-|-|-|-|-|-|-|		GO:0019509	L-methionine salvage from methylthioadenosine	biological_process	0.029885	0.7386	2	903	7	23640	GSMUA_Achr7G25660_001,GSMUA_Achr6G20700_001	-|-|		GO:0070328	triglyceride homeostasis
GO:0019684	photosynthesis, light reaction	biological_process	0.040667	1	12	1012	158	23640	GSMUA_Achr10G08490_001,GSMUA_AchrUn_randomG20800_001,GSMUA_Achr9G29900_001,GSMUA_Achr2G17170_001,GSMUA_Achr2G00450_001,GSMUA_Achr8G22550_001,GSMUA_Achr5G09230_001,GSMUA_Achr5G09220_001,GSMUA_Achr6G35340_001,GSMUA_Achr6G34960_001,GSMUA_Achr6G06810_001,GSMUA_Achr7G13020_001	-|-|-|-|-|-|-|-|-|-|-|-|		GO:0010277	chlorophyllide a oxygenase [overall] activity	molecular_function	0.014397	0.36971	3	2173	6	23640	GSMUA_Achr4G20520_001,GSMUA_Achr6G25590_001,GSMUA_Achr6G18880_001	-|-|-|		GO:0016757	transferase activity, transferring glycosyl groups	molecular_function	0.029468	0.75394	66	1903	650	23640	GSMUA_Achr5G16530_001,GSMUA_Achr9G13820_001,GSMUA_Achr10G30920_001,GSMUA_Achr9G07530_001,GSMUA_Achr7G18470_001,GSMUA_Achr10G17170_001,GSMUA_Achr4G32600_001,GSMUA_AchrUn_randomG16380_001,GSMUA_Achr1G09000_001,GSMUA_Achr4G02240_001,GSMUA_Achr8G27560_001,GSMUA_Achr3G13980_001,GSMUA_Achr6G09560_001,GSMUA_Achr11G16960_001,GSMUA_Achr10G01070_001,GSMUA_Achr8G03890_001,GSMUA_Achr9G05830_001,GSMUA_Achr8G2…	-|-|-|-|-|-|-|-|-|-|-|-|-|-|-|-|-|-|-|-|-|-|-|-|-|-|-|-|-|-|-|-|-|-|-|-|-|-|-|-|-|-|-|-|-|-|-|-|-|-|-|-|-|-|-|-|-|-|-|-|-|-|-|-|-|-|		GO:0043102	amino acid salvage	biological_process	0.029885	0.7386	2	903	7	23640	GSMUA_Achr6G20700_001,GSMUA_Achr7G25660_001	-|-|		GO:0071617	lysophospholipid acyltransferase activity
GO:0046351	disaccharide biosynthetic process	biological_process	0.040852	1	5	1012	41	23640	GSMUA_Achr7G16310_001,GSMUA_Achr7G11700_001,GSMUA_Achr5G18070_001,GSMUA_Achr3G04930_001,GSMUA_Achr4G24170_001	-|-|-|-|-|		GO:1901566	organonitrogen compound biosynthetic process	biological_process	0.014526	0.37136	84	2173	706	23640	GSMUA_AchrUn_randomG20800_001,GSMUA_Achr6G35230_001,GSMUA_Achr7G02130_001,GSMUA_Achr9G26220_001,GSMUA_Achr11G00050_001,GSMUA_Achr6G20700_001,GSMUA_Achr11G25600_001,GSMUA_Achr3G20250_001,GSMUA_Achr6G36270_001,GSMUA_Achr10G24410_001,GSMUA_Achr9G22270_001,GSMUA_Achr9G02430_001,GSMUA_Achr8G33420_001,GSMUA_Achr11G23360_001,GSMUA_Achr3G05610_001,GSMUA_Achr7G14830_001,GSMUA_Achr3G02260_001,GSMUA_AchrUn_…	-|-|-|-|-|-|-|-|-|-|-|-|-|-|-|-|-|-|-|-|-|-|-|-|-|-|-|-|-|-|-|-|-|-|-|-|-|-|-|-|-|-|-|-|-|-|-|-|-|-|-|-|-|-|-|-|-|-|-|-|-|-|-|-|-|-|-|-|-|-|-|-|-|-|-|-|-|-|-|-|-|-|-|-|		GO:0006979	response to oxidative stress	biological_process	0.02957	0.75394	27	1903	230	23640	GSMUA_Achr6G30470_001,GSMUA_Achr9G07960_001,GSMUA_Achr3G25330_001,GSMUA_Achr7G15480_001,GSMUA_Achr7G09380_001,GSMUA_Achr6G21530_001,GSMUA_Achr8G05970_001,GSMUA_Achr6G33120_001,GSMUA_AchrUn_randomG13290_001,GSMUA_Achr3G02950_001,GSMUA_Achr3G13770_001,GSMUA_Achr1G22040_001,GSMUA_Achr6G08710_001,GSMUA_Achr10G27870_001,GSMUA_Achr6G28380_001,GSMUA_Achr10G00290_001,GSMUA_Achr11G18620_001,GSMUA_Achr1G03…	-|-|-|-|-|-|-|-|-|-|-|-|-|-|-|-|-|-|-|-|-|-|-|-|-|-|-|		GO:0071267	L-methionine salvage	biological_process	0.029885	0.7386	2	903	7	23640	GSMUA_Achr6G20700_001,GSMUA_Achr7G25660_001	-|-|		GO:0043632	modification-dependent macromolecule catabolic process
GO:0009535	chloroplast thylakoid membrane	cellular_component	0.042084	1	8	1012	90	23640	GSMUA_Achr8G22550_001,GSMUA_Achr6G06290_001,GSMUA_AchrUn_randomG18720_001,GSMUA_Achr2G17170_001,GSMUA_Achr7G13020_001,GSMUA_Achr4G31780_001,GSMUA_Achr11G08930_001,GSMUA_Achr4G23600_001	-|-|-|-|-|-|-|-|		GO:0044723	single-organism carbohydrate metabolic process	biological_process	0.014665	0.37194	96	2173	817	23640	GSMUA_Achr7G18400_001,GSMUA_AchrUn_randomG23890_001,GSMUA_Achr10G29290_001,GSMUA_Achr11G22600_001,GSMUA_Achr8G22550_001,GSMUA_Achr5G10430_001,GSMUA_Achr6G22620_001,GSMUA_Achr7G13640_001,GSMUA_Achr6G20510_001,GSMUA_Achr4G32600_001,GSMUA_Achr7G23820_001,GSMUA_Achr10G14140_001,GSMUA_Achr4G16410_001,GSMUA_Achr6G00150_001,GSMUA_Achr1G21570_001,GSMUA_Achr3G21710_001,GSMUA_Achr9G09170_001,GSMUA_Achr5G10…	-|-|-|-|-|-|-|-|-|-|-|-|-|-|-|-|-|-|-|-|-|-|-|-|-|-|-|-|-|-|-|-|-|-|-|-|-|-|-|-|-|-|-|-|-|-|-|-|-|-|-|-|-|-|-|-|-|-|-|-|-|-|-|-|-|-|-|-|-|-|-|-|-|-|-|-|-|-|-|-|-|-|-|-|-|-|-|-|-|-|-|-|-|-|-|-|		GO:0009058	biosynthetic process	biological_process	0.029623	0.75394	431	1903	4949	23640	GSMUA_Achr5G02170_001,GSMUA_Achr10G14700_001,GSMUA_Achr10G01400_001,GSMUA_Achr7G22580_001,GSMUA_Achr8G23270_001,GSMUA_Achr10G27420_001,GSMUA_AchrUn_randomG10050_001,GSMUA_Achr4G28500_001,GSMUA_Achr4G00030_001,GSMUA_Achr4G06660_001,GSMUA_Achr7G05610_001,GSMUA_Achr4G18220_001,GSMUA_Achr9G22510_001,GSMUA_Achr6G13290_001,GSMUA_Achr6G10910_001,GSMUA_Achr1G17890_001,GSMUA_Achr7G12310_001,GSMUA_AchrUn_r…	-|-|-|-|-|-|-|-|-|-|-|-|-|-|-|-|-|-|-|-|-|-|-|-|-|-|-|-|-|-|-|-|-|-|-|-|-|-|-|-|-|-|-|-|-|-|-|-|-|-|-|-|-|-|-|-|-|-|-|-|-|-|-|-|-|-|-|-|-|-|-|-|-|-|-|-|-|-|-|-|-|-|-|-|-|-|-|-|-|-|-|-|-|-|-|-|-|-|-|-|-|-|-|-|-|-|-|-|-|-|-|-|-|-|-|-|-|-|-|-|-|-|-|-|-|-|-|-		GO:0008661	1-deoxy-D-xylulose-5-phosphate synthase activity	molecular_function	0.029926	0.7386	2	903	7	23640	GSMUA_Achr5G24730_001,GSMUA_Achr10G01400_001	-|-|		GO:0006873	cellular ion homeostasis
[truncated: 2,516 more rows]
[truncated: 20 more columns]
