# Supplementary material for: Genome-wide identification and characterization of mRNAs and lncRNAs involved in cold stress in the wild banana (Musa itinerans)
Source: PLoS One. 2018 Jul 9;13(7):e0200002. doi: 10.1371/journal.pone.0200002 (PMC6037364; doi:10.1371/journal.pone.0200002)
Supplement: S7 Table — (XLS) [file pone.0200002.s017.xls]

## Sheet: S7 Table
S7 Table The numbers of terms enriched in DEGs in the six groups during cold stress in the wild banana
GO term	L_0 vs L13	L_0 vs L28	L_4 vs L_0	L_4 vs L13	L_4 vs L28	L13 vs L28
BP	19	20	11	20	12	15
CC	4	20	0	20	20	9
MF	19	15	14	16	17	9
