# Supplementary material for: Genome-wide identification and characterization of mRNAs and lncRNAs involved in cold stress in the wild banana (Musa itinerans)
Source: PLoS One. 2018 Jul 9;13(7):e0200002. doi: 10.1371/journal.pone.0200002 (PMC6037364; doi:10.1371/journal.pone.0200002)
Supplement: S8 Table — (XLS) [file pone.0200002.s018.xls]

## Sheet: S8 Table
S8 Table KEGG enrichment analysis of mRNA mapped to Banana Genome A
L_4_vs_L_0.DEG_KEGG_pathway_enr													L_4_vs_L13.DEG_KEGG_pathway_enr													L_4_vs_L28.DEG_KEGG_pathway_enr													L_0_vs_L13.DEG_KEGG_pathway_enr
#Term	Database	ID	Input number	Background number	P-Value	Corrected P-Value	Input	KO	Entrez_ID	KO_name	Hyperlink		#Term	Database	ID	Input number	Background number	P-Value	Corrected P-Value	Input	KO	Entrez_ID	KO_name	Hyperlink		#Term	Database	ID	Input number	Background number	P-Value	Corrected P-Value	Input	KO	Entrez_ID	KO_name	Hyperlink		#Term	Database	ID	Input number	Background number	P-Value	Corrected P-Value	Input	KO	Entrez_ID	KO_name
Flavonoid biosynthesis	KEGG PATHWAY	mus00941	15	55	9.11436e-06	0.00101169	GSMUA_Achr5G04550_001|GSMUA_Achr3G30350_001|GSMUA_Achr3G31110_001|GSMUA_Achr5G04080_001|GSMUA_Achr2G02770_001|GSMUA_Achr4G10640_001|GSMUA_AchrUn_randomG18370_001|GSMUA_Achr1G00320_001|GSMUA_Achr10G12200_001|GSMUA_Achr2G14310_001|GSMUA_Achr10G20600_001|GSMUA_Achr6G10910_001|GSMUA_Achr4G16830_001|GSMUA_Achr7G18320_001|GSMUA_Achr6G16370_001	mus:103983932|mus:103979831|mus:103979760|mus:103983889|mus:103970367|mus:103981125|mus:103974395|mus:103987367|mus:104000649|mus:103975557|mus:103968787|mus:103987502|mus:103981836|mus:103992160|mus:103987972|	103983932|103979831|103979760|103983889|103970367|103981125|103974395|103987367|104000649|103975557|103968787|103987502|103981836|103992160|103987972|	| | | | | | | | | | | | | | |	http://www.genome.jp/kegg-bin/show_pathway?mus00941/mus:103981125%09red/mus:103983889%09red/mus:103981836%09red/mus:103987367%09red/mus:103987502%09red/mus:103987972%09red/mus:103983932%09red/mus:103992160%09red/mus:103979831%09red/mus:104000649%09red/mus:103979760%09red/mus:103970367%09red/mus:103968787%09red/mus:103974395%09red/mus:103975557%09red		Flavonoid biosynthesis	KEGG PATHWAY	mus00941	18	55	0.00132218	0.12244	GSMUA_Achr2G22970_001|GSMUA_Achr10G12920_001|GSMUA_Achr5G04550_001|GSMUA_Achr3G30350_001|GSMUA_Achr3G31110_001|GSMUA_Achr10G20590_001|GSMUA_Achr5G04080_001|GSMUA_Achr2G02770_001|GSMUA_Achr11G15630_001|GSMUA_Achr8G24010_001|GSMUA_Achr3G07030_001|GSMUA_Achr1G00320_001|GSMUA_Achr10G12200_001|GSMUA_Achr2G14310_001|GSMUA_Achr10G20600_001|GSMUA_Achr4G16830_001|GSMUA_Achr7G18320_001|GSMUA_Achr6G16370_001	mus:103976634|mus:104000967|mus:103983932|mus:103979831|mus:103979760|mus:103968786|mus:103983889|mus:103970367|mus:103971552|mus:103995155|mus:103977541|mus:103987367|mus:104000649|mus:103975557|mus:103968787|mus:103981836|mus:103992160|mus:103987972|	103976634|104000967|103983932|103979831|103979760|103968786|103983889|103970367|103971552|103995155|103977541|103987367|104000649|103975557|103968787|103981836|103992160|103987972|	| | | | | | | | | | | | | | | | | |	http://www.genome.jp/kegg-bin/show_pathway?mus00941/mus:103983889%09red/mus:103995155%09red/mus:103981836%09red/mus:103987367%09red/mus:103987972%09red/mus:103983932%09red/mus:103977541%09red/mus:103979831%09red/mus:104000649%09red/mus:103979760%09red/mus:103970367%09red/mus:104000967%09red/mus:103968786%09red/mus:103968787%09red/mus:103992160%09red/mus:103976634%09red/mus:103975557%09red/mus:103…		Photosynthesis - antenna proteins	KEGG PATHWAY	mus00196	22	28	8.93334e-10	1.02733e-07	GSMUA_Achr2G14960_001|GSMUA_AchrUn_randomG20830_001|GSMUA_Achr10G16240_001|GSMUA_Achr5G09220_001|GSMUA_Achr3G02780_001|GSMUA_Achr10G15270_001|GSMUA_Achr9G06900_001|GSMUA_Achr7G13020_001|GSMUA_Achr9G01470_001|GSMUA_AchrUn_randomG28110_001|GSMUA_Achr4G33040_001|GSMUA_Achr5G09230_001|GSMUA_Achr2G09300_001|GSMUA_Achr1G08770_001|GSMUA_Achr4G24090_001|GSMUA_Achr6G12670_001|GSMUA_Achr6G20660_001|GSMUA_A…	mus:103975507|mus:103974633|mus:103977088|mus:103984744|mus:103977088|mus:104001037|mus:103997127|mus:103991544|mus:103988627|mus:103975165|mus:103982129|mus:103984744|mus:103975954|mus:103978428|mus:103982848|mus:103987658|mus:103988627|mus:103998295|mus:103998295|mus:103996793|mus:103980893|mus:103989623|	103975507|103974633|103977088|103984744|103977088|104001037|103997127|103991544|103988627|103975165|103982129|103984744|103975954|103978428|103982848|103987658|103988627|103998295|103998295|103996793|103980893|103989623|	| | | | | | | | | | | | | | | | | | | | | |	http://www.genome.jp/kegg-bin/show_pathway?mus00196/mus:103991544%09red/mus:103975165%09red/mus:103996793%09red/mus:103998295%09red/mus:103975507%09red/mus:103988627%09red/mus:103980893%09red/mus:103984744%09red/mus:103977088%09red/mus:103982848%09red/mus:103975954%09red/mus:103997127%09red/mus:103974633%09red/mus:104001037%09red/mus:103989623%09red/mus:103982129%09red/mus:103978428%09red/mus:103…		Circadian rhythm - plant	KEGG PATHWAY	mus04712	15	86	0.000202358	0.0204382	GSMUA_Achr2G22970_001|GSMUA_Achr9G24280_001|GSMUA_Achr2G06760_001|GSMUA_Achr3G20130_001|GSMUA_Achr10G20590_001|GSMUA_Achr10G16460_001|GSMUA_Achr4G05170_001|GSMUA_Achr5G06060_001|GSMUA_Achr4G04970_001|GSMUA_Achr10G06550_001|GSMUA_Achr2G14310_001|GSMUA_Achr6G10910_001|GSMUA_Achr1G06360_001|GSMUA_AchrUn_randomG03000_001|GSMUA_Achr10G06560_001	mus:103976634|mus:103998838|mus:103976161|mus:103979318|mus:103968786|mus:103968430|mus:103980660|mus:103984066|mus:103980639|mus:104000178|mus:103975557|mus:103987502|mus:103980398|mus:103973007|mus:104000178|	103976634|103998838|103976161|103979318|103968786|103968430|103980660|103984066|103980639|104000178|103975557|103987502|103980398|103973007|104000178|	| | | | | | | | | | | | | | |
Phenylpropanoid biosynthesis	KEGG PATHWAY	mus00940	27	231	0.00220876	0.122586	GSMUA_Achr4G07520_001|GSMUA_Achr3G06270_001|GSMUA_Achr8G14210_001|GSMUA_Achr1G26250_001|GSMUA_Achr10G27870_001|GSMUA_Achr7G08420_001|GSMUA_Achr4G02020_001|GSMUA_Achr9G16470_001|GSMUA_Achr9G23460_001|GSMUA_Achr3G21660_001|GSMUA_Achr1G00320_001|GSMUA_Achr7G20500_001|GSMUA_Achr9G16420_001|GSMUA_Achr5G18560_001|GSMUA_Achr9G11910_001|GSMUA_Achr9G23470_001|GSMUA_Achr10G15890_001|GSMUA_Achr6G12410_001|G…	mus:103980862|mus:103977476|mus:103994510|mus:103998662|mus:103969416|mus:103990291|mus:103980512|mus:103998078|mus:103998763|mus:103979174|mus:103987367|mus:103992381|mus:103998074|mus:103985827|mus:103997680|mus:103998764|mus:103968380|mus:103987636|mus:103992160|mus:103991241|mus:103988708|mus:103983874|mus:103981280|mus:103971925|mus:103991242|mus:103985591|mus:103983932|	103980862|103977476|103994510|103998662|103969416|103990291|103980512|103998078|103998763|103979174|103987367|103992381|103998074|103985827|103997680|103998764|103968380|103987636|103992160|103991241|103988708|103983874|103981280|103971925|103991242|103985591|103983932|	| | | | | | | | | | | | | | | | | | | | | | | | | | |	http://www.genome.jp/kegg-bin/show_pathway?mus00940/mus:103998763%09red/mus:103971925%09red/mus:103998662%09red/mus:103998764%09red/mus:103977476%09red/mus:103980862%09red/mus:103994510%09red/mus:103979174%09red/mus:103998074%09red/mus:103998078%09red/mus:103988708%09red/mus:103969416%09red/mus:103987367%09red/mus:103983932%09red/mus:103983874%09red/mus:103992381%09red/mus:103985827%09red/mus:103…		Circadian rhythm - plant	KEGG PATHWAY	mus04712	23	86	0.0029149	0.12244	GSMUA_Achr10G27050_001|GSMUA_Achr10G21020_001|GSMUA_Achr10G20590_001|GSMUA_Achr2G14310_001|GSMUA_Achr7G11200_001|GSMUA_Achr8G05740_001|GSMUA_Achr2G06760_001|GSMUA_Achr10G12200_001|GSMUA_Achr4G04970_001|GSMUA_Achr10G06560_001|GSMUA_Achr2G22970_001|GSMUA_Achr1G28310_001|GSMUA_Achr6G16370_001|GSMUA_Achr3G20130_001|GSMUA_Achr8G01990_001|GSMUA_Achr10G06550_001|GSMUA_Achr9G24280_001|GSMUA_Achr10G21010_…	mus:103969348|mus:103968821|mus:103968786|mus:103975557|mus:103991382|mus:103993751|mus:103976161|mus:104000649|mus:103980639|mus:104000178|mus:103976634|mus:104000689|mus:103987972|mus:103979318|mus:103994063|mus:104000178|mus:103998838|mus:103968821|mus:103980660|mus:103984066|mus:103968787|mus:103980398|mus:103973007|	103969348|103968821|103968786|103975557|103991382|103993751|103976161|104000649|103980639|104000178|103976634|104000689|103987972|103979318|103994063|104000178|103998838|103968821|103980660|103984066|103968787|103980398|103973007|	| | | | | | | | | | | | | | | | | | | | | | |	http://www.genome.jp/kegg-bin/show_pathway?mus04712/mus:103973007%09red/mus:103980398%09red/mus:103993751%09red/mus:104000178%09red/mus:103980639%09red/mus:103987972%09red/mus:103969348%09red/mus:103968821%09red/mus:104000689%09red/mus:103994063%09red/mus:103984066%09red/mus:103998838%09red/mus:104000649%09red/mus:103991382%09red/mus:103968786%09red/mus:103968787%09red/mus:103979318%09red/mus:103…		Proteasome	KEGG PATHWAY	mus03050	31	73	3.09224e-08	1.77804e-06	GSMUA_Achr7G21960_001|GSMUA_AchrUn_randomG00180_001|GSMUA_Achr11G09190_001|GSMUA_Achr8G23960_001|GSMUA_Achr11G10000_001|GSMUA_Achr11G16560_001|GSMUA_Achr2G00960_001|GSMUA_Achr10G20580_001|GSMUA_Achr10G10460_001|GSMUA_Achr8G20400_001|GSMUA_Achr6G09010_001|GSMUA_Achr4G10040_001|GSMUA_Achr2G03470_001|GSMUA_Achr8G20510_001|GSMUA_Achr6G33940_001|GSMUA_Achr10G08560_001|GSMUA_Achr8G13980_001|GSMUA_Achr1…	mus:103992504|mus:103972764|mus:103970768|mus:103995160|mus:103971009|mus:103971642|mus:103968768|mus:103968785|mus:104000232|mus:103995105|mus:103987348|mus:103981069|mus:103971111|mus:103995113|mus:103990180|mus:104000377|mus:103985763|mus:103971068|mus:103992090|mus:103994737|mus:103985763|mus:103994426|mus:103997201|mus:103970609|mus:103991764|mus:103971512|mus:103998493|mus:103997837|mus:103…	103992504|103972764|103970768|103995160|103971009|103971642|103968768|103968785|104000232|103995105|103987348|103981069|103971111|103995113|103990180|104000377|103985763|103971068|103992090|103994737|103985763|103994426|103997201|103970609|103991764|103971512|103998493|103997837|103974156|103987610|103968510|	| | | | | | | | | | | | | | | | | | | | | | | | | | | | | | |	http://www.genome.jp/kegg-bin/show_pathway?mus03050/mus:103972764%09red/mus:103991764%09red/mus:104000377%09red/mus:103971512%09red/mus:103995105%09red/mus:103971009%09red/mus:103971642%09red/mus:103985763%09red/mus:103968510%09red/mus:103992090%09red/mus:103971068%09red/mus:103995160%09red/mus:103997201%09red/mus:103990180%09red/mus:103994737%09red/mus:103968768%09red/mus:103981069%09red/mus:103…		Flavonoid biosynthesis	KEGG PATHWAY	mus00941	11	55	0.000515528	0.0260342	GSMUA_Achr2G22970_001|GSMUA_Achr10G12920_001|GSMUA_Achr3G30350_001|GSMUA_Achr7G16780_001|GSMUA_Achr10G20590_001|GSMUA_Achr4G10640_001|GSMUA_Achr8G24010_001|GSMUA_Achr3G07030_001|GSMUA_Achr1G00320_001|GSMUA_Achr2G14310_001|GSMUA_Achr6G10910_001	mus:103976634|mus:104000967|mus:103979831|mus:103992006|mus:103968786|mus:103981125|mus:103995155|mus:103977541|mus:103987367|mus:103975557|mus:103987502|	103976634|104000967|103979831|103992006|103968786|103981125|103995155|103977541|103987367|103975557|103987502|	| | | | | | | | | | |
Photosynthesis	KEGG PATHWAY	mus00195	12	73	0.00358088	0.129316	GSMUA_Achr9G26220_001|GSMUA_Achr4G28350_001|GSMUA_AchrUn_randomG00540_001|GSMUA_Achr10G08490_001|GSMUA_Achr9G26150_001|GSMUA_Achr10G24410_001|GSMUA_Achr8G22550_001|GSMUA_Achr1G16980_001|GSMUA_Achr2G00450_001|GSMUA_Achr9G29820_001|GSMUA_Achr7G07610_001|GSMUA_Achr2G11690_001	mus:103997315|mus:103982502|mus:103972806|mus:103998870|mus:103999082|mus:103969103|mus:103995294|mus:103983661|mus:103968578|mus:103999564|mus:103990365|mus:103976304|	103997315|103982502|103972806|103998870|103999082|103969103|103995294|103983661|103968578|103999564|103990365|103976304|	| | | | | | | | | | | |	http://www.genome.jp/kegg-bin/show_pathway?mus00195/mus:103999564%09red/mus:103972806%09red/mus:103999082%09red/mus:103969103%09red/mus:103983661%09red/mus:103982502%09red/mus:103998870%09red/mus:103995294%09red/mus:103990365%09red/mus:103997315%09red/mus:103968578%09red/mus:103976304%09red		Photosynthesis - antenna proteins	KEGG PATHWAY	mus00196	11	28	0.00368067	0.12244	GSMUA_Achr9G18210_001|GSMUA_Achr9G01470_001|GSMUA_AchrUn_randomG28110_001|GSMUA_Achr9G06900_001|GSMUA_Achr5G09230_001|GSMUA_Achr4G07890_001|GSMUA_Achr9G18200_001|GSMUA_Achr1G08770_001|GSMUA_Achr10G16240_001|GSMUA_Achr5G09220_001|GSMUA_Achr7G13020_001	mus:103998295|mus:103988627|mus:103975165|mus:103997127|mus:103984744|mus:103980893|mus:103998295|mus:103978428|mus:103977088|mus:103984744|mus:103991544|	103998295|103988627|103975165|103997127|103984744|103980893|103998295|103978428|103977088|103984744|103991544|	| | | | | | | | | | |	http://www.genome.jp/kegg-bin/show_pathway?mus00196/mus:103991544%09red/mus:103975165%09red/mus:103998295%09red/mus:103988627%09red/mus:103980893%09red/mus:103984744%09red/mus:103977088%09red/mus:103997127%09red/mus:103978428%09red		Photosynthesis	KEGG PATHWAY	mus00195	24	73	3.64641e-05	0.00139779	GSMUA_AchrUn_randomG00540_001|GSMUA_Achr9G26150_001|GSMUA_Achr11G21340_001|GSMUA_Achr7G07610_001|GSMUA_Achr4G25010_001|GSMUA_Achr10G24410_001|GSMUA_Achr5G04170_001|GSMUA_Achr6G28280_001|GSMUA_Achr1G16980_001|GSMUA_Achr8G28250_001|GSMUA_Achr1G13830_001|GSMUA_Achr1G14930_001|GSMUA_Achr5G20510_001|GSMUA_Achr2G00450_001|GSMUA_Achr9G29820_001|GSMUA_Achr6G31250_001|GSMUA_Achr6G07010_001|GSMUA_Achr2G116…	mus:103972806|mus:103999082|mus:103972035|mus:103990365|mus:103973667|mus:103969103|mus:103983899|mus:103989306|mus:103983661|mus:103996045|mus:103986410|mus:103985417|mus:103985664|mus:103968578|mus:103999564|mus:103989557|mus:103987173|mus:103976304|mus:103997315|mus:103974555|mus:103998870|mus:103975969|mus:103995294|mus:103982242|	103972806|103999082|103972035|103990365|103973667|103969103|103983899|103989306|103983661|103996045|103986410|103985417|103985664|103968578|103999564|103989557|103987173|103976304|103997315|103974555|103998870|103975969|103995294|103982242|	| | | | | | | | | | | | | | | | | | | | | | | |	http://www.genome.jp/kegg-bin/show_pathway?mus00195/mus:103989306%09red/mus:103995294%09red/mus:103989557%09red/mus:103990365%09red/mus:103997315%09red/mus:103985664%09red/mus:103968578%09red/mus:103974555%09red/mus:103987173%09red/mus:103983899%09red/mus:103972806%09red/mus:103998870%09red/mus:103986410%09red/mus:103999564%09red/mus:103999082%09red/mus:103969103%09red/mus:103996045%09red/mus:103…		Tropane, piperidine and pyridine alkaloid biosynthesis	KEGG PATHWAY	mus00960	7	28	0.00180266	0.0594416	GSMUA_Achr5G04560_001|GSMUA_Achr3G23790_001|GSMUA_Achr6G06650_001|GSMUA_Achr8G15510_001|GSMUA_Achr9G03470_001|GSMUA_Achr9G03450_001|GSMUA_Achr6G34030_001	mus:103996859|mus:103978985|mus:103987137|mus:103994655|mus:103996858|mus:103996858|mus:103990171|	103996859|103978985|103987137|103994655|103996858|103996858|103990171|	| | | | | | |
Nitrogen metabolism	KEGG PATHWAY	mus00910	9	47	0.00466002	0.129316	GSMUA_Achr5G02870_001|GSMUA_Achr6G27350_001|GSMUA_Achr2G12720_001|GSMUA_Achr8G30880_001|GSMUA_Achr6G34720_001|GSMUA_Achr1G25450_001|GSMUA_Achr9G15480_001|GSMUA_Achr5G15530_001|GSMUA_Achr3G20250_001	mus:103983785|mus:103989227|mus:103975692|mus:103995811|mus:103990109|mus:103997578|mus:103998006|mus:103985028|mus:103979305|	103983785|103989227|103975692|103995811|103990109|103997578|103998006|103985028|103979305|	| | | | | | | | |	http://www.genome.jp/kegg-bin/show_pathway?mus00910/mus:103998006%09red/mus:103975692%09red/mus:103983785%09red/mus:103979305%09red/mus:103997578%09red/mus:103995811%09red/mus:103990109%09red/mus:103989227%09red/mus:103985028%09red		Photosynthesis	KEGG PATHWAY	mus00195	20	73	0.00422207	0.12244	GSMUA_Achr4G25010_001|GSMUA_Achr4G29280_001|GSMUA_Achr10G24410_001|GSMUA_Achr8G28250_001|GSMUA_Achr1G13830_001|GSMUA_Achr1G16980_001|GSMUA_AchrUn_randomG00540_001|GSMUA_Achr10G08490_001|GSMUA_Achr9G26150_001|GSMUA_Achr9G29820_001|GSMUA_Achr2G09140_001|GSMUA_Achr5G20510_001|GSMUA_Achr8G22550_001|GSMUA_Achr9G24750_001|GSMUA_Achr2G11690_001|GSMUA_Achr2G00450_001|GSMUA_Achr9G19900_001|GSMUA_Achr7G076…	mus:103973667|mus:103982427|mus:103969103|mus:103996045|mus:103986410|mus:103983661|mus:103972806|mus:103998870|mus:103999082|mus:103999564|mus:103975969|mus:103985664|mus:103995294|mus:103998883|mus:103976304|mus:103968578|mus:103998462|mus:103990365|mus:103997315|mus:103977096|	103973667|103982427|103969103|103996045|103986410|103983661|103972806|103998870|103999082|103999564|103975969|103985664|103995294|103998883|103976304|103968578|103998462|103990365|103997315|103977096|	| | | | | | | | | | | | | | | | | | | |	http://www.genome.jp/kegg-bin/show_pathway?mus00195/mus:103977096%09red/mus:103999564%09red/mus:103972806%09red/mus:103997315%09red/mus:103998462%09red/mus:103999082%09red/mus:103995294%09red/mus:103983661%09red/mus:103990365%09red/mus:103998870%09red/mus:103996045%09red/mus:103973667%09red/mus:103982427%09red/mus:103975969%09red/mus:103985664%09red/mus:103968578%09red/mus:103969103%09red/mus:103…		Ribosome	KEGG PATHWAY	mus03010	74	453	0.0037083	0.106614	GSMUA_Achr1G04960_001|GSMUA_Achr8G22260_001|GSMUA_Achr6G33480_001|GSMUA_Achr11G25490_001|GSMUA_Achr1G26610_001|GSMUA_Achr8G30200_001|GSMUA_Achr10G19730_001|GSMUA_Achr5G25340_001|GSMUA_Achr11G15620_001|GSMUA_Achr7G20730_001|GSMUA_Achr8G27990_001|GSMUA_Achr10G24550_001|GSMUA_Achr1G00810_001|GSMUA_Achr7G25500_001|GSMUA_Achr9G24920_001|GSMUA_Achr5G22850_001|GSMUA_Achr8G19000_001|GSMUA_Achr5G13020_001…	mus:103973920|mus:103995320|mus:103990222|mus:103972411|mus:103999165|mus:103995869|mus:103968706|mus:103993481|mus:103971551|mus:103992400|mus:103996065|mus:103969127|mus:103979070|mus:103992821|mus:103998895|mus:103997841|mus:103994978|mus:103984423|mus:103995659|mus:103973772|mus:103968771|mus:103972348|mus:103983650|mus:103969320|mus:103985687|mus:103990456|mus:103997841|mus:103981132|mus:103…	103973920|103995320|103990222|103972411|103999165|103995869|103968706|103993481|103971551|103992400|103996065|103969127|103979070|103992821|103998895|103997841|103994978|103984423|103995659|103973772|103968771|103972348|103983650|103969320|103985687|103990456|103997841|103981132|103995228|103971917|103980574|103983094|103987286|103968360|103997894|103990827|103992306|103998923|103992495|103978967…	| | | | | | | | | | | | | | | | | | | | | | | | | | | | | | | | | | | | | | | | | | | | | | | | | | | | | | | | | | | | | | | | | | | | | | | | | |	http://www.genome.jp/kegg-bin/show_pathway?mus03010/mus:103973610%09red/mus:103968360%09red/mus:103970672%09red/mus:103973453%09red/mus:103993287%09red/mus:103969127%09red/mus:103995869%09red/mus:103990456%09red/mus:103995172%09red/mus:103993481%09red/mus:103970073%09red/mus:103992821%09red/mus:103977205%09red/mus:103973920%09red/mus:104000946%09red/mus:103976078%09red/mus:103998895%09red/mus:103…		Glutathione metabolism	KEGG PATHWAY	mus00480	14	102	0.00259291	0.0594416	GSMUA_Achr1G03800_001|GSMUA_Achr4G04940_001|GSMUA_Achr1G00010_001|GSMUA_Achr5G16620_001|GSMUA_Achr9G26060_001|GSMUA_Achr8G21000_001|GSMUA_Achr2G21570_001|GSMUA_Achr4G11730_001|GSMUA_Achr1G19050_001|GSMUA_Achr5G17880_001|GSMUA_Achr5G10350_001|GSMUA_Achr5G10340_001|GSMUA_Achr5G10360_001|GSMUA_Achr1G25570_001	mus:103976154|mus:103980638|mus:103968336|mus:103985170|mus:103999067|mus:103995434|mus:103976762|mus:103981216|mus:103993837|mus:103985287|mus:103984646|mus:103984648|mus:103984645|mus:103997954|	103976154|103980638|103968336|103985170|103999067|103995434|103976762|103981216|103993837|103985287|103984646|103984648|103984645|103997954|	| | | | | | | | | | | | | |
Cutin, suberine and wax biosynthesis	KEGG PATHWAY	mus00073	6	26	0.00933049	0.172354	GSMUA_Achr1G01940_001|GSMUA_Achr10G16690_001|GSMUA_Achr10G16960_001|GSMUA_Achr4G25410_001|GSMUA_Achr9G29810_001|GSMUA_Achr2G11390_001	mus:103990236|mus:103968445|mus:103968465|mus:103982732|mus:103999393|mus:103975801|	103990236|103968445|103968465|103982732|103999393|103975801|	| | | | | |	http://www.genome.jp/kegg-bin/show_pathway?mus00073/mus:103975801%09red/mus:103990236%09red/mus:103968465%09red/mus:103968445%09red/mus:103982732%09red/mus:103999393%09red		beta-Alanine metabolism	KEGG PATHWAY	mus00410	15	52	0.00841939	0.19533	GSMUA_Achr11G11870_001|GSMUA_Achr8G22810_001|GSMUA_Achr8G15510_001|GSMUA_Achr1G19790_001|GSMUA_Achr5G13870_001|GSMUA_Achr6G06650_001|GSMUA_Achr9G06670_001|GSMUA_Achr6G24900_001|GSMUA_Achr11G18550_001|GSMUA_Achr9G21250_001|GSMUA_Achr1G19050_001|GSMUA_Achr6G24910_001|GSMUA_Achr10G16890_001|GSMUA_Achr5G00660_001|GSMUA_Achr6G17700_001	mus:103971266|mus:103995270|mus:103994655|mus:103993259|mus:103984892|mus:103987137|mus:103997116|mus:103989023|mus:103971799|mus:103998527|mus:103993837|mus:103989023|mus:103968460|mus:103983690|mus:103988073|	103971266|103995270|103994655|103993259|103984892|103987137|103997116|103989023|103971799|103998527|103993837|103989023|103968460|103983690|103988073|	| | | | | | | | | | | | | | |	http://www.genome.jp/kegg-bin/show_pathway?mus00410/mus:103995270%09red/mus:103971799%09red/mus:103993259%09red/mus:103998527%09red/mus:103983690%09red/mus:103968460%09red/mus:103989023%09red/mus:103988073%09red/mus:103984892%09red/mus:103971266%09red/mus:103993837%09red/mus:103997116%09red/mus:103994655%09red/mus:103987137%09red		Flavonoid biosynthesis	KEGG PATHWAY	mus00941	14	55	0.00994202	0.228667	GSMUA_Achr3G30350_001|GSMUA_Achr3G31110_001|GSMUA_Achr10G12200_001|GSMUA_Achr2G02770_001|GSMUA_Achr4G10640_001|GSMUA_Achr11G15630_001|GSMUA_AchrUn_randomG18370_001|GSMUA_Achr1G00320_001|GSMUA_Achr5G04080_001|GSMUA_Achr9G17300_001|GSMUA_Achr6G10910_001|GSMUA_Achr4G16830_001|GSMUA_Achr7G18320_001|GSMUA_Achr6G16370_001	mus:103979831|mus:103979760|mus:104000649|mus:103970367|mus:103981125|mus:103971552|mus:103974395|mus:103987367|mus:103983889|mus:103998211|mus:103987502|mus:103981836|mus:103992160|mus:103987972|	103979831|103979760|104000649|103970367|103981125|103971552|103974395|103987367|103983889|103998211|103987502|103981836|103992160|103987972|	| | | | | | | | | | | | | |	http://www.genome.jp/kegg-bin/show_pathway?mus00941/mus:103981125%09red/mus:103983889%09red/mus:103981836%09red/mus:103987367%09red/mus:103987502%09red/mus:103992160%09red/mus:103979831%09red/mus:104000649%09red/mus:103970367%09red/mus:103987972%09red/mus:103998211%09red/mus:103974395%09red/mus:103979760%09red/mus:103971552%09red		Glycolysis / Gluconeogenesis	KEGG PATHWAY	mus00010	19	164	0.00294266	0.0594416	GSMUA_Achr8G01620_001|GSMUA_Achr1G20270_001|GSMUA_Achr7G13640_001|GSMUA_Achr10G17240_001|GSMUA_Achr10G29150_001|GSMUA_Achr6G11840_001|GSMUA_Achr8G01230_001|GSMUA_Achr1G08270_001|GSMUA_Achr7G19330_001|GSMUA_Achr9G08450_001|GSMUA_Achr5G23370_001|GSMUA_Achr7G06660_001|GSMUA_Achr9G14590_001|GSMUA_AchrUn_randomG11220_001|GSMUA_Achr8G08990_001|GSMUA_Achr4G10320_001|GSMUA_Achr5G19920_001|GSMUA_Achr8G294…	mus:103994393|mus:103992844|mus:103991594|mus:103968492|mus:103969519|mus:103987588|mus:103994126|mus:103978811|mus:103992275|mus:103997450|mus:103985428|mus:103990442|mus:103997940|mus:103973721|mus:103993470|mus:103981096|mus:103985718|mus:103995941|mus:103988073|	103994393|103992844|103991594|103968492|103969519|103987588|103994126|103978811|103992275|103997450|103985428|103990442|103997940|103973721|103993470|103981096|103985718|103995941|103988073|	| | | | | | | | | | | | | | | | | | |
Cyanoamino acid metabolism	KEGG PATHWAY	mus00460	9	54	0.0101562	0.172354	GSMUA_Achr4G07520_001|GSMUA_Achr7G20500_001|GSMUA_Achr9G16420_001|GSMUA_Achr1G26250_001|GSMUA_Achr9G16470_001|GSMUA_Achr6G34720_001|GSMUA_Achr3G21660_001|GSMUA_Achr5G21420_001|GSMUA_Achr6G12410_001	mus:103980862|mus:103992381|mus:103998074|mus:103998662|mus:103998078|mus:103990109|mus:103979174|mus:103985591|mus:103987636|	103980862|103992381|103998074|103998662|103998078|103990109|103979174|103985591|103987636|	| | | | | | | | |	http://www.genome.jp/kegg-bin/show_pathway?mus00460/mus:103985591%09red/mus:103998662%09red/mus:103980862%09red/mus:103979174%09red/mus:103998074%09red/mus:103992381%09red/mus:103998078%09red/mus:103990109%09red/mus:103987636%09red		Glycolysis / Gluconeogenesis	KEGG PATHWAY	mus00010	33	164	0.0179725	0.2676	GSMUA_Achr11G18370_001|GSMUA_Achr7G13640_001|GSMUA_Achr1G08270_001|GSMUA_Achr4G28890_001|GSMUA_Achr7G21890_001|GSMUA_Achr5G25490_001|GSMUA_Achr1G20270_001|GSMUA_Achr8G07890_001|GSMUA_Achr7G19330_001|GSMUA_Achr6G21810_001|GSMUA_Achr5G00330_001|GSMUA_Achr7G06660_001|GSMUA_Achr9G14590_001|GSMUA_Achr6G13430_001|GSMUA_Achr2G08040_001|GSMUA_Achr1G24790_001|GSMUA_Achr8G33500_001|GSMUA_Achr8G29470_001|GS…	mus:103971784|mus:103991594|mus:103978811|mus:103982456|mus:103992497|mus:103986422|mus:103992844|mus:103993558|mus:103992275|mus:103988770|mus:103983706|mus:103990442|mus:103997940|mus:103987726|mus:103976061|mus:103996868|mus:103995602|mus:103995941|mus:103983641|mus:103977957|mus:103991413|mus:103978717|mus:103987588|mus:103969976|mus:103971774|mus:103972144|mus:103971266|mus:103998066|mus:103…	103971784|103991594|103978811|103982456|103992497|103986422|103992844|103993558|103992275|103988770|103983706|103990442|103997940|103987726|103976061|103996868|103995602|103995941|103983641|103977957|103991413|103978717|103987588|103969976|103971774|103972144|103971266|103998066|103976941|104000425|103985428|103983525|103988073|	| | | | | | | | | | | | | | | | | | | | | | | | | | | | | | | | |	http://www.genome.jp/kegg-bin/show_pathway?mus00010/mus:104000425%09red/mus:103977957%09red/mus:103992844%09red/mus:103982456%09red/mus:103992275%09red/mus:103995941%09red/mus:103971266%09red/mus:103997940%09red/mus:103969976%09red/mus:103988770%09red/mus:103978717%09red/mus:103992497%09red/mus:103971784%09red/mus:103995602%09red/mus:103987726%09red/mus:103972144%09red/mus:103985428%09red/mus:103…		Glutathione metabolism	KEGG PATHWAY	mus00480	21	102	0.0143076	0.263114	GSMUA_AchrUn_randomG06210_001|GSMUA_Achr9G07960_001|GSMUA_Achr1G03800_001|GSMUA_Achr9G04000_001|GSMUA_Achr5G16620_001|GSMUA_Achr6G33120_001|GSMUA_Achr9G26060_001|GSMUA_Achr2G21570_001|GSMUA_Achr10G01450_001|GSMUA_Achr6G33160_001|GSMUA_Achr9G26050_001|GSMUA_Achr7G15480_001|GSMUA_Achr9G26070_001|GSMUA_Achr5G10350_001|GSMUA_Achr10G08470_001|GSMUA_Achr10G16040_001|GSMUA_Achr2G18020_001|GSMUA_Achr2G18…	mus:103973269|mus:103997527|mus:103976154|mus:103996908|mus:103985170|mus:103989729|mus:103999067|mus:103976762|mus:103999735|mus:103989732|mus:103999069|mus:103991735|mus:103999071|mus:103984646|mus:104000389|mus:103968393|mus:103975241|mus:103975241|mus:103969020|mus:103997954|mus:103984645|	103973269|103997527|103976154|103996908|103985170|103989729|103999067|103976762|103999735|103989732|103999069|103991735|103999071|103984646|104000389|103968393|103975241|103975241|103969020|103997954|103984645|	| | | | | | | | | | | | | | | | | | | | |	http://www.genome.jp/kegg-bin/show_pathway?mus00480/mus:103985170%09red/mus:103976762%09red/mus:103991735%09red/mus:103975241%09red/mus:103999069%09red/mus:103996908%09red/mus:103999067%09red/mus:103999071%09red/mus:103968393%09red/mus:103984646%09red/mus:104000389%09red/mus:103973269%09red/mus:103976154%09red/mus:103989732%09red/mus:103984645%09red/mus:103997527%09red/mus:103969020%09red/mus:103…		Carotenoid biosynthesis	KEGG PATHWAY	mus00906	7	37	0.00687417	0.115715	GSMUA_Achr9G10050_001|GSMUA_Achr8G12220_001|GSMUA_Achr3G06970_001|GSMUA_Achr7G18880_001|GSMUA_Achr11G21520_001|GSMUA_Achr9G15310_001|GSMUA_Achr6G31560_001	mus:103997319|mus:103993184|mus:103977534|mus:103992210|mus:103972048|mus:103997992|mus:103989587|	103997319|103993184|103977534|103992210|103972048|103997992|103989587|	| | | | | | |
Biosynthesis of secondary metabolites	KEGG PATHWAY	mus01110	97	1235	0.0108692	0.172354	GSMUA_Achr3G06270_001|GSMUA_Achr11G14050_001|GSMUA_Achr2G02770_001|GSMUA_Achr11G05030_001|GSMUA_Achr2G10120_001|GSMUA_Achr6G21810_001|GSMUA_Achr5G04080_001|GSMUA_Achr10G09460_001|GSMUA_AchrUn_randomG18370_001|GSMUA_Achr10G15890_001|GSMUA_Achr4G02020_001|GSMUA_Achr3G26900_001|GSMUA_Achr10G11760_001|GSMUA_Achr1G00320_001|GSMUA_Achr8G05080_001|GSMUA_Achr8G02520_001|GSMUA_Achr8G22810_001|GSMUA_Achr2G…	mus:103977476|mus:103971435|mus:103970367|mus:103970434|mus:103975893|mus:103988770|mus:103983889|mus:104000304|mus:103974395|mus:103968380|mus:103980512|mus:103978702|mus:104000682|mus:103987367|mus:103993815|mus:103994024|mus:103995270|mus:103976089|mus:103987972|mus:103998074|mus:103985827|mus:104000649|mus:103974248|mus:104000762|mus:103979760|mus:103976066|mus:103972144|mus:103993817|mus:103…	103977476|103971435|103970367|103970434|103975893|103988770|103983889|104000304|103974395|103968380|103980512|103978702|104000682|103987367|103993815|103994024|103995270|103976089|103987972|103998074|103985827|104000649|103974248|104000762|103979760|103976066|103972144|103993817|103981077|103979595|103982971|103993041|103968395|103969833|103987502|103993259|103982044|103981280|103998763|103979174…	| | | | | | | | | | | | | | | | | | | | | | | | | | | | | | | | | | | | | | | | | | | | | | | | | | | | | | | | | | | | | | | | | | | | | | | | | | | | | | | | | | | | | | | | | | | | | | | | |	http://www.genome.jp/kegg-bin/show_pathway?mus01110/mus:103998763%09red/mus:103998764%09red/mus:103980206%09red/mus:104000649%09red/mus:103994024%09red/mus:103988770%09red/mus:103970434%09red/mus:103979174%09red/mus:103978249%09red/mus:103977045%09red/mus:103982971%09red/mus:103983641%09red/mus:103981976%09red/mus:103983874%09red/mus:103979443%09red/mus:103972421%09red/mus:103992381%09red/mus:103…		Linoleic acid metabolism	KEGG PATHWAY	mus00591	8	23	0.0215969	0.2676	GSMUA_Achr6G25100_001|GSMUA_Achr6G25080_001|GSMUA_Achr6G25090_001|GSMUA_Achr9G19250_001|GSMUA_Achr6G25110_001|GSMUA_Achr3G14540_001|GSMUA_Achr9G16020_001|GSMUA_Achr3G11780_001	mus:103989776|mus:103989775|mus:103989036|mus:103998404|mus:103989037|mus:103978287|mus:103998047|mus:103977941|	103989776|103989775|103989036|103998404|103989037|103978287|103998047|103977941|	| | | | | | | |	http://www.genome.jp/kegg-bin/show_pathway?mus00591/mus:103977941%09red/mus:103998404%09red/mus:103989776%09red/mus:103989775%09red/mus:103978287%09red/mus:103989037%09red/mus:103989036%09red/mus:103998047%09red		Nitrogen metabolism	KEGG PATHWAY	mus00910	12	47	0.0160156	0.263114	GSMUA_Achr9G17480_001|GSMUA_Achr5G02870_001|GSMUA_Achr6G27350_001|GSMUA_Achr2G12720_001|GSMUA_Achr1G25450_001|GSMUA_Achr7G26920_001|GSMUA_Achr5G15530_001|GSMUA_Achr9G17490_001|GSMUA_Achr8G30880_001|GSMUA_Achr4G06400_001|GSMUA_Achr9G07050_001|GSMUA_Achr3G20250_001	mus:103998224|mus:103983785|mus:103989227|mus:103975692|mus:103997578|mus:103993053|mus:103985028|mus:103998224|mus:103995811|mus:103980761|mus:103997140|mus:103979305|	103998224|103983785|103989227|103975692|103997578|103993053|103985028|103998224|103995811|103980761|103997140|103979305|	| | | | | | | | | | | |	http://www.genome.jp/kegg-bin/show_pathway?mus00910/mus:103993053%09red/mus:103975692%09red/mus:103983785%09red/mus:103979305%09red/mus:103980761%09red/mus:103997140%09red/mus:103995811%09red/mus:103997578%09red/mus:103989227%09red/mus:103998224%09red/mus:103985028%09red		Cysteine and methionine metabolism	KEGG PATHWAY	mus00270	14	128	0.0151147	0.218083	GSMUA_AchrUn_randomG11210_001|GSMUA_Achr3G23790_001|GSMUA_Achr6G20700_001|GSMUA_Achr1G20270_001|GSMUA_Achr7G02130_001|GSMUA_Achr10G16070_001|GSMUA_Achr5G24230_001|GSMUA_Achr6G03960_001|GSMUA_Achr7G25660_001|GSMUA_Achr1G19050_001|GSMUA_Achr7G06660_001|GSMUA_Achr4G22500_001|GSMUA_AchrUn_randomG20430_001|GSMUA_AchrUn_randomG02510_001	mus:103973720|mus:103978985|mus:103988630|mus:103992844|mus:103990868|mus:103968395|mus:103985356|mus:103986906|mus:103992835|mus:103993837|mus:103990442|mus:103982991|mus:103974595|mus:103972970|	103973720|103978985|103988630|103992844|103990868|103968395|103985356|103986906|103992835|103993837|103990442|103982991|103974595|103972970|	| | | | | | | | | | | | | |
Linoleic acid metabolism	KEGG PATHWAY	mus00591	5	23	0.0210663	0.271873	GSMUA_Achr9G19250_001|GSMUA_Achr3G14540_001|GSMUA_Achr6G25090_001|GSMUA_Achr9G16020_001|GSMUA_Achr6G25110_001	mus:103998404|mus:103978287|mus:103989036|mus:103998047|mus:103989037|	103998404|103978287|103989036|103998047|103989037|	| | | | |	http://www.genome.jp/kegg-bin/show_pathway?mus00591/mus:103998047%09red/mus:103989037%09red/mus:103978287%09red/mus:103998404%09red/mus:103989036%09red		Tropane, piperidine and pyridine alkaloid biosynthesis	KEGG PATHWAY	mus00960	9	28	0.0222512	0.2676	GSMUA_Achr8G15510_001|GSMUA_Achr1G19790_001|GSMUA_Achr6G06650_001|GSMUA_Achr9G28980_001|GSMUA_Achr3G23790_001|GSMUA_Achr3G03230_001|GSMUA_Achr5G04570_001|GSMUA_Achr10G16890_001|GSMUA_Achr6G34030_001	mus:103994655|mus:103993259|mus:103987137|mus:103999327|mus:103978985|mus:103977045|mus:103996859|mus:103968460|mus:103990171|	103994655|103993259|103987137|103999327|103978985|103977045|103996859|103968460|103990171|	| | | | | | | | |	http://www.genome.jp/kegg-bin/show_pathway?mus00960/mus:103993259%09red/mus:103994655%09red/mus:103990171%09red/mus:103968460%09red/mus:103978985%09red/mus:103987137%09red/mus:103977045%09red/mus:103999327%09red/mus:103996859%09red		Ascorbate and aldarate metabolism	KEGG PATHWAY	mus00053	12	53	0.0325447	0.467346	GSMUA_Achr6G33120_001|GSMUA_Achr7G15480_001|GSMUA_Achr3G06170_001|GSMUA_Achr7G26580_001|GSMUA_Achr3G30610_001|GSMUA_Achr2G17530_001|GSMUA_Achr4G08230_001|GSMUA_Achr6G17590_001|GSMUA_Achr10G16040_001|GSMUA_Achr2G20300_001|GSMUA_Achr10G10830_001|GSMUA_Achr6G17700_001	mus:103989729|mus:103991735|mus:103977465|mus:103993041|mus:103979808|mus:103975282|mus:103980922|mus:104000762|mus:103968393|mus:103976516|mus:104000762|mus:103988073|	103989729|103991735|103977465|103993041|103979808|103975282|103980922|104000762|103968393|103976516|104000762|103988073|	| | | | | | | | | | | |	http://www.genome.jp/kegg-bin/show_pathway?mus00053/mus:103989729%09red/mus:103991735%09red/mus:103977465%09red/mus:103993041%09red/mus:103979808%09red/mus:103968393%09red/mus:103976516%09red/mus:103975282%09red/mus:103988073%09red/mus:104000762%09red/mus:103980922%09red		Biosynthesis of secondary metabolites	KEGG PATHWAY	mus01110	85	1235	0.0186462	0.235408	GSMUA_AchrUn_randomG11210_001|GSMUA_Achr2G22970_001|GSMUA_Achr6G25590_001|GSMUA_AchrUn_randomG16320_001|GSMUA_Achr7G02130_001|GSMUA_Achr10G17240_001|GSMUA_Achr8G12220_001|GSMUA_Achr10G20590_001|GSMUA_Achr10G16070_001|GSMUA_Achr10G08020_001|GSMUA_Achr5G11490_001|GSMUA_Achr7G16780_001|GSMUA_Achr6G00150_001|GSMUA_Achr3G15170_001|GSMUA_Achr8G01620_001|GSMUA_AchrUn_randomG20430_001|GSMUA_Achr2G14310_0…	mus:103973720|mus:103976634|mus:103989081|mus:103974216|mus:103990868|mus:103968492|mus:103993184|mus:103968786|mus:103968395|mus:104000428|mus:103984550|mus:103992006|mus:103986548|mus:103978344|mus:103994393|mus:103974595|mus:103975557|mus:103990664|mus:103981096|mus:103983085|mus:103971040|mus:103996858|mus:103994655|mus:103974236|mus:103987502|mus:103992844|mus:103995822|mus:103990806|mus:103…	103973720|103976634|103989081|103974216|103990868|103968492|103993184|103968786|103968395|104000428|103984550|103992006|103986548|103978344|103994393|103974595|103975557|103990664|103981096|103983085|103971040|103996858|103994655|103974236|103987502|103992844|103995822|103990806|103994126|103991594|103978811|103982170|103999741|103990442|103997940|103987367|103985827|103976149|103974740|103996859…	| | | | | | | | | | | | | | | | | | | | | | | | | | | | | | | | | | | | | | | | | | | | | | | | | | | | | | | | | | | | | | | | | | | | | | | | | | | | | | | | | | | | |
beta-Alanine metabolism	KEGG PATHWAY	mus00410	8	52	0.0220437	0.271873	GSMUA_Achr8G22810_001|GSMUA_Achr1G19790_001|GSMUA_Achr5G13870_001|GSMUA_Achr9G06670_001|GSMUA_Achr6G24900_001|GSMUA_Achr11G18550_001|GSMUA_Achr9G21250_001|GSMUA_Achr6G24910_001	mus:103995270|mus:103993259|mus:103984892|mus:103997116|mus:103989023|mus:103971799|mus:103998527|mus:103989023|	103995270|103993259|103984892|103997116|103989023|103971799|103998527|103989023|	| | | | | | | |	http://www.genome.jp/kegg-bin/show_pathway?mus00410/mus:103995270%09red/mus:103984892%09red/mus:103993259%09red/mus:103998527%09red/mus:103989023%09red/mus:103971799%09red/mus:103997116%09red		Metabolic pathways	KEGG PATHWAY	mus01100	341	2344	0.0226049	0.2676	GSMUA_Achr10G20370_001|GSMUA_Achr11G23670_001|GSMUA_Achr7G02130_001|GSMUA_Achr9G28980_001|GSMUA_Achr10G09320_001|GSMUA_Achr10G20590_001|GSMUA_Achr3G31110_001|GSMUA_Achr2G02770_001|GSMUA_Achr2G14040_001|GSMUA_Achr5G09230_001|GSMUA_Achr7G19330_001|GSMUA_Achr10G19930_001|GSMUA_Achr6G00150_001|GSMUA_Achr1G14430_001|GSMUA_Achr3G17170_001|GSMUA_Achr5G04080_001|GSMUA_Achr9G19900_001|GSMUA_Achr4G24170_00…	mus:103968766|mus:103972232|mus:103990868|mus:103999327|mus:104000313|mus:103968786|mus:103979760|mus:103970367|mus:103975582|mus:103984744|mus:103992275|mus:103968721|mus:103986548|mus:103985799|mus:103978527|mus:103983889|mus:103998462|mus:103982842|mus:103975241|mus:103984267|mus:103998047|mus:103980720|mus:103996861|mus:103979714|mus:103994655|mus:103977597|mus:103974897|mus:103986793|mus:103…	103968766|103972232|103990868|103999327|104000313|103968786|103979760|103970367|103975582|103984744|103992275|103968721|103986548|103985799|103978527|103983889|103998462|103982842|103975241|103984267|103998047|103980720|103996861|103979714|103994655|103977597|103974897|103986793|103990170|103980893|103969489|103999918|103997383|103992334|103982651|103987521|103987367|103982361|103995973|103982427…	| | | | | | | | | | | | | | | | | | | | | | | | | | | | | | | | | | | | | | | | | | | | | | | | | | | | | | | | | | | | | | | | | | | | | | | | | | | | | | | | | | | | | | | | | | | | | | | | | | | | | | | | | | | | | | | | | | | | | | | | | | | | | | | | | | | | | | | | | | | | | | | | | | | | | | | | | | | | | | | | | | | | | | | | | | | | | | | | | | | | | | | | | | | | | | | | | | | | | | | |…	http://www.genome.jp/kegg-bin/show_pathway?mus01100/mus:103998763%09red/mus:103995036%09red/mus:103987401%09red/mus:104000045%09red/mus:103995294%09red/mus:103975177%09red/mus:103975165%09red/mus:103987521%09red/mus:103995602%09red/mus:103975225%09red/mus:103997127%09red/mus:103969833%09red/mus:103997395%09red/mus:103976736%09red/mus:104000967%09red/mus:103985664%09red/mus:103987297%09red/mus:103…		Metabolic pathways	KEGG PATHWAY	mus01100	299	2344	0.0365749	0.467346	GSMUA_Achr8G12030_001|GSMUA_AchrUn_randomG07260_001|GSMUA_Achr3G06270_001|GSMUA_Achr10G09320_001|GSMUA_Achr9G29210_001|GSMUA_Achr2G02770_001|GSMUA_Achr1G14890_001|GSMUA_Achr3G22570_001|GSMUA_Achr3G02880_001|GSMUA_Achr6G06530_001|GSMUA_Achr1G14430_001|GSMUA_Achr2G09140_001|GSMUA_Achr6G21810_001|GSMUA_Achr6G12500_001|GSMUA_Achr5G04080_001|GSMUA_Achr5G02870_001|GSMUA_Achr9G16020_001|GSMUA_Achr10G094…	mus:103993201|mus:103973351|mus:103977476|mus:104000313|mus:103999347|mus:103970367|mus:103985434|mus:103979093|mus:103977078|mus:103987127|mus:103985799|mus:103975969|mus:103988770|mus:103987645|mus:103983889|mus:103983785|mus:103998047|mus:104000304|mus:103987323|mus:104001037|mus:103983899|mus:103987658|mus:103990170|mus:103972035|mus:103969489|mus:103971223|mus:103987297|mus:103968355|mus:103…	103993201|103973351|103977476|104000313|103999347|103970367|103985434|103979093|103977078|103987127|103985799|103975969|103988770|103987645|103983889|103983785|103998047|104000304|103987323|104001037|103983899|103987658|103990170|103972035|103969489|103971223|103987297|103968355|103987521|103987367|103995973|103995106|103979305|103971118|103995270|103976482|103979831|103973985|103982129|103988693…	| | | | | | | | | | | | | | | | | | | | | | | | | | | | | | | | | | | | | | | | | | | | | | | | | | | | | | | | | | | | | | | | | | | | | | | | | | | | | | | | | | | | | | | | | | | | | | | | | | | | | | | | | | | | | | | | | | | | | | | | | | | | | | | | | | | | | | | | | | | | | | | | | | | | | | | | | | | | | | | | | | | | | | | | | | | | | | | | | | | | | | | | | | | | | | | | | | | | | | | |…	http://www.genome.jp/kegg-bin/show_pathway?mus01100/mus:103998763%09red/mus:103978957%09red/mus:103993123%09red/mus:103992381%09red/mus:103987812%09red/mus:103995294%09red/mus:103971126%09red/mus:103987658%09red/mus:103987521%09red/mus:103991664%09red/mus:103998686%09red/mus:103985977%09red/mus:103992637%09red/mus:103997720%09red/mus:103997127%09red/mus:104000649%09red/mus:103980913%09red/mus:104…		Fructose and mannose metabolism	KEGG PATHWAY	mus00051	10	90	0.0335833	0.37417	GSMUA_Achr2G19180_001|GSMUA_Achr7G13640_001|GSMUA_Achr3G07660_001|GSMUA_Achr7G02210_001|GSMUA_Achr6G33980_001|GSMUA_Achr8G16620_001|GSMUA_Achr8G08990_001|GSMUA_Achr5G19920_001|GSMUA_Achr3G07670_001|GSMUA_Achr8G01230_001	mus:103974236|mus:103991594|mus:103977596|mus:103990863|mus:103990176|mus:103994802|mus:103993470|mus:103985718|mus:103977597|mus:103994126|	103974236|103991594|103977596|103990863|103990176|103994802|103993470|103985718|103977597|103994126|	| | | | | | | | | |
Tropane, piperidine and pyridine alkaloid biosynthesis	KEGG PATHWAY	mus00960	5	28	0.0401506	0.415749	GSMUA_Achr5G04560_001|GSMUA_Achr9G03440_001|GSMUA_Achr5G04570_001|GSMUA_Achr1G19790_001|GSMUA_Achr3G03230_001	mus:103996859|mus:103996859|mus:103996859|mus:103993259|mus:103977045|	103996859|103996859|103996859|103993259|103977045|	| | | | |	http://www.genome.jp/kegg-bin/show_pathway?mus00960/mus:103996859%09red/mus:103977045%09red/mus:103993259%09red		Porphyrin and chlorophyll metabolism	KEGG PATHWAY	mus00860	13	49	0.023069	0.2676	GSMUA_Achr6G18880_001|GSMUA_Achr8G27890_001|GSMUA_Achr9G24420_001|GSMUA_Achr6G21660_001|GSMUA_Achr6G25590_001|GSMUA_Achr7G24300_001|GSMUA_Achr6G21710_001|GSMUA_Achr3G14270_001|GSMUA_Achr8G33420_001|GSMUA_Achr6G21670_001|GSMUA_Achr2G07670_001|GSMUA_Achr11G25600_001|GSMUA_Achr11G12270_001	mus:103988166|mus:103996477|mus:103998856|mus:103971235|mus:103989081|mus:103992716|mus:103988719|mus:103978249|mus:103995611|mus:103988765|mus:103976089|mus:103972421|mus:103971235|	103988166|103996477|103998856|103971235|103989081|103992716|103988719|103978249|103995611|103988765|103976089|103972421|103971235|	| | | | | | | | | | | | |	http://www.genome.jp/kegg-bin/show_pathway?mus00860/mus:103971235%09red/mus:103992716%09red/mus:103988719%09red/mus:103995611%09red/mus:103976089%09red/mus:103996477%09red/mus:103978249%09red/mus:103989081%09red/mus:103972421%09red/mus:103998856%09red/mus:103988765%09red/mus:103988166%09red		Fatty acid degradation	KEGG PATHWAY	mus00071	10	45	0.0529685	0.609138	GSMUA_Achr3G06170_001|GSMUA_Achr7G14420_001|GSMUA_Achr3G24070_001|GSMUA_Achr8G21130_001|GSMUA_Achr2G22160_001|GSMUA_Achr2G08130_001|GSMUA_Achr8G29470_001|GSMUA_Achr2G08040_001|GSMUA_Achr7G27390_001|GSMUA_Achr6G17700_001	mus:103977465|mus:103991664|mus:103978957|mus:103995422|mus:103976712|mus:103976051|mus:103995941|mus:103976061|mus:103993123|mus:103988073|	103977465|103991664|103978957|103995422|103976712|103976051|103995941|103976061|103993123|103988073|	| | | | | | | | | |	http://www.genome.jp/kegg-bin/show_pathway?mus00071/mus:103978957%09red/mus:103993123%09red/mus:103977465%09red/mus:103991664%09red/mus:103976061%09red/mus:103988073%09red/mus:103976712%09red/mus:103995422%09red/mus:103976051%09red/mus:103995941%09red		Tyrosine metabolism	KEGG PATHWAY	mus00350	6	43	0.0393699	0.37417	GSMUA_Achr3G23790_001|GSMUA_Achr6G06650_001|GSMUA_Achr8G15510_001|GSMUA_Achr9G08450_001|GSMUA_Achr9G30670_001|GSMUA_Achr8G29470_001	mus:103978985|mus:103987137|mus:103994655|mus:103997450|mus:103999505|mus:103995941|	103978985|103987137|103994655|103997450|103999505|103995941|	| | | | | |
Arginine and proline metabolism	KEGG PATHWAY	mus00330	11	94	0.0412003	0.415749	GSMUA_Achr6G03960_001|GSMUA_Achr5G02870_001|GSMUA_Achr3G22890_001|GSMUA_Achr2G12720_001|GSMUA_Achr6G24900_001|GSMUA_Achr11G18550_001|GSMUA_Achr9G21250_001|GSMUA_Achr8G30880_001|GSMUA_Achr9G13400_001|GSMUA_Achr6G24910_001|GSMUA_Achr3G20250_001	mus:103986906|mus:103983785|mus:103979062|mus:103975692|mus:103989023|mus:103971799|mus:103998527|mus:103995811|mus:103976912|mus:103989023|mus:103979305|	103986906|103983785|103979062|103975692|103989023|103971799|103998527|103995811|103976912|103989023|103979305|	| | | | | | | | | | |	http://www.genome.jp/kegg-bin/show_pathway?mus00330/mus:103976912%09red/mus:103975692%09red/mus:103983785%09red/mus:103979305%09red/mus:103998527%09red/mus:103989023%09red/mus:103995811%09red/mus:103971799%09red/mus:103979062%09red/mus:103986906%09red		Nitrogen metabolism	KEGG PATHWAY	mus00910	12	47	0.035191	0.357861	GSMUA_Achr9G17480_001|GSMUA_Achr5G02870_001|GSMUA_Achr6G27350_001|GSMUA_Achr2G12720_001|GSMUA_Achr8G30880_001|GSMUA_Achr7G26920_001|GSMUA_Achr1G25450_001|GSMUA_Achr9G15480_001|GSMUA_Achr4G06400_001|GSMUA_Achr4G14900_001|GSMUA_Achr5G15530_001|GSMUA_Achr3G20250_001	mus:103998224|mus:103983785|mus:103989227|mus:103975692|mus:103995811|mus:103993053|mus:103997578|mus:103998006|mus:103980761|mus:103981468|mus:103985028|mus:103979305|	103998224|103983785|103989227|103975692|103995811|103993053|103997578|103998006|103980761|103981468|103985028|103979305|	| | | | | | | | | | | |	http://www.genome.jp/kegg-bin/show_pathway?mus00910/mus:103998006%09red/mus:103993053%09red/mus:103975692%09red/mus:103983785%09red/mus:103979305%09red/mus:103981468%09red/mus:103980761%09red/mus:103995811%09red/mus:103997578%09red/mus:103989227%09red/mus:103998224%09red/mus:103985028%09red		alpha-Linolenic acid metabolism	KEGG PATHWAY	mus00592	12	61	0.0698456	0.690957	GSMUA_Achr9G16020_001|GSMUA_Achr3G07870_001|GSMUA_Achr3G24070_001|GSMUA_Achr8G21130_001|GSMUA_Achr2G22160_001|GSMUA_AchrUn_randomG13290_001|GSMUA_Achr2G08040_001|GSMUA_Achr2G20800_001|GSMUA_Achr3G11780_001|GSMUA_Achr7G14420_001|GSMUA_Achr8G29470_001|GSMUA_Achr8G04830_001	mus:103998047|mus:103977612|mus:103978957|mus:103995422|mus:103976712|mus:103973892|mus:103976061|mus:103976563|mus:103977941|mus:103991664|mus:103995941|mus:103993834|	103998047|103977612|103978957|103995422|103976712|103973892|103976061|103976563|103977941|103991664|103995941|103993834|	| | | | | | | | | | | |	http://www.genome.jp/kegg-bin/show_pathway?mus00592/mus:103978957%09red/mus:103976563%09red/mus:103977612%09red/mus:103977941%09red/mus:103991664%09red/mus:103973892%09red/mus:103976061%09red/mus:103995941%09red/mus:103976712%09red/mus:103995422%09red/mus:103993834%09red/mus:103998047%09red		Pyruvate metabolism	KEGG PATHWAY	mus00620	11	108	0.0436905	0.37417	GSMUA_AchrUn_randomG11210_001|GSMUA_Achr3G31710_001|GSMUA_Achr1G20720_001|GSMUA_Achr1G20270_001|GSMUA_Achr10G25410_001|GSMUA_Achr10G17240_001|GSMUA_Achr6G11840_001|GSMUA_Achr6G26850_001|GSMUA_Achr7G06660_001|GSMUA_Achr8G01620_001|GSMUA_Achr6G17700_001	mus:103973720|mus:103979714|mus:103992398|mus:103992844|mus:103969201|mus:103968492|mus:103987588|mus:103989174|mus:103990442|mus:103994393|mus:103988073|	103973720|103979714|103992398|103992844|103969201|103968492|103987588|103989174|103990442|103994393|103988073|	| | | | | | | | | | |
Metabolic pathways	KEGG PATHWAY	mus01100	164	2344	0.0482036	0.445883	GSMUA_AchrUn_randomG07260_001|GSMUA_Achr3G06270_001|GSMUA_Achr11G14050_001|GSMUA_Achr2G02770_001|GSMUA_Achr3G02880_001|GSMUA_Achr10G19930_001|GSMUA_Achr3G01900_001|GSMUA_Achr6G21810_001|GSMUA_Achr5G04080_001|GSMUA_Achr4G24170_001|GSMUA_Achr10G09460_001|GSMUA_Achr10G25410_001|GSMUA_Achr10G15890_001|GSMUA_Achr4G02020_001|GSMUA_Achr3G12000_001|GSMUA_Achr6G34050_001|GSMUA_Achr10G11760_001|GSMUA_Achr1…	mus:103973351|mus:103977476|mus:103971435|mus:103970367|mus:103977078|mus:103968721|mus:103977164|mus:103988770|mus:103983889|mus:103982842|mus:104000304|mus:103969201|mus:103968380|mus:103980512|mus:103977957|mus:103990170|mus:104000682|mus:103979877|mus:103987367|mus:103982361|mus:103993815|mus:103979305|mus:103994024|mus:103995270|mus:103976089|mus:103997101|mus:103987972|mus:103998074|mus:103…	103973351|103977476|103971435|103970367|103977078|103968721|103977164|103988770|103983889|103982842|104000304|103969201|103968380|103980512|103977957|103990170|104000682|103979877|103987367|103982361|103993815|103979305|103994024|103995270|103976089|103997101|103987972|103998074|103985827|104000649|103998396|104000762|103979760|103990365|103998047|103976066|103988693|103972144|103997858|104000045…	| | | | | | | | | | | | | | | | | | | | | | | | | | | | | | | | | | | | | | | | | | | | | | | | | | | | | | | | | | | | | | | | | | | | | | | | | | | | | | | | | | | | | | | | | | | | | | | | | | | | | | | | | | | | | | | | | | | | | | | | | | | | | | | | | | | | | | | | | | | | | | | | | | | | | | | | | | | | | | | | | | | |	http://www.genome.jp/kegg-bin/show_pathway?mus01100/mus:103998763%09red/mus:103987401%09red/mus:103976066%09red/mus:103998764%09red/mus:103995294%09red/mus:104000649%09red/mus:103995020%09red/mus:103994024%09red/mus:103988770%09red/mus:103976027%09red/mus:103972806%09red/mus:103970532%09red/mus:103970434%09red/mus:103979174%09red/mus:103982502%09red/mus:103998870%09red/mus:103977045%09red/mus:103…		Ubiquinone and other terpenoid-quinone biosynthesis	KEGG PATHWAY	mus00130	11	42	0.0373664	0.357861	GSMUA_Achr8G19750_001|GSMUA_Achr10G12920_001|GSMUA_Achr4G05820_001|GSMUA_Achr4G12590_001|GSMUA_Achr9G28980_001|GSMUA_Achr3G23790_001|GSMUA_Achr3G03230_001|GSMUA_Achr2G12660_001|GSMUA_Achr11G23450_001|GSMUA_Achr1G27850_001|GSMUA_Achr7G18320_001	mus:103995049|mus:104000967|mus:103980720|mus:103981280|mus:103999327|mus:103978985|mus:103977045|mus:103975699|mus:103972208|mus:104000155|mus:103992160|	103995049|104000967|103980720|103981280|103999327|103978985|103977045|103975699|103972208|104000155|103992160|	| | | | | | | | | | |	http://www.genome.jp/kegg-bin/show_pathway?mus00130/mus:103972208%09red/mus:103978985%09red/mus:103980720%09red/mus:103995049%09red/mus:103975699%09red/mus:103992160%09red/mus:104000155%09red/mus:104000967%09red/mus:103977045%09red/mus:103981280%09red/mus:103999327%09red		Linoleic acid metabolism	KEGG PATHWAY	mus00591	6	23	0.0720999	0.690957	GSMUA_Achr3G07870_001|GSMUA_Achr6G25090_001|GSMUA_Achr9G19250_001|GSMUA_Achr6G25110_001|GSMUA_Achr9G16020_001|GSMUA_Achr3G11780_001	mus:103977612|mus:103989036|mus:103998404|mus:103989037|mus:103998047|mus:103977941|	103977612|103989036|103998404|103989037|103998047|103977941|	| | | | | |	http://www.genome.jp/kegg-bin/show_pathway?mus00591/mus:103977941%09red/mus:103998404%09red/mus:103977612%09red/mus:103989037%09red/mus:103989036%09red/mus:103998047%09red		Linoleic acid metabolism	KEGG PATHWAY	mus00591	4	23	0.0481605	0.37417	GSMUA_Achr9G19250_001|GSMUA_Achr6G25090_001|GSMUA_Achr6G25100_001|GSMUA_Achr6G25080_001	mus:103998404|mus:103989036|mus:103989776|mus:103989775|	103998404|103989036|103989776|103989775|	| | | |
Cysteine and methionine metabolism	KEGG PATHWAY	mus00270	13	128	0.0664615	0.567479	GSMUA_Achr4G22700_001|GSMUA_Achr6G03960_001|GSMUA_Achr3G22890_001|GSMUA_Achr4G21470_001|GSMUA_Achr10G16070_001|GSMUA_Achr6G12910_001|GSMUA_Achr3G03230_001|GSMUA_AchrUn_randomG20430_001|GSMUA_Achr9G13400_001|GSMUA_Achr9G02430_001|GSMUA_Achr2G07990_001|GSMUA_Achr7G18420_001|GSMUA_Achr11G15860_001	mus:103982971|mus:103986906|mus:103979062|mus:103983080|mus:103968395|mus:103987677|mus:103977045|mus:103974595|mus:103976912|mus:103996764|mus:103976066|mus:103992167|mus:103971570|	103982971|103986906|103979062|103983080|103968395|103987677|103977045|103974595|103976912|103996764|103976066|103992167|103971570|	| | | | | | | | | | | | |	http://www.genome.jp/kegg-bin/show_pathway?mus00270/mus:103987677%09red/mus:103982971%09red/mus:103992167%09red/mus:103986906%09red/mus:103968395%09red/mus:103976912%09red/mus:103996764%09red/mus:103983080%09red/mus:103977045%09red/mus:103976066%09red/mus:103979062%09red/mus:103971570%09red/mus:103974595%09red		Tyrosine metabolism	KEGG PATHWAY	mus00350	11	43	0.0422114	0.357861	GSMUA_Achr8G15510_001|GSMUA_Achr1G19790_001|GSMUA_Achr9G28980_001|GSMUA_Achr6G06650_001|GSMUA_Achr10G00150_001|GSMUA_Achr3G23790_001|GSMUA_Achr3G03230_001|GSMUA_Achr8G29090_001|GSMUA_Achr2G08040_001|GSMUA_Achr10G16890_001|GSMUA_Achr8G29470_001	mus:103994655|mus:103993259|mus:103999327|mus:103987137|mus:103999598|mus:103978985|mus:103977045|mus:103995973|mus:103976061|mus:103968460|mus:103995941|	103994655|103993259|103999327|103987137|103999598|103978985|103977045|103995973|103976061|103968460|103995941|	| | | | | | | | | | |	http://www.genome.jp/kegg-bin/show_pathway?mus00350/mus:103999598%09red/mus:103994655%09red/mus:103993259%09red/mus:103968460%09red/mus:103976061%09red/mus:103977045%09red/mus:103995941%09red/mus:103978985%09red/mus:103999327%09red/mus:103995973%09red/mus:103987137%09red		Flavone and flavonol biosynthesis	KEGG PATHWAY	mus00944	3	9	0.119276	0.99986	GSMUA_Achr9G17300_001|GSMUA_Achr11G15630_001|GSMUA_Achr3G30350_001	mus:103998211|mus:103971552|mus:103979831|	103998211|103971552|103979831|	| | |	http://www.genome.jp/kegg-bin/show_pathway?mus00944/mus:103998211%09red/mus:103979831%09red/mus:103971552%09red		Nicotinate and nicotinamide metabolism	KEGG PATHWAY	mus00760	4	23	0.0481605	0.37417	GSMUA_Achr10G27070_001|GSMUA_Achr10G20370_001|GSMUA_Achr3G08590_001|GSMUA_Achr3G17170_001	mus:103969349|mus:103968766|mus:103977683|mus:103978527|	103969349|103968766|103977683|103978527|	| | | |
Phenylalanine metabolism	KEGG PATHWAY	mus00360	15	159	0.0815918	0.646907	GSMUA_Achr7G09380_001|GSMUA_Achr10G15890_001|GSMUA_Achr1G19790_001|GSMUA_Achr4G12590_001|GSMUA_Achr3G06270_001|GSMUA_Achr5G18560_001|GSMUA_Achr8G14210_001|GSMUA_Achr7G18320_001|GSMUA_Achr10G27870_001|GSMUA_Achr5G03950_001|GSMUA_Achr9G11910_001|GSMUA_Achr7G09390_001|GSMUA_Achr3G03230_001|GSMUA_Achr4G02020_001|GSMUA_Achr6G21530_001	mus:103991241|mus:103968380|mus:103993259|mus:103981280|mus:103977476|mus:103985827|mus:103994510|mus:103992160|mus:103969416|mus:103983874|mus:103997680|mus:103991242|mus:103977045|mus:103980512|mus:103988708|	103991241|103968380|103993259|103981280|103977476|103985827|103994510|103992160|103969416|103983874|103997680|103991242|103977045|103980512|103988708|	| | | | | | | | | | | | | | |	http://www.genome.jp/kegg-bin/show_pathway?mus00360/mus:103988708%09red/mus:103991242%09red/mus:103991241%09red/mus:103969416%09red/mus:103993259%09red/mus:103994510%09red/mus:103968380%09red/mus:103992160%09red/mus:103980512%09red/mus:103977045%09red/mus:103997680%09red/mus:103985827%09red/mus:103977476%09red/mus:103983874%09red/mus:103981280%09red		Isoquinoline alkaloid biosynthesis	KEGG PATHWAY	mus00950	7	22	0.0431901	0.357861	GSMUA_Achr8G15510_001|GSMUA_Achr1G19790_001|GSMUA_Achr6G06650_001|GSMUA_Achr9G28980_001|GSMUA_Achr3G23790_001|GSMUA_Achr3G03230_001|GSMUA_Achr10G16890_001	mus:103994655|mus:103993259|mus:103987137|mus:103999327|mus:103978985|mus:103977045|mus:103968460|	103994655|103993259|103987137|103999327|103978985|103977045|103968460|	| | | | | | |	http://www.genome.jp/kegg-bin/show_pathway?mus00950/mus:103993259%09red/mus:103994655%09red/mus:103968460%09red/mus:103978985%09red/mus:103987137%09red/mus:103977045%09red/mus:103999327%09red		Biosynthesis of unsaturated fatty acids	KEGG PATHWAY	mus01040	9	48	0.129135	0.99986	GSMUA_Achr7G22860_001|GSMUA_Achr6G27590_001|GSMUA_Achr8G21130_001|GSMUA_Achr2G22160_001|GSMUA_Achr6G23230_001|GSMUA_Achr9G04440_001|GSMUA_Achr11G24740_001|GSMUA_Achr8G20430_001|GSMUA_Achr8G08750_001	mus:103992586|mus:103989250|mus:103995422|mus:103976712|mus:103988860|mus:103996941|mus:103972340|mus:103995106|mus:103993490|	103992586|103989250|103995422|103976712|103988860|103996941|103972340|103995106|103993490|	| | | | | | | | |	http://www.genome.jp/kegg-bin/show_pathway?mus01040/mus:103996941%09red/mus:103989250%09red/mus:103993490%09red/mus:103972340%09red/mus:103995106%09red/mus:103992586%09red/mus:103976712%09red/mus:103995422%09red/mus:103988860%09red		Carbon fixation in photosynthetic organisms	KEGG PATHWAY	mus00710	10	102	0.0639393	0.461277	GSMUA_AchrUn_randomG11210_001|GSMUA_Achr3G31710_001|GSMUA_Achr1G20720_001|GSMUA_Achr10G25410_001|GSMUA_Achr8G01230_001|GSMUA_Achr6G26850_001|GSMUA_Achr8G08990_001|GSMUA_Achr5G19920_001|GSMUA_Achr11G22310_001|GSMUA_Achr4G03710_001	mus:103973720|mus:103979714|mus:103992398|mus:103969201|mus:103994126|mus:103989174|mus:103993470|mus:103985718|mus:103972115|mus:103980148|	103973720|103979714|103992398|103969201|103994126|103989174|103993470|103985718|103972115|103980148|	| | | | | | | | | |
Starch and sucrose metabolism	KEGG PATHWAY	mus00500	23	276	0.103095	0.729173	GSMUA_Achr4G07520_001|GSMUA_Achr3G04930_001|GSMUA_Achr7G26580_001|GSMUA_Achr7G16310_001|GSMUA_Achr3G01900_001|GSMUA_Achr4G24170_001|GSMUA_Achr5G04690_001|GSMUA_Achr9G16470_001|GSMUA_Achr3G21660_001|GSMUA_Achr5G18070_001|GSMUA_Achr8G34500_001|GSMUA_Achr7G20500_001|GSMUA_Achr9G16420_001|GSMUA_Achr11G19240_001|GSMUA_Achr1G26250_001|GSMUA_Achr6G12410_001|GSMUA_Achr9G13500_001|GSMUA_Achr7G11700_001|GS…	mus:103980862|mus:103976901|mus:103993041|mus:103991946|mus:103977164|mus:103982842|mus:103983943|mus:103998078|mus:103979174|mus:103985314|mus:103995510|mus:103992381|mus:103998074|mus:103971853|mus:103998662|mus:103987636|mus:103997858|mus:103991428|mus:103995180|mus:103979595|mus:103992212|mus:103971118|mus:103985591|	103980862|103976901|103993041|103991946|103977164|103982842|103983943|103998078|103979174|103985314|103995510|103992381|103998074|103971853|103998662|103987636|103997858|103991428|103995180|103979595|103992212|103971118|103985591|	| | | | | | | | | | | | | | | | | | | | | | |	http://www.genome.jp/kegg-bin/show_pathway?mus00500/mus:103998662%09red/mus:103993041%09red/mus:103982842%09red/mus:103991428%09red/mus:103985314%09red/mus:103976901%09red/mus:103992212%09red/mus:103995180%09red/mus:103979174%09red/mus:103998074%09red/mus:103979595%09red/mus:103977164%09red/mus:103991946%09red/mus:103998078%09red/mus:103992381%09red/mus:103985591%09red/mus:103971118%09red/mus:103…		Biosynthesis of secondary metabolites	KEGG PATHWAY	mus01110	182	1235	0.0616278	0.447296	GSMUA_Achr7G02130_001|GSMUA_Achr9G28980_001|GSMUA_Achr6G22620_001|GSMUA_Achr10G20590_001|GSMUA_Achr2G02770_001|GSMUA_Achr6G21660_001|GSMUA_Achr6G00150_001|GSMUA_Achr8G15010_001|GSMUA_Achr6G21810_001|GSMUA_Achr5G04080_001|GSMUA_Achr2G18020_001|GSMUA_Achr8G15510_001|GSMUA_Achr2G07990_001|GSMUA_AchrUn_randomG29240_001|GSMUA_Achr6G02650_001|GSMUA_Achr3G26900_001|GSMUA_Achr1G12940_001|GSMUA_Achr7G1832…	mus:103990868|mus:103999327|mus:103988808|mus:103968786|mus:103970367|mus:103971235|mus:103986548|mus:103994607|mus:103988770|mus:103983889|mus:103975241|mus:103994655|mus:103976066|mus:103974897|mus:103986793|mus:103978702|mus:103987243|mus:103992160|mus:103992093|mus:103987367|mus:103993184|mus:103982713|mus:103995270|mus:103976089|mus:103991413|mus:103973985|mus:103975743|mus:103985827|mus:103…	103990868|103999327|103988808|103968786|103970367|103971235|103986548|103994607|103988770|103983889|103975241|103994655|103976066|103974897|103986793|103978702|103987243|103992160|103992093|103987367|103993184|103982713|103995270|103976089|103991413|103973985|103975743|103985827|103974765|103968460|103969976|103997680|103979760|103972569|104000856|103972144|103995049|103998066|103985656|103993707…	| | | | | | | | | | | | | | | | | | | | | | | | | | | | | | | | | | | | | | | | | | | | | | | | | | | | | | | | | | | | | | | | | | | | | | | | | | | | | | | | | | | | | | | | | | | | | | | | | | | | | | | | | | | | | | | | | | | | | | | | | | | | | | | | | | | | | | | | | | | | | | | | | | | | | | | | | | | | | | | | | | | | | | | | | | | | | | | | | | | | | |	http://www.genome.jp/kegg-bin/show_pathway?mus01110/mus:103998763%09red/mus:103976066%09red/mus:103975177%09red/mus:103980206%09red/mus:103985977%09red/mus:103972232%09red/mus:104000649%09red/mus:103996071%09red/mus:104000967%09red/mus:103976634%09red/mus:103971552%09red/mus:103988765%09red/mus:103978717%09red/mus:103970434%09red/mus:103994655%09red/mus:103979174%09red/mus:103972144%09red/mus:103…		Tropane, piperidine and pyridine alkaloid biosynthesis	KEGG PATHWAY	mus00960	6	28	0.132497	0.99986	GSMUA_Achr1G19790_001|GSMUA_Achr4G08110_001|GSMUA_Achr9G03470_001|GSMUA_Achr5G04570_001|GSMUA_Achr9G03450_001|GSMUA_Achr11G24060_001	mus:103993259|mus:103980913|mus:103996858|mus:103996859|mus:103996858|mus:103972276|	103993259|103980913|103996858|103996859|103996858|103972276|	| | | | | |	http://www.genome.jp/kegg-bin/show_pathway?mus00960/mus:103972276%09red/mus:103996859%09red/mus:103996858%09red/mus:103980913%09red/mus:103993259%09red		Photosynthesis - antenna proteins	KEGG PATHWAY	mus00196	4	28	0.0808325	0.513651	GSMUA_Achr9G18200_001|GSMUA_Achr9G06900_001|GSMUA_Achr9G18210_001|GSMUA_Achr1G08770_001	mus:103998295|mus:103997127|mus:103998295|mus:103978428|	103998295|103997127|103998295|103978428|	| | | |
Stilbenoid, diarylheptanoid and gingerol biosynthesis	KEGG PATHWAY	mus00945	3	17	0.106755	0.729173	GSMUA_Achr5G04550_001|GSMUA_Achr7G18320_001|GSMUA_Achr1G00320_001	mus:103983932|mus:103992160|mus:103987367|	103983932|103992160|103987367|	| | |	http://www.genome.jp/kegg-bin/show_pathway?mus00945/mus:103987367%09red/mus:103983932%09red/mus:103992160%09red		Glutathione metabolism	KEGG PATHWAY	mus00480	20	102	0.0671493	0.447296	GSMUA_Achr6G33120_001|GSMUA_Achr1G03800_001|GSMUA_Achr5G18900_001|GSMUA_Achr5G16620_001|GSMUA_Achr1G00010_001|GSMUA_Achr5G10360_001|GSMUA_Achr9G26060_001|GSMUA_Achr8G21000_001|GSMUA_Achr2G21570_001|GSMUA_Achr10G18030_001|GSMUA_Achr2G18020_001|GSMUA_Achr9G26050_001|GSMUA_Achr1G19050_001|GSMUA_Achr5G17880_001|GSMUA_Achr5G10350_001|GSMUA_Achr10G16040_001|GSMUA_Achr7G07270_001|GSMUA_Achr9G04210_001|G…	mus:103989729|mus:103976154|mus:103985795|mus:103985170|mus:103968336|mus:103984645|mus:103999067|mus:103995434|mus:103976762|mus:103968552|mus:103975241|mus:103999069|mus:103993837|mus:103985287|mus:103984646|mus:103968393|mus:103990393|mus:103996924|mus:103969020|mus:103997954|	103989729|103976154|103985795|103985170|103968336|103984645|103999067|103995434|103976762|103968552|103975241|103999069|103993837|103985287|103984646|103968393|103990393|103996924|103969020|103997954|	| | | | | | | | | | | | | | | | | | | |	http://www.genome.jp/kegg-bin/show_pathway?mus00480/mus:103985170%09red/mus:103985287%09red/mus:103975241%09red/mus:103999069%09red/mus:103976762%09red/mus:103999067%09red/mus:103968393%09red/mus:103968552%09red/mus:103990393%09red/mus:103976154%09red/mus:103989729%09red/mus:103996924%09red/mus:103984645%09red/mus:103968336%09red/mus:103984646%09red/mus:103969020%09red/mus:103993837%09red/mus:103…		Galactose metabolism	KEGG PATHWAY	mus00052	13	81	0.169444	0.99986	GSMUA_Achr4G08240_001|GSMUA_Achr1G22070_001|GSMUA_Achr9G06990_001|GSMUA_Achr6G13160_001|GSMUA_Achr6G22620_001|GSMUA_Achr5G19880_001|GSMUA_Achr11G21880_001|GSMUA_Achr8G16620_001|GSMUA_Achr5G09680_001|GSMUA_Achr1G22080_001|GSMUA_Achr6G21810_001|GSMUA_Achr10G15740_001|GSMUA_Achr3G07670_001	mus:103980923|mus:103995030|mus:103997132|mus:103987700|mus:103988808|mus:103985724|mus:103972079|mus:103994802|mus:103984706|mus:103995020|mus:103988770|mus:103968366|mus:103977597|	103980923|103995030|103997132|103987700|103988808|103985724|103972079|103994802|103984706|103995020|103988770|103968366|103977597|	| | | | | | | | | | | | |	http://www.genome.jp/kegg-bin/show_pathway?mus00052/mus:103985724%09red/mus:103968366%09red/mus:103988808%09red/mus:103977597%09red/mus:103972079%09red/mus:103980923%09red/mus:103995030%09red/mus:103984706%09red/mus:103995020%09red/mus:103997132%09red/mus:103994802%09red/mus:103987700%09red/mus:103988770%09red		Stilbenoid, diarylheptanoid and gingerol biosynthesis	KEGG PATHWAY	mus00945	3	17	0.0813704	0.513651	GSMUA_Achr10G12920_001|GSMUA_Achr1G00320_001|GSMUA_Achr8G24010_001	mus:104000967|mus:103987367|mus:103995155|	104000967|103987367|103995155|	| | |
Photosynthesis - antenna proteins	KEGG PATHWAY	mus00196	4	28	0.112317	0.729173	GSMUA_Achr5G09220_001|GSMUA_Achr7G13020_001|GSMUA_Achr5G09230_001|GSMUA_AchrUn_randomG28110_001	mus:103984744|mus:103991544|mus:103984744|mus:103975165|	103984744|103991544|103984744|103975165|	| | | |	http://www.genome.jp/kegg-bin/show_pathway?mus00196/mus:103991544%09red/mus:103975165%09red/mus:103984744%09red		Carbon fixation in photosynthetic organisms	KEGG PATHWAY	mus00710	20	102	0.0671493	0.447296	GSMUA_Achr11G18370_001|GSMUA_Achr1G25780_001|GSMUA_Achr3G12000_001|GSMUA_Achr6G02650_001|GSMUA_Achr6G26850_001|GSMUA_Achr5G25490_001|GSMUA_Achr3G26710_001|GSMUA_Achr3G31710_001|GSMUA_Achr6G16250_001|GSMUA_Achr6G09710_001|GSMUA_Achr8G07890_001|GSMUA_Achr2G01870_001|GSMUA_Achr5G00330_001|GSMUA_Achr10G19930_001|GSMUA_Achr6G14490_001|GSMUA_Achr5G03660_001|GSMUA_AchrUn_randomG19370_001|GSMUA_Achr11G18…	mus:103971784|mus:103998066|mus:103977957|mus:103986793|mus:103989174|mus:103986422|mus:103978717|mus:103979714|mus:103987962|mus:103987401|mus:103993558|mus:103969489|mus:103983706|mus:103968721|mus:103987812|mus:103983846|mus:103974499|mus:103971774|mus:103995602|mus:103983641|	103971784|103998066|103977957|103986793|103989174|103986422|103978717|103979714|103987962|103987401|103993558|103969489|103983706|103968721|103987812|103983846|103974499|103971774|103995602|103983641|	| | | | | | | | | | | | | | | | | | | |	http://www.genome.jp/kegg-bin/show_pathway?mus00710/mus:103977957%09red/mus:103983641%09red/mus:103987401%09red/mus:103978717%09red/mus:103983846%09red/mus:103993558%09red/mus:103986793%09red/mus:103979714%09red/mus:103995602%09red/mus:103989174%09red/mus:103971774%09red/mus:103983706%09red/mus:103986422%09red/mus:103998066%09red/mus:103969489%09red/mus:103987962%09red/mus:103971784%09red/mus:103…		Fructose and mannose metabolism	KEGG PATHWAY	mus00051	14	90	0.183321	0.99986	GSMUA_Achr4G08240_001|GSMUA_Achr1G22070_001|GSMUA_Achr1G22080_001|GSMUA_Achr10G18150_001|GSMUA_Achr11G19240_001|GSMUA_Achr8G07890_001|GSMUA_Achr3G12000_001|GSMUA_AchrUn_randomG16350_001|GSMUA_Achr8G16620_001|GSMUA_Achr6G12500_001|GSMUA_Achr11G11150_001|GSMUA_Achr5G19920_001|GSMUA_Achr3G07670_001|GSMUA_Achr4G16250_001	mus:103980923|mus:103995030|mus:103995020|mus:103968562|mus:103971853|mus:103993558|mus:103977957|mus:103974221|mus:103994802|mus:103987645|mus:103971118|mus:103985718|mus:103977597|mus:103981792|	103980923|103995030|103995020|103968562|103971853|103993558|103977957|103974221|103994802|103987645|103971118|103985718|103977597|103981792|	| | | | | | | | | | | | | |	http://www.genome.jp/kegg-bin/show_pathway?mus00051/mus:103977957%09red/mus:103995030%09red/mus:103981792%09red/mus:103980923%09red/mus:103977597%09red/mus:103993558%09red/mus:103968562%09red/mus:103985718%09red/mus:103974221%09red/mus:103995020%09red/mus:103994802%09red/mus:103987645%09red/mus:103971118%09red/mus:103971853%09red		Sulfur metabolism	KEGG PATHWAY	mus00920	5	44	0.107278	0.637358	GSMUA_Achr7G23550_001|GSMUA_Achr1G14080_001|GSMUA_AchrUn_randomG02510_001|GSMUA_Achr1G27360_001|GSMUA_Achr2G13890_001	mus:103992644|mus:103986179|mus:103972970|mus:103999921|mus:103975596|	103992644|103986179|103972970|103999921|103975596|	| | | | |
Fatty acid elongation	KEGG PATHWAY	mus00062	5	40	0.118244	0.729173	GSMUA_Achr1G04740_001|GSMUA_Achr3G07400_001|GSMUA_Achr9G19240_001|GSMUA_Achr6G27270_001|GSMUA_Achr4G02980_001	mus:103975257|mus:103977577|mus:103998396|mus:103989220|mus:103980206|	103975257|103977577|103998396|103989220|103980206|	| | | | |	http://www.genome.jp/kegg-bin/show_pathway?mus00062/mus:103989220%09red/mus:103998396%09red/mus:103977577%09red/mus:103980206%09red/mus:103975257%09red		Cysteine and methionine metabolism	KEGG PATHWAY	mus00270	24	128	0.069408	0.447296	GSMUA_Achr4G22700_001|GSMUA_Achr7G02130_001|GSMUA_Achr9G28980_001|GSMUA_Achr4G21470_001|GSMUA_Achr2G16640_001|GSMUA_Achr9G13400_001|GSMUA_Achr3G23790_001|GSMUA_Achr1G20270_001|GSMUA_Achr3G03230_001|GSMUA_Achr7G06660_001|GSMUA_Achr6G02650_001|GSMUA_Achr1G12940_001|GSMUA_Achr7G18420_001|GSMUA_Achr9G02430_001|GSMUA_Achr3G12780_001|GSMUA_Achr2G07990_001|GSMUA_AchrUn_randomG02510_001|GSMUA_Achr6G20700…	mus:103982971|mus:103990868|mus:103999327|mus:103983080|mus:103975358|mus:103976912|mus:103978985|mus:103992844|mus:103977045|mus:103990442|mus:103986793|mus:103987243|mus:103992167|mus:103996764|mus:103978021|mus:103976066|mus:103972970|mus:103988630|mus:103985629|mus:103972473|mus:103992835|mus:103993837|mus:103982436|mus:103971570|	103982971|103990868|103999327|103983080|103975358|103976912|103978985|103992844|103977045|103990442|103986793|103987243|103992167|103996764|103978021|103976066|103972970|103988630|103985629|103972473|103992835|103993837|103982436|103971570|	| | | | | | | | | | | | | | | | | | | | | | | |	http://www.genome.jp/kegg-bin/show_pathway?mus00270/mus:103992844%09red/mus:103988630%09red/mus:103972473%09red/mus:103996764%09red/mus:103985629%09red/mus:103971570%09red/mus:103983080%09red/mus:103978021%09red/mus:103977045%09red/mus:103993837%09red/mus:103999327%09red/mus:103976912%09red/mus:103982971%09red/mus:103987243%09red/mus:103992835%09red/mus:103978985%09red/mus:103976066%09red/mus:103…		Phenylpropanoid biosynthesis	KEGG PATHWAY	mus00940	32	231	0.185728	0.99986	GSMUA_Achr6G08710_001|GSMUA_Achr3G06270_001|GSMUA_Achr3G27470_001|GSMUA_Achr3G13770_001|GSMUA_Achr3G02950_001|GSMUA_Achr10G00290_001|GSMUA_Achr10G27870_001|GSMUA_Achr7G08420_001|GSMUA_Achr9G12440_001|GSMUA_Achr9G16470_001|GSMUA_Achr9G23460_001|GSMUA_Achr11G25550_001|GSMUA_Achr1G00320_001|GSMUA_Achr11G23450_001|GSMUA_Achr6G30470_001|GSMUA_Achr7G20500_001|GSMUA_Achr7G11330_001|GSMUA_Achr2G00240_001…	mus:103987320|mus:103977476|mus:103978658|mus:103978205|mus:103977073|mus:103999627|mus:103969416|mus:103990291|mus:103997720|mus:103998078|mus:103998763|mus:103972416|mus:103987367|mus:103972208|mus:103989491|mus:103992381|mus:103991820|mus:104000863|mus:103985827|mus:103970573|mus:103997680|mus:103990991|mus:103987636|mus:103992160|mus:103975177|mus:103991241|mus:103988708|mus:103983874|mus:103…	103987320|103977476|103978658|103978205|103977073|103999627|103969416|103990291|103997720|103998078|103998763|103972416|103987367|103972208|103989491|103992381|103991820|104000863|103985827|103970573|103997680|103990991|103987636|103992160|103975177|103991241|103988708|103983874|103981280|103969242|103985591|103998764|	| | | | | | | | | | | | | | | | | | | | | | | | | | | | | | | |	http://www.genome.jp/kegg-bin/show_pathway?mus00940/mus:103998763%09red/mus:103988708%09red/mus:103998764%09red/mus:103999627%09red/mus:103997720%09red/mus:103972416%09red/mus:103981280%09red/mus:103978205%09red/mus:103990991%09red/mus:103987320%09red/mus:103989491%09red/mus:103975177%09red/mus:104000863%09red/mus:103998078%09red/mus:103972208%09red/mus:103969416%09red/mus:103987367%09red/mus:103…		Propanoate metabolism	KEGG PATHWAY	mus00640	4	33	0.121894	0.656628	GSMUA_Achr10G17240_001|GSMUA_Achr6G11840_001|GSMUA_Achr7G06660_001|GSMUA_Achr1G20270_001	mus:103968492|mus:103987588|mus:103990442|mus:103992844|	103968492|103987588|103990442|103992844|	| | | |
Sesquiterpenoid and triterpenoid biosynthesis	KEGG PATHWAY	mus00909	2	9	0.130995	0.765286	GSMUA_Achr8G05010_001|GSMUA_Achr8G05080_001	mus:103993817|mus:103993815|	103993817|103993815|	| |	http://www.genome.jp/kegg-bin/show_pathway?mus00909/mus:103993815%09red/mus:103993817%09red		Stilbenoid, diarylheptanoid and gingerol biosynthesis	KEGG PATHWAY	mus00945	5	17	0.101685	0.620814	GSMUA_Achr5G04550_001|GSMUA_Achr10G12920_001|GSMUA_Achr7G18320_001|GSMUA_Achr1G00320_001|GSMUA_Achr8G24010_001	mus:103983932|mus:104000967|mus:103992160|mus:103987367|mus:103995155|	103983932|104000967|103992160|103987367|103995155|	| | | | |	http://www.genome.jp/kegg-bin/show_pathway?mus00945/mus:103987367%09red/mus:103992160%09red/mus:103983932%09red/mus:103995155%09red/mus:104000967%09red		Glycosphingolipid biosynthesis - ganglio series	KEGG PATHWAY	mus00604	2	6	0.196636	0.99986	GSMUA_Achr5G09680_001|GSMUA_Achr11G11280_001	mus:103984706|mus:103971126|	103984706|103971126|	| |	http://www.genome.jp/kegg-bin/show_pathway?mus00604/mus:103971126%09red/mus:103984706%09red		Carbon metabolism	KEGG PATHWAY	mus01200	23	321	0.123524	0.656628	GSMUA_AchrUn_randomG11210_001|GSMUA_Achr7G13640_001|GSMUA_Achr10G17240_001|GSMUA_Achr6G26850_001|GSMUA_Achr5G15120_001|GSMUA_Achr11G22310_001|GSMUA_Achr5G19920_001|GSMUA_Achr10G25410_001|GSMUA_Achr3G31710_001|GSMUA_Achr8G01230_001|GSMUA_Achr1G08270_001|GSMUA_Achr7G19330_001|GSMUA_Achr9G14590_001|GSMUA_Achr11G01170_001|GSMUA_Achr10G29150_001|GSMUA_Achr6G11840_001|GSMUA_Achr8G01620_001|GSMUA_Achr4G…	mus:103973720|mus:103991594|mus:103968492|mus:103989174|mus:103985092|mus:103972115|mus:103985718|mus:103969201|mus:103979714|mus:103994126|mus:103978811|mus:103992275|mus:103997940|mus:103970120|mus:103969519|mus:103987588|mus:103994393|mus:103981096|mus:103972970|mus:103974523|mus:103992398|mus:103993470|mus:103980148|	103973720|103991594|103968492|103989174|103985092|103972115|103985718|103969201|103979714|103994126|103978811|103992275|103997940|103970120|103969519|103987588|103994393|103981096|103972970|103974523|103992398|103993470|103980148|	| | | | | | | | | | | | | | | | | | | | | | |
Butanoate metabolism	KEGG PATHWAY	mus00650	3	22	0.174941	0.970921	GSMUA_Achr8G22810_001|GSMUA_Achr8G23990_001|GSMUA_Achr10G11760_001	mus:103995270|mus:103981077|mus:104000682|	103995270|103981077|104000682|	| | |	http://www.genome.jp/kegg-bin/show_pathway?mus00650/mus:103981077%09red/mus:104000682%09red/mus:103995270%09red		Fructose and mannose metabolism	KEGG PATHWAY	mus00051	17	90	0.107703	0.62468	GSMUA_Achr1G17000_001|GSMUA_Achr3G26710_001|GSMUA_Achr1G22070_001|GSMUA_Achr1G22080_001|GSMUA_Achr7G11550_001|GSMUA_Achr7G13640_001|GSMUA_Achr2G19180_001|GSMUA_Achr6G33980_001|GSMUA_Achr8G07890_001|GSMUA_Achr3G12000_001|GSMUA_Achr8G16620_001|GSMUA_Achr1G21030_001|GSMUA_Achr4G19640_001|GSMUA_Achr11G11150_001|GSMUA_Achr3G07670_001|GSMUA_Achr11G18240_001|GSMUA_Achr5G25490_001	mus:103983641|mus:103978717|mus:103995030|mus:103995020|mus:103991413|mus:103991594|mus:103974236|mus:103990176|mus:103993558|mus:103977957|mus:103994802|mus:103992093|mus:103983248|mus:103971118|mus:103977597|mus:103971774|mus:103986422|	103983641|103978717|103995030|103995020|103991413|103991594|103974236|103990176|103993558|103977957|103994802|103992093|103983248|103971118|103977597|103971774|103986422|	| | | | | | | | | | | | | | | | |	http://www.genome.jp/kegg-bin/show_pathway?mus00051/mus:103990176%09red/mus:103991413%09red/mus:103991594%09red/mus:103978717%09red/mus:103977597%09red/mus:103993558%09red/mus:103992093%09red/mus:103983641%09red/mus:103995030%09red/mus:103971774%09red/mus:103986422%09red/mus:103971118%09red/mus:103995020%09red/mus:103994802%09red/mus:103977957%09red/mus:103983248%09red/mus:103974236%09red		Monoterpenoid biosynthesis	KEGG PATHWAY	mus00902	2	6	0.196636	0.99986	GSMUA_Achr2G03420_001|GSMUA_Achr5G12210_001	mus:103973658|mus:103984761|	103973658|103984761|	| |	http://www.genome.jp/kegg-bin/show_pathway?mus00902/mus:103984761%09red/mus:103973658%09red		Isoquinoline alkaloid biosynthesis	KEGG PATHWAY	mus00950	3	22	0.136311	0.669685	GSMUA_Achr3G23790_001|GSMUA_Achr8G15510_001|GSMUA_Achr6G06650_001	mus:103978985|mus:103994655|mus:103987137|	103978985|103994655|103987137|	| | |
Porphyrin and chlorophyll metabolism	KEGG PATHWAY	mus00860	5	49	0.203289	0.98132	GSMUA_Achr11G25600_001|GSMUA_Achr6G21660_001|GSMUA_Achr2G07670_001|GSMUA_Achr6G21710_001|GSMUA_Achr3G14270_001	mus:103972421|mus:103971235|mus:103976089|mus:103988719|mus:103978249|	103972421|103971235|103976089|103988719|103978249|	| | | | |	http://www.genome.jp/kegg-bin/show_pathway?mus00860/mus:103971235%09red/mus:103976089%09red/mus:103972421%09red/mus:103988719%09red/mus:103978249%09red		Ascorbate and aldarate metabolism	KEGG PATHWAY	mus00053	11	53	0.114953	0.634977	GSMUA_Achr11G11870_001|GSMUA_Achr6G33120_001|GSMUA_Achr5G18900_001|GSMUA_Achr4G16820_001|GSMUA_Achr6G00150_001|GSMUA_Achr2G17530_001|GSMUA_Achr10G16040_001|GSMUA_Achr6G13510_001|GSMUA_Achr7G07270_001|GSMUA_Achr10G10830_001|GSMUA_Achr6G17700_001	mus:103971266|mus:103989729|mus:103985795|mus:103981835|mus:103986548|mus:103975282|mus:103968393|mus:103987732|mus:103990393|mus:104000762|mus:103988073|	103971266|103989729|103985795|103981835|103986548|103975282|103968393|103987732|103990393|104000762|103988073|	| | | | | | | | | | |	http://www.genome.jp/kegg-bin/show_pathway?mus00053/mus:103989729%09red/mus:103981835%09red/mus:103968393%09red/mus:103985795%09red/mus:103987732%09red/mus:103975282%09red/mus:103986548%09red/mus:103988073%09red/mus:103971266%09red/mus:104000762%09red/mus:103990393%09red		Ether lipid metabolism	KEGG PATHWAY	mus00565	6	33	0.210199	0.99986	GSMUA_Achr8G12030_001|GSMUA_Achr8G19590_001|GSMUA_AchrUn_randomG07260_001|GSMUA_Achr7G23470_001|GSMUA_Achr1G14920_001|GSMUA_Achr2G18170_001	mus:103993201|mus:103995036|mus:103973351|mus:103992637|mus:103979582|mus:103975225|	103993201|103995036|103973351|103992637|103979582|103975225|	| | | | | |	http://www.genome.jp/kegg-bin/show_pathway?mus00565/mus:103993201%09red/mus:103973351%09red/mus:103979582%09red/mus:103975225%09red/mus:103995036%09red/mus:103992637%09red		Porphyrin and chlorophyll metabolism	KEGG PATHWAY	mus00860	5	49	0.145219	0.669685	GSMUA_Achr6G18880_001|GSMUA_Achr2G06890_001|GSMUA_Achr7G04280_001|GSMUA_Achr2G06900_001|GSMUA_Achr6G25590_001	mus:103988166|mus:103976149|mus:103990664|mus:103976149|mus:103989081|	103988166|103976149|103990664|103976149|103989081|	| | | | |
Fructose and mannose metabolism	KEGG PATHWAY	mus00051	8	90	0.209143	0.98132	GSMUA_Achr1G22070_001|GSMUA_Achr1G22080_001|GSMUA_Achr11G19240_001|GSMUA_Achr3G12000_001|GSMUA_Achr4G19640_001|GSMUA_Achr11G11150_001|GSMUA_Achr8G02520_001|GSMUA_Achr1G17000_001	mus:103995030|mus:103995020|mus:103971853|mus:103977957|mus:103983248|mus:103971118|mus:103994024|mus:103983641|	103995030|103995020|103971853|103977957|103983248|103971118|103994024|103983641|	| | | | | | | |	http://www.genome.jp/kegg-bin/show_pathway?mus00051/mus:103977957%09red/mus:103983641%09red/mus:103994024%09red/mus:103995030%09red/mus:103995020%09red/mus:103983248%09red/mus:103971118%09red/mus:103971853%09red		Phenylalanine metabolism	KEGG PATHWAY	mus00360	27	159	0.125311	0.660729	GSMUA_Achr6G08710_001|GSMUA_Achr11G22840_001|GSMUA_Achr9G28980_001|GSMUA_Achr3G13770_001|GSMUA_Achr1G09070_001|GSMUA_Achr11G25550_001|GSMUA_Achr8G15510_001|GSMUA_Achr1G19790_001|GSMUA_Achr4G12590_001|GSMUA_Achr3G03230_001|GSMUA_Achr10G27870_001|GSMUA_Achr11G23670_001|GSMUA_Achr11G23450_001|GSMUA_Achr7G09380_001|GSMUA_Achr5G18560_001|GSMUA_Achr3G23790_001|GSMUA_Achr9G11910_001|GSMUA_Achr10G14220_0…	mus:103987320|mus:103972164|mus:103999327|mus:103978205|mus:103978140|mus:103972416|mus:103994655|mus:103993259|mus:103981280|mus:103977045|mus:103969416|mus:103972232|mus:103972208|mus:103991241|mus:103985827|mus:103978985|mus:103997680|mus:104000856|mus:103992160|mus:103977010|mus:104000967|mus:103980720|mus:103988708|mus:103988743|mus:103991242|mus:103968460|mus:103987137|	103987320|103972164|103999327|103978205|103978140|103972416|103994655|103993259|103981280|103977045|103969416|103972232|103972208|103991241|103985827|103978985|103997680|104000856|103992160|103977010|104000967|103980720|103988708|103988743|103991242|103968460|103987137|	| | | | | | | | | | | | | | | | | | | | | | | | | | |	http://www.genome.jp/kegg-bin/show_pathway?mus00360/mus:103988708%09red/mus:103972232%09red/mus:103987137%09red/mus:104000967%09red/mus:103972416%09red/mus:103978205%09red/mus:103994655%09red/mus:103977045%09red/mus:103972164%09red/mus:103999327%09red/mus:103978140%09red/mus:103972208%09red/mus:103969416%09red/mus:103968460%09red/mus:103978985%09red/mus:103988743%09red/mus:103985827%09red/mus:103…		Arginine and proline metabolism	KEGG PATHWAY	mus00330	14	94	0.222455	0.99986	GSMUA_Achr6G24910_001|GSMUA_Achr3G06170_001|GSMUA_Achr5G02870_001|GSMUA_AchrUn_randomG11080_001|GSMUA_Achr4G08110_001|GSMUA_Achr2G12720_001|GSMUA_Achr6G24900_001|GSMUA_Achr5G00660_001|GSMUA_Achr9G17490_001|GSMUA_Achr8G30880_001|GSMUA_Achr9G17480_001|GSMUA_Achr5G20640_001|GSMUA_Achr3G20250_001|GSMUA_Achr6G17700_001	mus:103989023|mus:103977465|mus:103983785|mus:103973704|mus:103980913|mus:103975692|mus:103989023|mus:103983690|mus:103998224|mus:103995811|mus:103998224|mus:103985656|mus:103979305|mus:103988073|	103989023|103977465|103983785|103973704|103980913|103975692|103989023|103983690|103998224|103995811|103998224|103985656|103979305|103988073|	| | | | | | | | | | | | | |	http://www.genome.jp/kegg-bin/show_pathway?mus00330/mus:103985656%09red/mus:103975692%09red/mus:103977465%09red/mus:103983785%09red/mus:103979305%09red/mus:103983690%09red/mus:103980913%09red/mus:103989023%09red/mus:103995811%09red/mus:103988073%09red/mus:103973704%09red/mus:103998224%09red		Metabolic pathways	KEGG PATHWAY	mus01100	139	2344	0.152845	0.669685	GSMUA_Achr10G20370_001|GSMUA_Achr7G02130_001|GSMUA_Achr10G17240_001|GSMUA_Achr8G12220_001|GSMUA_Achr10G20590_001|GSMUA_Achr7G16780_001|GSMUA_Achr6G00150_001|GSMUA_Achr3G01900_001|GSMUA_Achr3G17170_001|GSMUA_Achr5G08560_001|GSMUA_Achr7G23550_001|GSMUA_Achr3G31710_001|GSMUA_Achr3G23790_001|GSMUA_Achr7G02700_001|GSMUA_Achr9G09170_001|GSMUA_Achr9G28630_001|GSMUA_Achr5G24730_001|GSMUA_Achr2G06890_001|…	mus:103968766|mus:103990868|mus:103968492|mus:103993184|mus:103968786|mus:103992006|mus:103986548|mus:103977164|mus:103978527|mus:103984267|mus:103992644|mus:103979714|mus:103978985|mus:103990806|mus:103997383|mus:103999297|mus:103986006|mus:103976149|mus:103998562|mus:103998074|mus:103977596|mus:103985827|mus:103977700|mus:104000762|mus:103981096|mus:103976563|mus:103985656|mus:103999437|mus:103…	103968766|103990868|103968492|103993184|103968786|103992006|103986548|103977164|103978527|103984267|103992644|103979714|103978985|103990806|103997383|103999297|103986006|103976149|103998562|103998074|103977596|103985827|103977700|104000762|103981096|103976563|103985656|103999437|103991428|103993837|103994336|103975282|103996858|104000762|103989482|103999741|103989174|103968395|103990664|103975747…	| | | | | | | | | | | | | | | | | | | | | | | | | | | | | | | | | | | | | | | | | | | | | | | | | | | | | | | | | | | | | | | | | | | | | | | | | | | | | | | | | | | | | | | | | | | | | | | | | | | | | | | | | | | | | | | | | | | | | | | | | | | | | | | | | | | | | | | | | | |
Glyoxylate and dicarboxylate metabolism	KEGG PATHWAY	mus00630	7	77	0.21505	0.98132	GSMUA_Achr8G30880_001|GSMUA_Achr6G09710_001|GSMUA_Achr6G34720_001|GSMUA_Achr10G19930_001|GSMUA_Achr3G14360_001|GSMUA_Achr6G19880_001|GSMUA_Achr3G20250_001	mus:103995811|mus:103987401|mus:103990109|mus:103968721|mus:103983085|mus:103988537|mus:103979305|	103995811|103987401|103990109|103968721|103983085|103988537|103979305|	| | | | | | |	http://www.genome.jp/kegg-bin/show_pathway?mus00630/mus:103987401%09red/mus:103979305%09red/mus:103988537%09red/mus:103995811%09red/mus:103983085%09red/mus:103968721%09red/mus:103990109%09red		Arachidonic acid metabolism	KEGG PATHWAY	mus00590	5	19	0.135886	0.685337	GSMUA_AchrUn_randomG00370_001|GSMUA_Achr5G11460_001|GSMUA_Achr5G16620_001|GSMUA_Achr3G14540_001|GSMUA_Achr10G25790_001	mus:103972777|mus:103984552|mus:103985170|mus:103978287|mus:103969236|	103972777|103984552|103985170|103978287|103969236|	| | | | |	http://www.genome.jp/kegg-bin/show_pathway?mus00590/mus:103985170%09red/mus:103969236%09red/mus:103984552%09red/mus:103978287%09red/mus:103972777%09red		Histidine metabolism	KEGG PATHWAY	mus00340	4	20	0.231229	0.99986	GSMUA_Achr10G09460_001|GSMUA_AchrUn_randomG29190_001|GSMUA_Achr3G06170_001|GSMUA_Achr6G17700_001	mus:104000304|mus:103974787|mus:103977465|mus:103988073|	104000304|103974787|103977465|103988073|	| | | |	http://www.genome.jp/kegg-bin/show_pathway?mus00340/mus:104000304%09red/mus:103974787%09red/mus:103988073%09red/mus:103977465%09red		ABC transporters	KEGG PATHWAY	mus02010	3	24	0.161065	0.669685	GSMUA_AchrUn_randomG00160_001|GSMUA_Achr8G29860_001|GSMUA_Achr10G08000_001	mus:103972762|mus:103995907|mus:104000565|	103972762|103995907|104000565|	| | |
Pentose and glucuronate interconversions	KEGG PATHWAY	mus00040	9	105	0.217321	0.98132	GSMUA_Achr8G34500_001|GSMUA_Achr1G22070_001|GSMUA_Achr1G22080_001|GSMUA_Achr7G26580_001|GSMUA_Achr11G02300_001|GSMUA_Achr6G28260_001|GSMUA_Achr8G23770_001|GSMUA_Achr3G00290_001|GSMUA_Achr4G19640_001	mus:103995510|mus:103995030|mus:103995020|mus:103993041|mus:103970213|mus:103989305|mus:103995180|mus:103977300|mus:103983248|	103995510|103995030|103995020|103993041|103970213|103989305|103995180|103977300|103983248|	| | | | | | | | |	http://www.genome.jp/kegg-bin/show_pathway?mus00040/mus:103993041%09red/mus:103989305%09red/mus:103977300%09red/mus:103995180%09red/mus:103995030%09red/mus:103970213%09red/mus:103995020%09red/mus:103995510%09red/mus:103983248%09red		Glycerolipid metabolism	KEGG PATHWAY	mus00561	16	90	0.15997	0.77319	GSMUA_Achr11G11870_001|GSMUA_Achr1G22070_001|GSMUA_Achr1G22080_001|GSMUA_Achr2G09770_001|GSMUA_Achr6G34050_001|GSMUA_Achr10G21320_001|GSMUA_Achr9G09170_001|GSMUA_Achr8G16620_001|GSMUA_Achr4G27390_001|GSMUA_Achr1G08740_001|GSMUA_Achr3G14540_001|GSMUA_Achr3G07670_001|GSMUA_Achr5G23780_001|GSMUA_Achr1G00020_001|GSMUA_Achr8G06330_001|GSMUA_Achr6G17700_001	mus:103971266|mus:103995030|mus:103995020|mus:103975921|mus:103990170|mus:103968850|mus:103997383|mus:103994802|mus:103982577|mus:103978439|mus:103978287|mus:103977597|mus:103985395|mus:103983387|mus:103993697|mus:103988073|	103971266|103995030|103995020|103975921|103990170|103968850|103997383|103994802|103982577|103978439|103978287|103977597|103985395|103983387|103993697|103988073|	| | | | | | | | | | | | | | | |	http://www.genome.jp/kegg-bin/show_pathway?mus00561/mus:103990170%09red/mus:103997383%09red/mus:103977597%09red/mus:103995020%09red/mus:103968850%09red/mus:103982577%09red/mus:103995030%09red/mus:103975921%09red/mus:103988073%09red/mus:103971266%09red/mus:103994802%09red/mus:103993697%09red/mus:103978439%09red/mus:103985395%09red/mus:103983387%09red/mus:103978287%09red		Fatty acid metabolism	KEGG PATHWAY	mus01212	14	95	0.232756	0.99986	GSMUA_Achr7G14420_001|GSMUA_Achr7G22860_001|GSMUA_Achr6G27590_001|GSMUA_Achr3G24070_001|GSMUA_Achr3G05890_001|GSMUA_Achr2G22160_001|GSMUA_Achr6G23230_001|GSMUA_Achr9G04440_001|GSMUA_Achr2G08130_001|GSMUA_Achr8G08750_001|GSMUA_Achr8G21130_001|GSMUA_Achr11G24740_001|GSMUA_Achr8G20430_001|GSMUA_Achr7G27390_001	mus:103991664|mus:103992586|mus:103989250|mus:103978957|mus:103977439|mus:103976712|mus:103988860|mus:103996941|mus:103976051|mus:103993490|mus:103995422|mus:103972340|mus:103995106|mus:103993123|	103991664|103992586|103989250|103978957|103977439|103976712|103988860|103996941|103976051|103993490|103995422|103972340|103995106|103993123|	| | | | | | | | | | | | | |	http://www.genome.jp/kegg-bin/show_pathway?mus01212/mus:103978957%09red/mus:103993123%09red/mus:103996941%09red/mus:103989250%09red/mus:103993490%09red/mus:103991664%09red/mus:103972340%09red/mus:103976051%09red/mus:103995422%09red/mus:103995106%09red/mus:103992586%09red/mus:103976712%09red/mus:103977439%09red/mus:103988860%09red		beta-Alanine metabolism	KEGG PATHWAY	mus00410	5	52	0.170379	0.669685	GSMUA_Achr6G06650_001|GSMUA_Achr8G15510_001|GSMUA_Achr8G30730_001|GSMUA_Achr1G19050_001|GSMUA_Achr6G17700_001	mus:103987137|mus:103994655|mus:103995822|mus:103993837|mus:103988073|	103987137|103994655|103995822|103993837|103988073|	| | | | |
Ascorbate and aldarate metabolism	KEGG PATHWAY	mus00053	5	53	0.246265	0.98132	GSMUA_Achr10G16040_001|GSMUA_Achr7G26580_001|GSMUA_Achr6G12830_001|GSMUA_Achr6G17590_001|GSMUA_Achr6G33120_001	mus:103968393|mus:103993041|mus:103987671|mus:104000762|mus:103989729|	103968393|103993041|103987671|104000762|103989729|	| | | | |	http://www.genome.jp/kegg-bin/show_pathway?mus00053/mus:103989729%09red/mus:103987671%09red/mus:103968393%09red/mus:104000762%09red/mus:103993041%09red		Carbon metabolism	KEGG PATHWAY	mus01200	49	321	0.171175	0.79425	GSMUA_Achr11G18370_001|GSMUA_Achr7G13640_001|GSMUA_Achr1G08270_001|GSMUA_Achr6G26850_001|GSMUA_Achr2G16640_001|GSMUA_Achr4G28890_001|GSMUA_Achr10G19930_001|GSMUA_Achr1G14430_001|GSMUA_Achr7G21890_001|GSMUA_Achr5G25490_001|GSMUA_Achr3G31710_001|GSMUA_Achr7G24140_001|GSMUA_Achr9G06670_001|GSMUA_Achr8G07890_001|GSMUA_Achr7G19330_001|GSMUA_Achr2G01870_001|GSMUA_Achr5G00330_001|GSMUA_Achr9G14590_001|G…	mus:103971784|mus:103991594|mus:103978811|mus:103989174|mus:103975358|mus:103982456|mus:103968721|mus:103985799|mus:103992497|mus:103986422|mus:103979714|mus:103992702|mus:103997116|mus:103993558|mus:103992275|mus:103969489|mus:103983706|mus:103997940|mus:103987726|mus:103983846|mus:103996868|mus:103974499|mus:103995602|mus:103983641|mus:103977957|mus:103991413|mus:103978717|mus:103987588|mus:103…	103971784|103991594|103978811|103989174|103975358|103982456|103968721|103985799|103992497|103986422|103979714|103992702|103997116|103993558|103992275|103969489|103983706|103997940|103987726|103983846|103996868|103974499|103995602|103983641|103977957|103991413|103978717|103987588|103987401|103975241|103969976|103974248|103996764|103971774|103972144|103972970|103998066|103974523|103986793|103976941…	| | | | | | | | | | | | | | | | | | | | | | | | | | | | | | | | | | | | | | | | | | | | | | | | |	http://www.genome.jp/kegg-bin/show_pathway?mus01200/mus:104000425%09red/mus:103977957%09red/mus:103987401%09red/mus:103983846%09red/mus:103982456%09red/mus:103996764%09red/mus:103976941%09red/mus:103969489%09red/mus:103997940%09red/mus:103971570%09red/mus:103969976%09red/mus:103975241%09red/mus:103978717%09red/mus:103992497%09red/mus:103992702%09red/mus:103979714%09red/mus:103995602%09red/mus:103…		Phenylalanine metabolism	KEGG PATHWAY	mus00360	22	159	0.239753	0.99986	GSMUA_Achr6G08710_001|GSMUA_Achr3G06270_001|GSMUA_Achr3G13770_001|GSMUA_Achr3G02950_001|GSMUA_Achr10G00290_001|GSMUA_Achr11G25550_001|GSMUA_Achr1G19790_001|GSMUA_Achr4G12590_001|GSMUA_Achr10G27870_001|GSMUA_Achr11G23450_001|GSMUA_Achr6G30470_001|GSMUA_Achr7G11330_001|GSMUA_Achr2G00240_001|GSMUA_Achr4G08110_001|GSMUA_Achr5G18560_001|GSMUA_Achr9G11910_001|GSMUA_Achr1G22040_001|GSMUA_Achr7G18320_001…	mus:103987320|mus:103977476|mus:103978205|mus:103977073|mus:103999627|mus:103972416|mus:103993259|mus:103981280|mus:103969416|mus:103972208|mus:103989491|mus:103991820|mus:104000863|mus:103980913|mus:103985827|mus:103997680|mus:103990991|mus:103992160|mus:103991241|mus:103988708|mus:103983874|mus:103969242|	103987320|103977476|103978205|103977073|103999627|103972416|103993259|103981280|103969416|103972208|103989491|103991820|104000863|103980913|103985827|103997680|103990991|103992160|103991241|103988708|103983874|103969242|	| | | | | | | | | | | | | | | | | | | | | |	http://www.genome.jp/kegg-bin/show_pathway?mus00360/mus:103988708%09red/mus:103999627%09red/mus:103972416%09red/mus:103977476%09red/mus:103978205%09red/mus:103990991%09red/mus:103989491%09red/mus:103980913%09red/mus:104000863%09red/mus:103972208%09red/mus:103969416%09red/mus:103991820%09red/mus:103983874%09red/mus:103985827%09red/mus:103981280%09red/mus:103987320%09red/mus:103991241%09red/mus:103…		Ascorbate and aldarate metabolism	KEGG PATHWAY	mus00053	5	53	0.17912	0.669685	GSMUA_Achr6G00150_001|GSMUA_Achr2G17530_001|GSMUA_Achr6G17590_001|GSMUA_Achr10G10830_001|GSMUA_Achr6G17700_001	mus:103986548|mus:103975282|mus:104000762|mus:104000762|mus:103988073|	103986548|103975282|104000762|104000762|103988073|	| | | | |
Plant-pathogen interaction	KEGG PATHWAY	mus04626	17	227	0.252936	0.98132	GSMUA_Achr9G22700_001|GSMUA_Achr1G27910_001|GSMUA_Achr4G18830_001|GSMUA_Achr9G26380_001|GSMUA_Achr8G16600_001|GSMUA_Achr9G04880_001|GSMUA_Achr8G30710_001|GSMUA_Achr1G15050_001|GSMUA_Achr1G27900_001|GSMUA_Achr8G09680_001|GSMUA_Achr3G29750_001|GSMUA_Achr5G25660_001|GSMUA_Achr2G21340_001|GSMUA_Achr7G17770_001|GSMUA_Achr9G28030_001|GSMUA_Achr8G17120_001|GSMUA_Achr3G16870_001	mus:103998704|mus:104000196|mus:103982031|mus:103999109|mus:103994781|mus:103996974|mus:103995823|mus:103985312|mus:104000185|mus:103993409|mus:103979884|mus:103986407|mus:103976777|mus:103992106|mus:103999439|mus:103994817|mus:103978505|	103998704|104000196|103982031|103999109|103994781|103996974|103995823|103985312|104000185|103993409|103979884|103986407|103976777|103992106|103999439|103994817|103978505|	| | | | | | | | | | | | | | | | |	http://www.genome.jp/kegg-bin/show_pathway?mus04626/mus:103985312%09red/mus:104000185%09red/mus:103994781%09red/mus:103994817%09red/mus:103982031%09red/mus:103995823%09red/mus:103998704%09red/mus:103978505%09red/mus:104000196%09red/mus:103979884%09red/mus:103993409%09red/mus:103996974%09red/mus:103999439%09red/mus:103992106%09red/mus:103999109%09red/mus:103986407%09red/mus:103976777%09red		Phenylpropanoid biosynthesis	KEGG PATHWAY	mus00940	36	231	0.18311	0.816148	GSMUA_Achr6G08710_001|GSMUA_Achr11G22840_001|GSMUA_Achr3G13770_001|GSMUA_Achr1G09070_001|GSMUA_Achr5G08790_001|GSMUA_Achr10G27870_001|GSMUA_Achr7G08420_001|GSMUA_Achr9G23460_001|GSMUA_Achr3G21660_001|GSMUA_Achr9G10450_001|GSMUA_Achr11G23670_001|GSMUA_Achr1G00320_001|GSMUA_Achr11G23450_001|GSMUA_Achr4G12590_001|GSMUA_Achr9G07150_001|GSMUA_Achr7G20500_001|GSMUA_Achr7G09380_001|GSMUA_Achr5G18560_001…	mus:103987320|mus:103972164|mus:103978205|mus:103978140|mus:103984290|mus:103969416|mus:103990291|mus:103998763|mus:103979174|mus:103997551|mus:103972232|mus:103987367|mus:103972208|mus:103981280|mus:103997148|mus:103992381|mus:103991241|mus:103985827|mus:103979901|mus:103997680|mus:104000856|mus:103987636|mus:103992160|mus:103975177|mus:103977010|mus:104000967|mus:103980720|mus:103988708|mus:103…	103987320|103972164|103978205|103978140|103984290|103969416|103990291|103998763|103979174|103997551|103972232|103987367|103972208|103981280|103997148|103992381|103991241|103985827|103979901|103997680|104000856|103987636|103992160|103975177|103977010|104000967|103980720|103988708|103988743|104000428|103995155|103991242|103970573|103985591|103983932|103972416|	| | | | | | | | | | | | | | | | | | | | | | | | | | | | | | | | | | | |	http://www.genome.jp/kegg-bin/show_pathway?mus00940/mus:103998763%09red/mus:103988708%09red/mus:103979901%09red/mus:104000428%09red/mus:103972232%09red/mus:104000967%09red/mus:103997148%09red/mus:103972416%09red/mus:103978205%09red/mus:103985591%09red/mus:103979174%09red/mus:103975177%09red/mus:103972164%09red/mus:103978140%09red/mus:103972208%09red/mus:103969416%09red/mus:103997551%09red/mus:103…		Tyrosine metabolism	KEGG PATHWAY	mus00350	7	43	0.254592	0.99986	GSMUA_Achr1G19790_001|GSMUA_Achr4G19360_001|GSMUA_Achr4G08110_001|GSMUA_Achr8G29090_001|GSMUA_Achr10G00150_001|GSMUA_Achr2G08040_001|GSMUA_Achr8G29470_001	mus:103993259|mus:103983268|mus:103980913|mus:103995973|mus:103999598|mus:103976061|mus:103995941|	103993259|103983268|103980913|103995973|103999598|103976061|103995941|	| | | | | | |	http://www.genome.jp/kegg-bin/show_pathway?mus00350/mus:103999598%09red/mus:103993259%09red/mus:103980913%09red/mus:103976061%09red/mus:103995941%09red/mus:103983268%09red/mus:103995973%09red		Cutin, suberine and wax biosynthesis	KEGG PATHWAY	mus00073	3	26	0.18704	0.669685	GSMUA_Achr9G29830_001|GSMUA_Achr4G25410_001|GSMUA_Achr4G29440_001	mus:103999561|mus:103982732|mus:103982415|	103999561|103982732|103982415|	| | |
Citrate cycle (TCA cycle)	KEGG PATHWAY	mus00020	6	68	0.259205	0.98132	GSMUA_Achr4G00910_001|GSMUA_Achr11G14050_001|GSMUA_Achr11G05030_001|GSMUA_AchrUn_randomG16700_001|GSMUA_Achr11G22600_001|GSMUA_Achr3G18670_001	mus:103980394|mus:103971435|mus:103970434|mus:103974248|mus:103972144|mus:103979443|	103980394|103971435|103970434|103974248|103972144|103979443|	| | | | | |	http://www.genome.jp/kegg-bin/show_pathway?mus00020/mus:103970434%09red/mus:103972144%09red/mus:103979443%09red/mus:103980394%09red/mus:103974248%09red/mus:103971435%09red		Arginine and proline metabolism	KEGG PATHWAY	mus00330	16	94	0.198297	0.816148	GSMUA_Achr11G11870_001|GSMUA_Achr6G24910_001|GSMUA_Achr9G17480_001|GSMUA_Achr5G02870_001|GSMUA_Achr2G12720_001|GSMUA_Achr6G24900_001|GSMUA_Achr11G18550_001|GSMUA_Achr9G21250_001|GSMUA_Achr8G30880_001|GSMUA_Achr1G19050_001|GSMUA_Achr9G13400_001|GSMUA_Achr8G02490_001|GSMUA_Achr5G20640_001|GSMUA_Achr5G00660_001|GSMUA_Achr3G20250_001|GSMUA_Achr6G17700_001	mus:103971266|mus:103989023|mus:103998224|mus:103983785|mus:103975692|mus:103989023|mus:103971799|mus:103998527|mus:103995811|mus:103993837|mus:103976912|mus:103994027|mus:103985656|mus:103983690|mus:103979305|mus:103988073|	103971266|103989023|103998224|103983785|103975692|103989023|103971799|103998527|103995811|103993837|103976912|103994027|103985656|103983690|103979305|103988073|	| | | | | | | | | | | | | | | |	http://www.genome.jp/kegg-bin/show_pathway?mus00330/mus:103976912%09red/mus:103985656%09red/mus:103975692%09red/mus:103983785%09red/mus:103979305%09red/mus:103998527%09red/mus:103983690%09red/mus:103989023%09red/mus:103995811%09red/mus:103988073%09red/mus:103971799%09red/mus:103971266%09red/mus:103993837%09red/mus:103998224%09red/mus:103994027%09red		N-Glycan biosynthesis	KEGG PATHWAY	mus00510	8	51	0.261335	0.99986	GSMUA_Achr3G00140_001|GSMUA_Achr10G17170_001|GSMUA_Achr1G09000_001|GSMUA_Achr6G00500_001|GSMUA_Achr6G12310_001|GSMUA_AchrUn_randomG28560_001|GSMUA_Achr9G07530_001|GSMUA_Achr6G11120_001	mus:103977308|mus:103968484|mus:103978207|mus:103986572|mus:103987628|mus:103987521|mus:103997178|mus:103987521|	103977308|103968484|103978207|103986572|103987628|103987521|103997178|103987521|	| | | | | | | |	http://www.genome.jp/kegg-bin/show_pathway?mus00510/mus:103968484%09red/mus:103986572%09red/mus:103997178%09red/mus:103987521%09red/mus:103977308%09red/mus:103987628%09red/mus:103978207%09red		Cyanoamino acid metabolism	KEGG PATHWAY	mus00460	5	54	0.188025	0.669685	GSMUA_Achr3G29530_001|GSMUA_Achr8G04660_001|GSMUA_Achr5G16620_001|GSMUA_Achr9G16420_001|GSMUA_Achr11G06730_001	mus:103979901|mus:103994336|mus:103985170|mus:103998074|mus:103970573|	103979901|103994336|103985170|103998074|103970573|	| | | | |
Ubiquinone and other terpenoid-quinone biosynthesis	KEGG PATHWAY	mus00130	4	42	0.277392	0.98132	GSMUA_Achr8G14210_001|GSMUA_Achr3G03230_001|GSMUA_Achr7G18320_001|GSMUA_Achr4G12590_001	mus:103994510|mus:103977045|mus:103992160|mus:103981280|	103994510|103977045|103992160|103981280|	| | | |	http://www.genome.jp/kegg-bin/show_pathway?mus00130/mus:103994510%09red/mus:103981280%09red/mus:103977045%09red/mus:103992160%09red		Cyanoamino acid metabolism	KEGG PATHWAY	mus00460	10	54	0.199778	0.816148	GSMUA_Achr9G07150_001|GSMUA_Achr7G20500_001|GSMUA_Achr5G16620_001|GSMUA_Achr3G29530_001|GSMUA_Achr3G21660_001|GSMUA_Achr9G10450_001|GSMUA_Achr5G08790_001|GSMUA_Achr11G06730_001|GSMUA_Achr5G21420_001|GSMUA_Achr6G12410_001	mus:103997148|mus:103992381|mus:103985170|mus:103979901|mus:103979174|mus:103997551|mus:103984290|mus:103970573|mus:103985591|mus:103987636|	103997148|103992381|103985170|103979901|103979174|103997551|103984290|103970573|103985591|103987636|	| | | | | | | | | |	http://www.genome.jp/kegg-bin/show_pathway?mus00460/mus:103985170%09red/mus:103970573%09red/mus:103997551%09red/mus:103979901%09red/mus:103979174%09red/mus:103984290%09red/mus:103992381%09red/mus:103997148%09red/mus:103985591%09red/mus:103987636%09red		beta-Alanine metabolism	KEGG PATHWAY	mus00410	8	52	0.2766	0.99986	GSMUA_Achr8G22810_001|GSMUA_Achr3G06170_001|GSMUA_Achr1G19790_001|GSMUA_Achr5G13870_001|GSMUA_Achr6G24900_001|GSMUA_Achr5G00660_001|GSMUA_Achr6G24910_001|GSMUA_Achr6G17700_001	mus:103995270|mus:103977465|mus:103993259|mus:103984892|mus:103989023|mus:103983690|mus:103989023|mus:103988073|	103995270|103977465|103993259|103984892|103989023|103983690|103989023|103988073|	| | | | | | | |	http://www.genome.jp/kegg-bin/show_pathway?mus00410/mus:103995270%09red/mus:103977465%09red/mus:103993259%09red/mus:103983690%09red/mus:103989023%09red/mus:103988073%09red/mus:103984892%09red		Sphingolipid metabolism	KEGG PATHWAY	mus00600	5	55	0.197086	0.669685	GSMUA_Achr4G26460_001|GSMUA_Achr6G06370_001|GSMUA_Achr3G01530_001|GSMUA_Achr4G26470_001|GSMUA_Achr5G14450_001	mus:103982651|mus:103987114|mus:103977198|mus:103982651|mus:103984941|	103982651|103987114|103977198|103982651|103984941|	| | | | |
Vitamin B6 metabolism	KEGG PATHWAY	mus00750	2	16	0.281434	0.98132	GSMUA_Achr8G26020_001|GSMUA_Achr1G27650_001	mus:103996222|mus:104000030|	103996222|104000030|	| |	http://www.genome.jp/kegg-bin/show_pathway?mus00750/mus:103996222%09red/mus:104000030%09red		Galactose metabolism	KEGG PATHWAY	mus00052	14	81	0.204037	0.816148	GSMUA_Achr1G22070_001|GSMUA_Achr1G22080_001|GSMUA_Achr7G11550_001|GSMUA_Achr7G13640_001|GSMUA_Achr6G22620_001|GSMUA_Achr11G16140_001|GSMUA_Achr6G21810_001|GSMUA_Achr1G00020_001|GSMUA_Achr8G16620_001|GSMUA_Achr5G23370_001|GSMUA_Achr8G27530_001|GSMUA_Achr6G27280_001|GSMUA_Achr3G07670_001|GSMUA_Achr3G23340_001	mus:103995030|mus:103995020|mus:103991413|mus:103991594|mus:103988808|mus:103971608|mus:103988770|mus:103983387|mus:103994802|mus:103985428|mus:103996107|mus:103989221|mus:103977597|mus:103979031|	103995030|103995020|103991413|103991594|103988808|103971608|103988770|103983387|103994802|103985428|103996107|103989221|103977597|103979031|	| | | | | | | | | | | | | |	http://www.genome.jp/kegg-bin/show_pathway?mus00052/mus:103991413%09red/mus:103991594%09red/mus:103988808%09red/mus:103977597%09red/mus:103979031%09red/mus:103971608%09red/mus:103995030%09red/mus:103989221%09red/mus:103996107%09red/mus:103995020%09red/mus:103994802%09red/mus:103985428%09red/mus:103988770%09red/mus:103983387%09red		Alanine, aspartate and glutamate metabolism	KEGG PATHWAY	mus00250	9	60	0.280438	0.99986	GSMUA_Achr8G22810_001|GSMUA_Achr9G17480_001|GSMUA_Achr5G02870_001|GSMUA_AchrUn_randomG11080_001|GSMUA_Achr4G08110_001|GSMUA_Achr2G12720_001|GSMUA_Achr9G17490_001|GSMUA_Achr8G30880_001|GSMUA_Achr3G20250_001	mus:103995270|mus:103998224|mus:103983785|mus:103973704|mus:103980913|mus:103975692|mus:103998224|mus:103995811|mus:103979305|	103995270|103998224|103983785|103973704|103980913|103975692|103998224|103995811|103979305|	| | | | | | | | |	http://www.genome.jp/kegg-bin/show_pathway?mus00250/mus:103995270%09red/mus:103975692%09red/mus:103983785%09red/mus:103979305%09red/mus:103980913%09red/mus:103995811%09red/mus:103973704%09red/mus:103998224%09red		Riboflavin metabolism	KEGG PATHWAY	mus00740	2	14	0.198916	0.669685	GSMUA_Achr10G07230_001|GSMUA_Achr10G24850_001	mus:104000488|mus:103969149|	104000488|103969149|	| |
Circadian rhythm - plant	KEGG PATHWAY	mus04712	7	86	0.295505	0.98132	GSMUA_Achr10G21020_001|GSMUA_Achr10G21010_001|GSMUA_Achr10G12200_001|GSMUA_Achr2G14310_001|GSMUA_Achr10G20600_001|GSMUA_Achr6G10910_001|GSMUA_Achr6G16370_001	mus:103968821|mus:103968821|mus:104000649|mus:103975557|mus:103968787|mus:103987502|mus:103987972|	103968821|103968821|104000649|103975557|103968787|103987502|103987972|	| | | | | | |	http://www.genome.jp/kegg-bin/show_pathway?mus04712/mus:103987502%09red/mus:104000649%09red/mus:103987972%09red/mus:103968821%09red/mus:103968787%09red/mus:103975557%09red		Glycosaminoglycan degradation	KEGG PATHWAY	mus00531	5	23	0.216562	0.826051	GSMUA_AchrUn_randomG29240_001|GSMUA_Achr5G21610_001|GSMUA_Achr10G12420_001|GSMUA_Achr3G18570_001|GSMUA_Achr4G32620_001	mus:103974897|mus:103985577|mus:104000630|mus:103979454|mus:103982167|	103974897|103985577|104000630|103979454|103982167|	| | | | |	http://www.genome.jp/kegg-bin/show_pathway?mus00531/mus:104000630%09red/mus:103982167%09red/mus:103985577%09red/mus:103979454%09red/mus:103974897%09red		Glycolysis / Gluconeogenesis	KEGG PATHWAY	mus00010	22	164	0.281824	0.99986	GSMUA_Achr11G18370_001|GSMUA_Achr10G15400_001|GSMUA_Achr8G07890_001|GSMUA_Achr9G08410_001|GSMUA_Achr1G20270_001|GSMUA_Achr1G08270_001|GSMUA_Achr6G21810_001|GSMUA_Achr11G22600_001|GSMUA_AchrUn_randomG16350_001|GSMUA_Achr2G08040_001|GSMUA_Achr8G33500_001|GSMUA_Achr8G29470_001|GSMUA_Achr3G12000_001|GSMUA_Achr3G06170_001|GSMUA_Achr5G19920_001|GSMUA_Achr5G00330_001|GSMUA_Achr4G08240_001|GSMUA_Achr6G08…	mus:103971784|mus:104001044|mus:103993558|mus:103997454|mus:103992844|mus:103978811|mus:103988770|mus:103972144|mus:103974221|mus:103976061|mus:103995602|mus:103995941|mus:103977957|mus:103977465|mus:103985718|mus:103983706|mus:103980923|mus:103987283|mus:103969606|mus:103976509|mus:104000631|mus:103988073|	103971784|104001044|103993558|103997454|103992844|103978811|103988770|103972144|103974221|103976061|103995602|103995941|103977957|103977465|103985718|103983706|103980923|103987283|103969606|103976509|104000631|103988073|	| | | | | | | | | | | | | | | | | | | | | |	http://www.genome.jp/kegg-bin/show_pathway?mus00010/mus:103977957%09red/mus:103992844%09red/mus:103969606%09red/mus:103995941%09red/mus:103971784%09red/mus:103988770%09red/mus:103976509%09red/mus:103977465%09red/mus:103995602%09red/mus:103972144%09red/mus:103997454%09red/mus:103987283%09red/mus:104000631%09red/mus:104001044%09red/mus:103976061%09red/mus:103985718%09red/mus:103974221%09red/mus:103…		Thiamine metabolism	KEGG PATHWAY	mus00730	2	14	0.198916	0.669685	GSMUA_Achr10G01400_001|GSMUA_Achr5G24730_001	mus:103999741|mus:103986006|	103999741|103986006|	| |
Carbon fixation in photosynthetic organisms	KEGG PATHWAY	mus00710	8	102	0.308127	0.98132	GSMUA_Achr10G25410_001|GSMUA_Achr11G18370_001|GSMUA_Achr3G12000_001|GSMUA_Achr6G09710_001|GSMUA_Achr6G14490_001|GSMUA_Achr10G19930_001|GSMUA_Achr5G00330_001|GSMUA_Achr1G17000_001	mus:103969201|mus:103971784|mus:103977957|mus:103987401|mus:103987812|mus:103968721|mus:103983706|mus:103983641|	103969201|103971784|103977957|103987401|103987812|103968721|103983706|103983641|	| | | | | | | |	http://www.genome.jp/kegg-bin/show_pathway?mus00710/mus:103977957%09red/mus:103983641%09red/mus:103987401%09red/mus:103969201%09red/mus:103983706%09red/mus:103971784%09red/mus:103968721%09red/mus:103987812%09red		Monoterpenoid biosynthesis	KEGG PATHWAY	mus00902	2	6	0.234147	0.826051	GSMUA_Achr11G18660_001|GSMUA_Achr2G03420_001	mus:103972569|mus:103973658|	103972569|103973658|	| |	http://www.genome.jp/kegg-bin/show_pathway?mus00902/mus:103973658%09red/mus:103972569%09red		Biotin metabolism	KEGG PATHWAY	mus00780	4	23	0.302487	0.99986	GSMUA_Achr11G08160_001|GSMUA_Achr3G05890_001|GSMUA_Achr6G23230_001|GSMUA_Achr8G20430_001	mus:103970687|mus:103977439|mus:103988860|mus:103995106|	103970687|103977439|103988860|103995106|	| | | |	http://www.genome.jp/kegg-bin/show_pathway?mus00780/mus:103970687%09red/mus:103988860%09red/mus:103995106%09red/mus:103977439%09red		Protein processing in endoplasmic reticulum	KEGG PATHWAY	mus04141	20	302	0.227304	0.731158	GSMUA_Achr8G20830_001|GSMUA_Achr10G22570_001|GSMUA_Achr10G30370_001|GSMUA_Achr8G20840_001|GSMUA_Achr6G25040_001|GSMUA_Achr9G23710_001|GSMUA_Achr4G11940_001|GSMUA_Achr2G16250_001|GSMUA_Achr8G27940_001|GSMUA_Achr3G15810_001|GSMUA_Achr8G23720_001|GSMUA_Achr3G04010_001|GSMUA_Achr10G03520_001|GSMUA_Achr3G22070_001|GSMUA_Achr10G01120_001|GSMUA_Achr8G19130_001|GSMUA_Achr11G10020_001|GSMUA_Achr6G34200_00…	mus:103995448|mus:103968975|mus:103969635|mus:103995447|mus:103989034|mus:103998784|mus:103981236|mus:103975393|mus:103996068|mus:103978407|mus:103995187|mus:103976976|mus:103999891|mus:103979137|mus:103999687|mus:103994990|mus:103971011|mus:103990156|mus:103982961|mus:103990156|	103995448|103968975|103969635|103995447|103989034|103998784|103981236|103975393|103996068|103978407|103995187|103976976|103999891|103979137|103999687|103994990|103971011|103990156|103982961|103990156|	| | | | | | | | | | | | | | | | | | | |
Alanine, aspartate and glutamate metabolism	KEGG PATHWAY	mus00250	5	60	0.325979	0.98132	GSMUA_Achr8G22810_001|GSMUA_Achr2G12720_001|GSMUA_Achr5G02870_001|GSMUA_Achr3G20250_001|GSMUA_Achr8G30880_001	mus:103995270|mus:103975692|mus:103983785|mus:103979305|mus:103995811|	103995270|103975692|103983785|103979305|103995811|	| | | | |	http://www.genome.jp/kegg-bin/show_pathway?mus00250/mus:103983785%09red/mus:103979305%09red/mus:103995270%09red/mus:103995811%09red/mus:103975692%09red		Inositol phosphate metabolism	KEGG PATHWAY	mus00562	12	70	0.234417	0.826051	GSMUA_Achr3G26710_001|GSMUA_Achr5G28270_001|GSMUA_Achr2G12150_001|GSMUA_Achr8G19590_001|GSMUA_AchrUn_randomG01520_001|GSMUA_Achr1G21570_001|GSMUA_Achr6G00150_001|GSMUA_Achr11G20160_001|GSMUA_Achr2G06790_001|GSMUA_Achr9G14260_001|GSMUA_Achr6G10860_001|GSMUA_Achr2G18170_001	mus:103978717|mus:103986180|mus:103975747|mus:103995036|mus:103972891|mus:103991485|mus:103986548|mus:103971932|mus:103976158|mus:103977429|mus:103987499|mus:103975225|	103978717|103986180|103975747|103995036|103972891|103991485|103986548|103971932|103976158|103977429|103987499|103975225|	| | | | | | | | | | | |	http://www.genome.jp/kegg-bin/show_pathway?mus00562/mus:103987499%09red/mus:103978717%09red/mus:103972891%09red/mus:103976158%09red/mus:103991485%09red/mus:103975747%09red/mus:103975225%09red/mus:103986548%09red/mus:103995036%09red/mus:103971932%09red/mus:103986180%09red/mus:103977429%09red		Fatty acid biosynthesis	KEGG PATHWAY	mus00061	8	54	0.307801	0.99986	GSMUA_Achr3G05890_001|GSMUA_Achr7G22860_001|GSMUA_Achr6G27590_001|GSMUA_Achr6G23230_001|GSMUA_Achr2G08130_001|GSMUA_Achr7G27390_001|GSMUA_Achr8G20430_001|GSMUA_Achr8G08750_001	mus:103977439|mus:103992586|mus:103989250|mus:103988860|mus:103976051|mus:103993123|mus:103995106|mus:103993490|	103977439|103992586|103989250|103988860|103976051|103993123|103995106|103993490|	| | | | | | | |	http://www.genome.jp/kegg-bin/show_pathway?mus00061/mus:103993123%09red/mus:103989250%09red/mus:103993490%09red/mus:103995106%09red/mus:103992586%09red/mus:103976051%09red/mus:103977439%09red/mus:103988860%09red		Pentose phosphate pathway	KEGG PATHWAY	mus00030	6	74	0.231654	0.731158	GSMUA_Achr7G13640_001|GSMUA_Achr8G01230_001|GSMUA_Achr7G19330_001|GSMUA_Achr8G08990_001|GSMUA_Achr5G19920_001|GSMUA_Achr4G03710_001	mus:103991594|mus:103994126|mus:103992275|mus:103993470|mus:103985718|mus:103980148|	103991594|103994126|103992275|103993470|103985718|103980148|	| | | | | |
Valine, leucine and isoleucine degradation	KEGG PATHWAY	mus00280	4	46	0.330627	0.98132	GSMUA_Achr11G14050_001|GSMUA_Achr9G06670_001|GSMUA_Achr8G23990_001|GSMUA_Achr5G13870_001	mus:103971435|mus:103997116|mus:103981077|mus:103984892|	103971435|103997116|103981077|103984892|	| | | |	http://www.genome.jp/kegg-bin/show_pathway?mus00280/mus:103997116%09red/mus:103981077%09red/mus:103971435%09red/mus:103984892%09red		Carotenoid biosynthesis	KEGG PATHWAY	mus00906	7	37	0.241114	0.826051	GSMUA_Achr9G10050_001|GSMUA_Achr4G19020_001|GSMUA_Achr8G12220_001|GSMUA_Achr3G06970_001|GSMUA_Achr11G21520_001|GSMUA_Achr9G15310_001|GSMUA_Achr6G31560_001	mus:103997319|mus:103982044|mus:103993184|mus:103977534|mus:103972048|mus:103997992|mus:103989587|	103997319|103982044|103993184|103977534|103972048|103997992|103989587|	| | | | | | |	http://www.genome.jp/kegg-bin/show_pathway?mus00906/mus:103993184%09red/mus:103989587%09red/mus:103972048%09red/mus:103982044%09red/mus:103997319%09red/mus:103977534%09red/mus:103997992%09red		Starch and sucrose metabolism	KEGG PATHWAY	mus00500	35	276	0.319889	0.99986	GSMUA_Achr3G04930_001|GSMUA_Achr7G26580_001|GSMUA_Achr4G02040_001|GSMUA_Achr7G18920_001|GSMUA_Achr6G12500_001|GSMUA_Achr3G27320_001|GSMUA_Achr4G24170_001|GSMUA_Achr5G04690_001|GSMUA_Achr9G21240_001|GSMUA_Achr4G32600_001|GSMUA_Achr3G05740_001|GSMUA_Achr6G13160_001|GSMUA_Achr9G12440_001|GSMUA_Achr3G13980_001|GSMUA_Achr10G09320_001|GSMUA_Achr9G16470_001|GSMUA_Achr10G23760_001|GSMUA_Achr4G16250_001|G…	mus:103976901|mus:103993041|mus:103980511|mus:103992212|mus:103987645|mus:103978669|mus:103982842|mus:103983943|mus:103998528|mus:103982170|mus:103977424|mus:103987700|mus:103997720|mus:103978224|mus:104000313|mus:103998078|mus:103969073|mus:103981792|mus:103998686|mus:103992381|mus:103971853|mus:103971118|mus:103972079|mus:103982784|mus:103976736|mus:103968366|mus:103988212|mus:103987636|mus:103…	103976901|103993041|103980511|103992212|103987645|103978669|103982842|103983943|103998528|103982170|103977424|103987700|103997720|103978224|104000313|103998078|103969073|103981792|103998686|103992381|103971853|103971118|103972079|103982784|103976736|103968366|103988212|103987636|103985216|103997858|103991428|103995180|103985724|103970573|103985591|	| | | | | | | | | | | | | | | | | | | | | | | | | | | | | | | | | | |	http://www.genome.jp/kegg-bin/show_pathway?mus00500/mus:103968366%09red/mus:103993041%09red/mus:103982842%09red/mus:103969073%09red/mus:103972079%09red/mus:103998686%09red/mus:104000313%09red/mus:103997720%09red/mus:103977424%09red/mus:103978224%09red/mus:103976736%09red/mus:103991428%09red/mus:103970573%09red/mus:103978669%09red/mus:103976901%09red/mus:103992212%09red/mus:103995180%09red/mus:103…		Glycine, serine and threonine metabolism	KEGG PATHWAY	mus00260	7	92	0.250536	0.75523	GSMUA_Achr8G15510_001|GSMUA_AchrUn_randomG16320_001|GSMUA_Achr6G06650_001|GSMUA_Achr10G29150_001|GSMUA_Achr5G15120_001|GSMUA_Achr4G10320_001|GSMUA_Achr5G08560_001	mus:103994655|mus:103974216|mus:103987137|mus:103969519|mus:103985092|mus:103981096|mus:103984267|	103994655|103974216|103987137|103969519|103985092|103981096|103984267|	| | | | | | |
alpha-Linolenic acid metabolism	KEGG PATHWAY	mus00592	5	61	0.337638	0.98132	GSMUA_Achr2G08040_001|GSMUA_Achr3G14540_001|GSMUA_Achr9G16020_001|GSMUA_Achr7G20390_001|GSMUA_Achr3G01150_001	mus:103976061|mus:103978287|mus:103998047|mus:103992961|mus:103977234|	103976061|103978287|103998047|103992961|103977234|	| | | | |	http://www.genome.jp/kegg-bin/show_pathway?mus00592/mus:103976061%09red/mus:103992961%09red/mus:103978287%09red/mus:103977234%09red/mus:103998047%09red		Starch and sucrose metabolism	KEGG PATHWAY	mus00500	41	276	0.242118	0.826051	GSMUA_Achr3G04930_001|GSMUA_Achr4G24170_001|GSMUA_Achr7G19810_001|GSMUA_Achr7G16310_001|GSMUA_Achr4G02040_001|GSMUA_Achr5G08790_001|GSMUA_Achr4G17840_001|GSMUA_Achr5G04690_001|GSMUA_Achr1G02210_001|GSMUA_Achr4G32600_001|GSMUA_Achr6G17480_001|GSMUA_Achr3G13980_001|GSMUA_Achr10G09320_001|GSMUA_Achr1G02230_001|GSMUA_Achr3G21660_001|GSMUA_Achr9G10450_001|GSMUA_Achr8G27770_001|GSMUA_Achr2G21870_001|GS…	mus:103976901|mus:103982842|mus:103992334|mus:103991946|mus:103980511|mus:103984290|mus:103981958|mus:103983943|mus:103993091|mus:103982170|mus:103988055|mus:103978224|mus:104000313|mus:103993557|mus:103979174|mus:103997551|mus:103996085|mus:103976736|mus:103979031|mus:103997148|mus:103992381|mus:103985007|mus:103998528|mus:103971118|mus:103979901|mus:103969976|mus:103985591|mus:103977553|mus:103…	103976901|103982842|103992334|103991946|103980511|103984290|103981958|103983943|103993091|103982170|103988055|103978224|104000313|103993557|103979174|103997551|103996085|103976736|103979031|103997148|103992381|103985007|103998528|103971118|103979901|103969976|103985591|103977553|103987636|103985216|103997858|103977461|103984666|103991428|103995180|103979595|103989215|103992212|103970573|103977554…	| | | | | | | | | | | | | | | | | | | | | | | | | | | | | | | | | | | | | | | | |	http://www.genome.jp/kegg-bin/show_pathway?mus00500/mus:103985007%09red/mus:103976901%09red/mus:103979901%09red/mus:103984666%09red/mus:104000313%09red/mus:103978224%09red/mus:103976736%09red/mus:103991428%09red/mus:103997148%09red/mus:103970573%09red/mus:103969976%09red/mus:103977461%09red/mus:103992212%09red/mus:103995180%09red/mus:103979174%09red/mus:103971118%09red/mus:103979595%09red/mus:103…		ABC transporters	KEGG PATHWAY	mus02010	4	24	0.326822	0.99986	GSMUA_AchrUn_randomG00150_001|GSMUA_Achr4G09980_001|GSMUA_Achr8G29860_001|GSMUA_Achr9G16700_001	mus:103972762|mus:103981063|mus:103995907|mus:103998098|	103972762|103981063|103995907|103998098|	| | | |	http://www.genome.jp/kegg-bin/show_pathway?mus02010/mus:103998098%09red/mus:103972762%09red/mus:103981063%09red/mus:103995907%09red		alpha-Linolenic acid metabolism	KEGG PATHWAY	mus00592	5	61	0.254236	0.75523	GSMUA_Achr5G08810_001|GSMUA_Achr2G20800_001|GSMUA_Achr9G08450_001|GSMUA_AchrUn_randomG13290_001|GSMUA_Achr8G29470_001	mus:103984292|mus:103976563|mus:103997450|mus:103973892|mus:103995941|	103984292|103976563|103997450|103973892|103995941|	| | | | |
Monoterpenoid biosynthesis	KEGG PATHWAY	mus00902	1	6	0.342314	0.98132	GSMUA_Achr2G03420_001	mus:103973658|	103973658|	|	http://www.genome.jp/kegg-bin/show_pathway?mus00902/mus:103973658%09red		Pyruvate metabolism	KEGG PATHWAY	mus00620	17	108	0.273724	0.884904	GSMUA_Achr11G11870_001|GSMUA_Achr3G31710_001|GSMUA_Achr6G02650_001|GSMUA_Achr1G20270_001|GSMUA_Achr6G11840_001|GSMUA_Achr6G26850_001|GSMUA_Achr10G08050_001|GSMUA_Achr2G01870_001|GSMUA_Achr4G28890_001|GSMUA_Achr7G06660_001|GSMUA_Achr6G14490_001|GSMUA_Achr5G02560_001|GSMUA_Achr1G24790_001|GSMUA_AchrUn_randomG19370_001|GSMUA_Achr11G22600_001|GSMUA_Achr6G13430_001|GSMUA_Achr6G17700_001	mus:103971266|mus:103979714|mus:103986793|mus:103992844|mus:103987588|mus:103989174|mus:104000425|mus:103969489|mus:103982456|mus:103990442|mus:103987812|mus:103983525|mus:103996868|mus:103974499|mus:103972144|mus:103987726|mus:103988073|	103971266|103979714|103986793|103992844|103987588|103989174|104000425|103969489|103982456|103990442|103987812|103983525|103996868|103974499|103972144|103987726|103988073|	| | | | | | | | | | | | | | | | |	http://www.genome.jp/kegg-bin/show_pathway?mus00620/mus:104000425%09red/mus:103992844%09red/mus:103982456%09red/mus:103986793%09red/mus:103979714%09red/mus:103983525%09red/mus:103996868%09red/mus:103989174%09red/mus:103987726%09red/mus:103972144%09red/mus:103990442%09red/mus:103988073%09red/mus:103969489%09red/mus:103971266%09red/mus:103987588%09red/mus:103974499%09red/mus:103987812%09red		Cysteine and methionine metabolism	KEGG PATHWAY	mus00270	17	128	0.327161	0.99986	GSMUA_Achr2G09310_001|GSMUA_Achr6G20700_001|GSMUA_Achr1G20270_001|GSMUA_Achr1G22390_001|GSMUA_Achr4G08110_001|GSMUA_Achr7G00440_001|GSMUA_Achr7G18420_001|GSMUA_Achr9G01630_001|GSMUA_Achr3G08470_001|GSMUA_Achr6G12910_001|GSMUA_Achr9G02430_001|GSMUA_Achr10G16070_001|GSMUA_Achr4G29150_001|GSMUA_AchrUn_randomG20430_001|GSMUA_Achr6G06530_001|GSMUA_Achr2G07990_001|GSMUA_AchrUn_randomG02510_001	mus:103975953|mus:103988630|mus:103992844|mus:103990767|mus:103980913|mus:103991166|mus:103992167|mus:103996699|mus:103977675|mus:103987677|mus:103996764|mus:103968395|mus:103982436|mus:103974595|mus:103987127|mus:103976066|mus:103972970|	103975953|103988630|103992844|103990767|103980913|103991166|103992167|103996699|103977675|103987677|103996764|103968395|103982436|103974595|103987127|103976066|103972970|	| | | | | | | | | | | | | | | | |	http://www.genome.jp/kegg-bin/show_pathway?mus00270/mus:103996764%09red/mus:103987677%09red/mus:103992844%09red/mus:103987127%09red/mus:103975953%09red/mus:103977675%09red/mus:103992167%09red/mus:103990767%09red/mus:103982436%09red/mus:103968395%09red/mus:103972970%09red/mus:103980913%09red/mus:103988630%09red/mus:103976066%09red/mus:103996699%09red/mus:103991166%09red/mus:103974595%09red		Nitrogen metabolism	KEGG PATHWAY	mus00910	4	47	0.269121	0.776606	GSMUA_Achr9G15480_001|GSMUA_Achr4G06400_001|GSMUA_Achr4G14900_001|GSMUA_Achr6G27350_001	mus:103998006|mus:103980761|mus:103981468|mus:103989227|	103998006|103980761|103981468|103989227|	| | | |
Ether lipid metabolism	KEGG PATHWAY	mus00565	3	33	0.348708	0.98132	GSMUA_Achr3G14540_001|GSMUA_AchrUn_randomG07260_001|GSMUA_Achr7G23470_001	mus:103978287|mus:103973351|mus:103992637|	103978287|103973351|103992637|	| | |	http://www.genome.jp/kegg-bin/show_pathway?mus00565/mus:103992637%09red/mus:103973351%09red/mus:103978287%09red		Synthesis and degradation of ketone bodies	KEGG PATHWAY	mus00072	2	7	0.279375	0.884904	GSMUA_Achr8G23990_001|GSMUA_Achr11G10340_001	mus:103981077|mus:103971040|	103981077|103971040|	| |	http://www.genome.jp/kegg-bin/show_pathway?mus00072/mus:103981077%09red/mus:103971040%09red		Porphyrin and chlorophyll metabolism	KEGG PATHWAY	mus00860	7	49	0.356652	0.99986	GSMUA_Achr10G26390_001|GSMUA_Achr6G21660_001|GSMUA_Achr6G21710_001|GSMUA_Achr3G14270_001|GSMUA_Achr11G25600_001|GSMUA_Achr7G04280_001|GSMUA_Achr11G12270_001	mus:103969283|mus:103971235|mus:103988719|mus:103978249|mus:103972421|mus:103990664|mus:103971235|	103969283|103971235|103988719|103978249|103972421|103990664|103971235|	| | | | | | |	http://www.genome.jp/kegg-bin/show_pathway?mus00860/mus:103971235%09red/mus:103988719%09red/mus:103990664%09red/mus:103969283%09red/mus:103978249%09red/mus:103972421%09red		Phenylpropanoid biosynthesis	KEGG PATHWAY	mus00940	15	231	0.290629	0.800809	GSMUA_Achr6G08710_001|GSMUA_Achr10G12920_001|GSMUA_Achr11G06730_001|GSMUA_Achr9G16420_001|GSMUA_Achr7G02700_001|GSMUA_Achr3G29530_001|GSMUA_Achr6G21990_001|GSMUA_AchrUn_randomG21820_001|GSMUA_Achr8G04660_001|GSMUA_Achr5G11490_001|GSMUA_Achr8G24010_001|GSMUA_Achr1G09070_001|GSMUA_Achr1G00320_001|GSMUA_Achr5G18560_001|GSMUA_Achr10G08020_001	mus:103987320|mus:104000967|mus:103970573|mus:103998074|mus:103990806|mus:103979901|mus:103988743|mus:103974740|mus:103994336|mus:103984550|mus:103995155|mus:103978140|mus:103987367|mus:103985827|mus:104000428|	103987320|104000967|103970573|103998074|103990806|103979901|103988743|103974740|103994336|103984550|103995155|103978140|103987367|103985827|104000428|	| | | | | | | | | | | | | | |
Oxidative phosphorylation	KEGG PATHWAY	mus00190	13	183	0.351511	0.98132	GSMUA_Achr10G24410_001|GSMUA_Achr3G19880_001|GSMUA_Achr2G05010_001|GSMUA_Achr4G30710_001|GSMUA_Achr10G13550_001|GSMUA_Achr5G12640_001|GSMUA_AchrUn_randomG16700_001|GSMUA_Achr8G22550_001|GSMUA_AchrUn_randomG29040_001|GSMUA_Achr2G13680_001|GSMUA_Achr11G06250_001|GSMUA_Achr1G26020_001|GSMUA_Achr4G15600_001	mus:103969103|mus:103985418|mus:103972328|mus:103983332|mus:104000918|mus:103984455|mus:103974248|mus:103995294|mus:103975653|mus:103975611|mus:103970532|mus:103998428|mus:103981528|	103969103|103985418|103972328|103983332|104000918|103984455|103974248|103995294|103975653|103975611|103970532|103998428|103981528|	| | | | | | | | | | | | |	http://www.genome.jp/kegg-bin/show_pathway?mus00190/mus:103981528%09red/mus:103995294%09red/mus:103970532%09red/mus:103972328%09red/mus:103969103%09red/mus:103983332%09red/mus:103975653%09red/mus:104000918%09red/mus:103998428%09red/mus:103984455%09red/mus:103985418%09red/mus:103974248%09red/mus:103975611%09red		Valine, leucine and isoleucine degradation	KEGG PATHWAY	mus00280	8	46	0.282254	0.884904	GSMUA_Achr11G11870_001|GSMUA_Achr3G15170_001|GSMUA_Achr11G10340_001|GSMUA_Achr5G13870_001|GSMUA_Achr9G06670_001|GSMUA_Achr8G23990_001|GSMUA_Achr8G20340_001|GSMUA_Achr6G17700_001	mus:103971266|mus:103978344|mus:103971040|mus:103984892|mus:103997116|mus:103981077|mus:103995099|mus:103988073|	103971266|103978344|103971040|103984892|103997116|103981077|103995099|103988073|	| | | | | | | |	http://www.genome.jp/kegg-bin/show_pathway?mus00280/mus:103995099%09red/mus:103971040%09red/mus:103981077%09red/mus:103978344%09red/mus:103988073%09red/mus:103984892%09red/mus:103971266%09red/mus:103997116%09red		Glycerolipid metabolism	KEGG PATHWAY	mus00561	12	90	0.361719	0.99986	GSMUA_Achr1G22070_001|GSMUA_Achr3G06170_001|GSMUA_Achr2G09770_001|GSMUA_Achr6G34050_001|GSMUA_Achr10G21320_001|GSMUA_Achr10G19340_001|GSMUA_Achr8G16620_001|GSMUA_Achr2G16430_001|GSMUA_Achr1G22080_001|GSMUA_Achr5G23780_001|GSMUA_Achr3G07670_001|GSMUA_Achr6G17700_001	mus:103995030|mus:103977465|mus:103975921|mus:103990170|mus:103968850|mus:103968677|mus:103994802|mus:103975380|mus:103995020|mus:103985395|mus:103977597|mus:103988073|	103995030|103977465|103975921|103990170|103968850|103968677|103994802|103975380|103995020|103985395|103977597|103988073|	| | | | | | | | | | | |	http://www.genome.jp/kegg-bin/show_pathway?mus00561/mus:103977465%09red/mus:103990170%09red/mus:103975921%09red/mus:103975380%09red/mus:103995030%09red/mus:103977597%09red/mus:103988073%09red/mus:103995020%09red/mus:103994802%09red/mus:103968677%09red/mus:103985395%09red/mus:103968850%09red		Galactose metabolism	KEGG PATHWAY	mus00052	6	81	0.293366	0.800809	GSMUA_Achr7G13640_001|GSMUA_Achr3G07660_001|GSMUA_Achr8G16620_001|GSMUA_Achr5G23370_001|GSMUA_Achr6G27280_001|GSMUA_Achr3G07670_001	mus:103991594|mus:103977596|mus:103994802|mus:103985428|mus:103989221|mus:103977597|	103991594|103977596|103994802|103985428|103989221|103977597|	| | | | | |
Histidine metabolism	KEGG PATHWAY	mus00340	2	20	0.368355	0.98132	GSMUA_AchrUn_randomG29190_001|GSMUA_Achr10G09460_001	mus:103974787|mus:104000304|	103974787|104000304|	| |	http://www.genome.jp/kegg-bin/show_pathway?mus00340/mus:104000304%09red/mus:103974787%09red		Riboflavin metabolism	KEGG PATHWAY	mus00740	3	14	0.312641	0.954379	GSMUA_AchrUn_randomG20120_001|GSMUA_Achr10G24850_001|GSMUA_Achr8G30780_001	mus:103974570|mus:103969149|mus:103995819|	103974570|103969149|103995819|	| | |	http://www.genome.jp/kegg-bin/show_pathway?mus00740/mus:103995819%09red/mus:103974570%09red/mus:103969149%09red		Cutin, suberine and wax biosynthesis	KEGG PATHWAY	mus00073	4	26	0.375715	0.99986	GSMUA_Achr1G01940_001|GSMUA_Achr10G16960_001|GSMUA_Achr4G25410_001|GSMUA_Achr5G12420_001	mus:103990236|mus:103968465|mus:103982732|mus:103984476|	103990236|103968465|103982732|103984476|	| | | |	http://www.genome.jp/kegg-bin/show_pathway?mus00073/mus:103984476%09red/mus:103982732%09red/mus:103968465%09red/mus:103990236%09red		Monoterpenoid biosynthesis	KEGG PATHWAY	mus00902	1	6	0.31019	0.817224	GSMUA_Achr11G18660_001	mus:103972569|	103972569|	|
Valine, leucine and isoleucine biosynthesis	KEGG PATHWAY	mus00290	2	20	0.368355	0.98132	GSMUA_Achr6G21410_001|GSMUA_Achr10G11760_001	mus:103988693|mus:104000682|	103988693|104000682|	| |	http://www.genome.jp/kegg-bin/show_pathway?mus00290/mus:103988693%09red/mus:104000682%09red		Butanoate metabolism	KEGG PATHWAY	mus00650	4	22	0.353423	0.999506	GSMUA_Achr8G22810_001|GSMUA_Achr8G23990_001|GSMUA_Achr11G10340_001|GSMUA_Achr7G24140_001	mus:103995270|mus:103981077|mus:103971040|mus:103992702|	103995270|103981077|103971040|103992702|	| | | |	http://www.genome.jp/kegg-bin/show_pathway?mus00650/mus:103992702%09red/mus:103981077%09red/mus:103971040%09red/mus:103995270%09red		Brassinosteroid biosynthesis	KEGG PATHWAY	mus00905	3	20	0.42911	0.99986	GSMUA_Achr2G17030_001|GSMUA_Achr6G00040_001|GSMUA_AchrUn_randomG22170_001	mus:103975323|mus:103986539|mus:103974765|	103975323|103986539|103974765|	| | |	http://www.genome.jp/kegg-bin/show_pathway?mus00905/mus:103986539%09red/mus:103975323%09red/mus:103974765%09red		Valine, leucine and isoleucine biosynthesis	KEGG PATHWAY	mus00290	2	20	0.315562	0.817224	GSMUA_Achr3G15170_001|GSMUA_Achr5G15120_001	mus:103978344|mus:103985092|	103978344|103985092|	| |
C5-Branched dibasic acid metabolism	KEGG PATHWAY	mus00660	1	7	0.380539	0.98132	GSMUA_Achr10G11760_001	mus:104000682|	104000682|	|	http://www.genome.jp/kegg-bin/show_pathway?mus00660/mus:104000682%09red		Flavone and flavonol biosynthesis	KEGG PATHWAY	mus00944	2	9	0.368612	0.999506	GSMUA_Achr11G15630_001|GSMUA_Achr3G30350_001	mus:103971552|mus:103979831|	103971552|103979831|	| |	http://www.genome.jp/kegg-bin/show_pathway?mus00944/mus:103979831%09red/mus:103971552%09red		Cyanoamino acid metabolism	KEGG PATHWAY	mus00460	7	54	0.444225	0.99986	GSMUA_Achr7G20500_001|GSMUA_Achr5G16620_001|GSMUA_Achr9G12440_001|GSMUA_Achr9G16470_001|GSMUA_Achr11G06730_001|GSMUA_Achr5G21420_001|GSMUA_Achr6G12410_001	mus:103992381|mus:103985170|mus:103997720|mus:103998078|mus:103970573|mus:103985591|mus:103987636|	103992381|103985170|103997720|103998078|103970573|103985591|103987636|	| | | | | | |	http://www.genome.jp/kegg-bin/show_pathway?mus00460/mus:103985170%09red/mus:103970573%09red/mus:103997720%09red/mus:103987636%09red/mus:103992381%09red/mus:103985591%09red/mus:103998078%09red		Other glycan degradation	KEGG PATHWAY	mus00511	2	21	0.334851	0.833868	GSMUA_Achr4G26460_001|GSMUA_Achr4G26470_001	mus:103982651|mus:103982651|	103982651|103982651|	| |
Synthesis and degradation of ketone bodies	KEGG PATHWAY	mus00072	1	7	0.380539	0.98132	GSMUA_Achr8G23990_001	mus:103981077|	103981077|	|	http://www.genome.jp/kegg-bin/show_pathway?mus00072/mus:103981077%09red		Sesquiterpenoid and triterpenoid biosynthesis	KEGG PATHWAY	mus00909	2	9	0.368612	0.999506	GSMUA_Achr8G05010_001|GSMUA_Achr8G05060_001	mus:103993817|mus:103994331|	103993817|103994331|	| |	http://www.genome.jp/kegg-bin/show_pathway?mus00909/mus:103994331%09red/mus:103993817%09red		Biosynthesis of secondary metabolites	KEGG PATHWAY	mus01110	144	1235	0.455465	0.99986	GSMUA_Achr3G06270_001|GSMUA_Achr6G22620_001|GSMUA_Achr3G27470_001|GSMUA_Achr2G02770_001|GSMUA_Achr6G28080_001|GSMUA_Achr2G10120_001|GSMUA_Achr6G21810_001|GSMUA_Achr5G04080_001|GSMUA_Achr2G00240_001|GSMUA_Achr10G09460_001|GSMUA_Achr2G08980_001|GSMUA_Achr11G12450_001|GSMUA_Achr1G00320_001|GSMUA_Achr8G22810_001|GSMUA_Achr6G16370_001|GSMUA_Achr10G26390_001|GSMUA_Achr5G18560_001|GSMUA_AchrUn_randomG22…	mus:103977476|mus:103988808|mus:103978658|mus:103970367|mus:103989292|mus:103975893|mus:103988770|mus:103983889|mus:104000863|mus:104000304|mus:103975983|mus:103971223|mus:103987367|mus:103995270|mus:103987972|mus:103969283|mus:103985827|mus:103974765|mus:103979008|mus:103997680|mus:104000762|mus:103979760|mus:103976066|mus:103972144|mus:103987283|mus:103985656|mus:103981077|mus:103976509|mus:103…	103977476|103988808|103978658|103970367|103989292|103975893|103988770|103983889|104000863|104000304|103975983|103971223|103987367|103995270|103987972|103969283|103985827|103974765|103979008|103997680|104000762|103979760|103976066|103972144|103987283|103985656|103981077|103976509|103974595|103975090|103975282|103996858|104000762|103972276|103990718|103993041|103999741|103997566|103968395|104000814…	| | | | | | | | | | | | | | | | | | | | | | | | | | | | | | | | | | | | | | | | | | | | | | | | | | | | | | | | | | | | | | | | | | | | | | | | | | | | | | | | | | | | | | | | | | | | | | | | | | | | | | | | | | | | | | | | | | | | | | | | | | | | | | | | | | | | | | | | | | | | | | | |	http://www.genome.jp/kegg-bin/show_pathway?mus01110/mus:103998763%09red/mus:103998764%09red/mus:103971126%09red/mus:103980206%09red/mus:103975090%09red/mus:103985977%09red/mus:103997720%09red/mus:103984761%09red/mus:104000649%09red/mus:103988770%09red/mus:103971552%09red/mus:103970730%09red/mus:103987320%09red/mus:103977675%09red/mus:103989491%09red/mus:103978249%09red/mus:103979067%09red/mus:103…		Synthesis and degradation of ketone bodies	KEGG PATHWAY	mus00072	1	7	0.345839	0.833868	GSMUA_Achr11G10340_001	mus:103971040|	103971040|	|
Selenocompound metabolism	KEGG PATHWAY	mus00450	2	22	0.410325	0.98132	GSMUA_Achr4G22700_001|GSMUA_Achr4G21470_001	mus:103982971|mus:103983080|	103982971|103983080|	| |	http://www.genome.jp/kegg-bin/show_pathway?mus00450/mus:103983080%09red/mus:103982971%09red		Proteasome	KEGG PATHWAY	mus03050	11	73	0.377507	0.999506	GSMUA_Achr10G10460_001|GSMUA_Achr8G20510_001|GSMUA_Achr11G07170_001|GSMUA_Achr5G24110_001|GSMUA_Achr8G13080_001|GSMUA_Achr10G08560_001|GSMUA_Achr11G09190_001|GSMUA_Achr9G13190_001|GSMUA_Achr6G02000_001|GSMUA_Achr8G23960_001|GSMUA_Achr8G13090_001	mus:104000232|mus:103995113|mus:103970609|mus:103991764|mus:103994426|mus:104000377|mus:103970768|mus:103997837|mus:103992451|mus:103995160|mus:103994426|	104000232|103995113|103970609|103991764|103994426|104000377|103970768|103997837|103992451|103995160|103994426|	| | | | | | | | | | |	http://www.genome.jp/kegg-bin/show_pathway?mus03050/mus:103992451%09red/mus:103970768%09red/mus:103995160%09red/mus:103991764%09red/mus:104000232%09red/mus:104000377%09red/mus:103995113%09red/mus:103997837%09red/mus:103994426%09red/mus:103970609%09red		Other glycan degradation	KEGG PATHWAY	mus00511	3	21	0.457378	0.99986	GSMUA_Achr10G11550_001|GSMUA_Achr5G09680_001|GSMUA_Achr11G11280_001	mus:104000782|mus:103984706|mus:103971126|	104000782|103984706|103971126|	| | |	http://www.genome.jp/kegg-bin/show_pathway?mus00511/mus:104000782%09red/mus:103971126%09red/mus:103984706%09red		Butanoate metabolism	KEGG PATHWAY	mus00650	2	22	0.353977	0.833868	GSMUA_Achr11G10340_001|GSMUA_Achr8G30730_001	mus:103971040|mus:103995822|	103971040|103995822|	| |
Isoquinoline alkaloid biosynthesis	KEGG PATHWAY	mus00950	2	22	0.410325	0.98132	GSMUA_Achr1G19790_001|GSMUA_Achr3G03230_001	mus:103993259|mus:103977045|	103993259|103977045|	| |	http://www.genome.jp/kegg-bin/show_pathway?mus00950/mus:103977045%09red/mus:103993259%09red		Nicotinate and nicotinamide metabolism	KEGG PATHWAY	mus00760	4	23	0.380957	0.999506	GSMUA_Achr10G27070_001|GSMUA_Achr10G20370_001|GSMUA_Achr3G17170_001|GSMUA_Achr2G07920_001	mus:103969349|mus:103968766|mus:103978527|mus:103976069|	103969349|103968766|103978527|103976069|	| | | |	http://www.genome.jp/kegg-bin/show_pathway?mus00760/mus:103969349%09red/mus:103978527%09red/mus:103968766%09red/mus:103976069%09red		Other types of O-glycan biosynthesis	KEGG PATHWAY	mus00514	3	21	0.457378	0.99986	GSMUA_Achr2G14540_001|GSMUA_Achr2G03930_001|GSMUA_AchrUn_randomG16380_001	mus:103975542|mus:103973797|mus:103974223|	103975542|103973797|103974223|	| | |	http://www.genome.jp/kegg-bin/show_pathway?mus00514/mus:103975542%09red/mus:103973797%09red/mus:103974223%09red		Pentose and glucuronate interconversions	KEGG PATHWAY	mus00040	7	105	0.35812	0.833868	GSMUA_Achr10G21080_001|GSMUA_Achr3G07660_001|GSMUA_Achr6G28260_001|GSMUA_Achr3G00290_001|GSMUA_Achr8G16620_001|GSMUA_Achr3G07670_001|GSMUA_Achr6G17700_001	mus:103968829|mus:103977596|mus:103989305|mus:103977300|mus:103994802|mus:103977597|mus:103988073|	103968829|103977596|103989305|103977300|103994802|103977597|103988073|	| | | | | | |
Carbon metabolism	KEGG PATHWAY	mus01200	21	321	0.428535	0.98132	GSMUA_Achr10G25410_001|GSMUA_Achr11G18370_001|GSMUA_Achr3G12000_001|GSMUA_Achr9G22790_001|GSMUA_Achr1G17000_001|GSMUA_Achr5G13870_001|GSMUA_Achr4G00910_001|GSMUA_Achr11G14050_001|GSMUA_Achr9G06670_001|GSMUA_Achr6G09710_001|GSMUA_Achr6G34720_001|GSMUA_Achr5G00330_001|GSMUA_Achr10G19930_001|GSMUA_AchrUn_randomG16700_001|GSMUA_Achr1G14430_001|GSMUA_Achr6G14490_001|GSMUA_Achr9G02430_001|GSMUA_Achr11G…	mus:103969201|mus:103971784|mus:103977957|mus:103998714|mus:103983641|mus:103984892|mus:103980394|mus:103971435|mus:103997116|mus:103987401|mus:103990109|mus:103983706|mus:103968721|mus:103974248|mus:103985799|mus:103987812|mus:103996764|mus:103971570|mus:103992491|mus:103972144|mus:103979443|	103969201|103971784|103977957|103998714|103983641|103984892|103980394|103971435|103997116|103987401|103990109|103983706|103968721|103974248|103985799|103987812|103996764|103971570|103992491|103972144|103979443|	| | | | | | | | | | | | | | | | | | | | |	http://www.genome.jp/kegg-bin/show_pathway?mus01200/mus:103977957%09red/mus:103983641%09red/mus:103987401%09red/mus:103971570%09red/mus:103996764%09red/mus:103997116%09red/mus:103980394%09red/mus:103992491%09red/mus:103968721%09red/mus:103969201%09red/mus:103972144%09red/mus:103979443%09red/mus:103998714%09red/mus:103984892%09red/mus:103983706%09red/mus:103974248%09red/mus:103971435%09red/mus:103…		Biosynthesis of amino acids	KEGG PATHWAY	mus01230	45	326	0.386913	0.999506	GSMUA_Achr11G18370_001|GSMUA_Achr4G22700_001|GSMUA_Achr3G15170_001|GSMUA_Achr7G13640_001|GSMUA_Achr9G28980_001|GSMUA_Achr4G21470_001|GSMUA_Achr2G16640_001|GSMUA_Achr5G18480_001|GSMUA_Achr4G28890_001|GSMUA_Achr7G21890_001|GSMUA_Achr5G25490_001|GSMUA_Achr3G23790_001|GSMUA_Achr7G02130_001|GSMUA_Achr1G08270_001|GSMUA_Achr1G12940_001|GSMUA_Achr3G03230_001|GSMUA_Achr8G30880_001|GSMUA_Achr9G14590_001|GS…	mus:103971784|mus:103982971|mus:103978344|mus:103991594|mus:103999327|mus:103983080|mus:103975358|mus:103985977|mus:103982456|mus:103992497|mus:103986422|mus:103978985|mus:103990868|mus:103978811|mus:103987243|mus:103977045|mus:103995811|mus:103997940|mus:103987726|mus:103970764|mus:103979546|mus:103995602|mus:103979305|mus:103977957|mus:103991413|mus:103978717|mus:103988693|mus:103975743|mus:103…	103971784|103982971|103978344|103991594|103999327|103983080|103975358|103985977|103982456|103992497|103986422|103978985|103990868|103978811|103987243|103977045|103995811|103997940|103987726|103970764|103979546|103995602|103979305|103977957|103991413|103978717|103988693|103975743|103996868|103996764|103978021|103976066|103983706|103972970|103998066|103970058|103998224|103976941|103985629|103972473…	| | | | | | | | | | | | | | | | | | | | | | | | | | | | | | | | | | | | | | | | | | | | |	http://www.genome.jp/kegg-bin/show_pathway?mus01230/mus:103977957%09red/mus:103972473%09red/mus:103985977%09red/mus:103996764%09red/mus:103976941%09red/mus:103978344%09red/mus:103985629%09red/mus:103998224%09red/mus:103970058%09red/mus:103971784%09red/mus:103997940%09red/mus:103994027%09red/mus:103971570%09red/mus:103978717%09red/mus:103992497%09red/mus:103979305%09red/mus:103975743%09red/mus:103…		Oxidative phosphorylation	KEGG PATHWAY	mus00190	22	183	0.457777	0.99986	GSMUA_Achr3G19880_001|GSMUA_Achr10G15620_001|GSMUA_Achr10G03950_001|GSMUA_Achr10G13550_001|GSMUA_Achr5G10010_001|GSMUA_Achr9G07800_001|GSMUA_Achr10G24410_001|GSMUA_Achr3G22410_001|GSMUA_Achr2G07900_001|GSMUA_Achr2G05010_001|GSMUA_AchrUn_randomG29040_001|GSMUA_Achr11G08740_001|GSMUA_Achr4G30710_001|GSMUA_Achr7G00810_001|GSMUA_Achr1G26020_001|GSMUA_Achr6G08740_001|GSMUA_Achr8G22550_001|GSMUA_Achr10…	mus:103985418|mus:103968355|mus:103970730|mus:104000918|mus:103984674|mus:103997197|mus:103969103|mus:103993546|mus:103987297|mus:103972328|mus:103975653|mus:103970730|mus:103983332|mus:103990978|mus:103998428|mus:103987323|mus:103995294|mus:103969358|mus:103975611|mus:103980018|mus:103992501|mus:103981528|	103985418|103968355|103970730|104000918|103984674|103997197|103969103|103993546|103987297|103972328|103975653|103970730|103983332|103990978|103998428|103987323|103995294|103969358|103975611|103980018|103992501|103981528|	| | | | | | | | | | | | | | | | | | | | | |	http://www.genome.jp/kegg-bin/show_pathway?mus00190/mus:103992501%09red/mus:103998428%09red/mus:103970730%09red/mus:103981528%09red/mus:103993546%09red/mus:103990978%09red/mus:103972328%09red/mus:103968355%09red/mus:103983332%09red/mus:103975653%09red/mus:103984674%09red/mus:103987323%09red/mus:103969358%09red/mus:104000918%09red/mus:103980018%09red/mus:103995294%09red/mus:103985418%09red/mus:103…		Phenylalanine metabolism	KEGG PATHWAY	mus00360	10	159	0.375767	0.833868	GSMUA_Achr6G08710_001|GSMUA_Achr3G23790_001|GSMUA_Achr6G06650_001|GSMUA_Achr7G02700_001|GSMUA_Achr5G18560_001|GSMUA_Achr6G21990_001|GSMUA_Achr10G12920_001|GSMUA_Achr1G09070_001|GSMUA_Achr8G15510_001|GSMUA_Achr9G30670_001	mus:103987320|mus:103978985|mus:103987137|mus:103990806|mus:103985827|mus:103988743|mus:104000967|mus:103978140|mus:103994655|mus:103999505|	103987320|103978985|103987137|103990806|103985827|103988743|104000967|103978140|103994655|103999505|	| | | | | | | | | |
Nicotinate and nicotinamide metabolism	KEGG PATHWAY	mus00760	2	23	0.430794	0.98132	GSMUA_Achr8G28480_001|GSMUA_Achr2G07920_001	mus:103996021|mus:103976069|	103996021|103976069|	| |	http://www.genome.jp/kegg-bin/show_pathway?mus00760/mus:103976069%09red/mus:103996021%09red		ABC transporters	KEGG PATHWAY	mus02010	4	24	0.408357	0.999506	GSMUA_Achr9G16700_001|GSMUA_Achr2G07290_001|GSMUA_Achr1G18340_001|GSMUA_Achr8G29860_001	mus:103998098|mus:103976404|mus:103994537|mus:103995907|	103998098|103976404|103994537|103995907|	| | | |	http://www.genome.jp/kegg-bin/show_pathway?mus02010/mus:103998098%09red/mus:103994537%09red/mus:103976404%09red/mus:103995907%09red		Nicotinate and nicotinamide metabolism	KEGG PATHWAY	mus00760	3	23	0.51199	0.99986	GSMUA_Achr8G07700_001|GSMUA_Achr8G28480_001|GSMUA_Achr2G07920_001	mus:103993574|mus:103996021|mus:103976069|	103993574|103996021|103976069|	| | |	http://www.genome.jp/kegg-bin/show_pathway?mus00760/mus:103976069%09red/mus:103996021%09red/mus:103993574%09red		Glycerolipid metabolism	KEGG PATHWAY	mus00561	6	90	0.376525	0.833868	GSMUA_Achr3G07660_001|GSMUA_Achr9G09170_001|GSMUA_Achr8G16620_001|GSMUA_Achr3G07670_001|GSMUA_Achr8G06330_001|GSMUA_Achr6G17700_001	mus:103977596|mus:103997383|mus:103994802|mus:103977597|mus:103993697|mus:103988073|	103977596|103997383|103994802|103977597|103993697|103988073|	| | | | | |
Glycosaminoglycan degradation	KEGG PATHWAY	mus00531	2	23	0.430794	0.98132	GSMUA_Achr10G12420_001|GSMUA_Achr5G21610_001	mus:104000630|mus:103985577|	104000630|103985577|	| |	http://www.genome.jp/kegg-bin/show_pathway?mus00531/mus:104000630%09red/mus:103985577%09red		Citrate cycle (TCA cycle)	KEGG PATHWAY	mus00020	10	68	0.41408	0.999506	GSMUA_AchrUn_randomG19630_001|GSMUA_Achr8G06210_001|GSMUA_Achr11G05030_001|GSMUA_Achr10G08050_001|GSMUA_Achr11G25260_001|GSMUA_AchrUn_randomG16700_001|GSMUA_Achr11G01170_001|GSMUA_Achr5G02560_001|GSMUA_Achr6G02650_001|GSMUA_Achr11G22600_001	mus:103974523|mus:103993707|mus:103970434|mus:104000425|mus:103972390|mus:103974248|mus:103970120|mus:103983525|mus:103986793|mus:103972144|	103974523|103993707|103970434|104000425|103972390|103974248|103970120|103983525|103986793|103972144|	| | | | | | | | | |	http://www.genome.jp/kegg-bin/show_pathway?mus00020/mus:104000425%09red/mus:103970120%09red/mus:103974523%09red/mus:103986793%09red/mus:103983525%09red/mus:103972144%09red/mus:103970434%09red/mus:103972390%09red/mus:103993707%09red/mus:103974248%09red		Glycosaminoglycan degradation	KEGG PATHWAY	mus00531	3	23	0.51199	0.99986	GSMUA_Achr5G09680_001|GSMUA_Achr5G21610_001|GSMUA_Achr11G11280_001	mus:103984706|mus:103985577|mus:103971126|	103984706|103985577|103971126|	| | |	http://www.genome.jp/kegg-bin/show_pathway?mus00531/mus:103971126%09red/mus:103985577%09red/mus:103984706%09red		Taurine and hypotaurine metabolism	KEGG PATHWAY	mus00430	2	25	0.410046	0.833868	GSMUA_Achr5G16620_001|GSMUA_Achr8G30730_001	mus:103985170|mus:103995822|	103985170|103995822|	| |
Regulation of autophagy	KEGG PATHWAY	mus04140	4	54	0.437476	0.98132	GSMUA_Achr1G20800_001|GSMUA_AchrUn_randomG12570_001|GSMUA_AchrUn_randomG18280_001|GSMUA_Achr5G02890_001	mus:103982825|mus:103973837|mus:103974388|mus:103983788|	103982825|103973837|103974388|103983788|	| | | |	http://www.genome.jp/kegg-bin/show_pathway?mus04140/mus:103982825%09red/mus:103974388%09red/mus:103983788%09red/mus:103973837%09red		Ether lipid metabolism	KEGG PATHWAY	mus00565	5	33	0.451582	0.999506	GSMUA_Achr9G16530_001|GSMUA_Achr3G14540_001|GSMUA_Achr7G10170_001|GSMUA_Achr8G19590_001|GSMUA_Achr2G18170_001	mus:103998083|mus:103978287|mus:103991304|mus:103995036|mus:103975225|	103998083|103978287|103991304|103995036|103975225|	| | | | |	http://www.genome.jp/kegg-bin/show_pathway?mus00565/mus:103991304%09red/mus:103995036%09red/mus:103978287%09red/mus:103975225%09red/mus:103998083%09red		Carbon fixation in photosynthetic organisms	KEGG PATHWAY	mus00710	12	102	0.517358	0.99986	GSMUA_Achr11G18370_001|GSMUA_Achr3G12000_001|GSMUA_Achr4G08110_001|GSMUA_Achr9G10620_001|GSMUA_Achr8G07890_001|GSMUA_Achr6G14490_001|GSMUA_Achr5G00330_001|GSMUA_AchrUn_randomG16350_001|GSMUA_Achr2G01870_001|GSMUA_Achr5G19920_001|GSMUA_Achr6G16250_001|GSMUA_Achr8G33500_001	mus:103971784|mus:103977957|mus:103980913|mus:103997566|mus:103993558|mus:103987812|mus:103983706|mus:103974221|mus:103969489|mus:103985718|mus:103987962|mus:103995602|	103971784|103977957|103980913|103997566|103993558|103987812|103983706|103974221|103969489|103985718|103987962|103995602|	| | | | | | | | | | | |	http://www.genome.jp/kegg-bin/show_pathway?mus00710/mus:103977957%09red/mus:103993558%09red/mus:103987962%09red/mus:103995602%09red/mus:103980913%09red/mus:103983706%09red/mus:103985718%09red/mus:103974221%09red/mus:103969489%09red/mus:103997566%09red/mus:103971784%09red/mus:103987812%09red		Flavone and flavonol biosynthesis	KEGG PATHWAY	mus00944	1	9	0.411714	0.833868	GSMUA_Achr3G30350_001	mus:103979831|	103979831|	|
Glutathione metabolism	KEGG PATHWAY	mus00480	7	102	0.448609	0.98132	GSMUA_Achr6G33120_001|GSMUA_Achr4G04940_001|GSMUA_Achr5G11960_001|GSMUA_Achr4G00910_001|GSMUA_Achr10G01450_001|GSMUA_Achr5G10340_001|GSMUA_Achr10G16040_001	mus:103989729|mus:103980638|mus:103984516|mus:103980394|mus:103999735|mus:103984648|mus:103968393|	103989729|103980638|103984516|103980394|103999735|103984648|103968393|	| | | | | | |	http://www.genome.jp/kegg-bin/show_pathway?mus00480/mus:103989729%09red/mus:103984516%09red/mus:103980638%09red/mus:103968393%09red/mus:103980394%09red/mus:103984648%09red/mus:103999735%09red		Propanoate metabolism	KEGG PATHWAY	mus00640	5	33	0.451582	0.999506	GSMUA_Achr6G11840_001|GSMUA_Achr7G06660_001|GSMUA_Achr5G13870_001|GSMUA_Achr1G20270_001|GSMUA_Achr9G06670_001	mus:103987588|mus:103990442|mus:103984892|mus:103992844|mus:103997116|	103987588|103990442|103984892|103992844|103997116|	| | | | |	http://www.genome.jp/kegg-bin/show_pathway?mus00640/mus:103990442%09red/mus:103997116%09red/mus:103987588%09red/mus:103992844%09red/mus:103984892%09red		Citrate cycle (TCA cycle)	KEGG PATHWAY	mus00020	8	68	0.532542	0.99986	GSMUA_Achr11G08740_001|GSMUA_Achr2G02040_001|GSMUA_Achr7G00810_001|GSMUA_Achr10G14170_001|GSMUA_Achr6G28080_001|GSMUA_Achr4G19260_001|GSMUA_Achr11G22600_001|GSMUA_Achr10G03950_001	mus:103970730|mus:103969606|mus:103990978|mus:104000860|mus:103989292|mus:103983279|mus:103972144|mus:103970730|	103970730|103969606|103990978|104000860|103989292|103983279|103972144|103970730|	| | | | | | | |	http://www.genome.jp/kegg-bin/show_pathway?mus00020/mus:103970730%09red/mus:103990978%09red/mus:103969606%09red/mus:103972144%09red/mus:103983279%09red/mus:103989292%09red/mus:104000860%09red		Sesquiterpenoid and triterpenoid biosynthesis	KEGG PATHWAY	mus00909	1	9	0.411714	0.833868	GSMUA_Achr1G27030_001	mus:103999437|	103999437|	|
Flavone and flavonol biosynthesis	KEGG PATHWAY	mus00944	1	9	0.450462	0.98132	GSMUA_Achr3G30350_001	mus:103979831|	103979831|	|	http://www.genome.jp/kegg-bin/show_pathway?mus00944/mus:103979831%09red		Steroid biosynthesis	KEGG PATHWAY	mus00100	7	48	0.453926	0.999506	GSMUA_Achr8G05060_001|GSMUA_Achr9G02250_001|GSMUA_Achr9G03480_001|GSMUA_Achr8G05010_001|GSMUA_Achr3G14540_001|GSMUA_Achr10G26550_001|GSMUA_Achr5G13350_001	mus:103994331|mus:103996747|mus:103996861|mus:103993817|mus:103978287|mus:103969297|mus:103984843|	103994331|103996747|103996861|103993817|103978287|103969297|103984843|	| | | | | | |	http://www.genome.jp/kegg-bin/show_pathway?mus00100/mus:103996861%09red/mus:103969297%09red/mus:103994331%09red/mus:103993817%09red/mus:103996747%09red/mus:103978287%09red/mus:103984843%09red		Glyoxylate and dicarboxylate metabolism	KEGG PATHWAY	mus00630	9	77	0.535307	0.99986	GSMUA_Achr9G17480_001|GSMUA_AchrUn_randomG16320_001|GSMUA_Achr3G23560_001|GSMUA_Achr6G19880_001|GSMUA_Achr10G14170_001|GSMUA_Achr9G17490_001|GSMUA_Achr8G30880_001|GSMUA_Achr4G19260_001|GSMUA_Achr3G20250_001	mus:103998224|mus:103974216|mus:103979008|mus:103988537|mus:104000860|mus:103998224|mus:103995811|mus:103983279|mus:103979305|	103998224|103974216|103979008|103988537|104000860|103998224|103995811|103983279|103979305|	| | | | | | | | |	http://www.genome.jp/kegg-bin/show_pathway?mus00630/mus:103979305%09red/mus:103979008%09red/mus:103988537%09red/mus:103995811%09red/mus:103983279%09red/mus:103998224%09red/mus:103974216%09red/mus:104000860%09red		Non-homologous end-joining	KEGG PATHWAY	mus03450	1	9	0.411714	0.833868	GSMUA_Achr4G11170_001	mus:103981167|	103981167|	|
Sphingolipid metabolism	KEGG PATHWAY	mus00600	4	55	0.450575	0.98132	GSMUA_Achr4G29920_001|GSMUA_Achr7G24700_001|GSMUA_Achr4G24110_001|GSMUA_Achr1G10720_001	mus:103982384|mus:103992750|mus:103982846|mus:103982361|	103982384|103992750|103982846|103982361|	| | | |	http://www.genome.jp/kegg-bin/show_pathway?mus00600/mus:103992750%09red/mus:103982846%09red/mus:103982361%09red/mus:103982384%09red		Degradation of aromatic compounds	KEGG PATHWAY	mus01220	2	12	0.492963	0.999506	GSMUA_Achr10G12920_001|GSMUA_Achr7G18320_001	mus:104000967|mus:103992160|	104000967|103992160|	| |	http://www.genome.jp/kegg-bin/show_pathway?mus01220/mus:103992160%09red/mus:104000967%09red		Propanoate metabolism	KEGG PATHWAY	mus00640	4	33	0.540103	0.99986	GSMUA_Achr10G12410_001|GSMUA_Achr5G13870_001|GSMUA_Achr6G08320_001|GSMUA_Achr1G20270_001	mus:104000631|mus:103984892|mus:103987283|mus:103992844|	104000631|103984892|103987283|103992844|	| | | |	http://www.genome.jp/kegg-bin/show_pathway?mus00640/mus:104000631%09red/mus:103992844%09red/mus:103984892%09red/mus:103987283%09red		Ubiquinone and other terpenoid-quinone biosynthesis	KEGG PATHWAY	mus00130	3	42	0.412806	0.833868	GSMUA_Achr3G23790_001|GSMUA_Achr9G30670_001|GSMUA_Achr10G12920_001	mus:103978985|mus:103999505|mus:104000967|	103978985|103999505|104000967|	| | |
ABC transporters	KEGG PATHWAY	mus02010	2	24	0.450877	0.98132	GSMUA_Achr2G07290_001|GSMUA_Achr9G16700_001	mus:103976404|mus:103998098|	103976404|103998098|	| |	http://www.genome.jp/kegg-bin/show_pathway?mus02010/mus:103998098%09red/mus:103976404%09red		Histidine metabolism	KEGG PATHWAY	mus00340	3	20	0.505992	0.999506	GSMUA_Achr11G11870_001|GSMUA_AchrUn_randomG29190_001|GSMUA_Achr6G17700_001	mus:103971266|mus:103974787|mus:103988073|	103971266|103974787|103988073|	| | |	http://www.genome.jp/kegg-bin/show_pathway?mus00340/mus:103971266%09red/mus:103974787%09red/mus:103988073%09red		Pentose and glucuronate interconversions	KEGG PATHWAY	mus00040	12	105	0.554978	0.99986	GSMUA_Achr3G05740_001|GSMUA_Achr1G22070_001|GSMUA_Achr3G06170_001|GSMUA_Achr7G26580_001|GSMUA_Achr11G02300_001|GSMUA_Achr6G28260_001|GSMUA_Achr8G23770_001|GSMUA_Achr3G00290_001|GSMUA_Achr8G16620_001|GSMUA_Achr1G22080_001|GSMUA_Achr3G07670_001|GSMUA_Achr6G17700_001	mus:103977424|mus:103995030|mus:103977465|mus:103993041|mus:103970213|mus:103989305|mus:103995180|mus:103977300|mus:103994802|mus:103995020|mus:103977597|mus:103988073|	103977424|103995030|103977465|103993041|103970213|103989305|103995180|103977300|103994802|103995020|103977597|103988073|	| | | | | | | | | | | |	http://www.genome.jp/kegg-bin/show_pathway?mus00040/mus:103993041%09red/mus:103989305%09red/mus:103977300%09red/mus:103977597%09red/mus:103977465%09red/mus:103995030%09red/mus:103995180%09red/mus:103970213%09red/mus:103977424%09red/mus:103988073%09red/mus:103995020%09red/mus:103994802%09red		Fatty acid degradation	KEGG PATHWAY	mus00071	3	45	0.454357	0.899805	GSMUA_Achr9G08450_001|GSMUA_Achr8G29470_001|GSMUA_Achr6G17700_001	mus:103997450|mus:103995941|mus:103988073|	103997450|103995941|103988073|	| | |
Taurine and hypotaurine metabolism	KEGG PATHWAY	mus00430	2	25	0.470551	0.999896	GSMUA_Achr2G08400_001|GSMUA_Achr8G22810_001	mus:103976027|mus:103995270|	103976027|103995270|	| |	http://www.genome.jp/kegg-bin/show_pathway?mus00430/mus:103995270%09red/mus:103976027%09red		Brassinosteroid biosynthesis	KEGG PATHWAY	mus00905	3	20	0.505992	0.999506	GSMUA_Achr7G13210_001|GSMUA_Achr6G00040_001|GSMUA_AchrUn_randomG22170_001	mus:103991557|mus:103986539|mus:103974765|	103991557|103986539|103974765|	| | |	http://www.genome.jp/kegg-bin/show_pathway?mus00905/mus:103986539%09red/mus:103991557%09red/mus:103974765%09red		Diterpenoid biosynthesis	KEGG PATHWAY	mus00904	3	25	0.563541	0.99986	GSMUA_Achr10G20900_001|GSMUA_Achr2G01010_001|GSMUA_AchrUn_randomG23340_001	mus:103969833|mus:103968827|mus:103974919|	103969833|103968827|103974919|	| | |	http://www.genome.jp/kegg-bin/show_pathway?mus00904/mus:103968827%09red/mus:103969833%09red/mus:103974919%09red		Valine, leucine and isoleucine degradation	KEGG PATHWAY	mus00280	3	46	0.467938	0.90888	GSMUA_Achr3G15170_001|GSMUA_Achr11G10340_001|GSMUA_Achr6G17700_001	mus:103978344|mus:103971040|mus:103988073|	103978344|103971040|103988073|	| | |
Glycerolipid metabolism	KEGG PATHWAY	mus00561	6	90	0.48745	0.999896	GSMUA_Achr1G22070_001|GSMUA_Achr1G22080_001|GSMUA_Achr6G34050_001|GSMUA_Achr2G16430_001|GSMUA_Achr4G29920_001|GSMUA_Achr3G14540_001	mus:103995030|mus:103995020|mus:103990170|mus:103975380|mus:103982384|mus:103978287|	103995030|103995020|103990170|103975380|103982384|103978287|	| | | | | |	http://www.genome.jp/kegg-bin/show_pathway?mus00561/mus:103990170%09red/mus:103975380%09red/mus:103995030%09red/mus:103978287%09red/mus:103982384%09red/mus:103995020%09red		Folate biosynthesis	KEGG PATHWAY	mus00790	3	20	0.505992	0.999506	GSMUA_Achr7G20710_001|GSMUA_Achr9G30870_001|GSMUA_Achr3G05610_001	mus:103992399|mus:103999485|mus:103976847|	103992399|103999485|103976847|	| | |	http://www.genome.jp/kegg-bin/show_pathway?mus00790/mus:103992399%09red/mus:103999485%09red/mus:103976847%09red		Taurine and hypotaurine metabolism	KEGG PATHWAY	mus00430	3	25	0.563541	0.99986	GSMUA_Achr2G08400_001|GSMUA_Achr8G22810_001|GSMUA_Achr5G16620_001	mus:103976027|mus:103995270|mus:103985170|	103976027|103995270|103985170|	| | |	http://www.genome.jp/kegg-bin/show_pathway?mus00430/mus:103985170%09red/mus:103995270%09red/mus:103976027%09red		Degradation of aromatic compounds	KEGG PATHWAY	mus01220	1	12	0.498314	0.949618	GSMUA_Achr10G12920_001	mus:104000967|	104000967|	|
Pantothenate and CoA biosynthesis	KEGG PATHWAY	mus00770	2	26	0.489796	0.999896	GSMUA_Achr6G21410_001|GSMUA_Achr10G11760_001	mus:103988693|mus:104000682|	103988693|104000682|	| |	http://www.genome.jp/kegg-bin/show_pathway?mus00770/mus:103988693%09red/mus:104000682%09red		Pentose phosphate pathway	KEGG PATHWAY	mus00030	10	74	0.5105	0.999506	GSMUA_Achr3G12000_001|GSMUA_Achr7G11550_001|GSMUA_Achr7G13640_001|GSMUA_Achr8G07890_001|GSMUA_Achr7G19330_001|GSMUA_Achr10G28640_001|GSMUA_Achr2G18020_001|GSMUA_Achr1G17000_001|GSMUA_Achr11G18240_001|GSMUA_Achr5G25490_001	mus:103977957|mus:103991413|mus:103991594|mus:103993558|mus:103992275|mus:103969976|mus:103975241|mus:103983641|mus:103971774|mus:103986422|	103977957|103991413|103991594|103993558|103992275|103969976|103975241|103983641|103971774|103986422|	| | | | | | | | | |	http://www.genome.jp/kegg-bin/show_pathway?mus00030/mus:103977957%09red/mus:103991413%09red/mus:103991594%09red/mus:103975241%09red/mus:103983641%09red/mus:103993558%09red/mus:103971774%09red/mus:103992275%09red/mus:103986422%09red/mus:103969976%09red		Vitamin B6 metabolism	KEGG PATHWAY	mus00750	2	16	0.568136	0.99986	GSMUA_Achr1G12180_001|GSMUA_Achr1G27650_001	mus:103987827|mus:104000030|	103987827|104000030|	| |	http://www.genome.jp/kegg-bin/show_pathway?mus00750/mus:104000030%09red/mus:103987827%09red		Biosynthesis of amino acids	KEGG PATHWAY	mus01230	18	326	0.512432	0.958437	GSMUA_Achr3G23790_001|GSMUA_Achr3G15170_001|GSMUA_Achr8G08990_001|GSMUA_Achr7G02130_001|GSMUA_Achr10G29150_001|GSMUA_Achr8G01230_001|GSMUA_Achr7G13640_001|GSMUA_Achr1G08270_001|GSMUA_Achr5G15120_001|GSMUA_Achr7G12720_001|GSMUA_Achr9G14590_001|GSMUA_Achr9G20730_001|GSMUA_Achr11G01170_001|GSMUA_Achr4G10320_001|GSMUA_AchrUn_randomG02510_001|GSMUA_Achr5G19920_001|GSMUA_Achr8G01620_001|GSMUA_Achr4G037…	mus:103978985|mus:103978344|mus:103993470|mus:103990868|mus:103969519|mus:103994126|mus:103991594|mus:103978811|mus:103985092|mus:103991518|mus:103997940|mus:103998562|mus:103970120|mus:103981096|mus:103972970|mus:103985718|mus:103994393|mus:103980148|	103978985|103978344|103993470|103990868|103969519|103994126|103991594|103978811|103985092|103991518|103997940|103998562|103970120|103981096|103972970|103985718|103994393|103980148|	| | | | | | | | | | | | | | | | | |
Tyrosine metabolism	KEGG PATHWAY	mus00350	3	43	0.504772	0.999896	GSMUA_Achr2G08040_001|GSMUA_Achr1G19790_001|GSMUA_Achr3G03230_001	mus:103976061|mus:103993259|mus:103977045|	103976061|103993259|103977045|	| | |	http://www.genome.jp/kegg-bin/show_pathway?mus00350/mus:103976061%09red/mus:103977045%09red/mus:103993259%09red		Alanine, aspartate and glutamate metabolism	KEGG PATHWAY	mus00250	8	60	0.534627	0.999506	GSMUA_Achr8G22810_001|GSMUA_Achr10G20370_001|GSMUA_Achr9G17480_001|GSMUA_Achr5G02870_001|GSMUA_Achr2G12720_001|GSMUA_Achr8G30880_001|GSMUA_Achr5G08560_001|GSMUA_Achr3G20250_001	mus:103995270|mus:103968766|mus:103998224|mus:103983785|mus:103975692|mus:103995811|mus:103984267|mus:103979305|	103995270|103968766|103998224|103983785|103975692|103995811|103984267|103979305|	| | | | | | | |	http://www.genome.jp/kegg-bin/show_pathway?mus00250/mus:103995270%09red/mus:103984267%09red/mus:103983785%09red/mus:103979305%09red/mus:103995811%09red/mus:103968766%09red/mus:103975692%09red/mus:103998224%09red		Sulfur metabolism	KEGG PATHWAY	mus00920	5	44	0.580336	0.99986	GSMUA_Achr9G02430_001|GSMUA_Achr2G09310_001|GSMUA_Achr1G27360_001|GSMUA_AchrUn_randomG02510_001|GSMUA_Achr2G13890_001	mus:103996764|mus:103975953|mus:103999921|mus:103972970|mus:103975596|	103996764|103975953|103999921|103972970|103975596|	| | | | |	http://www.genome.jp/kegg-bin/show_pathway?mus00920/mus:103996764%09red/mus:103972970%09red/mus:103975596%09red/mus:103975953%09red/mus:103999921%09red		Lysine degradation	KEGG PATHWAY	mus00310	2	33	0.54616	0.980716	GSMUA_AchrUn_randomG19630_001|GSMUA_Achr6G17700_001	mus:103974523|mus:103988073|	103974523|103988073|	| |
Sulfur metabolism	KEGG PATHWAY	mus00920	3	44	0.519375	0.999896	GSMUA_Achr9G02430_001|GSMUA_Achr11G15860_001|GSMUA_Achr2G13890_001	mus:103996764|mus:103971570|mus:103975596|	103996764|103971570|103975596|	| | |	http://www.genome.jp/kegg-bin/show_pathway?mus00920/mus:103996764%09red/mus:103975596%09red/mus:103971570%09red		Other glycan degradation	KEGG PATHWAY	mus00511	3	21	0.535636	0.999506	GSMUA_AchrUn_randomG29240_001|GSMUA_Achr8G00520_001|GSMUA_Achr4G26470_001	mus:103974897|mus:103994177|mus:103982651|	103974897|103994177|103982651|	| | |	http://www.genome.jp/kegg-bin/show_pathway?mus00511/mus:103974897%09red/mus:103994177%09red/mus:103982651%09red		Synthesis and degradation of ketone bodies	KEGG PATHWAY	mus00072	1	7	0.581961	0.99986	GSMUA_Achr8G23990_001	mus:103981077|	103981077|	|	http://www.genome.jp/kegg-bin/show_pathway?mus00072/mus:103981077%09red		Photosynthesis	KEGG PATHWAY	mus00195	4	73	0.567727	0.980716	GSMUA_Achr4G29280_001|GSMUA_Achr8G28250_001|GSMUA_Achr9G26150_001|GSMUA_Achr2G00450_001	mus:103982427|mus:103996045|mus:103999082|mus:103968578|	103982427|103996045|103999082|103968578|	| | | |
Degradation of aromatic compounds	KEGG PATHWAY	mus01220	1	12	0.540844	0.999896	GSMUA_Achr7G18320_001	mus:103992160|	103992160|	|	http://www.genome.jp/kegg-bin/show_pathway?mus01220/mus:103992160%09red		Glycosphingolipid biosynthesis - globo series	KEGG PATHWAY	mus00603	2	14	0.56678	0.999506	GSMUA_AchrUn_randomG29240_001|GSMUA_Achr1G00020_001	mus:103974897|mus:103983387|	103974897|103983387|	| |	http://www.genome.jp/kegg-bin/show_pathway?mus00603/mus:103974897%09red/mus:103983387%09red		Carbon metabolism	KEGG PATHWAY	mus01200	36	321	0.586811	0.99986	GSMUA_Achr11G18370_001|GSMUA_Achr10G15400_001|GSMUA_Achr1G08270_001|GSMUA_Achr9G10620_001|GSMUA_Achr5G15120_001|GSMUA_Achr1G14430_001|GSMUA_Achr2G02040_001|GSMUA_Achr9G08410_001|GSMUA_Achr2G18020_001|GSMUA_Achr5G13870_001|GSMUA_Achr6G16250_001|GSMUA_Achr8G07890_001|GSMUA_Achr2G01870_001|GSMUA_Achr5G00330_001|GSMUA_AchrUn_randomG16350_001|GSMUA_Achr11G08740_001|GSMUA_Achr4G19260_001|GSMUA_Achr8G33…	mus:103971784|mus:104001044|mus:103978811|mus:103997566|mus:103985092|mus:103985799|mus:103969606|mus:103997454|mus:103975241|mus:103984892|mus:103987962|mus:103993558|mus:103969489|mus:103983706|mus:103974221|mus:103970730|mus:103983279|mus:103995602|mus:103977957|mus:103980913|mus:103990978|mus:104000860|mus:103989292|mus:103996764|mus:103985718|mus:103975241|mus:103972144|mus:103972970|mus:103…	103971784|104001044|103978811|103997566|103985092|103985799|103969606|103997454|103975241|103984892|103987962|103993558|103969489|103983706|103974221|103970730|103983279|103995602|103977957|103980913|103990978|104000860|103989292|103996764|103985718|103975241|103972144|103972970|103980923|103975953|103987283|103987812|103976509|104000631|103992491|103970730|	| | | | | | | | | | | | | | | | | | | | | | | | | | | | | | | | | | | |	http://www.genome.jp/kegg-bin/show_pathway?mus01200/mus:103977957%09red/mus:103996764%09red/mus:103969606%09red/mus:103980913%09red/mus:103969489%09red/mus:103971784%09red/mus:103970730%09red/mus:103975241%09red/mus:103975953%09red/mus:103995602%09red/mus:103992491%09red/mus:103972144%09red/mus:103997454%09red/mus:103984892%09red/mus:103985092%09red/mus:104000860%09red/mus:103987283%09red/mus:103…		Plant-pathogen interaction	KEGG PATHWAY	mus04626	12	227	0.582534	0.980716	GSMUA_Achr8G19130_001|GSMUA_Achr3G19300_001|GSMUA_Achr6G19930_001|GSMUA_Achr9G28020_001|GSMUA_Achr3G04010_001|GSMUA_Achr4G06930_001|GSMUA_Achr6G14330_001|GSMUA_Achr10G03520_001|GSMUA_Achr9G17280_001|GSMUA_Achr6G11760_001|GSMUA_Achr11G10020_001|GSMUA_Achr9G08680_001	mus:103994990|mus:103979381|mus:103988543|mus:103999252|mus:103976976|mus:103980807|mus:103987796|mus:103999891|mus:103968929|mus:103987581|mus:103971011|mus:103997428|	103994990|103979381|103988543|103999252|103976976|103980807|103987796|103999891|103968929|103987581|103971011|103997428|	| | | | | | | | | | | |
Base excision repair	KEGG PATHWAY	mus03410	3	46	0.547862	0.999896	GSMUA_Achr3G06340_001|GSMUA_Achr11G22370_001|GSMUA_Achr3G02880_001	mus:103977485|mus:103972121|mus:103977078|	103977485|103972121|103977078|	| | |	http://www.genome.jp/kegg-bin/show_pathway?mus03410/mus:103977078%09red/mus:103977485%09red/mus:103972121%09red		Thiamine metabolism	KEGG PATHWAY	mus00730	2	14	0.56678	0.999506	GSMUA_Achr2G14040_001|GSMUA_Achr10G01400_001	mus:103975582|mus:103999741|	103975582|103999741|	| |	http://www.genome.jp/kegg-bin/show_pathway?mus00730/mus:103975582%09red/mus:103999741%09red		Pyruvate metabolism	KEGG PATHWAY	mus00620	12	108	0.591458	0.99986	GSMUA_Achr3G06170_001|GSMUA_Achr10G15400_001|GSMUA_Achr6G08320_001|GSMUA_Achr1G20270_001|GSMUA_Achr2G02040_001|GSMUA_Achr2G20210_001|GSMUA_Achr6G14490_001|GSMUA_Achr10G12410_001|GSMUA_Achr2G01870_001|GSMUA_Achr9G08410_001|GSMUA_Achr11G22600_001|GSMUA_Achr6G17700_001	mus:103977465|mus:104001044|mus:103987283|mus:103992844|mus:103969606|mus:103976509|mus:103987812|mus:104000631|mus:103969489|mus:103997454|mus:103972144|mus:103988073|	103977465|104001044|103987283|103992844|103969606|103976509|103987812|104000631|103969489|103997454|103972144|103988073|	| | | | | | | | | | | |	http://www.genome.jp/kegg-bin/show_pathway?mus00620/mus:103976509%09red/mus:103992844%09red/mus:103977465%09red/mus:104000631%09red/mus:104001044%09red/mus:103969606%09red/mus:103972144%09red/mus:103997454%09red/mus:103988073%09red/mus:103969489%09red/mus:103987812%09red/mus:103987283%09red		Arginine and proline metabolism	KEGG PATHWAY	mus00330	5	94	0.584988	0.980716	GSMUA_Achr1G19050_001|GSMUA_Achr5G20640_001|GSMUA_Achr5G24230_001|GSMUA_Achr6G03960_001|GSMUA_Achr6G17700_001	mus:103993837|mus:103985656|mus:103985356|mus:103986906|mus:103988073|	103993837|103985656|103985356|103986906|103988073|	| | | | |
Steroid biosynthesis	KEGG PATHWAY	mus00100	3	48	0.575333	0.999896	GSMUA_Achr3G14540_001|GSMUA_Achr8G05010_001|GSMUA_Achr8G05080_001	mus:103978287|mus:103993817|mus:103993815|	103978287|103993817|103993815|	| | |	http://www.genome.jp/kegg-bin/show_pathway?mus00100/mus:103993815%09red/mus:103993817%09red/mus:103978287%09red		Fatty acid biosynthesis	KEGG PATHWAY	mus00061	7	54	0.5673	0.999506	GSMUA_Achr6G00720_001|GSMUA_Achr6G01210_001|GSMUA_Achr6G27590_001|GSMUA_Achr3G05890_001|GSMUA_Achr9G04590_001|GSMUA_Achr7G01470_001|GSMUA_Achr9G28630_001	mus:103986595|mus:103986750|mus:103989250|mus:103977439|mus:103996954|mus:103990924|mus:103999297|	103986595|103986750|103989250|103977439|103996954|103990924|103999297|	| | | | | | |	http://www.genome.jp/kegg-bin/show_pathway?mus00061/mus:103996954%09red/mus:103989250%09red/mus:103986595%09red/mus:103986750%09red/mus:103999297%09red/mus:103977439%09red/mus:103990924%09red		Stilbenoid, diarylheptanoid and gingerol biosynthesis	KEGG PATHWAY	mus00945	2	17	0.598249	0.99986	GSMUA_Achr7G18320_001|GSMUA_Achr1G00320_001	mus:103992160|mus:103987367|	103992160|103987367|	| |	http://www.genome.jp/kegg-bin/show_pathway?mus00945/mus:103987367%09red/mus:103992160%09red		Vitamin B6 metabolism	KEGG PATHWAY	mus00750	1	16	0.594306	0.980716	GSMUA_AchrUn_randomG22200_001	mus:103974794|	103974794|	|
Glycosphingolipid biosynthesis - globo series	KEGG PATHWAY	mus00603	1	14	0.59269	0.999896	GSMUA_Achr4G29920_001	mus:103982384|	103982384|	|	http://www.genome.jp/kegg-bin/show_pathway?mus00603/mus:103982384%09red		Glycosphingolipid biosynthesis - ganglio series	KEGG PATHWAY	mus00604	1	6	0.57668	0.999506	GSMUA_AchrUn_randomG29240_001	mus:103974897|	103974897|	|	http://www.genome.jp/kegg-bin/show_pathway?mus00604/mus:103974897%09red		Valine, leucine and isoleucine degradation	KEGG PATHWAY	mus00280	5	46	0.616807	0.99986	GSMUA_Achr3G06170_001|GSMUA_Achr5G13870_001|GSMUA_Achr8G23990_001|GSMUA_Achr2G02040_001|GSMUA_Achr6G17700_001	mus:103977465|mus:103984892|mus:103981077|mus:103969606|mus:103988073|	103977465|103984892|103981077|103969606|103988073|	| | | | |	http://www.genome.jp/kegg-bin/show_pathway?mus00280/mus:103981077%09red/mus:103969606%09red/mus:103984892%09red/mus:103988073%09red/mus:103977465%09red		Glyoxylate and dicarboxylate metabolism	KEGG PATHWAY	mus00630	4	77	0.608117	0.980716	GSMUA_AchrUn_randomG11210_001|GSMUA_Achr3G14360_001|GSMUA_Achr11G01170_001|GSMUA_AchrUn_randomG16320_001	mus:103973720|mus:103983085|mus:103970120|mus:103974216|	103973720|103983085|103970120|103974216|	| | | |
Riboflavin metabolism	KEGG PATHWAY	mus00740	1	14	0.59269	0.999896	GSMUA_Achr8G30780_001	mus:103995819|	103995819|	|	http://www.genome.jp/kegg-bin/show_pathway?mus00740/mus:103995819%09red		Sphingolipid metabolism	KEGG PATHWAY	mus00600	7	55	0.585156	0.999506	GSMUA_Achr6G06370_001|GSMUA_Achr3G01530_001|GSMUA_Achr4G26470_001|GSMUA_Achr1G12250_001|GSMUA_Achr1G10720_001|GSMUA_Achr6G16490_001|GSMUA_Achr1G00020_001	mus:103987114|mus:103977198|mus:103982651|mus:103987749|mus:103982361|mus:103987982|mus:103983387|	103987114|103977198|103982651|103987749|103982361|103987982|103983387|	| | | | | | |	http://www.genome.jp/kegg-bin/show_pathway?mus00600/mus:103987114%09red/mus:103977198%09red/mus:103987749%09red/mus:103982651%09red/mus:103982361%09red/mus:103987982%09red/mus:103983387%09red		Pentose phosphate pathway	KEGG PATHWAY	mus00030	8	74	0.621241	0.99986	GSMUA_Achr4G08240_001|GSMUA_Achr3G12000_001|GSMUA_Achr9G10620_001|GSMUA_Achr8G07890_001|GSMUA_Achr2G18020_001|GSMUA_AchrUn_randomG16350_001|GSMUA_Achr5G19920_001|GSMUA_Achr2G18030_001	mus:103980923|mus:103977957|mus:103997566|mus:103993558|mus:103975241|mus:103974221|mus:103985718|mus:103975241|	103980923|103977957|103997566|103993558|103975241|103974221|103985718|103975241|	| | | | | | | |	http://www.genome.jp/kegg-bin/show_pathway?mus00030/mus:103977957%09red/mus:103975241%09red/mus:103980923%09red/mus:103993558%09red/mus:103985718%09red/mus:103974221%09red/mus:103997566%09red		Peroxisome	KEGG PATHWAY	mus04146	5	97	0.611678	0.980716	GSMUA_Achr10G27070_001|GSMUA_Achr3G14360_001|GSMUA_Achr9G29830_001|GSMUA_Achr11G10340_001|GSMUA_Achr4G27630_001	mus:103969349|mus:103983085|mus:103999561|mus:103971040|mus:103982557|	103969349|103983085|103999561|103971040|103982557|	| | | | |
Thiamine metabolism	KEGG PATHWAY	mus00730	1	14	0.59269	0.999896	GSMUA_Achr4G17600_001	mus:103981976|	103981976|	|	http://www.genome.jp/kegg-bin/show_pathway?mus00730/mus:103981976%09red		Biotin metabolism	KEGG PATHWAY	mus00780	3	23	0.591736	0.999506	GSMUA_Achr3G05890_001|GSMUA_Achr7G01470_001|GSMUA_Achr7G06960_001	mus:103977439|mus:103990924|mus:103990417|	103977439|103990924|103990417|	| | |	http://www.genome.jp/kegg-bin/show_pathway?mus00780/mus:103977439%09red/mus:103990924%09red/mus:103990417%09red		Arachidonic acid metabolism	KEGG PATHWAY	mus00590	2	19	0.653658	0.99986	GSMUA_Achr9G07960_001|GSMUA_Achr5G16620_001	mus:103997527|mus:103985170|	103997527|103985170|	| |	http://www.genome.jp/kegg-bin/show_pathway?mus00590/mus:103985170%09red/mus:103997527%09red		Alanine, aspartate and glutamate metabolism	KEGG PATHWAY	mus00250	3	60	0.638679	0.980716	GSMUA_Achr10G20370_001|GSMUA_Achr5G08560_001|GSMUA_Achr8G30730_001	mus:103968766|mus:103984267|mus:103995822|	103968766|103984267|103995822|	| | |
Propanoate metabolism	KEGG PATHWAY	mus00640	2	33	0.611476	0.999896	GSMUA_Achr9G06670_001|GSMUA_Achr5G13870_001	mus:103997116|mus:103984892|	103997116|103984892|	| |	http://www.genome.jp/kegg-bin/show_pathway?mus00640/mus:103997116%09red/mus:103984892%09red		Pentose and glucuronate interconversions	KEGG PATHWAY	mus00040	13	105	0.615727	0.999506	GSMUA_Achr11G11870_001|GSMUA_Achr1G22070_001|GSMUA_Achr10G21080_001|GSMUA_Achr11G02300_001|GSMUA_Achr6G28260_001|GSMUA_Achr8G23770_001|GSMUA_Achr4G16820_001|GSMUA_Achr8G16620_001|GSMUA_Achr1G22080_001|GSMUA_Achr3G07670_001|GSMUA_Achr4G19640_001|GSMUA_Achr4G26690_001|GSMUA_Achr6G17700_001	mus:103971266|mus:103995030|mus:103968829|mus:103970213|mus:103989305|mus:103995180|mus:103981835|mus:103994802|mus:103995020|mus:103977597|mus:103983248|mus:103982637|mus:103988073|	103971266|103995030|103968829|103970213|103989305|103995180|103981835|103994802|103995020|103977597|103983248|103982637|103988073|	| | | | | | | | | | | | |	http://www.genome.jp/kegg-bin/show_pathway?mus00040/mus:103981835%09red/mus:103989305%09red/mus:103968829%09red/mus:103977597%09red/mus:103982637%09red/mus:103995030%09red/mus:103995180%09red/mus:103970213%09red/mus:103988073%09red/mus:103995020%09red/mus:103994802%09red/mus:103971266%09red/mus:103983248%09red		Non-homologous end-joining	KEGG PATHWAY	mus03450	1	9	0.663886	0.99986	GSMUA_Achr4G11170_001	mus:103981167|	103981167|	|	http://www.genome.jp/kegg-bin/show_pathway?mus03450/mus:103981167%09red		Fatty acid elongation	KEGG PATHWAY	mus00062	2	40	0.64604	0.980716	GSMUA_Achr7G08410_001|GSMUA_Achr9G19240_001	mus:103990292|mus:103998396|	103990292|103998396|	| |
Zeatin biosynthesis	KEGG PATHWAY	mus00908	2	35	0.641907	0.999896	GSMUA_Achr1G06980_001|GSMUA_Achr5G19260_001	mus:103979877|mus:103985766|	103979877|103985766|	| |	http://www.genome.jp/kegg-bin/show_pathway?mus00908/mus:103979877%09red/mus:103985766%09red		Phenylalanine, tyrosine and tryptophan biosynthesis	KEGG PATHWAY	mus00400	8	65	0.61795	0.999506	GSMUA_Achr8G18830_001|GSMUA_Achr9G28980_001|GSMUA_Achr3G23790_001|GSMUA_Achr5G18480_001|GSMUA_Achr3G03230_001|GSMUA_Achr2G03220_001|GSMUA_Achr3G24700_001|GSMUA_Achr7G12720_001	mus:103970058|mus:103999327|mus:103978985|mus:103985977|mus:103977045|mus:103970764|mus:103979546|mus:103991518|	103970058|103999327|103978985|103985977|103977045|103970764|103979546|103991518|	| | | | | | | |	http://www.genome.jp/kegg-bin/show_pathway?mus00400/mus:103979546%09red/mus:103999327%09red/mus:103970764%09red/mus:103985977%09red/mus:103977045%09red/mus:103991518%09red/mus:103978985%09red/mus:103970058%09red		Peroxisome	KEGG PATHWAY	mus04146	10	97	0.67773	0.99986	GSMUA_Achr7G06740_001|GSMUA_Achr4G31490_001|GSMUA_Achr2G22160_001|GSMUA_Achr8G21130_001|GSMUA_Achr8G23990_001|GSMUA_Achr6G19880_001|GSMUA_Achr8G21350_001|GSMUA_Achr2G08130_001|GSMUA_Achr3G01040_001|GSMUA_Achr7G27390_001	mus:103990434|mus:103982256|mus:103976712|mus:103995422|mus:103981077|mus:103988537|mus:103995405|mus:103976051|mus:103977242|mus:103993123|	103990434|103982256|103976712|103995422|103981077|103988537|103995405|103976051|103977242|103993123|	| | | | | | | | | |	http://www.genome.jp/kegg-bin/show_pathway?mus04146/mus:103993123%09red/mus:103995405%09red/mus:103988537%09red/mus:103976051%09red/mus:103981077%09red/mus:103990434%09red/mus:103982256%09red/mus:103995422%09red/mus:103976712%09red/mus:103977242%09red		Arachidonic acid metabolism	KEGG PATHWAY	mus00590	1	19	0.654055	0.980716	GSMUA_Achr5G16620_001	mus:103985170|	103985170|	|
2-Oxocarboxylic acid metabolism	KEGG PATHWAY	mus01210	3	58	0.696124	0.999896	GSMUA_Achr4G00910_001|GSMUA_Achr6G21410_001|GSMUA_Achr10G11760_001	mus:103980394|mus:103988693|mus:104000682|	103980394|103988693|104000682|	| | |	http://www.genome.jp/kegg-bin/show_pathway?mus01210/mus:103988693%09red/mus:104000682%09red/mus:103980394%09red		RNA degradation	KEGG PATHWAY	mus03018	18	145	0.617992	0.999506	GSMUA_Achr7G16730_001|GSMUA_Achr6G19450_001|GSMUA_Achr10G10760_001|GSMUA_Achr2G05120_001|GSMUA_Achr7G11550_001|GSMUA_Achr7G13640_001|GSMUA_Achr6G32360_001|GSMUA_Achr1G08270_001|GSMUA_Achr6G36350_001|GSMUA_Achr9G14590_001|GSMUA_Achr9G29700_001|GSMUA_Achr4G00840_001|GSMUA_Achr4G19310_001|GSMUA_Achr10G08040_001|GSMUA_Achr11G06640_001|GSMUA_Achr5G12220_001|GSMUA_Achr8G02950_001|GSMUA_Achr6G30680_001	mus:103992010|mus:103988504|mus:104000511|mus:103972417|mus:103991413|mus:103991594|mus:103989661|mus:103978811|mus:103989962|mus:103997940|mus:103999385|mus:103980540|mus:103983273|mus:104000426|mus:103970563|mus:103984492|mus:103994372|mus:103989509|	103992010|103988504|104000511|103972417|103991413|103991594|103989661|103978811|103989962|103997940|103999385|103980540|103983273|104000426|103970563|103984492|103994372|103989509|	| | | | | | | | | | | | | | | | | |	http://www.genome.jp/kegg-bin/show_pathway?mus03018/mus:103980540%09red/mus:103991413%09red/mus:104000426%09red/mus:103992010%09red/mus:103989962%09red/mus:103989661%09red/mus:103983273%09red/mus:103984492%09red/mus:103991594%09red/mus:103989509%09red/mus:103988504%09red/mus:103978811%09red/mus:104000511%09red/mus:103997940%09red/mus:103999385%09red/mus:103970563%09red/mus:103972417%09red/mus:103…		Valine, leucine and isoleucine biosynthesis	KEGG PATHWAY	mus00290	2	20	0.678991	0.99986	GSMUA_Achr6G21410_001|GSMUA_Achr5G15120_001	mus:103988693|mus:103985092|	103988693|103985092|	| |	http://www.genome.jp/kegg-bin/show_pathway?mus00290/mus:103988693%09red/mus:103985092%09red		Tryptophan metabolism	KEGG PATHWAY	mus00380	2	42	0.671179	0.980716	GSMUA_Achr3G14360_001|GSMUA_Achr6G17700_001	mus:103983085|mus:103988073|	103983085|103988073|	| |
Arachidonic acid metabolism	KEGG PATHWAY	mus00590	1	19	0.698141	0.999896	GSMUA_Achr3G14540_001	mus:103978287|	103978287|	|	http://www.genome.jp/kegg-bin/show_pathway?mus00590/mus:103978287%09red		Vitamin B6 metabolism	KEGG PATHWAY	mus00750	2	16	0.632508	0.999506	GSMUA_Achr8G26020_001|GSMUA_Achr1G27650_001	mus:103996222|mus:104000030|	103996222|104000030|	| |	http://www.genome.jp/kegg-bin/show_pathway?mus00750/mus:104000030%09red/mus:103996222%09red		Folate biosynthesis	KEGG PATHWAY	mus00790	2	20	0.678991	0.99986	GSMUA_Achr9G03510_001|GSMUA_Achr10G00080_001	mus:103996865|mus:103999595|	103996865|103999595|	| |	http://www.genome.jp/kegg-bin/show_pathway?mus00790/mus:103999595%09red/mus:103996865%09red		Histidine metabolism	KEGG PATHWAY	mus00340	1	20	0.671951	0.980716	GSMUA_Achr6G17700_001	mus:103988073|	103988073|	|
Peroxisome	KEGG PATHWAY	mus04146	5	97	0.713698	0.999896	GSMUA_Achr4G00910_001|GSMUA_Achr9G29810_001|GSMUA_Achr8G23990_001|GSMUA_Achr6G19880_001|GSMUA_Achr3G14360_001	mus:103980394|mus:103999393|mus:103981077|mus:103988537|mus:103983085|	103980394|103999393|103981077|103988537|103983085|	| | | | |	http://www.genome.jp/kegg-bin/show_pathway?mus04146/mus:103988537%09red/mus:103981077%09red/mus:103980394%09red/mus:103999393%09red/mus:103983085%09red		Lysine degradation	KEGG PATHWAY	mus00310	4	33	0.632849	0.999506	GSMUA_Achr11G11870_001|GSMUA_AchrUn_randomG19630_001|GSMUA_Achr4G29270_001|GSMUA_Achr6G17700_001	mus:103971266|mus:103974523|mus:103982428|mus:103988073|	103971266|103974523|103982428|103988073|	| | | |	http://www.genome.jp/kegg-bin/show_pathway?mus00310/mus:103971266%09red/mus:103982428%09red/mus:103974523%09red/mus:103988073%09red		Glycerophospholipid metabolism	KEGG PATHWAY	mus00564	12	119	0.712035	0.99986	GSMUA_Achr8G12030_001|GSMUA_Achr8G19590_001|GSMUA_AchrUn_randomG07260_001|GSMUA_Achr7G23470_001|GSMUA_Achr6G34050_001|GSMUA_Achr10G19340_001|GSMUA_Achr2G09770_001|GSMUA_Achr2G16430_001|GSMUA_Achr1G14920_001|GSMUA_AchrUn_randomG00140_001|GSMUA_Achr2G18170_001|GSMUA_Achr9G02040_001	mus:103993201|mus:103995036|mus:103973351|mus:103992637|mus:103990170|mus:103968677|mus:103975921|mus:103975380|mus:103979582|mus:103972761|mus:103975225|mus:103996733|	103993201|103995036|103973351|103992637|103990170|103968677|103975921|103975380|103979582|103972761|103975225|103996733|	| | | | | | | | | | | |	http://www.genome.jp/kegg-bin/show_pathway?mus00564/mus:103993201%09red/mus:103973351%09red/mus:103972761%09red/mus:103990170%09red/mus:103975380%09red/mus:103996733%09red/mus:103979582%09red/mus:103975921%09red/mus:103975225%09red/mus:103995036%09red/mus:103992637%09red/mus:103968677%09red		Folate biosynthesis	KEGG PATHWAY	mus00790	1	20	0.671951	0.980716	GSMUA_Achr3G05610_001	mus:103976847|	103976847|	|
Brassinosteroid biosynthesis	KEGG PATHWAY	mus00905	1	20	0.715702	0.999896	GSMUA_AchrUn_randomG22170_001	mus:103974765|	103974765|	|	http://www.genome.jp/kegg-bin/show_pathway?mus00905/mus:103974765%09red		Taurine and hypotaurine metabolism	KEGG PATHWAY	mus00430	3	25	0.64325	0.999506	GSMUA_Achr9G10510_001|GSMUA_Achr8G22810_001|GSMUA_Achr5G16620_001	mus:103997558|mus:103995270|mus:103985170|	103997558|103995270|103985170|	| | |	http://www.genome.jp/kegg-bin/show_pathway?mus00430/mus:103985170%09red/mus:103995270%09red/mus:103997558%09red		Ubiquinone and other terpenoid-quinone biosynthesis	KEGG PATHWAY	mus00130	4	42	0.713292	0.99986	GSMUA_Achr4G12590_001|GSMUA_Achr1G27850_001|GSMUA_Achr7G18320_001|GSMUA_Achr11G23450_001	mus:103981280|mus:104000155|mus:103992160|mus:103972208|	103981280|104000155|103992160|103972208|	| | | |	http://www.genome.jp/kegg-bin/show_pathway?mus00130/mus:103972208%09red/mus:103981280%09red/mus:104000155%09red/mus:103992160%09red		Phosphatidylinositol signaling system	KEGG PATHWAY	mus04070	4	84	0.672963	0.980716	GSMUA_Achr9G17280_001|GSMUA_Achr2G06790_001|GSMUA_Achr6G00150_001|GSMUA_Achr2G12150_001	mus:103968929|mus:103976158|mus:103986548|mus:103975747|	103968929|103976158|103986548|103975747|	| | | |
Amino sugar and nucleotide sugar metabolism	KEGG PATHWAY	mus00520	10	188	0.720539	0.999896	GSMUA_Achr6G21330_001|GSMUA_Achr7G26580_001|GSMUA_Achr1G07320_001|GSMUA_Achr3G26900_001|GSMUA_Achr3G21710_001|GSMUA_Achr11G19240_001|GSMUA_Achr11G11150_001|GSMUA_Achr5G04690_001|GSMUA_Achr9G13500_001|GSMUA_Achr8G02520_001	mus:103988682|mus:103993041|mus:103979613|mus:103978702|mus:103979595|mus:103971853|mus:103971118|mus:103983943|mus:103997858|mus:103994024|	103988682|103993041|103979613|103978702|103979595|103971853|103971118|103983943|103997858|103994024|	| | | | | | | | | |	http://www.genome.jp/kegg-bin/show_pathway?mus00520/mus:103978702%09red/mus:103993041%09red/mus:103983943%09red/mus:103997858%09red/mus:103979613%09red/mus:103979595%09red/mus:103988682%09red/mus:103994024%09red/mus:103971118%09red/mus:103971853%09red		Phosphatidylinositol signaling system	KEGG PATHWAY	mus04070	10	84	0.657663	0.999506	GSMUA_Achr11G20160_001|GSMUA_Achr5G28270_001|GSMUA_Achr2G12150_001|GSMUA_AchrUn_randomG01520_001|GSMUA_Achr6G00150_001|GSMUA_Achr2G01120_001|GSMUA_Achr2G06790_001|GSMUA_Achr9G14260_001|GSMUA_Achr6G10860_001|GSMUA_Achr9G17280_001	mus:103971932|mus:103986180|mus:103975747|mus:103972891|mus:103986548|mus:103968929|mus:103976158|mus:103977429|mus:103987499|mus:103968929|	103971932|103986180|103975747|103972891|103986548|103968929|103976158|103977429|103987499|103968929|	| | | | | | | | | |	http://www.genome.jp/kegg-bin/show_pathway?mus04070/mus:103987499%09red/mus:103972891%09red/mus:103976158%09red/mus:103975747%09red/mus:103986548%09red/mus:103971932%09red/mus:103968929%09red/mus:103986180%09red/mus:103977429%09red		Isoquinoline alkaloid biosynthesis	KEGG PATHWAY	mus00950	2	22	0.7251	0.99986	GSMUA_Achr4G08110_001|GSMUA_Achr1G19790_001	mus:103980913|mus:103993259|	103980913|103993259|	| |	http://www.genome.jp/kegg-bin/show_pathway?mus00950/mus:103980913%09red/mus:103993259%09red		Other types of O-glycan biosynthesis	KEGG PATHWAY	mus00514	1	21	0.688922	0.980716	GSMUA_Achr4G11970_001	mus:103981238|	103981238|	|
Other types of O-glycan biosynthesis	KEGG PATHWAY	mus00514	1	21	0.732242	0.999896	GSMUA_Achr2G14540_001	mus:103975542|	103975542|	|	http://www.genome.jp/kegg-bin/show_pathway?mus00514/mus:103975542%09red		Glyoxylate and dicarboxylate metabolism	KEGG PATHWAY	mus00630	9	77	0.674274	0.999506	GSMUA_Achr9G17480_001|GSMUA_AchrUn_randomG16320_001|GSMUA_Achr6G09710_001|GSMUA_Achr6G19880_001|GSMUA_Achr10G19930_001|GSMUA_Achr8G30880_001|GSMUA_Achr11G01170_001|GSMUA_Achr6G02650_001|GSMUA_Achr3G20250_001	mus:103998224|mus:103974216|mus:103987401|mus:103988537|mus:103968721|mus:103995811|mus:103970120|mus:103986793|mus:103979305|	103998224|103974216|103987401|103988537|103968721|103995811|103970120|103986793|103979305|	| | | | | | | | |	http://www.genome.jp/kegg-bin/show_pathway?mus00630/mus:103987401%09red/mus:103970120%09red/mus:103979305%09red/mus:103986793%09red/mus:103988537%09red/mus:103995811%09red/mus:103998224%09red/mus:103974216%09red/mus:103968721%09red		Butanoate metabolism	KEGG PATHWAY	mus00650	2	22	0.7251	0.99986	GSMUA_Achr8G22810_001|GSMUA_Achr8G23990_001	mus:103995270|mus:103981077|	103995270|103981077|	| |	http://www.genome.jp/kegg-bin/show_pathway?mus00650/mus:103981077%09red/mus:103995270%09red		Phenylalanine, tyrosine and tryptophan biosynthesis	KEGG PATHWAY	mus00400	3	65	0.689508	0.980716	GSMUA_Achr3G23790_001|GSMUA_Achr7G12720_001|GSMUA_Achr9G20730_001	mus:103978985|mus:103991518|mus:103998562|	103978985|103991518|103998562|	| | |
Galactose metabolism	KEGG PATHWAY	mus00052	4	81	0.735308	0.999896	GSMUA_Achr4G29920_001|GSMUA_Achr1G22070_001|GSMUA_Achr1G22080_001|GSMUA_Achr6G21810_001	mus:103982384|mus:103995030|mus:103995020|mus:103988770|	103982384|103995030|103995020|103988770|	| | | |	http://www.genome.jp/kegg-bin/show_pathway?mus00052/mus:103995030%09red/mus:103988770%09red/mus:103982384%09red/mus:103995020%09red		Sulfur metabolism	KEGG PATHWAY	mus00920	5	44	0.682715	0.999506	GSMUA_Achr7G23550_001|GSMUA_Achr9G02430_001|GSMUA_AchrUn_randomG02510_001|GSMUA_Achr2G16640_001|GSMUA_Achr11G15860_001	mus:103992644|mus:103996764|mus:103972970|mus:103975358|mus:103971570|	103992644|103996764|103972970|103975358|103971570|	| | | | |	http://www.genome.jp/kegg-bin/show_pathway?mus00920/mus:103996764%09red/mus:103992644%09red/mus:103975358%09red/mus:103971570%09red/mus:103972970%09red		Aminoacyl-tRNA biosynthesis	KEGG PATHWAY	mus00970	5	53	0.7286	0.99986	GSMUA_Achr6G19300_001|GSMUA_Achr4G00030_001|GSMUA_AchrUn_randomG02460_001|GSMUA_Achr10G04270_001|GSMUA_Achr7G23810_001	mus:103988492|mus:103980470|mus:103972966|mus:104000045|mus:103992670|	103988492|103980470|103972966|104000045|103992670|	| | | | |	http://www.genome.jp/kegg-bin/show_pathway?mus00970/mus:103980470%09red/mus:103992670%09red/mus:103988492%09red/mus:104000045%09red/mus:103972966%09red		Selenocompound metabolism	KEGG PATHWAY	mus00450	1	22	0.705016	0.980716	GSMUA_Achr1G14080_001	mus:103986179|	103986179|	|
Biotin metabolism	KEGG PATHWAY	mus00780	1	23	0.762495	0.999896	GSMUA_Achr3G05890_001	mus:103977439|	103977439|	|	http://www.genome.jp/kegg-bin/show_pathway?mus00780/mus:103977439%09red		alpha-Linolenic acid metabolism	KEGG PATHWAY	mus00592	7	61	0.683843	0.999506	GSMUA_Achr5G08810_001|GSMUA_Achr2G08040_001|GSMUA_Achr3G14540_001|GSMUA_Achr2G20800_001|GSMUA_Achr3G11780_001|GSMUA_Achr9G16020_001|GSMUA_Achr8G29470_001	mus:103984292|mus:103976061|mus:103978287|mus:103976563|mus:103977941|mus:103998047|mus:103995941|	103984292|103976061|103978287|103976563|103977941|103998047|103995941|	| | | | | | |	http://www.genome.jp/kegg-bin/show_pathway?mus00592/mus:103977941%09red/mus:103976563%09red/mus:103984292%09red/mus:103976061%09red/mus:103995941%09red/mus:103998047%09red/mus:103978287%09red		Plant-pathogen interaction	KEGG PATHWAY	mus04626	23	227	0.75212	0.99986	GSMUA_Achr2G13240_001|GSMUA_Achr10G01510_001|GSMUA_Achr9G04880_001|GSMUA_Achr8G17120_001|GSMUA_Achr1G27910_001|GSMUA_Achr9G26380_001|GSMUA_Achr6G35120_001|GSMUA_Achr8G30710_001|GSMUA_Achr5G25660_001|GSMUA_Achr9G28030_001|GSMUA_Achr10G15950_001|GSMUA_Achr1G27900_001|GSMUA_Achr3G16870_001|GSMUA_Achr11G09480_001|GSMUA_Achr6G24410_001|GSMUA_Achr6G03500_001|GSMUA_Achr8G01790_001|GSMUA_AchrUn_randomG14…	mus:103975648|mus:103968929|mus:103996974|mus:103994817|mus:104000196|mus:103999109|mus:103990074|mus:103995823|mus:103986407|mus:103999439|mus:103968382|mus:104000185|mus:103978505|mus:103970793|mus:103988966|mus:103986869|mus:103994080|mus:103973981|mus:103994990|mus:103991653|mus:103994781|mus:103975649|mus:103987944|	103975648|103968929|103996974|103994817|104000196|103999109|103990074|103995823|103986407|103999439|103968382|104000185|103978505|103970793|103988966|103986869|103994080|103973981|103994990|103991653|103994781|103975649|103987944|	| | | | | | | | | | | | | | | | | | | | | | |	http://www.genome.jp/kegg-bin/show_pathway?mus04626/mus:103970793%09red/mus:103994080%09red/mus:103995823%09red/mus:104000196%09red/mus:103994990%09red/mus:103996974%09red/mus:103990074%09red/mus:104000185%09red/mus:103973981%09red/mus:103986869%09red/mus:103975649%09red/mus:103975648%09red/mus:103968929%09red/mus:103991653%09red/mus:103988966%09red/mus:103999109%09red/mus:103994781%09red/mus:103…		Protein export	KEGG PATHWAY	mus03060	3	67	0.708276	0.980716	GSMUA_Achr9G23710_001|GSMUA_Achr6G25040_001|GSMUA_Achr4G11940_001	mus:103998784|mus:103989034|mus:103981236|	103998784|103989034|103981236|	| | |
Biosynthesis of amino acids	KEGG PATHWAY	mus01230	17	326	0.784969	0.999896	GSMUA_Achr11G18370_001|GSMUA_Achr4G22700_001|GSMUA_Achr3G12000_001|GSMUA_Achr8G30880_001|GSMUA_Achr4G00910_001|GSMUA_Achr6G21410_001|GSMUA_Achr4G21470_001|GSMUA_Achr9G22790_001|GSMUA_Achr5G00330_001|GSMUA_Achr9G02430_001|GSMUA_Achr3G03230_001|GSMUA_AchrUn_randomG29190_001|GSMUA_Achr2G07990_001|GSMUA_Achr3G24700_001|GSMUA_Achr10G11760_001|GSMUA_Achr3G20250_001|GSMUA_Achr11G15860_001	mus:103971784|mus:103982971|mus:103977957|mus:103995811|mus:103980394|mus:103988693|mus:103983080|mus:103998714|mus:103983706|mus:103996764|mus:103977045|mus:103974787|mus:103976066|mus:103979546|mus:104000682|mus:103979305|mus:103971570|	103971784|103982971|103977957|103995811|103980394|103988693|103983080|103998714|103983706|103996764|103977045|103974787|103976066|103979546|104000682|103979305|103971570|	| | | | | | | | | | | | | | | | |	http://www.genome.jp/kegg-bin/show_pathway?mus01230/mus:103979546%09red/mus:103977957%09red/mus:103971570%09red/mus:103982971%09red/mus:103995811%09red/mus:103979305%09red/mus:103977045%09red/mus:103996764%09red/mus:103983080%09red/mus:103983706%09red/mus:103971784%09red/mus:103976066%09red/mus:103980394%09red/mus:103988693%09red/mus:104000682%09red/mus:103974787%09red/mus:103998714%09red		Regulation of autophagy	KEGG PATHWAY	mus04140	6	54	0.706564	0.999506	GSMUA_Achr11G19940_001|GSMUA_Achr6G14530_001|GSMUA_Achr1G17580_001|GSMUA_AchrUn_randomG18280_001|GSMUA_AchrUn_randomG12570_001|GSMUA_Achr5G02890_001	mus:103971911|mus:103997088|mus:103983058|mus:103974388|mus:103973837|mus:103983788|	103971911|103997088|103983058|103974388|103973837|103983788|	| | | | | |	http://www.genome.jp/kegg-bin/show_pathway?mus04140/mus:103983788%09red/mus:103997088%09red/mus:103974388%09red/mus:103971911%09red/mus:103983058%09red/mus:103973837%09red		Degradation of aromatic compounds	KEGG PATHWAY	mus01220	1	12	0.757693	0.99986	GSMUA_Achr7G18320_001	mus:103992160|	103992160|	|	http://www.genome.jp/kegg-bin/show_pathway?mus01220/mus:103992160%09red		Citrate cycle (TCA cycle)	KEGG PATHWAY	mus00020	3	68	0.717328	0.980716	GSMUA_AchrUn_randomG11210_001|GSMUA_AchrUn_randomG19630_001|GSMUA_Achr11G01170_001	mus:103973720|mus:103974523|mus:103970120|	103973720|103974523|103970120|	| | |
Mismatch repair	KEGG PATHWAY	mus03430	2	47	0.786304	0.999896	GSMUA_Achr11G22370_001|GSMUA_Achr3G02880_001	mus:103972121|mus:103977078|	103972121|103977078|	| |	http://www.genome.jp/kegg-bin/show_pathway?mus03430/mus:103977078%09red/mus:103972121%09red		Non-homologous end-joining	KEGG PATHWAY	mus03450	1	9	0.707172	0.999506	GSMUA_Achr4G11170_001	mus:103981167|	103981167|	|	http://www.genome.jp/kegg-bin/show_pathway?mus03450/mus:103981167%09red		Circadian rhythm - plant	KEGG PATHWAY	mus04712	8	86	0.767504	0.99986	GSMUA_Achr9G08940_001|GSMUA_Achr6G16370_001|GSMUA_Achr8G05740_001|GSMUA_Achr8G01990_001|GSMUA_Achr10G06550_001|GSMUA_Achr10G12200_001|GSMUA_Achr6G10910_001|GSMUA_Achr10G06560_001	mus:103997404|mus:103987972|mus:103993751|mus:103994063|mus:104000178|mus:104000649|mus:103987502|mus:104000178|	103997404|103987972|103993751|103994063|104000178|104000649|103987502|104000178|	| | | | | | | |	http://www.genome.jp/kegg-bin/show_pathway?mus04712/mus:104000178%09red/mus:103987502%09red/mus:103997404%09red/mus:103994063%09red/mus:103987972%09red/mus:103993751%09red/mus:104000649%09red		Inositol phosphate metabolism	KEGG PATHWAY	mus00562	3	70	0.734776	0.980716	GSMUA_Achr2G06790_001|GSMUA_Achr6G00150_001|GSMUA_Achr2G12150_001	mus:103976158|mus:103986548|mus:103975747|	103976158|103986548|103975747|	| | |
Glycolysis / Gluconeogenesis	KEGG PATHWAY	mus00010	8	164	0.788766	0.999896	GSMUA_Achr11G18370_001|GSMUA_Achr3G12000_001|GSMUA_Achr11G14050_001|GSMUA_Achr6G21810_001|GSMUA_Achr5G00330_001|GSMUA_Achr2G08040_001|GSMUA_Achr11G22600_001|GSMUA_Achr1G17000_001	mus:103971784|mus:103977957|mus:103971435|mus:103988770|mus:103983706|mus:103976061|mus:103972144|mus:103983641|	103971784|103977957|103971435|103988770|103983706|103976061|103972144|103983641|	| | | | | | | |	http://www.genome.jp/kegg-bin/show_pathway?mus00010/mus:103977957%09red/mus:103983641%09red/mus:103976061%09red/mus:103972144%09red/mus:103983706%09red/mus:103971435%09red/mus:103971784%09red/mus:103988770%09red		Valine, leucine and isoleucine biosynthesis	KEGG PATHWAY	mus00290	2	20	0.740157	0.999506	GSMUA_Achr6G21410_001|GSMUA_Achr3G15170_001	mus:103988693|mus:103978344|	103988693|103978344|	| |	http://www.genome.jp/kegg-bin/show_pathway?mus00290/mus:103988693%09red/mus:103978344%09red		Mismatch repair	KEGG PATHWAY	mus03430	4	47	0.78629	0.99986	GSMUA_Achr11G22370_001|GSMUA_Achr5G16970_001|GSMUA_Achr3G03210_001|GSMUA_Achr3G02880_001	mus:103972121|mus:103985219|mus:103977048|mus:103977078|	103972121|103985219|103977048|103977078|	| | | |	http://www.genome.jp/kegg-bin/show_pathway?mus03430/mus:103985219%09red/mus:103977048%09red/mus:103972121%09red/mus:103977078%09red		Starch and sucrose metabolism	KEGG PATHWAY	mus00500	13	276	0.735522	0.980716	GSMUA_Achr1G02210_001|GSMUA_Achr5G10120_001|GSMUA_Achr8G04660_001|GSMUA_Achr9G16420_001|GSMUA_Achr5G15280_001|GSMUA_Achr7G11700_001|GSMUA_Achr3G29530_001|GSMUA_Achr3G08780_001|GSMUA_Achr3G01900_001|GSMUA_Achr1G02230_001|GSMUA_Achr11G06730_001|GSMUA_Achr4G32600_001|GSMUA_Achr6G30350_001	mus:103993091|mus:103984666|mus:103994336|mus:103998074|mus:103985007|mus:103991428|mus:103979901|mus:103977700|mus:103977164|mus:103993557|mus:103970573|mus:103982170|mus:103989482|	103993091|103984666|103994336|103998074|103985007|103991428|103979901|103977700|103977164|103993557|103970573|103982170|103989482|	| | | | | | | | | | | | |
Diterpenoid biosynthesis	KEGG PATHWAY	mus00904	1	25	0.789333	0.999896	GSMUA_Achr10G20900_001	mus:103969833|	103969833|	|	http://www.genome.jp/kegg-bin/show_pathway?mus00904/mus:103969833%09red		Glycine, serine and threonine metabolism	KEGG PATHWAY	mus00260	10	92	0.754964	0.999506	GSMUA_Achr2G12200_001|GSMUA_Achr8G15510_001|GSMUA_Achr3G04430_001|GSMUA_AchrUn_randomG16320_001|GSMUA_Achr6G06650_001|GSMUA_Achr7G21890_001|GSMUA_Achr1G14430_001|GSMUA_Achr10G16890_001|GSMUA_Achr5G08560_001|GSMUA_Achr1G19790_001	mus:103975743|mus:103994655|mus:103976941|mus:103974216|mus:103987137|mus:103992497|mus:103985799|mus:103968460|mus:103984267|mus:103993259|	103975743|103994655|103976941|103974216|103987137|103992497|103985799|103968460|103984267|103993259|	| | | | | | | | | |	http://www.genome.jp/kegg-bin/show_pathway?mus00260/mus:103984267%09red/mus:103993259%09red/mus:103992497%09red/mus:103994655%09red/mus:103975743%09red/mus:103968460%09red/mus:103976941%09red/mus:103987137%09red/mus:103974216%09red/mus:103985799%09red		2-Oxocarboxylic acid metabolism	KEGG PATHWAY	mus01210	5	58	0.792675	0.99986	GSMUA_Achr4G08110_001|GSMUA_Achr6G21410_001|GSMUA_Achr4G19260_001|GSMUA_Achr6G28080_001|GSMUA_Achr10G14170_001	mus:103980913|mus:103988693|mus:103983279|mus:103989292|mus:104000860|	103980913|103988693|103983279|103989292|104000860|	| | | | |	http://www.genome.jp/kegg-bin/show_pathway?mus01210/mus:103988693%09red/mus:103989292%09red/mus:103983279%09red/mus:104000860%09red/mus:103980913%09red		Steroid biosynthesis	KEGG PATHWAY	mus00100	2	48	0.737965	0.980716	GSMUA_Achr10G26550_001|GSMUA_Achr1G27030_001	mus:103969297|mus:103999437|	103969297|103999437|	| |
Biosynthesis of unsaturated fatty acids	KEGG PATHWAY	mus01040	2	48	0.795661	0.999896	GSMUA_Achr11G24740_001|GSMUA_Achr4G00670_001	mus:103972340|mus:103980416|	103972340|103980416|	| |	http://www.genome.jp/kegg-bin/show_pathway?mus01040/mus:103980416%09red/mus:103972340%09red		Fatty acid elongation	KEGG PATHWAY	mus00062	4	40	0.764192	0.999506	GSMUA_Achr3G07400_001|GSMUA_Achr1G04740_001|GSMUA_Achr4G02980_001|GSMUA_Achr4G25660_001	mus:103977577|mus:103975257|mus:103980206|mus:103982713|	103977577|103975257|103980206|103982713|	| | | |	http://www.genome.jp/kegg-bin/show_pathway?mus00062/mus:103975257%09red/mus:103977577%09red/mus:103980206%09red/mus:103982713%09red		Carotenoid biosynthesis	KEGG PATHWAY	mus00906	3	37	0.796533	0.99986	GSMUA_AchrUn_randomG24770_001|GSMUA_Achr4G10190_001|GSMUA_Achr1G11710_001	mus:103975090|mus:103981080|mus:103988322|	103975090|103981080|103988322|	| | |	http://www.genome.jp/kegg-bin/show_pathway?mus00906/mus:103981080%09red/mus:103975090%09red/mus:103988322%09red		Pantothenate and CoA biosynthesis	KEGG PATHWAY	mus00770	1	26	0.761495	0.998844	GSMUA_Achr3G15170_001	mus:103978344|	103978344|	|
One carbon pool by folate	KEGG PATHWAY	mus00670	1	27	0.813142	0.999896	GSMUA_Achr7G21790_001	mus:103992491|	103992491|	|	http://www.genome.jp/kegg-bin/show_pathway?mus00670/mus:103992491%09red		Selenocompound metabolism	KEGG PATHWAY	mus00450	2	22	0.783079	0.999506	GSMUA_Achr4G22700_001|GSMUA_Achr4G21470_001	mus:103982971|mus:103983080|	103982971|103983080|	| |	http://www.genome.jp/kegg-bin/show_pathway?mus00450/mus:103983080%09red/mus:103982971%09red		Pantothenate and CoA biosynthesis	KEGG PATHWAY	mus00770	2	26	0.800589	0.99986	GSMUA_Achr10G14700_001|GSMUA_Achr6G21410_001	mus:104000814|mus:103988693|	104000814|103988693|	| |	http://www.genome.jp/kegg-bin/show_pathway?mus00770/mus:103988693%09red/mus:104000814%09red		Endocytosis	KEGG PATHWAY	mus04144	9	214	0.820117	0.999998	GSMUA_Achr8G20830_001|GSMUA_Achr6G34210_001|GSMUA_Achr8G20840_001|GSMUA_Achr9G19810_001|GSMUA_Achr2G16250_001|GSMUA_Achr2G06790_001|GSMUA_Achr9G05540_001|GSMUA_Achr7G10170_001|GSMUA_Achr6G34200_001	mus:103995448|mus:103990156|mus:103995447|mus:103998458|mus:103975393|mus:103976158|mus:103997021|mus:103991304|mus:103990156|	103995448|103990156|103995447|103998458|103975393|103976158|103997021|103991304|103990156|	| | | | | | | | |
Glycine, serine and threonine metabolism	KEGG PATHWAY	mus00260	4	92	0.816186	0.999896	GSMUA_Achr11G14050_001|GSMUA_Achr9G22790_001|GSMUA_Achr1G14430_001|GSMUA_Achr1G19790_001	mus:103971435|mus:103998714|mus:103985799|mus:103993259|	103971435|103998714|103985799|103993259|	| | | |	http://www.genome.jp/kegg-bin/show_pathway?mus00260/mus:103971435%09red/mus:103985799%09red/mus:103998714%09red/mus:103993259%09red		Fatty acid degradation	KEGG PATHWAY	mus00071	4	45	0.833262	0.999506	GSMUA_Achr2G08040_001|GSMUA_Achr11G11870_001|GSMUA_Achr8G29470_001|GSMUA_Achr6G17700_001	mus:103976061|mus:103971266|mus:103995941|mus:103988073|	103976061|103971266|103995941|103988073|	| | | |	http://www.genome.jp/kegg-bin/show_pathway?mus00071/mus:103971266%09red/mus:103976061%09red/mus:103995941%09red/mus:103988073%09red		Glycosphingolipid biosynthesis - globo series	KEGG PATHWAY	mus00603	1	14	0.805194	0.99986	GSMUA_Achr11G11280_001	mus:103971126|	103971126|	|	http://www.genome.jp/kegg-bin/show_pathway?mus00603/mus:103971126%09red		Ubiquitin mediated proteolysis	KEGG PATHWAY	mus04120	8	193	0.821366	0.999998	GSMUA_Achr10G10550_001|GSMUA_Achr3G20130_001|GSMUA_Achr7G07410_001|GSMUA_Achr8G27940_001|GSMUA_Achr7G07400_001|GSMUA_Achr2G16860_001|GSMUA_Achr3G15810_001|GSMUA_Achr10G01120_001	mus:104000225|mus:103979318|mus:103990379|mus:103996068|mus:103990379|mus:103975338|mus:103978407|mus:103999687|	104000225|103979318|103990379|103996068|103990379|103975338|103978407|103999687|	| | | | | | | |
SNARE interactions in vesicular transport	KEGG PATHWAY	mus04130	2	52	0.829554	0.999896	GSMUA_Achr7G08550_001|GSMUA_Achr5G04090_001	mus:103990278|mus:103983890|	103990278|103983890|	| |	http://www.genome.jp/kegg-bin/show_pathway?mus04130/mus:103983890%09red/mus:103990278%09red		Diterpenoid biosynthesis	KEGG PATHWAY	mus00904	2	25	0.835764	0.999506	GSMUA_Achr10G20900_001|GSMUA_AchrUn_randomG23340_001	mus:103969833|mus:103974919|	103969833|103974919|	| |	http://www.genome.jp/kegg-bin/show_pathway?mus00904/mus:103969833%09red/mus:103974919%09red		Riboflavin metabolism	KEGG PATHWAY	mus00740	1	14	0.805194	0.99986	GSMUA_Achr8G30780_001	mus:103995819|	103995819|	|	http://www.genome.jp/kegg-bin/show_pathway?mus00740/mus:103995819%09red		2-Oxocarboxylic acid metabolism	KEGG PATHWAY	mus01210	2	58	0.82352	0.999998	GSMUA_Achr3G15170_001|GSMUA_Achr11G01170_001	mus:103978344|mus:103970120|	103978344|103970120|	| |
Fatty acid metabolism	KEGG PATHWAY	mus01212	4	95	0.834356	0.999896	GSMUA_Achr3G05890_001|GSMUA_Achr11G24740_001|GSMUA_Achr9G19240_001|GSMUA_Achr4G00670_001	mus:103977439|mus:103972340|mus:103998396|mus:103980416|	103977439|103972340|103998396|103980416|	| | | |	http://www.genome.jp/kegg-bin/show_pathway?mus01212/mus:103998396%09red/mus:103977439%09red/mus:103980416%09red/mus:103972340%09red		Amino sugar and nucleotide sugar metabolism	KEGG PATHWAY	mus00520	20	188	0.839024	0.999506	GSMUA_Achr4G02040_001|GSMUA_Achr2G19180_001|GSMUA_Achr1G21030_001|GSMUA_Achr10G14140_001|GSMUA_AchrUn_randomG29240_001|GSMUA_Achr3G26900_001|GSMUA_Achr3G31810_001|GSMUA_Achr6G33980_001|GSMUA_Achr6G22620_001|GSMUA_Achr10G28640_001|GSMUA_Achr4G16820_001|GSMUA_Achr3G21710_001|GSMUA_Achr6G27190_001|GSMUA_Achr5G10430_001|GSMUA_Achr2G17530_001|GSMUA_Achr11G11150_001|GSMUA_Achr8G27530_001|GSMUA_Achr5G04…	mus:103980511|mus:103974236|mus:103992093|mus:104000864|mus:103974897|mus:103978702|mus:103979706|mus:103990176|mus:103988808|mus:103969976|mus:103981835|mus:103979595|mus:103989215|mus:103984640|mus:103975282|mus:103971118|mus:103996107|mus:103983943|mus:103997858|mus:103996071|	103980511|103974236|103992093|104000864|103974897|103978702|103979706|103990176|103988808|103969976|103981835|103979595|103989215|103984640|103975282|103971118|103996107|103983943|103997858|103996071|	| | | | | | | | | | | | | | | | | | | |	http://www.genome.jp/kegg-bin/show_pathway?mus00520/mus:103984640%09red/mus:103990176%09red/mus:103981835%09red/mus:103978702%09red/mus:103988808%09red/mus:103989215%09red/mus:103992093%09red/mus:103996071%09red/mus:103979706%09red/mus:103971118%09red/mus:103980511%09red/mus:103997858%09red/mus:103975282%09red/mus:103979595%09red/mus:103983943%09red/mus:103996107%09red/mus:103974897%09red/mus:104…		Thiamine metabolism	KEGG PATHWAY	mus00730	1	14	0.805194	0.99986	GSMUA_Achr10G01400_001	mus:103999741|	103999741|	|	http://www.genome.jp/kegg-bin/show_pathway?mus00730/mus:103999741%09red		Ether lipid metabolism	KEGG PATHWAY	mus00565	1	33	0.835599	0.999998	GSMUA_Achr7G10170_001	mus:103991304|	103991304|	|
Aminoacyl-tRNA biosynthesis	KEGG PATHWAY	mus00970	2	53	0.837196	0.999896	GSMUA_AchrUn_randomG02460_001|GSMUA_Achr10G04270_001	mus:103972966|mus:104000045|	103972966|104000045|	| |	http://www.genome.jp/kegg-bin/show_pathway?mus00970/mus:104000045%09red/mus:103972966%09red		Pantothenate and CoA biosynthesis	KEGG PATHWAY	mus00770	2	26	0.850573	0.999506	GSMUA_Achr6G21410_001|GSMUA_Achr3G15170_001	mus:103988693|mus:103978344|	103988693|103978344|	| |	http://www.genome.jp/kegg-bin/show_pathway?mus00770/mus:103988693%09red/mus:103978344%09red		Inositol phosphate metabolism	KEGG PATHWAY	mus00562	6	70	0.81006	0.99986	GSMUA_Achr5G28270_001|GSMUA_Achr8G19590_001|GSMUA_Achr8G16230_001|GSMUA_Achr4G08230_001|GSMUA_Achr2G18170_001|GSMUA_Achr7G21640_001	mus:103986180|mus:103995036|mus:103994723|mus:103980922|mus:103975225|mus:103992479|	103986180|103995036|103994723|103980922|103975225|103992479|	| | | | | |	http://www.genome.jp/kegg-bin/show_pathway?mus00562/mus:103980922%09red/mus:103992479%09red/mus:103975225%09red/mus:103995036%09red/mus:103994723%09red/mus:103986180%09red		Zeatin biosynthesis	KEGG PATHWAY	mus00908	1	35	0.852184	0.999998	GSMUA_Achr8G03930_001	mus:103993903|	103993903|	|
Ribosome	KEGG PATHWAY	mus03010	23	453	0.84847	0.999896	GSMUA_Achr11G15620_001|GSMUA_Achr5G20260_001|GSMUA_Achr1G21900_001|GSMUA_Achr10G22770_001|GSMUA_Achr9G30160_001|GSMUA_Achr2G01640_001|GSMUA_Achr9G00010_001|GSMUA_Achr7G06490_001|GSMUA_Achr5G01330_001|GSMUA_Achr6G06280_001|GSMUA_Achr11G15730_001|GSMUA_Achr4G10740_001|GSMUA_Achr9G13990_001|GSMUA_Achr7G02570_001|GSMUA_Achr7G21860_001|GSMUA_Achr3G23980_001|GSMUA_Achr1G10990_001|GSMUA_Achr11G25450_001…	mus:103971551|mus:103985687|mus:103991160|mus:103968990|mus:103995659|mus:103969259|mus:103996542|mus:103990456|mus:103983629|mus:103987106|mus:103971559|mus:103981132|mus:103997894|mus:103990827|mus:103992495|mus:103978967|mus:103980731|mus:103972407|mus:103975984|mus:103973453|mus:103997164|mus:103973652|mus:103972857|	103971551|103985687|103991160|103968990|103995659|103969259|103996542|103990456|103983629|103987106|103971559|103981132|103997894|103990827|103992495|103978967|103980731|103972407|103975984|103973453|103997164|103973652|103972857|	| | | | | | | | | | | | | | | | | | | | | | |	http://www.genome.jp/kegg-bin/show_pathway?mus03010/mus:103973453%09red/mus:103996542%09red/mus:103997164%09red/mus:103973652%09red/mus:103990456%09red/mus:103971559%09red/mus:103975984%09red/mus:103971551%09red/mus:103980731%09red/mus:103992495%09red/mus:103985687%09red/mus:103978967%09red/mus:103987106%09red/mus:103969259%09red/mus:103997894%09red/mus:103968990%09red/mus:103972407%09red/mus:103…		Cutin, suberine and wax biosynthesis	KEGG PATHWAY	mus00073	2	26	0.850573	0.999506	GSMUA_Achr1G01940_001|GSMUA_Achr10G16960_001	mus:103990236|mus:103968465|	103990236|103968465|	| |	http://www.genome.jp/kegg-bin/show_pathway?mus00073/mus:103968465%09red/mus:103990236%09red		Biosynthesis of amino acids	KEGG PATHWAY	mus01230	32	326	0.831608	0.99986	GSMUA_Achr11G18370_001|GSMUA_Achr7G03670_001|GSMUA_Achr10G15400_001|GSMUA_Achr9G10620_001|GSMUA_Achr5G18480_001|GSMUA_Achr9G08410_001|GSMUA_Achr1G08270_001|GSMUA_AchrUn_randomG16350_001|GSMUA_Achr8G30880_001|GSMUA_Achr6G28080_001|GSMUA_Achr3G24700_001|GSMUA_Achr8G33500_001|GSMUA_Achr3G20250_001|GSMUA_Achr3G12000_001|GSMUA_Achr4G08110_001|GSMUA_Achr6G21410_001|GSMUA_Achr10G14170_001|GSMUA_Achr9G17…	mus:103971784|mus:103990718|mus:104001044|mus:103997566|mus:103985977|mus:103997454|mus:103978811|mus:103974221|mus:103995811|mus:103989292|mus:103979546|mus:103995602|mus:103979305|mus:103977957|mus:103980913|mus:103988693|mus:104000860|mus:103998224|mus:103998224|mus:103985092|mus:103996764|mus:103985718|mus:103976066|mus:103983706|mus:103972970|mus:103980923|mus:103975953|mus:103983279|mus:103…	103971784|103990718|104001044|103997566|103985977|103997454|103978811|103974221|103995811|103989292|103979546|103995602|103979305|103977957|103980913|103988693|104000860|103998224|103998224|103985092|103996764|103985718|103976066|103983706|103972970|103980923|103975953|103983279|103977675|103976509|103974787|103979489|	| | | | | | | | | | | | | | | | | | | | | | | | | | | | | | | |	http://www.genome.jp/kegg-bin/show_pathway?mus01230/mus:103977957%09red/mus:103985977%09red/mus:103996764%09red/mus:103998224%09red/mus:103971784%09red/mus:103976509%09red/mus:103977675%09red/mus:103979305%09red/mus:103990718%09red/mus:103995602%09red/mus:103980913%09red/mus:103997454%09red/mus:103995811%09red/mus:104000860%09red/mus:103975953%09red/mus:103985092%09red/mus:104001044%09red/mus:103…		Terpenoid backbone biosynthesis	KEGG PATHWAY	mus00900	2	63	0.856114	0.999998	GSMUA_Achr10G01400_001|GSMUA_Achr5G24730_001	mus:103999741|mus:103986006|	103999741|103986006|	| |
Glycerophospholipid metabolism	KEGG PATHWAY	mus00564	5	119	0.853855	0.999896	GSMUA_Achr3G14540_001|GSMUA_Achr2G16430_001|GSMUA_Achr6G34050_001|GSMUA_AchrUn_randomG07260_001|GSMUA_Achr7G23470_001	mus:103978287|mus:103975380|mus:103990170|mus:103973351|mus:103992637|	103978287|103975380|103990170|103973351|103992637|	| | | | |	http://www.genome.jp/kegg-bin/show_pathway?mus00564/mus:103975380%09red/mus:103992637%09red/mus:103973351%09red/mus:103978287%09red/mus:103990170%09red		Mismatch repair	KEGG PATHWAY	mus03430	4	47	0.855731	0.999506	GSMUA_Achr11G22370_001|GSMUA_Achr3G02880_001|GSMUA_Achr6G13480_001|GSMUA_Achr6G14710_001	mus:103972121|mus:103977078|mus:103987730|mus:103987832|	103972121|103977078|103987730|103987832|	| | | |	http://www.genome.jp/kegg-bin/show_pathway?mus03430/mus:103987730%09red/mus:103987832%09red/mus:103972121%09red/mus:103977078%09red		Terpenoid backbone biosynthesis	KEGG PATHWAY	mus00900	5	63	0.844265	0.99986	GSMUA_Achr10G11060_001|GSMUA_Achr7G20570_001|GSMUA_Achr10G01400_001|GSMUA_Achr2G10120_001|GSMUA_Achr9G22220_001	mus:104000743|mus:103992389|mus:103999741|mus:103975893|mus:103998661|	104000743|103992389|103999741|103975893|103998661|	| | | | |	http://www.genome.jp/kegg-bin/show_pathway?mus00900/mus:103975893%09red/mus:103998661%09red/mus:103999741%09red/mus:103992389%09red/mus:104000743%09red		Base excision repair	KEGG PATHWAY	mus03410	1	46	0.917665	0.999998	GSMUA_Achr6G20410_001	mus:103988577|	103988577|	|
Lysine degradation	KEGG PATHWAY	mus00310	1	33	0.86962	0.999896	GSMUA_Achr3G18670_001	mus:103979443|	103979443|	|	http://www.genome.jp/kegg-bin/show_pathway?mus00310/mus:103979443%09red		Oxidative phosphorylation	KEGG PATHWAY	mus00190	19	183	0.859515	0.999506	GSMUA_Achr2G13690_001|GSMUA_Achr10G24410_001|GSMUA_Achr6G02890_001|GSMUA_Achr2G05010_001|GSMUA_Achr4G30710_001|GSMUA_Achr7G05470_001|GSMUA_Achr3G19880_001|GSMUA_Achr10G13550_001|GSMUA_Achr6G15350_001|GSMUA_Achr2G07900_001|GSMUA_AchrUn_randomG16700_001|GSMUA_Achr8G22550_001|GSMUA_AchrUn_randomG29040_001|GSMUA_Achr2G13680_001|GSMUA_Achr4G22290_001|GSMUA_Achr5G00810_001|GSMUA_Achr11G06250_001|GSMUA_…	mus:103975610|mus:103969103|mus:103986815|mus:103972328|mus:103983332|mus:103990544|mus:103985418|mus:104000918|mus:103987887|mus:103987297|mus:103974248|mus:103995294|mus:103975653|mus:103975611|mus:103983006|mus:103971806|mus:103970532|mus:103981528|mus:103999092|	103975610|103969103|103986815|103972328|103983332|103990544|103985418|104000918|103987887|103987297|103974248|103995294|103975653|103975611|103983006|103971806|103970532|103981528|103999092|	| | | | | | | | | | | | | | | | | | |	http://www.genome.jp/kegg-bin/show_pathway?mus00190/mus:103987887%09red/mus:103981528%09red/mus:103999092%09red/mus:103970532%09red/mus:103972328%09red/mus:103995294%09red/mus:103985418%09red/mus:103983332%09red/mus:103975653%09red/mus:103986815%09red/mus:104000918%09red/mus:103969103%09red/mus:103990544%09red/mus:103971806%09red/mus:103987297%09red/mus:103974248%09red/mus:103983006%09red/mus:103…		Tryptophan metabolism	KEGG PATHWAY	mus00380	3	42	0.857293	0.99986	GSMUA_Achr3G06170_001|GSMUA_Achr2G19930_001|GSMUA_Achr6G17700_001	mus:103977465|mus:103976482|mus:103988073|	103977465|103976482|103988073|	| | |	http://www.genome.jp/kegg-bin/show_pathway?mus00380/mus:103976482%09red/mus:103988073%09red/mus:103977465%09red		Spliceosome	KEGG PATHWAY	mus03040	8	229	0.927637	0.999998	GSMUA_Achr8G20830_001|GSMUA_Achr6G34210_001|GSMUA_Achr8G20840_001|GSMUA_Achr8G31890_001|GSMUA_Achr2G16250_001|GSMUA_Achr10G13370_001|GSMUA_Achr8G01340_001|GSMUA_Achr6G34200_001	mus:103995448|mus:103990156|mus:103995447|mus:103995739|mus:103975393|mus:104000931|mus:103994116|mus:103990156|	103995448|103990156|103995447|103995739|103975393|104000931|103994116|103990156|	| | | | | | | |
Homologous recombination	KEGG PATHWAY	mus03440	2	58	0.870942	0.999896	GSMUA_Achr11G22370_001|GSMUA_Achr3G02880_001	mus:103972121|mus:103977078|	103972121|103977078|	| |	http://www.genome.jp/kegg-bin/show_pathway?mus03440/mus:103977078%09red/mus:103972121%09red		One carbon pool by folate	KEGG PATHWAY	mus00670	2	27	0.864155	0.999506	GSMUA_Achr10G29540_001|GSMUA_Achr7G21790_001	mus:103969555|mus:103992491|	103969555|103992491|	| |	http://www.genome.jp/kegg-bin/show_pathway?mus00670/mus:103969555%09red/mus:103992491%09red		Phenylalanine, tyrosine and tryptophan biosynthesis	KEGG PATHWAY	mus00400	5	65	0.861705	0.99986	GSMUA_Achr4G08110_001|GSMUA_Achr7G03670_001|GSMUA_Achr3G24700_001|GSMUA_Achr5G18480_001|GSMUA_Achr3G18150_001	mus:103980913|mus:103990718|mus:103979546|mus:103985977|mus:103979489|	103980913|103990718|103979546|103985977|103979489|	| | | | |	http://www.genome.jp/kegg-bin/show_pathway?mus00400/mus:103979546%09red/mus:103979489%09red/mus:103990718%09red/mus:103980913%09red/mus:103985977%09red		N-Glycan biosynthesis	KEGG PATHWAY	mus00510	1	51	0.936905	0.999998	GSMUA_Achr7G15140_001	mus:103991712|	103991712|	|
DNA replication	KEGG PATHWAY	mus03030	2	62	0.893171	0.999896	GSMUA_Achr11G22370_001|GSMUA_Achr3G02880_001	mus:103972121|mus:103977078|	103972121|103977078|	| |	http://www.genome.jp/kegg-bin/show_pathway?mus03030/mus:103977078%09red/mus:103972121%09red		Plant-pathogen interaction	KEGG PATHWAY	mus04626	24	227	0.864706	0.999506	GSMUA_Achr5G01860_001|GSMUA_Achr9G28020_001|GSMUA_Achr9G04880_001|GSMUA_Achr10G03520_001|GSMUA_Achr8G17120_001|GSMUA_Achr1G27910_001|GSMUA_Achr8G30710_001|GSMUA_Achr5G25660_001|GSMUA_Achr9G28030_001|GSMUA_Achr1G27900_001|GSMUA_Achr3G16870_001|GSMUA_Achr6G24410_001|GSMUA_Achr6G03500_001|GSMUA_Achr6G19930_001|GSMUA_Achr3G04010_001|GSMUA_Achr9G05450_001|GSMUA_Achr11G10020_001|GSMUA_AchrUn_randomG142…	mus:103983581|mus:103999252|mus:103996974|mus:103999891|mus:103994817|mus:104000196|mus:103995823|mus:103986407|mus:103999439|mus:104000185|mus:103978505|mus:103988966|mus:103986869|mus:103988543|mus:103976976|mus:103997017|mus:103971011|mus:103973981|mus:103994990|mus:103979381|mus:103994781|mus:103968929|mus:103987796|mus:103968929|	103983581|103999252|103996974|103999891|103994817|104000196|103995823|103986407|103999439|104000185|103978505|103988966|103986869|103988543|103976976|103997017|103971011|103973981|103994990|103979381|103994781|103968929|103987796|103968929|	| | | | | | | | | | | | | | | | | | | | | | | |	http://www.genome.jp/kegg-bin/show_pathway?mus04626/mus:104000185%09red/mus:103997017%09red/mus:103995823%09red/mus:103994990%09red/mus:103999252%09red/mus:103996974%09red/mus:103979381%09red/mus:103973981%09red/mus:103986869%09red/mus:103968929%09red/mus:104000196%09red/mus:103988543%09red/mus:103999891%09red/mus:103976976%09red/mus:103988966%09red/mus:103999439%09red/mus:103971011%09red/mus:103…		RNA polymerase	KEGG PATHWAY	mus03020	3	43	0.867339	0.99986	GSMUA_Achr1G26120_001|GSMUA_Achr1G17890_001|GSMUA_Achr1G14890_001	mus:103998529|mus:103982761|mus:103985434|	103998529|103982761|103985434|	| | |	http://www.genome.jp/kegg-bin/show_pathway?mus03020/mus:103982761%09red/mus:103998529%09red/mus:103985434%09red		Regulation of autophagy	KEGG PATHWAY	mus04140	1	54	0.94622	0.999998	GSMUA_Achr11G04350_001	mus:103970378|	103970378|	|
Pyruvate metabolism	KEGG PATHWAY	mus00620	4	108	0.896592	0.999896	GSMUA_Achr10G25410_001|GSMUA_Achr11G14050_001|GSMUA_Achr11G22600_001|GSMUA_Achr6G14490_001	mus:103969201|mus:103971435|mus:103972144|mus:103987812|	103969201|103971435|103972144|103987812|	| | | |	http://www.genome.jp/kegg-bin/show_pathway?mus00620/mus:103969201%09red/mus:103972144%09red/mus:103971435%09red/mus:103987812%09red		Biosynthesis of unsaturated fatty acids	KEGG PATHWAY	mus01040	4	48	0.865964	0.999506	GSMUA_Achr6G01210_001|GSMUA_Achr7G01470_001|GSMUA_Achr11G24740_001|GSMUA_Achr6G27590_001	mus:103986750|mus:103990924|mus:103972340|mus:103989250|	103986750|103990924|103972340|103989250|	| | | |	http://www.genome.jp/kegg-bin/show_pathway?mus01040/mus:103986750%09red/mus:103989250%09red/mus:103972340%09red/mus:103990924%09red		Sphingolipid metabolism	KEGG PATHWAY	mus00600	4	55	0.871397	0.99986	GSMUA_Achr6G06370_001|GSMUA_Achr5G09680_001|GSMUA_Achr9G29210_001|GSMUA_Achr4G18030_001	mus:103987114|mus:103984706|mus:103999347|mus:103984941|	103987114|103984706|103999347|103984941|	| | | |	http://www.genome.jp/kegg-bin/show_pathway?mus00600/mus:103984706%09red/mus:103987114%09red/mus:103999347%09red/mus:103984941%09red		Fatty acid biosynthesis	KEGG PATHWAY	mus00061	1	54	0.94622	0.999998	GSMUA_Achr9G28630_001	mus:103999297|	103999297|	|
Carotenoid biosynthesis	KEGG PATHWAY	mus00906	1	37	0.897442	0.999896	GSMUA_Achr4G19020_001	mus:103982044|	103982044|	|	http://www.genome.jp/kegg-bin/show_pathway?mus00906/mus:103982044%09red		Plant hormone signal transduction	KEGG PATHWAY	mus04075	50	453	0.891052	0.999506	GSMUA_Achr6G16090_001|GSMUA_Achr6G07390_001|GSMUA_Achr5G02280_001|GSMUA_Achr6G31050_001|GSMUA_Achr11G09290_001|GSMUA_Achr3G32010_001|GSMUA_Achr3G12490_001|GSMUA_Achr2G16670_001|GSMUA_Achr9G10690_001|GSMUA_Achr10G00270_001|GSMUA_Achr8G30850_001|GSMUA_Achr8G22930_001|GSMUA_AchrUn_randomG03520_001|GSMUA_Achr9G15630_001|GSMUA_Achr10G30500_001|GSMUA_Achr11G07680_001|GSMUA_Achr9G17080_001|GSMUA_Achr6G3…	mus:103987951|mus:103987208|mus:103983547|mus:103989541|mus:103970778|mus:103980034|mus:103977996|mus:103975355|mus:103997573|mus:103999610|mus:103995814|mus:103995262|mus:103973039|mus:103998019|mus:103969647|mus:104000183|mus:103998195|mus:103990196|mus:103973839|mus:103972093|mus:103989861|mus:103985989|mus:103970664|mus:103993757|mus:103992744|mus:103982233|mus:103970214|mus:103984116|mus:103…	103987951|103987208|103983547|103989541|103970778|103980034|103977996|103975355|103997573|103999610|103995814|103995262|103973039|103998019|103969647|104000183|103998195|103990196|103973839|103972093|103989861|103985989|103970664|103993757|103992744|103982233|103970214|103984116|103983723|103991752|103989538|103998583|103970203|103992744|103993737|103983987|103982214|103999288|103973934|103992338…	| | | | | | | | | | | | | | | | | | | | | | | | | | | | | | | | | | | | | | | | | | | | | | | | | |	http://www.genome.jp/kegg-bin/show_pathway?mus04075/mus:103989538%09red/mus:104000183%09red/mus:103984116%09red/mus:103973353%09red/mus:103980225%09red/mus:103987951%09red/mus:103993757%09red/mus:103970203%09red/mus:103972093%09red/mus:103982214%09red/mus:103999610%09red/mus:103992744%09red/mus:103982866%09red/mus:103993737%09red/mus:103977441%09red/mus:103982233%09red/mus:103970778%09red/mus:103…		Protein processing in endoplasmic reticulum	KEGG PATHWAY	mus04141	28	302	0.887966	0.99986	GSMUA_Achr1G16970_001|GSMUA_Achr10G30370_001|GSMUA_Achr3G22070_001|GSMUA_Achr7G04060_001|GSMUA_Achr3G00260_001|GSMUA_Achr1G14860_001|GSMUA_Achr11G14980_001|GSMUA_Achr10G01950_001|GSMUA_Achr10G21120_001|GSMUA_Achr3G16090_001|GSMUA_AchrUn_randomG25570_001|GSMUA_Achr2G02130_001|GSMUA_Achr4G10380_001|GSMUA_Achr6G00500_001|GSMUA_Achr6G12310_001|GSMUA_Achr1G08120_001|GSMUA_Achr8G23720_001|GSMUA_Achr9G2…	mus:103983672|mus:103969635|mus:103979137|mus:103990684|mus:103990641|mus:103985461|mus:103971503|mus:103999761|mus:103968833|mus:103978420|mus:103975181|mus:103969830|mus:103981101|mus:103986572|mus:103987628|mus:103978941|mus:103995187|mus:103998820|mus:103968484|mus:103978207|mus:103977954|mus:103977308|mus:103994990|mus:103985211|mus:103981166|mus:103976768|mus:103999687|mus:103996582|	103983672|103969635|103979137|103990684|103990641|103985461|103971503|103999761|103968833|103978420|103975181|103969830|103981101|103986572|103987628|103978941|103995187|103998820|103968484|103978207|103977954|103977308|103994990|103985211|103981166|103976768|103999687|103996582|	| | | | | | | | | | | | | | | | | | | | | | | | | | | |	http://www.genome.jp/kegg-bin/show_pathway?mus04141/mus:103977954%09red/mus:103999761%09red/mus:103994990%09red/mus:103969830%09red/mus:103978941%09red/mus:103996582%09red/mus:103978207%09red/mus:103981101%09red/mus:103983672%09red/mus:103977308%09red/mus:103995187%09red/mus:103987628%09red/mus:103981166%09red/mus:103999687%09red/mus:103979137%09red/mus:103985461%09red/mus:103968484%09red/mus:103…		RNA degradation	KEGG PATHWAY	mus03018	4	145	0.953072	0.999998	GSMUA_Achr1G08270_001|GSMUA_Achr9G14590_001|GSMUA_Achr6G36350_001|GSMUA_Achr7G13640_001	mus:103978811|mus:103997940|mus:103989962|mus:103991594|	103978811|103997940|103989962|103991594|	| | | |
Terpenoid backbone biosynthesis	KEGG PATHWAY	mus00900	2	63	0.898144	0.999896	GSMUA_Achr4G17600_001|GSMUA_Achr2G10120_001	mus:103981976|mus:103975893|	103981976|103975893|	| |	http://www.genome.jp/kegg-bin/show_pathway?mus00900/mus:103981976%09red/mus:103975893%09red		SNARE interactions in vesicular transport	KEGG PATHWAY	mus04130	4	52	0.900884	0.999506	GSMUA_Achr7G08550_001|GSMUA_Achr5G04090_001|GSMUA_Achr8G09240_001|GSMUA_Achr10G25660_001	mus:103990278|mus:103983890|mus:103993449|mus:103969224|	103990278|103983890|103993449|103969224|	| | | |	http://www.genome.jp/kegg-bin/show_pathway?mus04130/mus:103983890%09red/mus:103993449%09red/mus:103969224%09red/mus:103990278%09red		Lysine degradation	KEGG PATHWAY	mus00310	2	33	0.889409	0.99986	GSMUA_Achr3G06170_001|GSMUA_Achr6G17700_001	mus:103977465|mus:103988073|	103977465|103988073|	| |	http://www.genome.jp/kegg-bin/show_pathway?mus00310/mus:103988073%09red/mus:103977465%09red		Fatty acid metabolism	KEGG PATHWAY	mus01212	2	95	0.963804	0.999998	GSMUA_Achr9G19240_001|GSMUA_Achr9G28630_001	mus:103998396|mus:103999297|	103998396|103999297|	| |
RNA transport	KEGG PATHWAY	mus03013	9	214	0.906721	0.999896	GSMUA_Achr3G17850_001|GSMUA_Achr8G16010_001|GSMUA_Achr6G02020_001|GSMUA_Achr9G03810_001|GSMUA_Achr9G06810_001|GSMUA_Achr11G00460_001|GSMUA_Achr11G06640_001|GSMUA_Achr6G01550_001|GSMUA_Achr10G00250_001	mus:103978595|mus:103994703|mus:103986704|mus:103996894|mus:103997123|mus:103972758|mus:103970563|mus:103986665|mus:103999607|	103978595|103994703|103986704|103996894|103997123|103972758|103970563|103986665|103999607|	| | | | | | | | |	http://www.genome.jp/kegg-bin/show_pathway?mus03013/mus:103972758%09red/mus:103996894%09red/mus:103986665%09red/mus:103986704%09red/mus:103978595%09red/mus:103999607%09red/mus:103997123%09red/mus:103970563%09red/mus:103994703%09red		Tryptophan metabolism	KEGG PATHWAY	mus00380	3	42	0.905582	0.999506	GSMUA_Achr11G11870_001|GSMUA_Achr3G17810_001|GSMUA_Achr6G17700_001	mus:103971266|mus:103978623|mus:103988073|	103971266|103978623|103988073|	| | |	http://www.genome.jp/kegg-bin/show_pathway?mus00380/mus:103971266%09red/mus:103988073%09red/mus:103978623%09red		Amino sugar and nucleotide sugar metabolism	KEGG PATHWAY	mus00520	16	188	0.905556	0.99986	GSMUA_Achr6G21330_001|GSMUA_Achr7G26580_001|GSMUA_Achr10G18150_001|GSMUA_Achr11G11280_001|GSMUA_Achr5G17150_001|GSMUA_Achr11G19240_001|GSMUA_Achr6G22620_001|GSMUA_Achr4G02040_001|GSMUA_Achr2G17530_001|GSMUA_Achr11G25630_001|GSMUA_Achr6G12500_001|GSMUA_Achr11G11150_001|GSMUA_Achr5G04690_001|GSMUA_Achr1G11820_001|GSMUA_Achr4G16250_001|GSMUA_Achr9G13500_001	mus:103988682|mus:103993041|mus:103968562|mus:103971126|mus:103985238|mus:103971853|mus:103988808|mus:103980511|mus:103975282|mus:103972424|mus:103987645|mus:103971118|mus:103983943|mus:103988212|mus:103981792|mus:103997858|	103988682|103993041|103968562|103971126|103985238|103971853|103988808|103980511|103975282|103972424|103987645|103971118|103983943|103988212|103981792|103997858|	| | | | | | | | | | | | | | | |	http://www.genome.jp/kegg-bin/show_pathway?mus00520/mus:103985238%09red/mus:103972424%09red/mus:103981792%09red/mus:103993041%09red/mus:103988808%09red/mus:103997858%09red/mus:103971126%09red/mus:103968562%09red/mus:103975282%09red/mus:103988212%09red/mus:103987645%09red/mus:103980511%09red/mus:103988682%09red/mus:103983943%09red/mus:103971118%09red/mus:103971853%09red		Proteasome	KEGG PATHWAY	mus03050	1	73	0.980461	0.999998	GSMUA_Achr9G13190_001	mus:103997837|	103997837|	|
Phenylalanine, tyrosine and tryptophan biosynthesis	KEGG PATHWAY	mus00400	2	65	0.907449	0.999896	GSMUA_Achr3G24700_001|GSMUA_Achr3G03230_001	mus:103979546|mus:103977045|	103979546|103977045|	| |	http://www.genome.jp/kegg-bin/show_pathway?mus00400/mus:103979546%09red/mus:103977045%09red		Aminoacyl-tRNA biosynthesis	KEGG PATHWAY	mus00970	4	53	0.908251	0.999506	GSMUA_Achr9G09040_001|GSMUA_AchrUn_randomG02460_001|GSMUA_Achr10G04270_001|GSMUA_Achr1G11970_001	mus:103997395|mus:103972966|mus:104000045|mus:103988059|	103997395|103972966|104000045|103988059|	| | | |	http://www.genome.jp/kegg-bin/show_pathway?mus00970/mus:103997395%09red/mus:103988059%09red/mus:104000045%09red/mus:103972966%09red		Zeatin biosynthesis	KEGG PATHWAY	mus00908	2	35	0.907037	0.99986	GSMUA_Achr5G19260_001|GSMUA_Achr11G12450_001	mus:103985766|mus:103971223|	103985766|103971223|	| |	http://www.genome.jp/kegg-bin/show_pathway?mus00908/mus:103971223%09red/mus:103985766%09red		Phagosome	KEGG PATHWAY	mus04145	3	144	0.983602	0.999998	GSMUA_Achr9G05540_001|GSMUA_Achr6G08450_001|GSMUA_Achr10G12620_001	mus:103997021|mus:103987295|mus:104000612|	103997021|103987295|104000612|	| | |
Tryptophan metabolism	KEGG PATHWAY	mus00380	1	42	0.924032	0.999896	GSMUA_Achr3G14360_001	mus:103983085|	103983085|	|	http://www.genome.jp/kegg-bin/show_pathway?mus00380/mus:103983085%09red		Fatty acid metabolism	KEGG PATHWAY	mus01212	8	95	0.919947	0.999506	GSMUA_Achr6G00720_001|GSMUA_Achr6G01210_001|GSMUA_Achr6G27590_001|GSMUA_Achr3G05890_001|GSMUA_Achr9G04590_001|GSMUA_Achr7G01470_001|GSMUA_Achr9G28630_001|GSMUA_Achr11G24740_001	mus:103986595|mus:103986750|mus:103989250|mus:103977439|mus:103996954|mus:103990924|mus:103999297|mus:103972340|	103986595|103986750|103989250|103977439|103996954|103990924|103999297|103972340|	| | | | | | | |	http://www.genome.jp/kegg-bin/show_pathway?mus01212/mus:103996954%09red/mus:103989250%09red/mus:103986595%09red/mus:103986750%09red/mus:103999297%09red/mus:103977439%09red/mus:103972340%09red/mus:103990924%09red		Phosphatidylinositol signaling system	KEGG PATHWAY	mus04070	6	84	0.913703	0.99986	GSMUA_Achr5G28270_001|GSMUA_Achr6G35120_001|GSMUA_Achr8G16230_001|GSMUA_Achr10G01510_001|GSMUA_Achr6G15990_001|GSMUA_Achr7G21640_001	mus:103986180|mus:103990074|mus:103994723|mus:103968929|mus:103987944|mus:103992479|	103986180|103990074|103994723|103968929|103987944|103992479|	| | | | | |	http://www.genome.jp/kegg-bin/show_pathway?mus04070/mus:103968929%09red/mus:103992479%09red/mus:103987944%09red/mus:103994723%09red/mus:103990074%09red/mus:103986180%09red		Glycerophospholipid metabolism	KEGG PATHWAY	mus00564	2	119	0.987859	0.999998	GSMUA_Achr7G10170_001|GSMUA_Achr8G06330_001	mus:103991304|mus:103993697|	103991304|103993697|	| |
Fatty acid degradation	KEGG PATHWAY	mus00071	1	45	0.936554	0.999896	GSMUA_Achr2G08040_001	mus:103976061|	103976061|	|	http://www.genome.jp/kegg-bin/show_pathway?mus00071/mus:103976061%09red		Protein processing in endoplasmic reticulum	KEGG PATHWAY	mus04141	31	302	0.919977	0.999506	GSMUA_Achr10G22570_001|GSMUA_Achr10G30370_001|GSMUA_Achr9G20830_001|GSMUA_Achr2G16250_001|GSMUA_Achr1G21160_001|GSMUA_Achr9G25530_001|GSMUA_Achr10G03520_001|GSMUA_Achr3G26650_001|GSMUA_Achr8G20830_001|GSMUA_Achr6G34210_001|GSMUA_Achr8G20840_001|GSMUA_Achr10G01950_001|GSMUA_AchrUn_randomG25570_001|GSMUA_Achr4G11940_001|GSMUA_Achr3G29220_001|GSMUA_Achr9G11620_001|GSMUA_Achr3G15810_001|GSMUA_Achr4G1…	mus:103968975|mus:103969635|mus:103998557|mus:103975393|mus:103991938|mus:103998937|mus:103999891|mus:103978721|mus:103995448|mus:103990156|mus:103995447|mus:103999761|mus:103975181|mus:103981236|mus:103979927|mus:103997660|mus:103978407|mus:103983265|mus:103990156|mus:103982961|mus:103999665|mus:103976976|mus:103996582|mus:103971011|mus:103993337|mus:103994990|mus:103996068|mus:103995187|mus:103…	103968975|103969635|103998557|103975393|103991938|103998937|103999891|103978721|103995448|103990156|103995447|103999761|103975181|103981236|103979927|103997660|103978407|103983265|103990156|103982961|103999665|103976976|103996582|103971011|103993337|103994990|103996068|103995187|103996397|103993328|103977954|	| | | | | | | | | | | | | | | | | | | | | | | | | | | | | | |	http://www.genome.jp/kegg-bin/show_pathway?mus04141/mus:103977954%09red/mus:103999665%09red/mus:103991938%09red/mus:103982961%09red/mus:103996397%09red/mus:103994990%09red/mus:103997660%09red/mus:103999761%09red/mus:103981236%09red/mus:103993328%09red/mus:103996582%09red/mus:103995447%09red/mus:103995448%09red/mus:103983265%09red/mus:103975181%09red/mus:103999891%09red/mus:103976976%09red/mus:103…		Ribosome biogenesis in eukaryotes	KEGG PATHWAY	mus03008	7	96	0.917681	0.99986	GSMUA_Achr7G04500_001|GSMUA_Achr3G08690_001|GSMUA_Achr11G00660_001|GSMUA_Achr1G14580_001|GSMUA_Achr10G02740_001|GSMUA_Achr6G26300_001|GSMUA_Achr6G01550_001	mus:103990645|mus:103973896|mus:103970069|mus:103985685|mus:103999826|mus:103989125|mus:103986665|	103990645|103973896|103970069|103985685|103999826|103989125|103986665|	| | | | | | |	http://www.genome.jp/kegg-bin/show_pathway?mus03008/mus:103990645%09red/mus:103986665%09red/mus:103989125%09red/mus:103973896%09red/mus:103999826%09red/mus:103985685%09red/mus:103970069%09red		Amino sugar and nucleotide sugar metabolism	KEGG PATHWAY	mus00520	4	188	0.990762	0.999998	GSMUA_Achr2G19180_001|GSMUA_Achr2G17530_001|GSMUA_Achr10G14140_001|GSMUA_Achr6G33980_001	mus:103974236|mus:103975282|mus:104000864|mus:103990176|	103974236|103975282|104000864|103990176|	| | | |
Phagosome	KEGG PATHWAY	mus04145	5	144	0.938743	0.999896	GSMUA_Achr9G05540_001|GSMUA_Achr6G16040_001|GSMUA_Achr5G04090_001|GSMUA_Achr4G15600_001|GSMUA_Achr4G30710_001	mus:103997021|mus:103987948|mus:103983890|mus:103981528|mus:103983332|	103997021|103987948|103983890|103981528|103983332|	| | | | |	http://www.genome.jp/kegg-bin/show_pathway?mus04145/mus:103997021%09red/mus:103983890%09red/mus:103983332%09red/mus:103981528%09red/mus:103987948%09red		Peroxisome	KEGG PATHWAY	mus04146	8	97	0.929243	0.999506	GSMUA_Achr7G06740_001|GSMUA_Achr4G31490_001|GSMUA_Achr11G10340_001|GSMUA_Achr6G06080_001|GSMUA_Achr8G23990_001|GSMUA_Achr6G19880_001|GSMUA_Achr4G27630_001|GSMUA_Achr10G27070_001	mus:103990434|mus:103982256|mus:103971040|mus:103987088|mus:103981077|mus:103988537|mus:103982557|mus:103969349|	103990434|103982256|103971040|103987088|103981077|103988537|103982557|103969349|	| | | | | | | |	http://www.genome.jp/kegg-bin/show_pathway?mus04146/mus:103982557%09red/mus:103990434%09red/mus:103982256%09red/mus:103971040%09red/mus:103969349%09red/mus:103988537%09red/mus:103981077%09red/mus:103987088%09red		SNARE interactions in vesicular transport	KEGG PATHWAY	mus04130	3	52	0.933008	0.99986	GSMUA_AchrUn_randomG08780_001|GSMUA_Achr7G08550_001|GSMUA_Achr5G04090_001	mus:103973502|mus:103990278|mus:103983890|	103973502|103990278|103983890|	| | |	http://www.genome.jp/kegg-bin/show_pathway?mus04130/mus:103983890%09red/mus:103973502%09red/mus:103990278%09red		Purine metabolism	KEGG PATHWAY	mus00230	4	193	0.992424	0.999998	GSMUA_Achr10G07230_001|GSMUA_Achr8G01620_001|GSMUA_Achr1G14080_001|GSMUA_Achr6G25030_001	mus:104000488|mus:103994393|mus:103986179|mus:103989032|	104000488|103994393|103986179|103989032|	| | | |
Pentose phosphate pathway	KEGG PATHWAY	mus00030	2	74	0.940281	0.999896	GSMUA_Achr3G12000_001|GSMUA_Achr1G17000_001	mus:103977957|mus:103983641|	103977957|103983641|	| |	http://www.genome.jp/kegg-bin/show_pathway?mus00030/mus:103977957%09red/mus:103983641%09red		Other types of O-glycan biosynthesis	KEGG PATHWAY	mus00514	1	21	0.933004	0.999506	GSMUA_Achr4G11970_001	mus:103981238|	103981238|	|	http://www.genome.jp/kegg-bin/show_pathway?mus00514/mus:103981238%09red		Phagosome	KEGG PATHWAY	mus04145	11	144	0.934507	0.99986	GSMUA_Achr11G14980_001|GSMUA_Achr5G04090_001|GSMUA_Achr4G30710_001|GSMUA_Achr3G22410_001|GSMUA_Achr5G14830_001|GSMUA_Achr8G19790_001|GSMUA_Achr10G27160_001|GSMUA_Achr2G01410_001|GSMUA_Achr9G05540_001|GSMUA_Achr5G10010_001|GSMUA_Achr4G15600_001	mus:103971503|mus:103983890|mus:103983332|mus:103993546|mus:103984973|mus:103995053|mus:103969358|mus:103969133|mus:103997021|mus:103984674|mus:103981528|	103971503|103983890|103983332|103993546|103984973|103995053|103969358|103969133|103997021|103984674|103981528|	| | | | | | | | | | |	http://www.genome.jp/kegg-bin/show_pathway?mus04145/mus:103984973%09red/mus:103981528%09red/mus:103993546%09red/mus:103995053%09red/mus:103997021%09red/mus:103983890%09red/mus:103983332%09red/mus:103984674%09red/mus:103969133%09red/mus:103969358%09red/mus:103971503%09red		Ribosome biogenesis in eukaryotes	KEGG PATHWAY	mus03008	1	96	0.994275	0.999998	GSMUA_Achr11G09560_001	mus:103970797|	103970797|	|
Nucleotide excision repair	KEGG PATHWAY	mus03420	2	76	0.945897	0.999896	GSMUA_Achr11G22370_001|GSMUA_Achr3G02880_001	mus:103972121|mus:103977078|	103972121|103977078|	| |	http://www.genome.jp/kegg-bin/show_pathway?mus03420/mus:103977078%09red/mus:103972121%09red		Base excision repair	KEGG PATHWAY	mus03410	3	46	0.933307	0.999506	GSMUA_Achr11G22370_001|GSMUA_Achr3G02880_001|GSMUA_Achr6G14710_001	mus:103972121|mus:103977078|mus:103987832|	103972121|103977078|103987832|	| | |	http://www.genome.jp/kegg-bin/show_pathway?mus03410/mus:103977078%09red/mus:103987832%09red/mus:103972121%09red		RNA degradation	KEGG PATHWAY	mus03018	11	145	0.937685	0.99986	GSMUA_Achr4G08240_001|GSMUA_Achr6G19450_001|GSMUA_Achr9G19760_001|GSMUA_Achr4G19830_001|GSMUA_AchrUn_randomG19510_001|GSMUA_Achr1G08270_001|GSMUA_Achr10G30350_001|GSMUA_Achr9G29700_001|GSMUA_Achr10G08040_001|GSMUA_Achr11G06640_001|GSMUA_Achr6G36350_001	mus:103980923|mus:103988504|mus:103998441|mus:103983230|mus:103974515|mus:103978811|mus:103969633|mus:103999385|mus:104000426|mus:103970563|mus:103989962|	103980923|103988504|103998441|103983230|103974515|103978811|103969633|103999385|104000426|103970563|103989962|	| | | | | | | | | | |	http://www.genome.jp/kegg-bin/show_pathway?mus03018/mus:103989962%09red/mus:104000426%09red/mus:103980923%09red/mus:103998441%09red/mus:103983230%09red/mus:103969633%09red/mus:103978811%09red/mus:103974515%09red/mus:103999385%09red/mus:103970563%09red/mus:103988504%09red		mRNA surveillance pathway	KEGG PATHWAY	mus03015	3	173	0.995215	0.999998	GSMUA_Achr8G15360_001|GSMUA_Achr11G05940_001|GSMUA_Achr8G09860_001	mus:103994645|mus:103970506|mus:103993398|	103994645|103970506|103993398|	| | |
N-Glycan biosynthesis	KEGG PATHWAY	mus00510	1	51	0.955752	0.999896	GSMUA_Achr9G07530_001	mus:103997178|	103997178|	|	http://www.genome.jp/kegg-bin/show_pathway?mus00510/mus:103997178%09red		Homologous recombination	KEGG PATHWAY	mus03440	4	58	0.938244	0.999506	GSMUA_Achr11G22370_001|GSMUA_Achr4G30530_001|GSMUA_Achr3G02880_001|GSMUA_Achr6G14710_001	mus:103972121|mus:103982327|mus:103977078|mus:103987832|	103972121|103982327|103977078|103987832|	| | | |	http://www.genome.jp/kegg-bin/show_pathway?mus03440/mus:103977078%09red/mus:103987832%09red/mus:103972121%09red/mus:103982327%09red		Fatty acid elongation	KEGG PATHWAY	mus00062	2	40	0.940264	0.99986	GSMUA_Achr4G02980_001|GSMUA_Achr2G08980_001	mus:103980206|mus:103975983|	103980206|103975983|	| |	http://www.genome.jp/kegg-bin/show_pathway?mus00062/mus:103975983%09red/mus:103980206%09red		Oxidative phosphorylation	KEGG PATHWAY	mus00190	3	183	0.996907	0.999998	GSMUA_Achr10G13550_001|GSMUA_Achr10G30810_001|GSMUA_Achr7G05470_001	mus:104000918|mus:103969684|mus:103990544|	104000918|103969684|103990544|	| | |
Fatty acid biosynthesis	KEGG PATHWAY	mus00061	1	54	0.96305	0.999896	GSMUA_Achr3G05890_001	mus:103977439|	103977439|	|	http://www.genome.jp/kegg-bin/show_pathway?mus00061/mus:103977439%09red		Glycerophospholipid metabolism	KEGG PATHWAY	mus00564	10	119	0.939404	0.999506	GSMUA_Achr8G19590_001|GSMUA_Achr2G18170_001|GSMUA_Achr6G34050_001|GSMUA_Achr9G16530_001|GSMUA_Achr2G09770_001|GSMUA_Achr4G27390_001|GSMUA_Achr1G08740_001|GSMUA_Achr3G14540_001|GSMUA_Achr7G10170_001|GSMUA_Achr8G06330_001	mus:103995036|mus:103975225|mus:103990170|mus:103998083|mus:103975921|mus:103982577|mus:103978439|mus:103978287|mus:103991304|mus:103993697|	103995036|103975225|103990170|103998083|103975921|103982577|103978439|103978287|103991304|103993697|	| | | | | | | | | |	http://www.genome.jp/kegg-bin/show_pathway?mus00564/mus:103990170%09red/mus:103991304%09red/mus:103982577%09red/mus:103975921%09red/mus:103975225%09red/mus:103978287%09red/mus:103995036%09red/mus:103993697%09red/mus:103978439%09red/mus:103998083%09red		Regulation of autophagy	KEGG PATHWAY	mus04140	3	54	0.942769	0.99986	GSMUA_Achr1G07230_001|GSMUA_Achr4G14130_001|GSMUA_Achr5G02890_001	mus:103973543|mus:103981405|mus:103983788|	103973543|103981405|103983788|	| | |	http://www.genome.jp/kegg-bin/show_pathway?mus04140/mus:103981405%09red/mus:103973543%09red/mus:103983788%09red		Plant hormone signal transduction	KEGG PATHWAY	mus04075	12	453	0.998212	0.999998	GSMUA_Achr6G07390_001|GSMUA_Achr9G14370_001|GSMUA_Achr6G31050_001|GSMUA_Achr6G31030_001|GSMUA_Achr5G05690_001|GSMUA_Achr4G16980_001|GSMUA_Achr7G26840_001|GSMUA_Achr5G24570_001|GSMUA_Achr1G08850_001|GSMUA_Achr6G30550_001|GSMUA_Achr9G15630_001|GSMUA_Achr3G05920_001	mus:103987208|mus:103997923|mus:103989541|mus:103989538|mus:103984034|mus:103981825|mus:103992938|mus:103985989|mus:103978320|mus:103989498|mus:103998019|mus:103977441|	103987208|103997923|103989541|103989538|103984034|103981825|103992938|103985989|103978320|103989498|103998019|103977441|	| | | | | | | | | | | |
mRNA surveillance pathway	KEGG PATHWAY	mus03015	5	173	0.979923	0.999896	GSMUA_Achr8G30330_001|GSMUA_Achr11G06640_001|GSMUA_Achr7G10840_001|GSMUA_Achr9G03810_001|GSMUA_Achr8G16010_001	mus:103995855|mus:103970563|mus:103991353|mus:103996894|mus:103994703|	103995855|103970563|103991353|103996894|103994703|	| | | | |	http://www.genome.jp/kegg-bin/show_pathway?mus03015/mus:103995855%09red/mus:103991353%09red/mus:103996894%09red/mus:103970563%09red/mus:103994703%09red		N-Glycan biosynthesis	KEGG PATHWAY	mus00510	3	51	0.95739	0.999506	GSMUA_Achr10G03600_001|GSMUA_Achr9G07530_001|GSMUA_Achr6G11120_001	mus:103999918|mus:103997178|mus:103987521|	103999918|103997178|103987521|	| | |	http://www.genome.jp/kegg-bin/show_pathway?mus00510/mus:103999918%09red/mus:103987521%09red/mus:103997178%09red		Plant hormone signal transduction	KEGG PATHWAY	mus04075	41	453	0.946598	0.99986	GSMUA_Achr6G16090_001|GSMUA_Achr2G13240_001|GSMUA_Achr11G09290_001|GSMUA_Achr3G32010_001|GSMUA_Achr3G02140_001|GSMUA_Achr3G10270_001|GSMUA_Achr9G10690_001|GSMUA_Achr9G15630_001|GSMUA_AchrUn_randomG03520_001|GSMUA_Achr11G18040_001|GSMUA_Achr11G22440_001|GSMUA_Achr3G31350_001|GSMUA_Achr11G14590_001|GSMUA_Achr6G33770_001|GSMUA_AchrUn_randomG12610_001|GSMUA_Achr6G30080_001|GSMUA_Achr4G16980_001|GSMUA…	mus:103987951|mus:103975648|mus:103970778|mus:103980034|mus:103977146|mus:103977817|mus:103997573|mus:103998019|mus:103973039|mus:103983723|mus:103972129|mus:103979742|mus:103971389|mus:103990196|mus:103973839|mus:103989861|mus:103981825|mus:103973792|mus:103982311|mus:103972922|mus:103987192|mus:103990205|mus:103972093|mus:103978748|mus:103984116|mus:103991752|mus:103999288|mus:103998583|mus:103…	103987951|103975648|103970778|103980034|103977146|103977817|103997573|103998019|103973039|103983723|103972129|103979742|103971389|103990196|103973839|103989861|103981825|103973792|103982311|103972922|103987192|103990205|103972093|103978748|103984116|103991752|103999288|103998583|103970203|103984053|103993737|103993576|103969647|103968703|103982866|104000289|103988648|103980225|103970214|103975649…	| | | | | | | | | | | | | | | | | | | | | | | | | | | | | | | | | | | | | | | | |	http://www.genome.jp/kegg-bin/show_pathway?mus04075/mus:103971389%09red/mus:103984116%09red/mus:103980225%09red/mus:103969647%09red/mus:103977817%09red/mus:103972093%09red/mus:103993576%09red/mus:103982311%09red/mus:103990205%09red/mus:103986120%09red/mus:103982866%09red/mus:103993737%09red/mus:103970778%09red/mus:103989861%09red/mus:103987951%09red/mus:103977146%09red/mus:103972922%09red/mus:103…		RNA transport	KEGG PATHWAY	mus03013	1	214	0.99999	0.999998	GSMUA_AchrUn_randomG25710_001	mus:103975208|	103975208|	|
Inositol phosphate metabolism	KEGG PATHWAY	mus00562	1	70	0.98588	0.999896	GSMUA_Achr5G28270_001	mus:103986180|	103986180|	|	http://www.genome.jp/kegg-bin/show_pathway?mus00562/mus:103986180%09red		Spliceosome	KEGG PATHWAY	mus03040	21	229	0.957825	0.999506	GSMUA_Achr8G20830_001|GSMUA_Achr6G34210_001|GSMUA_Achr11G02600_001|GSMUA_Achr8G20840_001|GSMUA_Achr8G16010_001|GSMUA_Achr5G10480_001|GSMUA_Achr1G15210_001|GSMUA_Achr1G01920_001|GSMUA_Achr11G02610_001|GSMUA_Achr8G01340_001|GSMUA_Achr2G16250_001|GSMUA_Achr11G20770_001|GSMUA_Achr10G13370_001|GSMUA_AchrUn_randomG21870_001|GSMUA_Achr1G06160_001|GSMUA_Achr3G12360_001|GSMUA_Achr9G21660_001|GSMUA_Achr5G1…	mus:103995448|mus:103990156|mus:103970240|mus:103995447|mus:103994703|mus:103984635|mus:103985172|mus:103994492|mus:103970240|mus:103994116|mus:103975393|mus:103971985|mus:104000931|mus:103974744|mus:103996287|mus:103977984|mus:103998621|mus:103985115|mus:103983626|mus:103990156|mus:103999665|	103995448|103990156|103970240|103995447|103994703|103984635|103985172|103994492|103970240|103994116|103975393|103971985|104000931|103974744|103996287|103977984|103998621|103985115|103983626|103990156|103999665|	| | | | | | | | | | | | | | | | | | | | |	http://www.genome.jp/kegg-bin/show_pathway?mus03040/mus:103977984%09red/mus:104000931%09red/mus:103999665%09red/mus:103985115%09red/mus:103994116%09red/mus:103974744%09red/mus:103975393%09red/mus:103985172%09red/mus:103970240%09red/mus:103983626%09red/mus:103984635%09red/mus:103971985%09red/mus:103996287%09red/mus:103995447%09red/mus:103995448%09red/mus:103990156%09red/mus:103998621%09red/mus:103…		Glycine, serine and threonine metabolism	KEGG PATHWAY	mus00260	6	92	0.947323	0.99986	GSMUA_AchrUn_randomG16320_001|GSMUA_Achr3G23560_001|GSMUA_Achr5G15120_001|GSMUA_Achr1G14430_001|GSMUA_Achr2G02040_001|GSMUA_Achr1G19790_001	mus:103974216|mus:103979008|mus:103985092|mus:103985799|mus:103969606|mus:103993259|	103974216|103979008|103985092|103985799|103969606|103993259|	| | | | | |	http://www.genome.jp/kegg-bin/show_pathway?mus00260/mus:103993259%09red/mus:103985092%09red/mus:103979008%09red/mus:103969606%09red/mus:103974216%09red/mus:103985799%09red		Ribosome	KEGG PATHWAY	mus03010	6	453	0.999998	0.999998	GSMUA_Achr8G01550_001|GSMUA_Achr10G07430_001|GSMUA_Achr11G15730_001|GSMUA_Achr5G08700_001|GSMUA_Achr10G24550_001|GSMUA_Achr1G21900_001	mus:103994095|mus:104000473|mus:103971559|mus:103984280|mus:103969127|mus:103991160|	103994095|104000473|103971559|103984280|103969127|103991160|	| | | | | |
Protein processing in endoplasmic reticulum	KEGG PATHWAY	mus04141	10	302	0.988353	0.999896	GSMUA_Achr3G26650_001|GSMUA_Achr9G22700_001|GSMUA_Achr1G21160_001|GSMUA_AchrUn_randomG25570_001|GSMUA_Achr10G01950_001|GSMUA_Achr11G24000_001|GSMUA_Achr9G11620_001|GSMUA_Achr7G17770_001|GSMUA_Achr10G01120_001|GSMUA_Achr3G00260_001	mus:103978721|mus:103998704|mus:103991938|mus:103975181|mus:103999761|mus:103972269|mus:103997660|mus:103992106|mus:103999687|mus:103990641|	103978721|103998704|103991938|103975181|103999761|103972269|103997660|103992106|103999687|103990641|	| | | | | | | | | |	http://www.genome.jp/kegg-bin/show_pathway?mus04141/mus:103992106%09red/mus:103990641%09red/mus:103978721%09red/mus:103975181%09red/mus:103999687%09red/mus:103972269%09red/mus:103997660%09red/mus:103999761%09red/mus:103998704%09red/mus:103991938%09red		Endocytosis	KEGG PATHWAY	mus04144	19	214	0.964224	0.999506	GSMUA_Achr8G20830_001|GSMUA_Achr4G21720_001|GSMUA_Achr8G20840_001|GSMUA_Achr9G19810_001|GSMUA_Achr5G07760_001|GSMUA_Achr5G14240_001|GSMUA_Achr4G06330_001|GSMUA_Achr6G34210_001|GSMUA_Achr2G16250_001|GSMUA_Achr6G34200_001|GSMUA_Achr1G09020_001|GSMUA_Achr2G06790_001|GSMUA_Achr3G01690_001|GSMUA_Achr11G20160_001|GSMUA_Achr9G16530_001|GSMUA_Achr9G05540_001|GSMUA_Achr7G10170_001|GSMUA_Achr9G05610_001|GS…	mus:103995448|mus:103983056|mus:103995447|mus:103998458|mus:103984206|mus:103984922|mus:103980756|mus:103990156|mus:103975393|mus:103990156|mus:103978186|mus:103976158|mus:103977185|mus:103971932|mus:103998083|mus:103997021|mus:103991304|mus:103989608|mus:103999665|	103995448|103983056|103995447|103998458|103984206|103984922|103980756|103990156|103975393|103990156|103978186|103976158|103977185|103971932|103998083|103997021|103991304|103989608|103999665|	| | | | | | | | | | | | | | | | | | |	http://www.genome.jp/kegg-bin/show_pathway?mus04144/mus:103983056%09red/mus:103999665%09red/mus:103998458%09red/mus:103997021%09red/mus:103971932%09red/mus:103991304%09red/mus:103975393%09red/mus:103995447%09red/mus:103984922%09red/mus:103980756%09red/mus:103989608%09red/mus:103995448%09red/mus:103977185%09red/mus:103990156%09red/mus:103978186%09red/mus:103976158%09red/mus:103998083%09red/mus:103…		RNA transport	KEGG PATHWAY	mus03013	17	214	0.951119	0.99986	GSMUA_Achr7G20120_001|GSMUA_Achr4G05990_001|GSMUA_Achr8G02310_001|GSMUA_Achr8G16010_001|GSMUA_Achr9G14500_001|GSMUA_AchrUn_randomG11250_001|GSMUA_Achr5G07670_001|GSMUA_Achr1G14580_001|GSMUA_Achr11G23120_001|GSMUA_Achr6G17000_001|GSMUA_AchrUn_randomG11260_001|GSMUA_Achr9G06810_001|GSMUA_Achr7G24390_001|GSMUA_Achr4G08600_001|GSMUA_Achr11G06640_001|GSMUA_Achr6G01550_001|GSMUA_Achr10G00250_001	mus:103992360|mus:103981295|mus:103994039|mus:103994703|mus:103997930|mus:103973724|mus:103984394|mus:103985685|mus:103972184|mus:103988024|mus:103973724|mus:103997123|mus:103992725|mus:103980953|mus:103970563|mus:103986665|mus:103999607|	103992360|103981295|103994039|103994703|103997930|103973724|103984394|103985685|103972184|103988024|103973724|103997123|103992725|103980953|103970563|103986665|103999607|	| | | | | | | | | | | | | | | | |	http://www.genome.jp/kegg-bin/show_pathway?mus03013/mus:103980953%09red/mus:103984394%09red/mus:103986665%09red/mus:103992725%09red/mus:103981295%09red/mus:103997123%09red/mus:103999607%09red/mus:103988024%09red/mus:103973724%09red/mus:103997930%09red/mus:103994039%09red/mus:103985685%09red/mus:103970563%09red/mus:103992360%09red/mus:103994703%09red/mus:103972184%09red
RNA degradation	KEGG PATHWAY	mus03018	3	145	0.992882	0.999896	GSMUA_Achr6G19450_001|GSMUA_Achr11G06640_001|GSMUA_Achr9G29700_001	mus:103988504|mus:103970563|mus:103999385|	103988504|103970563|103999385|	| | |	http://www.genome.jp/kegg-bin/show_pathway?mus03018/mus:103999385%09red/mus:103970563%09red/mus:103988504%09red		2-Oxocarboxylic acid metabolism	KEGG PATHWAY	mus01210	3	58	0.977723	0.999506	GSMUA_Achr6G21410_001|GSMUA_Achr3G15170_001|GSMUA_Achr11G01170_001	mus:103988693|mus:103978344|mus:103970120|	103988693|103978344|103970120|	| | |	http://www.genome.jp/kegg-bin/show_pathway?mus01210/mus:103988693%09red/mus:103978344%09red/mus:103970120%09red		Purine metabolism	KEGG PATHWAY	mus00230	15	193	0.95136	0.99986	GSMUA_Achr4G24100_001|GSMUA_Achr1G15270_001|GSMUA_Achr10G15400_001|GSMUA_AchrUn_randomG14310_001|GSMUA_Achr6G15650_001|GSMUA_Achr3G22570_001|GSMUA_Achr2G18510_001|GSMUA_Achr1G14890_001|GSMUA_Achr2G20210_001|GSMUA_Achr1G26120_001|GSMUA_Achr11G22370_001|GSMUA_Achr9G08410_001|GSMUA_Achr5G13910_001|GSMUA_Achr3G02880_001|GSMUA_Achr1G17890_001	mus:103982847|mus:103978261|mus:104001044|mus:103973985|mus:103987917|mus:103979093|mus:103974844|mus:103985434|mus:103976509|mus:103998529|mus:103972121|mus:103997454|mus:103984895|mus:103977078|mus:103982761|	103982847|103978261|104001044|103973985|103987917|103979093|103974844|103985434|103976509|103998529|103972121|103997454|103984895|103977078|103982761|	| | | | | | | | | | | | | | |	http://www.genome.jp/kegg-bin/show_pathway?mus00230/mus:103977078%09red/mus:103976509%09red/mus:103972121%09red/mus:103987917%09red/mus:103982761%09red/mus:103974844%09red/mus:103973985%09red/mus:104001044%09red/mus:103984895%09red/mus:103997454%09red/mus:103985434%09red/mus:103998529%09red/mus:103979093%09red/mus:103978261%09red/mus:103982847%09red		--------------------
Phosphatidylinositol signaling system	KEGG PATHWAY	mus04070	1	84	0.993921	0.999896	GSMUA_Achr5G28270_001	mus:103986180|	103986180|	|	http://www.genome.jp/kegg-bin/show_pathway?mus04070/mus:103986180%09red		Basal transcription factors	KEGG PATHWAY	mus03022	3	58	0.977723	0.999506	GSMUA_Achr7G26980_001|GSMUA_Achr1G19110_001|GSMUA_Achr9G22410_001	mus:103993057|mus:103993745|mus:103998967|	103993057|103993745|103998967|	| | |	http://www.genome.jp/kegg-bin/show_pathway?mus03022/mus:103998967%09red/mus:103993745%09red/mus:103993057%09red		One carbon pool by folate	KEGG PATHWAY	mus00670	1	27	0.952869	0.99986	GSMUA_Achr7G21790_001	mus:103992491|	103992491|	|	http://www.genome.jp/kegg-bin/show_pathway?mus00670/mus:103992491%09red
Plant hormone signal transduction	KEGG PATHWAY	mus04075	15	453	0.997	0.999896	GSMUA_Achr11G18040_001|GSMUA_Achr6G16090_001|GSMUA_Achr6G33710_001|GSMUA_Achr9G14370_001|GSMUA_Achr11G22020_001|GSMUA_Achr7G15650_001|GSMUA_Achr4G02750_001|GSMUA_AchrUn_randomG07310_001|GSMUA_Achr6G33770_001|GSMUA_AchrUn_randomG12610_001|GSMUA_Achr7G00150_001|GSMUA_Achr10G00270_001|GSMUA_Achr4G30680_001|GSMUA_Achr4G08460_001|GSMUA_Achr4G16980_001	mus:103983723|mus:103987951|mus:103990205|mus:103997923|mus:103972093|mus:103991752|mus:103980225|mus:103973353|mus:103990196|mus:103973839|mus:103991034|mus:103999610|mus:103982311|mus:103980944|mus:103981825|	103983723|103987951|103990205|103997923|103972093|103991752|103980225|103973353|103990196|103973839|103991034|103999610|103982311|103980944|103981825|	| | | | | | | | | | | | | | |	http://www.genome.jp/kegg-bin/show_pathway?mus04075/mus:103999610%09red/mus:103973353%09red/mus:103980944%09red/mus:103981825%09red/mus:103973839%09red/mus:103987951%09red/mus:103990196%09red/mus:103983723%09red/mus:103982311%09red/mus:103972093%09red/mus:103980225%09red/mus:103991752%09red/mus:103991034%09red/mus:103990205%09red/mus:103997923%09red		DNA replication	KEGG PATHWAY	mus03030	3	62	0.984768	0.999506	GSMUA_Achr11G22370_001|GSMUA_Achr3G02880_001|GSMUA_Achr6G14710_001	mus:103972121|mus:103977078|mus:103987832|	103972121|103977078|103987832|	| | |	http://www.genome.jp/kegg-bin/show_pathway?mus03030/mus:103977078%09red/mus:103987832%09red/mus:103972121%09red		Homologous recombination	KEGG PATHWAY	mus03440	3	58	0.958454	0.99986	GSMUA_Achr11G22370_001|GSMUA_Achr3G03210_001|GSMUA_Achr3G02880_001	mus:103972121|mus:103977048|mus:103977078|	103972121|103977048|103977078|	| | |	http://www.genome.jp/kegg-bin/show_pathway?mus03440/mus:103977078%09red/mus:103977048%09red/mus:103972121%09red		#Term	Database	ID	Input number	Background number	P-Value	Corrected P-Value	Input	KO	Entrez_ID	KO_name
Ribosome biogenesis in eukaryotes	KEGG PATHWAY	mus03008	1	96	0.99705	0.999896	GSMUA_Achr6G01550_001	mus:103986665|	103986665|	|	http://www.genome.jp/kegg-bin/show_pathway?mus03008/mus:103986665%09red		Terpenoid backbone biosynthesis	KEGG PATHWAY	mus00900	3	63	0.986163	0.999506	GSMUA_Achr6G27110_001|GSMUA_Achr10G01400_001|GSMUA_Achr5G06240_001	mus:103989203|mus:103999741|mus:103984370|	103989203|103999741|103984370|	| | |	http://www.genome.jp/kegg-bin/show_pathway?mus00900/mus:103989203%09red/mus:103984370%09red/mus:103999741%09red		Basal transcription factors	KEGG PATHWAY	mus03022	3	58	0.958454	0.99986	GSMUA_Achr3G28150_001|GSMUA_Achr9G22410_001|GSMUA_Achr11G16990_001	mus:103979995|mus:103998967|mus:103971675|	103979995|103998967|103971675|	| | |	http://www.genome.jp/kegg-bin/show_pathway?mus03022/mus:103979995%09red/mus:103971675%09red/mus:103998967%09red
Spliceosome	KEGG PATHWAY	mus03040	5	229	0.998153	0.999896	GSMUA_Achr9G07090_001|GSMUA_Achr1G01920_001|GSMUA_Achr8G16010_001|GSMUA_AchrUn_randomG06410_001|GSMUA_Achr5G15860_001	mus:103997144|mus:103994492|mus:103994703|mus:103973283|mus:103985115|	103997144|103994492|103994703|103973283|103985115|	| | | | |	http://www.genome.jp/kegg-bin/show_pathway?mus03040/mus:103973283%09red/mus:103985115%09red/mus:103997144%09red/mus:103994703%09red/mus:103994492%09red		Protein export	KEGG PATHWAY	mus03060	3	67	0.990609	0.999506	GSMUA_Achr7G08210_001|GSMUA_Achr6G24200_001|GSMUA_Achr4G11940_001	mus:103990314|mus:103988983|mus:103981236|	103990314|103988983|103981236|	| | |	http://www.genome.jp/kegg-bin/show_pathway?mus03060/mus:103981236%09red/mus:103990314%09red/mus:103988983%09red		Base excision repair	KEGG PATHWAY	mus03410	2	46	0.965319	0.99986	GSMUA_Achr11G22370_001|GSMUA_Achr3G02880_001	mus:103972121|mus:103977078|	103972121|103977078|	| |	http://www.genome.jp/kegg-bin/show_pathway?mus03410/mus:103977078%09red/mus:103972121%09red		--------------------
Pyrimidine metabolism	KEGG PATHWAY	mus00240	2	142	0.998276	0.999896	GSMUA_Achr11G22370_001|GSMUA_Achr3G02880_001	mus:103972121|mus:103977078|	103972121|103977078|	| |	http://www.genome.jp/kegg-bin/show_pathway?mus00240/mus:103977078%09red/mus:103972121%09red		Ubiquitin mediated proteolysis	KEGG PATHWAY	mus04120	14	193	0.992409	0.999506	GSMUA_Achr3G26650_001|GSMUA_Achr10G10550_001|GSMUA_Achr3G20130_001|GSMUA_Achr3G05370_001|GSMUA_Achr8G10580_001|GSMUA_Achr7G07410_001|GSMUA_Achr8G27940_001|GSMUA_Achr7G07400_001|GSMUA_Achr3G11950_001|GSMUA_Achr2G16860_001|GSMUA_Achr3G15810_001|GSMUA_Achr8G12910_001|GSMUA_Achr4G19400_001|GSMUA_Achr2G09260_001	mus:103978721|mus:104000225|mus:103979318|mus:103976866|mus:103993328|mus:103990379|mus:103996068|mus:103990379|mus:103977954|mus:103975338|mus:103978407|mus:103993131|mus:103983265|mus:103975958|	103978721|104000225|103979318|103976866|103993328|103990379|103996068|103990379|103977954|103975338|103978407|103993131|103983265|103975958|	| | | | | | | | | | | | | |	http://www.genome.jp/kegg-bin/show_pathway?mus04120/mus:103979318%09red/mus:103996068%09red/mus:103993131%09red/mus:103978721%09red/mus:103993328%09red/mus:103978407%09red/mus:103975958%09red/mus:103976866%09red/mus:103975338%09red/mus:103977954%09red/mus:104000225%09red/mus:103990379%09red/mus:103983265%09red		DNA replication	KEGG PATHWAY	mus03030	3	62	0.970035	0.99986	GSMUA_Achr11G22370_001|GSMUA_Achr3G03210_001|GSMUA_Achr3G02880_001	mus:103972121|mus:103977048|mus:103977078|	103972121|103977048|103977078|	| | |	http://www.genome.jp/kegg-bin/show_pathway?mus03030/mus:103977078%09red/mus:103977048%09red/mus:103972121%09red
Endocytosis	KEGG PATHWAY	mus04144	4	214	0.998979	0.999896	GSMUA_Achr9G05540_001|GSMUA_Achr4G06330_001|GSMUA_AchrUn_randomG07260_001|GSMUA_Achr7G23470_001	mus:103997021|mus:103980756|mus:103973351|mus:103992637|	103997021|103980756|103973351|103992637|	| | | |	http://www.genome.jp/kegg-bin/show_pathway?mus04144/mus:103997021%09red/mus:103992637%09red/mus:103973351%09red/mus:103980756%09red		Purine metabolism	KEGG PATHWAY	mus00230	14	193	0.992409	0.999506	GSMUA_Achr7G16730_001|GSMUA_Achr1G15270_001|GSMUA_Achr11G24770_001|GSMUA_Achr6G25030_001|GSMUA_Achr7G03610_001|GSMUA_AchrUn_randomG14310_001|GSMUA_Achr4G28890_001|GSMUA_Achr11G22370_001|GSMUA_Achr8G15010_001|GSMUA_AchrUn_randomG06690_001|GSMUA_Achr6G13430_001|GSMUA_Achr6G14710_001|GSMUA_Achr1G24790_001|GSMUA_Achr3G02880_001	mus:103992010|mus:103978261|mus:103972344|mus:103989032|mus:103990728|mus:103973985|mus:103982456|mus:103972121|mus:103994607|mus:103973301|mus:103987726|mus:103987832|mus:103996868|mus:103977078|	103992010|103978261|103972344|103989032|103990728|103973985|103982456|103972121|103994607|103973301|103987726|103987832|103996868|103977078|	| | | | | | | | | | | | | |	http://www.genome.jp/kegg-bin/show_pathway?mus00230/mus:103977078%09red/mus:103973301%09red/mus:103972121%09red/mus:103994607%09red/mus:103982456%09red/mus:103973985%09red/mus:103996868%09red/mus:103987726%09red/mus:103989032%09red/mus:103972344%09red/mus:103990728%09red/mus:103987832%09red/mus:103992010%09red/mus:103978261%09red		Steroid biosynthesis	KEGG PATHWAY	mus00100	2	48	0.971146	0.99986	GSMUA_Achr3G22830_001|GSMUA_Achr10G26550_001	mus:103979067|mus:103969297|	103979067|103969297|	| |	http://www.genome.jp/kegg-bin/show_pathway?mus00100/mus:103969297%09red/mus:103979067%09red		#Term	Database	ID	Input number	Background number	P-Value	Corrected P-Value	Input	KO	Entrez_ID	KO_name
Ubiquitin mediated proteolysis	KEGG PATHWAY	mus04120	3	193	0.999349	0.999896	GSMUA_Achr3G26650_001|GSMUA_Achr10G01120_001|GSMUA_Achr11G24000_001	mus:103978721|mus:103999687|mus:103972269|	103978721|103999687|103972269|	| | |	http://www.genome.jp/kegg-bin/show_pathway?mus04120/mus:103978721%09red/mus:103999687%09red/mus:103972269%09red		RNA transport	KEGG PATHWAY	mus03013	16	214	0.992713	0.999506	GSMUA_Achr4G00840_001|GSMUA_Achr8G16010_001|GSMUA_Achr5G25240_001|GSMUA_Achr6G02020_001|GSMUA_Achr5G07670_001|GSMUA_Achr6G01750_001|GSMUA_Achr11G23120_001|GSMUA_Achr4G19310_001|GSMUA_Achr10G30450_001|GSMUA_Achr7G24390_001|GSMUA_Achr4G08600_001|GSMUA_Achr8G07330_001|GSMUA_Achr11G06640_001|GSMUA_Achr3G05370_001|GSMUA_Achr6G01550_001|GSMUA_Achr10G00250_001	mus:103980540|mus:103994703|mus:103986444|mus:103986704|mus:103984394|mus:103986683|mus:103972184|mus:103983273|mus:103969643|mus:103992725|mus:103980953|mus:103993604|mus:103970563|mus:103976866|mus:103986665|mus:103999607|	103980540|103994703|103986444|103986704|103984394|103986683|103972184|103983273|103969643|103992725|103980953|103993604|103970563|103976866|103986665|103999607|	| | | | | | | | | | | | | | | |	http://www.genome.jp/kegg-bin/show_pathway?mus03013/mus:103980540%09red/mus:103993604%09red/mus:103980953%09red/mus:103984394%09red/mus:103986665%09red/mus:103986704%09red/mus:103986444%09red/mus:103992725%09red/mus:103969643%09red/mus:103999607%09red/mus:103976866%09red/mus:103986683%09red/mus:103983273%09red/mus:103970563%09red/mus:103994703%09red/mus:103972184%09red		Nucleotide excision repair	KEGG PATHWAY	mus03420	4	76	0.9713	0.99986	GSMUA_Achr11G22370_001|GSMUA_Achr3G03210_001|GSMUA_Achr11G16990_001|GSMUA_Achr3G02880_001	mus:103972121|mus:103977048|mus:103971675|mus:103977078|	103972121|103977048|103971675|103977078|	| | | |	http://www.genome.jp/kegg-bin/show_pathway?mus03420/mus:103977078%09red/mus:103977048%09red/mus:103972121%09red/mus:103971675%09red
Purine metabolism	KEGG PATHWAY	mus00230	2	193	0.999896	0.999896	GSMUA_Achr11G22370_001|GSMUA_Achr3G02880_001	mus:103972121|mus:103977078|	103972121|103977078|	| |	http://www.genome.jp/kegg-bin/show_pathway?mus00230/mus:103977078%09red/mus:103972121%09red		mRNA surveillance pathway	KEGG PATHWAY	mus03015	12	173	0.99276	0.999506	GSMUA_Achr6G34510_001|GSMUA_Achr8G30330_001|GSMUA_Achr7G10840_001|GSMUA_Achr4G00840_001|GSMUA_Achr1G10970_001|GSMUA_Achr6G15580_001|GSMUA_Achr4G19310_001|GSMUA_Achr11G05940_001|GSMUA_Achr8G16010_001|GSMUA_Achr8G15360_001|GSMUA_Achr9G11070_001|GSMUA_Achr11G06640_001	mus:103990133|mus:103995855|mus:103991353|mus:103980540|mus:103988946|mus:103987912|mus:103983273|mus:103970506|mus:103994703|mus:103994645|mus:103997602|mus:103970563|	103990133|103995855|103991353|103980540|103988946|103987912|103983273|103970506|103994703|103994645|103997602|103970563|	| | | | | | | | | | | |	http://www.genome.jp/kegg-bin/show_pathway?mus03015/mus:103991353%09red/mus:103995855%09red/mus:103980540%09red/mus:103988946%09red/mus:103970506%09red/mus:103994645%09red/mus:103997602%09red/mus:103983273%09red/mus:103990133%09red/mus:103987912%09red/mus:103970563%09red/mus:103994703%09red		Pyrimidine metabolism	KEGG PATHWAY	mus00240	9	142	0.978697	0.99986	GSMUA_Achr4G24100_001|GSMUA_Achr8G07700_001|GSMUA_AchrUn_randomG14310_001|GSMUA_Achr8G25020_001|GSMUA_Achr1G14890_001|GSMUA_Achr1G26120_001|GSMUA_Achr11G22370_001|GSMUA_Achr3G02880_001|GSMUA_Achr1G17890_001	mus:103982847|mus:103993574|mus:103973985|mus:103992733|mus:103985434|mus:103998529|mus:103972121|mus:103977078|mus:103982761|	103982847|103993574|103973985|103992733|103985434|103998529|103972121|103977078|103982761|	| | | | | | | | |	http://www.genome.jp/kegg-bin/show_pathway?mus00240/mus:103977078%09red/mus:103982847%09red/mus:103972121%09red/mus:103982761%09red/mus:103973985%09red/mus:103992733%09red/mus:103985434%09red/mus:103998529%09red/mus:103993574%09red		--------------------
													Phagosome	KEGG PATHWAY	mus04145	9	144	0.994235	0.999506	GSMUA_Achr5G14830_001|GSMUA_Achr5G04090_001|GSMUA_Achr4G30710_001|GSMUA_Achr4G04850_001|GSMUA_Achr6G16040_001|GSMUA_Achr9G14260_001|GSMUA_Achr6G10860_001|GSMUA_Achr9G05540_001|GSMUA_Achr4G15600_001	mus:103984973|mus:103983890|mus:103983332|mus:103980631|mus:103987948|mus:103977429|mus:103987499|mus:103997021|mus:103981528|	103984973|103983890|103983332|103980631|103987948|103977429|103987499|103997021|103981528|	| | | | | | | | |	http://www.genome.jp/kegg-bin/show_pathway?mus04145/mus:103987499%09red/mus:103984973%09red/mus:103981528%09red/mus:103980631%09red/mus:103997021%09red/mus:103983890%09red/mus:103983332%09red/mus:103987948%09red/mus:103977429%09red		mRNA surveillance pathway	KEGG PATHWAY	mus03015	9	173	0.997093	0.99986	GSMUA_Achr7G20120_001|GSMUA_Achr8G30330_001|GSMUA_Achr7G10840_001|GSMUA_Achr1G10970_001|GSMUA_Achr3G21300_001|GSMUA_Achr8G16010_001|GSMUA_Achr2G22250_001|GSMUA_Achr6G00420_001|GSMUA_Achr11G06640_001	mus:103992360|mus:103995855|mus:103991353|mus:103988946|mus:103979208|mus:103994703|mus:103976702|mus:103986566|mus:103970563|	103992360|103995855|103991353|103988946|103979208|103994703|103976702|103986566|103970563|	| | | | | | | | |	http://www.genome.jp/kegg-bin/show_pathway?mus03015/mus:103986566%09red/mus:103991353%09red/mus:103995855%09red/mus:103988946%09red/mus:103992360%09red/mus:103976702%09red/mus:103970563%09red/mus:103979208%09red/mus:103994703%09red
--------------------													Nucleotide excision repair	KEGG PATHWAY	mus03420	3	76	0.996148	0.999506	GSMUA_Achr11G22370_001|GSMUA_Achr3G02880_001|GSMUA_Achr6G14710_001	mus:103972121|mus:103977078|mus:103987832|	103972121|103977078|103987832|	| | |	http://www.genome.jp/kegg-bin/show_pathway?mus03420/mus:103977078%09red/mus:103987832%09red/mus:103972121%09red		Endocytosis	KEGG PATHWAY	mus04144	12	214	0.997654	0.99986	GSMUA_AchrUn_randomG27920_001|GSMUA_Achr8G12030_001|GSMUA_AchrUn_randomG07260_001|GSMUA_Achr1G14920_001|GSMUA_Achr8G19420_001|GSMUA_Achr3G01690_001|GSMUA_Achr8G19790_001|GSMUA_Achr7G23470_001|GSMUA_Achr9G05540_001|GSMUA_Achr5G14240_001|GSMUA_Achr4G06330_001|GSMUA_Achr4G30020_001	mus:103975123|mus:103993201|mus:103973351|mus:103979582|mus:103995014|mus:103977185|mus:103995053|mus:103992637|mus:103997021|mus:103984922|mus:103980756|mus:103982374|	103975123|103993201|103973351|103979582|103995014|103977185|103995053|103992637|103997021|103984922|103980756|103982374|	| | | | | | | | | | | |	http://www.genome.jp/kegg-bin/show_pathway?mus04144/mus:103993201%09red/mus:103973351%09red/mus:103995053%09red/mus:103982374%09red/mus:103997021%09red/mus:103979582%09red/mus:103984922%09red/mus:103980756%09red/mus:103992637%09red/mus:103977185%09red/mus:103975123%09red/mus:103995014%09red
													Pyrimidine metabolism	KEGG PATHWAY	mus00240	8	142	0.997175	0.999506	GSMUA_Achr7G16730_001|GSMUA_AchrUn_randomG14310_001|GSMUA_Achr8G25020_001|GSMUA_Achr3G25150_001|GSMUA_Achr3G02880_001|GSMUA_Achr11G22370_001|GSMUA_Achr8G15010_001|GSMUA_Achr6G14710_001	mus:103992010|mus:103973985|mus:103992733|mus:103978859|mus:103977078|mus:103972121|mus:103994607|mus:103987832|	103992010|103973985|103992733|103978859|103977078|103972121|103994607|103987832|	| | | | | | | |	http://www.genome.jp/kegg-bin/show_pathway?mus00240/mus:103977078%09red/mus:103972121%09red/mus:103978859%09red/mus:103992733%09red/mus:103973985%09red/mus:103994607%09red/mus:103987832%09red/mus:103992010%09red		Ubiquitin mediated proteolysis	KEGG PATHWAY	mus04120	8	193	0.999744	0.99986	GSMUA_Achr1G14860_001|GSMUA_Achr9G24070_001|GSMUA_AchrUn_randomG01680_001|GSMUA_Achr6G29810_001|GSMUA_Achr4G10380_001|GSMUA_Achr3G11950_001|GSMUA_Achr10G01120_001|GSMUA_Achr9G06210_001	mus:103985461|mus:103998820|mus:104000406|mus:103989436|mus:103981101|mus:103977954|mus:103999687|mus:103997076|	103985461|103998820|104000406|103989436|103981101|103977954|103999687|103997076|	| | | | | | | |	http://www.genome.jp/kegg-bin/show_pathway?mus04120/mus:103977954%09red/mus:104000406%09red/mus:103981101%09red/mus:103997076%09red/mus:103989436%09red/mus:103998820%09red/mus:103999687%09red/mus:103985461%09red
#Term	Database	ID	Input number	Background number	P-Value	Corrected P-Value	Input	KO	Entrez_ID	KO_name	Hyperlink		Ribosome	KEGG PATHWAY	mus03010	38	453	0.998116	0.999506	GSMUA_AchrUn_randomG13020_001|GSMUA_Achr9G13210_001|GSMUA_Achr5G16270_001|GSMUA_Achr11G15620_001|GSMUA_Achr9G23590_001|GSMUA_Achr5G20260_001|GSMUA_Achr10G24550_001|GSMUA_Achr7G12650_001|GSMUA_Achr7G21860_001|GSMUA_Achr9G30160_001|GSMUA_Achr8G19820_001|GSMUA_Achr9G00010_001|GSMUA_Achr7G06490_001|GSMUA_Achr4G26420_001|GSMUA_Achr9G13990_001|GSMUA_Achr7G02570_001|GSMUA_Achr4G24290_001|GSMUA_Achr3G036…	mus:103981806|mus:103997841|mus:103985154|mus:103971551|mus:103998775|mus:103985687|mus:103969127|mus:103991511|mus:103992495|mus:103995659|mus:103995055|mus:103996542|mus:103990456|mus:103982656|mus:103997894|mus:103990827|mus:103982835|mus:103977009|mus:103978967|mus:103985676|mus:103978164|mus:103994095|mus:103980731|mus:103982365|mus:103983650|mus:103975984|mus:103973453|mus:103993717|mus:103…	103981806|103997841|103985154|103971551|103998775|103985687|103969127|103991511|103992495|103995659|103995055|103996542|103990456|103982656|103997894|103990827|103982835|103977009|103978967|103985676|103978164|103994095|103980731|103982365|103983650|103975984|103973453|103993717|103985246|103976700|103973610|103971754|103984125|103973652|103972857|103999910|103995172|103976017|	| | | | | | | | | | | | | | | | | | | | | | | | | | | | | | | | | | | | | |	http://www.genome.jp/kegg-bin/show_pathway?mus03010/mus:103973610%09red/mus:103973453%09red/mus:103996542%09red/mus:103973652%09red/mus:103990456%09red/mus:103975984%09red/mus:103976700%09red/mus:103982835%09red/mus:103971551%09red/mus:103981806%09red/mus:103976017%09red/mus:103993717%09red/mus:103983650%09red/mus:103980731%09red/mus:103992495%09red/mus:103985154%09red/mus:103999910%09red/mus:103…		Spliceosome	KEGG PATHWAY	mus03040	10	229	0.99986	0.99986	GSMUA_Achr6G19800_001|GSMUA_Achr9G07090_001|GSMUA_Achr1G03880_001|GSMUA_Achr1G01920_001|GSMUA_AchrUn_randomG06410_001|GSMUA_Achr11G20770_001|GSMUA_Achr8G16010_001|GSMUA_Achr5G15860_001|GSMUA_Achr11G02610_001|GSMUA_Achr10G21130_001	mus:103988530|mus:103997144|mus:103976054|mus:103994492|mus:103973283|mus:103971985|mus:103994703|mus:103985115|mus:103970240|mus:103968834|	103988530|103997144|103976054|103994492|103973283|103971985|103994703|103985115|103970240|103968834|	| | | | | | | | | |	http://www.genome.jp/kegg-bin/show_pathway?mus03040/mus:103985115%09red/mus:103968834%09red/mus:103971985%09red/mus:103970240%09red/mus:103997144%09red/mus:103988530%09red/mus:103973283%09red/mus:103976054%09red/mus:103994703%09red/mus:103994492%09red
													Ribosome biogenesis in eukaryotes	KEGG PATHWAY	mus03008	3	96	0.999506	0.999506	GSMUA_Achr11G09560_001|GSMUA_Achr3G08690_001|GSMUA_Achr6G01550_001	mus:103970797|mus:103973896|mus:103986665|	103970797|103973896|103986665|	| | |	http://www.genome.jp/kegg-bin/show_pathway?mus03008/mus:103973896%09red/mus:103986665%09red/mus:103970797%09red
--------------------																										--------------------
													--------------------
#Term	Database	ID	Input number	Background number	P-Value	Corrected P-Value	Input	KO	Entrez_ID	KO_name	Hyperlink															#Term	Database	ID	Input number	Background number	P-Value	Corrected P-Value	Input	KO	Entrez_ID	KO_name	Hyperlink
													#Term	Database	ID	Input number	Background number	P-Value	Corrected P-Value	Input	KO	Entrez_ID	KO_name	Hyperlink
--------------------																										--------------------
													--------------------
																										#Term	Database	ID	Input number	Background number	P-Value	Corrected P-Value	Input	KO	Entrez_ID	KO_name	Hyperlink
													#Term	Database	ID	Input number	Background number	P-Value	Corrected P-Value	Input	KO	Entrez_ID	KO_name	Hyperlink
																										--------------------
													--------------------
[truncated: 25 more columns]
