# Supplementary material for: Genome-wide identification and characterization of mRNAs and lncRNAs involved in cold stress in the wild banana (Musa itinerans)
Source: PLoS One. 2018 Jul 9;13(7):e0200002. doi: 10.1371/journal.pone.0200002 (PMC6037364; doi:10.1371/journal.pone.0200002)
Supplement: S9 Table — (XLS) [file pone.0200002.s019.xls]

## Sheet: S9 Table
S9 Table The top 20 enriched pathways of mRNA mapped to Banana Genome A
L_4vsL_0.DEG_enriched_KEGG_path				L_4vsL13.DEG_enriched_KEGG_path				L_4vsL28.DEG_enriched_KEGG_path				L_0vsL13.DEG_enriched_KEGG_path				L_0vsL28.DEG_enriched_KEGG_path				L13vsL28.DEG_enriched_KEGG_path
pathway_term	rich_factor	qvalue	gene_number	pathway_term	rich_factor	qvalue	gene_number	pathway_term	rich_factor	qvalue	gene_number	pathway_term	rich_factor	qvalue	gene_number	pathway_term	rich_factor	qvalue	gene_number	pathway_term	rich_factor	qvalue	gene_number
Flavonoid biosynthesis	0.272727	0.00101169	15	Flavonoid biosynthesis	0.327273	0.12244	18	Photosynthesis - antenna proteins	0.785714	1.02733e-07	22	Circadian rhythm - plant	0.174419	0.0204382	15	Ribosome	0.15894	6.38156e-13	72	Photosynthesis - antenna proteins	0.535714	1.2575e-06	15
Phenylpropanoid biosynthesis	0.116883	0.122586	27	Circadian rhythm - plant	0.267442	0.12244	23	Proteasome	0.424658	1.77804e-06	31	Flavonoid biosynthesis	0.2	0.0260342	11	Photosynthesis - antenna proteins	0.571429	8.15079e-09	16	Circadian rhythm - plant	0.197674	0.00617232	17
Photosynthesis	0.164384	0.129316	12	Photosynthesis - antenna proteins	0.392857	0.12244	11	Photosynthesis	0.328767	0.00139779	24	Tropane, piperidine and pyridine alkaloid biosynthesis	0.25	0.0594416	7	Proteasome	0.219178	0.00027151	16	Linoleic acid metabolism	0.347826	0.0124665	8
Nitrogen metabolism	0.191489	0.129316	9	Photosynthesis	0.273973	0.12244	20	Ribosome	0.163355	0.106614	74	Glutathione metabolism	0.137255	0.0594416	14	Glutathione metabolism	0.147059	0.0190414	15	Metabolic pathways	0.0772184	0.0883398	181
Cutin, suberine and wax biosynthesis	0.230769	0.172354	6	beta-Alanine metabolism	0.288462	0.19533	15	Flavonoid biosynthesis	0.254545	0.228667	14	Glycolysis / Gluconeogenesis	0.115854	0.0594416	19	Tropane, piperidine and pyridine alkaloid biosynthesis	0.25	0.0297919	7	Carotenoid biosynthesis	0.216216	0.0975495	8
Cyanoamino acid metabolism	0.166667	0.172354	9	Glycolysis / Gluconeogenesis	0.20122	0.2676	33	Glutathione metabolism	0.205882	0.263114	21	Carotenoid biosynthesis	0.189189	0.115715	7	Galactose metabolism	0.135802	0.102979	11	Biosynthesis of secondary metabolites	0.0801619	0.176507	99
Biosynthesis of secondary metabolites	0.0785425	0.172354	97	Linoleic acid metabolism	0.347826	0.2676	8	Nitrogen metabolism	0.255319	0.263114	12	Cysteine and methionine metabolism	0.109375	0.218083	14	Phenylalanine metabolism	0.0943396	0.410375	15	Flavonoid biosynthesis	0.163636	0.176507	9
Linoleic acid metabolism	0.217391	0.271873	5	Tropane, piperidine and pyridine alkaloid biosynthesis	0.321429	0.2676	9	Ascorbate and aldarate metabolism	0.226415	0.467346	12	Biosynthesis of secondary metabolites	0.0688259	0.235408	85	Linoleic acid metabolism	0.173913	0.428957	4	Monoterpenoid biosynthesis	0.5	0.176507	3
beta-Alanine metabolism	0.153846	0.271873	8	Metabolic pathways	0.145478	0.2676	341	Metabolic pathways	0.12756	0.467346	299	Fructose and mannose metabolism	0.111111	0.37417	10	Nitrogen metabolism	0.12766	0.428957	6	Porphyrin and chlorophyll metabolism	0.163265	0.197307	8
Tropane, piperidine and pyridine alkaloid biosynthesis	0.178571	0.415749	5	Porphyrin and chlorophyll metabolism	0.265306	0.2676	13	Fatty acid degradation	0.222222	0.609138	10	Tyrosine metabolism	0.139535	0.37417	6	ABC transporters	0.166667	0.428957	4	Carbon fixation in photosynthetic organisms	0.127451	0.197307	13
Arginine and proline metabolism	0.117021	0.415749	11	Nitrogen metabolism	0.255319	0.357861	12	alpha-Linolenic acid metabolism	0.196721	0.690957	12	Pyruvate metabolism	0.101852	0.37417	11	Phenylpropanoid biosynthesis	0.0822511	0.428957	19	Galactose metabolism	0.135802	0.197307	11
Metabolic pathways	0.0699659	0.445883	164	Ubiquinone and other terpenoid-quinone biosynthesis	0.261905	0.357861	11	Linoleic acid metabolism	0.26087	0.690957	6	Linoleic acid metabolism	0.173913	0.37417	4	alpha-Linolenic acid metabolism	0.114754	0.428957	7	alpha-Linolenic acid metabolism	0.147541	0.198084	9
Cysteine and methionine metabolism	0.101562	0.567479	13	Tyrosine metabolism	0.255814	0.357861	11	Flavone and flavonol biosynthesis	0.333333	0.99986	3	Nicotinate and nicotinamide metabolism	0.173913	0.37417	4	Glycerolipid metabolism	0.1	0.449805	9	ABC transporters	0.208333	0.202031	5
Phenylalanine metabolism	0.0943396	0.646907	15	Isoquinoline alkaloid biosynthesis	0.318182	0.357861	7	Biosynthesis of unsaturated fatty acids	0.1875	0.99986	9	Carbon fixation in photosynthetic organisms	0.0980392	0.461277	10	Flavone and flavonol biosynthesis	0.222222	0.620424	2	Pyruvate metabolism	0.12037	0.202031	13
Starch and sucrose metabolism	0.0833333	0.729173	23	Biosynthesis of secondary metabolites	0.147368	0.447296	182	Tropane, piperidine and pyridine alkaloid biosynthesis	0.214286	0.99986	6	Photosynthesis - antenna proteins	0.142857	0.513651	4	Non-homologous end-joining	0.222222	0.620424	2	Peroxisome	0.123711	0.202031	12
Stilbenoid, diarylheptanoid and gingerol biosynthesis	0.176471	0.729173	3	Glutathione metabolism	0.196078	0.447296	20	Galactose metabolism	0.160494	0.99986	13	Stilbenoid, diarylheptanoid and gingerol biosynthesis	0.176471	0.513651	3	Fatty acid degradation	0.111111	0.620424	5	Other glycan degradation	0.190476	0.362829	4
Photosynthesis - antenna proteins	0.142857	0.729173	4	Carbon fixation in photosynthetic organisms	0.196078	0.447296	20	Fructose and mannose metabolism	0.155556	0.99986	14	Sulfur metabolism	0.113636	0.637358	5	Fructose and mannose metabolism	0.0888889	0.67019	8	Starch and sucrose metabolism	0.0905797	0.362829	25
Fatty acid elongation	0.125	0.729173	5	Cysteine and methionine metabolism	0.1875	0.447296	24	Phenylpropanoid biosynthesis	0.138528	0.99986	32	Propanoate metabolism	0.121212	0.656628	4	Diterpenoid biosynthesis	0.12	0.842062	3	Sulfur metabolism	0.136364	0.42563	6
Sesquiterpenoid and triterpenoid biosynthesis	0.222222	0.765286	2	Stilbenoid, diarylheptanoid and gingerol biosynthesis	0.294118	0.620814	5	Glycosphingolipid biosynthesis - ganglio series	0.333333	0.99986	2	Carbon metabolism	0.0716511	0.656628	23	Cutin, suberine and wax biosynthesis	0.115385	0.842062	3	Cysteine and methionine metabolism	0.101562	0.42563	13
Butanoate metabolism	0.136364	0.970921	3	Fructose and mannose metabolism	0.188889	0.62468	17	Monoterpenoid biosynthesis	0.333333	0.99986	2	Isoquinoline alkaloid biosynthesis	0.136364	0.669685	3	Glycolysis / Gluconeogenesis	0.0731707	0.842062	12	Fatty acid degradation	0.133333	0.42563	6
