# Supplementary material for: Genome-wide identification and characterization of mRNAs and lncRNAs involved in cold stress in the wild banana (Musa itinerans)
Source: PLoS One. 2018 Jul 9;13(7):e0200002. doi: 10.1371/journal.pone.0200002 (PMC6037364; doi:10.1371/journal.pone.0200002)
Supplement: S10 Table — (XLS) [file pone.0200002.s020.xls]

## Sheet: S10 Table
S10 Table The top 20 KEGG pathways differential expression mRNA in the six groups during cold stress in the wild banana
pathway_term	group	pathway_term	group	pathway_term	group
Photosynthesis - antenna proteins	☆◇△○⊙□	Linoleic acid metabolism	☆◇△○⊙□	Tropane, piperidine and pyridine alkaloid biosynthesis	☆◇△○⊙
Flavonoid biosynthesis	☆◇△○□	Nitrogen metabolism	☆◇△⊙	Glutathione metabolism	◇△○⊙
Biosynthesis of secondary metabolites	☆◇○□	Fructose and mannose metabolism	◇△○⊙	Cysteine and methionine metabolism	☆◇○□
Metabolic pathways	☆◇△□	Phenylpropanoid biosynthesis	☆△⊙	Photosynthesis	☆◇△
Galactose metabolism	△⊙□	Circadian rhythm - plant	◇○□	Fatty acid degradation	△⊙□
Glycolysis/Gluconeogenesis	◇○⊙	Stilbenoid, diarylheptanoid and gingerol biosynthesis	☆◇○	Carbon fixation in photosynthetic organisms	◇○□
alpha-Linolenic acid metabolism	△⊙□	Porphyrin and chlorophyll metabolism	◇□	Cutin, suberine and wax biosynthesis	☆⊙
Tyrosine metabolism	◇○	beta-Alanine metabolism	☆◇	Phenylalanine metabolism	☆⊙
Sulfur metabolism	○□	Carotenoid biosynthesis	○□	Starch and sucrose metabolism	☆□
Pyruvate metabolism	○□	Monoterpenoid biosynthesis	△□	ABC transporters	⊙□
Ribosome	△⊙	Proteasome	△⊙	Flavone and flavonol biosynthesis	△⊙
Isoquinoline alkaloid biosynthesis	◇○	Sesquiterpenoid and triterpenoid biosynthesis	☆	Ubiquinone and other terpenoid-quinone biosynthesis	◇
Fatty acid elongation	☆	Cyanoamino acid metabolism	☆	Arginine and proline metabolism	☆
Butanoate metabolism	☆	Propanoate metabolism	○	Carbon metabolism	○
Ascorbate and aldarate metabolism	△	Glycosphingolipid biosynthesis - ganglio series	△	Biosynthesis of unsaturated fatty acids	△
Glycerolipid metabolism	⊙	Non-homologous end-joining	⊙	Diterpenoid biosynthesis	⊙
Peroxisome	□	Nicotinate and nicotinamide metabolism	○	Other glycan degradation	□
☆: L-4 vs L-0; ◇: L-4 vs L13; △: L-4 vs L28; ○: L-0 vs L13; ⊙: L-0 vs L28; □: L13 vs L28.
