# Supplementary material for: Genome-wide identification and characterization of mRNAs and lncRNAs involved in cold stress in the wild banana (Musa itinerans)
Source: PLoS One. 2018 Jul 9;13(7):e0200002. doi: 10.1371/journal.pone.0200002 (PMC6037364; doi:10.1371/journal.pone.0200002)
Supplement: S11 Table — (XLS) [file pone.0200002.s021.xls]

## Sheet: S11 Table
S11 Table The AS events numbers in four libraries of wild banana
	AS event	L28	L13	L_4	L_0
exon	TSS	34279	34606	34593	34350
	TTS	32837	32797	32500	32950
	SKIP	1818	3330	2684	1680
	XSKIP	1326	1404	1540	1232
	MSKIP	410	648	758	340
	XMSKIP	308	310	360	292
intron	IR	8052	8914	9536	8986
	XIR	4442	4684	6856	4780
	MIR	1426	1476	2466	1524
	XMIR	1014	990	2270	978
UTR	AE	4012	4467	4089	3770
	XAE	1912	1787	2030	1707
Total		91836	95413	99682	92589
