# Supplementary material for: Genome-wide identification and characterization of mRNAs and lncRNAs involved in cold stress in the wild banana (Musa itinerans)
Source: PLoS One. 2018 Jul 9;13(7):e0200002. doi: 10.1371/journal.pone.0200002 (PMC6037364; doi:10.1371/journal.pone.0200002)
Supplement: S12 Table — (XLS) [file pone.0200002.s022.xls]

## Sheet: S12 Table
S12 Table Annotation of differential expression lncRNA in six groups mapped to Banana Genome A
lncRNA_L_0_vs_L13.isoforms.filter.annotation					lncRNA_L_0_vs_L28.isoforms.filter.annotation					lncRNA_L_4_vs_L_0.isoforms.filter.annotation					lncRNA_L_4_vs_L13.isoforms.filter.annotation					lncRNA_L_4_vs_L28.isoforms.filter.annotation					lncRNA_L13_vs_L28.isoforms.filter.annotation
transcript_id	gene_id	Target_GeneId	Target_GeneDescription		transcript_id	gene_id	Target_GeneId	Target_GeneDescription		transcript_id	gene_id	Target_GeneId	Target_GeneDescription		transcript_id	gene_id	Target_GeneId	Target_GeneDescription		transcript_id	gene_id	Target_GeneId	Target_GeneDescription		transcript_id	gene_id	Target_GeneId	Target_GeneDescription
TCONS_00038571	XLOC_026734	GSMUA_Achr10G28270_001	--		TCONS_00020756	XLOC_001591	GSMUA_Achr1G06860_001	U2 snRNP auxilliary factor, large subunit, splicing factor||Nucleotide-binding, alpha-beta plait||RNA recognition motif domain||RNA recognition motif domain, eukaryote		TCONS_00129758	XLOC_054721	GSMUA_Achr3G19960_001	Nucleotide-binding, alpha-beta plait||RNA recognition motif domain		TCONS_00129758	XLOC_054721	GSMUA_Achr3G19810_001	--		TCONS_00052299	XLOC_018953	GSMUA_Achr10G22600_001	--		TCONS_00083776	XLOC_041417	GSMUA_Achr2G07420_001	Homeodomain-like||Homeodomain||Leucine zipper, homeobox-associated||Homeobox, conserved site||Helix-turn-helix motif
TCONS_00038571	XLOC_026734	GSMUA_Achr10G28120_001	Dicer double-stranded RNA-binding fold||P-loop containing nucleoside triphosphate hydrolase||Helicase, C-terminal		TCONS_00020756	XLOC_001591	GSMUA_Achr1G06990_001	AMP-dependent synthetase/ligase||AMP-binding, conserved site		TCONS_00129758	XLOC_054721	GSMUA_Achr3G19990_001	--		TCONS_00129758	XLOC_054721	GSMUA_Achr3G20030_001	Cullin, N-terminal||Winged helix-turn-helix transcription repressor DNA-binding||Cullin homology		TCONS_00052299	XLOC_018953	GSMUA_Achr10G22580_001	Zinc finger, RING/FYVE/PHD-type||Domain of unknown function DUF1117||Zinc finger, RING-type||RNA polymerase archaeal subunit P/eukaryotic subunit RPC10		TCONS_00083776	XLOC_041417	GSMUA_Achr2G07490_001	Phosphodiesterase MJ0936||Calcineurin-like phosphoesterase superfamily domain||Metallo-dependent phosphatase-like
TCONS_00038571	XLOC_026734	GSMUA_Achr10G28160_001	Peptidase M1, alanine aminopeptidase/leukotriene A4 hydrolase||Peptidase M1, membrane alanine aminopeptidase, N-terminal		TCONS_00020756	XLOC_001591	GSMUA_Achr1G07100_001	--		TCONS_00129758	XLOC_054721	GSMUA_Achr3G19770_001	Concanavalin A-like lectin/glucanase, subgroup||Protein kinase-like domain||Protein kinase, catalytic domain||Serine/threonine-protein kinase, active site||Protein kinase, ATP binding site		TCONS_00129758	XLOC_054721	GSMUA_Achr3G19760_001	Aldolase-type TIM barrel||tRNA-dihydrouridine synthase		TCONS_00052299	XLOC_018953	GSMUA_Achr10G22710_001	--		TCONS_00083776	XLOC_041417	GSMUA_Achr2G07580_001	Tetratricopeptide-like helical||Pentatricopeptide repeat
TCONS_00038571	XLOC_026734	GSMUA_Achr10G28230_001	Small GTP-binding protein domain||Small GTPase superfamily, Rab type||Small GTPase superfamily||P-loop containing nucleoside triphosphate hydrolase		TCONS_00020756	XLOC_001591	GSMUA_Achr1G07070_001	Armadillo-type fold||Cell morphogenesis protein N-terminal||Cell morphogenesis central region||Armadillo-like helical		TCONS_00129758	XLOC_054721	GSMUA_Achr3G19780_001	Protein kinase-like domain||Protein kinase, catalytic domain||Serine-threonine/tyrosine-protein kinase catalytic domain		TCONS_00129758	XLOC_054721	GSMUA_Achr3G19880_001	Pyrophosphate-energised proton pump		TCONS_00052299	XLOC_018953	GSMUA_Achr10G22720_001	--		TCONS_00083776	XLOC_041417	GSMUA_Achr2G07460_001	--
TCONS_00038571	XLOC_026734	GSMUA_Achr10G28340_001	Pentatricopeptide repeat||Tetratricopeptide-like helical		TCONS_00020756	XLOC_001591	GSMUA_Achr1G06890_001	--		TCONS_00129758	XLOC_054721	GSMUA_Achr3G20040_001	Armadillo-type fold||Domain of unknown function DUF2428, death-receptor-like		TCONS_00129758	XLOC_054721	GSMUA_Achr3G19820_001	Tetratricopeptide-like helical||Pentatricopeptide repeat		TCONS_00052299	XLOC_018953	GSMUA_Achr10G22520_001	POX||Proton-dependent oligopeptide transporter family||Homeobox KN domain||PTR2 family proton/oligopeptide symporter, conserved site||Major facilitator superfamily domain||Homeodomain||Homeodomain-like		TCONS_00083776	XLOC_041417	GSMUA_Achr2G07350_001	Pentatricopeptide repeat||Tetratricopeptide-like helical
TCONS_00038571	XLOC_026734	GSMUA_Achr10G28370_001	Pentatricopeptide repeat||Tetratricopeptide-like helical		TCONS_00020756	XLOC_001591	GSMUA_Achr1G06900_001	--		TCONS_00129758	XLOC_054721	GSMUA_Achr3G19910_001	--		TCONS_00129758	XLOC_054721	GSMUA_Achr3G19920_001	Glycoside hydrolase, superfamily||Glycoside hydrolase, catalytic domain||Glycoside hydrolase, family 79		TCONS_00052299	XLOC_018953	GSMUA_Achr10G22640_001	Armadillo-like helical||Clathrin/coatomer adaptor, adaptin-like, N-terminal||AP complex subunit beta||Armadillo-type fold||AP-3 complex subunit beta		TCONS_00083776	XLOC_041417	GSMUA_Achr2G07340_001	Expansin/pollen allergen, DPBB domain||Barwin-related endoglucanase||Expansin||Expansin/Lol pI||Pollen allergen/expansin, C-terminal||Barwin-like endoglucanase
TCONS_00038571	XLOC_026734	GSMUA_Achr10G28210_001	Leucine-rich repeat-containing N-terminal, type 2||Serine/threonine- / dual-specificity protein kinase, catalytic domain||Serine/threonine-protein kinase, active site||Protein kinase, catalytic domain||Concanavalin A-like lectin/glucanase, subgroup||Leucine-rich repeat||Leucine-rich repeat, typical subtype||Protein kinase-like domain		TCONS_00020756	XLOC_001591	GSMUA_Achr1G06960_001	tRNA delta(2)-isopentenylpyrophosphate transferase		TCONS_00129758	XLOC_054721	GSMUA_Achr3G19930_001	--		TCONS_00129758	XLOC_054721	GSMUA_Achr3G20000_001	Pentatricopeptide repeat||RNA-binding, CRM domain		TCONS_00052299	XLOC_018953	GSMUA_Achr10G22740_001	Tetratricopeptide-like helical||Pentatricopeptide repeat		TCONS_00083776	XLOC_041417	GSMUA_Achr2G07560_001	AP2/ERF domain
TCONS_00038571	XLOC_026734	GSMUA_Achr10G28170_001	Peptidase M1, alanine aminopeptidase/leukotriene A4 hydrolase||Domain of unknown function DUF3358		TCONS_00020756	XLOC_001591	GSMUA_Achr1G07050_001	--		TCONS_00129758	XLOC_054721	GSMUA_Achr3G20030_001	Cullin, N-terminal||Winged helix-turn-helix transcription repressor DNA-binding||Cullin homology		TCONS_00129758	XLOC_054721	GSMUA_Achr3G19960_001	Nucleotide-binding, alpha-beta plait||RNA recognition motif domain		TCONS_00052299	XLOC_018953	GSMUA_Achr10G22460_001	--		TCONS_00083776	XLOC_041417	GSMUA_Achr2G07520_001	Basic-leucine zipper domain
TCONS_00038571	XLOC_026734	GSMUA_Achr10G28190_001	DNA-binding WRKY		TCONS_00020756	XLOC_001591	GSMUA_Achr1G07080_001	Cell morphogenesis central region||Cell morphogenesis protein C-terminal||Armadillo-type fold		TCONS_00129758	XLOC_054721	GSMUA_Achr3G20050_001	Putative S-adenosyl-L-methionine-dependent methyltransferase||S-adenosyl-L-methionine-dependent methyltransferase-like		TCONS_00129758	XLOC_054721	GSMUA_Achr3G19870_001	--		TCONS_00052299	XLOC_018953	GSMUA_Achr10G22550_001	Zinc finger, C2H2-like||Zinc finger, C2H2		TCONS_00083776	XLOC_041417	GSMUA_Achr2G07220_001	Protein kinase-like domain||Concanavalin A-like lectin/glucanase, subgroup||Serine/threonine-protein kinase, active site||Protein kinase, catalytic domain||Protein kinase, ATP binding site||Serine/threonine- / dual-specificity protein kinase, catalytic domain||Wall-associated receptor kinase galacturonan-binding domain
TCONS_00038571	XLOC_026734	GSMUA_Achr10G28280_001	--		TCONS_00020756	XLOC_001591	GSMUA_Achr1G07020_001	Signal transduction response regulator, receiver domain||CheY-like superfamily		TCONS_00129758	XLOC_054721	GSMUA_Achr3G19810_001	--		TCONS_00129758	XLOC_054721	GSMUA_Achr3G19970_001	Shikimate kinase, conserved site||Shikimate kinase||P-loop containing nucleoside triphosphate hydrolase		TCONS_00052299	XLOC_018953	GSMUA_Achr10G22480_001	RNA recognition motif domain||Nucleotide-binding, alpha-beta plait		TCONS_00083776	XLOC_041417	GSMUA_Achr2G07450_001	Rossmann-like alpha/beta/alpha sandwich fold
TCONS_00038571	XLOC_026734	GSMUA_Achr10G28310_001	Syntaxin, N-terminal||t-SNARE||Target SNARE coiled-coil domain||Syntaxin/epimorphin, conserved site		TCONS_00020756	XLOC_001591	GSMUA_Achr1G06950_001	Pentatricopeptide repeat||Tetratricopeptide-like helical		TCONS_00129758	XLOC_054721	GSMUA_Achr3G19800_001	Adenine phosphoribosyl transferase||Phosphoribosyltransferase domain||Phosphoribosyltransferase-like		TCONS_00129758	XLOC_054721	GSMUA_Achr3G19800_001	Adenine phosphoribosyl transferase||Phosphoribosyltransferase domain||Phosphoribosyltransferase-like		TCONS_00052299	XLOC_018953	GSMUA_Achr10G22490_001	Zinc finger, RING/FYVE/PHD-type||Zinc finger, RING-CH-type		TCONS_00083776	XLOC_041417	GSMUA_Achr2G07510_001	--
TCONS_00038571	XLOC_026734	GSMUA_Achr10G28260_001	Lysyl-tRNA synthetase, class II, C-terminal||Lysine-tRNA ligase, class II||Nucleic acid-binding, OB-fold||Aminoacyl-tRNA synthetase, class II (D/K/N)-like||Nucleic acid binding, OB-fold, tRNA/helicase-type||Aminoacyl-tRNA synthetase, class II||Aminoacyl-tRNA synthetase, class II (D/K/N)		TCONS_00020756	XLOC_001591	GSMUA_Achr1G06940_001	--		TCONS_00129758	XLOC_054721	GSMUA_Achr3G19920_001	Glycoside hydrolase, superfamily||Glycoside hydrolase, catalytic domain||Glycoside hydrolase, family 79		TCONS_00129758	XLOC_054721	GSMUA_Achr3G19750_001	tRNA-dihydrouridine synthase||Aldolase-type TIM barrel||tRNA-dihydrouridine synthase, conserved site		TCONS_00052299	XLOC_018953	GSMUA_Achr10G22730_001	Metallothionein, family 15, plant		TCONS_00083776	XLOC_041417	GSMUA_Achr2G07610_001	--
TCONS_00038571	XLOC_026734	GSMUA_Achr10G28300_001	Tudor domain||Enhancer of polycomb-like, N-terminal		TCONS_00020756	XLOC_001591	GSMUA_Achr1G07120_001	Domain of unknown function DUF1785||Ribonuclease H-like domain||Stem cell self-renewal protein Piwi||Argonaute/Dicer protein, PAZ		TCONS_00129758	XLOC_054721	GSMUA_Achr3G20000_001	Pentatricopeptide repeat||RNA-binding, CRM domain		TCONS_00129758	XLOC_054721	GSMUA_Achr3G19900_001	--		TCONS_00052299	XLOC_018953	GSMUA_Achr10G22610_001	Transcription factor GRAS		TCONS_00083776	XLOC_041417	GSMUA_Achr2G07600_001	--
TCONS_00038571	XLOC_026734	GSMUA_Achr10G28110_001	Ribonuclease III domain		TCONS_00020756	XLOC_001591	GSMUA_Achr1G06880_001	Major facilitator superfamily domain||Sucrose/H+ symporter, plant		TCONS_00129758	XLOC_054721	GSMUA_Achr3G19870_001	--		TCONS_00129758	XLOC_054721	GSMUA_Achr3G19790_001	--		TCONS_00052299	XLOC_018953	GSMUA_Achr10G22790_001	Rab GDI protein||GDP dissociation inhibitor		TCONS_00083776	XLOC_041417	GSMUA_Achr2G07500_001	Fatty acid hydroxylase
TCONS_00038571	XLOC_026734	GSMUA_Achr10G28140_001	P-loop containing nucleoside triphosphate hydrolase||DNA/RNA helicase, DEAD/DEAH box type, N-terminal||Helicase, superfamily 1/2, ATP-binding domain		TCONS_00020756	XLOC_001591	GSMUA_Achr1G07060_001	DNA/RNA helicase, DEAD/DEAH box type, N-terminal||RNA helicase, DEAD-box type, Q motif||P-loop containing nucleoside triphosphate hydrolase		TCONS_00129758	XLOC_054721	GSMUA_Achr3G19860_001	Drug/metabolite transporter		TCONS_00129758	XLOC_054721	GSMUA_Achr3G20040_001	Armadillo-type fold||Domain of unknown function DUF2428, death-receptor-like		TCONS_00052299	XLOC_018953	GSMUA_Achr10G22530_001	Mitochondrial carrier domain||Mitochondrial substrate/solute carrier||Mitochondrial carrier protein		TCONS_00083776	XLOC_041417	GSMUA_Achr2G07330_001	CS-like domain||HSP20-like chaperone
TCONS_00038571	XLOC_026734	GSMUA_Achr10G28290_001	UDP-glucuronosyl/UDP-glucosyltransferase		TCONS_00020756	XLOC_001591	GSMUA_Achr1G07030_001	--		TCONS_00129758	XLOC_054721	GSMUA_Achr3G19840_001	C2 calcium-dependent membrane targeting		TCONS_00129758	XLOC_054721	GSMUA_Achr3G19780_001	Protein kinase-like domain||Protein kinase, catalytic domain||Serine-threonine/tyrosine-protein kinase catalytic domain		TCONS_00052299	XLOC_018953	GSMUA_Achr10G22650_001	Armadillo-type fold||AP-3 complex subunit beta||AP complex subunit beta||Clathrin/coatomer adaptor, adaptin-like, N-terminal||AP-3 complex subunit beta, C-terminal domain||Armadillo-like helical		TCONS_00083776	XLOC_041417	GSMUA_Achr2G07410_001	Helix-loop-helix domain
TCONS_00038571	XLOC_026734	GSMUA_Achr10G28350_001	--		TCONS_00020756	XLOC_001591	GSMUA_Achr1G07110_001	C2H2 zinc finger protein, plant||Zinc finger, C2H2-like||Zinc finger, C2H2||Zinc finger C2H2-type/integrase DNA-binding domain		TCONS_00129758	XLOC_054721	GSMUA_Achr3G19830_001	Exostosin-like		TCONS_00129758	XLOC_054721	GSMUA_Achr3G19940_001	--		TCONS_00052299	XLOC_018953	GSMUA_Achr10G22540_001	Translation initiation factor 3, subunit G||RNA recognition motif domain||Nucleotide-binding, alpha-beta plait||Eukaryotic translation initiation factor 3 subunit G, N-terminal		TCONS_00083776	XLOC_041417	GSMUA_Achr2G07400_001	Helix-loop-helix domain
TCONS_00038571	XLOC_026734	GSMUA_Achr10G28220_001	Pectate lyase, N-terminal||Pectate lyase/Amb allergen||AmbAllergen||Pectin lyase fold||Pectin lyase fold/virulence factor		TCONS_00020756	XLOC_001591	GSMUA_Achr1G07000_001	Uracil-DNA glycosylase-like||Uracil-DNA glycosylase, active site||Uracil-DNA glycosylase		TCONS_00129758	XLOC_054721	GSMUA_Achr3G19790_001	--		TCONS_00129758	XLOC_054721	GSMUA_Achr3G19860_001	Drug/metabolite transporter		TCONS_00052299	XLOC_018953	GSMUA_Achr10G22630_001	Barwin-like endoglucanase||Pollen allergen/expansin, C-terminal||Expansin/Lol pI||Expansin||Barwin-related endoglucanase||Expansin/pollen allergen, DPBB domain		TCONS_00083776	XLOC_041417	GSMUA_Achr2G07550_001	Pollen Ole e 1 allergen/extensin
TCONS_00038571	XLOC_026734	GSMUA_Achr10G28090_001	--		TCONS_00020756	XLOC_001591	GSMUA_Achr1G06970_001	AMP-binding, conserved site||AMP-dependent synthetase/ligase		TCONS_00129758	XLOC_054721	GSMUA_Achr3G19980_001	--		TCONS_00129758	XLOC_054721	GSMUA_Achr3G19770_001	Concanavalin A-like lectin/glucanase, subgroup||Protein kinase-like domain||Protein kinase, catalytic domain||Serine/threonine-protein kinase, active site||Protein kinase, ATP binding site		TCONS_00052299	XLOC_018953	GSMUA_Achr10G22680_001	Protein kinase, ATP binding site||Serine-threonine/tyrosine-protein kinase catalytic domain||Concanavalin A-like lectin/glucanase, subgroup||Protein kinase-like domain||Protein kinase, catalytic domain||Serine/threonine-protein kinase, active site		TCONS_00083776	XLOC_041417	GSMUA_Achr2G07470_001	Serine-threonine/tyrosine-protein kinase catalytic domain||Serine/threonine- / dual-specificity protein kinase, catalytic domain||Protein kinase, ATP binding site||Protein kinase, catalytic domain||Serine/threonine-protein kinase, active site||Concanavalin A-like lectin/glucanase, subgroup||Protein kinase-like domain
TCONS_00038571	XLOC_026734	GSMUA_Achr10G28240_001	t-SNARE||Syntaxin, N-terminal||Syntaxin/epimorphin, conserved site||Target SNARE coiled-coil domain		TCONS_00020756	XLOC_001591	GSMUA_Achr1G06920_001	Leucine-rich repeat, typical subtype||Leucine-rich repeat		TCONS_00129758	XLOC_054721	GSMUA_Achr3G19740_001	--		TCONS_00129758	XLOC_054721	GSMUA_Achr3G19830_001	Exostosin-like		TCONS_00052299	XLOC_018953	GSMUA_Achr10G22820_001	--		TCONS_00083776	XLOC_041417	GSMUA_Achr2G07540_001	--
TCONS_00038571	XLOC_026734	GSMUA_Achr10G28330_001	RNA recognition motif domain, eukaryote||Nucleotide-binding, alpha-beta plait||RNA recognition motif domain		TCONS_00020756	XLOC_001591	GSMUA_Achr1G06910_001	--		TCONS_00129758	XLOC_054721	GSMUA_Achr3G19820_001	Tetratricopeptide-like helical||Pentatricopeptide repeat		TCONS_00129758	XLOC_054721	GSMUA_Achr3G20010_001	TB2/DP1/HVA22-related protein		TCONS_00052299	XLOC_018953	GSMUA_Achr10G22560_001	Protein of unknown function DUF3475||Protein of unknown function DUF668		TCONS_00083776	XLOC_041417	GSMUA_Achr2G07440_001	Rossmann-like alpha/beta/alpha sandwich fold
TCONS_00038571	XLOC_026734	GSMUA_Achr10G28180_001	Peptidase M1, membrane alanine aminopeptidase, N-terminal||Peptidase M1, alanine aminopeptidase/leukotriene A4 hydrolase		TCONS_00020756	XLOC_001591	GSMUA_Achr1G07090_001	--		TCONS_00129758	XLOC_054721	GSMUA_Achr3G19850_001	VQ		TCONS_00129758	XLOC_054721	GSMUA_Achr3G19740_001	--		TCONS_00052299	XLOC_018953	GSMUA_Achr10G22570_001	Armadillo-like helical||Nucleotide exchange factor Fes1||Armadillo||Armadillo-type fold		TCONS_00083776	XLOC_041417	GSMUA_Achr2G07380_001	--
TCONS_00038571	XLOC_026734	GSMUA_Achr10G28360_001	ADP/ATP carrier protein||Major facilitator superfamily domain		TCONS_00020756	XLOC_001591	GSMUA_Achr1G07040_001	P-loop containing nucleoside triphosphate hydrolase		TCONS_00129758	XLOC_054721	GSMUA_Achr3G19760_001	Aldolase-type TIM barrel||tRNA-dihydrouridine synthase		TCONS_00129758	XLOC_054721	GSMUA_Achr3G19990_001	--		TCONS_00052299	XLOC_018953	GSMUA_Achr10G22760_001	Ankyrin repeat-containing domain||Zinc finger, RING/FYVE/PHD-type||Zinc finger, RING-type||Ankyrin repeat		TCONS_00083776	XLOC_041417	GSMUA_Achr2G07370_001	--
TCONS_00038571	XLOC_026734	GSMUA_Achr10G28320_001	Protein phosphatase 2C-like||Protein phosphatase 2C||Protein phosphatase 2C, manganese/magnesium aspartate binding site		TCONS_00020756	XLOC_001591	GSMUA_Achr1G06930_001	Nucleoside phosphatase GDA1/CD39		TCONS_00129758	XLOC_054721	GSMUA_Achr3G19890_001	Pyrophosphate-energised proton pump		TCONS_00129758	XLOC_054721	GSMUA_Achr3G19850_001	VQ		TCONS_00052299	XLOC_018953	GSMUA_Achr10G22690_001	GINS complex, subunit Psf2||GINS complex		TCONS_00083776	XLOC_041417	GSMUA_Achr2G07360_001	Cullin, N-terminal||Cullin protein, neddylation domain||Winged helix-turn-helix transcription repressor DNA-binding||Cullin homology||Cullin repeat-like-containing domain
TCONS_00038571	XLOC_026734	GSMUA_Achr10G28100_001	P-loop containing nucleoside triphosphate hydrolase||Helicase, C-terminal		TCONS_00020756	XLOC_001591	GSMUA_Achr1G07010_001	Pentatricopeptide repeat		TCONS_00129758	XLOC_054721	GSMUA_Achr3G19970_001	Shikimate kinase, conserved site||Shikimate kinase||P-loop containing nucleoside triphosphate hydrolase		TCONS_00129758	XLOC_054721	GSMUA_Achr3G19950_001	Helix-loop-helix domain		TCONS_00052299	XLOC_018953	GSMUA_Achr10G22780_001	Zinc finger, RING/FYVE/PHD-type||Armadillo||Armadillo-like helical||U box domain||Protein-tyrosine phosphatase-like, PTPLA||Armadillo-type fold		TCONS_00083776	XLOC_041417	GSMUA_Achr2G07620_001	--
TCONS_00038571	XLOC_026734	GSMUA_Achr10G28130_001	P-loop containing nucleoside triphosphate hydrolase||Helicase, superfamily 1/2, ATP-binding domain||Helicase, C-terminal||DNA/RNA helicase, DEAD/DEAH box type, N-terminal||Dicer double-stranded RNA-binding fold		TCONS_00020756	XLOC_001591	GSMUA_Achr1G06980_001	--		TCONS_00129758	XLOC_054721	GSMUA_Achr3G19940_001	--		TCONS_00129758	XLOC_054721	GSMUA_Achr3G20050_001	Putative S-adenosyl-L-methionine-dependent methyltransferase||S-adenosyl-L-methionine-dependent methyltransferase-like		TCONS_00052299	XLOC_018953	GSMUA_Achr10G22470_001	SANT domain||Myb domain, plants||Homeodomain-like||SANT/Myb domain||Pentatricopeptide repeat||Tetratricopeptide-like helical		TCONS_00083776	XLOC_041417	GSMUA_Achr2G07530_001	STAS domain||Sulphate anion transporter||Plant low affinity sulfate transporter||Sulphate anion transporter, conserved site||Sulphate transporter||Sulfate transporter N-terminal domain with GLY motif
TCONS_00038571	XLOC_026734	GSMUA_Achr10G28150_001	Peptidase M1, alanine aminopeptidase/leukotriene A4 hydrolase||Domain of unknown function DUF3358		TCONS_00020756	XLOC_001591	GSMUA_Achr1G06870_001	Oxoglutarate/iron-dependent dioxygenase||Prolyl 4-hydroxylase, alpha subunit		TCONS_00129758	XLOC_054721	GSMUA_Achr3G19880_001	Pyrophosphate-energised proton pump		TCONS_00129758	XLOC_054721	GSMUA_Achr3G19840_001	C2 calcium-dependent membrane targeting		TCONS_00052299	XLOC_018953	GSMUA_Achr10G22590_001	--		TCONS_00083776	XLOC_041417	GSMUA_Achr2G07590_001	--
TCONS_00038571	XLOC_026734	GSMUA_Achr10G28250_001	Protein kinase-like domain||Choline/Ethanolamine kinase		TCONS_00020756	XLOC_001591	GSMUA_Achr1G07130_001	Serine/threonine- / dual-specificity protein kinase, catalytic domain||Protein kinase, ATP binding site||Protein kinase, catalytic domain||Serine/threonine-protein kinase, active site||Protein kinase-like domain		TCONS_00129758	XLOC_054721	GSMUA_Achr3G19750_001	tRNA-dihydrouridine synthase||Aldolase-type TIM barrel||tRNA-dihydrouridine synthase, conserved site		TCONS_00129758	XLOC_054721	GSMUA_Achr3G19980_001	--		TCONS_00052299	XLOC_018953	GSMUA_Achr10G22510_001	--		TCONS_00083776	XLOC_041417	GSMUA_Achr2G07480_001	--
TCONS_00038571	XLOC_026734	GSMUA_Achr10G28200_001	--		TCONS_00300557	XLOC_147525	GSMUA_Achr9G25320_001	--		TCONS_00129758	XLOC_054721	GSMUA_Achr3G20010_001	TB2/DP1/HVA22-related protein		TCONS_00129758	XLOC_054721	GSMUA_Achr3G19930_001	--		TCONS_00052299	XLOC_018953	GSMUA_Achr10G22770_001	Ribosomal protein L36e		TCONS_00083776	XLOC_041417	GSMUA_Achr2G07320_001	Pyridoxal phosphate-dependent transferase, major domain||Pyridoxal phosphate-dependent transferase, major region, subdomain 1||Aminotransferase, class I/classII||Pyridoxal phosphate-dependent transferase, major region, subdomain 2
TCONS_00237368	XLOC_116215	GSMUA_Achr7G16600_001	Tubby C-terminal-like domain||Scramblase		TCONS_00300557	XLOC_147525	GSMUA_Achr9G25240_001	Protein of unknown function DUF869, plant		TCONS_00129758	XLOC_054721	GSMUA_Achr3G19950_001	Helix-loop-helix domain		TCONS_00129758	XLOC_054721	GSMUA_Achr3G19910_001	--		TCONS_00052299	XLOC_018953	GSMUA_Achr10G22700_001	Mitochondrial inner membrane translocase subunit Tim17/Tim22/Tim23/peroxisomal protein PMP24		TCONS_00083776	XLOC_041417	GSMUA_Achr2G07230_001	Reticulon
TCONS_00237368	XLOC_116215	GSMUA_Achr7G16570_001	Proton-dependent oligopeptide transporter family||PTR2 family proton/oligopeptide symporter, conserved site||Major facilitator superfamily domain		TCONS_00300557	XLOC_147525	GSMUA_Achr9G25330_001	Plastocyanin-like||Cupredoxin||Blue (type 1) copper protein, binding site		TCONS_00129758	XLOC_054721	GSMUA_Achr3G19900_001	--		TCONS_00129758	XLOC_054721	GSMUA_Achr3G19890_001	Pyrophosphate-energised proton pump		TCONS_00052299	XLOC_018953	GSMUA_Achr10G22670_001	--		TCONS_00083776	XLOC_041417	GSMUA_Achr2G07270_001	--
TCONS_00237368	XLOC_116215	GSMUA_Achr7G16580_001	Protein of unknown function DUF827, plant		TCONS_00300557	XLOC_147525	GSMUA_Achr9G25440_001	Longin-like domain||Longin domain||Synaptobrevin		TCONS_00129758	XLOC_054721	GSMUA_Achr3G20020_001	Helix-loop-helix domain		TCONS_00129758	XLOC_054721	GSMUA_Achr3G20020_001	Helix-loop-helix domain		TCONS_00052299	XLOC_018953	GSMUA_Achr10G22800_001	Heat shock protein 70 family||Heat shock protein 70, conserved site||Heat shock protein 70kD, C-terminal domain||Heat shock protein 70kD, peptide-binding domain		TCONS_00083776	XLOC_041417	GSMUA_Achr2G07250_001	Heat shock protein DnaJ, N-terminal
TCONS_00237368	XLOC_116215	GSMUA_Achr7G16590_001	--		TCONS_00300557	XLOC_147525	GSMUA_Achr9G25390_001	P-loop containing nucleoside triphosphate hydrolase||DNA/RNA helicase, DEAD/DEAH box type, N-terminal||Helicase, superfamily 1/2, ATP-binding domain||Helicase, C-terminal		TCONS_00077877	XLOC_032553	GSMUA_Achr11G21610_001	--		TCONS_00329579	XLOC_161736	GSMUA_AchrUn_randomG18570_001	--		TCONS_00052299	XLOC_018953	GSMUA_Achr10G22620_001	Telomere repeat-binding protein, plant||Myb domain||Homeodomain-like||SANT/Myb domain||Ubiquitin-related domain||Ubiquitin		TCONS_00083776	XLOC_041417	GSMUA_Achr2G07390_001	--
TCONS_00237368	XLOC_116215	GSMUA_Achr7G16610_001	GC-rich sequence DNA-binding factor domain||Pre-mRNA-splicing factor Ntr2||GC-rich sequence DNA-binding factor		TCONS_00300557	XLOC_147525	GSMUA_Achr9G25450_001	Lateral organ boundaries, LOB		TCONS_00077877	XLOC_032553	GSMUA_Achr11G21290_001	--		TCONS_00329579	XLOC_161736	GSMUA_AchrUn_randomG18560_001	Trichome birefringence-like family||Protein trichome birefringence-like 23-26||PC-Esterase||PMR5 N-terminal domain		TCONS_00052299	XLOC_018953	GSMUA_Achr10G22810_001	Heat shock protein 70 family		TCONS_00083776	XLOC_041417	GSMUA_Achr2G07240_001	Phox/Bem1p
TCONS_00290789	XLOC_133120	GSMUA_Achr8G33170_001	Translation protein SH3-like, subgroup||Translation protein SH3-like||Ribosomal protein L24||KOW		TCONS_00300557	XLOC_147525	GSMUA_Achr9G25500_001	--		TCONS_00077877	XLOC_032553	GSMUA_Achr11G21550_001	L-Aspartase-like||Lyase 1, N-terminal||Fumarate hydratase, class II||Fumarate lyase, conserved site||L-Aspartase-like, N-terminal||Fumarate lyase||Fumarase C, C-terminal		TCONS_00329579	XLOC_161736	GSMUA_AchrUn_randomG18590_001	--		TCONS_00052299	XLOC_018953	GSMUA_Achr10G22660_001	Aldolase-type TIM barrel||Radical SAM||Ribosomal RNA large subunit methyltransferase RlmN;||Dual-specificity RNA methyltransferase RlmN||Elongator protein 3/MiaB/NifB		TCONS_00083776	XLOC_041417	GSMUA_Achr2G07310_001	Remorin, C-terminal
TCONS_00290789	XLOC_133120	GSMUA_Achr8G33030_001	HIRA-interacting protein 5||NIF system FeS cluster assembly, NifU, C-terminal||NIF system FeS cluster assembly, NifU-like scaffold, N-terminal		TCONS_00300557	XLOC_147525	GSMUA_Achr9G25350_001	Protein kinase, catalytic domain||Serine/threonine-protein kinase, active site||Protein kinase-like domain||Serine/threonine- / dual-specificity protein kinase, catalytic domain		TCONS_00077877	XLOC_032553	GSMUA_Achr11G21340_001	Photosystem II Psb28, class 1		TCONS_00329579	XLOC_161736	GSMUA_AchrUn_randomG18580_001	Cullin protein, neddylation domain||Cullin, conserved site||Cullin, N-terminal||Cullin homology||Cullin repeat-like-containing domain||Winged helix-turn-helix transcription repressor DNA-binding		TCONS_00052299	XLOC_018953	GSMUA_Achr10G22500_001	Bifunctional inhibitor/plant lipid transfer protein/seed storage helical domain		TCONS_00083776	XLOC_041417	GSMUA_Achr2G07280_001	--
TCONS_00290789	XLOC_133120	GSMUA_Achr8G33050_001	WD40/YVTN repeat-like-containing domain||G-protein beta WD-40 repeat||WD40 repeat||TUP1-like enhancer of split||WD repeat HIR1||WD40-repeat-containing domain||WD40 repeat, conserved site		TCONS_00300557	XLOC_147525	GSMUA_Achr9G25280_001	--		TCONS_00077877	XLOC_032553	GSMUA_Achr11G21310_001	--		TCONS_00135555	XLOC_063479	GSMUA_Achr3G22980_001	Zinc finger, B-box		TCONS_00052299	XLOC_018953	GSMUA_Achr10G22750_001	Protein kinase, catalytic domain||U box domain||Serine/threonine-protein kinase, active site||Concanavalin A-like lectin/glucanase, subgroup||UspA||Serine/threonine- / dual-specificity protein kinase, catalytic domain||Zinc finger, RING/FYVE/PHD-type||Protein kinase-like domain||Rossmann-like alpha/beta/alpha sandwich fold		TCONS_00083776	XLOC_041417	GSMUA_Achr2G07430_001	Aminoacyl-tRNA synthetase, class Ic
TCONS_00290789	XLOC_133120	GSMUA_Achr8G33010_001	Glycosyl transferase, family 29		TCONS_00300557	XLOC_147525	GSMUA_Achr9G25360_001	Ribosomal protein S28e||Ribosomal protein S28e conserved site||Nucleic acid-binding, OB-fold		TCONS_00077877	XLOC_032553	GSMUA_Achr11G21520_001	Fatty acid hydroxylase		TCONS_00135555	XLOC_063479	GSMUA_Achr3G23060_001	Tetratricopeptide-like helical||Pentatricopeptide repeat		TCONS_00052299	XLOC_018953	GSMUA_Achr10G22450_001	Major facilitator superfamily domain||Major facilitator superfamily		TCONS_00083776	XLOC_041417	GSMUA_Achr2G07290_001	ABC transporter, transmembrane domain, type 1||ABC transporter, conserved site||ABC transporter-like||AAA+ ATPase domain||P-loop containing nucleoside triphosphate hydrolase
TCONS_00290789	XLOC_133120	GSMUA_Achr8G33160_001	Glycoside hydrolase, superfamily||Glycoside hydrolase, family 1, active site||Glycoside hydrolase, family 1||Glycoside hydrolase, catalytic domain		TCONS_00300557	XLOC_147525	GSMUA_Achr9G25250_001	Leucine-rich repeat-containing N-terminal, type 2||Protein kinase, catalytic domain||Protein kinase-like domain		TCONS_00077877	XLOC_032553	GSMUA_Achr11G21510_001	Domain of unknown function DUF862, eukaryotic		TCONS_00135555	XLOC_063479	GSMUA_Achr3G22900_001	Zinc finger, RING/FYVE/PHD-type||LisH dimerisation motif||CTLH, C-terminal LisH motif||CRA domain||CTLH/CRA C-terminal to LisH motif domain		TCONS_00135555	XLOC_063479	GSMUA_Achr3G23080_001	Helix-loop-helix domain		TCONS_00083776	XLOC_041417	GSMUA_Achr2G07260_001	Oxysterol-binding protein||Pleckstrin homology domain||Pleckstrin homology-like domain
TCONS_00290789	XLOC_133120	GSMUA_Achr8G33060_001	--		TCONS_00300557	XLOC_147525	GSMUA_Achr9G25420_001	Endonuclease/exonuclease/phosphatase		TCONS_00077877	XLOC_032553	GSMUA_Achr11G21270_001	Helix-loop-helix domain||Transcription factor MYC/MYB N-terminal		TCONS_00135555	XLOC_063479	GSMUA_Achr3G22970_001	Vesicle-associated membrane protein||PapD-like||Major sperm protein		TCONS_00135555	XLOC_063479	GSMUA_Achr3G22960_001	--		TCONS_00083776	XLOC_041417	GSMUA_Achr2G07570_001	WD40-repeat-containing domain||WD40 repeat, conserved site||Eukaryotic translation initiation factor 3 subunit I||WD40/YVTN repeat-like-containing domain||G-protein beta WD-40 repeat||WD40 repeat
TCONS_00290789	XLOC_133120	GSMUA_Achr8G33210_001	ADF-H/Gelsolin-like domain||Gelsolin domain||von Willebrand factor, type A||Sec23/Sec24, trunk domain||Zinc finger, Sec23/Sec24-type||Sec23/Sec24 beta-sandwich||Sec23/Sec24, helical domain		TCONS_00300557	XLOC_147525	GSMUA_Achr9G25460_001	Class I glutamine amidotransferase-like||Glutamine amidotransferase type 1		TCONS_00077877	XLOC_032553	GSMUA_Achr11G21420_001	Heavy metal-associated domain, HMA		TCONS_00135555	XLOC_063479	GSMUA_Achr3G22960_001	--		TCONS_00135555	XLOC_063479	GSMUA_Achr3G23040_001	Actin-binding FH2		TCONS_00083776	XLOC_041417	GSMUA_Achr2G07300_001	AP2/ERF domain||DNA-binding, integrase-type
TCONS_00290789	XLOC_133120	GSMUA_Achr8G33150_001	--		TCONS_00300557	XLOC_147525	GSMUA_Achr9G25380_001	Phosphatidate cytidylyltransferase||Phosphatidate cytidylyltransferase, eukaryota		TCONS_00077877	XLOC_032553	GSMUA_Achr11G21560_001	Brix domain		TCONS_00135555	XLOC_063479	GSMUA_Achr3G22880_001	F-box domain, cyclin-like||Leucine-rich repeat, cysteine-containing subtype		TCONS_00135555	XLOC_063479	GSMUA_Achr3G22940_001	EF-hand-like domain||Pyridine nucleotide-disulphide oxidoreductase, FAD/NAD(P)-binding domain||EF-Hand 1, calcium-binding site||Pyridine nucleotide-disulphide oxidoreductase, NAD-binding domain||Calcium-binding EF-hand		TCONS_00201882	XLOC_100127	GSMUA_Achr6G22460_001	Nucleic acid-binding, OB-fold||Ribosomal protein S17||Ribosomal protein S17, archaeal/eukaryotic
TCONS_00290789	XLOC_133120	GSMUA_Achr8G33260_001	Pathogenic type III effector avirulence factor Avr cleavage site		TCONS_00300557	XLOC_147525	GSMUA_Achr9G25510_001	Zinc finger, RING/FYVE/PHD-type||Zinc finger, PHD-type||Zinc finger, PHD-type, conserved site||Zinc finger, PHD-finger||Bromo adjacent homology (BAH) domain||Zinc finger, FYVE/PHD-type		TCONS_00077877	XLOC_032553	GSMUA_Achr11G21360_001	Zinc finger, RING/FYVE/PHD-type||von Willebrand factor, type A||Zinc finger, RING-type		TCONS_00135555	XLOC_063479	GSMUA_Achr3G22850_001	Amino acid transporter, transmembrane		TCONS_00135555	XLOC_063479	GSMUA_Achr3G22870_001	Armadillo-like helical||Armadillo-type fold		TCONS_00201882	XLOC_100127	GSMUA_Achr6G22450_001	Exocyst complex component Sec6
TCONS_00290789	XLOC_133120	GSMUA_Achr8G33120_001	Peptidase C19, ubiquitin carboxyl-terminal hydrolase 2||Ubiquitin-associated/translation elongation factor EF1B, N-terminal||Peptidase C19, ubiquitin carboxyl-terminal hydrolase 2, conserved site||Ubiquitin-associated/translation elongation factor EF1B, N-terminal, eukaryote||Zinc finger, UBP-type||Zinc finger, RING/FYVE/PHD-type||Ubiquitin carboxyl-terminal hydrolase-like domain||UBA-like		TCONS_00300557	XLOC_147525	GSMUA_Achr9G25470_001	HPP		TCONS_00077877	XLOC_032553	GSMUA_Achr11G21470_001	--		TCONS_00135555	XLOC_063479	GSMUA_Achr3G22890_001	S-adenosylmethionine decarboxylase subgroup||S-adenosylmethionine decarboxylase, core||S-adenosylmethionine decarboxylase||S-adenosylmethionine decarboxylase, conserved site		TCONS_00135555	XLOC_063479	GSMUA_Achr3G23030_001	Serine/threonine- / dual-specificity protein kinase, catalytic domain||Concanavalin A-like lectin/glucanase, subgroup||Protein kinase-like domain||Protein kinase, catalytic domain||Serine/threonine-protein kinase, active site		TCONS_00201882	XLOC_100127	GSMUA_Achr6G22470_001	Pseudouridine-5'-phosphate glycosidase
TCONS_00290789	XLOC_133120	GSMUA_Achr8G33250_001	P-loop containing nucleoside triphosphate hydrolase||AAA+ ATPase domain||ABC transporter-like||ABC transporter, conserved site||ABC transporter, transmembrane domain, type 1		TCONS_00300557	XLOC_147525	GSMUA_Achr9G25410_001	--		TCONS_00077877	XLOC_032553	GSMUA_Achr11G21300_001	Flavin monooxygenase-like		TCONS_00135555	XLOC_063479	GSMUA_Achr3G22990_001	Protein kinase-like domain||Concanavalin A-like lectin/glucanase, subgroup||Serine/threonine-protein kinase, active site||Protein kinase, catalytic domain||Serine/threonine- / dual-specificity protein kinase, catalytic domain||Serine-threonine/tyrosine-protein kinase catalytic domain		TCONS_00135555	XLOC_063479	GSMUA_Achr3G22950_001	Dynein light chain, type 1/2		TCONS_00008275	XLOC_011388	GSMUA_Achr1G19120_001	Helix-loop-helix domain||Basic helix-loop-helix (bHLH) transcription factors BEE-like, plant
TCONS_00290789	XLOC_133120	GSMUA_Achr8G33040_001	Lipase, GDSL||Esterase, SGNH hydrolase-type		TCONS_00300557	XLOC_147525	GSMUA_Achr9G25290_001	Nucleophile aminohydrolases, N-terminal||Peptidase T2, asparaginase 2		TCONS_00077877	XLOC_032553	GSMUA_Achr11G21480_001	Transcription factor, MADS-box||Transcription factor, K-box		TCONS_00135555	XLOC_063479	GSMUA_Achr3G23000_001	Calcium-binding EF-hand||EF-hand-like domain||EF-Hand 1, calcium-binding site		TCONS_00135555	XLOC_063479	GSMUA_Achr3G23020_001	--		TCONS_00008275	XLOC_011388	GSMUA_Achr1G19230_001	Tetrapeptide transporter, OPT1/isp4||Oligopeptide transporter OPT superfamily
TCONS_00290789	XLOC_133120	GSMUA_Achr8G33200_001	Armadillo-like helical||Importin-beta, N-terminal||CRM1 C-terminal domain||Exportin-1/Importin-beta-like||Armadillo-type fold		TCONS_00300557	XLOC_147525	GSMUA_Achr9G25490_001	AAA+ ATPase domain||ATPase, AAA-type, core||P-loop containing nucleoside triphosphate hydrolase		TCONS_00077877	XLOC_032553	GSMUA_Achr11G21440_001	Helix-loop-helix domain		TCONS_00135555	XLOC_063479	GSMUA_Achr3G22930_001	--		TCONS_00135555	XLOC_063479	GSMUA_Achr3G22880_001	F-box domain, cyclin-like||Leucine-rich repeat, cysteine-containing subtype		TCONS_00008275	XLOC_011388	GSMUA_Achr1G19180_001	Thiolase, conserved site||Thiolase-like, subgroup||Thiolase, active site||Thiolase, C-terminal||Thiolase-like||Thiolase, N-terminal||Thiolase
TCONS_00290789	XLOC_133120	GSMUA_Achr8G33090_001	Clathrin adaptor, mu subunit, C-terminal||Mu homology domain		TCONS_00300557	XLOC_147525	GSMUA_Achr9G25270_001	--		TCONS_00077877	XLOC_032553	GSMUA_Achr11G21430_001	Nascent polypeptide-associated complex, alpha subunit||Nascent polypeptide-associated complex NAC		TCONS_00135555	XLOC_063479	GSMUA_Achr3G23010_001	--		TCONS_00135555	XLOC_063479	GSMUA_Achr3G22910_001	Signal transduction response regulator, receiver domain||CheY-like superfamily		TCONS_00008275	XLOC_011388	GSMUA_Achr1G19070_001	NAD(P)-binding domain
TCONS_00290789	XLOC_133120	GSMUA_Achr8G33100_001	Vesicle-associated membrane protein||Major sperm protein||PapD-like		TCONS_00300557	XLOC_147525	GSMUA_Achr9G25310_001	Late embryogenesis abundant protein, LEA-14		TCONS_00077877	XLOC_032553	GSMUA_Achr11G21410_001	Ribosomal protein L6, conserved site-2||Ribosomal protein L6||Ribosomal protein L6, alpha-beta domain		TCONS_00135555	XLOC_063479	GSMUA_Achr3G22920_001	Signal transduction histidine kinase, homodimeric||Signal transduction histidine kinase-related protein, C-terminal||Signal transduction histidine kinase, core||ATPase-like, ATP-binding domain||CheY-like superfamily||Signal transduction histidine kinase, subgroup 1, dimerisation/phosphoacceptor domain||Signal transduction response regulator, receiver domain		TCONS_00135555	XLOC_063479	GSMUA_Achr3G22990_001	Protein kinase-like domain||Concanavalin A-like lectin/glucanase, subgroup||Serine/threonine-protein kinase, active site||Protein kinase, catalytic domain||Serine/threonine- / dual-specificity protein kinase, catalytic domain||Serine-threonine/tyrosine-protein kinase catalytic domain		TCONS_00008275	XLOC_011388	GSMUA_Achr1G19150_001	D-Tyr-tRNATyr deacylase||D-aminoacyl-tRNA deacylase
TCONS_00290789	XLOC_133120	GSMUA_Achr8G33130_001	Protein kinase, catalytic domain||Protein kinase-like domain		TCONS_00300557	XLOC_147525	GSMUA_Achr9G25370_001	--		TCONS_00077877	XLOC_032553	GSMUA_Achr11G21330_001	Armadillo-type fold||CLASP N-terminal domain||Armadillo-like helical||HEAT, type 2||HEAT		TCONS_00135555	XLOC_063479	GSMUA_Achr3G23080_001	Helix-loop-helix domain		TCONS_00135555	XLOC_063479	GSMUA_Achr3G22900_001	Zinc finger, RING/FYVE/PHD-type||LisH dimerisation motif||CTLH, C-terminal LisH motif||CRA domain||CTLH/CRA C-terminal to LisH motif domain		TCONS_00008275	XLOC_011388	GSMUA_Achr1G19220_001	Oligopeptide transporter OPT superfamily
TCONS_00290789	XLOC_133120	GSMUA_Achr8G33230_001	Cytochrome P450, conserved site||Cytochrome P450, E-class, group I||Cytochrome P450		TCONS_00300557	XLOC_147525	GSMUA_Achr9G25480_001	Serine/threonine dehydratase, pyridoxal-phosphate-binding site||Tryptophan synthase beta subunit-like PLP-dependent enzymes superfamily||Threonine dehydratase, C-terminal regulatory domain||Threonine dehydratase, biosynthetic		TCONS_00077877	XLOC_032553	GSMUA_Achr11G21380_001	Cyclin-dependent kinase inhibitor, plant||Cyclin-dependent kinase inhibitor		TCONS_00135555	XLOC_063479	GSMUA_Achr3G23020_001	--		TCONS_00135555	XLOC_063479	GSMUA_Achr3G22830_001	Ergosterol biosynthesis ERG4/ERG24||Sterol reductase, conserved site		TCONS_00008275	XLOC_011388	GSMUA_Achr1G19260_001	RNA recognition motif domain||Nucleotide-binding, alpha-beta plait
TCONS_00290789	XLOC_133120	GSMUA_Achr8G33020_001	--		TCONS_00300557	XLOC_147525	GSMUA_Achr9G25340_001	--		TCONS_00077877	XLOC_032553	GSMUA_Achr11G21280_001	--		TCONS_00135555	XLOC_063479	GSMUA_Achr3G22840_001	Zinc finger, C2H2		TCONS_00135555	XLOC_063479	GSMUA_Achr3G22850_001	Amino acid transporter, transmembrane		TCONS_00008275	XLOC_011388	GSMUA_Achr1G19210_001	DNA-directed RNA polymerase, RpoA/D/Rpb3-type||DNA-directed RNA polymerase, RBP11-like||DNA-directed RNA polymerase, 30-40kDa subunit, conserved site||DNA-directed RNA polymerase, insert domain
TCONS_00290789	XLOC_133120	GSMUA_Achr8G33140_001	Bulb-type lectin domain||Protein kinase, catalytic domain||PAN-2 domain||Protein kinase-like domain||Serine-threonine/tyrosine-protein kinase catalytic domain||Protein kinase, ATP binding site		TCONS_00300557	XLOC_147525	GSMUA_Achr9G25430_001	Galectin, carbohydrate recognition domain||Concanavalin A-like lectin/glucanase, subgroup||Glycosyl transferase, family 31		TCONS_00077877	XLOC_032553	GSMUA_Achr11G21500_001	MENTAL domain		TCONS_00135555	XLOC_063479	GSMUA_Achr3G22910_001	Signal transduction response regulator, receiver domain||CheY-like superfamily		TCONS_00135555	XLOC_063479	GSMUA_Achr3G23010_001	--		TCONS_00008275	XLOC_011388	GSMUA_Achr1G19130_001	Armadillo-type fold||Zinc finger, ZZ-type||Zinc finger, N-recognin, metazoa||E3 ubiquitin ligase, UBR4||Zinc finger, N-recognin
TCONS_00290789	XLOC_133120	GSMUA_Achr8G33190_001	--		TCONS_00300557	XLOC_147525	GSMUA_Achr9G25260_001	Putative polysaccharide biosynthesis protein||Xylan biosynthesis protein IRX15/IRX15L		TCONS_00077877	XLOC_032553	GSMUA_Achr11G21460_001	Transcription factor, MADS-box||Transcription factor, K-box		TCONS_00135555	XLOC_063479	GSMUA_Achr3G22870_001	Armadillo-like helical||Armadillo-type fold		TCONS_00135555	XLOC_063479	GSMUA_Achr3G23060_001	Tetratricopeptide-like helical||Pentatricopeptide repeat		TCONS_00008275	XLOC_011388	GSMUA_Achr1G19140_001	--
TCONS_00290789	XLOC_133120	GSMUA_Achr8G33180_001	Helix-loop-helix domain		TCONS_00300557	XLOC_147525	GSMUA_Achr9G25300_001	Protein of unknown function DUF642||Galactose-binding domain-like		TCONS_00077877	XLOC_032553	GSMUA_Achr11G21370_001	Uncharacterised domain Wax2, C-terminal		TCONS_00135555	XLOC_063479	GSMUA_Achr3G22860_001	3-deoxy-D-manno-octulosonic-acid transferase, N-terminal		TCONS_00135555	XLOC_063479	GSMUA_Achr3G23050_001	Histone core||Histone-fold||Histone H2A		TCONS_00008275	XLOC_011388	GSMUA_Achr1G19080_001	Tropomyosin
TCONS_00290789	XLOC_133120	GSMUA_Achr8G33240_001	ABC transporter, transmembrane domain, type 1		TCONS_00300557	XLOC_147525	GSMUA_Achr9G25400_001	P-loop containing nucleoside triphosphate hydrolase||Helicase, superfamily 1/2, ATP-binding domain||DNA/RNA helicase, DEAD/DEAH box type, N-terminal		TCONS_00077877	XLOC_032553	GSMUA_Achr11G21390_001	--		TCONS_00135555	XLOC_063479	GSMUA_Achr3G23030_001	Serine/threonine- / dual-specificity protein kinase, catalytic domain||Concanavalin A-like lectin/glucanase, subgroup||Protein kinase-like domain||Protein kinase, catalytic domain||Serine/threonine-protein kinase, active site		TCONS_00135555	XLOC_063479	GSMUA_Achr3G22920_001	Signal transduction histidine kinase, homodimeric||Signal transduction histidine kinase-related protein, C-terminal||Signal transduction histidine kinase, core||ATPase-like, ATP-binding domain||CheY-like superfamily||Signal transduction histidine kinase, subgroup 1, dimerisation/phosphoacceptor domain||Signal transduction response regulator, receiver domain		TCONS_00008275	XLOC_011388	GSMUA_Achr1G19250_001	Oligopeptide transporter OPT superfamily
TCONS_00290789	XLOC_133120	GSMUA_Achr8G33080_001	Prephenate dehydratase, conserved site||Prephenate dehydratase||ACT domain		TCONS_00034108	XLOC_021030	GSMUA_Achr10G01440_001	Basic-leucine zipper domain		TCONS_00077877	XLOC_032553	GSMUA_Achr11G21320_001	Exostosin-like		TCONS_00135555	XLOC_063479	GSMUA_Achr3G22830_001	Ergosterol biosynthesis ERG4/ERG24||Sterol reductase, conserved site		TCONS_00135555	XLOC_063479	GSMUA_Achr3G22980_001	Zinc finger, B-box		TCONS_00008275	XLOC_011388	GSMUA_Achr1G19050_001	Spermidine/spermine synthase, eukaryotes||S-adenosyl-L-methionine-dependent methyltransferase-like||Polyamine biosynthesis domain, conserved site||Polyamine biosynthesis domain||Spermidine/spermine synthases family
TCONS_00290789	XLOC_133120	GSMUA_Achr8G33110_001	Protein of unknown function wound-induced		TCONS_00034108	XLOC_021030	GSMUA_Achr10G01460_001	--		TCONS_00077877	XLOC_032553	GSMUA_Achr11G21490_001	WD40 repeat, conserved site||WD40-repeat-containing domain||WD40 repeat||WD40/YVTN repeat-like-containing domain		TCONS_00135555	XLOC_063479	GSMUA_Achr3G23050_001	Histone core||Histone-fold||Histone H2A		TCONS_00135555	XLOC_063479	GSMUA_Achr3G22860_001	3-deoxy-D-manno-octulosonic-acid transferase, N-terminal		TCONS_00008275	XLOC_011388	GSMUA_Achr1G19190_001	--
TCONS_00290789	XLOC_133120	GSMUA_Achr8G33220_001	--		TCONS_00034108	XLOC_021030	GSMUA_Achr10G01420_001	--		TCONS_00077877	XLOC_032553	GSMUA_Achr11G21350_001	Transmembrane receptor, eukaryota		TCONS_00135555	XLOC_063479	GSMUA_Achr3G22950_001	Dynein light chain, type 1/2		TCONS_00135555	XLOC_063479	GSMUA_Achr3G22970_001	Vesicle-associated membrane protein||PapD-like||Major sperm protein		TCONS_00008275	XLOC_011388	GSMUA_Achr1G19160_001	--
TCONS_00290789	XLOC_133120	GSMUA_Achr8G33070_001	Cytochrome P450		TCONS_00034108	XLOC_021030	GSMUA_Achr10G01450_001	Glutathione S-transferase, C-terminal-like||Glutathione S-transferase, N-terminal||Thioredoxin-like fold		TCONS_00077877	XLOC_032553	GSMUA_Achr11G21600_001	Peptidase S8, subtilisin, Asp-active site||Peptidase S8, subtilisin-related||Peptidase S8/S53, subtilisin/kexin/sedolisin||Proteinase inhibitor I9		TCONS_00135555	XLOC_063479	GSMUA_Achr3G23040_001	Actin-binding FH2		TCONS_00135555	XLOC_063479	GSMUA_Achr3G22930_001	--		TCONS_00008275	XLOC_011388	GSMUA_Achr1G19170_001	Nucleotide-binding, alpha-beta plait||RNA recognition motif domain
TCONS_00338699	XLOC_162454	GSMUA_AchrUn_randomG20960_001	FAS1 domain		TCONS_00034108	XLOC_021030	GSMUA_Achr10G01430_001	--		TCONS_00077877	XLOC_032553	GSMUA_Achr11G21590_001	WRC||Glutamine-Leucine-Glutamine, QLQ||Growth-regulating factor		TCONS_00135555	XLOC_063479	GSMUA_Achr3G22940_001	EF-hand-like domain||Pyridine nucleotide-disulphide oxidoreductase, FAD/NAD(P)-binding domain||EF-Hand 1, calcium-binding site||Pyridine nucleotide-disulphide oxidoreductase, NAD-binding domain||Calcium-binding EF-hand		TCONS_00135555	XLOC_063479	GSMUA_Achr3G23070_001	Kinesin-like protein||Kinesin, motor region, conserved site||P-loop containing nucleoside triphosphate hydrolase||Kinesin, motor domain		TCONS_00008275	XLOC_011388	GSMUA_Achr1G19200_001	CRAL/TRIO, N-terminal domain||CRAL-TRIO domain
TCONS_00338699	XLOC_162454	GSMUA_AchrUn_randomG20930_001	Serine/threonine-protein kinase, active site||Protein kinase, catalytic domain||Protein kinase-like domain||Concanavalin A-like lectin/glucanase, subgroup||Serine-threonine/tyrosine-protein kinase catalytic domain||Serine/threonine- / dual-specificity protein kinase, catalytic domain		TCONS_00034108	XLOC_021030	GSMUA_Achr10G01470_001	--		TCONS_00077877	XLOC_032553	GSMUA_Achr11G21540_001	Leucine-rich repeat, typical subtype||Leucine-rich repeat||Protein kinase-like domain||Leucine-rich repeat-containing N-terminal, type 2||Leucine rich repeats (2 copies)||Serine/threonine- / dual-specificity protein kinase, catalytic domain||Serine/threonine-protein kinase, active site||Protein kinase, catalytic domain		TCONS_00135555	XLOC_063479	GSMUA_Achr3G23070_001	Kinesin-like protein||Kinesin, motor region, conserved site||P-loop containing nucleoside triphosphate hydrolase||Kinesin, motor domain		TCONS_00135555	XLOC_063479	GSMUA_Achr3G23000_001	Calcium-binding EF-hand||EF-hand-like domain||EF-Hand 1, calcium-binding site		TCONS_00008275	XLOC_011388	GSMUA_Achr1G19060_001	--
TCONS_00338699	XLOC_162454	GSMUA_AchrUn_randomG20970_001	Calcium-binding EF-hand||Protein kinase-like domain||EF-Hand 1, calcium-binding site||Protein kinase, ATP binding site||Serine/threonine- / dual-specificity protein kinase, catalytic domain||EF-hand-like domain||Serine/threonine-protein kinase, active site||Protein kinase, catalytic domain		TCONS_00034108	XLOC_021030	GSMUA_Achr10G01480_001	--		TCONS_00077877	XLOC_032553	GSMUA_Achr11G21400_001	Ribosomal protein L36		TCONS_00233580	XLOC_111045	GSMUA_Achr6G32820_001	Glycoside hydrolase, family 85||Domain of unknown function DUF640		TCONS_00135555	XLOC_063479	GSMUA_Achr3G22890_001	S-adenosylmethionine decarboxylase subgroup||S-adenosylmethionine decarboxylase, core||S-adenosylmethionine decarboxylase||S-adenosylmethionine decarboxylase, conserved site		TCONS_00008275	XLOC_011388	GSMUA_Achr1G19090_001	WD40/YVTN repeat-like-containing domain||WD40 repeat||Protein of unknown function DUF3639||WD40-repeat-containing domain||WD40 repeat, conserved site
TCONS_00338699	XLOC_162454	GSMUA_AchrUn_randomG20990_001	--		TCONS_00034108	XLOC_021030	GSMUA_Achr10G01410_001	WAT1-related protein||Drug/metabolite transporter		TCONS_00077877	XLOC_032553	GSMUA_Achr11G21580_001	S-type anion channel||C4-dicarboxylate transporter/malic acid transport protein		TCONS_00233580	XLOC_111045	GSMUA_Achr6G32710_001	Sel1-like||Tetratricopeptide-like helical		TCONS_00135555	XLOC_063479	GSMUA_Achr3G22840_001	Zinc finger, C2H2		TCONS_00008275	XLOC_011388	GSMUA_Achr1G19110_001	Transcription factor IIA, helical||Transcription initiation factor IIA, gamma subunit, C-terminal||Transcription factor IIA, beta-barrel||Transcription initiation factor IIA, gamma subunit||Transcription initiation factor IIA, gamma subunit, N-terminal
TCONS_00338699	XLOC_162454	GSMUA_AchrUn_randomG20950_001	--		TCONS_00121080	XLOC_062582	GSMUA_Achr3G19460_001	Bile acid:sodium symporter		TCONS_00077877	XLOC_032553	GSMUA_Achr11G21530_001	--		TCONS_00233580	XLOC_111045	GSMUA_Achr6G32560_001	Mini-chromosome maintenance complex-binding protein		TCONS_00083776	XLOC_041417	GSMUA_Achr2G07600_001	--		TCONS_00008275	XLOC_011388	GSMUA_Achr1G19100_001	Cactin, domain||Cactin C-terminal domain
TCONS_00338699	XLOC_162454	GSMUA_AchrUn_randomG20980_001	--		TCONS_00121080	XLOC_062582	GSMUA_Achr3G19380_001	Cullin, N-terminal||Cullin homology||Anaphase-promoting complex subunit 2, C-terminal||Winged helix-turn-helix transcription repressor DNA-binding		TCONS_00077877	XLOC_032553	GSMUA_Achr11G21450_001	--		TCONS_00233580	XLOC_111045	GSMUA_Achr6G32650_001	--		TCONS_00083776	XLOC_041417	GSMUA_Achr2G07290_001	ABC transporter, transmembrane domain, type 1||ABC transporter, conserved site||ABC transporter-like||AAA+ ATPase domain||P-loop containing nucleoside triphosphate hydrolase		TCONS_00008275	XLOC_011388	GSMUA_Achr1G19240_001	Oligopeptide transporter OPT superfamily
TCONS_00338699	XLOC_162454	GSMUA_AchrUn_randomG20940_001	--		TCONS_00121080	XLOC_062582	GSMUA_Achr3G19450_001	Armadillo-like helical||Importin-beta, N-terminal||Exportin/Importin, Cse1-like||Armadillo-type fold		TCONS_00077877	XLOC_032553	GSMUA_Achr11G21570_001	--		TCONS_00233580	XLOC_111045	GSMUA_Achr6G32780_001	DNA-binding, integrase-type||AP2/ERF domain		TCONS_00083776	XLOC_041417	GSMUA_Achr2G07370_001	--		TCONS_00272499	XLOC_139699	GSMUA_Achr8G26740_001	Mitochondrial biogenesis protein AIM24||Tryptophan RNA-binding attenuator protein-like domain
TCONS_00051944	XLOC_018177	GSMUA_Achr10G19230_001	Cyclin, C-terminal||Cyclin D, plant||Cyclin, N-terminal||Cyclin-like		TCONS_00121080	XLOC_062582	GSMUA_Achr3G19330_001	PspA/IM30		TCONS_00052299	XLOC_018953	GSMUA_Achr10G22530_001	Mitochondrial carrier domain||Mitochondrial substrate/solute carrier||Mitochondrial carrier protein		TCONS_00233580	XLOC_111045	GSMUA_Achr6G32810_001	Polysaccharide deacetylase||Glycoside hydrolase, family 85		TCONS_00083776	XLOC_041417	GSMUA_Achr2G07620_001	--		TCONS_00272499	XLOC_139699	GSMUA_Achr8G26920_001	Histone core||Histone-fold||Histone H2A
TCONS_00051944	XLOC_018177	GSMUA_Achr10G19020_001	Protein of unknown function DUF966||WD40-repeat-containing domain||WD40 repeat, conserved site||WD40/YVTN repeat-like-containing domain||WD40 repeat		TCONS_00121080	XLOC_062582	GSMUA_Achr3G19360_001	Acid phosphatase/vanadium-dependent haloperoxidase-related		TCONS_00052299	XLOC_018953	GSMUA_Achr10G22770_001	Ribosomal protein L36e		TCONS_00233580	XLOC_111045	GSMUA_Achr6G32720_001	DNA-binding WRKY		TCONS_00083776	XLOC_041417	GSMUA_Achr2G07540_001	--		TCONS_00272499	XLOC_139699	GSMUA_Achr8G26730_001	Serine-threonine/tyrosine-protein kinase catalytic domain||Protein kinase, ATP binding site||Serine/threonine-protein kinase, active site||Protein kinase, catalytic domain||Protein kinase-like domain
TCONS_00051944	XLOC_018177	GSMUA_Achr10G19220_001	--		TCONS_00121080	XLOC_062582	GSMUA_Achr3G19310_001	--		TCONS_00052299	XLOC_018953	GSMUA_Achr10G22480_001	RNA recognition motif domain||Nucleotide-binding, alpha-beta plait		TCONS_00233580	XLOC_111045	GSMUA_Achr6G32620_001	P-loop containing nucleoside triphosphate hydrolase||Small GTPase superfamily||Small GTPase superfamily, Rab type||Small GTPase superfamily, Ras type||Small GTPase superfamily, Rho type		TCONS_00083776	XLOC_041417	GSMUA_Achr2G07480_001	--		TCONS_00272499	XLOC_139699	GSMUA_Achr8G26750_001	Tetratricopeptide-like helical||Pentatricopeptide repeat
TCONS_00051944	XLOC_018177	GSMUA_Achr10G19000_001	ClpP/crotonase-like domain||Carbamoyl-phosphate synthetase large subunit-like, ATP-binding domain||Acetyl-coenzyme A carboxyltransferase, C-terminal||ATP-grasp fold, subdomain 2||ATP-grasp fold, subdomain 1||Acetyl-CoA carboxylase, central domain||Biotin carboxylase, C-terminal||Rudiment single hybrid motif||Biotin carboxylation domain||Pre-ATP-grasp fold||Biotin/lipoyl attachment||Single hybrid …		TCONS_00121080	XLOC_062582	GSMUA_Achr3G19280_001	Protein kinase, ATP binding site||Serine/threonine- / dual-specificity protein kinase, catalytic domain||Serine/threonine-protein kinase, active site||Bulb-type lectin domain||Protein kinase, catalytic domain||Protein kinase-like domain		TCONS_00052299	XLOC_018953	GSMUA_Achr10G22810_001	Heat shock protein 70 family		TCONS_00233580	XLOC_111045	GSMUA_Achr6G32680_001	--		TCONS_00083776	XLOC_041417	GSMUA_Achr2G07310_001	Remorin, C-terminal		TCONS_00272499	XLOC_139699	GSMUA_Achr8G26970_001	Nucleic acid-binding, OB-fold
TCONS_00051944	XLOC_018177	GSMUA_Achr10G19190_001	--		TCONS_00121080	XLOC_062582	GSMUA_Achr3G19420_001	AP2/ERF domain||DNA-binding, integrase-type		TCONS_00052299	XLOC_018953	GSMUA_Achr10G22460_001	--		TCONS_00233580	XLOC_111045	GSMUA_Achr6G32660_001	--		TCONS_00083776	XLOC_041417	GSMUA_Achr2G07360_001	Cullin, N-terminal||Cullin protein, neddylation domain||Winged helix-turn-helix transcription repressor DNA-binding||Cullin homology||Cullin repeat-like-containing domain		TCONS_00272499	XLOC_139699	GSMUA_Achr8G26810_001	--
TCONS_00051944	XLOC_018177	GSMUA_Achr10G19050_001	--		TCONS_00121080	XLOC_062582	GSMUA_Achr3G19320_001	Helix-hairpin-helix motif||Endonuclease III, iron-sulphur binding site||HhH-GPD domain||Endonuclease III-like protein 1||Helix-turn-helix, base-excision DNA repair, C-terminal||Endonuclease III, conserved site-2||DNA glycosylase||Endonuclease III-like, iron-sulphur cluster loop motif		TCONS_00052299	XLOC_018953	GSMUA_Achr10G22670_001	--		TCONS_00233580	XLOC_111045	GSMUA_Achr6G32900_001	--		TCONS_00083776	XLOC_041417	GSMUA_Achr2G07270_001	--		TCONS_00272499	XLOC_139699	GSMUA_Achr8G26760_001	--
TCONS_00051944	XLOC_018177	GSMUA_Achr10G18960_001	Protein kinase, ATP binding site||Serine/threonine- / dual-specificity protein kinase, catalytic domain||Leucine-rich repeat-containing N-terminal, type 2||Somatic embryogenesis receptor-like kinase||Concanavalin A-like lectin/glucanase, subgroup||Serine/threonine-protein kinase, active site||Protein kinase, catalytic domain||Leucine-rich repeat||Protein kinase-like domain		TCONS_00121080	XLOC_062582	GSMUA_Achr3G19270_001	PUA-like domain||ASCH domain		TCONS_00052299	XLOC_018953	GSMUA_Achr10G22730_001	Metallothionein, family 15, plant		TCONS_00233580	XLOC_111045	GSMUA_Achr6G32870_001	--		TCONS_00083776	XLOC_041417	GSMUA_Achr2G07550_001	Pollen Ole e 1 allergen/extensin		TCONS_00272499	XLOC_139699	GSMUA_Achr8G26820_001	--
TCONS_00051944	XLOC_018177	GSMUA_Achr10G19120_001	Ubiquitin carboxyl-terminal hydrolase-like domain||Peptidase C19, ubiquitin carboxyl-terminal hydrolase 2, conserved site||Peptidase C19, ubiquitin carboxyl-terminal hydrolase 2		TCONS_00121080	XLOC_062582	GSMUA_Achr3G19260_001	Protein of unknown function DUF3755||Homeodomain-like||SANT/Myb domain		TCONS_00052299	XLOC_018953	GSMUA_Achr10G22780_001	Zinc finger, RING/FYVE/PHD-type||Armadillo||Armadillo-like helical||U box domain||Protein-tyrosine phosphatase-like, PTPLA||Armadillo-type fold		TCONS_00233580	XLOC_111045	GSMUA_Achr6G32800_001	--		TCONS_00083776	XLOC_041417	GSMUA_Achr2G07400_001	Helix-loop-helix domain		TCONS_00272499	XLOC_139699	GSMUA_Achr8G27020_001	Peptidase aspartic||Saposin-like||Saposin B||Peptidase aspartic, active site||Saposin-like type B, 2||Peptidase A1||Saposin-like type B, 1
TCONS_00051944	XLOC_018177	GSMUA_Achr10G19180_001	Helix-loop-helix domain		TCONS_00121080	XLOC_062582	GSMUA_Achr3G19350_001	DNA recombination and repair protein RecA||DNA recombination and repair protein RecA, C-terminal||DNA recombination/repair protein RecA, conserved site||P-loop containing nucleoside triphosphate hydrolase||DNA recombination/repair protein RecA, monomer-monomer interface||AAA+ ATPase domain||DNA recombination/repair protein RecA/RadB, ATP-binding domain		TCONS_00052299	XLOC_018953	GSMUA_Achr10G22600_001	--		TCONS_00233580	XLOC_111045	GSMUA_Achr6G32910_001	Ankyrin repeat-containing domain||Ankyrin repeat||Zinc finger, CCCH-type		TCONS_00083776	XLOC_041417	GSMUA_Achr2G07520_001	Basic-leucine zipper domain		TCONS_00272499	XLOC_139699	GSMUA_Achr8G26990_001	--
TCONS_00051944	XLOC_018177	GSMUA_Achr10G19110_001	Uncharacterised protein family UPF0434/Trm112		TCONS_00121080	XLOC_062582	GSMUA_Achr3G19470_001	--		TCONS_00052299	XLOC_018953	GSMUA_Achr10G22690_001	GINS complex, subunit Psf2||GINS complex		TCONS_00233580	XLOC_111045	GSMUA_Achr6G32790_001	START-like domain||Polyketide cyclase/dehydrase		TCONS_00083776	XLOC_041417	GSMUA_Achr2G07320_001	Pyridoxal phosphate-dependent transferase, major domain||Pyridoxal phosphate-dependent transferase, major region, subdomain 1||Aminotransferase, class I/classII||Pyridoxal phosphate-dependent transferase, major region, subdomain 2		TCONS_00272499	XLOC_139699	GSMUA_Achr8G27010_001	Homeodomain-like||Homeodomain, ZF-HD class||ZF-HD homeobox protein, Cys/His-rich dimerisation domain
TCONS_00051944	XLOC_018177	GSMUA_Achr10G18970_001	Leucine rich repeats (2 copies)||Leucine-rich repeat||Leucine-rich repeat-containing N-terminal, type 2||Protein kinase-like domain||Protein kinase, catalytic domain		TCONS_00121080	XLOC_062582	GSMUA_Achr3G19410_001	Cytochrome b5, heme-binding site||Cytochrome b5		TCONS_00052299	XLOC_018953	GSMUA_Achr10G22560_001	Protein of unknown function DUF3475||Protein of unknown function DUF668		TCONS_00233580	XLOC_111045	GSMUA_Achr6G32880_001	Zinc finger, PHD-finger||Acyl-CoA N-acyltransferase||Zinc finger, FYVE/PHD-type||Zinc finger, PHD-type||Zinc finger, RING/FYVE/PHD-type||Tudor-like, plant		TCONS_00083776	XLOC_041417	GSMUA_Achr2G07500_001	Fatty acid hydroxylase		TCONS_00272499	XLOC_139699	GSMUA_Achr8G26710_001	Protein kinase-like domain||Serine/threonine-protein kinase, active site||Protein kinase, catalytic domain||Protein kinase, ATP binding site||Serine/threonine- / dual-specificity protein kinase, catalytic domain
TCONS_00051944	XLOC_018177	GSMUA_Achr10G18990_001	UV radiation resistance protein/autophagy-related protein 14		TCONS_00121080	XLOC_062582	GSMUA_Achr3G19290_001	Zinc finger, TRAF-type		TCONS_00052299	XLOC_018953	GSMUA_Achr10G22820_001	--		TCONS_00233580	XLOC_111045	GSMUA_Achr6G32670_001	--		TCONS_00083776	XLOC_041417	GSMUA_Achr2G07430_001	Aminoacyl-tRNA synthetase, class Ic		TCONS_00272499	XLOC_139699	GSMUA_Achr8G26980_001	Protein farnesyltransferase subunit beta||Terpenoid cyclases/protein prenyltransferase alpha-alpha toroid||Prenyltransferase/squalene oxidase
TCONS_00051944	XLOC_018177	GSMUA_Achr10G19250_001	Divalent ion tolerance protein, CutA||Nitrogen regulatory PII-like, alpha/beta		TCONS_00121080	XLOC_062582	GSMUA_Achr3G19390_001	Zinc finger, C2H2		TCONS_00052299	XLOC_018953	GSMUA_Achr10G22590_001	--		TCONS_00233580	XLOC_111045	GSMUA_Achr6G32550_001	--		TCONS_00083776	XLOC_041417	GSMUA_Achr2G07240_001	Phox/Bem1p		TCONS_00272499	XLOC_139699	GSMUA_Achr8G26800_001	IQ motif, EF-hand binding site||Domain of unknown function DUF4005
TCONS_00051944	XLOC_018177	GSMUA_Achr10G18980_001	Pyridoxal phosphate-dependent transferase, major domain||Pyridoxal phosphate-dependent transferase, major region, subdomain 2||Pyridoxal phosphate-dependent transferase, major region, subdomain 1||Aminotransferase class-III		TCONS_00121080	XLOC_062582	GSMUA_Achr3G19440_001	Phox/Bem1p		TCONS_00052299	XLOC_018953	GSMUA_Achr10G22520_001	POX||Proton-dependent oligopeptide transporter family||Homeobox KN domain||PTR2 family proton/oligopeptide symporter, conserved site||Major facilitator superfamily domain||Homeodomain||Homeodomain-like		TCONS_00233580	XLOC_111045	GSMUA_Achr6G32850_001	BTB/POZ-like||BTB/POZ fold||Tetratricopeptide TPR2||Tetratricopeptide repeat||Tetratricopeptide TPR-1||Tetratricopeptide-like helical		TCONS_00083776	XLOC_041417	GSMUA_Achr2G07380_001	--		TCONS_00272499	XLOC_139699	GSMUA_Achr8G26770_001	--
TCONS_00051944	XLOC_018177	GSMUA_Achr10G19150_001	UDP-glucuronosyl/UDP-glucosyltransferase		TCONS_00121080	XLOC_062582	GSMUA_Achr3G19400_001	Immunoglobulin-like fold||Immunoglobulin E-set||Galactose oxidase/kelch, beta-propeller||Galactose oxidase, beta-propeller||Glyoxal oxidase, N-terminal||Domain of unknown function DUF1929		TCONS_00052299	XLOC_018953	GSMUA_Achr10G22680_001	Protein kinase, ATP binding site||Serine-threonine/tyrosine-protein kinase catalytic domain||Concanavalin A-like lectin/glucanase, subgroup||Protein kinase-like domain||Protein kinase, catalytic domain||Serine/threonine-protein kinase, active site		TCONS_00233580	XLOC_111045	GSMUA_Achr6G32640_001	GPI-GlcNAc transferase complex, PIG-H component, conserved domain		TCONS_00083776	XLOC_041417	GSMUA_Achr2G07300_001	AP2/ERF domain||DNA-binding, integrase-type		TCONS_00272499	XLOC_139699	GSMUA_Achr8G27000_001	Uncharacterised protein family UPF0497, trans-membrane plant
TCONS_00051944	XLOC_018177	GSMUA_Achr10G19240_001	Divalent ion tolerance protein, CutA||Nitrogen regulatory PII-like, alpha/beta		TCONS_00121080	XLOC_062582	GSMUA_Achr3G19340_001	Zinc finger, AN1-type		TCONS_00052299	XLOC_018953	GSMUA_Achr10G22700_001	Mitochondrial inner membrane translocase subunit Tim17/Tim22/Tim23/peroxisomal protein PMP24		TCONS_00233580	XLOC_111045	GSMUA_Achr6G32610_001	Pyridoxal phosphate-dependent transferase, major domain||Pyridoxal phosphate-dependent transferase, major region, subdomain 2||Pyridoxal phosphate-dependent transferase, major region, subdomain 1||Aminotransferase class-III		TCONS_00083776	XLOC_041417	GSMUA_Achr2G07220_001	Protein kinase-like domain||Concanavalin A-like lectin/glucanase, subgroup||Serine/threonine-protein kinase, active site||Protein kinase, catalytic domain||Protein kinase, ATP binding site||Serine/threonine- / dual-specificity protein kinase, catalytic domain||Wall-associated receptor kinase galacturonan-binding domain		TCONS_00272499	XLOC_139699	GSMUA_Achr8G26870_001	--
TCONS_00051944	XLOC_018177	GSMUA_Achr10G19090_001	RNA recognition motif domain, eukaryote||Nucleotide-binding, alpha-beta plait||RNA recognition motif domain		TCONS_00121080	XLOC_062582	GSMUA_Achr3G19300_001	Serine/threonine-protein kinase, active site||EF-Hand 1, calcium-binding site||Protein kinase, catalytic domain||EF-hand-like domain||Protein kinase-like domain||Calcium-binding EF-hand||Serine/threonine- / dual-specificity protein kinase, catalytic domain		TCONS_00052299	XLOC_018953	GSMUA_Achr10G22550_001	Zinc finger, C2H2-like||Zinc finger, C2H2		TCONS_00233580	XLOC_111045	GSMUA_Achr6G32830_001	LMBR1-like membrane protein		TCONS_00083776	XLOC_041417	GSMUA_Achr2G07570_001	WD40-repeat-containing domain||WD40 repeat, conserved site||Eukaryotic translation initiation factor 3 subunit I||WD40/YVTN repeat-like-containing domain||G-protein beta WD-40 repeat||WD40 repeat		TCONS_00272499	XLOC_139699	GSMUA_Achr8G26700_001	--
TCONS_00051944	XLOC_018177	GSMUA_Achr10G19030_001	DNA-binding, integrase-type||AP2/ERF domain		TCONS_00121080	XLOC_062582	GSMUA_Achr3G19430_001	--		TCONS_00052299	XLOC_018953	GSMUA_Achr10G22760_001	Ankyrin repeat-containing domain||Zinc finger, RING/FYVE/PHD-type||Zinc finger, RING-type||Ankyrin repeat		TCONS_00233580	XLOC_111045	GSMUA_Achr6G32730_001	Uncharacterised protein family UPF0497, trans-membrane plant		TCONS_00083776	XLOC_041417	GSMUA_Achr2G07350_001	Pentatricopeptide repeat||Tetratricopeptide-like helical		TCONS_00272499	XLOC_139699	GSMUA_Achr8G26850_001	Aldo/keto reductase||NADP-dependent oxidoreductase domain||Aldo/keto reductase subgroup
TCONS_00051944	XLOC_018177	GSMUA_Achr10G19130_001	SANT/Myb domain||Homeodomain-like||Myb domain		TCONS_00121080	XLOC_062582	GSMUA_Achr3G19370_001	Myb-like domain||Homeodomain-like||SANT/Myb domain||C2H2- zinc finger protein family		TCONS_00052299	XLOC_018953	GSMUA_Achr10G22580_001	Zinc finger, RING/FYVE/PHD-type||Domain of unknown function DUF1117||Zinc finger, RING-type||RNA polymerase archaeal subunit P/eukaryotic subunit RPC10		TCONS_00233580	XLOC_111045	GSMUA_Achr6G32860_001	--		TCONS_00083776	XLOC_041417	GSMUA_Achr2G07460_001	--		TCONS_00272499	XLOC_139699	GSMUA_Achr8G26720_001	--
TCONS_00051944	XLOC_018177	GSMUA_Achr10G19160_001	Ribosomal protein S6, eukaryotic||Ribosomal protein S6e, conserved site||Ribosomal protein S6e		TCONS_00052617	XLOC_019570	GSMUA_Achr10G25880_001	Haem peroxidase, plant/fungal/bacterial||Haem peroxidase||Peroxidases heam-ligand binding site||Plant peroxidase		TCONS_00052299	XLOC_018953	GSMUA_Achr10G22720_001	--		TCONS_00233580	XLOC_111045	GSMUA_Achr6G32580_001	Protein kinase-like domain||NAF/FISL domain||Protein kinase, catalytic domain||NAF domain||Serine/threonine- / dual-specificity protein kinase, catalytic domain||Protein kinase, ATP binding site||Calcium/calmodulin-dependent/calcium-dependent protein kinase		TCONS_00083776	XLOC_041417	GSMUA_Achr2G07410_001	Helix-loop-helix domain		TCONS_00272499	XLOC_139699	GSMUA_Achr8G26830_001	Tify
TCONS_00051944	XLOC_018177	GSMUA_Achr10G19010_001	Bifunctional inhibitor/plant lipid transfer protein/seed storage helical domain		TCONS_00052617	XLOC_019570	GSMUA_Achr10G25980_001	Protein kinase-like domain||Leucine-rich repeat||Serine-threonine/tyrosine-protein kinase catalytic domain||Concanavalin A-like lectin/glucanase, subgroup||Protein kinase, catalytic domain||Leucine rich repeats (2 copies)||Protein kinase, ATP binding site||Leucine-rich repeat-containing N-terminal, type 2		TCONS_00052299	XLOC_018953	GSMUA_Achr10G22630_001	Barwin-like endoglucanase||Pollen allergen/expansin, C-terminal||Expansin/Lol pI||Expansin||Barwin-related endoglucanase||Expansin/pollen allergen, DPBB domain		TCONS_00233580	XLOC_111045	GSMUA_Achr6G32570_001	Calcium/calmodulin-dependent/calcium-dependent protein kinase||Serine/threonine- / dual-specificity protein kinase, catalytic domain||Protein kinase, catalytic domain||Serine/threonine-protein kinase, active site||Protein kinase-like domain		TCONS_00083776	XLOC_041417	GSMUA_Achr2G07590_001	--		TCONS_00272499	XLOC_139699	GSMUA_Achr8G26880_001	DNA repair Rad51/transcription factor NusA, alpha-helical||P-loop containing nucleoside triphosphate hydrolase||DNA recombination and repair protein Rad51, C-terminal||Meiotic recombinase Dmc1||DNA recombination/repair protein RecA, monomer-monomer interface||DNA recombination/repair protein RecA/RadB, ATP-binding domain
TCONS_00051944	XLOC_018177	GSMUA_Achr10G19140_001	Alpha/Beta hydrolase fold||Alpha/beta hydrolase fold-1		TCONS_00052617	XLOC_019570	GSMUA_Achr10G25700_001	Myb domain||Homeodomain-like||SANT/Myb domain		TCONS_00052299	XLOC_018953	GSMUA_Achr10G22710_001	--		TCONS_00233580	XLOC_111045	GSMUA_Achr6G32690_001	--		TCONS_00083776	XLOC_041417	GSMUA_Achr2G07440_001	Rossmann-like alpha/beta/alpha sandwich fold		TCONS_00272499	XLOC_139699	GSMUA_Achr8G26790_001	--
TCONS_00051944	XLOC_018177	GSMUA_Achr10G19210_001	--		TCONS_00052617	XLOC_019570	GSMUA_Achr10G25920_001	--		TCONS_00052299	XLOC_018953	GSMUA_Achr10G22610_001	Transcription factor GRAS		TCONS_00233580	XLOC_111045	GSMUA_Achr6G32750_001	Protein of unknown function DUF4228		TCONS_00083776	XLOC_041417	GSMUA_Achr2G07260_001	Oxysterol-binding protein||Pleckstrin homology domain||Pleckstrin homology-like domain		TCONS_00272499	XLOC_139699	GSMUA_Achr8G26860_001	--
TCONS_00051944	XLOC_018177	GSMUA_Achr10G19170_001	14-3-3 protein, conserved site||14-3-3 protein||14-3-3 domain		TCONS_00052617	XLOC_019570	GSMUA_Achr10G25770_001	Helix-loop-helix domain		TCONS_00052299	XLOC_018953	GSMUA_Achr10G22790_001	Rab GDI protein||GDP dissociation inhibitor		TCONS_00233580	XLOC_111045	GSMUA_Achr6G32840_001	Glutaredoxin subgroup||Thioredoxin-like fold||Glutaredoxin		TCONS_00083776	XLOC_041417	GSMUA_Achr2G07280_001	--		TCONS_00272499	XLOC_139699	GSMUA_Achr8G26950_001	Tetratricopeptide-like helical||Pentatricopeptide repeat
TCONS_00051944	XLOC_018177	GSMUA_Achr10G19100_001	Ribosomal protein L25/L23||Ribosomal protein L23/L15e core domain||Nucleotide-binding, alpha-beta plait		TCONS_00052617	XLOC_019570	GSMUA_Achr10G25730_001	Remorin, C-terminal		TCONS_00052299	XLOC_018953	GSMUA_Achr10G22490_001	Zinc finger, RING/FYVE/PHD-type||Zinc finger, RING-CH-type		TCONS_00233580	XLOC_111045	GSMUA_Achr6G32770_001	--		TCONS_00083776	XLOC_041417	GSMUA_Achr2G07610_001	--		TCONS_00272499	XLOC_139699	GSMUA_Achr8G26890_001	PUA-like domain||Rossmann-like alpha/beta/alpha sandwich fold||Sulphate adenylyltransferase catalytic domain||Sulphate adenylyltransferase||ATP-sulfurylase PUA-like domain
TCONS_00051944	XLOC_018177	GSMUA_Achr10G19040_001	Trehalose-phosphatase||HAD-like domain		TCONS_00052617	XLOC_019570	GSMUA_Achr10G25690_001	Protein phosphatase 2C-like||Protein phosphatase 2C		TCONS_00052299	XLOC_018953	GSMUA_Achr10G22740_001	Tetratricopeptide-like helical||Pentatricopeptide repeat		TCONS_00233580	XLOC_111045	GSMUA_Achr6G32920_001	Oxoglutarate/iron-dependent dioxygenase||Isopenicillin N synthase-like||Non-haem dioxygenase N-terminal domain		TCONS_00083776	XLOC_041417	GSMUA_Achr2G07420_001	Homeodomain-like||Homeodomain||Leucine zipper, homeobox-associated||Homeobox, conserved site||Helix-turn-helix motif		TCONS_00272499	XLOC_139699	GSMUA_Achr8G26910_001	Domain of unknown function DUF4378
TCONS_00051944	XLOC_018177	GSMUA_Achr10G19200_001	GRAM		TCONS_00052617	XLOC_019570	GSMUA_Achr10G25890_001	GAGA binding-like		TCONS_00052299	XLOC_018953	GSMUA_Achr10G22620_001	Telomere repeat-binding protein, plant||Myb domain||Homeodomain-like||SANT/Myb domain||Ubiquitin-related domain||Ubiquitin		TCONS_00233580	XLOC_111045	GSMUA_Achr6G32700_001	SCAR/WAVE family		TCONS_00083776	XLOC_041417	GSMUA_Achr2G07470_001	Serine-threonine/tyrosine-protein kinase catalytic domain||Serine/threonine- / dual-specificity protein kinase, catalytic domain||Protein kinase, ATP binding site||Protein kinase, catalytic domain||Serine/threonine-protein kinase, active site||Concanavalin A-like lectin/glucanase, subgroup||Protein kinase-like domain		TCONS_00272499	XLOC_139699	GSMUA_Achr8G26780_001	Endonuclease/exonuclease/phosphatase||Inositol polyphosphate-related phosphatase
TCONS_00051944	XLOC_018177	GSMUA_Achr10G19070_001	Annexin||Annexin, plant||Annexin repeat, conserved site||Annexin repeat		TCONS_00052617	XLOC_019570	GSMUA_Achr10G25810_001	Protein kinase-like domain||Leucine-rich repeat||Concanavalin A-like lectin/glucanase, subgroup||Protein kinase, catalytic domain||Serine/threonine-protein kinase, active site||Serine/threonine- / dual-specificity protein kinase, catalytic domain||Protein kinase, ATP binding site||Somatic embryogenesis receptor-like kinase||Leucine-rich repeat-containing N-terminal, type 2		TCONS_00052299	XLOC_018953	GSMUA_Achr10G22450_001	Major facilitator superfamily domain||Major facilitator superfamily		TCONS_00233580	XLOC_111045	GSMUA_Achr6G32740_001	S-adenosyl-L-methionine-dependent methyltransferase-like||Methyltransferase FkbM||Methyltransferase type 11		TCONS_00083776	XLOC_041417	GSMUA_Achr2G07450_001	Rossmann-like alpha/beta/alpha sandwich fold		TCONS_00272499	XLOC_139699	GSMUA_Achr8G26690_001	Glycosyl transferase, family 14
TCONS_00051944	XLOC_018177	GSMUA_Achr10G19060_001	Armadillo-like helical||Pumilio RNA-binding repeat||Armadillo-type fold		TCONS_00052617	XLOC_019570	GSMUA_Achr10G25970_001	CheY-like superfamily||Signal transduction histidine kinase, homodimeric||Signal transduction response regulator, receiver domain||Signal transduction histidine kinase, subgroup 1, dimerisation/phosphoacceptor domain||ATPase-like, ATP-binding domain||Signal transduction histidine kinase, core||Signal transduction histidine kinase-related protein, C-terminal||CHASE		TCONS_00052299	XLOC_018953	GSMUA_Achr10G22570_001	Armadillo-like helical||Nucleotide exchange factor Fes1||Armadillo||Armadillo-type fold		TCONS_00233580	XLOC_111045	GSMUA_Achr6G32630_001	--		TCONS_00083776	XLOC_041417	GSMUA_Achr2G07530_001	STAS domain||Sulphate anion transporter||Plant low affinity sulfate transporter||Sulphate anion transporter, conserved site||Sulphate transporter||Sulfate transporter N-terminal domain with GLY motif		TCONS_00272499	XLOC_139699	GSMUA_Achr8G26960_001	BURP domain
TCONS_00051944	XLOC_018177	GSMUA_Achr10G19080_001	--		TCONS_00052617	XLOC_019570	GSMUA_Achr10G25800_001	NAD(P)-binding domain||Oxidoreductase, N-terminal		TCONS_00052299	XLOC_018953	GSMUA_Achr10G22640_001	Armadillo-like helical||Clathrin/coatomer adaptor, adaptin-like, N-terminal||AP complex subunit beta||Armadillo-type fold||AP-3 complex subunit beta		TCONS_00233580	XLOC_111045	GSMUA_Achr6G32600_001	Helix-loop-helix domain		TCONS_00083776	XLOC_041417	GSMUA_Achr2G07330_001	CS-like domain||HSP20-like chaperone		TCONS_00272499	XLOC_139699	GSMUA_Achr8G26900_001	--
TCONS_00035419	XLOC_022795	GSMUA_Achr10G09270_001	--		TCONS_00052617	XLOC_019570	GSMUA_Achr10G25910_001	Microtubule-associated protein, MAP65/ASE1-type		TCONS_00052299	XLOC_018953	GSMUA_Achr10G22510_001	--		TCONS_00233580	XLOC_111045	GSMUA_Achr6G32890_001	--		TCONS_00083776	XLOC_041417	GSMUA_Achr2G07340_001	Expansin/pollen allergen, DPBB domain||Barwin-related endoglucanase||Expansin||Expansin/Lol pI||Pollen allergen/expansin, C-terminal||Barwin-like endoglucanase		TCONS_00272499	XLOC_139699	GSMUA_Achr8G26930_001	Protein of unknown function DUF506, plant
TCONS_00035419	XLOC_022795	GSMUA_Achr10G09530_001	Mak16 protein||Ribosomal L28e/Mak16		TCONS_00052617	XLOC_019570	GSMUA_Achr10G25860_001	Transcription factor TAFII-31||Histone-fold		TCONS_00052299	XLOC_018953	GSMUA_Achr10G22500_001	Bifunctional inhibitor/plant lipid transfer protein/seed storage helical domain		TCONS_00233580	XLOC_111045	GSMUA_Achr6G32760_001	Kelch-type beta propeller||Kelch repeat type 1||Development/cell death domain		TCONS_00083776	XLOC_041417	GSMUA_Achr2G07390_001	--		TCONS_00272499	XLOC_139699	GSMUA_Achr8G26840_001	--
TCONS_00035419	XLOC_022795	GSMUA_Achr10G09290_001	tRNA (guanine(37)-N(1))-methyltransferase, eukaryotic||SAM-dependent methyltransferase TRM5/TYW2-type||S-adenosyl-L-methionine-dependent methyltransferase-like		TCONS_00052617	XLOC_019570	GSMUA_Achr10G25670_001	Homeodomain||Homeodomain-like||Helix-turn-helix motif||Homeobox, conserved site||Leucine zipper, homeobox-associated		TCONS_00052299	XLOC_018953	GSMUA_Achr10G22750_001	Protein kinase, catalytic domain||U box domain||Serine/threonine-protein kinase, active site||Concanavalin A-like lectin/glucanase, subgroup||UspA||Serine/threonine- / dual-specificity protein kinase, catalytic domain||Zinc finger, RING/FYVE/PHD-type||Protein kinase-like domain||Rossmann-like alpha/beta/alpha sandwich fold		TCONS_00233580	XLOC_111045	GSMUA_Achr6G32590_001	Pseudouridine synthase I, TruA, N-terminal||Pseudouridine synthase I, TruA, alpha/beta domain||Pseudouridine synthase I, TruA||Pseudouridine synthase I, TruA, C-terminal||Pseudouridine synthase, catalytic domain		TCONS_00083776	XLOC_041417	GSMUA_Achr2G07560_001	AP2/ERF domain		TCONS_00272499	XLOC_139699	GSMUA_Achr8G26680_001	Zein-binding domain
TCONS_00035419	XLOC_022795	GSMUA_Achr10G09430_001	VQ		TCONS_00052617	XLOC_019570	GSMUA_Achr10G26010_001	Leucine-rich repeat||Leucine rich repeats (2 copies)		TCONS_00052299	XLOC_018953	GSMUA_Achr10G22660_001	Aldolase-type TIM barrel||Radical SAM||Ribosomal RNA large subunit methyltransferase RlmN;||Dual-specificity RNA methyltransferase RlmN||Elongator protein 3/MiaB/NifB		TCONS_00254245	XLOC_113027	GSMUA_Achr7G03430_001	BAG domain||Ubiquitin conserved site||Ubiquitin-related domain||Ubiquitin		TCONS_00083776	XLOC_041417	GSMUA_Achr2G07510_001	--		TCONS_00272499	XLOC_139699	GSMUA_Achr8G26940_001	--
TCONS_00035419	XLOC_022795	GSMUA_Achr10G09550_001	Target SNARE coiled-coil domain||Syntaxin/epimorphin, conserved site||t-SNARE		TCONS_00052617	XLOC_019570	GSMUA_Achr10G25750_001	NAD(P)-binding domain||Lactate/malate dehydrogenase, N-terminal||L-lactate/malate dehydrogenase||Lactate/malate dehydrogenase, C-terminal||Lactate dehydrogenase/glycoside hydrolase, family 4, C-terminal		TCONS_00052299	XLOC_018953	GSMUA_Achr10G22650_001	Armadillo-type fold||AP-3 complex subunit beta||AP complex subunit beta||Clathrin/coatomer adaptor, adaptin-like, N-terminal||AP-3 complex subunit beta, C-terminal domain||Armadillo-like helical		TCONS_00254245	XLOC_113027	GSMUA_Achr7G03550_001	Zinc finger, DHHC-type, palmitoyltransferase		TCONS_00083776	XLOC_041417	GSMUA_Achr2G07230_001	Reticulon		TCONS_00173038	XLOC_086030	GSMUA_Achr5G21020_001	EF-Hand 1, calcium-binding site||EF-hand-like domain||Calcium-binding EF-hand||RelA/SpoT
TCONS_00035419	XLOC_022795	GSMUA_Achr10G09260_001	DTW		TCONS_00052617	XLOC_019570	GSMUA_Achr10G25820_001	Zinc finger, RING-CH-type||Zinc finger, RING/FYVE/PHD-type		TCONS_00052299	XLOC_018953	GSMUA_Achr10G22470_001	SANT domain||Myb domain, plants||Homeodomain-like||SANT/Myb domain||Pentatricopeptide repeat||Tetratricopeptide-like helical		TCONS_00254245	XLOC_113027	GSMUA_Achr7G03600_001	Zinc finger, B-box||Protein of unknown function DUF597		TCONS_00083776	XLOC_041417	GSMUA_Achr2G07490_001	Phosphodiesterase MJ0936||Calcineurin-like phosphoesterase superfamily domain||Metallo-dependent phosphatase-like		TCONS_00173038	XLOC_086030	GSMUA_Achr5G21080_001	Clathrin adaptor, mu subunit, C-terminal||Clathrin adaptor, mu subunit||Longin-like domain||Mu homology domain
TCONS_00035419	XLOC_022795	GSMUA_Achr10G09360_001	Glycosyl transferase, family 1		TCONS_00052617	XLOC_019570	GSMUA_Achr10G25870_001	Leucine-rich repeat, cysteine-containing subtype		TCONS_00052299	XLOC_018953	GSMUA_Achr10G22540_001	Translation initiation factor 3, subunit G||RNA recognition motif domain||Nucleotide-binding, alpha-beta plait||Eukaryotic translation initiation factor 3 subunit G, N-terminal		TCONS_00254245	XLOC_113027	GSMUA_Achr7G03470_001	Protein kinase-like domain||Serine-threonine/tyrosine-protein kinase catalytic domain||Serine/threonine-protein kinase, active site||Protein kinase, catalytic domain||Concanavalin A-like lectin/glucanase, subgroup||Malectin-like carbohydrate-binding domain||Protein kinase, ATP binding site||Serine/threonine- / dual-specificity protein kinase, catalytic domain		TCONS_00083776	XLOC_041417	GSMUA_Achr2G07580_001	Tetratricopeptide-like helical||Pentatricopeptide repeat		TCONS_00173038	XLOC_086030	GSMUA_Achr5G21100_001	Nicotianamine synthase||S-adenosyl-L-methionine-dependent methyltransferase-like
TCONS_00035419	XLOC_022795	GSMUA_Achr10G09400_001	Transcription factor MYC/MYB N-terminal||Helix-loop-helix domain		TCONS_00052617	XLOC_019570	GSMUA_Achr10G25740_001	Thioredoxin-like fold||Thioredoxin domain||Thioredoxin		TCONS_00052299	XLOC_018953	GSMUA_Achr10G22800_001	Heat shock protein 70 family||Heat shock protein 70, conserved site||Heat shock protein 70kD, C-terminal domain||Heat shock protein 70kD, peptide-binding domain		TCONS_00254245	XLOC_113027	GSMUA_Achr7G03530_001	Tetratricopeptide-like helical||Pentatricopeptide repeat		TCONS_00083776	XLOC_041417	GSMUA_Achr2G07250_001	Heat shock protein DnaJ, N-terminal		TCONS_00173038	XLOC_086030	GSMUA_Achr5G21040_001	--
TCONS_00035419	XLOC_022795	GSMUA_Achr10G09460_001	Pyridoxal phosphate-dependent transferase, major domain||Pyridoxal-phosphate binding site||Pyridoxal phosphate-dependent decarboxylase||Pyridoxal phosphate-dependent transferase, major region, subdomain 1		TCONS_00052617	XLOC_019570	GSMUA_Achr10G25940_001	Poly(ADP-ribose) polymerase, catalytic domain		TCONS_00135555	XLOC_063479	GSMUA_Achr3G22930_001	--		TCONS_00254245	XLOC_113027	GSMUA_Achr7G03620_001	HAD-like domain||HAD-superfamily hydrolase, subfamily IA, REG-2-like||HAD-superfamily hydrolase, subfamily IA, variant 1		TCONS_00233580	XLOC_111045	GSMUA_Achr6G32880_001	Zinc finger, PHD-finger||Acyl-CoA N-acyltransferase||Zinc finger, FYVE/PHD-type||Zinc finger, PHD-type||Zinc finger, RING/FYVE/PHD-type||Tudor-like, plant		TCONS_00173038	XLOC_086030	GSMUA_Achr5G20980_001	--
TCONS_00035419	XLOC_022795	GSMUA_Achr10G09410_001	Homeobox KN domain||POX||Homeodomain||Homeodomain-like		TCONS_00052617	XLOC_019570	GSMUA_Achr10G25900_001	Homeodomain||Homeodomain-like||Homeobox, conserved site||Lipid-binding START||START-like domain		TCONS_00135555	XLOC_063479	GSMUA_Achr3G23080_001	Helix-loop-helix domain		TCONS_00254245	XLOC_113027	GSMUA_Achr7G03440_001	Copine||von Willebrand factor, type A		TCONS_00233580	XLOC_111045	GSMUA_Achr6G32590_001	Pseudouridine synthase I, TruA, N-terminal||Pseudouridine synthase I, TruA, alpha/beta domain||Pseudouridine synthase I, TruA||Pseudouridine synthase I, TruA, C-terminal||Pseudouridine synthase, catalytic domain		TCONS_00173038	XLOC_086030	GSMUA_Achr5G21070_001	Esterase, SGNH hydrolase-type||Lipase, GDSL
TCONS_00035419	XLOC_022795	GSMUA_Achr10G09560_001	AP2/ERF domain||DNA-binding, integrase-type		TCONS_00052617	XLOC_019570	GSMUA_Achr10G26000_001	--		TCONS_00135555	XLOC_063479	GSMUA_Achr3G22830_001	Ergosterol biosynthesis ERG4/ERG24||Sterol reductase, conserved site		TCONS_00254245	XLOC_113027	GSMUA_Achr7G03420_001	ABC transporter, transmembrane domain, type 1		TCONS_00233580	XLOC_111045	GSMUA_Achr6G32600_001	Helix-loop-helix domain		TCONS_00173038	XLOC_086030	GSMUA_Achr5G21000_001	Target SNARE coiled-coil domain
TCONS_00035419	XLOC_022795	GSMUA_Achr10G09490_001	--		TCONS_00052617	XLOC_019570	GSMUA_Achr10G25720_001	F-box domain, cyclin-like||Galactose oxidase, beta-propeller||Galactose oxidase/kelch, beta-propeller		TCONS_00135555	XLOC_063479	GSMUA_Achr3G23070_001	Kinesin-like protein||Kinesin, motor region, conserved site||P-loop containing nucleoside triphosphate hydrolase||Kinesin, motor domain		TCONS_00254245	XLOC_113027	GSMUA_Achr7G03540_001	Histidine triad, conserved site||HIT-like domain||Histidine triad (HIT) protein		TCONS_00233580	XLOC_111045	GSMUA_Achr6G32710_001	Sel1-like||Tetratricopeptide-like helical		TCONS_00173038	XLOC_086030	GSMUA_Achr5G21090_001	SANT/Myb domain||Homeodomain-like||Myb domain
TCONS_00035419	XLOC_022795	GSMUA_Achr10G09540_001	Syntaxin 6, N-terminal||t-SNARE		TCONS_00052617	XLOC_019570	GSMUA_Achr10G25790_001	CS-like domain||HSP20-like chaperone		TCONS_00135555	XLOC_063479	GSMUA_Achr3G22920_001	Signal transduction histidine kinase, homodimeric||Signal transduction histidine kinase-related protein, C-terminal||Signal transduction histidine kinase, core||ATPase-like, ATP-binding domain||CheY-like superfamily||Signal transduction histidine kinase, subgroup 1, dimerisation/phosphoacceptor domain||Signal transduction response regulator, receiver domain		TCONS_00254245	XLOC_113027	GSMUA_Achr7G03640_001	AP2/ERF domain||DNA-binding, integrase-type		TCONS_00233580	XLOC_111045	GSMUA_Achr6G32670_001	--		TCONS_00173038	XLOC_086030	GSMUA_Achr5G21060_001	Rossmann-like alpha/beta/alpha sandwich fold||Zinc finger, RING/FYVE/PHD-type||Protein kinase-like domain||Serine/threonine- / dual-specificity protein kinase, catalytic domain||UspA||Protein kinase, catalytic domain||U box domain||Serine/threonine-protein kinase, active site
TCONS_00035419	XLOC_022795	GSMUA_Achr10G09350_001	Membrane bound O-acyl transferase, MBOAT		TCONS_00052617	XLOC_019570	GSMUA_Achr10G25840_001	--		TCONS_00135555	XLOC_063479	GSMUA_Achr3G22960_001	--		TCONS_00254245	XLOC_113027	GSMUA_Achr7G03480_001	Ribosomal protein L37, mitochondrial		TCONS_00233580	XLOC_111045	GSMUA_Achr6G32750_001	Protein of unknown function DUF4228		TCONS_00173038	XLOC_086030	GSMUA_Achr5G20990_001	S-adenosylmethionine synthetase||S-adenosylmethionine synthetase, C-terminal||S-adenosylmethionine synthetase, N-terminal||S-adenosylmethionine synthetase, central domain||S-adenosylmethionine synthetase superfamily||S-adenosylmethionine synthetase, conserved site
TCONS_00035419	XLOC_022795	GSMUA_Achr10G09510_001	Protein BYPASS-related||Exo70 exocyst complex subunit||Cullin repeat-like-containing domain		TCONS_00052617	XLOC_019570	GSMUA_Achr10G25960_001	Actin, conserved site||Actin-like		TCONS_00135555	XLOC_063479	GSMUA_Achr3G22910_001	Signal transduction response regulator, receiver domain||CheY-like superfamily		TCONS_00254245	XLOC_113027	GSMUA_Achr7G03660_001	Aldolase-type TIM barrel||Shikimate dehydrogenase||NAD(P)-binding domain||Shikimate, quinate/shikimate dehydrogenase||Quinate/shikimate 5-dehydrogenase/glutamyl-tRNA reductase||Shikimate dehydrogenase substrate binding, N-terminal||Dehydroquinase class I		TCONS_00233580	XLOC_111045	GSMUA_Achr6G32630_001	--		TCONS_00173038	XLOC_086030	GSMUA_Achr5G21030_001	Ribosomal protein L3||Translation elongation/initiation factor/Ribosomal, beta-barrel||Ribosomal protein L3, bacterial/organelle-type||Ribosomal protein L3, conserved site
TCONS_00035419	XLOC_022795	GSMUA_Achr10G09320_001	Glycoside hydrolase, family 14, conserved site||Glycoside hydrolase, family 14B, plant||Glycoside hydrolase, superfamily||Glycoside hydrolase, catalytic domain||Glycoside hydrolase, family 14		TCONS_00052617	XLOC_019570	GSMUA_Achr10G25680_001	Leucine-rich repeat||Leucine-rich repeat, typical subtype		TCONS_00135555	XLOC_063479	GSMUA_Achr3G23020_001	--		TCONS_00254245	XLOC_113027	GSMUA_Achr7G03560_001	Polyphenol oxidase, C-terminal||Polyphenol oxidase, central domain||Uncharacterised domain, di-copper centre||Tyrosinase		TCONS_00233580	XLOC_111045	GSMUA_Achr6G32560_001	Mini-chromosome maintenance complex-binding protein		TCONS_00173038	XLOC_086030	GSMUA_Achr5G21010_001	Heat shock protein DnaJ, N-terminal
TCONS_00035419	XLOC_022795	GSMUA_Achr10G09440_001	--		TCONS_00052617	XLOC_019570	GSMUA_Achr10G25710_001	Plant lipid transfer protein/Par allergen||Bifunctional inhibitor/plant lipid transfer protein/seed storage helical domain		TCONS_00135555	XLOC_063479	GSMUA_Achr3G23050_001	Histone core||Histone-fold||Histone H2A		TCONS_00254245	XLOC_113027	GSMUA_Achr7G03490_001	Ribosomal protein L37, mitochondrial		TCONS_00233580	XLOC_111045	GSMUA_Achr6G32700_001	SCAR/WAVE family		TCONS_00173038	XLOC_086030	GSMUA_Achr5G21120_001	Stigma-specific protein Stig1
TCONS_00035419	XLOC_022795	GSMUA_Achr10G09420_001	--		TCONS_00052617	XLOC_019570	GSMUA_Achr10G25930_001	--		TCONS_00135555	XLOC_063479	GSMUA_Achr3G22950_001	Dynein light chain, type 1/2		TCONS_00254245	XLOC_113027	GSMUA_Achr7G03500_001	--		TCONS_00233580	XLOC_111045	GSMUA_Achr6G32640_001	GPI-GlcNAc transferase complex, PIG-H component, conserved domain		TCONS_00173038	XLOC_086030	GSMUA_Achr5G21050_001	AP2/ERF domain||DNA-binding, integrase-type
TCONS_00035419	XLOC_022795	GSMUA_Achr10G09390_001	--		TCONS_00052617	XLOC_019570	GSMUA_Achr10G25950_001	Metallo-dependent phosphatase-like||Metallophosphoesterase domain||Acid phosphatase, type 5		TCONS_00135555	XLOC_063479	GSMUA_Achr3G22880_001	F-box domain, cyclin-like||Leucine-rich repeat, cysteine-containing subtype		TCONS_00254245	XLOC_113027	GSMUA_Achr7G03450_001	Uncharacterised domain, di-copper centre||Tyrosinase||Polyphenol oxidase, C-terminal||Polyphenol oxidase, central domain||Polyphenol oxidase		TCONS_00233580	XLOC_111045	GSMUA_Achr6G32920_001	Oxoglutarate/iron-dependent dioxygenase||Isopenicillin N synthase-like||Non-haem dioxygenase N-terminal domain		TCONS_00173038	XLOC_086030	GSMUA_Achr5G21110_001	--
TCONS_00035419	XLOC_022795	GSMUA_Achr10G09520_001	Sphingomyelin synthase-like domain		TCONS_00052617	XLOC_019570	GSMUA_Achr10G25990_001	Ubiquitin-conjugating enzyme/RWD-like||Ubiquitin-conjugating enzyme, E2		TCONS_00135555	XLOC_063479	GSMUA_Achr3G22890_001	S-adenosylmethionine decarboxylase subgroup||S-adenosylmethionine decarboxylase, core||S-adenosylmethionine decarboxylase||S-adenosylmethionine decarboxylase, conserved site		TCONS_00254245	XLOC_113027	GSMUA_Achr7G03520_001	--		TCONS_00233580	XLOC_111045	GSMUA_Achr6G32680_001	--		TCONS_00341817	XLOC_170818	GSMUA_AchrUn_randomG19070_001	Protein of unknown function DUF761, plant
TCONS_00035419	XLOC_022795	GSMUA_Achr10G09310_001	Small heat shock protein HSP20		TCONS_00052617	XLOC_019570	GSMUA_Achr10G25780_001	Serine-threonine/tyrosine-protein kinase catalytic domain||Protein kinase-like domain||Protein kinase, catalytic domain		TCONS_00135555	XLOC_063479	GSMUA_Achr3G22980_001	Zinc finger, B-box		TCONS_00254245	XLOC_113027	GSMUA_Achr7G03410_001	AAA+ ATPase domain||P-loop containing nucleoside triphosphate hydrolase||ABC transporter, transmembrane domain, type 1||ABC transporter, conserved site||ABC transporter-like		TCONS_00233580	XLOC_111045	GSMUA_Achr6G32570_001	Calcium/calmodulin-dependent/calcium-dependent protein kinase||Serine/threonine- / dual-specificity protein kinase, catalytic domain||Protein kinase, catalytic domain||Serine/threonine-protein kinase, active site||Protein kinase-like domain		TCONS_00330777	XLOC_164032	GSMUA_AchrUn_randomG26100_001	--
TCONS_00035419	XLOC_022795	GSMUA_Achr10G09450_001	Zinc finger, RING/FYVE/PHD-type||Armadillo-like helical||U box domain||Armadillo-type fold		TCONS_00052617	XLOC_019570	GSMUA_Achr10G25850_001	EEIG1/EHBP1 N-terminal domain		TCONS_00135555	XLOC_063479	GSMUA_Achr3G22900_001	Zinc finger, RING/FYVE/PHD-type||LisH dimerisation motif||CTLH, C-terminal LisH motif||CRA domain||CTLH/CRA C-terminal to LisH motif domain		TCONS_00254245	XLOC_113027	GSMUA_Achr7G03610_001	Amidase, hydantoinase/carbamoylase||Peptidase M20||Peptidase M20, dimerisation		TCONS_00233580	XLOC_111045	GSMUA_Achr6G32830_001	LMBR1-like membrane protein		TCONS_00330777	XLOC_164032	GSMUA_AchrUn_randomG26090_001	Pectinesterase, catalytic||Pectin lyase fold/virulence factor||Pectin lyase fold||Pectinesterase inhibitor
TCONS_00035419	XLOC_022795	GSMUA_Achr10G09500_001	Drug/metabolite transporter||MetI-like domain||WAT1-related protein		TCONS_00052617	XLOC_019570	GSMUA_Achr10G25830_001	--		TCONS_00135555	XLOC_063479	GSMUA_Achr3G23000_001	Calcium-binding EF-hand||EF-hand-like domain||EF-Hand 1, calcium-binding site		TCONS_00254245	XLOC_113027	GSMUA_Achr7G03580_001	Glyceraldehyde/Erythrose phosphate dehydrogenase family||Glyceraldehyde 3-phosphate dehydrogenase, active site||Glyceraldehyde 3-phosphate dehydrogenase, NAD(P) binding domain||Glyceraldehyde 3-phosphate dehydrogenase, catalytic domain||Glyceraldehyde-3-phosphate dehydrogenase, type I||NAD(P)-binding domain		TCONS_00233580	XLOC_111045	GSMUA_Achr6G32720_001	DNA-binding WRKY		TCONS_00330777	XLOC_164032	GSMUA_AchrUn_randomG26120_001	--
TCONS_00035419	XLOC_022795	GSMUA_Achr10G09250_001	Development/cell death domain		TCONS_00052617	XLOC_019570	GSMUA_Achr10G25760_001	--		TCONS_00135555	XLOC_063479	GSMUA_Achr3G22940_001	EF-hand-like domain||Pyridine nucleotide-disulphide oxidoreductase, FAD/NAD(P)-binding domain||EF-Hand 1, calcium-binding site||Pyridine nucleotide-disulphide oxidoreductase, NAD-binding domain||Calcium-binding EF-hand		TCONS_00254245	XLOC_113027	GSMUA_Achr7G03590_001	--		TCONS_00233580	XLOC_111045	GSMUA_Achr6G32740_001	S-adenosyl-L-methionine-dependent methyltransferase-like||Methyltransferase FkbM||Methyltransferase type 11		TCONS_00330777	XLOC_164032	GSMUA_AchrUn_randomG26130_001	--
TCONS_00035419	XLOC_022795	GSMUA_Achr10G09470_001	Basic-leucine zipper domain		TCONS_00173729	XLOC_087012	GSMUA_Achr5G25520_001	Membrane insertase OXA1/ALB3/YidC||Membrane insertase YidC/Oxa1, C-terminal		TCONS_00135555	XLOC_063479	GSMUA_Achr3G23030_001	Serine/threonine- / dual-specificity protein kinase, catalytic domain||Concanavalin A-like lectin/glucanase, subgroup||Protein kinase-like domain||Protein kinase, catalytic domain||Serine/threonine-protein kinase, active site		TCONS_00254245	XLOC_113027	GSMUA_Achr7G03460_001	Pathogenic type III effector avirulence factor Avr cleavage site		TCONS_00233580	XLOC_111045	GSMUA_Achr6G32760_001	Kelch-type beta propeller||Kelch repeat type 1||Development/cell death domain		TCONS_00330777	XLOC_164032	GSMUA_AchrUn_randomG26110_001	P-loop containing nucleoside triphosphate hydrolase||NB-ARC
TCONS_00035419	XLOC_022795	GSMUA_Achr10G09380_001	Glycosyl transferase, family 1		TCONS_00173729	XLOC_087012	GSMUA_Achr5G25580_001	--		TCONS_00135555	XLOC_063479	GSMUA_Achr3G22840_001	Zinc finger, C2H2		TCONS_00254245	XLOC_113027	GSMUA_Achr7G03510_001	SANT/Myb domain||Homeodomain-like||Myb domain, plants||Myb domain		TCONS_00233580	XLOC_111045	GSMUA_Achr6G32650_001	--		TCONS_00063740	XLOC_037087	GSMUA_Achr11G15210_001	Hyaluronan/mRNA-binding protein
TCONS_00035419	XLOC_022795	GSMUA_Achr10G09300_001	Tetratricopeptide-like helical||Pentatricopeptide repeat		TCONS_00173729	XLOC_087012	GSMUA_Achr5G25620_001	AP2/ERF domain||DNA-binding, integrase-type||AP2-like ethylene-responsive transcription factor		TCONS_00135555	XLOC_063479	GSMUA_Achr3G22860_001	3-deoxy-D-manno-octulosonic-acid transferase, N-terminal		TCONS_00254245	XLOC_113027	GSMUA_Achr7G03570_001	Pathogenic type III effector avirulence factor Avr cleavage site		TCONS_00233580	XLOC_111045	GSMUA_Achr6G32870_001	--		TCONS_00063740	XLOC_037087	GSMUA_Achr11G15110_001	--
TCONS_00035419	XLOC_022795	GSMUA_Achr10G09480_001	Histone-fold||Histone core||Histone H3		TCONS_00173729	XLOC_087012	GSMUA_Achr5G25630_001	Protein of unknown function DUF914, eukaryotic		TCONS_00135555	XLOC_063479	GSMUA_Achr3G22850_001	Amino acid transporter, transmembrane		TCONS_00254245	XLOC_113027	GSMUA_Achr7G03630_001	EGF-like calcium-binding, conserved site||Transferase||Protease-associated domain, PA||Chloramphenicol acetyltransferase-like domain		TCONS_00233580	XLOC_111045	GSMUA_Achr6G32810_001	Polysaccharide deacetylase||Glycoside hydrolase, family 85		TCONS_00063740	XLOC_037087	GSMUA_Achr11G15230_001	Armadillo-type fold||Adaptor protein complex AP-4, epsilon subunit||Armadillo-like helical||Clathrin/coatomer adaptor, adaptin-like, N-terminal
TCONS_00035419	XLOC_022795	GSMUA_Achr10G09370_001	--		TCONS_00173729	XLOC_087012	GSMUA_Achr5G25590_001	--		TCONS_00135555	XLOC_063479	GSMUA_Achr3G23060_001	Tetratricopeptide-like helical||Pentatricopeptide repeat		TCONS_00254245	XLOC_113027	GSMUA_Achr7G03650_001	Armadillo-like helical||Stromalin conservative domain||STAG||Armadillo-type fold		TCONS_00233580	XLOC_111045	GSMUA_Achr6G32910_001	Ankyrin repeat-containing domain||Ankyrin repeat||Zinc finger, CCCH-type		TCONS_00063740	XLOC_037087	GSMUA_Achr11G15120_001	Serine/threonine-protein kinase, active site||Protein kinase, catalytic domain||Protein kinase-like domain||Serine/threonine- / dual-specificity protein kinase, catalytic domain
TCONS_00035419	XLOC_022795	GSMUA_Achr10G09580_001	Sec1-like, domain 2||Sec1-like protein		TCONS_00173729	XLOC_087012	GSMUA_Achr5G25650_001	S-adenosyl-L-methionine-dependent methyltransferase-like||Putative S-adenosyl-L-methionine-dependent methyltransferase		TCONS_00135555	XLOC_063479	GSMUA_Achr3G22970_001	Vesicle-associated membrane protein||PapD-like||Major sperm protein		TCONS_00130659	XLOC_056046	GSMUA_Achr3G24810_001	Domain of unknown function DUF4463||Domain of unknown function DUF221		TCONS_00233580	XLOC_111045	GSMUA_Achr6G32660_001	--		TCONS_00063740	XLOC_037087	GSMUA_Achr11G15090_001	--
TCONS_00035419	XLOC_022795	GSMUA_Achr10G09570_001	Protein kinase, catalytic domain||Serine/threonine-protein kinase, active site||Concanavalin A-like lectin/glucanase, subgroup||Protein kinase-like domain||Serine/threonine- / dual-specificity protein kinase, catalytic domain||Protein kinase, ATP binding site		TCONS_00173729	XLOC_087012	GSMUA_Achr5G25660_001	Serine-threonine/tyrosine-protein kinase catalytic domain||Protein kinase-like domain||Protein kinase, catalytic domain		TCONS_00135555	XLOC_063479	GSMUA_Achr3G22990_001	Protein kinase-like domain||Concanavalin A-like lectin/glucanase, subgroup||Serine/threonine-protein kinase, active site||Protein kinase, catalytic domain||Serine/threonine- / dual-specificity protein kinase, catalytic domain||Serine-threonine/tyrosine-protein kinase catalytic domain		TCONS_00130659	XLOC_056046	GSMUA_Achr3G24780_001	--		TCONS_00233580	XLOC_111045	GSMUA_Achr6G32890_001	--		TCONS_00063740	XLOC_037087	GSMUA_Achr11G15290_001	Magnesium transporter NIPA
TCONS_00035419	XLOC_022795	GSMUA_Achr10G09330_001	Peptidase aspartic||Peptidase A1		TCONS_00173729	XLOC_087012	GSMUA_Achr5G25500_001	Nucleotide-diphospho-sugar transferases||Ceramide glucosyltransferase		TCONS_00135555	XLOC_063479	GSMUA_Achr3G22870_001	Armadillo-like helical||Armadillo-type fold		TCONS_00130659	XLOC_056046	GSMUA_Achr3G24940_001	Transketolase, C-terminal||Transketolase-like, pyrimidine-binding domain||Transketolase, N-terminal||Transketolase binding site||Thiamin diphosphate-binding fold||Transketolase, C-terminal/Pyruvate-ferredoxin oxidoreductase, domain II||Deoxyxylulose-5-phosphate synthase		TCONS_00233580	XLOC_111045	GSMUA_Achr6G32730_001	Uncharacterised protein family UPF0497, trans-membrane plant		TCONS_00063740	XLOC_037087	GSMUA_Achr11G15220_001	Tetratricopeptide-like helical||Pentatricopeptide repeat
TCONS_00035419	XLOC_022795	GSMUA_Achr10G09340_001	Peptidase A1||Peptidase aspartic		TCONS_00173729	XLOC_087012	GSMUA_Achr5G25480_001	--		TCONS_00135555	XLOC_063479	GSMUA_Achr3G23040_001	Actin-binding FH2		TCONS_00130659	XLOC_056046	GSMUA_Achr3G24970_001	Glutathione S-transferase, C-terminal-like||Glutathione S-transferase, N-terminal||Thioredoxin-like fold		TCONS_00233580	XLOC_111045	GSMUA_Achr6G32800_001	--		TCONS_00063740	XLOC_037087	GSMUA_Achr11G15140_001	MoeA, C-terminal, domain IV||Molybdenum cofactor biosynthesis, conserved site||Molybdopterin binding||MoeA, N-terminal and linker domain
TCONS_00035419	XLOC_022795	GSMUA_Achr10G09280_001	Domain of unknown function DUF1084		TCONS_00173729	XLOC_087012	GSMUA_Achr5G25610_001	Zinc finger, AN1-type		TCONS_00135555	XLOC_063479	GSMUA_Achr3G23010_001	--		TCONS_00130659	XLOC_056046	GSMUA_Achr3G24840_001	Alpha-ketoglutarate-dependent dioxygenase AlkB-like||Oxoglutarate/iron-dependent dioxygenase		TCONS_00233580	XLOC_111045	GSMUA_Achr6G32620_001	P-loop containing nucleoside triphosphate hydrolase||Small GTPase superfamily||Small GTPase superfamily, Rab type||Small GTPase superfamily, Ras type||Small GTPase superfamily, Rho type		TCONS_00063740	XLOC_037087	GSMUA_Achr11G15260_001	--
TCONS_00217194	XLOC_110097	GSMUA_Achr6G28480_001	Adenylate kinase||P-loop containing nucleoside triphosphate hydrolase		TCONS_00173729	XLOC_087012	GSMUA_Achr5G25490_001	Fructose-bisphosphate aldolase, class-I||Fructose-bisphosphate aldolase class-I, eukaryotic-type||Aldolase-type TIM barrel||Fructose-bisphosphate aldolase class-I active site		TCONS_00233580	XLOC_111045	GSMUA_Achr6G32830_001	LMBR1-like membrane protein		TCONS_00130659	XLOC_056046	GSMUA_Achr3G24910_001	Pyruvate/Phosphoenolpyruvate kinase||ATP-grasp fold, subdomain 2||ATP-grasp fold, subdomain 1||PEP-utilising enzyme, C-terminal||PEP-utilising enzyme, mobile domain||Pyruvate, phosphate dikinase||PEP-utilising enzyme, conserved site||PEP-utilising enzyme, active site||Pyruvate phosphate dikinase, PEP/pyruvate-binding		TCONS_00233580	XLOC_111045	GSMUA_Achr6G32550_001	--		TCONS_00063740	XLOC_037087	GSMUA_Achr11G15050_001	Proteasome B-type subunit||Proteasome, beta-type subunit, conserved site||Nucleophile aminohydrolases, N-terminal||Proteasome, subunit alpha/beta||Proteasome endopeptidase complex, beta subunit
TCONS_00217194	XLOC_110097	GSMUA_Achr6G28590_001	--		TCONS_00173729	XLOC_087012	GSMUA_Achr5G25570_001	AMP-binding, conserved site||Domain of unknown function DUF4009||AMP-dependent synthetase/ligase		TCONS_00233580	XLOC_111045	GSMUA_Achr6G32840_001	Glutaredoxin subgroup||Thioredoxin-like fold||Glutaredoxin		TCONS_00130659	XLOC_056046	GSMUA_Achr3G24790_001	UBA-like||Ubiquitin system component Cue		TCONS_00233580	XLOC_111045	GSMUA_Achr6G32690_001	--		TCONS_00063740	XLOC_037087	GSMUA_Achr11G15280_001	GTP cyclohydrolase I||GTP cyclohydrolase I/Nitrile oxidoreductase
TCONS_00217194	XLOC_110097	GSMUA_Achr6G28470_001	--		TCONS_00173729	XLOC_087012	GSMUA_Achr5G25410_001	Glyceraldehyde 3-phosphate dehydrogenase, active site||Glyceraldehyde/Erythrose phosphate dehydrogenase family||Glyceraldehyde 3-phosphate dehydrogenase, NAD(P) binding domain||Glyceraldehyde 3-phosphate dehydrogenase, catalytic domain||Glyceraldehyde-3-phosphate dehydrogenase, type I||NAD(P)-binding domain		TCONS_00233580	XLOC_111045	GSMUA_Achr6G32640_001	GPI-GlcNAc transferase complex, PIG-H component, conserved domain		TCONS_00130659	XLOC_056046	GSMUA_Achr3G24710_001	Ribosomal protein L3, conserved site||Translation elongation/initiation factor/Ribosomal, beta-barrel||Ribosomal protein L3, bacterial/organelle-type||Ribosomal protein L3		TCONS_00233580	XLOC_111045	GSMUA_Achr6G32790_001	START-like domain||Polyketide cyclase/dehydrase		TCONS_00063740	XLOC_037087	GSMUA_Achr11G15070_001	RNA recognition motif domain||Nucleotide-binding, alpha-beta plait
TCONS_00217194	XLOC_110097	GSMUA_Achr6G28630_001	--		TCONS_00173729	XLOC_087012	GSMUA_Achr5G25560_001	Protein of unknown function DUF3537		TCONS_00233580	XLOC_111045	GSMUA_Achr6G32850_001	BTB/POZ-like||BTB/POZ fold||Tetratricopeptide TPR2||Tetratricopeptide repeat||Tetratricopeptide TPR-1||Tetratricopeptide-like helical		TCONS_00130659	XLOC_056046	GSMUA_Achr3G24850_001	BSD		TCONS_00233580	XLOC_111045	GSMUA_Achr6G32580_001	Protein kinase-like domain||NAF/FISL domain||Protein kinase, catalytic domain||NAF domain||Serine/threonine- / dual-specificity protein kinase, catalytic domain||Protein kinase, ATP binding site||Calcium/calmodulin-dependent/calcium-dependent protein kinase		TCONS_00063740	XLOC_037087	GSMUA_Achr11G15240_001	Glycoside hydrolase, catalytic domain||X8||Glycoside hydrolase, family 17||Glycoside hydrolase, superfamily
TCONS_00217194	XLOC_110097	GSMUA_Achr6G28500_001	Armadillo-type fold||Zinc finger, RING/FYVE/PHD-type||Armadillo-like helical||Armadillo||U box domain		TCONS_00173729	XLOC_087012	GSMUA_Achr5G25470_001	Zinc finger, RING-type, conserved site||Zinc finger, RING-type||Zinc finger, RING/FYVE/PHD-type		TCONS_00233580	XLOC_111045	GSMUA_Achr6G32890_001	--		TCONS_00130659	XLOC_056046	GSMUA_Achr3G24680_001	--		TCONS_00233580	XLOC_111045	GSMUA_Achr6G32820_001	Glycoside hydrolase, family 85||Domain of unknown function DUF640		TCONS_00063740	XLOC_037087	GSMUA_Achr11G15190_001	Peptidase A22B, signal peptide peptidase||Peptidase A22, presenilin signal peptide||Protease-associated domain, PA
TCONS_00217194	XLOC_110097	GSMUA_Achr6G28610_001	--		TCONS_00173729	XLOC_087012	GSMUA_Achr5G25670_001	Protein of unknown function DUF1685		TCONS_00233580	XLOC_111045	GSMUA_Achr6G32690_001	--		TCONS_00130659	XLOC_056046	GSMUA_Achr3G24830_001	Small GTP-binding protein domain||Translation elongation factor EF1A/initiation factor IF2gamma, C-terminal||Translation elongation factor EFTu/EF1A, domain 2||Translation elongation factor EFTu/EF1A, bacterial/organelle||Translation elongation/initiation factor/Ribosomal, beta-barrel||Tr-type G domain, conserved site||Protein synthesis factor, GTP-binding||P-loop containing nucleoside triphospha…		TCONS_00233580	XLOC_111045	GSMUA_Achr6G32850_001	BTB/POZ-like||BTB/POZ fold||Tetratricopeptide TPR2||Tetratricopeptide repeat||Tetratricopeptide TPR-1||Tetratricopeptide-like helical		TCONS_00063740	XLOC_037087	GSMUA_Achr11G15160_001	Ran GTPase||Small GTP-binding protein domain||Small GTPase superfamily||Small GTPase superfamily, Rab type||P-loop containing nucleoside triphosphate hydrolase||Small GTPase superfamily, Rho type||Small GTPase superfamily, Ras type
TCONS_00217194	XLOC_110097	GSMUA_Achr6G28570_001	Protein of unknown function DUF1685		TCONS_00173729	XLOC_087012	GSMUA_Achr5G25530_001	RNA recognition motif domain||Nucleotide-binding, alpha-beta plait		TCONS_00233580	XLOC_111045	GSMUA_Achr6G32560_001	Mini-chromosome maintenance complex-binding protein		TCONS_00130659	XLOC_056046	GSMUA_Achr3G24880_001	Pyruvate/Phosphoenolpyruvate kinase||PEP-utilising enzyme, C-terminal||Protein phosphatase 2C-like||PEP-utilising enzyme, conserved site||Protein phosphatase 2C, manganese/magnesium aspartate binding site||Pyruvate, phosphate dikinase		TCONS_00233580	XLOC_111045	GSMUA_Achr6G32840_001	Glutaredoxin subgroup||Thioredoxin-like fold||Glutaredoxin		TCONS_00063740	XLOC_037087	GSMUA_Achr11G15150_001	Thioredoxin||Thioredoxin, conserved site||Thioredoxin-like fold||Thioredoxin domain
TCONS_00217194	XLOC_110097	GSMUA_Achr6G28620_001	--		TCONS_00173729	XLOC_087012	GSMUA_Achr5G25450_001	Armadillo-type fold||Protein phosphatase 2A, regulatory B subunit, B56||Armadillo-like helical		TCONS_00233580	XLOC_111045	GSMUA_Achr6G32720_001	DNA-binding WRKY		TCONS_00130659	XLOC_056046	GSMUA_Achr3G24900_001	Protein phosphatase 2C, manganese/magnesium aspartate binding site||Protein phosphatase 2C||Protein phosphatase 2C-like		TCONS_00233580	XLOC_111045	GSMUA_Achr6G32900_001	--		TCONS_00063740	XLOC_037087	GSMUA_Achr11G15100_001	Ribosomal protein S21
TCONS_00217194	XLOC_110097	GSMUA_Achr6G28550_001	AP2/ERF domain||DNA-binding, integrase-type||AP2-like ethylene-responsive transcription factor		TCONS_00173729	XLOC_087012	GSMUA_Achr5G25640_001	--		TCONS_00233580	XLOC_111045	GSMUA_Achr6G32590_001	Pseudouridine synthase I, TruA, N-terminal||Pseudouridine synthase I, TruA, alpha/beta domain||Pseudouridine synthase I, TruA||Pseudouridine synthase I, TruA, C-terminal||Pseudouridine synthase, catalytic domain		TCONS_00130659	XLOC_056046	GSMUA_Achr3G24870_001	Mitochodrial transcription termination factor-related		TCONS_00233580	XLOC_111045	GSMUA_Achr6G32780_001	DNA-binding, integrase-type||AP2/ERF domain		TCONS_00063740	XLOC_037087	GSMUA_Achr11G15080_001	Zinc finger, TAZ-type||BTB/POZ-like||BTB/POZ||BTB/POZ fold
TCONS_00217194	XLOC_110097	GSMUA_Achr6G28450_001	Lipoxygenase, LH2||Lipoxygenase||Lipase/lipooxygenase, PLAT/LH2||Lipoxygenase, iron binding site||Lipoxygenase, domain 3||Lipoxygenase, C-terminal||Lipoxygenase, plant		TCONS_00173729	XLOC_087012	GSMUA_Achr5G25440_001	--		TCONS_00233580	XLOC_111045	GSMUA_Achr6G32550_001	--		TCONS_00130659	XLOC_056046	GSMUA_Achr3G24740_001	Peptidase C1A, papain||Peptidase C1A, propeptide||Cysteine peptidase, histidine active site||Peptidase C1A, papain C-terminal||Peptidase C1A, cathepsin B		TCONS_00233580	XLOC_111045	GSMUA_Achr6G32860_001	--		TCONS_00063740	XLOC_037087	GSMUA_Achr11G15180_001	Peptidase A22B, signal peptide peptidase
TCONS_00217194	XLOC_110097	GSMUA_Achr6G28600_001	Cytochrome b5||Cytochrome b5, heme-binding site		TCONS_00173729	XLOC_087012	GSMUA_Achr5G25550_001	Protein of unknown function DUF707		TCONS_00233580	XLOC_111045	GSMUA_Achr6G32570_001	Calcium/calmodulin-dependent/calcium-dependent protein kinase||Serine/threonine- / dual-specificity protein kinase, catalytic domain||Protein kinase, catalytic domain||Serine/threonine-protein kinase, active site||Protein kinase-like domain		TCONS_00130659	XLOC_056046	GSMUA_Achr3G24760_001	mRNA (guanine-N(7))-methyltransferase domain||S-adenosyl-L-methionine-dependent methyltransferase-like		TCONS_00233580	XLOC_111045	GSMUA_Achr6G32610_001	Pyridoxal phosphate-dependent transferase, major domain||Pyridoxal phosphate-dependent transferase, major region, subdomain 2||Pyridoxal phosphate-dependent transferase, major region, subdomain 1||Aminotransferase class-III		TCONS_00063740	XLOC_037087	GSMUA_Achr11G15250_001	--
TCONS_00217194	XLOC_110097	GSMUA_Achr6G28520_001	Nucleophile aminohydrolases, N-terminal		TCONS_00173729	XLOC_087012	GSMUA_Achr5G25420_001	--		TCONS_00233580	XLOC_111045	GSMUA_Achr6G32810_001	Polysaccharide deacetylase||Glycoside hydrolase, family 85		TCONS_00130659	XLOC_056046	GSMUA_Achr3G24930_001	Alpha/beta hydrolase fold-3||Alpha/Beta hydrolase fold||Lipase, GDXG, active site		TCONS_00233580	XLOC_111045	GSMUA_Achr6G32770_001	--		TCONS_00063740	XLOC_037087	GSMUA_Achr11G15060_001	Late embryogenesis abundant protein, LEA-14
TCONS_00217194	XLOC_110097	GSMUA_Achr6G28560_001	UBX||Ubiquitin-related domain||Ubiquitin||Thioredoxin-like fold		TCONS_00173729	XLOC_087012	GSMUA_Achr5G25430_001	ABC transporter-like||ABC transporter, transmembrane domain, type 1||ABC transporter, conserved site||P-loop containing nucleoside triphosphate hydrolase||AAA+ ATPase domain		TCONS_00233580	XLOC_111045	GSMUA_Achr6G32610_001	Pyridoxal phosphate-dependent transferase, major domain||Pyridoxal phosphate-dependent transferase, major region, subdomain 2||Pyridoxal phosphate-dependent transferase, major region, subdomain 1||Aminotransferase class-III		TCONS_00130659	XLOC_056046	GSMUA_Achr3G24700_001	Prephenate dehydratase		TCONS_00342652	XLOC_173316	GSMUA_AchrUn_randomG27520_001	--		TCONS_00063740	XLOC_037087	GSMUA_Achr11G15270_001	--
TCONS_00217194	XLOC_110097	GSMUA_Achr6G28530_001	--		TCONS_00173729	XLOC_087012	GSMUA_Achr5G25460_001	Domain of unknown function, DUF971		TCONS_00233580	XLOC_111045	GSMUA_Achr6G32670_001	--		TCONS_00130659	XLOC_056046	GSMUA_Achr3G24960_001	Basic-leucine zipper domain		TCONS_00335675	XLOC_172565	GSMUA_AchrUn_randomG25140_001	Zinc finger, RING/FYVE/PHD-type||Zinc finger, RING-type		TCONS_00063740	XLOC_037087	GSMUA_Achr11G15130_001	--
TCONS_00217194	XLOC_110097	GSMUA_Achr6G28640_001	Protein kinase-like domain||Protein kinase, catalytic domain		TCONS_00173729	XLOC_087012	GSMUA_Achr5G25400_001	Protein kinase-like domain||Protein kinase, catalytic domain||Serine/threonine-protein kinase, active site||Serine/threonine- / dual-specificity protein kinase, catalytic domain		TCONS_00233580	XLOC_111045	GSMUA_Achr6G32680_001	--		TCONS_00130659	XLOC_056046	GSMUA_Achr3G24890_001	UDP-glucuronosyl/UDP-glucosyltransferase		TCONS_00335675	XLOC_172565	GSMUA_AchrUn_randomG25170_001	--		TCONS_00063740	XLOC_037087	GSMUA_Achr11G15170_001	Ribosomal protein S7, conserved site||Ribosomal protein S7 domain||Ribosomal protein S5/S7, eukaryotic/archaeal||Ribosomal protein S5/S7
TCONS_00217194	XLOC_110097	GSMUA_Achr6G28540_001	Protein kinase, catalytic domain||Serine/threonine-protein kinase, active site||Protein kinase-like domain||Serine/threonine- / dual-specificity protein kinase, catalytic domain		TCONS_00173729	XLOC_087012	GSMUA_Achr5G25540_001	Plant specific eukaryotic initiation factor 4B		TCONS_00233580	XLOC_111045	GSMUA_Achr6G32770_001	--		TCONS_00130659	XLOC_056046	GSMUA_Achr3G24730_001	--		TCONS_00335675	XLOC_172565	GSMUA_AchrUn_randomG25190_001	--		TCONS_00063740	XLOC_037087	GSMUA_Achr11G15200_001	Peptidase A22B, signal peptide peptidase
TCONS_00217194	XLOC_110097	GSMUA_Achr6G28650_001	--		TCONS_00173729	XLOC_087012	GSMUA_Achr5G25600_001	Alpha/Beta hydrolase fold||Lipase, class 3		TCONS_00233580	XLOC_111045	GSMUA_Achr6G32600_001	Helix-loop-helix domain		TCONS_00130659	XLOC_056046	GSMUA_Achr3G24690_001	Tetratricopeptide repeat||Tetratricopeptide TPR2||Thioredoxin-like fold||Tetratricopeptide-like helical||Tetratricopeptide TPR-1||Tetratricopeptide repeat-containing domain		TCONS_00335675	XLOC_172565	GSMUA_AchrUn_randomG25180_001	Haem peroxidase||Haem peroxidase, plant/fungal/bacterial||Peroxidase, active site||Plant peroxidase		TCONS_00342637	XLOC_173220	GSMUA_AchrUn_randomG27180_001	WD40/YVTN repeat-like-containing domain||WD40 repeat||WD40-repeat-containing domain||WD40 repeat, conserved site
TCONS_00217194	XLOC_110097	GSMUA_Achr6G28670_001	Light regulated Lir1		TCONS_00173729	XLOC_087012	GSMUA_Achr5G25510_001	--		TCONS_00233580	XLOC_111045	GSMUA_Achr6G32750_001	Protein of unknown function DUF4228		TCONS_00130659	XLOC_056046	GSMUA_Achr3G24820_001	Serine/threonine-protein kinase, active site||Protein kinase, catalytic domain||Protein kinase-like domain||Concanavalin A-like lectin/glucanase, subgroup||Protein kinase, ATP binding site		TCONS_00335675	XLOC_172565	GSMUA_AchrUn_randomG25160_001	--		TCONS_00342637	XLOC_173220	GSMUA_AchrUn_randomG27200_001	RNA polymerase, alpha subunit, C-terminal
TCONS_00217194	XLOC_110097	GSMUA_Achr6G28660_001	ACT domain||Acetolactate synthase, small subunit, C-terminal||Acetolactate synthase, small subunit		TCONS_00298718	XLOC_144911	GSMUA_Achr9G14800_001	Nucleotide-sugar transporter		TCONS_00233580	XLOC_111045	GSMUA_Achr6G32870_001	--		TCONS_00130659	XLOC_056046	GSMUA_Achr3G24800_001	Domain of unknown function DUF632||Domain of unknown function DUF630		TCONS_00335675	XLOC_172565	GSMUA_AchrUn_randomG25150_001	Cytochrome P450		TCONS_00342637	XLOC_173220	GSMUA_AchrUn_randomG27210_001	--
TCONS_00217194	XLOC_110097	GSMUA_Achr6G28420_001	Leucine-rich repeat||Serine-threonine/tyrosine-protein kinase catalytic domain||Protein kinase-like domain		TCONS_00298718	XLOC_144911	GSMUA_Achr9G14580_001	P-loop containing nucleoside triphosphate hydrolase||RNA helicase, DEAD-box type, Q motif||DBP10CT||Helicase, superfamily 1/2, ATP-binding domain||Helicase, C-terminal||DNA/RNA helicase, DEAD/DEAH box type, N-terminal		TCONS_00233580	XLOC_111045	GSMUA_Achr6G32580_001	Protein kinase-like domain||NAF/FISL domain||Protein kinase, catalytic domain||NAF domain||Serine/threonine- / dual-specificity protein kinase, catalytic domain||Protein kinase, ATP binding site||Calcium/calmodulin-dependent/calcium-dependent protein kinase		TCONS_00130659	XLOC_056046	GSMUA_Achr3G24920_001	Pentatricopeptide repeat||Tetratricopeptide-like helical		TCONS_00124672	XLOC_058151	GSMUA_Achr3G02010_001	Thiolase-like, subgroup||FAE1/Type III polyketide synthase-like protein||Thiolase-like||3-Oxoacyl-[acyl-carrier-protein (ACP)] synthase III C-terminal||Very-long-chain 3-ketoacyl-CoA synthase		TCONS_00342637	XLOC_173220	GSMUA_AchrUn_randomG27190_001	--
TCONS_00217194	XLOC_110097	GSMUA_Achr6G28580_001	E3 ubiquitin ligase RBR family||Zinc finger, C6HC-type||Zinc finger, RING/FYVE/PHD-type||Zinc finger, RanBP2-type||Zinc finger, RING-type		TCONS_00298718	XLOC_144911	GSMUA_Achr9G14690_001	Basic-leucine zipper domain		TCONS_00233580	XLOC_111045	GSMUA_Achr6G32880_001	Zinc finger, PHD-finger||Acyl-CoA N-acyltransferase||Zinc finger, FYVE/PHD-type||Zinc finger, PHD-type||Zinc finger, RING/FYVE/PHD-type||Tudor-like, plant		TCONS_00130659	XLOC_056046	GSMUA_Achr3G24860_001	--		TCONS_00124672	XLOC_058151	GSMUA_Achr3G02220_001	Protein phosphatase 2C-like||Protein phosphatase 2C||Protein phosphatase 2C, manganese/magnesium aspartate binding site		TCONS_00342637	XLOC_173220	GSMUA_AchrUn_randomG27230_001	DNA-binding, integrase-type||AP2/ERF domain
TCONS_00217194	XLOC_110097	GSMUA_Achr6G28440_001	Exocyst complex component Sec10-like		TCONS_00298718	XLOC_144911	GSMUA_Achr9G14710_001	UDP-glucuronosyl/UDP-glucosyltransferase		TCONS_00233580	XLOC_111045	GSMUA_Achr6G32620_001	P-loop containing nucleoside triphosphate hydrolase||Small GTPase superfamily||Small GTPase superfamily, Rab type||Small GTPase superfamily, Ras type||Small GTPase superfamily, Rho type		TCONS_00130659	XLOC_056046	GSMUA_Achr3G24720_001	Organic solute transporter Ost-alpha		TCONS_00124672	XLOC_058151	GSMUA_Achr3G02170_001	Mono-/di-acylglycerol lipase, N-terminal||Alpha/Beta hydrolase fold||Lipase, class 3		TCONS_00342637	XLOC_173220	GSMUA_AchrUn_randomG27220_001	--
TCONS_00217194	XLOC_110097	GSMUA_Achr6G28490_001	EEIG1/EHBP1 N-terminal domain		TCONS_00298718	XLOC_144911	GSMUA_Achr9G14600_001	Uncharacterised protein family UPF0041		TCONS_00233580	XLOC_111045	GSMUA_Achr6G32760_001	Kelch-type beta propeller||Kelch repeat type 1||Development/cell death domain		TCONS_00130659	XLOC_056046	GSMUA_Achr3G24670_001	P-loop containing nucleoside triphosphate hydrolase||RNA helicase, DEAD-box type, Q motif||DNA/RNA helicase, DEAD/DEAH box type, N-terminal||Helicase, superfamily 1/2, ATP-binding domain||Helicase, C-terminal		TCONS_00124672	XLOC_058151	GSMUA_Achr3G02110_001	Proteasome, subunit alpha/beta||Nucleophile aminohydrolases, N-terminal		TCONS_00214669	XLOC_104308	GSMUA_Achr6G03150_001	--
TCONS_00217194	XLOC_110097	GSMUA_Achr6G28410_001	Remorin, C-terminal||Kelch-type beta propeller		TCONS_00298718	XLOC_144911	GSMUA_Achr9G14730_001	--		TCONS_00233580	XLOC_111045	GSMUA_Achr6G32900_001	--		TCONS_00130659	XLOC_056046	GSMUA_Achr3G24770_001	Domain of unknown function DUF21		TCONS_00124672	XLOC_058151	GSMUA_Achr3G02090_001	--		TCONS_00214669	XLOC_104308	GSMUA_Achr6G03120_001	Glutaredoxin||Thioredoxin-like fold
TCONS_00217194	XLOC_110097	GSMUA_Achr6G28510_001	--		TCONS_00298718	XLOC_144911	GSMUA_Achr9G14740_001	Armadillo-type fold||Armadillo-like helical||Tetratricopeptide-like helical		TCONS_00233580	XLOC_111045	GSMUA_Achr6G32710_001	Sel1-like||Tetratricopeptide-like helical		TCONS_00130659	XLOC_056046	GSMUA_Achr3G24750_001	--		TCONS_00124672	XLOC_058151	GSMUA_Achr3G02020_001	--		TCONS_00214669	XLOC_104308	GSMUA_Achr6G03210_001	CRAL/TRIO, N-terminal domain||Cellular retinaldehyde binding/alpha-tocopherol transport||CRAL-TRIO domain
TCONS_00217194	XLOC_110097	GSMUA_Achr6G28460_001	--		TCONS_00298718	XLOC_144911	GSMUA_Achr9G14570_001	Leucine zipper, homeobox-associated||Homeobox, conserved site||Helix-turn-helix motif||Homeodomain||Homeodomain-like		TCONS_00233580	XLOC_111045	GSMUA_Achr6G32650_001	--		TCONS_00130659	XLOC_056046	GSMUA_Achr3G24950_001	Cytochrome P450||Cytochrome P450, conserved site		TCONS_00124672	XLOC_058151	GSMUA_Achr3G02070_001	Protein kinase, ATP binding site||Serine-threonine/tyrosine-protein kinase catalytic domain||Protein kinase-like domain||Tyrosine-protein kinase, active site||Protein kinase, catalytic domain||Tyrosine-protein kinase, catalytic domain		TCONS_00214669	XLOC_104308	GSMUA_Achr6G03090_001	--
TCONS_00217194	XLOC_110097	GSMUA_Achr6G28430_001	Cytochrome d ubiquinol oxidase, 14kDa subunit||Exocyst complex component Sec10-like		TCONS_00298718	XLOC_144911	GSMUA_Achr9G14780_001	--		TCONS_00233580	XLOC_111045	GSMUA_Achr6G32860_001	--		TCONS_00020371	XLOC_001034	GSMUA_Achr1G04750_001	Peptide deformylase||Formylmethionine deformylase		TCONS_00124672	XLOC_058151	GSMUA_Achr3G02050_001	Alpha-ketoglutarate-dependent dioxygenase AlkB-like		TCONS_00214669	XLOC_104308	GSMUA_Achr6G03350_001	--
TCONS_00103429	XLOC_048715	GSMUA_Achr2G17230_001	BSD		TCONS_00298718	XLOC_144911	GSMUA_Achr9G14790_001	--		TCONS_00233580	XLOC_111045	GSMUA_Achr6G32920_001	Oxoglutarate/iron-dependent dioxygenase||Isopenicillin N synthase-like||Non-haem dioxygenase N-terminal domain		TCONS_00020371	XLOC_001034	GSMUA_Achr1G04620_001	ABC transporter, conserved site||ABC transporter-like||AAA+ ATPase domain||ABC-2 type transporter||P-loop containing nucleoside triphosphate hydrolase		TCONS_00124672	XLOC_058151	GSMUA_Achr3G02080_001	Zinc finger, C2H2		TCONS_00214669	XLOC_104308	GSMUA_Achr6G03190_001	--
TCONS_00103429	XLOC_048715	GSMUA_Achr2G17450_001	--		TCONS_00298718	XLOC_144911	GSMUA_Achr9G14760_001	--		TCONS_00233580	XLOC_111045	GSMUA_Achr6G32740_001	S-adenosyl-L-methionine-dependent methyltransferase-like||Methyltransferase FkbM||Methyltransferase type 11		TCONS_00020371	XLOC_001034	GSMUA_Achr1G04660_001	Root hair defective 3 GTP-binding		TCONS_00124672	XLOC_058151	GSMUA_Achr3G02100_001	Serine-threonine/tyrosine-protein kinase catalytic domain||Serine/threonine-protein kinase, active site||Protein kinase, catalytic domain||Protein kinase-like domain		TCONS_00214669	XLOC_104308	GSMUA_Achr6G03320_001	Zinc finger, RING/FYVE/PHD-type||Transmembrane Fragile-X-F-associated protein||Zinc finger, RING-type
TCONS_00103429	XLOC_048715	GSMUA_Achr2G17170_001	PetM of cytochrome b6/f complex subunit 7		TCONS_00298718	XLOC_144911	GSMUA_Achr9G14720_001	Ribosomal protein S19/S15||Ribosomal protein S19, superfamily		TCONS_00233580	XLOC_111045	GSMUA_Achr6G32800_001	--		TCONS_00020371	XLOC_001034	GSMUA_Achr1G04680_001	GB1/RHD3-type guanine nucleotide-binding (G) domain||Root hair defective 3 GTP-binding||P-loop containing nucleoside triphosphate hydrolase		TCONS_00124672	XLOC_058151	GSMUA_Achr3G02000_001	Chaperonin Cpn10||Chaperonin 21, chloroplast||GroES-like||Chaperonin Cpn10, conserved site		TCONS_00214669	XLOC_104308	GSMUA_Achr6G03370_001	Mitochondrial carrier protein||Mitochondrial substrate/solute carrier||Mitochondrial carrier domain
TCONS_00103429	XLOC_048715	GSMUA_Achr2G17420_001	--		TCONS_00298718	XLOC_144911	GSMUA_Achr9G14630_001	Peroxidase, active site||Haem peroxidase, plant/fungal/bacterial||Haem peroxidase||Peroxidases heam-ligand binding site||Plant peroxidase		TCONS_00233580	XLOC_111045	GSMUA_Achr6G32630_001	--		TCONS_00020371	XLOC_001034	GSMUA_Achr1G04600_001	Peptidase S8/S53, subtilisin/kexin/sedolisin||Peptidase S8, subtilisin, Ser-active site||Protease-associated domain, PA||Proteinase inhibitor I9||Peptidase S8, subtilisin-related		TCONS_00124672	XLOC_058151	GSMUA_Achr3G02270_001	Uncharacterised protein family UPF0139		TCONS_00214669	XLOC_104308	GSMUA_Achr6G03200_001	No apical meristem (NAM) protein
TCONS_00103429	XLOC_048715	GSMUA_Achr2G17410_001	Syntaxin, N-terminal||t-SNARE||Syntaxin/epimorphin, conserved site||Target SNARE coiled-coil domain		TCONS_00298718	XLOC_144911	GSMUA_Achr9G14680_001	Aldolase-type TIM barrel||Porphobilinogen synthase||Delta-aminolevulinic acid dehydratase, active site		TCONS_00233580	XLOC_111045	GSMUA_Achr6G32660_001	--		TCONS_00020371	XLOC_001034	GSMUA_Achr1G04730_001	FAE1/Type III polyketide synthase-like protein||Thiolase-like, subgroup||Very-long-chain 3-ketoacyl-CoA synthase||Thiolase-like		TCONS_00124672	XLOC_058151	GSMUA_Achr3G02140_001	Tify||CO/COL/TOC1, conserved site		TCONS_00214669	XLOC_104308	GSMUA_Achr6G03180_001	Protein of unknown function DUF1421||Ubiquitin-associated/translation elongation factor EF1B, N-terminal, eukaryote
TCONS_00103429	XLOC_048715	GSMUA_Achr2G17330_001	--		TCONS_00298718	XLOC_144911	GSMUA_Achr9G14590_001	Enolase N-terminal domain-like||Enolase C-terminal domain-like||Enolase, N-terminal||Enolase||Enolase, conserved site||Enolase, C-terminal		TCONS_00233580	XLOC_111045	GSMUA_Achr6G32700_001	SCAR/WAVE family		TCONS_00020371	XLOC_001034	GSMUA_Achr1G04710_001	Small GTPase superfamily, ARF/SAR type||Small GTPase superfamily, Rab type||Small GTPase superfamily, SAR1-type||Small GTP-binding protein domain||Small GTPase superfamily, ARF type||P-loop containing nucleoside triphosphate hydrolase		TCONS_00124672	XLOC_058151	GSMUA_Achr3G02040_001	Xyloglucan endo-transglycosylase, C-terminal||Concanavalin A-like lectin/glucanase, subgroup||Glycoside hydrolase, family 16||Xyloglucan endotransglucosylase/hydrolase		TCONS_00214669	XLOC_104308	GSMUA_Achr6G03250_001	--
TCONS_00103429	XLOC_048715	GSMUA_Achr2G17300_001	Concanavalin A-like lectin/glucanase, subgroup||Leucine-rich repeat||Leucine-rich repeat, typical subtype||Malectin		TCONS_00298718	XLOC_144911	GSMUA_Achr9G14620_001	Serine/threonine-protein kinase, active site||Protein kinase, catalytic domain||Concanavalin A-like lectin/glucanase, subgroup||Leucine-rich repeat-containing N-terminal, type 2||Protein kinase, ATP binding site||Serine/threonine- / dual-specificity protein kinase, catalytic domain||Protein kinase-like domain||Leucine-rich repeat		TCONS_00233580	XLOC_111045	GSMUA_Achr6G32780_001	DNA-binding, integrase-type||AP2/ERF domain		TCONS_00020371	XLOC_001034	GSMUA_Achr1G04780_001	Small GTP-binding protein domain||Small GTPase superfamily||Small GTPase superfamily, Rab type||Ran GTPase||P-loop containing nucleoside triphosphate hydrolase||Small GTPase superfamily, Rho type||Small GTPase superfamily, Ras type		TCONS_00124672	XLOC_058151	GSMUA_Achr3G02180_001	Thiolase-like||3-Oxoacyl-[acyl-carrier-protein (ACP)] synthase III C-terminal||Very-long-chain 3-ketoacyl-CoA synthase||Thiolase-like, subgroup||FAE1/Type III polyketide synthase-like protein		TCONS_00214669	XLOC_104308	GSMUA_Achr6G03280_001	--
TCONS_00103429	XLOC_048715	GSMUA_Achr2G17320_001	ADF-H/Gelsolin-like domain||Actin-binding, cofilin/tropomyosin type||ADF/Cofilin/Destrin		TCONS_00298718	XLOC_144911	GSMUA_Achr9G14610_001	--		TCONS_00233580	XLOC_111045	GSMUA_Achr6G32730_001	Uncharacterised protein family UPF0497, trans-membrane plant		TCONS_00020371	XLOC_001034	GSMUA_Achr1G04590_001	Glycosyl transferase, family 14		TCONS_00124672	XLOC_058151	GSMUA_Achr3G02240_001	--		TCONS_00214669	XLOC_104308	GSMUA_Achr6G03220_001	Retrieval of early ER protein Rer1
TCONS_00103429	XLOC_048715	GSMUA_Achr2G17200_001	--		TCONS_00298718	XLOC_144911	GSMUA_Achr9G14660_001	Peptidase S49, protease IV||ClpP/crotonase-like domain||Peptidase S49||Peptidase S49, SppA		TCONS_00233580	XLOC_111045	GSMUA_Achr6G32910_001	Ankyrin repeat-containing domain||Ankyrin repeat||Zinc finger, CCCH-type		TCONS_00020371	XLOC_001034	GSMUA_Achr1G04740_001	Very-long-chain 3-ketoacyl-CoA synthase||3-Oxoacyl-[acyl-carrier-protein (ACP)] synthase III C-terminal||Thiolase-like||FAE1/Type III polyketide synthase-like protein||Thiolase-like, subgroup		TCONS_00124672	XLOC_058151	GSMUA_Achr3G02060_001	Serine/threonine-protein kinase, active site||Protein kinase, catalytic domain||Protein kinase-like domain||Serine/threonine- / dual-specificity protein kinase, catalytic domain		TCONS_00214669	XLOC_104308	GSMUA_Achr6G03310_001	Phytanoyl-CoA dioxygenase
TCONS_00103429	XLOC_048715	GSMUA_Achr2G17270_001	HAD-like domain||HAD-superfamily hydrolase, subfamily IG, 5'-nucleotidase		TCONS_00298718	XLOC_144911	GSMUA_Achr9G14810_001	Nucleotide-sugar transporter		TCONS_00233580	XLOC_111045	GSMUA_Achr6G32820_001	Glycoside hydrolase, family 85||Domain of unknown function DUF640		TCONS_00020371	XLOC_001034	GSMUA_Achr1G04720_001	Histone core||Histone-fold||Histone H2A		TCONS_00124672	XLOC_058151	GSMUA_Achr3G02030_001	U box domain||Zinc finger, RING/FYVE/PHD-type||Armadillo-like helical||Armadillo-type fold		TCONS_00214669	XLOC_104308	GSMUA_Achr6G03160_001	--
TCONS_00103429	XLOC_048715	GSMUA_Achr2G17290_001	ADF/Cofilin/Destrin||HAD-superfamily hydrolase, subfamily IG, 5'-nucleotidase||Actin-binding, cofilin/tropomyosin type||HAD-like domain||ADF-H/Gelsolin-like domain		TCONS_00298718	XLOC_144911	GSMUA_Achr9G14700_001	Protein kinase-like domain		TCONS_00233580	XLOC_111045	GSMUA_Achr6G32790_001	START-like domain||Polyketide cyclase/dehydrase		TCONS_00020371	XLOC_001034	GSMUA_Achr1G04770_001	DNA-binding WRKY||PWRKY transcription factor, group IIc		TCONS_00124672	XLOC_058151	GSMUA_Achr3G01980_001	--		TCONS_00214669	XLOC_104308	GSMUA_Achr6G03170_001	--
TCONS_00103429	XLOC_048715	GSMUA_Achr2G17210_001	Cytochrome c biogenesis protein Ccs1/CcsB||ResB-like domain		TCONS_00298718	XLOC_144911	GSMUA_Achr9G14550_001	U4/U6 small nuclear ribonucleoprotein Prp31||NOSIC||Prp31 C-terminal||Pre-mRNA processing ribonucleoprotein, snoRNA-binding domain		TCONS_00355354	XLOC_172078	GSMUA_AchrUn_randomG23380_001	Concanavalin A-like lectin/glucanase, subgroup||Protein kinase-like domain||Protein kinase, catalytic domain||Serine/threonine-protein kinase, active site||Serine/threonine- / dual-specificity protein kinase, catalytic domain||Wall-associated receptor kinase galacturonan-binding domain||Protein kinase, ATP binding site		TCONS_00020371	XLOC_001034	GSMUA_Achr1G04700_001	EF-Hand 1, calcium-binding site||EF-hand-like domain||Calcium-binding EF-hand		TCONS_00124672	XLOC_058151	GSMUA_Achr3G01940_001	FMN-dependent alpha-hydroxy acid dehydrogenase, active site||Alpha-hydroxy acid dehydrogenase, FMN-dependent||FMN-dependent dehydrogenase||Aldolase-type TIM barrel		TCONS_00214669	XLOC_104308	GSMUA_Achr6G03380_001	Uncharacterised protein family UPF0047
TCONS_00103429	XLOC_048715	GSMUA_Achr2G17250_001	Tubulin||Tubulin/FtsZ, C-terminal||Tubulin/FtsZ, GTPase domain||Alpha tubulin||Tubulin, conserved site		TCONS_00298718	XLOC_144911	GSMUA_Achr9G14750_001	Annexin||Annexin, plant||Annexin repeat, conserved site||Annexin repeat		TCONS_00130659	XLOC_056046	GSMUA_Achr3G24820_001	Serine/threonine-protein kinase, active site||Protein kinase, catalytic domain||Protein kinase-like domain||Concanavalin A-like lectin/glucanase, subgroup||Protein kinase, ATP binding site		TCONS_00020371	XLOC_001034	GSMUA_Achr1G04650_001	KIP1-like		TCONS_00124672	XLOC_058151	GSMUA_Achr3G02120_001	--		TCONS_00214669	XLOC_104308	GSMUA_Achr6G03140_001	SEC7-like||SEC7-like, alpha orthogonal bundle
TCONS_00103429	XLOC_048715	GSMUA_Achr2G17220_001	VQ		TCONS_00298718	XLOC_144911	GSMUA_Achr9G14560_001	Armadillo-type fold||U box domain||Zinc finger, RING/FYVE/PHD-type||Armadillo-like helical||Armadillo		TCONS_00130659	XLOC_056046	GSMUA_Achr3G24750_001	--		TCONS_00020371	XLOC_001034	GSMUA_Achr1G04670_001	P-loop containing nucleoside triphosphate hydrolase||GB1/RHD3-type guanine nucleotide-binding (G) domain||Root hair defective 3 GTP-binding		TCONS_00124672	XLOC_058151	GSMUA_Achr3G02130_001	Like-Sm (LSM) domain||Ribonucleoprotein LSM domain||Ribonucleoprotein LSM domain, eukaryotic/archaea-type		TCONS_00214669	XLOC_104308	GSMUA_Achr6G03360_001	Sulphate anion transporter||STAS domain||Sulphate transporter||Sulfate transporter N-terminal domain with GLY motif||Plant high affinity sulfate transporter||Sulphate anion transporter, conserved site
TCONS_00103429	XLOC_048715	GSMUA_Achr2G17360_001	Domain of unknown function DUF659||Zinc finger, BED-type predicted||Ribonuclease H-like domain		TCONS_00298718	XLOC_144911	GSMUA_Achr9G14640_001	--		TCONS_00130659	XLOC_056046	GSMUA_Achr3G24880_001	Pyruvate/Phosphoenolpyruvate kinase||PEP-utilising enzyme, C-terminal||Protein phosphatase 2C-like||PEP-utilising enzyme, conserved site||Protein phosphatase 2C, manganese/magnesium aspartate binding site||Pyruvate, phosphate dikinase		TCONS_00020371	XLOC_001034	GSMUA_Achr1G04630_001	--		TCONS_00124672	XLOC_058151	GSMUA_Achr3G02210_001	--		TCONS_00214669	XLOC_104308	GSMUA_Achr6G03340_001	Fatty acid hydroxylase
TCONS_00103429	XLOC_048715	GSMUA_Achr2G17390_001	Zinc finger, RING/FYVE/PHD-type||Zinc finger, RING-type		TCONS_00298718	XLOC_144911	GSMUA_Achr9G14670_001	--		TCONS_00130659	XLOC_056046	GSMUA_Achr3G24850_001	BSD		TCONS_00020371	XLOC_001034	GSMUA_Achr1G04790_001	Ubiquitin-conjugating enzyme, E2||Ubiquitin-conjugating enzyme/RWD-like||Ubiquitin-conjugating enzyme, active site		TCONS_00124672	XLOC_058151	GSMUA_Achr3G02190_001	--		TCONS_00214669	XLOC_104308	GSMUA_Achr6G03300_001	Calmodulin binding protein-like
TCONS_00103429	XLOC_048715	GSMUA_Achr2G17380_001	Glycosyl transferase, family 14		TCONS_00298718	XLOC_144911	GSMUA_Achr9G14650_001	TRAM/LAG1/CLN8 homology domain||Longevity assurance, LAG1/LAC1		TCONS_00130659	XLOC_056046	GSMUA_Achr3G24830_001	Small GTP-binding protein domain||Translation elongation factor EF1A/initiation factor IF2gamma, C-terminal||Translation elongation factor EFTu/EF1A, domain 2||Translation elongation factor EFTu/EF1A, bacterial/organelle||Translation elongation/initiation factor/Ribosomal, beta-barrel||Tr-type G domain, conserved site||Protein synthesis factor, GTP-binding||P-loop containing nucleoside triphospha…		TCONS_00020371	XLOC_001034	GSMUA_Achr1G04640_001	--		TCONS_00124672	XLOC_058151	GSMUA_Achr3G02250_001	Zinc finger, RING/FYVE/PHD-type||Zinc finger, RING-type		TCONS_00214669	XLOC_104308	GSMUA_Achr6G03110_001	--
TCONS_00103429	XLOC_048715	GSMUA_Achr2G17350_001	--		TCONS_00298718	XLOC_144911	GSMUA_Achr9G14770_001	Nucleotide-sugar transporter		TCONS_00130659	XLOC_056046	GSMUA_Achr3G24970_001	Glutathione S-transferase, C-terminal-like||Glutathione S-transferase, N-terminal||Thioredoxin-like fold		TCONS_00020371	XLOC_001034	GSMUA_Achr1G04800_001	Protein of unknown function DUF688		TCONS_00124672	XLOC_058151	GSMUA_Achr3G01950_001	Thiolase-like, subgroup||Beta-ketoacyl synthase, active site||Beta-ketoacyl synthase, N-terminal||Thiolase-like||Polyketide synthase, beta-ketoacyl synthase domain||3-oxoacyl-[acyl-carrier-protein] synthase 2||Beta-ketoacyl synthase, C-terminal		TCONS_00214669	XLOC_104308	GSMUA_Achr6G03130_001	Allergen Ole e 1, conserved site||Pollen Ole e 1 allergen/extensin
TCONS_00103429	XLOC_048715	GSMUA_Achr2G17340_001	F-box domain, cyclin-like		TCONS_00203774	XLOC_102712	GSMUA_Achr6G33110_001	Protein kinase, ATP binding site||Malectin-like carbohydrate-binding domain||Serine/threonine- / dual-specificity protein kinase, catalytic domain||Concanavalin A-like lectin/glucanase, subgroup||Serine/threonine-protein kinase, active site||Protein kinase, catalytic domain||Leucine-rich repeat||Serine-threonine/tyrosine-protein kinase catalytic domain||Protein kinase-like domain		TCONS_00130659	XLOC_056046	GSMUA_Achr3G24710_001	Ribosomal protein L3, conserved site||Translation elongation/initiation factor/Ribosomal, beta-barrel||Ribosomal protein L3, bacterial/organelle-type||Ribosomal protein L3		TCONS_00020371	XLOC_001034	GSMUA_Achr1G04760_001	Major facilitator superfamily domain||Sugar transporter, conserved site||General substrate transporter||Sugar/inositol transporter		TCONS_00124672	XLOC_058151	GSMUA_Achr3G01970_001	--		TCONS_00214669	XLOC_104308	GSMUA_Achr6G03240_001	Thioredoxin-like fold
TCONS_00103429	XLOC_048715	GSMUA_Achr2G17310_001	--		TCONS_00203774	XLOC_102712	GSMUA_Achr6G33090_001	Domain of unknown function DUF250		TCONS_00130659	XLOC_056046	GSMUA_Achr3G24770_001	Domain of unknown function DUF21		TCONS_00020371	XLOC_001034	GSMUA_Achr1G04810_001	Multiprotein bridging factor 1, N-terminal||Helix-turn-helix type 3||Lambda repressor-like, DNA-binding domain		TCONS_00124672	XLOC_058151	GSMUA_Achr3G01960_001	--		TCONS_00214669	XLOC_104308	GSMUA_Achr6G03260_001	TPX2, C-terminal domain
TCONS_00103429	XLOC_048715	GSMUA_Achr2G17280_001	Concanavalin A-like lectin/glucanase, subgroup||Malectin||Leucine-rich repeat, typical subtype||Leucine-rich repeat		TCONS_00203774	XLOC_102712	GSMUA_Achr6G33280_001	ABC transporter-like||ABC transporter, conserved site||P-loop containing nucleoside triphosphate hydrolase||AAA+ ATPase domain||ABC-2 type transporter		TCONS_00130659	XLOC_056046	GSMUA_Achr3G24760_001	mRNA (guanine-N(7))-methyltransferase domain||S-adenosyl-L-methionine-dependent methyltransferase-like		TCONS_00020371	XLOC_001034	GSMUA_Achr1G04610_001	Toll/interleukin-1 receptor homology (TIR) domain||AAA+ ATPase domain||P-loop containing nucleoside triphosphate hydrolase		TCONS_00124672	XLOC_058151	GSMUA_Achr3G02160_001	Protein kinase-like domain||Concanavalin A-like lectin/glucanase, subgroup||Protein kinase, catalytic domain||Protein kinase, ATP binding site||Leucine-rich repeat-containing N-terminal, type 2		TCONS_00214669	XLOC_104308	GSMUA_Achr6G03100_001	Glycosyl transferase, family 14
TCONS_00103429	XLOC_048715	GSMUA_Achr2G17440_001	Dymeclin		TCONS_00203774	XLOC_102712	GSMUA_Achr6G33220_001	Ankyrin repeat-containing domain||Caskin/Ankyrin repeat-containing protein||PGG domain||Ankyrin repeat		TCONS_00130659	XLOC_056046	GSMUA_Achr3G24870_001	Mitochodrial transcription termination factor-related		TCONS_00020371	XLOC_001034	GSMUA_Achr1G04690_001	--		TCONS_00124672	XLOC_058151	GSMUA_Achr3G01990_001	Flavin monooxygenase-like||Dimethylaniline monooxygenase, N-oxide-forming		TCONS_00214669	XLOC_104308	GSMUA_Achr6G03230_001	Peptidase C48, SUMO/Sentrin/Ubl1
TCONS_00103429	XLOC_048715	GSMUA_Achr2G17190_001	Ribosomal protein S9||Ribosomal protein S9, bacterial/plastid||Ribosomal protein S5 domain 2-type fold||Ribosomal protein S9, conserved site||Ribosomal protein S5 domain 2-type fold, subgroup		TCONS_00203774	XLOC_102712	GSMUA_Achr6G33290_001	Kinesin, motor region, conserved site||Kinesin-like protein||P-loop containing nucleoside triphosphate hydrolase||Kinesin, motor domain		TCONS_00130659	XLOC_056046	GSMUA_Achr3G24910_001	Pyruvate/Phosphoenolpyruvate kinase||ATP-grasp fold, subdomain 2||ATP-grasp fold, subdomain 1||PEP-utilising enzyme, C-terminal||PEP-utilising enzyme, mobile domain||Pyruvate, phosphate dikinase||PEP-utilising enzyme, conserved site||PEP-utilising enzyme, active site||Pyruvate phosphate dikinase, PEP/pyruvate-binding		TCONS_00020371	XLOC_001034	GSMUA_Achr1G04580_001	Glycosyl transferase, family 14		TCONS_00124672	XLOC_058151	GSMUA_Achr3G02200_001	Protein of unknown function DUF573		TCONS_00214669	XLOC_104308	GSMUA_Achr6G03270_001	--
TCONS_00103429	XLOC_048715	GSMUA_Achr2G17430_001	Ubiquitin||Ubiquitin-related domain||Ubiquitin subgroup		TCONS_00203774	XLOC_102712	GSMUA_Achr6G33120_001	Plant ascorbate peroxidase||Peroxidases heam-ligand binding site||Haem peroxidase, plant/fungal/bacterial||Peroxidase, active site||Haem peroxidase		TCONS_00130659	XLOC_056046	GSMUA_Achr3G24790_001	UBA-like||Ubiquitin system component Cue		TCONS_00052299	XLOC_018953	GSMUA_Achr10G22670_001	--		TCONS_00124672	XLOC_058151	GSMUA_Achr3G01930_001	Synaptojanin, N-terminal||Phosphoinositide phosphatase SAC		TCONS_00214669	XLOC_104308	GSMUA_Achr6G03330_001	Protein of unknown function DUF3223||Copper amine oxidase, N2/N3-terminal
TCONS_00103429	XLOC_048715	GSMUA_Achr2G17260_001	Protein kinase-like domain||Concanavalin A-like lectin/glucanase, subgroup||Protein kinase, catalytic domain||Leucine-rich repeat-containing N-terminal, type 2		TCONS_00203774	XLOC_102712	GSMUA_Achr6G33160_001	Glutathione S-transferase, C-terminal-like||Thioredoxin-like fold||Glutathione S-transferase, N-terminal		TCONS_00130659	XLOC_056046	GSMUA_Achr3G24800_001	Domain of unknown function DUF632||Domain of unknown function DUF630		TCONS_00052299	XLOC_018953	GSMUA_Achr10G22720_001	--		TCONS_00124672	XLOC_058151	GSMUA_Achr3G02260_001	Translation protein SH3-like||Nucleic acid-binding, OB-fold||Translation elongation factor IF5A||Translation elongation factor, IF5A C-terminal||Translation protein SH3-like, subgroup||Translation elongation factor, IF5A, hypusine site		TCONS_00214669	XLOC_104308	GSMUA_Achr6G03290_001	Multicopper oxidase, type 2||Cupredoxin
TCONS_00103429	XLOC_048715	GSMUA_Achr2G17180_001	WD40-repeat-containing domain||WD40/YVTN repeat-like-containing domain||G-protein beta WD-40 repeat||WD40 repeat		TCONS_00203774	XLOC_102712	GSMUA_Achr6G33210_001	AmbAllergen||Pectin lyase fold/virulence factor||Pectin lyase fold||Pectate lyase/Amb allergen		TCONS_00130659	XLOC_056046	GSMUA_Achr3G24730_001	--		TCONS_00052299	XLOC_018953	GSMUA_Achr10G22690_001	GINS complex, subunit Psf2||GINS complex		TCONS_00124672	XLOC_058151	GSMUA_Achr3G02150_001	RNA recognition motif domain||Nucleotide-binding, alpha-beta plait		TCONS_00146764	XLOC_079172	GSMUA_Achr4G23750_001	NAD(P)-binding domain
TCONS_00103429	XLOC_048715	GSMUA_Achr2G17400_001	P-loop containing nucleoside triphosphate hydrolase||Translation elongation factor EFG/EF2, C-terminal||Ribosomal protein S5 domain 2-type fold, subgroup||Elongation factor G/III/V||Translation elongation/initiation factor/Ribosomal, beta-barrel||Ribosomal protein S5 domain 2-type fold		TCONS_00203774	XLOC_102712	GSMUA_Achr6G33170_001	Protein of unknown function DUF1218		TCONS_00130659	XLOC_056046	GSMUA_Achr3G24680_001	--		TCONS_00052299	XLOC_018953	GSMUA_Achr10G22790_001	Rab GDI protein||GDP dissociation inhibitor		TCONS_00124672	XLOC_058151	GSMUA_Achr3G02230_001	Protein of unknown function DUF620		TCONS_00146764	XLOC_079172	GSMUA_Achr4G23660_001	Serine/threonine- / dual-specificity protein kinase, catalytic domain||Protein kinase-like domain||Protein kinase, catalytic domain
TCONS_00103429	XLOC_048715	GSMUA_Achr2G17240_001	--		TCONS_00203774	XLOC_102712	GSMUA_Achr6G33240_001	--		TCONS_00130659	XLOC_056046	GSMUA_Achr3G24840_001	Alpha-ketoglutarate-dependent dioxygenase AlkB-like||Oxoglutarate/iron-dependent dioxygenase		TCONS_00052299	XLOC_018953	GSMUA_Achr10G22540_001	Translation initiation factor 3, subunit G||RNA recognition motif domain||Nucleotide-binding, alpha-beta plait||Eukaryotic translation initiation factor 3 subunit G, N-terminal		TCONS_00130659	XLOC_056046	GSMUA_Achr3G24780_001	--		TCONS_00146764	XLOC_079172	GSMUA_Achr4G23710_001	Glycosyl transferase, family 31||Domain of unknown function DUF4094
TCONS_00103429	XLOC_048715	GSMUA_Achr2G17370_001	HAT dimerisation||Ribonuclease H-like domain		TCONS_00203774	XLOC_102712	GSMUA_Achr6G33150_001	--		TCONS_00130659	XLOC_056046	GSMUA_Achr3G24810_001	Domain of unknown function DUF4463||Domain of unknown function DUF221		TCONS_00052299	XLOC_018953	GSMUA_Achr10G22820_001	--		TCONS_00130659	XLOC_056046	GSMUA_Achr3G24690_001	Tetratricopeptide repeat||Tetratricopeptide TPR2||Thioredoxin-like fold||Tetratricopeptide-like helical||Tetratricopeptide TPR-1||Tetratricopeptide repeat-containing domain		TCONS_00146764	XLOC_079172	GSMUA_Achr4G23840_001	Cyclin, C-terminal||Cyclin D, plant||Cyclin, N-terminal||Cyclin-like
TCONS_00052617	XLOC_019570	GSMUA_Achr10G25820_001	Zinc finger, RING-CH-type||Zinc finger, RING/FYVE/PHD-type		TCONS_00203774	XLOC_102712	GSMUA_Achr6G33270_001	Malectin-like carbohydrate-binding domain		TCONS_00130659	XLOC_056046	GSMUA_Achr3G24890_001	UDP-glucuronosyl/UDP-glucosyltransferase		TCONS_00052299	XLOC_018953	GSMUA_Achr10G22570_001	Armadillo-like helical||Nucleotide exchange factor Fes1||Armadillo||Armadillo-type fold		TCONS_00130659	XLOC_056046	GSMUA_Achr3G24680_001	--		TCONS_00146764	XLOC_079172	GSMUA_Achr4G23820_001	General substrate transporter||Sugar transporter, conserved site||Major facilitator superfamily domain||Sugar/inositol transporter
TCONS_00052617	XLOC_019570	GSMUA_Achr10G26010_001	Leucine-rich repeat||Leucine rich repeats (2 copies)		TCONS_00203774	XLOC_102712	GSMUA_Achr6G33070_001	Lateral organ boundaries, LOB		TCONS_00130659	XLOC_056046	GSMUA_Achr3G24920_001	Pentatricopeptide repeat||Tetratricopeptide-like helical		TCONS_00052299	XLOC_018953	GSMUA_Achr10G22770_001	Ribosomal protein L36e		TCONS_00130659	XLOC_056046	GSMUA_Achr3G24810_001	Domain of unknown function DUF4463||Domain of unknown function DUF221		TCONS_00146764	XLOC_079172	GSMUA_Achr4G23800_001	ATP-NAD kinase, PpnK-type||Diacylglycerol kinase, catalytic domain
TCONS_00052617	XLOC_019570	GSMUA_Achr10G25850_001	EEIG1/EHBP1 N-terminal domain		TCONS_00203774	XLOC_102712	GSMUA_Achr6G33130_001	--		TCONS_00130659	XLOC_056046	GSMUA_Achr3G24960_001	Basic-leucine zipper domain		TCONS_00052299	XLOC_018953	GSMUA_Achr10G22800_001	Heat shock protein 70 family||Heat shock protein 70, conserved site||Heat shock protein 70kD, C-terminal domain||Heat shock protein 70kD, peptide-binding domain		TCONS_00130659	XLOC_056046	GSMUA_Achr3G24940_001	Transketolase, C-terminal||Transketolase-like, pyrimidine-binding domain||Transketolase, N-terminal||Transketolase binding site||Thiamin diphosphate-binding fold||Transketolase, C-terminal/Pyruvate-ferredoxin oxidoreductase, domain II||Deoxyxylulose-5-phosphate synthase		TCONS_00146764	XLOC_079172	GSMUA_Achr4G23780_001	Arf GTPase activating protein
TCONS_00052617	XLOC_019570	GSMUA_Achr10G25930_001	--		TCONS_00203774	XLOC_102712	GSMUA_Achr6G33190_001	UAA transporter		TCONS_00130659	XLOC_056046	GSMUA_Achr3G24690_001	Tetratricopeptide repeat||Tetratricopeptide TPR2||Thioredoxin-like fold||Tetratricopeptide-like helical||Tetratricopeptide TPR-1||Tetratricopeptide repeat-containing domain		TCONS_00052299	XLOC_018953	GSMUA_Achr10G22520_001	POX||Proton-dependent oligopeptide transporter family||Homeobox KN domain||PTR2 family proton/oligopeptide symporter, conserved site||Major facilitator superfamily domain||Homeodomain||Homeodomain-like		TCONS_00130659	XLOC_056046	GSMUA_Achr3G24800_001	Domain of unknown function DUF632||Domain of unknown function DUF630		TCONS_00146764	XLOC_079172	GSMUA_Achr4G23860_001	Protein kinase-like domain||PAN-2 domain||Apple-like||Serine-threonine/tyrosine-protein kinase catalytic domain||S-locus glycoprotein||Concanavalin A-like lectin/glucanase, subgroup||Serine/threonine-protein kinase, active site||Protein kinase, catalytic domain||Bulb-type lectin domain||Protein kinase, ATP binding site||Serine/threonine- / dual-specificity protein kinase, catalytic domain
TCONS_00052617	XLOC_019570	GSMUA_Achr10G25740_001	Thioredoxin-like fold||Thioredoxin domain||Thioredoxin		TCONS_00203774	XLOC_102712	GSMUA_Achr6G33060_001	Defects-in-morphology protein 1-like, mitochondrial		TCONS_00130659	XLOC_056046	GSMUA_Achr3G24700_001	Prephenate dehydratase		TCONS_00052299	XLOC_018953	GSMUA_Achr10G22590_001	--		TCONS_00130659	XLOC_056046	GSMUA_Achr3G24930_001	Alpha/beta hydrolase fold-3||Alpha/Beta hydrolase fold||Lipase, GDXG, active site		TCONS_00146764	XLOC_079172	GSMUA_Achr4G23850_001	Protein of unknown function DUF3337||WD40-repeat-containing domain||WD40 repeat, conserved site||WD40/YVTN repeat-like-containing domain||G-protein beta WD-40 repeat||WD40 repeat
TCONS_00052617	XLOC_019570	GSMUA_Achr10G25990_001	Ubiquitin-conjugating enzyme/RWD-like||Ubiquitin-conjugating enzyme, E2		TCONS_00203774	XLOC_102712	GSMUA_Achr6G33040_001	Zinc finger, RING/FYVE/PHD-type||DNA-binding SAP||E3 SUMO-protein ligase SIZ1, plant||Zinc finger, FYVE/PHD-type||Zinc finger, PHD-type||Zinc finger, PHD-type, conserved site||Zinc finger, MIZ-type||Zinc finger, PHD-finger		TCONS_00130659	XLOC_056046	GSMUA_Achr3G24930_001	Alpha/beta hydrolase fold-3||Alpha/Beta hydrolase fold||Lipase, GDXG, active site		TCONS_00052299	XLOC_018953	GSMUA_Achr10G22660_001	Aldolase-type TIM barrel||Radical SAM||Ribosomal RNA large subunit methyltransferase RlmN;||Dual-specificity RNA methyltransferase RlmN||Elongator protein 3/MiaB/NifB		TCONS_00130659	XLOC_056046	GSMUA_Achr3G24740_001	Peptidase C1A, papain||Peptidase C1A, propeptide||Cysteine peptidase, histidine active site||Peptidase C1A, papain C-terminal||Peptidase C1A, cathepsin B		TCONS_00146764	XLOC_079172	GSMUA_Achr4G23790_001	DNA-binding pseudobarrel domain||Zinc finger, CW-type||B3 DNA binding domain
TCONS_00052617	XLOC_019570	GSMUA_Achr10G25670_001	Homeodomain||Homeodomain-like||Helix-turn-helix motif||Homeobox, conserved site||Leucine zipper, homeobox-associated		TCONS_00203774	XLOC_102712	GSMUA_Achr6G33230_001	Ankyrin repeat||PGG domain||Ankyrin repeat-containing domain		TCONS_00130659	XLOC_056046	GSMUA_Achr3G24900_001	Protein phosphatase 2C, manganese/magnesium aspartate binding site||Protein phosphatase 2C||Protein phosphatase 2C-like		TCONS_00052299	XLOC_018953	GSMUA_Achr10G22650_001	Armadillo-type fold||AP-3 complex subunit beta||AP complex subunit beta||Clathrin/coatomer adaptor, adaptin-like, N-terminal||AP-3 complex subunit beta, C-terminal domain||Armadillo-like helical		TCONS_00130659	XLOC_056046	GSMUA_Achr3G24700_001	Prephenate dehydratase		TCONS_00146764	XLOC_079172	GSMUA_Achr4G23760_001	Multi antimicrobial extrusion protein
TCONS_00052617	XLOC_019570	GSMUA_Achr10G25760_001	--		TCONS_00203774	XLOC_102712	GSMUA_Achr6G33200_001	Protein of unknown function DUF3741||UAA transporter||Domain of unknown function DUF4378		TCONS_00130659	XLOC_056046	GSMUA_Achr3G24940_001	Transketolase, C-terminal||Transketolase-like, pyrimidine-binding domain||Transketolase, N-terminal||Transketolase binding site||Thiamin diphosphate-binding fold||Transketolase, C-terminal/Pyruvate-ferredoxin oxidoreductase, domain II||Deoxyxylulose-5-phosphate synthase		TCONS_00052299	XLOC_018953	GSMUA_Achr10G22530_001	Mitochondrial carrier domain||Mitochondrial substrate/solute carrier||Mitochondrial carrier protein		TCONS_00130659	XLOC_056046	GSMUA_Achr3G24920_001	Pentatricopeptide repeat||Tetratricopeptide-like helical		TCONS_00146764	XLOC_079172	GSMUA_Achr4G23700_001	Prephenate dehydratase, conserved site||ACT domain||Prephenate dehydratase
TCONS_00052617	XLOC_019570	GSMUA_Achr10G25970_001	CheY-like superfamily||Signal transduction histidine kinase, homodimeric||Signal transduction response regulator, receiver domain||Signal transduction histidine kinase, subgroup 1, dimerisation/phosphoacceptor domain||ATPase-like, ATP-binding domain||Signal transduction histidine kinase, core||Signal transduction histidine kinase-related protein, C-terminal||CHASE		TCONS_00203774	XLOC_102712	GSMUA_Achr6G33180_001	Zinc finger, C2H2		TCONS_00130659	XLOC_056046	GSMUA_Achr3G24670_001	P-loop containing nucleoside triphosphate hydrolase||RNA helicase, DEAD-box type, Q motif||DNA/RNA helicase, DEAD/DEAH box type, N-terminal||Helicase, superfamily 1/2, ATP-binding domain||Helicase, C-terminal		TCONS_00052299	XLOC_018953	GSMUA_Achr10G22550_001	Zinc finger, C2H2-like||Zinc finger, C2H2		TCONS_00130659	XLOC_056046	GSMUA_Achr3G24820_001	Serine/threonine-protein kinase, active site||Protein kinase, catalytic domain||Protein kinase-like domain||Concanavalin A-like lectin/glucanase, subgroup||Protein kinase, ATP binding site		TCONS_00146764	XLOC_079172	GSMUA_Achr4G23720_001	Ubiquitin-related domain||Autophagy protein Atg8 ubiquitin-like
TCONS_00052617	XLOC_019570	GSMUA_Achr10G25980_001	Protein kinase-like domain||Leucine-rich repeat||Serine-threonine/tyrosine-protein kinase catalytic domain||Concanavalin A-like lectin/glucanase, subgroup||Protein kinase, catalytic domain||Leucine rich repeats (2 copies)||Protein kinase, ATP binding site||Leucine-rich repeat-containing N-terminal, type 2		TCONS_00203774	XLOC_102712	GSMUA_Achr6G33050_001	Alpha/Beta hydrolase fold||Alpha/beta hydrolase fold-1		TCONS_00130659	XLOC_056046	GSMUA_Achr3G24720_001	Organic solute transporter Ost-alpha		TCONS_00052299	XLOC_018953	GSMUA_Achr10G22560_001	Protein of unknown function DUF3475||Protein of unknown function DUF668		TCONS_00130659	XLOC_056046	GSMUA_Achr3G24910_001	Pyruvate/Phosphoenolpyruvate kinase||ATP-grasp fold, subdomain 2||ATP-grasp fold, subdomain 1||PEP-utilising enzyme, C-terminal||PEP-utilising enzyme, mobile domain||Pyruvate, phosphate dikinase||PEP-utilising enzyme, conserved site||PEP-utilising enzyme, active site||Pyruvate phosphate dikinase, PEP/pyruvate-binding		TCONS_00146764	XLOC_079172	GSMUA_Achr4G23690_001	Phosphoglycerate/bisphosphoglycerate mutase, active site||Homeodomain-like||SANT/Myb domain||Myb domain
TCONS_00052617	XLOC_019570	GSMUA_Achr10G25890_001	GAGA binding-like		TCONS_00203774	XLOC_102712	GSMUA_Achr6G33080_001	--		TCONS_00130659	XLOC_056046	GSMUA_Achr3G24950_001	Cytochrome P450||Cytochrome P450, conserved site		TCONS_00052299	XLOC_018953	GSMUA_Achr10G22470_001	SANT domain||Myb domain, plants||Homeodomain-like||SANT/Myb domain||Pentatricopeptide repeat||Tetratricopeptide-like helical		TCONS_00130659	XLOC_056046	GSMUA_Achr3G24710_001	Ribosomal protein L3, conserved site||Translation elongation/initiation factor/Ribosomal, beta-barrel||Ribosomal protein L3, bacterial/organelle-type||Ribosomal protein L3		TCONS_00146764	XLOC_079172	GSMUA_Achr4G23730_001	Ribonuclease H-like domain||3'-5' exonuclease domain
TCONS_00052617	XLOC_019570	GSMUA_Achr10G25950_001	Metallo-dependent phosphatase-like||Metallophosphoesterase domain||Acid phosphatase, type 5		TCONS_00203774	XLOC_102712	GSMUA_Achr6G33100_001	Serine/threonine-protein kinase, active site||Protein kinase, catalytic domain||Protein kinase-like domain||Mitogen-activated protein (MAP) kinase, conserved site||Protein kinase, ATP binding site||Serine/threonine- / dual-specificity protein kinase, catalytic domain		TCONS_00130659	XLOC_056046	GSMUA_Achr3G24780_001	--		TCONS_00052299	XLOC_018953	GSMUA_Achr10G22700_001	Mitochondrial inner membrane translocase subunit Tim17/Tim22/Tim23/peroxisomal protein PMP24		TCONS_00130659	XLOC_056046	GSMUA_Achr3G24830_001	Small GTP-binding protein domain||Translation elongation factor EF1A/initiation factor IF2gamma, C-terminal||Translation elongation factor EFTu/EF1A, domain 2||Translation elongation factor EFTu/EF1A, bacterial/organelle||Translation elongation/initiation factor/Ribosomal, beta-barrel||Tr-type G domain, conserved site||Protein synthesis factor, GTP-binding||P-loop containing nucleoside triphospha…		TCONS_00146764	XLOC_079172	GSMUA_Achr4G23670_001	--
TCONS_00052617	XLOC_019570	GSMUA_Achr10G25900_001	Homeodomain||Homeodomain-like||Homeobox, conserved site||Lipid-binding START||START-like domain		TCONS_00203774	XLOC_102712	GSMUA_Achr6G33260_001	--		TCONS_00130659	XLOC_056046	GSMUA_Achr3G24860_001	--		TCONS_00052299	XLOC_018953	GSMUA_Achr10G22780_001	Zinc finger, RING/FYVE/PHD-type||Armadillo||Armadillo-like helical||U box domain||Protein-tyrosine phosphatase-like, PTPLA||Armadillo-type fold		TCONS_00130659	XLOC_056046	GSMUA_Achr3G24840_001	Alpha-ketoglutarate-dependent dioxygenase AlkB-like||Oxoglutarate/iron-dependent dioxygenase		TCONS_00146764	XLOC_079172	GSMUA_Achr4G23870_001	Serine/threonine- / dual-specificity protein kinase, catalytic domain||Serine/threonine-protein kinase, active site||Bulb-type lectin domain||Protein kinase, catalytic domain||Concanavalin A-like lectin/glucanase, subgroup||Serine-threonine/tyrosine-protein kinase catalytic domain||S-locus glycoprotein||PAN-2 domain||Apple-like||Protein kinase-like domain
TCONS_00052617	XLOC_019570	GSMUA_Achr10G25840_001	--		TCONS_00203774	XLOC_102712	GSMUA_Achr6G33250_001	Transmembrane receptor, eukaryota		TCONS_00130659	XLOC_056046	GSMUA_Achr3G24740_001	Peptidase C1A, papain||Peptidase C1A, propeptide||Cysteine peptidase, histidine active site||Peptidase C1A, papain C-terminal||Peptidase C1A, cathepsin B		TCONS_00052299	XLOC_018953	GSMUA_Achr10G22640_001	Armadillo-like helical||Clathrin/coatomer adaptor, adaptin-like, N-terminal||AP complex subunit beta||Armadillo-type fold||AP-3 complex subunit beta		TCONS_00130659	XLOC_056046	GSMUA_Achr3G24970_001	Glutathione S-transferase, C-terminal-like||Glutathione S-transferase, N-terminal||Thioredoxin-like fold		TCONS_00146764	XLOC_079172	GSMUA_Achr4G23810_001	Armadillo-type fold||Armadillo||Armadillo-like helical||HEAT, type 2
TCONS_00052617	XLOC_019570	GSMUA_Achr10G25780_001	Serine-threonine/tyrosine-protein kinase catalytic domain||Protein kinase-like domain||Protein kinase, catalytic domain		TCONS_00203774	XLOC_102712	GSMUA_Achr6G33140_001	DNA-binding, integrase-type||AP2-like ethylene-responsive transcription factor||AP2/ERF domain		TCONS_00020371	XLOC_001034	GSMUA_Achr1G04680_001	GB1/RHD3-type guanine nucleotide-binding (G) domain||Root hair defective 3 GTP-binding||P-loop containing nucleoside triphosphate hydrolase		TCONS_00052299	XLOC_018953	GSMUA_Achr10G22740_001	Tetratricopeptide-like helical||Pentatricopeptide repeat		TCONS_00130659	XLOC_056046	GSMUA_Achr3G24720_001	Organic solute transporter Ost-alpha		TCONS_00146764	XLOC_079172	GSMUA_Achr4G23680_001	Proteasome component (PCI) domain||Winged helix-turn-helix transcription repressor DNA-binding
TCONS_00052617	XLOC_019570	GSMUA_Achr10G25830_001	--		TCONS_00035581	XLOC_023023	GSMUA_Achr10G10590_001	Pentatricopeptide repeat||Tetratricopeptide-like helical		TCONS_00020371	XLOC_001034	GSMUA_Achr1G04800_001	Protein of unknown function DUF688		TCONS_00052299	XLOC_018953	GSMUA_Achr10G22450_001	Major facilitator superfamily domain||Major facilitator superfamily		TCONS_00130659	XLOC_056046	GSMUA_Achr3G24790_001	UBA-like||Ubiquitin system component Cue		TCONS_00146764	XLOC_079172	GSMUA_Achr4G23740_001	HRDC-like||Ribonuclease H-like domain||Helicase/RNase D C-terminal, HRDC domain||3'-5' exonuclease domain
TCONS_00052617	XLOC_019570	GSMUA_Achr10G25770_001	Helix-loop-helix domain		TCONS_00035581	XLOC_023023	GSMUA_Achr10G10630_001	--		TCONS_00020371	XLOC_001034	GSMUA_Achr1G04690_001	--		TCONS_00052299	XLOC_018953	GSMUA_Achr10G22580_001	Zinc finger, RING/FYVE/PHD-type||Domain of unknown function DUF1117||Zinc finger, RING-type||RNA polymerase archaeal subunit P/eukaryotic subunit RPC10		TCONS_00130659	XLOC_056046	GSMUA_Achr3G24890_001	UDP-glucuronosyl/UDP-glucosyltransferase		TCONS_00146764	XLOC_079172	GSMUA_Achr4G23830_001	PapD-like||Major sperm protein||Vesicle-associated membrane protein
TCONS_00052617	XLOC_019570	GSMUA_Achr10G25870_001	Leucine-rich repeat, cysteine-containing subtype		TCONS_00035581	XLOC_023023	GSMUA_Achr10G10520_001	Protein of unknown function DUF3475		TCONS_00020371	XLOC_001034	GSMUA_Achr1G04780_001	Small GTP-binding protein domain||Small GTPase superfamily||Small GTPase superfamily, Rab type||Ran GTPase||P-loop containing nucleoside triphosphate hydrolase||Small GTPase superfamily, Rho type||Small GTPase superfamily, Ras type		TCONS_00052299	XLOC_018953	GSMUA_Achr10G22680_001	Protein kinase, ATP binding site||Serine-threonine/tyrosine-protein kinase catalytic domain||Concanavalin A-like lectin/glucanase, subgroup||Protein kinase-like domain||Protein kinase, catalytic domain||Serine/threonine-protein kinase, active site		TCONS_00130659	XLOC_056046	GSMUA_Achr3G24860_001	--		TCONS_00146764	XLOC_079172	GSMUA_Achr4G23770_001	Lupus La protein||Winged helix-turn-helix transcription repressor DNA-binding||Nucleotide-binding, alpha-beta plait||RNA recognition motif domain||Ataxin-2, C-terminal||RNA-binding protein Lupus La
TCONS_00052617	XLOC_019570	GSMUA_Achr10G25960_001	Actin, conserved site||Actin-like		TCONS_00035581	XLOC_023023	GSMUA_Achr10G10540_001	C2 calcium-dependent membrane targeting||Phosphoribosyltransferase C-terminal		TCONS_00020371	XLOC_001034	GSMUA_Achr1G04650_001	KIP1-like		TCONS_00052299	XLOC_018953	GSMUA_Achr10G22600_001	--		TCONS_00130659	XLOC_056046	GSMUA_Achr3G24760_001	mRNA (guanine-N(7))-methyltransferase domain||S-adenosyl-L-methionine-dependent methyltransferase-like		TCONS_00237570	XLOC_116555	GSMUA_Achr7G17760_001	Thaumatin, pathogenesis-related||Thaumatin, conserved site
TCONS_00052617	XLOC_019570	GSMUA_Achr10G25720_001	F-box domain, cyclin-like||Galactose oxidase, beta-propeller||Galactose oxidase/kelch, beta-propeller		TCONS_00035581	XLOC_023023	GSMUA_Achr10G10640_001	P-loop containing nucleoside triphosphate hydrolase||Adenylate kinase, active site lid domain||Adenylate kinase		TCONS_00020371	XLOC_001034	GSMUA_Achr1G04770_001	DNA-binding WRKY||PWRKY transcription factor, group IIc		TCONS_00052299	XLOC_018953	GSMUA_Achr10G22710_001	--		TCONS_00130659	XLOC_056046	GSMUA_Achr3G24670_001	P-loop containing nucleoside triphosphate hydrolase||RNA helicase, DEAD-box type, Q motif||DNA/RNA helicase, DEAD/DEAH box type, N-terminal||Helicase, superfamily 1/2, ATP-binding domain||Helicase, C-terminal		TCONS_00237570	XLOC_116555	GSMUA_Achr7G17720_001	tRNA modification GTPase MnmE domain 2||Small GTPase superfamily||Small GTP-binding protein domain||GTP-binding protein TrmE/Glycine cleavage system T protein, domain 1||GTP-binding protein TrmE, N-terminal||tRNA modification GTPase MnmE C-terminal domain||GTP binding domain||tRNA modification GTPase MnmE||TrmE-type guanine nucleotide-binding domain||P-loop containing nucleoside triphosphate hydr…
TCONS_00052617	XLOC_019570	GSMUA_Achr10G25690_001	Protein phosphatase 2C-like||Protein phosphatase 2C		TCONS_00035581	XLOC_023023	GSMUA_Achr10G10560_001	P-loop containing nucleoside triphosphate hydrolase||Small GTPase superfamily, ARF type||Ran GTPase||Small GTPase superfamily, Rab type||Small GTPase superfamily, Rho type||Small GTP-binding protein domain||Small GTPase superfamily||Small GTPase superfamily, Ras type		TCONS_00020371	XLOC_001034	GSMUA_Achr1G04700_001	EF-Hand 1, calcium-binding site||EF-hand-like domain||Calcium-binding EF-hand		TCONS_00052299	XLOC_018953	GSMUA_Achr10G22490_001	Zinc finger, RING/FYVE/PHD-type||Zinc finger, RING-CH-type		TCONS_00130659	XLOC_056046	GSMUA_Achr3G24950_001	Cytochrome P450||Cytochrome P450, conserved site		TCONS_00237570	XLOC_116555	GSMUA_Achr7G17710_001	Protein of unknown function DUF581
TCONS_00052617	XLOC_019570	GSMUA_Achr10G25940_001	Poly(ADP-ribose) polymerase, catalytic domain		TCONS_00035581	XLOC_023023	GSMUA_Achr10G10600_001	--		TCONS_00020371	XLOC_001034	GSMUA_Achr1G04710_001	Small GTPase superfamily, ARF/SAR type||Small GTPase superfamily, Rab type||Small GTPase superfamily, SAR1-type||Small GTP-binding protein domain||Small GTPase superfamily, ARF type||P-loop containing nucleoside triphosphate hydrolase		TCONS_00052299	XLOC_018953	GSMUA_Achr10G22460_001	--		TCONS_00130659	XLOC_056046	GSMUA_Achr3G24870_001	Mitochodrial transcription termination factor-related		TCONS_00237570	XLOC_116555	GSMUA_Achr7G17730_001	Heavy metal-associated domain, HMA
TCONS_00052617	XLOC_019570	GSMUA_Achr10G25810_001	Protein kinase-like domain||Leucine-rich repeat||Concanavalin A-like lectin/glucanase, subgroup||Protein kinase, catalytic domain||Serine/threonine-protein kinase, active site||Serine/threonine- / dual-specificity protein kinase, catalytic domain||Protein kinase, ATP binding site||Somatic embryogenesis receptor-like kinase||Leucine-rich repeat-containing N-terminal, type 2		TCONS_00035581	XLOC_023023	GSMUA_Achr10G10610_001	--		TCONS_00020371	XLOC_001034	GSMUA_Achr1G04630_001	--		TCONS_00052299	XLOC_018953	GSMUA_Achr10G22760_001	Ankyrin repeat-containing domain||Zinc finger, RING/FYVE/PHD-type||Zinc finger, RING-type||Ankyrin repeat		TCONS_00130659	XLOC_056046	GSMUA_Achr3G24770_001	Domain of unknown function DUF21		TCONS_00237570	XLOC_116555	GSMUA_Achr7G17780_001	Cytochrome P450, E-class, group I||Cytochrome P450, conserved site||Cytochrome P450
TCONS_00052617	XLOC_019570	GSMUA_Achr10G25750_001	NAD(P)-binding domain||Lactate/malate dehydrogenase, N-terminal||L-lactate/malate dehydrogenase||Lactate/malate dehydrogenase, C-terminal||Lactate dehydrogenase/glycoside hydrolase, family 4, C-terminal		TCONS_00035581	XLOC_023023	GSMUA_Achr10G10570_001	Cytochrome c, class IA/ IB||Cytochrome c domain		TCONS_00020371	XLOC_001034	GSMUA_Achr1G04640_001	--		TCONS_00052299	XLOC_018953	GSMUA_Achr10G22730_001	Metallothionein, family 15, plant		TCONS_00130659	XLOC_056046	GSMUA_Achr3G24750_001	--		TCONS_00237570	XLOC_116555	GSMUA_Achr7G17740_001	Armadillo||Armadillo-like helical||Armadillo-type fold||C2 calcium-dependent membrane targeting
TCONS_00052617	XLOC_019570	GSMUA_Achr10G25710_001	Plant lipid transfer protein/Par allergen||Bifunctional inhibitor/plant lipid transfer protein/seed storage helical domain		TCONS_00035581	XLOC_023023	GSMUA_Achr10G10550_001	F-box domain, cyclin-like||Leucine-rich repeat, cysteine-containing subtype		TCONS_00020371	XLOC_001034	GSMUA_Achr1G04740_001	Very-long-chain 3-ketoacyl-CoA synthase||3-Oxoacyl-[acyl-carrier-protein (ACP)] synthase III C-terminal||Thiolase-like||FAE1/Type III polyketide synthase-like protein||Thiolase-like, subgroup		TCONS_00052299	XLOC_018953	GSMUA_Achr10G22810_001	Heat shock protein 70 family		TCONS_00130659	XLOC_056046	GSMUA_Achr3G24730_001	--		TCONS_00237570	XLOC_116555	GSMUA_Achr7G17690_001	Domain of unknown function DUF4409
TCONS_00052617	XLOC_019570	GSMUA_Achr10G25800_001	NAD(P)-binding domain||Oxidoreductase, N-terminal		TCONS_00035581	XLOC_023023	GSMUA_Achr10G10580_001	DDHD||Alpha/Beta hydrolase fold		TCONS_00020371	XLOC_001034	GSMUA_Achr1G04580_001	Glycosyl transferase, family 14		TCONS_00052299	XLOC_018953	GSMUA_Achr10G22510_001	--		TCONS_00130659	XLOC_056046	GSMUA_Achr3G24960_001	Basic-leucine zipper domain		TCONS_00237570	XLOC_116555	GSMUA_Achr7G17770_001	ATPase-like, ATP-binding domain||Heat shock protein Hsp90, N-terminal||Ribosomal protein S5 domain 2-type fold||Heat shock protein Hsp90||Heat shock protein Hsp90, conserved site
TCONS_00052617	XLOC_019570	GSMUA_Achr10G25790_001	CS-like domain||HSP20-like chaperone		TCONS_00035581	XLOC_023023	GSMUA_Achr10G10620_001	Protein trichome birefringence-like 17/18||Trichome birefringence-like family		TCONS_00020371	XLOC_001034	GSMUA_Achr1G04810_001	Multiprotein bridging factor 1, N-terminal||Helix-turn-helix type 3||Lambda repressor-like, DNA-binding domain		TCONS_00052299	XLOC_018953	GSMUA_Achr10G22610_001	Transcription factor GRAS		TCONS_00130659	XLOC_056046	GSMUA_Achr3G24850_001	BSD		TCONS_00237570	XLOC_116555	GSMUA_Achr7G17790_001	Haem peroxidase||Peroxidase, active site||Haem peroxidase, plant/fungal/bacterial||Peroxidases heam-ligand binding site||Plant ascorbate peroxidase
TCONS_00052617	XLOC_019570	GSMUA_Achr10G25860_001	Transcription factor TAFII-31||Histone-fold		TCONS_00035581	XLOC_023023	GSMUA_Achr10G10530_001	Deoxynucleoside kinase||P-loop containing nucleoside triphosphate hydrolase		TCONS_00020371	XLOC_001034	GSMUA_Achr1G04610_001	Toll/interleukin-1 receptor homology (TIR) domain||AAA+ ATPase domain||P-loop containing nucleoside triphosphate hydrolase		TCONS_00052299	XLOC_018953	GSMUA_Achr10G22620_001	Telomere repeat-binding protein, plant||Myb domain||Homeodomain-like||SANT/Myb domain||Ubiquitin-related domain||Ubiquitin		TCONS_00130659	XLOC_056046	GSMUA_Achr3G24900_001	Protein phosphatase 2C, manganese/magnesium aspartate binding site||Protein phosphatase 2C||Protein phosphatase 2C-like		TCONS_00237570	XLOC_116555	GSMUA_Achr7G17750_001	--
TCONS_00052617	XLOC_019570	GSMUA_Achr10G25880_001	Haem peroxidase, plant/fungal/bacterial||Haem peroxidase||Peroxidases heam-ligand binding site||Plant peroxidase		TCONS_00008275	XLOC_011388	GSMUA_Achr1G19090_001	WD40/YVTN repeat-like-containing domain||WD40 repeat||Protein of unknown function DUF3639||WD40-repeat-containing domain||WD40 repeat, conserved site		TCONS_00020371	XLOC_001034	GSMUA_Achr1G04760_001	Major facilitator superfamily domain||Sugar transporter, conserved site||General substrate transporter||Sugar/inositol transporter		TCONS_00052299	XLOC_018953	GSMUA_Achr10G22750_001	Protein kinase, catalytic domain||U box domain||Serine/threonine-protein kinase, active site||Concanavalin A-like lectin/glucanase, subgroup||UspA||Serine/threonine- / dual-specificity protein kinase, catalytic domain||Zinc finger, RING/FYVE/PHD-type||Protein kinase-like domain||Rossmann-like alpha/beta/alpha sandwich fold		TCONS_00130659	XLOC_056046	GSMUA_Achr3G24880_001	Pyruvate/Phosphoenolpyruvate kinase||PEP-utilising enzyme, C-terminal||Protein phosphatase 2C-like||PEP-utilising enzyme, conserved site||Protein phosphatase 2C, manganese/magnesium aspartate binding site||Pyruvate, phosphate dikinase		TCONS_00237570	XLOC_116555	GSMUA_Achr7G17800_001	3-dehydroquinate synthase AroB||3-dehydroquinate synthase domain
TCONS_00052617	XLOC_019570	GSMUA_Achr10G25680_001	Leucine-rich repeat||Leucine-rich repeat, typical subtype		TCONS_00008275	XLOC_011388	GSMUA_Achr1G19180_001	Thiolase, conserved site||Thiolase-like, subgroup||Thiolase, active site||Thiolase, C-terminal||Thiolase-like||Thiolase, N-terminal||Thiolase		TCONS_00020371	XLOC_001034	GSMUA_Achr1G04750_001	Peptide deformylase||Formylmethionine deformylase		TCONS_00052299	XLOC_018953	GSMUA_Achr10G22500_001	Bifunctional inhibitor/plant lipid transfer protein/seed storage helical domain		TCONS_00020371	XLOC_001034	GSMUA_Achr1G04660_001	Root hair defective 3 GTP-binding		TCONS_00237570	XLOC_116555	GSMUA_Achr7G17700_001	Endonuclease/exonuclease/phosphatase||Inositol polyphosphate-related phosphatase
TCONS_00052617	XLOC_019570	GSMUA_Achr10G25730_001	Remorin, C-terminal		TCONS_00008275	XLOC_011388	GSMUA_Achr1G19150_001	D-Tyr-tRNATyr deacylase||D-aminoacyl-tRNA deacylase		TCONS_00020371	XLOC_001034	GSMUA_Achr1G04730_001	FAE1/Type III polyketide synthase-like protein||Thiolase-like, subgroup||Very-long-chain 3-ketoacyl-CoA synthase||Thiolase-like		TCONS_00052299	XLOC_018953	GSMUA_Achr10G22630_001	Barwin-like endoglucanase||Pollen allergen/expansin, C-terminal||Expansin/Lol pI||Expansin||Barwin-related endoglucanase||Expansin/pollen allergen, DPBB domain		TCONS_00020371	XLOC_001034	GSMUA_Achr1G04780_001	Small GTP-binding protein domain||Small GTPase superfamily||Small GTPase superfamily, Rab type||Ran GTPase||P-loop containing nucleoside triphosphate hydrolase||Small GTPase superfamily, Rho type||Small GTPase superfamily, Ras type		TCONS_00126225	XLOC_063624	GSMUA_Achr3G23300_001	--
TCONS_00052617	XLOC_019570	GSMUA_Achr10G25920_001	--		TCONS_00008275	XLOC_011388	GSMUA_Achr1G19060_001	--		TCONS_00020371	XLOC_001034	GSMUA_Achr1G04720_001	Histone core||Histone-fold||Histone H2A		TCONS_00052299	XLOC_018953	GSMUA_Achr10G22480_001	RNA recognition motif domain||Nucleotide-binding, alpha-beta plait		TCONS_00020371	XLOC_001034	GSMUA_Achr1G04720_001	Histone core||Histone-fold||Histone H2A		TCONS_00126225	XLOC_063624	GSMUA_Achr3G23360_001	No apical meristem (NAM) protein
TCONS_00052617	XLOC_019570	GSMUA_Achr10G26000_001	--		TCONS_00008275	XLOC_011388	GSMUA_Achr1G19120_001	Helix-loop-helix domain||Basic helix-loop-helix (bHLH) transcription factors BEE-like, plant		TCONS_00020371	XLOC_001034	GSMUA_Achr1G04790_001	Ubiquitin-conjugating enzyme, E2||Ubiquitin-conjugating enzyme/RWD-like||Ubiquitin-conjugating enzyme, active site		TCONS_00272499	XLOC_139699	GSMUA_Achr8G26920_001	Histone core||Histone-fold||Histone H2A		TCONS_00020371	XLOC_001034	GSMUA_Achr1G04670_001	P-loop containing nucleoside triphosphate hydrolase||GB1/RHD3-type guanine nucleotide-binding (G) domain||Root hair defective 3 GTP-binding		TCONS_00126225	XLOC_063624	GSMUA_Achr3G23370_001	--
TCONS_00052617	XLOC_019570	GSMUA_Achr10G25910_001	Microtubule-associated protein, MAP65/ASE1-type		TCONS_00008275	XLOC_011388	GSMUA_Achr1G19070_001	NAD(P)-binding domain		TCONS_00020371	XLOC_001034	GSMUA_Achr1G04590_001	Glycosyl transferase, family 14		TCONS_00272499	XLOC_139699	GSMUA_Achr8G26970_001	Nucleic acid-binding, OB-fold		TCONS_00020371	XLOC_001034	GSMUA_Achr1G04580_001	Glycosyl transferase, family 14		TCONS_00126225	XLOC_063624	GSMUA_Achr3G23490_001	Tubulin, conserved site||Beta tubulin, autoregulation binding site||Tubulin/FtsZ, GTPase domain||Tubulin, C-terminal||Tubulin||Tubulin/FtsZ, C-terminal||Epsilon tubulin||Tubulin/FtsZ, 2-layer sandwich domain
TCONS_00052617	XLOC_019570	GSMUA_Achr10G25700_001	Myb domain||Homeodomain-like||SANT/Myb domain		TCONS_00008275	XLOC_011388	GSMUA_Achr1G19260_001	RNA recognition motif domain||Nucleotide-binding, alpha-beta plait		TCONS_00020371	XLOC_001034	GSMUA_Achr1G04620_001	ABC transporter, conserved site||ABC transporter-like||AAA+ ATPase domain||ABC-2 type transporter||P-loop containing nucleoside triphosphate hydrolase		TCONS_00272499	XLOC_139699	GSMUA_Achr8G26990_001	--		TCONS_00020371	XLOC_001034	GSMUA_Achr1G04740_001	Very-long-chain 3-ketoacyl-CoA synthase||3-Oxoacyl-[acyl-carrier-protein (ACP)] synthase III C-terminal||Thiolase-like||FAE1/Type III polyketide synthase-like protein||Thiolase-like, subgroup		TCONS_00126225	XLOC_063624	GSMUA_Achr3G23430_001	Rhodanese-like domain||Thiosulphate sulfurtransferase, conserved site
TCONS_00323873	XLOC_152150	GSMUA_Achr9G15010_001	Zinc finger, RING/FYVE/PHD-type||Zinc finger, RING-type		TCONS_00008275	XLOC_011388	GSMUA_Achr1G19220_001	Oligopeptide transporter OPT superfamily		TCONS_00020371	XLOC_001034	GSMUA_Achr1G04670_001	P-loop containing nucleoside triphosphate hydrolase||GB1/RHD3-type guanine nucleotide-binding (G) domain||Root hair defective 3 GTP-binding		TCONS_00272499	XLOC_139699	GSMUA_Achr8G26840_001	--		TCONS_00020371	XLOC_001034	GSMUA_Achr1G04690_001	--		TCONS_00126225	XLOC_063624	GSMUA_Achr3G23320_001	Protein kinase, ATP binding site||Serine/threonine- / dual-specificity protein kinase, catalytic domain||Serine-threonine/tyrosine-protein kinase catalytic domain||Protein kinase-like domain||Concanavalin A-like lectin/glucanase, subgroup||Serine/threonine-protein kinase, active site||Protein kinase, catalytic domain
TCONS_00323873	XLOC_152150	GSMUA_Achr9G14940_001	Thioredoxin domain||Thioredoxin-like fold		TCONS_00008275	XLOC_011388	GSMUA_Achr1G19190_001	--		TCONS_00020371	XLOC_001034	GSMUA_Achr1G04660_001	Root hair defective 3 GTP-binding		TCONS_00272499	XLOC_139699	GSMUA_Achr8G26860_001	--		TCONS_00020371	XLOC_001034	GSMUA_Achr1G04800_001	Protein of unknown function DUF688		TCONS_00126225	XLOC_063624	GSMUA_Achr3G23350_001	Galactose oxidase, beta-propeller||Kelch repeat type 1
TCONS_00323873	XLOC_152150	GSMUA_Achr9G15000_001	Helix-loop-helix domain		TCONS_00008275	XLOC_011388	GSMUA_Achr1G19050_001	Spermidine/spermine synthase, eukaryotes||S-adenosyl-L-methionine-dependent methyltransferase-like||Polyamine biosynthesis domain, conserved site||Polyamine biosynthesis domain||Spermidine/spermine synthases family		TCONS_00020371	XLOC_001034	GSMUA_Achr1G04600_001	Peptidase S8/S53, subtilisin/kexin/sedolisin||Peptidase S8, subtilisin, Ser-active site||Protease-associated domain, PA||Proteinase inhibitor I9||Peptidase S8, subtilisin-related		TCONS_00272499	XLOC_139699	GSMUA_Achr8G26760_001	--		TCONS_00020371	XLOC_001034	GSMUA_Achr1G04590_001	Glycosyl transferase, family 14		TCONS_00126225	XLOC_063624	GSMUA_Achr3G23390_001	NAD-dependent epimerase/dehydratase||UDP-glucose 4-epimerase C-terminal domain||UDP-glucose 4-epimerase||NAD(P)-binding domain
TCONS_00323873	XLOC_152150	GSMUA_Achr9G14890_001	--		TCONS_00008275	XLOC_011388	GSMUA_Achr1G19170_001	Nucleotide-binding, alpha-beta plait||RNA recognition motif domain		TCONS_00194680	XLOC_089750	GSMUA_Achr5G08120_001	Alpha/Beta hydrolase fold||S-formylglutathione hydrolase||Putative esterase		TCONS_00272499	XLOC_139699	GSMUA_Achr8G26940_001	--		TCONS_00020371	XLOC_001034	GSMUA_Achr1G04710_001	Small GTPase superfamily, ARF/SAR type||Small GTPase superfamily, Rab type||Small GTPase superfamily, SAR1-type||Small GTP-binding protein domain||Small GTPase superfamily, ARF type||P-loop containing nucleoside triphosphate hydrolase		TCONS_00126225	XLOC_063624	GSMUA_Achr3G23460_001	--
TCONS_00323873	XLOC_152150	GSMUA_Achr9G14970_001	--		TCONS_00008275	XLOC_011388	GSMUA_Achr1G19140_001	--		TCONS_00194680	XLOC_089750	GSMUA_Achr5G08200_001	Beta-Casp domain||Beta-lactamase-like||Integrator complex subunit 9		TCONS_00272499	XLOC_139699	GSMUA_Achr8G26680_001	Zein-binding domain		TCONS_00020371	XLOC_001034	GSMUA_Achr1G04610_001	Toll/interleukin-1 receptor homology (TIR) domain||AAA+ ATPase domain||P-loop containing nucleoside triphosphate hydrolase		TCONS_00126225	XLOC_063624	GSMUA_Achr3G23450_001	FAD linked oxidase, N-terminal||CO dehydrogenase flavoprotein-like, FAD-binding, subdomain 2||FAD-binding, type 2||Berberine/berberine-like||FAD-binding, type 2, subdomain 1
TCONS_00323873	XLOC_152150	GSMUA_Achr9G14790_001	--		TCONS_00008275	XLOC_011388	GSMUA_Achr1G19110_001	Transcription factor IIA, helical||Transcription initiation factor IIA, gamma subunit, C-terminal||Transcription factor IIA, beta-barrel||Transcription initiation factor IIA, gamma subunit||Transcription initiation factor IIA, gamma subunit, N-terminal		TCONS_00194680	XLOC_089750	GSMUA_Achr5G08150_001	Gelsolin||Villin-2/3/4/5, plant||ADF-H/Gelsolin-like domain||Gelsolin domain||Rhodanese-like domain		TCONS_00272499	XLOC_139699	GSMUA_Achr8G26820_001	--		TCONS_00020371	XLOC_001034	GSMUA_Achr1G04750_001	Peptide deformylase||Formylmethionine deformylase		TCONS_00126225	XLOC_063624	GSMUA_Achr3G23480_001	--
TCONS_00323873	XLOC_152150	GSMUA_Achr9G15040_001	Glycosyltransferase AER61, uncharacterised		TCONS_00008275	XLOC_011388	GSMUA_Achr1G19100_001	Cactin, domain||Cactin C-terminal domain		TCONS_00194680	XLOC_089750	GSMUA_Achr5G08250_001	Zinc finger, RING/FYVE/PHD-type||Zinc finger, RING-type||Zinc finger, RING-type, conserved site		TCONS_00272499	XLOC_139699	GSMUA_Achr8G26870_001	--		TCONS_00020371	XLOC_001034	GSMUA_Achr1G04680_001	GB1/RHD3-type guanine nucleotide-binding (G) domain||Root hair defective 3 GTP-binding||P-loop containing nucleoside triphosphate hydrolase		TCONS_00126225	XLOC_063624	GSMUA_Achr3G23500_001	Protein kinase, catalytic domain||Protein kinase-like domain
TCONS_00323873	XLOC_152150	GSMUA_Achr9G14770_001	Nucleotide-sugar transporter		TCONS_00008275	XLOC_011388	GSMUA_Achr1G19240_001	Oligopeptide transporter OPT superfamily		TCONS_00194680	XLOC_089750	GSMUA_Achr5G08210_001	NOSIC||Pre-mRNA processing ribonucleoprotein, snoRNA-binding domain||NOP5, N-terminal		TCONS_00272499	XLOC_139699	GSMUA_Achr8G27020_001	Peptidase aspartic||Saposin-like||Saposin B||Peptidase aspartic, active site||Saposin-like type B, 2||Peptidase A1||Saposin-like type B, 1		TCONS_00020371	XLOC_001034	GSMUA_Achr1G04620_001	ABC transporter, conserved site||ABC transporter-like||AAA+ ATPase domain||ABC-2 type transporter||P-loop containing nucleoside triphosphate hydrolase		TCONS_00126225	XLOC_063624	GSMUA_Achr3G23330_001	Glycoside hydrolase-type carbohydrate-binding
TCONS_00323873	XLOC_152150	GSMUA_Achr9G14980_001	Immunoglobulin E-set||Glycoside hydrolase, superfamily||Immunoglobulin-like fold||Glycoside hydrolase, family 13, N-terminal||Glycogen debranching enzyme||Glycosyl hydrolase, family 13, catalytic domain||Glycosyl hydrolase, family 13, all-beta||Glycoside hydrolase, catalytic domain||Glycoside hydrolase, family 13||Glycosyl hydrolase, family 13, subfamily, catalytic domain		TCONS_00008275	XLOC_011388	GSMUA_Achr1G19130_001	Armadillo-type fold||Zinc finger, ZZ-type||Zinc finger, N-recognin, metazoa||E3 ubiquitin ligase, UBR4||Zinc finger, N-recognin		TCONS_00194680	XLOC_089750	GSMUA_Achr5G08260_001	--		TCONS_00272499	XLOC_139699	GSMUA_Achr8G26810_001	--		TCONS_00020371	XLOC_001034	GSMUA_Achr1G04640_001	--		TCONS_00126225	XLOC_063624	GSMUA_Achr3G23340_001	Glycoside hydrolase, family 31||Aldolase-type TIM barrel||Glycosyl hydrolases family 31, conserved site||Glycoside hydrolase, superfamily||Glycosyl hydrolases family 31, active site||Glycoside hydrolase-type carbohydrate-binding
TCONS_00323873	XLOC_152150	GSMUA_Achr9G14960_001	Helix-turn-helix motif||Homeobox, conserved site||Leucine zipper, homeobox-associated||Homeodomain||Homeodomain-like		TCONS_00008275	XLOC_011388	GSMUA_Achr1G19250_001	Oligopeptide transporter OPT superfamily		TCONS_00194680	XLOC_089750	GSMUA_Achr5G08170_001	--		TCONS_00272499	XLOC_139699	GSMUA_Achr8G26950_001	Tetratricopeptide-like helical||Pentatricopeptide repeat		TCONS_00020371	XLOC_001034	GSMUA_Achr1G04760_001	Major facilitator superfamily domain||Sugar transporter, conserved site||General substrate transporter||Sugar/inositol transporter		TCONS_00126225	XLOC_063624	GSMUA_Achr3G23420_001	Protein of unknown function DUF247, plant
TCONS_00323873	XLOC_152150	GSMUA_Achr9G14990_001	RNA recognition motif domain, eukaryote||Nucleotide-binding, alpha-beta plait||RNA recognition motif domain		TCONS_00008275	XLOC_011388	GSMUA_Achr1G19210_001	DNA-directed RNA polymerase, RpoA/D/Rpb3-type||DNA-directed RNA polymerase, RBP11-like||DNA-directed RNA polymerase, 30-40kDa subunit, conserved site||DNA-directed RNA polymerase, insert domain		TCONS_00194680	XLOC_089750	GSMUA_Achr5G08130_001	Glycosyl hydrolase, family 13, all-beta||Glycosyl hydrolase, family 13, catalytic domain||Glycoside hydrolase, family 13||Glycoside hydrolase, catalytic domain||Glycosyl hydrolase, family 13, subfamily, catalytic domain||Glycoside hydrolase, superfamily||Alpha amylase||Alpha-amylase, C-terminal beta-sheet||Alpha-amylase, plant		TCONS_00272499	XLOC_139699	GSMUA_Achr8G26850_001	Aldo/keto reductase||NADP-dependent oxidoreductase domain||Aldo/keto reductase subgroup		TCONS_00020371	XLOC_001034	GSMUA_Achr1G04730_001	FAE1/Type III polyketide synthase-like protein||Thiolase-like, subgroup||Very-long-chain 3-ketoacyl-CoA synthase||Thiolase-like		TCONS_00126225	XLOC_063624	GSMUA_Achr3G23380_001	--
TCONS_00323873	XLOC_152150	GSMUA_Achr9G14930_001	Amine oxidase||Winged helix-turn-helix transcription repressor DNA-binding||Lysine-specific histone demethylase 1 homologue 1||Homeodomain-like||SWIRM domain		TCONS_00008275	XLOC_011388	GSMUA_Achr1G19230_001	Tetrapeptide transporter, OPT1/isp4||Oligopeptide transporter OPT superfamily		TCONS_00194680	XLOC_089750	GSMUA_Achr5G08230_001	Signal transduction response regulator, receiver domain||CheY-like superfamily		TCONS_00272499	XLOC_139699	GSMUA_Achr8G26730_001	Serine-threonine/tyrosine-protein kinase catalytic domain||Protein kinase, ATP binding site||Serine/threonine-protein kinase, active site||Protein kinase, catalytic domain||Protein kinase-like domain		TCONS_00020371	XLOC_001034	GSMUA_Achr1G04810_001	Multiprotein bridging factor 1, N-terminal||Helix-turn-helix type 3||Lambda repressor-like, DNA-binding domain		TCONS_00126225	XLOC_063624	GSMUA_Achr3G23410_001	Tetratricopeptide-like helical||Pentatricopeptide repeat
TCONS_00323873	XLOC_152150	GSMUA_Achr9G14910_001	--		TCONS_00008275	XLOC_011388	GSMUA_Achr1G19160_001	--		TCONS_00194680	XLOC_089750	GSMUA_Achr5G08190_001	--		TCONS_00272499	XLOC_139699	GSMUA_Achr8G26880_001	DNA repair Rad51/transcription factor NusA, alpha-helical||P-loop containing nucleoside triphosphate hydrolase||DNA recombination and repair protein Rad51, C-terminal||Meiotic recombinase Dmc1||DNA recombination/repair protein RecA, monomer-monomer interface||DNA recombination/repair protein RecA/RadB, ATP-binding domain		TCONS_00020371	XLOC_001034	GSMUA_Achr1G04790_001	Ubiquitin-conjugating enzyme, E2||Ubiquitin-conjugating enzyme/RWD-like||Ubiquitin-conjugating enzyme, active site		TCONS_00126225	XLOC_063624	GSMUA_Achr3G23440_001	FAD linked oxidase, N-terminal||Berberine/berberine-like||FAD-binding, type 2||FAD-binding, type 2, subdomain 1
TCONS_00323873	XLOC_152150	GSMUA_Achr9G14750_001	Annexin||Annexin, plant||Annexin repeat, conserved site||Annexin repeat		TCONS_00008275	XLOC_011388	GSMUA_Achr1G19080_001	Tropomyosin		TCONS_00194680	XLOC_089750	GSMUA_Achr5G08180_001	Tetratricopeptide repeat 11 Fission 1 protein||Tetratricopeptide-like helical||Fis1, N-terminal tetratricopeptide repeat||Fis1, C-terminal tetratricopeptide repeat		TCONS_00272499	XLOC_139699	GSMUA_Achr8G26910_001	Domain of unknown function DUF4378		TCONS_00020371	XLOC_001034	GSMUA_Achr1G04630_001	--		TCONS_00126225	XLOC_063624	GSMUA_Achr3G23290_001	B3 DNA binding domain||Auxin response factor||Phox/Bem1p||AUX/IAA protein||DNA-binding pseudobarrel domain
TCONS_00323873	XLOC_152150	GSMUA_Achr9G14920_001	RNA recognition motif domain||Nucleotide-binding, alpha-beta plait		TCONS_00008275	XLOC_011388	GSMUA_Achr1G19200_001	CRAL/TRIO, N-terminal domain||CRAL-TRIO domain		TCONS_00194680	XLOC_089750	GSMUA_Achr5G08070_001	Nucleotide-binding, alpha-beta plait||RNA recognition motif domain		TCONS_00272499	XLOC_139699	GSMUA_Achr8G26830_001	Tify		TCONS_00020371	XLOC_001034	GSMUA_Achr1G04700_001	EF-Hand 1, calcium-binding site||EF-hand-like domain||Calcium-binding EF-hand		TCONS_00126225	XLOC_063624	GSMUA_Achr3G23400_001	Tetratricopeptide-like helical||Pentatricopeptide repeat
TCONS_00323873	XLOC_152150	GSMUA_Achr9G14850_001	Myb domain||SANT/Myb domain||Homeodomain-like		TCONS_00039130	XLOC_027435	GSMUA_Achr10G31120_001	CO/COL/TOC1, conserved site||Tify		TCONS_00194680	XLOC_089750	GSMUA_Achr5G08060_001	Paraneoplastic encephalomyelitis antigen||Nucleotide-binding, alpha-beta plait||RNA recognition motif domain		TCONS_00272499	XLOC_139699	GSMUA_Achr8G26930_001	Protein of unknown function DUF506, plant		TCONS_00020371	XLOC_001034	GSMUA_Achr1G04770_001	DNA-binding WRKY||PWRKY transcription factor, group IIc		TCONS_00126225	XLOC_063624	GSMUA_Achr3G23280_001	Ubiquitin-related domain||Ubiquitin||BAG domain
TCONS_00323873	XLOC_152150	GSMUA_Achr9G14840_001	General substrate transporter||Major facilitator superfamily domain		TCONS_00039130	XLOC_027435	GSMUA_Achr10G31280_001	--		TCONS_00194680	XLOC_089750	GSMUA_Achr5G08270_001	--		TCONS_00272499	XLOC_139699	GSMUA_Achr8G26900_001	--		TCONS_00020371	XLOC_001034	GSMUA_Achr1G04650_001	KIP1-like		TCONS_00126225	XLOC_063624	GSMUA_Achr3G23310_001	--
TCONS_00323873	XLOC_152150	GSMUA_Achr9G14820_001	--		TCONS_00039130	XLOC_027435	GSMUA_Achr10G31160_001	RmlC-like cupin domain||Protein of unknown function DUF985||RmlC-like jelly roll fold		TCONS_00194680	XLOC_089750	GSMUA_Achr5G08090_001	--		TCONS_00272499	XLOC_139699	GSMUA_Achr8G26790_001	--		TCONS_00020371	XLOC_001034	GSMUA_Achr1G04600_001	Peptidase S8/S53, subtilisin/kexin/sedolisin||Peptidase S8, subtilisin, Ser-active site||Protease-associated domain, PA||Proteinase inhibitor I9||Peptidase S8, subtilisin-related		TCONS_00126225	XLOC_063624	GSMUA_Achr3G23470_001	FAD linked oxidase, N-terminal||CO dehydrogenase flavoprotein-like, FAD-binding, subdomain 2||FAD-binding, type 2, subdomain 1||Berberine/berberine-like||FAD-binding, type 2
TCONS_00323873	XLOC_152150	GSMUA_Achr9G14760_001	--		TCONS_00039130	XLOC_027435	GSMUA_Achr10G31310_001	Forkhead-associated (FHA) domain||SMAD/FHA domain		TCONS_00194680	XLOC_089750	GSMUA_Achr5G08240_001	Gelsolin||Villin-2/3/4/5, plant||ADF-H/Gelsolin-like domain||Gelsolin domain		TCONS_00272499	XLOC_139699	GSMUA_Achr8G26980_001	Protein farnesyltransferase subunit beta||Terpenoid cyclases/protein prenyltransferase alpha-alpha toroid||Prenyltransferase/squalene oxidase		TCONS_00162913	XLOC_070886	GSMUA_Achr4G21410_001	Heat shock protein DnaJ, cysteine-rich domain		TCONS_00126225	XLOC_063624	GSMUA_Achr3G23510_001	K+ potassium transporter
TCONS_00323873	XLOC_152150	GSMUA_Achr9G14800_001	Nucleotide-sugar transporter		TCONS_00039130	XLOC_027435	GSMUA_Achr10G31240_001	Serine/threonine-protein kinase, active site||Protein kinase, catalytic domain||Protein kinase-like domain||Concanavalin A-like lectin/glucanase, subgroup||Protein kinase, ATP binding site		TCONS_00194680	XLOC_089750	GSMUA_Achr5G08220_001	Brevis radix-like domain||Zinc finger, FYVE-type||Regulator of chromosome condensation/beta-lactamase-inhibitor protein II||Pleckstrin homology domain, Mcp5-type||Zinc finger, RING/FYVE/PHD-type||Pleckstrin homology-like domain||Transcription factor BREVIS RADIX, N-terminal domain||Zinc finger, FYVE-related||Regulator of chromosome condensation, RCC1||Zinc finger, FYVE/PHD-type		TCONS_00272499	XLOC_139699	GSMUA_Achr8G26700_001	--		TCONS_00162913	XLOC_070886	GSMUA_Achr4G21480_001	--		TCONS_00079898	XLOC_035649	GSMUA_Achr11G08780_001	Amino acid transporter, transmembrane
TCONS_00323873	XLOC_152150	GSMUA_Achr9G14780_001	--		TCONS_00039130	XLOC_027435	GSMUA_Achr10G31260_001	RNA recognition motif domain||Nucleotide-binding, alpha-beta plait||RNA-dependent RNA polymerase, eukaryotic-type		TCONS_00194680	XLOC_089750	GSMUA_Achr5G08110_001	Putative esterase||S-formylglutathione hydrolase||Alpha/Beta hydrolase fold		TCONS_00272499	XLOC_139699	GSMUA_Achr8G26720_001	--		TCONS_00162913	XLOC_070886	GSMUA_Achr4G21450_001	GOSR2/Membrin/Bos1		TCONS_00079898	XLOC_035649	GSMUA_Achr11G08910_001	--
TCONS_00323873	XLOC_152150	GSMUA_Achr9G14950_001	Histone H3||Histone core||GDP-fucose protein O-fucosyltransferase||Histone-fold		TCONS_00039130	XLOC_027435	GSMUA_Achr10G31250_001	Ubiquitin-conjugating enzyme, active site||Ubiquitin-conjugating enzyme/RWD-like||Ubiquitin-conjugating enzyme, E2		TCONS_00194680	XLOC_089750	GSMUA_Achr5G08080_001	ATPase, P-type, ATPase-associated domain||ATPase, P-type phosphorylation site||ATPase, P-type, K/Mg/Cd/Cu/Zn/Na/Ca/Na/H-transporter||ATPase, P-type, calcium-transporting, PMCA-type||HAD-like domain||ATPase, P-type cation-transporter, C-terminal||Calcium-transporting ATPase, N-terminal autoinhibitory domain||ATPase, P-type, transmembrane domain||ATPase, P-type cation-transporter, N-terminal		TCONS_00272499	XLOC_139699	GSMUA_Achr8G26740_001	Mitochondrial biogenesis protein AIM24||Tryptophan RNA-binding attenuator protein-like domain		TCONS_00162913	XLOC_070886	GSMUA_Achr4G21470_001	Methionine synthase, vitamin-B12 independent||Cobalamin-independent methionine synthase||Cobalamin (vitamin B12)-independent methionine synthase MetE, N-terminal		TCONS_00079898	XLOC_035649	GSMUA_Achr11G08980_001	S-adenosyl-L-methionine-dependent methyltransferase-like||Methyltransferase type 11
TCONS_00323873	XLOC_152150	GSMUA_Achr9G14810_001	Nucleotide-sugar transporter		TCONS_00039130	XLOC_027435	GSMUA_Achr10G31330_001	Alpha/beta hydrolase fold-5||Alpha/Beta hydrolase fold		TCONS_00194680	XLOC_089750	GSMUA_Achr5G08140_001	--		TCONS_00272499	XLOC_139699	GSMUA_Achr8G26750_001	Tetratricopeptide-like helical||Pentatricopeptide repeat		TCONS_00162913	XLOC_070886	GSMUA_Achr4G21570_001	--		TCONS_00079898	XLOC_035649	GSMUA_Achr11G08710_001	Kelch-type beta propeller||Kelch repeat type 1
TCONS_00323873	XLOC_152150	GSMUA_Achr9G14860_001	Amidase||Tetratricopeptide-like helical||Tetratricopeptide TPR-1||Amidase signature domain||Tetratricopeptide repeat||Tetratricopeptide repeat-containing domain		TCONS_00039130	XLOC_027435	GSMUA_Achr10G31300_001	Protein of unknown function DUF1754, eukaryotic		TCONS_00194680	XLOC_089750	GSMUA_Achr5G08050_001	Protein BONZAI||C2 calcium-dependent membrane targeting||Copine||von Willebrand factor, type A		TCONS_00272499	XLOC_139699	GSMUA_Achr8G26960_001	BURP domain		TCONS_00162913	XLOC_070886	GSMUA_Achr4G21310_001	--		TCONS_00079898	XLOC_035649	GSMUA_Achr11G08930_001	Rhodanese-like domain
TCONS_00323873	XLOC_152150	GSMUA_Achr9G14870_001	--		TCONS_00039130	XLOC_027435	GSMUA_Achr10G31210_001	Armadillo-type fold||Zinc finger, RING/FYVE/PHD-type||Armadillo-like helical||Armadillo||U box domain		TCONS_00194680	XLOC_089750	GSMUA_Achr5G08160_001	Ankyrin repeat||Domain of unknown function DUF3420||Ankyrin repeat-containing domain		TCONS_00272499	XLOC_139699	GSMUA_Achr8G27000_001	Uncharacterised protein family UPF0497, trans-membrane plant		TCONS_00162913	XLOC_070886	GSMUA_Achr4G21520_001	Domain of unknown function DUF21		TCONS_00079898	XLOC_035649	GSMUA_Achr11G08850_001	Bromodomain||ATPase, AAA-type, core||P-loop containing nucleoside triphosphate hydrolase
TCONS_00323873	XLOC_152150	GSMUA_Achr9G15030_001	--		TCONS_00039130	XLOC_027435	GSMUA_Achr10G31290_001	--		TCONS_00194680	XLOC_089750	GSMUA_Achr5G08100_001	Glycoside hydrolase, family 17||Glycoside hydrolase, superfamily||Glycoside hydrolase, catalytic domain		TCONS_00272499	XLOC_139699	GSMUA_Achr8G26770_001	--		TCONS_00162913	XLOC_070886	GSMUA_Achr4G21530_001	Leucine-rich repeat, typical subtype||Leucine-rich repeat		TCONS_00079898	XLOC_035649	GSMUA_Achr11G08790_001	Metallo-dependent phosphatase-like
TCONS_00323873	XLOC_152150	GSMUA_Achr9G14900_001	--		TCONS_00039130	XLOC_027435	GSMUA_Achr10G31180_001	ATPase, AAA-type, conserved site||AAA+ ATPase domain||ATPase, AAA-type, core||P-loop containing nucleoside triphosphate hydrolase		TCONS_00161917	XLOC_069298	GSMUA_Achr4G15470_001	--		TCONS_00272499	XLOC_139699	GSMUA_Achr8G26780_001	Endonuclease/exonuclease/phosphatase||Inositol polyphosphate-related phosphatase		TCONS_00162913	XLOC_070886	GSMUA_Achr4G21540_001	Expansin||Barwin-related endoglucanase||Expansin/pollen allergen, DPBB domain||Barwin-like endoglucanase||Pollen allergen/expansin, C-terminal||Expansin/Lol pI		TCONS_00079898	XLOC_035649	GSMUA_Achr11G08800_001	Protein of unknown function DUF707
TCONS_00323873	XLOC_152150	GSMUA_Achr9G15050_001	Glycosyltransferase AER61, uncharacterised		TCONS_00039130	XLOC_027435	GSMUA_Achr10G31190_001	--		TCONS_00161917	XLOC_069298	GSMUA_Achr4G15360_001	Inositol oxygenase		TCONS_00272499	XLOC_139699	GSMUA_Achr8G26890_001	PUA-like domain||Rossmann-like alpha/beta/alpha sandwich fold||Sulphate adenylyltransferase catalytic domain||Sulphate adenylyltransferase||ATP-sulfurylase PUA-like domain		TCONS_00162913	XLOC_070886	GSMUA_Achr4G21350_001	Tryptophan synthase beta subunit-like PLP-dependent enzymes superfamily||Cysteine synthase A||Cysteine synthase K/M||Cysteine synthase/cystathionine beta-synthase P-phosphate-binding site		TCONS_00079898	XLOC_035649	GSMUA_Achr11G08730_001	Zinc finger, RING/FYVE/PHD-type||Zinc finger, RING-type||Zinc finger, RING-type, conserved site
TCONS_00323873	XLOC_152150	GSMUA_Achr9G14880_001	F-box domain, cyclin-like		TCONS_00039130	XLOC_027435	GSMUA_Achr10G31230_001	PMR5 N-terminal domain||Cyclin, C-terminal||Altered xyloglucan 4-like/trichome birefringence-like 19-21||PC-Esterase||Trichome birefringence-like family||Cyclin, N-terminal||Cyclin-like		TCONS_00161917	XLOC_069298	GSMUA_Achr4G15580_001	--		TCONS_00272499	XLOC_139699	GSMUA_Achr8G26800_001	IQ motif, EF-hand binding site||Domain of unknown function DUF4005		TCONS_00162913	XLOC_070886	GSMUA_Achr4G21380_001	YTH domain		TCONS_00079898	XLOC_035649	GSMUA_Achr11G08810_001	Adenylate kinase||P-loop containing nucleoside triphosphate hydrolase
TCONS_00323873	XLOC_152150	GSMUA_Achr9G15020_001	Oxoglutarate/iron-dependent dioxygenase||Isopenicillin N synthase-like||Non-haem dioxygenase N-terminal domain		TCONS_00039130	XLOC_027435	GSMUA_Achr10G31170_001	BRCT domain		TCONS_00161917	XLOC_069298	GSMUA_Achr4G15500_001	Senescence regulator		TCONS_00272499	XLOC_139699	GSMUA_Achr8G27010_001	Homeodomain-like||Homeodomain, ZF-HD class||ZF-HD homeobox protein, Cys/His-rich dimerisation domain		TCONS_00162913	XLOC_070886	GSMUA_Achr4G21370_001	--		TCONS_00079898	XLOC_035649	GSMUA_Achr11G08740_001	Succinate dehydogenase/fumarate reductase N-terminal||2Fe-2S ferredoxin, iron-sulphur binding site||4Fe-4S ferredoxin, iron-sulphur binding, conserved site||2Fe-2S ferredoxin-type domain||Beta-grasp domain||Succinate dehydrogenase/fumarate reductase iron-sulphur protein||4Fe-4S ferredoxin-type, iron-sulpur binding domain||Alpha-helical ferredoxin
TCONS_00323873	XLOC_152150	GSMUA_Achr9G14830_001	--		TCONS_00039130	XLOC_027435	GSMUA_Achr10G31220_001	Sterile alpha motif domain||Sterile alpha motif, type 1||Sterile alpha motif/pointed domain		TCONS_00161917	XLOC_069298	GSMUA_Achr4G15540_001	DNA-binding WRKY		TCONS_00272499	XLOC_139699	GSMUA_Achr8G26690_001	Glycosyl transferase, family 14		TCONS_00162913	XLOC_070886	GSMUA_Achr4G21420_001	Choline transporter-like		TCONS_00079898	XLOC_035649	GSMUA_Achr11G08890_001	Ribosomal protein L38e
TCONS_00304007	XLOC_152423	GSMUA_Achr9G16020_001	Lipoxygenase, LH2||Lipase/lipooxygenase, PLAT/LH2||Lipoxygenase||Lipoxygenase, conserved site||Lipoxygenase, domain 3||Lipoxygenase, C-terminal||Lipoxygenase, plant		TCONS_00039130	XLOC_027435	GSMUA_Achr10G31130_001	Cullin repeat-like-containing domain||Exo70 exocyst complex subunit		TCONS_00161917	XLOC_069298	GSMUA_Achr4G15450_001	Protein of unknown function DUF1677, plant		TCONS_00272499	XLOC_139699	GSMUA_Achr8G26710_001	Protein kinase-like domain||Serine/threonine-protein kinase, active site||Protein kinase, catalytic domain||Protein kinase, ATP binding site||Serine/threonine- / dual-specificity protein kinase, catalytic domain		TCONS_00162913	XLOC_070886	GSMUA_Achr4G21550_001	DC1		TCONS_00079898	XLOC_035649	GSMUA_Achr11G08760_001	Phosphatidylinositol-glycan biosynthesis class S protein
TCONS_00304007	XLOC_152423	GSMUA_Achr9G15990_001	Aromatic amino acid lyase||Phenylalanine ammonia-lyase||Phenylalanine/histidine ammonia-lyases, active site||L-Aspartase-like||L-Aspartase-like, N-terminal||Phenylalanine ammonia-lyase, shielding domain		TCONS_00039130	XLOC_027435	GSMUA_Achr10G31140_001	--		TCONS_00161917	XLOC_069298	GSMUA_Achr4G15520_001	Malectin||Protein kinase, ATP binding site||Serine/threonine- / dual-specificity protein kinase, catalytic domain||Serine/threonine-protein kinase, active site||Protein kinase, catalytic domain||Concanavalin A-like lectin/glucanase, subgroup||Serine-threonine/tyrosine-protein kinase catalytic domain||Protein kinase-like domain		TCONS_00021371	XLOC_002454	GSMUA_Achr1G10620_001	--		TCONS_00162913	XLOC_070886	GSMUA_Achr4G21430_001	CCR4-NOT complex, subunit 3/ 5||NOT2/NOT3/NOT5||Not CCR4-Not complex component, N-terminal		TCONS_00079898	XLOC_035649	GSMUA_Achr11G08860_001	Ribokinase-like||Ribokinase||PfkB||Carbohydrate/puine kinase, PfkB, conserved site
TCONS_00304007	XLOC_152423	GSMUA_Achr9G16120_001	Aldehyde dehydrogenase, C-terminal||Aldehyde/histidinol dehydrogenase||Aldehyde dehydrogenase domain||Aldehyde dehydrogenase, glutamic acid active site||Aldehyde dehydrogenase, conserved site||Aldehyde dehydrogenase, N-terminal		TCONS_00039130	XLOC_027435	GSMUA_Achr10G31320_001	--		TCONS_00161917	XLOC_069298	GSMUA_Achr4G15490_001	Mammalian uncoordinated homology 13, domain 2||Protein of unknown function DUF810||Munc13 homology 1		TCONS_00021371	XLOC_002454	GSMUA_Achr1G10600_001	Protein phosphatase 2C-like||Protein phosphatase 2C		TCONS_00162913	XLOC_070886	GSMUA_Achr4G21500_001	--		TCONS_00079898	XLOC_035649	GSMUA_Achr11G08960_001	Cytochrome c oxidase assembly protein PET191
TCONS_00304007	XLOC_152423	GSMUA_Achr9G16080_001	--		TCONS_00039130	XLOC_027435	GSMUA_Achr10G31150_001	Tetratricopeptide-like helical||Pentatricopeptide repeat		TCONS_00161917	XLOC_069298	GSMUA_Achr4G15480_001	--		TCONS_00021371	XLOC_002454	GSMUA_Achr1G10680_001	Uncharacterised protein family UPF0114		TCONS_00162913	XLOC_070886	GSMUA_Achr4G21320_001	5'-3' exoribonuclease		TCONS_00079898	XLOC_035649	GSMUA_Achr11G08970_001	No apical meristem (NAM) protein
TCONS_00304007	XLOC_152423	GSMUA_Achr9G16000_001	Transcription factor BREVIS RADIX, N-terminal domain||Brevis radix-like domain		TCONS_00039130	XLOC_027435	GSMUA_Achr10G31200_001	Alkaline-phosphatase-like, core domain||GPI ethanolamine phosphate transferase 1||GPI ethanolamine phosphate transferase 1, C-terminal||Alkaline phosphatase-like, alpha/beta/alpha		TCONS_00161917	XLOC_069298	GSMUA_Achr4G15410_001	Malectin-like carbohydrate-binding domain||Protein kinase, ATP binding site||Serine/threonine- / dual-specificity protein kinase, catalytic domain||Concanavalin A-like lectin/glucanase, subgroup||Serine/threonine-protein kinase, active site||Protein kinase, catalytic domain||Leucine-rich repeat, typical subtype||Leucine-rich repeat||Serine-threonine/tyrosine-protein kinase catalytic domain||Prote…		TCONS_00021371	XLOC_002454	GSMUA_Achr1G10730_001	--		TCONS_00162913	XLOC_070886	GSMUA_Achr4G21490_001	Double-stranded RNA-binding protein||Double-stranded RNA-binding-like		TCONS_00079898	XLOC_035649	GSMUA_Achr11G08990_001	--
TCONS_00304007	XLOC_152423	GSMUA_Achr9G16070_001	Cysteine peptidase, asparagine active site||Peptidase C1A, papain||Peptidase C1A, papain C-terminal||Cysteine peptidase, histidine active site||Cysteine peptidase, cysteine active site		TCONS_00039130	XLOC_027435	GSMUA_Achr10G31270_001	Heat shock factor binding 1		TCONS_00161917	XLOC_069298	GSMUA_Achr4G15430_001	Protein-tyrosine/Dual-specificity phosphatase||Protein-tyrosine phosphatase, active site||Dual specificity phosphatase, catalytic domain||Dual specificity phosphatase, subgroup, catalytic domain||Dual specificity phosphatase||Protein-tyrosine phosphatase-like		TCONS_00021371	XLOC_002454	GSMUA_Achr1G10660_001	--		TCONS_00162913	XLOC_070886	GSMUA_Achr4G21460_001	--		TCONS_00079898	XLOC_035649	GSMUA_Achr11G08720_001	NAD(P)-binding domain||Glyceraldehyde-3-phosphate dehydrogenase, type I||Glyceraldehyde 3-phosphate dehydrogenase, NAD(P) binding domain||Glyceraldehyde 3-phosphate dehydrogenase, catalytic domain||Glyceraldehyde/Erythrose phosphate dehydrogenase family||Glyceraldehyde 3-phosphate dehydrogenase, active site
TCONS_00304007	XLOC_152423	GSMUA_Achr9G16140_001	ATPase, P-type, ATPase-associated domain||ATPase, P-type phosphorylation site||Cation-transporting P-type ATPase, subfamily IB||HAD-like domain||ATPase, P-type, K/Mg/Cd/Cu/Zn/Na/Ca/Na/H-transporter		TCONS_00137253	XLOC_066105	GSMUA_Achr4G01680_001	--		TCONS_00161917	XLOC_069298	GSMUA_Achr4G15560_001	Tetratricopeptide-like helical||SGS||Tetratricopeptide repeat||HSP20-like chaperone||CS-like domain||Tetratricopeptide repeat-containing domain		TCONS_00021371	XLOC_002454	GSMUA_Achr1G10700_001	RNA polymerase sigma-70 region 3||Winged helix-turn-helix transcription repressor DNA-binding||RNA polymerase sigma-70 region 2||RNA polymerase sigma factor, region 2||RNA polymerase sigma-70 region 4||RNA polymerase sigma-70||RNA polymerase sigma factor, region 3/4||RNA polymerase sigma-70 factor		TCONS_00162913	XLOC_070886	GSMUA_Achr4G21330_001	5'-3' exoribonuclease		TCONS_00079898	XLOC_035649	GSMUA_Achr11G09000_001	No apical meristem (NAM) protein
TCONS_00304007	XLOC_152423	GSMUA_Achr9G16100_001	Mob1/phocein		TCONS_00137253	XLOC_066105	GSMUA_Achr4G01530_001	U box domain||Zinc finger, RING/FYVE/PHD-type||Armadillo-like helical||Armadillo||Armadillo-type fold		TCONS_00161917	XLOC_069298	GSMUA_Achr4G15440_001	NAD(P)-binding domain||NmrA-like		TCONS_00021371	XLOC_002454	GSMUA_Achr1G10610_001	FF domain||WW/Rsp5/WWP||Pre-mRNA-processing protein PRP40		TCONS_00162913	XLOC_070886	GSMUA_Achr4G21300_001	Zinc finger, PHD-type||Zinc finger, RING/FYVE/PHD-type||Zinc finger, FYVE/PHD-type||Acyl-CoA N-acyltransferase||Zinc finger, PHD-finger||GNAT domain		TCONS_00079898	XLOC_035649	GSMUA_Achr11G08830_001	Biotin/thiamin synthesis-associated protein||Elongator protein 3/MiaB/NifB||Aldolase-type TIM barrel||Radical SAM||Biotin synthase||Biotin synthase/Biotin biosynthesis bifunctional protein BioAB
TCONS_00304007	XLOC_152423	GSMUA_Achr9G16110_001	Germin, manganese binding site||RmlC-like cupin domain||Germin||RmlC-like jelly roll fold||Cupin 1		TCONS_00137253	XLOC_066105	GSMUA_Achr4G01670_001	Nucleotide-diphospho-sugar transferases||Glycosyl transferase, family 8||Plant galacturonosyltransferase GAUT		TCONS_00161917	XLOC_069298	GSMUA_Achr4G15400_001	Malectin-like carbohydrate-binding domain		TCONS_00021371	XLOC_002454	GSMUA_Achr1G10650_001	ABC transporter, conserved site||ABC transporter-like||AAA+ ATPase domain||ABC-2 type transporter||P-loop containing nucleoside triphosphate hydrolase		TCONS_00162913	XLOC_070886	GSMUA_Achr4G21360_001	30s ribosomal protein S13, C-terminal||Ribosomal protein S13-like, H2TH||Ribosomal protein S13, conserved site||Ribosomal protein S13		TCONS_00079898	XLOC_035649	GSMUA_Achr11G08880_001	Rossmann-like alpha/beta/alpha sandwich fold||Tryptophan-tRNA ligase||Aminoacyl-tRNA synthetase, class Ic
TCONS_00304007	XLOC_152423	GSMUA_Achr9G16050_001	--		TCONS_00137253	XLOC_066105	GSMUA_Achr4G01660_001	--		TCONS_00161917	XLOC_069298	GSMUA_Achr4G15350_001	Inositol oxygenase		TCONS_00021371	XLOC_002454	GSMUA_Achr1G10590_001	General substrate transporter||YTH domain||Major facilitator superfamily domain||Sugar transporter, conserved site		TCONS_00162913	XLOC_070886	GSMUA_Achr4G21580_001	Oligopeptide transporter OPT superfamily		TCONS_00079898	XLOC_035649	GSMUA_Achr11G08870_001	--
TCONS_00304007	XLOC_152423	GSMUA_Achr9G15980_001	Kinesin, motor domain||P-loop containing nucleoside triphosphate hydrolase||Kinesin-like protein		TCONS_00137253	XLOC_066105	GSMUA_Achr4G01720_001	Small GTPase superfamily, Ras type||Small GTPase superfamily, Rho type||P-loop containing nucleoside triphosphate hydrolase||Ran GTPase||Small GTPase superfamily, Rab type||Small GTP-binding protein domain||Small GTPase superfamily		TCONS_00161917	XLOC_069298	GSMUA_Achr4G15320_001	Alpha/Beta hydrolase fold||Ndr		TCONS_00021371	XLOC_002454	GSMUA_Achr1G10690_001	Tetratricopeptide-like helical||Pentatricopeptide repeat		TCONS_00162913	XLOC_070886	GSMUA_Achr4G21400_001	Pentatricopeptide repeat||Tetratricopeptide-like helical		TCONS_00079898	XLOC_035649	GSMUA_Achr11G08920_001	UDP-glucuronosyl/UDP-glucosyltransferase
TCONS_00304007	XLOC_152423	GSMUA_Achr9G16090_001	O-fucosyltransferase, plant||GDP-fucose protein O-fucosyltransferase		TCONS_00137253	XLOC_066105	GSMUA_Achr4G01710_001	--		TCONS_00161917	XLOC_069298	GSMUA_Achr4G15370_001	Zinc finger, CCCH-type||Serine-threonine/tyrosine-protein kinase catalytic domain||Malectin-like carbohydrate-binding domain||Protein kinase, catalytic domain||Serine/threonine-protein kinase, active site||Protein kinase-like domain		TCONS_00021371	XLOC_002454	GSMUA_Achr1G10760_001	--		TCONS_00162913	XLOC_070886	GSMUA_Achr4G21560_001	--		TCONS_00079898	XLOC_035649	GSMUA_Achr11G08950_001	--
TCONS_00304007	XLOC_152423	GSMUA_Achr9G16040_001	Homeodomain-like||SANT/Myb domain||Myb domain		TCONS_00137253	XLOC_066105	GSMUA_Achr4G01620_001	--		TCONS_00161917	XLOC_069298	GSMUA_Achr4G15550_001	Transmembrane protein TauE like		TCONS_00021371	XLOC_002454	GSMUA_Achr1G10750_001	--		TCONS_00162913	XLOC_070886	GSMUA_Achr4G21600_001	HD-ZIP protein, N-terminal||Homeobox, conserved site||Leucine zipper, homeobox-associated||Homeodomain||Homeodomain-like		TCONS_00079898	XLOC_035649	GSMUA_Achr11G08750_001	CCT domain
TCONS_00304007	XLOC_152423	GSMUA_Achr9G16060_001	Nucleotide-binding, alpha-beta plait||RNA recognition motif domain		TCONS_00137253	XLOC_066105	GSMUA_Achr4G01610_001	--		TCONS_00161917	XLOC_069298	GSMUA_Achr4G15530_001	Leucine-rich repeat||Leucine rich repeats (2 copies)		TCONS_00021371	XLOC_002454	GSMUA_Achr1G10670_001	F-box domain, cyclin-like||Herpesvirus UL92		TCONS_00162913	XLOC_070886	GSMUA_Achr4G21390_001	Zinc finger, NHR/GATA-type||Zinc finger, GATA-type		TCONS_00079898	XLOC_035649	GSMUA_Achr11G08940_001	--
TCONS_00304007	XLOC_152423	GSMUA_Achr9G16130_001	--		TCONS_00137253	XLOC_066105	GSMUA_Achr4G01690_001	Raffinose synthase||Aldolase-type TIM barrel||Glycoside hydrolase, superfamily		TCONS_00161917	XLOC_069298	GSMUA_Achr4G15460_001	Nucleoporin, NUP53||RNA-recognition motif (RRM) Nup35-type domain		TCONS_00021371	XLOC_002454	GSMUA_Achr1G10580_001	--		TCONS_00162913	XLOC_070886	GSMUA_Achr4G21440_001	Amino acid/polyamine transporter I||Cationic amino acid transporter, C-terminal		TCONS_00079898	XLOC_035649	GSMUA_Achr11G08770_001	Zinc finger, C2H2-like||Transcription factor jumonji, JmjN||JmjC domain||Zinc finger, C2H2||Zinc finger C2H2-type/integrase DNA-binding domain
TCONS_00304007	XLOC_152423	GSMUA_Achr9G16030_001	--		TCONS_00137253	XLOC_066105	GSMUA_Achr4G01550_001	Photosystem II PsbP, oxygen evolving complex||Mog1/PsbP, alpha/beta/alpha sandwich		TCONS_00161917	XLOC_069298	GSMUA_Achr4G15570_001	Late embryogenesis abundant protein, LEA-14||Immunoglobulin-like fold		TCONS_00021371	XLOC_002454	GSMUA_Achr1G10630_001	--		TCONS_00162913	XLOC_070886	GSMUA_Achr4G21340_001	Putative 5-3 exonuclease||Zinc finger, CCHC-type||5'-3' exoribonuclease		TCONS_00079898	XLOC_035649	GSMUA_Achr11G08840_001	Protein of unknown function DUF1685
TCONS_00304007	XLOC_152423	GSMUA_Achr9G16010_001	Alpha/Beta hydrolase fold||Lecithin:cholesterol/phospholipid:diacylglycerol acyltransferase		TCONS_00137253	XLOC_066105	GSMUA_Achr4G01740_001	Protein of unknown function DUF247, plant		TCONS_00161917	XLOC_069298	GSMUA_Achr4G15380_001	Protein kinase-like domain||Protein kinase, catalytic domain||Serine-threonine/tyrosine-protein kinase catalytic domain		TCONS_00021371	XLOC_002454	GSMUA_Achr1G10720_001	Short-chain dehydrogenase/reductase SDR||Glucose/ribitol dehydrogenase||NAD(P)-binding domain||Short-chain dehydrogenase/reductase, conserved site		TCONS_00162913	XLOC_070886	GSMUA_Achr4G21510_001	Pentatricopeptide repeat		TCONS_00079898	XLOC_035649	GSMUA_Achr11G08900_001	Ribosomal protein L5 eukaryotic/L18 archaeal||Ribosomal protein L5 eukaryotic/L18 archaeal, C-terminal
TCONS_00286417	XLOC_126358	GSMUA_Achr8G05320_001	Ubiquitin-related domain||Ubiquitin		TCONS_00137253	XLOC_066105	GSMUA_Achr4G01570_001	Threonine-tRNA ligase, class IIa||Threonyl/alanyl tRNA synthetase, SAD||Aminoacyl-tRNA synthetase, class II (G/ H/ P/ S), conserved domain||Threonyl/alanyl tRNA synthetase, class II-like, putative editing domain||Anticodon-binding||Aminoacyl-tRNA synthetase, class II		TCONS_00161917	XLOC_069298	GSMUA_Achr4G15340_001	Hyaluronan/mRNA-binding protein||Stm1, N-terminal		TCONS_00021371	XLOC_002454	GSMUA_Achr1G10640_001	--		TCONS_00162913	XLOC_070886	GSMUA_Achr4G21590_001	--		TCONS_00079898	XLOC_035649	GSMUA_Achr11G08820_001	Pyruvate/Phosphoenolpyruvate kinase
TCONS_00286417	XLOC_126358	GSMUA_Achr8G05350_001	Helix-loop-helix domain||Transcription factor MYC/MYB N-terminal		TCONS_00137253	XLOC_066105	GSMUA_Achr4G01760_001	Protein of unknown function DUF247, plant		TCONS_00161917	XLOC_069298	GSMUA_Achr4G15420_001	Phosphofructokinase domain||Pyrophosphate-dependent phosphofructokinase TP0108||Phosphofructokinase		TCONS_00021371	XLOC_002454	GSMUA_Achr1G10740_001	Sec23/Sec24, trunk domain||von Willebrand factor, type A||Gelsolin domain||ADF-H/Gelsolin-like domain||Sec23/Sec24, helical domain||Sec23/Sec24 beta-sandwich||Zinc finger, Sec23/Sec24-type		TCONS_00194680	XLOC_089750	GSMUA_Achr5G08070_001	Nucleotide-binding, alpha-beta plait||RNA recognition motif domain		TCONS_00245612	XLOC_115648	GSMUA_Achr7G14150_001	Protein of unknown function DUF3133
TCONS_00286417	XLOC_126358	GSMUA_Achr8G05330_001	Alpha/beta hydrolase fold-1||Alpha/Beta hydrolase fold		TCONS_00137253	XLOC_066105	GSMUA_Achr4G01750_001	Protein of unknown function DUF247, plant		TCONS_00161917	XLOC_069298	GSMUA_Achr4G15330_001	Pentatricopeptide repeat		TCONS_00021371	XLOC_002454	GSMUA_Achr1G10710_001	--		TCONS_00194680	XLOC_089750	GSMUA_Achr5G08260_001	--		TCONS_00245612	XLOC_115648	GSMUA_Achr7G14100_001	Vesicle transport protein, SFT2-like||Vesicle transport protein, Got1/SFT2-like
TCONS_00286417	XLOC_126358	GSMUA_Achr8G05390_001	Glutamate/phenylalanine/leucine/valine dehydrogenase, dimerisation domain||NAD(P)-binding domain||Glutamate/phenylalanine/leucine/valine dehydrogenase||Glutamate/phenylalanine/leucine/valine dehydrogenase, C-terminal		TCONS_00137253	XLOC_066105	GSMUA_Achr4G01600_001	DNA-binding WRKY		TCONS_00161917	XLOC_069298	GSMUA_Achr4G15510_001	Leucine-rich repeat||Leucine-rich repeat, typical subtype		TCONS_00233202	XLOC_110426	GSMUA_Achr6G29830_001	P-loop containing nucleoside triphosphate hydrolase||Root hair defective 3 GTP-binding||GB1/RHD3-type guanine nucleotide-binding (G) domain		TCONS_00194680	XLOC_089750	GSMUA_Achr5G08080_001	ATPase, P-type, ATPase-associated domain||ATPase, P-type phosphorylation site||ATPase, P-type, K/Mg/Cd/Cu/Zn/Na/Ca/Na/H-transporter||ATPase, P-type, calcium-transporting, PMCA-type||HAD-like domain||ATPase, P-type cation-transporter, C-terminal||Calcium-transporting ATPase, N-terminal autoinhibitory domain||ATPase, P-type, transmembrane domain||ATPase, P-type cation-transporter, N-terminal		TCONS_00245612	XLOC_115648	GSMUA_Achr7G14060_001	PC-Esterase||Protein trichome birefringence-like 36-43||Trichome birefringence-like family||PMR5 N-terminal domain
TCONS_00286417	XLOC_126358	GSMUA_Achr8G05340_001	Cellulose synthase||Nucleotide-diphospho-sugar transferases		TCONS_00137253	XLOC_066105	GSMUA_Achr4G01510_001	--		TCONS_00161917	XLOC_069298	GSMUA_Achr4G15390_001	Concanavalin A-like lectin/glucanase, subgroup||Serine/threonine-protein kinase, active site||Protein kinase, catalytic domain||Protein kinase, ATP binding site||Serine/threonine- / dual-specificity protein kinase, catalytic domain||Protein kinase-like domain||Leucine-rich repeat||Serine-threonine/tyrosine-protein kinase catalytic domain		TCONS_00233202	XLOC_110426	GSMUA_Achr6G29790_001	--		TCONS_00194680	XLOC_089750	GSMUA_Achr5G08160_001	Ankyrin repeat||Domain of unknown function DUF3420||Ankyrin repeat-containing domain		TCONS_00245612	XLOC_115648	GSMUA_Achr7G14210_001	Protein kinase, catalytic domain||Protein kinase-like domain||Ubiquitin-conjugating enzyme/RWD-like||Leucine-rich repeat-containing N-terminal, type 2||Protein kinase, ATP binding site
TCONS_00286417	XLOC_126358	GSMUA_Achr8G05230_001	--		TCONS_00137253	XLOC_066105	GSMUA_Achr4G01770_001	--		TCONS_00021371	XLOC_002454	GSMUA_Achr1G10680_001	Uncharacterised protein family UPF0114		TCONS_00233202	XLOC_110426	GSMUA_Achr6G29660_001	Domain of unknown function DUF239||Domain of unknown function DUF4409		TCONS_00194680	XLOC_089750	GSMUA_Achr5G08220_001	Brevis radix-like domain||Zinc finger, FYVE-type||Regulator of chromosome condensation/beta-lactamase-inhibitor protein II||Pleckstrin homology domain, Mcp5-type||Zinc finger, RING/FYVE/PHD-type||Pleckstrin homology-like domain||Transcription factor BREVIS RADIX, N-terminal domain||Zinc finger, FYVE-related||Regulator of chromosome condensation, RCC1||Zinc finger, FYVE/PHD-type		TCONS_00245612	XLOC_115648	GSMUA_Achr7G14020_001	Lipase, GDSL||Esterase, SGNH hydrolase-type
TCONS_00286417	XLOC_126358	GSMUA_Achr8G05240_001	Clathrin alpha-adaptin/coatomer adaptor, appendage, C-terminal subdomain||Coatomer gamma subunit||Armadillo-like helical||Armadillo-type fold||Coatomer/clathrin adaptor appendage, Ig-like subdomain||Coatomer, gamma subunit, appendage, Ig-like subdomain||Clathrin/coatomer adaptor, adaptin-like, N-terminal||Coatomer/calthrin adaptor appendage, C-terminal subdomain		TCONS_00137253	XLOC_066105	GSMUA_Achr4G01700_001	Heat shock protein DnaJ, N-terminal		TCONS_00021371	XLOC_002454	GSMUA_Achr1G10630_001	--		TCONS_00233202	XLOC_110426	GSMUA_Achr6G29920_001	RmlC-like jelly roll fold||Cysteamine dioxygenase||RmlC-like cupin domain		TCONS_00194680	XLOC_089750	GSMUA_Achr5G08060_001	Paraneoplastic encephalomyelitis antigen||Nucleotide-binding, alpha-beta plait||RNA recognition motif domain		TCONS_00245612	XLOC_115648	GSMUA_Achr7G14160_001	60S acidic ribosomal protein P0||Ribosomal protein L10/acidic P0
TCONS_00286417	XLOC_126358	GSMUA_Achr8G05400_001	RWD domain||Ubiquitin-conjugating enzyme/RWD-like		TCONS_00137253	XLOC_066105	GSMUA_Achr4G01730_001	Peptidase S8, subtilisin, Ser-active site||Peptidase S8/S53, subtilisin/kexin/sedolisin||Proteinase inhibitor I9||Protease-associated domain, PA||Peptidase S8, subtilisin-related		TCONS_00021371	XLOC_002454	GSMUA_Achr1G10650_001	ABC transporter, conserved site||ABC transporter-like||AAA+ ATPase domain||ABC-2 type transporter||P-loop containing nucleoside triphosphate hydrolase		TCONS_00233202	XLOC_110426	GSMUA_Achr6G29770_001	Peptidase aspartic||Peptidase A1		TCONS_00194680	XLOC_089750	GSMUA_Achr5G08190_001	--		TCONS_00245612	XLOC_115648	GSMUA_Achr7G14120_001	Proteinase inhibitor I9
TCONS_00286417	XLOC_126358	GSMUA_Achr8G05250_001	--		TCONS_00137253	XLOC_066105	GSMUA_Achr4G01650_001	Uncharacterised protein family UPF0136, Transmembrane		TCONS_00021371	XLOC_002454	GSMUA_Achr1G10690_001	Tetratricopeptide-like helical||Pentatricopeptide repeat		TCONS_00233202	XLOC_110426	GSMUA_Achr6G29910_001	Peptidase M50		TCONS_00194680	XLOC_089750	GSMUA_Achr5G08110_001	Putative esterase||S-formylglutathione hydrolase||Alpha/Beta hydrolase fold		TCONS_00245612	XLOC_115648	GSMUA_Achr7G14050_001	PMR5 N-terminal domain||PC-Esterase||Protein trichome birefringence-like 36-43||Trichome birefringence-like family
TCONS_00286417	XLOC_126358	GSMUA_Achr8G05170_001	Helix-loop-helix domain		TCONS_00137253	XLOC_066105	GSMUA_Achr4G01580_001	FAS1 domain		TCONS_00021371	XLOC_002454	GSMUA_Achr1G10720_001	Short-chain dehydrogenase/reductase SDR||Glucose/ribitol dehydrogenase||NAD(P)-binding domain||Short-chain dehydrogenase/reductase, conserved site		TCONS_00233202	XLOC_110426	GSMUA_Achr6G29870_001	RmlC-like cupin domain||RmlC-like jelly roll fold||Cupin 1||Vicilin, N-terminal		TCONS_00194680	XLOC_089750	GSMUA_Achr5G08120_001	Alpha/Beta hydrolase fold||S-formylglutathione hydrolase||Putative esterase		TCONS_00245612	XLOC_115648	GSMUA_Achr7G14240_001	--
TCONS_00286417	XLOC_126358	GSMUA_Achr8G05410_001	--		TCONS_00137253	XLOC_066105	GSMUA_Achr4G01540_001	--		TCONS_00021371	XLOC_002454	GSMUA_Achr1G10700_001	RNA polymerase sigma-70 region 3||Winged helix-turn-helix transcription repressor DNA-binding||RNA polymerase sigma-70 region 2||RNA polymerase sigma factor, region 2||RNA polymerase sigma-70 region 4||RNA polymerase sigma-70||RNA polymerase sigma factor, region 3/4||RNA polymerase sigma-70 factor		TCONS_00233202	XLOC_110426	GSMUA_Achr6G29860_001	--		TCONS_00194680	XLOC_089750	GSMUA_Achr5G08270_001	--		TCONS_00245612	XLOC_115648	GSMUA_Achr7G14030_001	Lipase, GDSL||Esterase, SGNH hydrolase-type
TCONS_00286417	XLOC_126358	GSMUA_Achr8G05260_001	--		TCONS_00137253	XLOC_066105	GSMUA_Achr4G01630_001	--		TCONS_00021371	XLOC_002454	GSMUA_Achr1G10620_001	--		TCONS_00233202	XLOC_110426	GSMUA_Achr6G29690_001	X8||Glycoside hydrolase, catalytic domain||Glycoside hydrolase, family 17||Glycoside hydrolase, superfamily		TCONS_00194680	XLOC_089750	GSMUA_Achr5G08180_001	Tetratricopeptide repeat 11 Fission 1 protein||Tetratricopeptide-like helical||Fis1, N-terminal tetratricopeptide repeat||Fis1, C-terminal tetratricopeptide repeat		TCONS_00245612	XLOC_115648	GSMUA_Achr7G14130_001	--
TCONS_00286417	XLOC_126358	GSMUA_Achr8G05370_001	ssDNA-binding transcriptional regulator||Transcriptional coactivator p15||RNA polymerase II transcriptional coactivator KELP||DEK, C-terminal		TCONS_00137253	XLOC_066105	GSMUA_Achr4G01640_001	Fibronectin, type III||Immunoglobulin-like fold		TCONS_00021371	XLOC_002454	GSMUA_Achr1G10640_001	--		TCONS_00233202	XLOC_110426	GSMUA_Achr6G29670_001	Beta tubulin, autoregulation binding site||Tubulin, conserved site||Tubulin/FtsZ, GTPase domain||Tubulin||Alpha tubulin		TCONS_00194680	XLOC_089750	GSMUA_Achr5G08100_001	Glycoside hydrolase, family 17||Glycoside hydrolase, superfamily||Glycoside hydrolase, catalytic domain		TCONS_00245612	XLOC_115648	GSMUA_Achr7G14000_001	Transferase||Chloramphenicol acetyltransferase-like domain
TCONS_00286417	XLOC_126358	GSMUA_Achr8G05440_001	Metalloenzyme, LuxS/M16 peptidase-like, metal-binding||Peptidase M16, core||Peptidase M16, C-terminal||Peptidase M16, N-terminal||Peptidase M16, zinc-binding site		TCONS_00137253	XLOC_066105	GSMUA_Achr4G01590_001	Protein phosphatase 2C||Protein phosphatase 2C-like		TCONS_00021371	XLOC_002454	GSMUA_Achr1G10610_001	FF domain||WW/Rsp5/WWP||Pre-mRNA-processing protein PRP40		TCONS_00233202	XLOC_110426	GSMUA_Achr6G29710_001	Endonuclease/exonuclease/phosphatase		TCONS_00194680	XLOC_089750	GSMUA_Achr5G08200_001	Beta-Casp domain||Beta-lactamase-like||Integrator complex subunit 9		TCONS_00245612	XLOC_115648	GSMUA_Achr7G13990_001	NUDIX hydrolase domain||NUDIX hydrolase domain-like
TCONS_00286417	XLOC_126358	GSMUA_Achr8G05180_001	Major facilitator superfamily||Sucrose/H+ symporter, plant||Major facilitator superfamily domain		TCONS_00137253	XLOC_066105	GSMUA_Achr4G01520_001	Leucine-rich repeat, typical subtype||Leucine-rich repeat		TCONS_00021371	XLOC_002454	GSMUA_Achr1G10580_001	--		TCONS_00233202	XLOC_110426	GSMUA_Achr6G29680_001	--		TCONS_00194680	XLOC_089750	GSMUA_Achr5G08210_001	NOSIC||Pre-mRNA processing ribonucleoprotein, snoRNA-binding domain||NOP5, N-terminal		TCONS_00245612	XLOC_115648	GSMUA_Achr7G14010_001	--
TCONS_00286417	XLOC_126358	GSMUA_Achr8G05120_001	Concanavalin A-like lectin/glucanase, subgroup||Glycoside hydrolase, family 16, active site||Xyloglucan endo-transglycosylase, C-terminal||Xyloglucan endotransglucosylase/hydrolase||Glycoside hydrolase, family 16		TCONS_00137253	XLOC_066105	GSMUA_Achr4G01560_001	Zinc finger, C2H2||Zinc finger C2H2-type/integrase DNA-binding domain||Zinc finger, C2H2-like||Protein TRANSPARENT TESTA 1 like		TCONS_00021371	XLOC_002454	GSMUA_Achr1G10750_001	--		TCONS_00233202	XLOC_110426	GSMUA_Achr6G29810_001	Ubiquitin-conjugating enzyme, active site||Ubiquitin-conjugating enzyme/RWD-like||Ubiquitin-conjugating enzyme, E2		TCONS_00194680	XLOC_089750	GSMUA_Achr5G08150_001	Gelsolin||Villin-2/3/4/5, plant||ADF-H/Gelsolin-like domain||Gelsolin domain||Rhodanese-like domain		TCONS_00245612	XLOC_115648	GSMUA_Achr7G14090_001	Isopropylmalate dehydrogenase-like domain||Isocitrate/isopropylmalate dehydrogenase, conserved site||Isocitrate dehydrogenase NADP-dependent
TCONS_00286417	XLOC_126358	GSMUA_Achr8G05380_001	RNA helicase, DEAD-box type, Q motif||P-loop containing nucleoside triphosphate hydrolase||Helicase, superfamily 1/2, ATP-binding domain||DNA/RNA helicase, DEAD/DEAH box type, N-terminal||Helicase, C-terminal		TCONS_00091399	XLOC_042551	GSMUA_Achr2G12620_001	Twin-arginine translocation protein TatB-like||Twin-arginine translocation protein TatA/E||Twin-arginine translocation protein TatA/B/E		TCONS_00021371	XLOC_002454	GSMUA_Achr1G10760_001	--		TCONS_00233202	XLOC_110426	GSMUA_Achr6G29720_001	Concanavalin A-like lectin/glucanase, subgroup||Galectin, carbohydrate recognition domain||Glycosyl transferase, family 31		TCONS_00194680	XLOC_089750	GSMUA_Achr5G08090_001	--		TCONS_00245612	XLOC_115648	GSMUA_Achr7G14190_001	--
TCONS_00286417	XLOC_126358	GSMUA_Achr8G05130_001	--		TCONS_00091399	XLOC_042551	GSMUA_Achr2G12660_001	--		TCONS_00021371	XLOC_002454	GSMUA_Achr1G10590_001	General substrate transporter||YTH domain||Major facilitator superfamily domain||Sugar transporter, conserved site		TCONS_00233202	XLOC_110426	GSMUA_Achr6G29850_001	Homocysteine S-methyltransferase||Betaine-homocysteine S-methyltransferase, BHMT		TCONS_00194680	XLOC_089750	GSMUA_Achr5G08130_001	Glycosyl hydrolase, family 13, all-beta||Glycosyl hydrolase, family 13, catalytic domain||Glycoside hydrolase, family 13||Glycoside hydrolase, catalytic domain||Glycosyl hydrolase, family 13, subfamily, catalytic domain||Glycoside hydrolase, superfamily||Alpha amylase||Alpha-amylase, C-terminal beta-sheet||Alpha-amylase, plant		TCONS_00245612	XLOC_115648	GSMUA_Achr7G14110_001	Conserved hypothetical protein CHP01589, plant
TCONS_00286417	XLOC_126358	GSMUA_Achr8G05430_001	--		TCONS_00091399	XLOC_042551	GSMUA_Achr2G12850_001	High mobility group, superfamily||YABBY protein		TCONS_00021371	XLOC_002454	GSMUA_Achr1G10730_001	--		TCONS_00233202	XLOC_110426	GSMUA_Achr6G29760_001	Glutamine amidotransferase type 1||Class I glutamine amidotransferase-like		TCONS_00194680	XLOC_089750	GSMUA_Achr5G08250_001	Zinc finger, RING/FYVE/PHD-type||Zinc finger, RING-type||Zinc finger, RING-type, conserved site		TCONS_00245612	XLOC_115648	GSMUA_Achr7G14230_001	--
TCONS_00286417	XLOC_126358	GSMUA_Achr8G05280_001	--		TCONS_00091399	XLOC_042551	GSMUA_Achr2G12810_001	--		TCONS_00021371	XLOC_002454	GSMUA_Achr1G10740_001	Sec23/Sec24, trunk domain||von Willebrand factor, type A||Gelsolin domain||ADF-H/Gelsolin-like domain||Sec23/Sec24, helical domain||Sec23/Sec24 beta-sandwich||Zinc finger, Sec23/Sec24-type		TCONS_00233202	XLOC_110426	GSMUA_Achr6G29900_001	Tetratricopeptide-like helical||Pentatricopeptide repeat		TCONS_00194680	XLOC_089750	GSMUA_Achr5G08170_001	--		TCONS_00245612	XLOC_115648	GSMUA_Achr7G14180_001	--
TCONS_00286417	XLOC_126358	GSMUA_Achr8G05110_001	Homeobox KN domain||KNOX1||KNOX2||Homeodomain-like||Homeodomain		TCONS_00091399	XLOC_042551	GSMUA_Achr2G12680_001	EF-hand-like domain||EF-Hand 1, calcium-binding site||Calcium-binding EF-hand		TCONS_00021371	XLOC_002454	GSMUA_Achr1G10660_001	--		TCONS_00233202	XLOC_110426	GSMUA_Achr6G29890_001	Beta2-adaptin/TBP, C-terminal domain||TATA-box binding protein		TCONS_00194680	XLOC_089750	GSMUA_Achr5G08050_001	Protein BONZAI||C2 calcium-dependent membrane targeting||Copine||von Willebrand factor, type A		TCONS_00245612	XLOC_115648	GSMUA_Achr7G14040_001	Lipase, GDSL||Esterase, SGNH hydrolase-type
TCONS_00286417	XLOC_126358	GSMUA_Achr8G05200_001	RNA recognition motif domain||Glycine-rich RNA-binding protein, plant||Nucleotide-binding, alpha-beta plait		TCONS_00091399	XLOC_042551	GSMUA_Achr2G12670_001	Methyltransferase type 11||S-adenosyl-L-methionine-dependent methyltransferase-like||SAM-binding methyltransferase MPBQ/MBSQ		TCONS_00021371	XLOC_002454	GSMUA_Achr1G10670_001	F-box domain, cyclin-like||Herpesvirus UL92		TCONS_00233202	XLOC_110426	GSMUA_Achr6G29740_001	--		TCONS_00194680	XLOC_089750	GSMUA_Achr5G08140_001	--		TCONS_00245612	XLOC_115648	GSMUA_Achr7G14220_001	BTB/POZ
TCONS_00286417	XLOC_126358	GSMUA_Achr8G05300_001	Histone-fold||Transcription factor CBF/NF-Y/archaeal histone		TCONS_00091399	XLOC_042551	GSMUA_Achr2G12570_001	--		TCONS_00021371	XLOC_002454	GSMUA_Achr1G10600_001	Protein phosphatase 2C-like||Protein phosphatase 2C		TCONS_00233202	XLOC_110426	GSMUA_Achr6G29800_001	P-loop containing nucleoside triphosphate hydrolase||NB-ARC||Leucine-rich repeat		TCONS_00194680	XLOC_089750	GSMUA_Achr5G08240_001	Gelsolin||Villin-2/3/4/5, plant||ADF-H/Gelsolin-like domain||Gelsolin domain		TCONS_00245612	XLOC_115648	GSMUA_Achr7G14200_001	AP2/ERF domain||DNA-binding, integrase-type||AP2/ERF transcription factor ERF/PTI6
TCONS_00286417	XLOC_126358	GSMUA_Achr8G05310_001	P-loop containing nucleoside triphosphate hydrolase||Helicase, C-terminal||Helicase, superfamily 1/2, ATP-binding domain||DNA/RNA helicase, DEAD/DEAH box type, N-terminal||DEAD/DEAH-box helicase, putative		TCONS_00091399	XLOC_042551	GSMUA_Achr2G12720_001	Glutamate/phenylalanine/leucine/valine dehydrogenase, C-terminal||Glutamate/phenylalanine/leucine/valine dehydrogenase||NAD(P)-binding domain||Glutamate/phenylalanine/leucine/valine dehydrogenase, dimerisation domain||Glutamate dehydrogenase		TCONS_00021371	XLOC_002454	GSMUA_Achr1G10710_001	--		TCONS_00233202	XLOC_110426	GSMUA_Achr6G29880_001	GNAT domain||Acyl-CoA N-acyltransferase		TCONS_00194680	XLOC_089750	GSMUA_Achr5G08230_001	Signal transduction response regulator, receiver domain||CheY-like superfamily		TCONS_00245612	XLOC_115648	GSMUA_Achr7G13980_001	Transcription factor TCP subgroup||Transcription factor, TCP
TCONS_00286417	XLOC_126358	GSMUA_Achr8G05100_001	Homeobox, conserved site||Leucine zipper, homeobox-associated||Homeodomain-like||Homeodomain		TCONS_00091399	XLOC_042551	GSMUA_Achr2G12880_001	Immunoglobulin E-set||MD-2-related lipid-recognition		TCONS_00233202	XLOC_110426	GSMUA_Achr6G29690_001	X8||Glycoside hydrolase, catalytic domain||Glycoside hydrolase, family 17||Glycoside hydrolase, superfamily		TCONS_00233202	XLOC_110426	GSMUA_Achr6G29780_001	Armadillo-like helical||Armadillo-type fold||Protein phosphatase 2A, regulatory B subunit, B56		TCONS_00173729	XLOC_087012	GSMUA_Achr5G25570_001	AMP-binding, conserved site||Domain of unknown function DUF4009||AMP-dependent synthetase/ligase		TCONS_00245612	XLOC_115648	GSMUA_Achr7G14070_001	PMR5 N-terminal domain||PC-Esterase||Protein trichome birefringence-like 36-43||Trichome birefringence-like family
TCONS_00286417	XLOC_126358	GSMUA_Achr8G05420_001	--		TCONS_00091399	XLOC_042551	GSMUA_Achr2G12820_001	3-oxo-5-alpha-steroid 4-dehydrogenase, C-terminal		TCONS_00233202	XLOC_110426	GSMUA_Achr6G29900_001	Tetratricopeptide-like helical||Pentatricopeptide repeat		TCONS_00233202	XLOC_110426	GSMUA_Achr6G29750_001	Regulator of chromosome condensation/beta-lactamase-inhibitor protein II||Regulator of chromosome condensation, RCC1		TCONS_00173729	XLOC_087012	GSMUA_Achr5G25640_001	--		TCONS_00245612	XLOC_115648	GSMUA_Achr7G14170_001	Nucleotide-sugar transporter
TCONS_00286417	XLOC_126358	GSMUA_Achr8G05150_001	Ribosomal protein L6, chloroplast		TCONS_00091399	XLOC_042551	GSMUA_Achr2G12640_001	Leucine-rich repeat, cysteine-containing subtype||F-box domain, cyclin-like		TCONS_00233202	XLOC_110426	GSMUA_Achr6G29870_001	RmlC-like cupin domain||RmlC-like jelly roll fold||Cupin 1||Vicilin, N-terminal		TCONS_00233202	XLOC_110426	GSMUA_Achr6G29730_001	Lateral organ boundaries, LOB		TCONS_00173729	XLOC_087012	GSMUA_Achr5G25530_001	RNA recognition motif domain||Nucleotide-binding, alpha-beta plait		TCONS_00245612	XLOC_115648	GSMUA_Achr7G14080_001	Glycosyl transferase, family 31
TCONS_00286417	XLOC_126358	GSMUA_Achr8G05220_001	Protein kinase, catalytic domain||Protein kinase-like domain||Concanavalin A-like lectin/glucanase, subgroup||Serine-threonine/tyrosine-protein kinase catalytic domain||Leucine-rich repeat, typical subtype||Leucine-rich repeat		TCONS_00091399	XLOC_042551	GSMUA_Achr2G12690_001	Leucine-rich repeat		TCONS_00233202	XLOC_110426	GSMUA_Achr6G29760_001	Glutamine amidotransferase type 1||Class I glutamine amidotransferase-like		TCONS_00233202	XLOC_110426	GSMUA_Achr6G29840_001	Root hair defective 3 GTP-binding		TCONS_00173729	XLOC_087012	GSMUA_Achr5G25520_001	Membrane insertase OXA1/ALB3/YidC||Membrane insertase YidC/Oxa1, C-terminal		TCONS_00245612	XLOC_115648	GSMUA_Achr7G13970_001	EF-Hand 1, calcium-binding site||EF-hand-like domain||Calcium-binding EF-hand||Sodium/calcium exchanger membrane region
TCONS_00286417	XLOC_126358	GSMUA_Achr8G05270_001	ClpP/crotonase-like domain||ClpP/TepA||ClpP, active site||ClpP		TCONS_00091399	XLOC_042551	GSMUA_Achr2G12760_001	NusB/RsmB/TIM44||NusB antitermination factor		TCONS_00233202	XLOC_110426	GSMUA_Achr6G29740_001	--		TCONS_00233202	XLOC_110426	GSMUA_Achr6G29700_001	P-loop containing nucleoside triphosphate hydrolase||Helicase, C-terminal||Helicase, superfamily 1/2, ATP-binding domain||DNA/RNA helicase, DEAD/DEAH box type, N-terminal		TCONS_00173729	XLOC_087012	GSMUA_Achr5G25550_001	Protein of unknown function DUF707		TCONS_00245612	XLOC_115648	GSMUA_Achr7G14140_001	DNA-binding WRKY
TCONS_00286417	XLOC_126358	GSMUA_Achr8G05140_001	H/ACA ribonucleoprotein complex, subunit Nhp2, eukaryote||Ribosomal protein L7Ae/L8/Nhp2 family||Ribosomal protein L7Ae conserved site||Ribosomal protein L7Ae/L30e/S12e/Gadd45||50S ribosomal protein L30e-like		TCONS_00091399	XLOC_042551	GSMUA_Achr2G12860_001	EEIG1/EHBP1 N-terminal domain		TCONS_00233202	XLOC_110426	GSMUA_Achr6G29680_001	--		TCONS_00233202	XLOC_110426	GSMUA_Achr6G29820_001	Mannose-binding lectin		TCONS_00173729	XLOC_087012	GSMUA_Achr5G25450_001	Armadillo-type fold||Protein phosphatase 2A, regulatory B subunit, B56||Armadillo-like helical		TCONS_00181148	XLOC_085239	GSMUA_Achr5G17800_001	Leucine-rich repeat, typical subtype||Leucine rich repeats (2 copies)||Leucine-rich repeat||Leucine-rich repeat-containing N-terminal, type 2
TCONS_00286417	XLOC_126358	GSMUA_Achr8G05160_001	--		TCONS_00091399	XLOC_042551	GSMUA_Achr2G12790_001	Protein kinase-like domain||Protein kinase, catalytic domain||Serine/threonine- / dual-specificity protein kinase, catalytic domain||Serine-threonine/tyrosine-protein kinase catalytic domain		TCONS_00233202	XLOC_110426	GSMUA_Achr6G29780_001	Armadillo-like helical||Armadillo-type fold||Protein phosphatase 2A, regulatory B subunit, B56		TCONS_00197687	XLOC_094396	GSMUA_Achr5G27990_001	Helix-loop-helix domain		TCONS_00173729	XLOC_087012	GSMUA_Achr5G25670_001	Protein of unknown function DUF1685		TCONS_00181148	XLOC_085239	GSMUA_Achr5G17810_001	Leucine-rich repeat||Leucine-rich repeat, typical subtype
TCONS_00286417	XLOC_126358	GSMUA_Achr8G05210_001	--		TCONS_00091399	XLOC_042551	GSMUA_Achr2G12770_001	Glycoside hydrolase, catalytic domain||X8||Glycoside hydrolase, superfamily||Glycoside hydrolase, family 17		TCONS_00233202	XLOC_110426	GSMUA_Achr6G29860_001	--		TCONS_00197687	XLOC_094396	GSMUA_Achr5G27780_001	Ricin B lectin domain		TCONS_00173729	XLOC_087012	GSMUA_Achr5G25610_001	Zinc finger, AN1-type		TCONS_00236065	XLOC_114461	GSMUA_Achr7G08880_001	Proton-dependent oligopeptide transporter family||Major facilitator superfamily domain
TCONS_00286417	XLOC_126358	GSMUA_Achr8G05290_001	Glucose-6-phosphate dehydrogenase, active site||NAD(P)-binding domain||Glucose-6-phosphate dehydrogenase, C-terminal||Glucose-6-phosphate dehydrogenase||Glucose-6-phosphate dehydrogenase, NAD-binding		TCONS_00091399	XLOC_042551	GSMUA_Achr2G12780_001	Amino acid/polyamine transporter I||Cationic amino acid transporter, C-terminal		TCONS_00233202	XLOC_110426	GSMUA_Achr6G29880_001	GNAT domain||Acyl-CoA N-acyltransferase		TCONS_00197687	XLOC_094396	GSMUA_Achr5G27950_001	Multi antimicrobial extrusion protein		TCONS_00173729	XLOC_087012	GSMUA_Achr5G25600_001	Alpha/Beta hydrolase fold||Lipase, class 3		TCONS_00236065	XLOC_114461	GSMUA_Achr7G08860_001	Protein of unknown function DUF1475
TCONS_00286417	XLOC_126358	GSMUA_Achr8G05360_001	--		TCONS_00091399	XLOC_042551	GSMUA_Achr2G12740_001	HNH nuclease||HNH endonuclease		TCONS_00233202	XLOC_110426	GSMUA_Achr6G29910_001	Peptidase M50		TCONS_00197687	XLOC_094396	GSMUA_Achr5G27920_001	Transcription elongation factor, TFIIS-related||Transcription elongation factor S-II, central domain||Transcription elongation factor, TFIIS/CRSP70, N-terminal, sub-type||Transcription elongation factor, TFIIS||Zinc finger, TFIIS-type||Transcription elongation factor S-IIM||Transcription factor IIS, N-terminal		TCONS_00173729	XLOC_087012	GSMUA_Achr5G25480_001	--		TCONS_00236065	XLOC_114461	GSMUA_Achr7G09040_001	Serine-threonine/tyrosine-protein kinase catalytic domain||Protein kinase, ATP binding site||Serine/threonine- / dual-specificity protein kinase, catalytic domain||Serine/threonine-protein kinase, active site||Protein kinase, catalytic domain||Protein kinase-like domain
TCONS_00286417	XLOC_126358	GSMUA_Achr8G05190_001	Multi antimicrobial extrusion protein		TCONS_00091399	XLOC_042551	GSMUA_Achr2G12600_001	TPX2, C-terminal domain		TCONS_00233202	XLOC_110426	GSMUA_Achr6G29660_001	Domain of unknown function DUF239||Domain of unknown function DUF4409		TCONS_00197687	XLOC_094396	GSMUA_Achr5G27940_001	Zinc finger, CW-type		TCONS_00173729	XLOC_087012	GSMUA_Achr5G25590_001	--		TCONS_00236065	XLOC_114461	GSMUA_Achr7G08980_001	--
TCONS_00028754	XLOC_013778	GSMUA_Achr10G00110_001	Small GTPase superfamily||Small GTPase superfamily, Rab type||P-loop containing nucleoside triphosphate hydrolase		TCONS_00091399	XLOC_042551	GSMUA_Achr2G12730_001	Zinc finger, GATA-type||Zinc finger, NHR/GATA-type		TCONS_00233202	XLOC_110426	GSMUA_Achr6G29840_001	Root hair defective 3 GTP-binding		TCONS_00197687	XLOC_094396	GSMUA_Achr5G27790_001	O-fucosyltransferase, plant||GDP-fucose protein O-fucosyltransferase		TCONS_00173729	XLOC_087012	GSMUA_Achr5G25430_001	ABC transporter-like||ABC transporter, transmembrane domain, type 1||ABC transporter, conserved site||P-loop containing nucleoside triphosphate hydrolase||AAA+ ATPase domain		TCONS_00236065	XLOC_114461	GSMUA_Achr7G08990_001	FAD-linked oxidase-like, C-terminal||Vanillyl-alcohol oxidase/Cytokinin dehydrogenase C-terminal domain||FAD-binding, type 2||FAD linked oxidase, N-terminal||CO dehydrogenase flavoprotein-like, FAD-binding, subdomain 2||Cytokinin dehydrogenase 1, FAD/cytokinin binding domain
TCONS_00028754	XLOC_013778	GSMUA_Achr10G00140_001	Homogentisate 1,2-dioxygenase||RmlC-like cupin domain		TCONS_00091399	XLOC_042551	GSMUA_Achr2G12610_001	Basic-leucine zipper domain||Basic leucine-zipper, C-terminal		TCONS_00233202	XLOC_110426	GSMUA_Achr6G29820_001	Mannose-binding lectin		TCONS_00197687	XLOC_094396	GSMUA_Achr5G27900_001	--		TCONS_00173729	XLOC_087012	GSMUA_Achr5G25470_001	Zinc finger, RING-type, conserved site||Zinc finger, RING-type||Zinc finger, RING/FYVE/PHD-type		TCONS_00236065	XLOC_114461	GSMUA_Achr7G08900_001	AGC-kinase, C-terminal||Serine/threonine- / dual-specificity protein kinase, catalytic domain||Protein kinase, ATP binding site||Protein kinase, catalytic domain||Serine/threonine-protein kinase, active site||Protein kinase-like domain
TCONS_00028754	XLOC_013778	GSMUA_Achr10G00090_001	--		TCONS_00091399	XLOC_042551	GSMUA_Achr2G12630_001	AUX/IAA protein||Phox/Bem1p		TCONS_00233202	XLOC_110426	GSMUA_Achr6G29720_001	Concanavalin A-like lectin/glucanase, subgroup||Galectin, carbohydrate recognition domain||Glycosyl transferase, family 31		TCONS_00197687	XLOC_094396	GSMUA_Achr5G28000_001	--		TCONS_00173729	XLOC_087012	GSMUA_Achr5G25560_001	Protein of unknown function DUF3537		TCONS_00236065	XLOC_114461	GSMUA_Achr7G08930_001	Esterase, SGNH hydrolase-type||Lipase, GDSL
TCONS_00028754	XLOC_013778	GSMUA_Achr10G00130_001	ATP11		TCONS_00091399	XLOC_042551	GSMUA_Achr2G12700_001	Frigida-like		TCONS_00233202	XLOC_110426	GSMUA_Achr6G29750_001	Regulator of chromosome condensation/beta-lactamase-inhibitor protein II||Regulator of chromosome condensation, RCC1		TCONS_00197687	XLOC_094396	GSMUA_Achr5G27880_001	--		TCONS_00173729	XLOC_087012	GSMUA_Achr5G25500_001	Nucleotide-diphospho-sugar transferases||Ceramide glucosyltransferase		TCONS_00236065	XLOC_114461	GSMUA_Achr7G09030_001	Zinc finger, NHR/GATA-type||Zinc finger, GATA-type
TCONS_00028754	XLOC_013778	GSMUA_Achr10G00120_001	D-Tyr tRNAtyr deacylase-like domain||D-tyrosyl-tRNA(Tyr) deacylase		TCONS_00091399	XLOC_042551	GSMUA_Achr2G12560_001	--		TCONS_00233202	XLOC_110426	GSMUA_Achr6G29710_001	Endonuclease/exonuclease/phosphatase		TCONS_00197687	XLOC_094396	GSMUA_Achr5G27910_001	Protein of unknown function DUF3133		TCONS_00173729	XLOC_087012	GSMUA_Achr5G25660_001	Serine-threonine/tyrosine-protein kinase catalytic domain||Protein kinase-like domain||Protein kinase, catalytic domain		TCONS_00236065	XLOC_114461	GSMUA_Achr7G08850_001	DNA-binding WRKY
TCONS_00028754	XLOC_013778	GSMUA_Achr10G00150_001	RmlC-like jelly roll fold||Homogentisate 1,2-dioxygenase||RmlC-like cupin domain		TCONS_00091399	XLOC_042551	GSMUA_Achr2G12750_001	Zinc finger, AN1-type||Zinc finger, A20-type		TCONS_00233202	XLOC_110426	GSMUA_Achr6G29770_001	Peptidase aspartic||Peptidase A1		TCONS_00197687	XLOC_094396	GSMUA_Achr5G27840_001	--		TCONS_00173729	XLOC_087012	GSMUA_Achr5G25540_001	Plant specific eukaryotic initiation factor 4B		TCONS_00236065	XLOC_114461	GSMUA_Achr7G08970_001	Galactose-binding domain-like||Glycoside hydrolase, catalytic domain||Glycoside hydrolase, family 35||Glycoside hydrolase, superfamily||Glycoside hydrolase, family 35, conserved site
TCONS_00028754	XLOC_013778	GSMUA_Achr10G00160_001	Cobalamin (vitamin B12) biosynthesis CobW-like, C-terminal||P-loop containing nucleoside triphosphate hydrolase||CobW/HypB/UreG domain||Pyridoxal phosphate-dependent transferase, major region, subdomain 2		TCONS_00091399	XLOC_042551	GSMUA_Achr2G12580_001	Associate of Myc 1		TCONS_00233202	XLOC_110426	GSMUA_Achr6G29730_001	Lateral organ boundaries, LOB		TCONS_00197687	XLOC_094396	GSMUA_Achr5G27850_001	AP2/ERF transcription factor ERF/PTI6||AP2/ERF domain||DNA-binding, integrase-type		TCONS_00173729	XLOC_087012	GSMUA_Achr5G25410_001	Glyceraldehyde 3-phosphate dehydrogenase, active site||Glyceraldehyde/Erythrose phosphate dehydrogenase family||Glyceraldehyde 3-phosphate dehydrogenase, NAD(P) binding domain||Glyceraldehyde 3-phosphate dehydrogenase, catalytic domain||Glyceraldehyde-3-phosphate dehydrogenase, type I||NAD(P)-binding domain		TCONS_00236065	XLOC_114461	GSMUA_Achr7G08940_001	Glycoside hydrolase, family 35||Glycoside hydrolase, superfamily||Glycoside hydrolase, catalytic domain||Galactose-binding domain-like
TCONS_00028754	XLOC_013778	GSMUA_Achr10G00060_001	Protein of unknown function DUF1242		TCONS_00091399	XLOC_042551	GSMUA_Achr2G12840_001	FAS1 domain		TCONS_00233202	XLOC_110426	GSMUA_Achr6G29830_001	P-loop containing nucleoside triphosphate hydrolase||Root hair defective 3 GTP-binding||GB1/RHD3-type guanine nucleotide-binding (G) domain		TCONS_00197687	XLOC_094396	GSMUA_Achr5G27870_001	Thioredoxin domain||Thioredoxin, conserved site||Thioredoxin-like fold||Thioredoxin		TCONS_00173729	XLOC_087012	GSMUA_Achr5G25490_001	Fructose-bisphosphate aldolase, class-I||Fructose-bisphosphate aldolase class-I, eukaryotic-type||Aldolase-type TIM barrel||Fructose-bisphosphate aldolase class-I active site		TCONS_00236065	XLOC_114461	GSMUA_Achr7G09000_001	Vanillyl-alcohol oxidase/Cytokinin dehydrogenase C-terminal domain||FAD-binding, type 2||FAD-linked oxidase-like, C-terminal||Cytokinin dehydrogenase 1, FAD/cytokinin binding domain||CO dehydrogenase flavoprotein-like, FAD-binding, subdomain 2
TCONS_00028754	XLOC_013778	GSMUA_Achr10G00070_001	Signal recognition particle, SRP19 subunit		TCONS_00091399	XLOC_042551	GSMUA_Achr2G12710_001	Autophagy protein Atg8 ubiquitin-like||Ubiquitin-related domain		TCONS_00233202	XLOC_110426	GSMUA_Achr6G29810_001	Ubiquitin-conjugating enzyme, active site||Ubiquitin-conjugating enzyme/RWD-like||Ubiquitin-conjugating enzyme, E2		TCONS_00197687	XLOC_094396	GSMUA_Achr5G27820_001	Cation/H(+) exchanger, plant||Cation/H+ exchanger		TCONS_00173729	XLOC_087012	GSMUA_Achr5G25400_001	Protein kinase-like domain||Protein kinase, catalytic domain||Serine/threonine-protein kinase, active site||Serine/threonine- / dual-specificity protein kinase, catalytic domain		TCONS_00236065	XLOC_114461	GSMUA_Achr7G09020_001	Nucleosome assembly protein (NAP)
TCONS_00028754	XLOC_013778	GSMUA_Achr10G00080_001	Aminotransferase, class IV		TCONS_00091399	XLOC_042551	GSMUA_Achr2G12870_001	Methyl-CpG DNA binding||DNA-binding, integrase-type		TCONS_00233202	XLOC_110426	GSMUA_Achr6G29700_001	P-loop containing nucleoside triphosphate hydrolase||Helicase, C-terminal||Helicase, superfamily 1/2, ATP-binding domain||DNA/RNA helicase, DEAD/DEAH box type, N-terminal		TCONS_00197687	XLOC_094396	GSMUA_Achr5G27890_001	Protein kinase, catalytic domain||Serine/threonine-protein kinase, active site||Protein kinase-like domain||AGC-kinase, C-terminal||Serine/threonine- / dual-specificity protein kinase, catalytic domain||Protein kinase, C-terminal||Protein kinase, ATP binding site		TCONS_00173729	XLOC_087012	GSMUA_Achr5G25420_001	--		TCONS_00236065	XLOC_114461	GSMUA_Achr7G08870_001	--
TCONS_00028754	XLOC_013778	GSMUA_Achr10G00050_001	--		TCONS_00091399	XLOC_042551	GSMUA_Achr2G12590_001	TRAF-like||MATH		TCONS_00233202	XLOC_110426	GSMUA_Achr6G29890_001	Beta2-adaptin/TBP, C-terminal domain||TATA-box binding protein		TCONS_00197687	XLOC_094396	GSMUA_Achr5G27970_001	Protein of unknown function DUF688		TCONS_00173729	XLOC_087012	GSMUA_Achr5G25510_001	--		TCONS_00236065	XLOC_114461	GSMUA_Achr7G08910_001	S-adenosyl-L-methionine-dependent methyltransferase-like||Mycolic acid cyclopropane synthase
TCONS_00028754	XLOC_013778	GSMUA_Achr10G00040_001	ABI family		TCONS_00091399	XLOC_042551	GSMUA_Achr2G12830_001	--		TCONS_00233202	XLOC_110426	GSMUA_Achr6G29920_001	RmlC-like jelly roll fold||Cysteamine dioxygenase||RmlC-like cupin domain		TCONS_00197687	XLOC_094396	GSMUA_Achr5G27860_001	--		TCONS_00173729	XLOC_087012	GSMUA_Achr5G25440_001	--		TCONS_00236065	XLOC_114461	GSMUA_Achr7G08960_001	Glycoside hydrolase, superfamily||Glycoside hydrolase, family 35||Glycoside hydrolase, catalytic domain||Galactose-binding domain-like
TCONS_00028754	XLOC_013778	GSMUA_Achr10G00030_001	DREPP plasma membrane polypeptide		TCONS_00091399	XLOC_042551	GSMUA_Achr2G12800_001	Zein-binding domain		TCONS_00233202	XLOC_110426	GSMUA_Achr6G29790_001	--		TCONS_00197687	XLOC_094396	GSMUA_Achr5G28030_001	Protein of unknown function DUF4228		TCONS_00173729	XLOC_087012	GSMUA_Achr5G25630_001	Protein of unknown function DUF914, eukaryotic		TCONS_00236065	XLOC_114461	GSMUA_Achr7G08950_001	Glycoside hydrolase, superfamily||Glycoside hydrolase, family 35||Glycoside hydrolase, catalytic domain||Galactose-binding domain-like
TCONS_00028754	XLOC_013778	GSMUA_Achr10G00100_001	Small GTPase superfamily||Small GTPase superfamily, Rab type||P-loop containing nucleoside triphosphate hydrolase		TCONS_00091399	XLOC_042551	GSMUA_Achr2G12650_001	60S ribosomal protein L4, C-terminal domain||Ribosomal protein L4/L1e, eukaryotic/archaeal, conserved site||Ribosomal protein L4/L1e||Ribosomal protein L4 domain		TCONS_00233202	XLOC_110426	GSMUA_Achr6G29800_001	P-loop containing nucleoside triphosphate hydrolase||NB-ARC||Leucine-rich repeat		TCONS_00197687	XLOC_094396	GSMUA_Achr5G28020_001	Tetratricopeptide-like helical		TCONS_00173729	XLOC_087012	GSMUA_Achr5G25650_001	S-adenosyl-L-methionine-dependent methyltransferase-like||Putative S-adenosyl-L-methionine-dependent methyltransferase		TCONS_00236065	XLOC_114461	GSMUA_Achr7G08920_001	--
TCONS_00028754	XLOC_013778	GSMUA_Achr10G00190_001	Longevity assurance, LAG1/LAC1||TRAM/LAG1/CLN8 homology domain		TCONS_00085355	XLOC_043596	GSMUA_Achr2G17710_001	Thioredoxin-like fold||Thioredoxin, conserved site||Thioredoxin domain||Thioredoxin		TCONS_00233202	XLOC_110426	GSMUA_Achr6G29850_001	Homocysteine S-methyltransferase||Betaine-homocysteine S-methyltransferase, BHMT		TCONS_00197687	XLOC_094396	GSMUA_Achr5G27800_001	Nucleotide-binding, alpha-beta plait||RNA recognition motif domain||Zinc finger, CCCH-type		TCONS_00173729	XLOC_087012	GSMUA_Achr5G25460_001	Domain of unknown function, DUF971		TCONS_00236065	XLOC_114461	GSMUA_Achr7G08890_001	Nucleotide-binding, alpha-beta plait||RNA recognition motif domain||U1 small nuclear ribonucleoprotein A/U2 small nuclear ribonucleoprotein B''
TCONS_00028754	XLOC_013778	GSMUA_Achr10G00180_001	Phosphoesterase		TCONS_00085355	XLOC_043596	GSMUA_Achr2G17760_001	Leucine-rich repeat, cysteine-containing subtype		TCONS_00233202	XLOC_110426	GSMUA_Achr6G29670_001	Beta tubulin, autoregulation binding site||Tubulin, conserved site||Tubulin/FtsZ, GTPase domain||Tubulin||Alpha tubulin		TCONS_00197687	XLOC_094396	GSMUA_Achr5G27930_001	B3 DNA binding domain||DNA-binding pseudobarrel domain		TCONS_00173729	XLOC_087012	GSMUA_Achr5G25620_001	AP2/ERF domain||DNA-binding, integrase-type||AP2-like ethylene-responsive transcription factor		TCONS_00236065	XLOC_114461	GSMUA_Achr7G09010_001	--
TCONS_00028754	XLOC_013778	GSMUA_Achr10G00170_001	Helix-loop-helix domain		TCONS_00085355	XLOC_043596	GSMUA_Achr2G17560_001	--		TCONS_00197687	XLOC_094396	GSMUA_Achr5G27790_001	O-fucosyltransferase, plant||GDP-fucose protein O-fucosyltransferase		TCONS_00197687	XLOC_094396	GSMUA_Achr5G27750_001	Myb domain||Homeodomain-like||SANT/Myb domain		TCONS_00173729	XLOC_087012	GSMUA_Achr5G25580_001	--		TCONS_00037379	XLOC_025316	GSMUA_Achr10G20990_001	--
TCONS_00041219	XLOC_018368	GSMUA_Achr10G19680_001	--		TCONS_00085355	XLOC_043596	GSMUA_Achr2G17680_001	Peptidase aspartic||Peptidase A1		TCONS_00197687	XLOC_094396	GSMUA_Achr5G27980_001	--		TCONS_00197687	XLOC_094396	GSMUA_Achr5G27980_001	--		TCONS_00021371	XLOC_002454	GSMUA_Achr1G10710_001	--		TCONS_00037379	XLOC_025316	GSMUA_Achr10G20900_001	Terpenoid cyclases/protein prenyltransferase alpha-alpha toroid||Terpene synthase-like
TCONS_00041219	XLOC_018368	GSMUA_Achr10G19800_001	--		TCONS_00085355	XLOC_043596	GSMUA_Achr2G17770_001	X8||Glycoside hydrolase, catalytic domain||Glycoside hydrolase, superfamily||Glycoside hydrolase, family 17		TCONS_00197687	XLOC_094396	GSMUA_Achr5G27820_001	Cation/H(+) exchanger, plant||Cation/H+ exchanger		TCONS_00197687	XLOC_094396	GSMUA_Achr5G28010_001	Protein of unknown function DUF2985||Wound-induced protein, Wun1		TCONS_00021371	XLOC_002454	GSMUA_Achr1G10690_001	Tetratricopeptide-like helical||Pentatricopeptide repeat		TCONS_00037379	XLOC_025316	GSMUA_Achr10G20980_001	Frigida-like
TCONS_00041219	XLOC_018368	GSMUA_Achr10G19840_001	Myb domain||Homeodomain-like||SANT/Myb domain		TCONS_00085355	XLOC_043596	GSMUA_Achr2G17520_001	Pyruvate kinase, active site||Pyruvate/Phosphoenolpyruvate kinase||Pyruvate kinase, C-terminal||Pyruvate kinase, alpha/beta||Pyruvate kinase, barrel||Pyruvate kinase, beta-barrel insert domain||Pyruvate kinase-like, insert domain||Pyruvate kinase		TCONS_00197687	XLOC_094396	GSMUA_Achr5G27800_001	Nucleotide-binding, alpha-beta plait||RNA recognition motif domain||Zinc finger, CCCH-type		TCONS_00197687	XLOC_094396	GSMUA_Achr5G27810_001	Multicopper oxidase, type 1||Multicopper oxidase, type 3||Cupredoxin||Multicopper oxidase, type 2		TCONS_00021371	XLOC_002454	GSMUA_Achr1G10720_001	Short-chain dehydrogenase/reductase SDR||Glucose/ribitol dehydrogenase||NAD(P)-binding domain||Short-chain dehydrogenase/reductase, conserved site		TCONS_00037379	XLOC_025316	GSMUA_Achr10G21090_001	UAA transporter
TCONS_00041219	XLOC_018368	GSMUA_Achr10G19860_001	Protein of unknown function DUF2359, TMEM214		TCONS_00085355	XLOC_043596	GSMUA_Achr2G17630_001	Protein of unknown function DUF778		TCONS_00197687	XLOC_094396	GSMUA_Achr5G28030_001	Protein of unknown function DUF4228		TCONS_00197687	XLOC_094396	GSMUA_Achr5G27830_001	Uncharacterised protein family Ycf54		TCONS_00021371	XLOC_002454	GSMUA_Achr1G10650_001	ABC transporter, conserved site||ABC transporter-like||AAA+ ATPase domain||ABC-2 type transporter||P-loop containing nucleoside triphosphate hydrolase		TCONS_00037379	XLOC_025316	GSMUA_Achr10G21010_001	Tetracycline transcriptional regulator, TetR-like, C-terminal
TCONS_00041219	XLOC_018368	GSMUA_Achr10G19690_001	DNA-binding pseudobarrel domain||AP2/ERF domain||DNA-binding, integrase-type||B3 DNA binding domain		TCONS_00085355	XLOC_043596	GSMUA_Achr2G17790_001	Peptidase M16, N-terminal||Peptidase M16, zinc-binding site||Metalloenzyme, LuxS/M16 peptidase-like, metal-binding||Peptidase M16, core		TCONS_00197687	XLOC_094396	GSMUA_Achr5G27960_001	--		TCONS_00197687	XLOC_094396	GSMUA_Achr5G27760_001	Zinc finger, RING/FYVE/PHD-type||Zinc finger, RING-type		TCONS_00021371	XLOC_002454	GSMUA_Achr1G10600_001	Protein phosphatase 2C-like||Protein phosphatase 2C		TCONS_00037379	XLOC_025316	GSMUA_Achr10G21060_001	Endonuclease/exonuclease/phosphatase||Inositol polyphosphate-related phosphatase
TCONS_00041219	XLOC_018368	GSMUA_Achr10G19630_001	--		TCONS_00085355	XLOC_043596	GSMUA_Achr2G17610_001	Thioredoxin, conserved site||Thioredoxin domain||Thioredoxin-like fold||Thioredoxin		TCONS_00197687	XLOC_094396	GSMUA_Achr5G28000_001	--		TCONS_00197687	XLOC_094396	GSMUA_Achr5G27770_001	Ribosomal protein L24e domain||Ribosomal protein L24e, conserved site||Ribosomal protein L24e-related		TCONS_00021371	XLOC_002454	GSMUA_Achr1G10620_001	--		TCONS_00037379	XLOC_025316	GSMUA_Achr10G20850_001	UDP-glucuronosyl/UDP-glucosyltransferase
TCONS_00041219	XLOC_018368	GSMUA_Achr10G19580_001	--		TCONS_00085355	XLOC_043596	GSMUA_Achr2G17600_001	--		TCONS_00197687	XLOC_094396	GSMUA_Achr5G27780_001	Ricin B lectin domain		TCONS_00197687	XLOC_094396	GSMUA_Achr5G27960_001	--		TCONS_00021371	XLOC_002454	GSMUA_Achr1G10590_001	General substrate transporter||YTH domain||Major facilitator superfamily domain||Sugar transporter, conserved site		TCONS_00037379	XLOC_025316	GSMUA_Achr10G20910_001	Terpenoid synthase||Terpene synthase, metal-binding domain
TCONS_00041219	XLOC_018368	GSMUA_Achr10G19710_001	--		TCONS_00085355	XLOC_043596	GSMUA_Achr2G17550_001	--		TCONS_00197687	XLOC_094396	GSMUA_Achr5G27770_001	Ribosomal protein L24e domain||Ribosomal protein L24e, conserved site||Ribosomal protein L24e-related		TCONS_00269228	XLOC_135092	GSMUA_Achr8G07330_001	Translation initiation factor SUI1||Eukaryotic translation initiation factor SUI1		TCONS_00021371	XLOC_002454	GSMUA_Achr1G10750_001	--		TCONS_00037379	XLOC_025316	GSMUA_Achr10G20830_001	Serine/threonine-protein kinase, active site||KA1 domain/Ssp2 C-terminal domain||Protein kinase, catalytic domain||Protein kinase, ATP binding site||Serine/threonine- / dual-specificity protein kinase, catalytic domain||NAF/FISL domain||Protein kinase-like domain||NAF domain
TCONS_00041219	XLOC_018368	GSMUA_Achr10G19870_001	C2 calcium-dependent membrane targeting		TCONS_00085355	XLOC_043596	GSMUA_Achr2G17700_001	--		TCONS_00197687	XLOC_094396	GSMUA_Achr5G27890_001	Protein kinase, catalytic domain||Serine/threonine-protein kinase, active site||Protein kinase-like domain||AGC-kinase, C-terminal||Serine/threonine- / dual-specificity protein kinase, catalytic domain||Protein kinase, C-terminal||Protein kinase, ATP binding site		TCONS_00269228	XLOC_135092	GSMUA_Achr8G07410_001	--		TCONS_00021371	XLOC_002454	GSMUA_Achr1G10730_001	--		TCONS_00037379	XLOC_025316	GSMUA_Achr10G21020_001	GIGANTEA
TCONS_00041219	XLOC_018368	GSMUA_Achr10G19760_001	Protein kinase-like domain||Concanavalin A-like lectin/glucanase, subgroup||Serine/threonine-protein kinase, active site||Protein kinase, catalytic domain||Serine/threonine- / dual-specificity protein kinase, catalytic domain		TCONS_00085355	XLOC_043596	GSMUA_Achr2G17740_001	Longin-like domain||Longin domain||Synaptobrevin		TCONS_00197687	XLOC_094396	GSMUA_Achr5G27950_001	Multi antimicrobial extrusion protein		TCONS_00269228	XLOC_135092	GSMUA_Achr8G07280_001	Pentatricopeptide repeat||Tetratricopeptide-like helical		TCONS_00021371	XLOC_002454	GSMUA_Achr1G10610_001	FF domain||WW/Rsp5/WWP||Pre-mRNA-processing protein PRP40		TCONS_00037379	XLOC_025316	GSMUA_Achr10G21080_001	Pectin lyase fold||Pectin lyase fold/virulence factor||AmbAllergen||Pectate lyase, N-terminal||Pectate lyase/Amb allergen
TCONS_00041219	XLOC_018368	GSMUA_Achr10G19880_001	Zinc finger, C2H2||Zinc finger protein JAGGED-like		TCONS_00085355	XLOC_043596	GSMUA_Achr2G17650_001	Ribosomal protein S23/S29, mitochondrial		TCONS_00197687	XLOC_094396	GSMUA_Achr5G27880_001	--		TCONS_00269228	XLOC_135092	GSMUA_Achr8G07380_001	Nucleotide-binding, alpha-beta plait||RNA recognition motif domain		TCONS_00021371	XLOC_002454	GSMUA_Achr1G10760_001	--		TCONS_00037379	XLOC_025316	GSMUA_Achr10G20970_001	Chaperonin Cpn60||Chaperonin Cpn60, conserved site||Chaperonin Cpn60/TCP-1||GroEL-like equatorial domain||GroEL-like apical domain
TCONS_00041219	XLOC_018368	GSMUA_Achr10G19820_001	--		TCONS_00085355	XLOC_043596	GSMUA_Achr2G17800_001	Peptidase M16, C-terminal||Metalloenzyme, LuxS/M16 peptidase-like, metal-binding||Peptidase M16, core		TCONS_00197687	XLOC_094396	GSMUA_Achr5G27920_001	Transcription elongation factor, TFIIS-related||Transcription elongation factor S-II, central domain||Transcription elongation factor, TFIIS/CRSP70, N-terminal, sub-type||Transcription elongation factor, TFIIS||Zinc finger, TFIIS-type||Transcription elongation factor S-IIM||Transcription factor IIS, N-terminal		TCONS_00269228	XLOC_135092	GSMUA_Achr8G07300_001	Drug/metabolite transporter||Tpt phosphate/phosphoenolpyruvate translocator||Domain of unknown function DUF250		TCONS_00021371	XLOC_002454	GSMUA_Achr1G10640_001	--		TCONS_00037379	XLOC_025316	GSMUA_Achr10G21130_001	P-loop containing nucleoside triphosphate hydrolase||Helicase, C-terminal||Helicase, superfamily 1/2, ATP-binding domain||DNA/RNA helicase, DEAD/DEAH box type, N-terminal||RNA helicase, ATP-dependent, DEAD-box, conserved site
TCONS_00041219	XLOC_018368	GSMUA_Achr10G19830_001	JAB1/Mov34/MPN/PAD-1||USP8 dimerisation domain		TCONS_00085355	XLOC_043596	GSMUA_Achr2G17640_001	WD40/YVTN repeat-like-containing domain||WD40 repeat||WD40 repeat, conserved site||WD40-repeat-containing domain		TCONS_00197687	XLOC_094396	GSMUA_Achr5G28020_001	Tetratricopeptide-like helical		TCONS_00269228	XLOC_135092	GSMUA_Achr8G07340_001	Ubiquitin-related domain||Ubiquitin subgroup||Ubiquitin conserved site||Ubiquitin		TCONS_00021371	XLOC_002454	GSMUA_Achr1G10670_001	F-box domain, cyclin-like||Herpesvirus UL92		TCONS_00037379	XLOC_025316	GSMUA_Achr10G20960_001	Zinc finger, BED-type predicted||Zinc finger, C2H2-like||Zinc finger, C2H2
TCONS_00041219	XLOC_018368	GSMUA_Achr10G19640_001	Transmembrane Fragile-X-F-associated protein||Zinc finger, RING/FYVE/PHD-type||Zinc finger, RING-type		TCONS_00085355	XLOC_043596	GSMUA_Achr2G17570_001	--		TCONS_00197687	XLOC_094396	GSMUA_Achr5G27970_001	Protein of unknown function DUF688		TCONS_00269228	XLOC_135092	GSMUA_Achr8G07230_001	Transcription factor, MADS-box		TCONS_00021371	XLOC_002454	GSMUA_Achr1G10700_001	RNA polymerase sigma-70 region 3||Winged helix-turn-helix transcription repressor DNA-binding||RNA polymerase sigma-70 region 2||RNA polymerase sigma factor, region 2||RNA polymerase sigma-70 region 4||RNA polymerase sigma-70||RNA polymerase sigma factor, region 3/4||RNA polymerase sigma-70 factor		TCONS_00037379	XLOC_025316	GSMUA_Achr10G21110_001	RmlC-like jelly roll fold||RmlC-like cupin domain||Cysteamine dioxygenase
TCONS_00041219	XLOC_018368	GSMUA_Achr10G19720_001	Leucine-rich repeat		TCONS_00085355	XLOC_043596	GSMUA_Achr2G17690_001	Nucleotide-binding, alpha-beta plait||RNA recognition motif domain		TCONS_00197687	XLOC_094396	GSMUA_Achr5G27900_001	--		TCONS_00269228	XLOC_135092	GSMUA_Achr8G07370_001	Actin-binding FH2		TCONS_00021371	XLOC_002454	GSMUA_Achr1G10740_001	Sec23/Sec24, trunk domain||von Willebrand factor, type A||Gelsolin domain||ADF-H/Gelsolin-like domain||Sec23/Sec24, helical domain||Sec23/Sec24 beta-sandwich||Zinc finger, Sec23/Sec24-type		TCONS_00037379	XLOC_025316	GSMUA_Achr10G21150_001	--
TCONS_00041219	XLOC_018368	GSMUA_Achr10G19700_001	SANT/Myb domain||Homeodomain-like||Myb domain, plants||Myb domain		TCONS_00085355	XLOC_043596	GSMUA_Achr2G17620_001	--		TCONS_00197687	XLOC_094396	GSMUA_Achr5G27860_001	--		TCONS_00269228	XLOC_135092	GSMUA_Achr8G07290_001	Cytochrome P450, E-class, group I||Cytochrome P450, conserved site||Cytochrome P450		TCONS_00021371	XLOC_002454	GSMUA_Achr1G10680_001	Uncharacterised protein family UPF0114		TCONS_00037379	XLOC_025316	GSMUA_Achr10G20860_001	Histone H2A||Histone core||Histone-fold
TCONS_00041219	XLOC_018368	GSMUA_Achr10G19890_001	Protein of unknown function DUF1666||Ribosomal protein L34Ae||EF-Hand 1, calcium-binding site		TCONS_00085355	XLOC_043596	GSMUA_Achr2G17660_001	Putative zinc-finger domain		TCONS_00197687	XLOC_094396	GSMUA_Achr5G27910_001	Protein of unknown function DUF3133		TCONS_00269228	XLOC_135092	GSMUA_Achr8G07400_001	--		TCONS_00021371	XLOC_002454	GSMUA_Achr1G10630_001	--		TCONS_00037379	XLOC_025316	GSMUA_Achr10G20930_001	Terpenoid cyclases/protein prenyltransferase alpha-alpha toroid||Terpene synthase-like
TCONS_00041219	XLOC_018368	GSMUA_Achr10G19850_001	Helix-loop-helix domain||Basic helix-loop-helix (bHLH) transcription factors BEE-like, plant		TCONS_00085355	XLOC_043596	GSMUA_Achr2G17720_001	--		TCONS_00197687	XLOC_094396	GSMUA_Achr5G27990_001	Helix-loop-helix domain		TCONS_00269228	XLOC_135092	GSMUA_Achr8G07260_001	Pentatricopeptide repeat		TCONS_00021371	XLOC_002454	GSMUA_Achr1G10580_001	--		TCONS_00037379	XLOC_025316	GSMUA_Achr10G21120_001	Alpha crystallin/Hsp20 domain||Small heat shock protein HSP20||HSP20-like chaperone
TCONS_00041219	XLOC_018368	GSMUA_Achr10G19660_001	--		TCONS_00085355	XLOC_043596	GSMUA_Achr2G17780_001	Vacuolar protein sorting-associated protein 62		TCONS_00197687	XLOC_094396	GSMUA_Achr5G27850_001	AP2/ERF transcription factor ERF/PTI6||AP2/ERF domain||DNA-binding, integrase-type		TCONS_00269228	XLOC_135092	GSMUA_Achr8G07420_001	Serine/threonine- / dual-specificity protein kinase, catalytic domain||Protein kinase, ATP binding site||Protein kinase, catalytic domain||Serine/threonine-protein kinase, active site||Concanavalin A-like lectin/glucanase, subgroup||Protein kinase-like domain		TCONS_00021371	XLOC_002454	GSMUA_Achr1G10660_001	--		TCONS_00037379	XLOC_025316	GSMUA_Achr10G21030_001	Carboxypeptidase, regulatory domain||Peptidase M14, carboxypeptidase A||Carboxypeptidase-like, regulatory domain
TCONS_00041219	XLOC_018368	GSMUA_Achr10G19780_001	Domain of unknown function DUF4378		TCONS_00085355	XLOC_043596	GSMUA_Achr2G17540_001	Protein kinase, catalytic domain||NAF domain||Serine/threonine-protein kinase, active site||NAF/FISL domain||Protein kinase-like domain||Serine/threonine- / dual-specificity protein kinase, catalytic domain||Protein kinase, ATP binding site		TCONS_00197687	XLOC_094396	GSMUA_Achr5G28010_001	Protein of unknown function DUF2985||Wound-induced protein, Wun1		TCONS_00269228	XLOC_135092	GSMUA_Achr8G07390_001	--		TCONS_00260183	XLOC_122069	GSMUA_Achr7G13950_001	Transferase||Chloramphenicol acetyltransferase-like domain		TCONS_00037379	XLOC_025316	GSMUA_Achr10G20890_001	Riboflavin synthase-like beta-barrel||Ferredoxin reductase-type FAD-binding domain||Oxidoreductase, FAD-binding domain||Flavoprotein pyridine nucleotide cytochrome reductase||NADH:cytochrome b5 reductase (CBR)||Oxidoreductase FAD/NAD(P)-binding
TCONS_00041219	XLOC_018368	GSMUA_Achr10G19790_001	Protein of unknown function DUF1639		TCONS_00085355	XLOC_043596	GSMUA_Achr2G17730_001	Calcium-binding EF-hand||Serine/threonine- / dual-specificity protein kinase, catalytic domain||EF-Hand 1, calcium-binding site||Serine/threonine-protein kinase, active site||Protein kinase, catalytic domain||EF-hand-like domain||Protein kinase-like domain		TCONS_00197687	XLOC_094396	GSMUA_Achr5G27760_001	Zinc finger, RING/FYVE/PHD-type||Zinc finger, RING-type		TCONS_00269228	XLOC_135092	GSMUA_Achr8G07320_001	5'-3' exoribonuclease||Zinc finger, CCHC-type||5'-3' exoribonuclease 2||Putative 5-3 exonuclease		TCONS_00260183	XLOC_122069	GSMUA_Achr7G14160_001	60S acidic ribosomal protein P0||Ribosomal protein L10/acidic P0		TCONS_00037379	XLOC_025316	GSMUA_Achr10G21100_001	ssDNA-binding transcriptional regulator||Plant transcription factor
TCONS_00041219	XLOC_018368	GSMUA_Achr10G19670_001	--		TCONS_00085355	XLOC_043596	GSMUA_Achr2G17580_001	DNA-binding WRKY||Zn-cluster domain		TCONS_00197687	XLOC_094396	GSMUA_Achr5G27830_001	Uncharacterised protein family Ycf54		TCONS_00269228	XLOC_135092	GSMUA_Achr8G07350_001	Endonuclease TnsA, N-terminal/resolvase Hjc/tRNA endonuclease, C-terminal||tRNA-splicing endonuclease||tRNA intron endonuclease, N-terminal||tRNA intron endonuclease, catalytic domain-like		TCONS_00260183	XLOC_122069	GSMUA_Achr7G14190_001	--		TCONS_00037379	XLOC_025316	GSMUA_Achr10G20940_001	Terpenoid synthase
TCONS_00041219	XLOC_018368	GSMUA_Achr10G19650_001	Transcriptional factor DELLA, N-terminal||Transcription factor GRAS||Transcriptional factor DELLA		TCONS_00085355	XLOC_043596	GSMUA_Achr2G17530_001	NAD-dependent epimerase/dehydratase||NAD(P)-binding domain		TCONS_00197687	XLOC_094396	GSMUA_Achr5G27940_001	Zinc finger, CW-type		TCONS_00269228	XLOC_135092	GSMUA_Achr8G07270_001	--		TCONS_00260183	XLOC_122069	GSMUA_Achr7G14040_001	Lipase, GDSL||Esterase, SGNH hydrolase-type		TCONS_00037379	XLOC_025316	GSMUA_Achr10G21190_001	Type I phosphodiesterase/nucleotide pyrophosphatase/phosphate transferase||Alkaline-phosphatase-like, core domain||Ectonucleotide pyrophosphatase/phosphodiesterase family||Alkaline phosphatase-like, alpha/beta/alpha
TCONS_00041219	XLOC_018368	GSMUA_Achr10G19570_001	Pleckstrin homology-like domain||Pleckstrin homology domain||Oxysterol-binding protein		TCONS_00085355	XLOC_043596	GSMUA_Achr2G17750_001	Tetratricopeptide-like helical||Tetratricopeptide repeat||Tetratricopeptide repeat-containing domain		TCONS_00197687	XLOC_094396	GSMUA_Achr5G27870_001	Thioredoxin domain||Thioredoxin, conserved site||Thioredoxin-like fold||Thioredoxin		TCONS_00269228	XLOC_135092	GSMUA_Achr8G07250_001	NADH:ubiquinone oxidoreductase, 17.2kDa subunit		TCONS_00260183	XLOC_122069	GSMUA_Achr7G14120_001	Proteinase inhibitor I9		TCONS_00037379	XLOC_025316	GSMUA_Achr10G20870_001	Alpha/Beta hydrolase fold||Phospholipase/carboxylesterase/thioesterase
TCONS_00041219	XLOC_018368	GSMUA_Achr10G19770_001	Fatty acid hydroxylase		TCONS_00085355	XLOC_043596	GSMUA_Achr2G17670_001	Histone-fold||Histone core||Histone H2B		TCONS_00197687	XLOC_094396	GSMUA_Achr5G27750_001	Myb domain||Homeodomain-like||SANT/Myb domain		TCONS_00269228	XLOC_135092	GSMUA_Achr8G07360_001	Histone core||Histone-fold||Histone H2A		TCONS_00260183	XLOC_122069	GSMUA_Achr7G14230_001	--		TCONS_00037379	XLOC_025316	GSMUA_Achr10G20920_001	Terpenoid synthase
TCONS_00041219	XLOC_018368	GSMUA_Achr10G19730_001	Translation protein SH3-like||Ribosomal protein L24/L26, conserved site||KOW||Ribosomal protein L26/L24P, eukaryotic/archaeal||Translation protein SH3-like, subgroup		TCONS_00085355	XLOC_043596	GSMUA_Achr2G17590_001	Plus-3||Zinc finger, CCHC-type		TCONS_00197687	XLOC_094396	GSMUA_Achr5G27840_001	--		TCONS_00269228	XLOC_135092	GSMUA_Achr8G07240_001	--		TCONS_00260183	XLOC_122069	GSMUA_Achr7G14070_001	PMR5 N-terminal domain||PC-Esterase||Protein trichome birefringence-like 36-43||Trichome birefringence-like family		TCONS_00037379	XLOC_025316	GSMUA_Achr10G21050_001	Short-chain dehydrogenase/reductase SDR||Glucose/ribitol dehydrogenase||NAD(P)-binding domain
TCONS_00041219	XLOC_018368	GSMUA_Achr10G19750_001	Serine/threonine- / dual-specificity protein kinase, catalytic domain||Protein kinase, catalytic domain||Serine/threonine-protein kinase, active site||Concanavalin A-like lectin/glucanase, subgroup||Protein kinase-like domain		TCONS_00270897	XLOC_137504	GSMUA_Achr8G17550_001	Domain of unknown function DUF659||Ribonuclease H-like domain		TCONS_00197687	XLOC_094396	GSMUA_Achr5G27930_001	B3 DNA binding domain||DNA-binding pseudobarrel domain		TCONS_00269228	XLOC_135092	GSMUA_Achr8G07310_001	Lipid-binding START||START-like domain||Homeodomain||Homeodomain-like		TCONS_00260183	XLOC_122069	GSMUA_Achr7G14240_001	--		TCONS_00037379	XLOC_025316	GSMUA_Achr10G21140_001	--
TCONS_00041219	XLOC_018368	GSMUA_Achr10G19600_001	--		TCONS_00270897	XLOC_137504	GSMUA_Achr8G17570_001	--		TCONS_00197687	XLOC_094396	GSMUA_Achr5G27810_001	Multicopper oxidase, type 1||Multicopper oxidase, type 3||Cupredoxin||Multicopper oxidase, type 2		TCONS_00341817	XLOC_170818	GSMUA_AchrUn_randomG19070_001	Protein of unknown function DUF761, plant		TCONS_00260183	XLOC_122069	GSMUA_Achr7G13980_001	Transcription factor TCP subgroup||Transcription factor, TCP		TCONS_00037379	XLOC_025316	GSMUA_Achr10G21170_001	Tetraspanin||Tetraspanin/Peripherin
TCONS_00041219	XLOC_018368	GSMUA_Achr10G19610_001	--		TCONS_00270897	XLOC_137504	GSMUA_Achr8G17600_001	Sterile alpha motif domain||Sterile alpha motif/pointed domain||Sterile alpha motif, type 1		TCONS_00341817	XLOC_170818	GSMUA_AchrUn_randomG19070_001	Protein of unknown function DUF761, plant		TCONS_00161863	XLOC_069215	GSMUA_Achr4G14860_001	Pyridine nucleotide-disulphide oxidoreductase, class-II||Flavin monooxygenase-like		TCONS_00260183	XLOC_122069	GSMUA_Achr7G14170_001	Nucleotide-sugar transporter		TCONS_00037379	XLOC_025316	GSMUA_Achr10G21200_001	--
TCONS_00041219	XLOC_018368	GSMUA_Achr10G19590_001	Phosphatidylinositol-4-phosphate 5-kinase, C-terminal||Phosphatidylinositol-4-phosphate 5-kinase, core, subgroup||Phosphatidylinositol-4-phosphate 5-kinase||Phosphatidylinositol-4-phosphate 5-kinase, N-terminal domain||MORN motif||Phosphatidylinositol-4-phosphate 5-kinase, core		TCONS_00270897	XLOC_137504	GSMUA_Achr8G17560_001	--		TCONS_00025333	XLOC_008522	GSMUA_Achr1G06970_001	AMP-binding, conserved site||AMP-dependent synthetase/ligase		TCONS_00161863	XLOC_069215	GSMUA_Achr4G15030_001	--		TCONS_00260183	XLOC_122069	GSMUA_Achr7G13990_001	NUDIX hydrolase domain||NUDIX hydrolase domain-like		TCONS_00037379	XLOC_025316	GSMUA_Achr10G20950_001	--
TCONS_00041219	XLOC_018368	GSMUA_Achr10G19620_001	Protein of unknown function DUF3049		TCONS_00270897	XLOC_137504	GSMUA_Achr8G17580_001	Pentatricopeptide repeat		TCONS_00025333	XLOC_008522	GSMUA_Achr1G07030_001	--		TCONS_00161863	XLOC_069215	GSMUA_Achr4G14900_001	Carbonic anhydrase, prokaryotic-like, conserved site||Carbonic anhydrase		TCONS_00260183	XLOC_122069	GSMUA_Achr7G14090_001	Isopropylmalate dehydrogenase-like domain||Isocitrate/isopropylmalate dehydrogenase, conserved site||Isocitrate dehydrogenase NADP-dependent		TCONS_00037379	XLOC_025316	GSMUA_Achr10G21000_001	--
TCONS_00041219	XLOC_018368	GSMUA_Achr10G19810_001	--		TCONS_00270897	XLOC_137504	GSMUA_Achr8G17530_001	Tetratricopeptide-like helical||F-box domain, cyclin-like||Zinc finger, MYND-type		TCONS_00025333	XLOC_008522	GSMUA_Achr1G07050_001	--		TCONS_00161863	XLOC_069215	GSMUA_Achr4G14980_001	HAD-like domain||NLI interacting factor||Dullard phosphatase domain, eukaryotic		TCONS_00260183	XLOC_122069	GSMUA_Achr7G14110_001	Conserved hypothetical protein CHP01589, plant		TCONS_00037379	XLOC_025316	GSMUA_Achr10G21160_001	Protein kinase, catalytic domain||Serine/threonine-protein kinase, active site||Protein kinase-like domain||Serine-threonine/tyrosine-protein kinase catalytic domain||Serine/threonine- / dual-specificity protein kinase, catalytic domain||Protein kinase, ATP binding site
TCONS_00041219	XLOC_018368	GSMUA_Achr10G19740_001	Phox/Bem1p		TCONS_00270897	XLOC_137504	GSMUA_Achr8G17540_001	HECT		TCONS_00025333	XLOC_008522	GSMUA_Achr1G07220_001	Myb domain, plants||Myb domain||SANT/Myb domain||Homeodomain-like		TCONS_00161863	XLOC_069215	GSMUA_Achr4G14850_001	--		TCONS_00260183	XLOC_122069	GSMUA_Achr7G14100_001	Vesicle transport protein, SFT2-like||Vesicle transport protein, Got1/SFT2-like		TCONS_00037379	XLOC_025316	GSMUA_Achr10G20880_001	Phospholipase/carboxylesterase/thioesterase||Alpha/Beta hydrolase fold
TCONS_00059257	XLOC_030918	GSMUA_Achr11G14570_001	Basic-leucine zipper domain||DOG1 domain		TCONS_00270897	XLOC_137504	GSMUA_Achr8G17590_001	Pentatricopeptide repeat		TCONS_00025333	XLOC_008522	GSMUA_Achr1G07040_001	P-loop containing nucleoside triphosphate hydrolase		TCONS_00161863	XLOC_069215	GSMUA_Achr4G14970_001	--		TCONS_00260183	XLOC_122069	GSMUA_Achr7G14210_001	Protein kinase, catalytic domain||Protein kinase-like domain||Ubiquitin-conjugating enzyme/RWD-like||Leucine-rich repeat-containing N-terminal, type 2||Protein kinase, ATP binding site		TCONS_00037379	XLOC_025316	GSMUA_Achr10G21070_001	Small GTP-binding protein domain||GTP-binding protein LepA, C-terminal||Elongation factor 4||Elongation factor G/III/V||Translation elongation factor EFTu/EF1A, domain 2||Translation elongation/initiation factor/Ribosomal, beta-barrel||Protein synthesis factor, GTP-binding||P-loop containing nucleoside triphosphate hydrolase||Translation elongation factor EFG/EF2, C-terminal
TCONS_00059257	XLOC_030918	GSMUA_Achr11G14530_001	2Fe-2S ferredoxin-type domain||Beta-grasp domain||2Fe-2S ferredoxin, iron-sulphur binding site||Ferredoxin [2Fe-2S], plant		TCONS_00341817	XLOC_170818	GSMUA_AchrUn_randomG19070_001	Protein of unknown function DUF761, plant		TCONS_00025333	XLOC_008522	GSMUA_Achr1G07150_001	--		TCONS_00161863	XLOC_069215	GSMUA_Achr4G14930_001	Homeodomain-like||SANT/Myb domain||SANT domain		TCONS_00260183	XLOC_122069	GSMUA_Achr7G14080_001	Glycosyl transferase, family 31		TCONS_00037379	XLOC_025316	GSMUA_Achr10G21180_001	RNA helicase, DEAD-box type, Q motif||P-loop containing nucleoside triphosphate hydrolase||RNA helicase, ATP-dependent, DEAD-box, conserved site||Helicase, superfamily 1/2, ATP-binding domain||DNA/RNA helicase, DEAD/DEAH box type, N-terminal||Helicase, C-terminal
TCONS_00059257	XLOC_030918	GSMUA_Achr11G14540_001	Ribosomal protein L1, 2-layer alpha/beta-sandwich||Ribosomal protein L1, superfamily||Ribosomal protein L1/ribosomal biogenesis protein||Ribosomal protein L1, 3-layer alpha/beta-sandwich		TCONS_00240038	XLOC_119758	GSMUA_Achr7G04510_001	Multi antimicrobial extrusion protein		TCONS_00025333	XLOC_008522	GSMUA_Achr1G07210_001	Mitochondrial carrier domain||Mitochondrial substrate/solute carrier		TCONS_00161863	XLOC_069215	GSMUA_Achr4G14940_001	UBA-like||Protein of unknown function DUF1296		TCONS_00260183	XLOC_122069	GSMUA_Achr7G14180_001	--		TCONS_00037379	XLOC_025316	GSMUA_Achr10G20840_001	NPH3 domain
TCONS_00059257	XLOC_030918	GSMUA_Achr11G14490_001	SIT4 phosphatase-associated protein family		TCONS_00240038	XLOC_119758	GSMUA_Achr7G04540_001	ATPase, AAA-type, core||CDC48, domain 2||P-loop containing nucleoside triphosphate hydrolase||ATPase, AAA-type, conserved site||Aspartate decarboxylase-like fold||AAA+ ATPase domain||CDC48, N-terminal subdomain||CDC48 domain 2-like		TCONS_00025333	XLOC_008522	GSMUA_Achr1G07160_001	Histone H4, conserved site||Histone H4||Histone-fold||Histone core		TCONS_00161863	XLOC_069215	GSMUA_Achr4G14950_001	Cleavage stimulation factor subunit 2, hinge domain||Transcription termination and cleavage factor C-terminal domain		TCONS_00260183	XLOC_122069	GSMUA_Achr7G14050_001	PMR5 N-terminal domain||PC-Esterase||Protein trichome birefringence-like 36-43||Trichome birefringence-like family		TCONS_00037379	XLOC_025316	GSMUA_Achr10G21040_001	--
TCONS_00059257	XLOC_030918	GSMUA_Achr11G14480_001	SIT4 phosphatase-associated protein family||Armadillo-like helical||Armadillo-type fold		TCONS_00240038	XLOC_119758	GSMUA_Achr7G04520_001	P-loop containing nucleoside triphosphate hydrolase		TCONS_00025333	XLOC_008522	GSMUA_Achr1G07020_001	Signal transduction response regulator, receiver domain||CheY-like superfamily		TCONS_00161863	XLOC_069215	GSMUA_Achr4G14870_001	EF-hand-like domain		TCONS_00260183	XLOC_122069	GSMUA_Achr7G13960_001	Protein of unknown function DUF538		TCONS_00149315	XLOC_068107	GSMUA_Achr4G10240_001	Zinc finger, RING-CH-type||Zinc finger, RING/FYVE/PHD-type||Protein of unknown function DUF3675
TCONS_00059257	XLOC_030918	GSMUA_Achr11G14550_001	Ribosomal protein L1, superfamily||Ribosomal protein L1, 3-layer alpha/beta-sandwich||Ribosomal protein L1/ribosomal biogenesis protein		TCONS_00240038	XLOC_119758	GSMUA_Achr7G04330_001	Choline transporter-like		TCONS_00025333	XLOC_008522	GSMUA_Achr1G07130_001	Serine/threonine- / dual-specificity protein kinase, catalytic domain||Protein kinase, ATP binding site||Protein kinase, catalytic domain||Serine/threonine-protein kinase, active site||Protein kinase-like domain		TCONS_00161863	XLOC_069215	GSMUA_Achr4G15050_001	Protein of unknown function DUF1421		TCONS_00260183	XLOC_122069	GSMUA_Achr7G14030_001	Lipase, GDSL||Esterase, SGNH hydrolase-type		TCONS_00149315	XLOC_068107	GSMUA_Achr4G10140_001	--
TCONS_00059257	XLOC_030918	GSMUA_Achr11G14580_001	Inosine/uridine-preferring nucleoside hydrolase||Inosine/uridine-preferring nucleoside hydrolase domain		TCONS_00240038	XLOC_119758	GSMUA_Achr7G04240_001	Gibberellin regulated protein		TCONS_00025333	XLOC_008522	GSMUA_Achr1G06980_001	--		TCONS_00161863	XLOC_069215	GSMUA_Achr4G15040_001	Concanavalin A-like lectin/glucanase, subgroup||Serine/threonine-protein kinase, active site||Bulb-type lectin domain||Epidermal growth factor-like domain||Protein kinase, catalytic domain||Protein kinase, ATP binding site||Serine/threonine- / dual-specificity protein kinase, catalytic domain||Protein kinase-like domain||PAN-2 domain||Apple-like||S-locus glycoprotein		TCONS_00260183	XLOC_122069	GSMUA_Achr7G14060_001	PC-Esterase||Protein trichome birefringence-like 36-43||Trichome birefringence-like family||PMR5 N-terminal domain		TCONS_00149315	XLOC_068107	GSMUA_Achr4G10230_001	Aquaporin-like||Major intrinsic protein
TCONS_00059257	XLOC_030918	GSMUA_Achr11G14510_001	50S ribosomal protein L30e-like||Ribosomal protein L7Ae/L30e/S12e/Gadd45||Ribosomal protein S12e		TCONS_00240038	XLOC_119758	GSMUA_Achr7G04310_001	--		TCONS_00025333	XLOC_008522	GSMUA_Achr1G07190_001	--		TCONS_00161863	XLOC_069215	GSMUA_Achr4G15060_001	--		TCONS_00260183	XLOC_122069	GSMUA_Achr7G13970_001	EF-Hand 1, calcium-binding site||EF-hand-like domain||Calcium-binding EF-hand||Sodium/calcium exchanger membrane region		TCONS_00149315	XLOC_068107	GSMUA_Achr4G10110_001	Cytochrome P450||Cytochrome P450, E-class, group I
TCONS_00059257	XLOC_030918	GSMUA_Achr11G14500_001	--		TCONS_00240038	XLOC_119758	GSMUA_Achr7G04430_001	HAD-superfamily hydrolase, subfamily IA, variant 1||HAD-like domain		TCONS_00025333	XLOC_008522	GSMUA_Achr1G06950_001	Pentatricopeptide repeat||Tetratricopeptide-like helical		TCONS_00161863	XLOC_069215	GSMUA_Achr4G14880_001	Protein of unknown function DUF506, plant		TCONS_00260183	XLOC_122069	GSMUA_Achr7G14220_001	BTB/POZ		TCONS_00149315	XLOC_068107	GSMUA_Achr4G10220_001	Starch synthase, catalytic domain||Glycosyl transferase, family 1||Glycogen/starch synthases, ADP-glucose type
TCONS_00059257	XLOC_030918	GSMUA_Achr11G14560_001	--		TCONS_00240038	XLOC_119758	GSMUA_Achr7G04530_001	Winged helix-turn-helix transcription repressor DNA-binding||Transcription factor TFIIE, alpha subunit||TFIIEalpha/SarR/Rpc3 HTH domain||Transcription factor TFE/TFIIEalpha HTH domain||Zinc finger, RING/FYVE/PHD-type		TCONS_00025333	XLOC_008522	GSMUA_Achr1G07010_001	Pentatricopeptide repeat		TCONS_00161863	XLOC_069215	GSMUA_Achr4G15020_001	--		TCONS_00260183	XLOC_122069	GSMUA_Achr7G14020_001	Lipase, GDSL||Esterase, SGNH hydrolase-type		TCONS_00149315	XLOC_068107	GSMUA_Achr4G10080_001	Protein-tyrosine/Dual-specificity phosphatase||Protein-tyrosine phosphatase-like||Dual specificity phosphatase||Dual specificity phosphatase, catalytic domain
TCONS_00059257	XLOC_030918	GSMUA_Achr11G14520_001	--		TCONS_00240038	XLOC_119758	GSMUA_Achr7G04410_001	Remorin, N-terminal||Remorin, C-terminal		TCONS_00025333	XLOC_008522	GSMUA_Achr1G07240_001	--		TCONS_00161863	XLOC_069215	GSMUA_Achr4G14890_001	Steadiness box||Ubiquitin E2 variant, N-terminal||Ubiquitin-conjugating enzyme/RWD-like		TCONS_00260183	XLOC_122069	GSMUA_Achr7G14200_001	AP2/ERF domain||DNA-binding, integrase-type||AP2/ERF transcription factor ERF/PTI6		TCONS_00149315	XLOC_068107	GSMUA_Achr4G10180_001	--
TCONS_00334890	XLOC_171123	GSMUA_AchrUn_randomG20040_001	--		TCONS_00240038	XLOC_119758	GSMUA_Achr7G04390_001	--		TCONS_00025333	XLOC_008522	GSMUA_Achr1G06940_001	--		TCONS_00161863	XLOC_069215	GSMUA_Achr4G15010_001	--		TCONS_00260183	XLOC_122069	GSMUA_Achr7G14130_001	--		TCONS_00149315	XLOC_068107	GSMUA_Achr4G10210_001	RNA recognition motif domain||Nucleotide-binding, alpha-beta plait
TCONS_00086712	XLOC_045535	GSMUA_Achr2G02880_001	SCAMP		TCONS_00240038	XLOC_119758	GSMUA_Achr7G04360_001	dTDP-4-dehydrorhamnose reductase||RmlD-like substrate binding domain||NAD(P)-binding domain		TCONS_00025333	XLOC_008522	GSMUA_Achr1G07060_001	DNA/RNA helicase, DEAD/DEAH box type, N-terminal||RNA helicase, DEAD-box type, Q motif||P-loop containing nucleoside triphosphate hydrolase		TCONS_00161863	XLOC_069215	GSMUA_Achr4G15070_001	NUDIX hydrolase domain||NUDIX hydrolase domain-like		TCONS_00260183	XLOC_122069	GSMUA_Achr7G13940_001	Cationic amino acid transporter, C-terminal||Amino acid/polyamine transporter I		TCONS_00149315	XLOC_068107	GSMUA_Achr4G10010_001	--
TCONS_00086712	XLOC_045535	GSMUA_Achr2G02930_001	--		TCONS_00240038	XLOC_119758	GSMUA_Achr7G04580_001	Pectate lyase/Amb allergen||Pectin lyase fold/virulence factor||Pectin lyase fold||AmbAllergen		TCONS_00025333	XLOC_008522	GSMUA_Achr1G07100_001	--		TCONS_00161863	XLOC_069215	GSMUA_Achr4G14990_001	DNA-binding WRKY||PWRKY transcription factor, group IIc		TCONS_00260183	XLOC_122069	GSMUA_Achr7G14000_001	Transferase||Chloramphenicol acetyltransferase-like domain		TCONS_00149315	XLOC_068107	GSMUA_Achr4G10290_001	--
TCONS_00086712	XLOC_045535	GSMUA_Achr2G03020_001	Haem peroxidase, plant/fungal/bacterial||Peroxidase, active site||Haem peroxidase||Peroxidases heam-ligand binding site||Plant peroxidase		TCONS_00240038	XLOC_119758	GSMUA_Achr7G04500_001	S-adenosyl-L-methionine-dependent methyltransferase-like||Fibrillarin, conserved site||Fibrillarin		TCONS_00025333	XLOC_008522	GSMUA_Achr1G06960_001	tRNA delta(2)-isopentenylpyrophosphate transferase		TCONS_00161863	XLOC_069215	GSMUA_Achr4G14920_001	SANT/Myb domain||Homeodomain-like||Myb-like domain		TCONS_00260183	XLOC_122069	GSMUA_Achr7G14150_001	Protein of unknown function DUF3133		TCONS_00149315	XLOC_068107	GSMUA_Achr4G10300_001	--
TCONS_00086712	XLOC_045535	GSMUA_Achr2G03010_001	NPH3 domain		TCONS_00240038	XLOC_119758	GSMUA_Achr7G04400_001	--		TCONS_00025333	XLOC_008522	GSMUA_Achr1G07120_001	Domain of unknown function DUF1785||Ribonuclease H-like domain||Stem cell self-renewal protein Piwi||Argonaute/Dicer protein, PAZ		TCONS_00161863	XLOC_069215	GSMUA_Achr4G15000_001	High mobility group, superfamily||High mobility group protein HMGB, plant		TCONS_00260183	XLOC_122069	GSMUA_Achr7G14010_001	--		TCONS_00149315	XLOC_068107	GSMUA_Achr4G10150_001	Basic-leucine zipper domain
TCONS_00086712	XLOC_045535	GSMUA_Achr2G02920_001	Organic solute transporter Ost-alpha		TCONS_00240038	XLOC_119758	GSMUA_Achr7G04320_001	Smr protein/MutS2 C-terminal||DNA mismatch repair protein MutS, core||DNA mismatch repair protein MutS, type 2||DNA mismatch repair protein MutS, C-terminal||P-loop containing nucleoside triphosphate hydrolase		TCONS_00025333	XLOC_008522	GSMUA_Achr1G07200_001	--		TCONS_00161863	XLOC_069215	GSMUA_Achr4G14960_001	X8		TCONS_00260183	XLOC_122069	GSMUA_Achr7G14140_001	DNA-binding WRKY		TCONS_00149315	XLOC_068107	GSMUA_Achr4G10070_001	Dual specificity phosphatase, catalytic domain||Dual specificity phosphatase||Protein-tyrosine phosphatase-like
TCONS_00086712	XLOC_045535	GSMUA_Achr2G02890_001	BTB/POZ fold||NPH3 domain		TCONS_00240038	XLOC_119758	GSMUA_Achr7G04450_001	U box domain||Protein kinase, catalytic domain||Serine/threonine-protein kinase, active site||Concanavalin A-like lectin/glucanase, subgroup||Serine/threonine- / dual-specificity protein kinase, catalytic domain||Protein kinase, ATP binding site||Zinc finger, RING/FYVE/PHD-type||Protein kinase-like domain||Rossmann-like alpha/beta/alpha sandwich fold		TCONS_00025333	XLOC_008522	GSMUA_Achr1G07230_001	--		TCONS_00161863	XLOC_069215	GSMUA_Achr4G14910_001	ZF-HD homeobox protein, Cys/His-rich dimerisation domain||Homeodomain, ZF-HD class||Homeodomain-like		TCONS_00233202	XLOC_110426	GSMUA_Achr6G29810_001	Ubiquitin-conjugating enzyme, active site||Ubiquitin-conjugating enzyme/RWD-like||Ubiquitin-conjugating enzyme, E2		TCONS_00149315	XLOC_068107	GSMUA_Achr4G10310_001	No apical meristem (NAM) protein
TCONS_00086712	XLOC_045535	GSMUA_Achr2G02900_001	Developmental regulator, ULTRAPETALA||SAND domain||SAND domain-like		TCONS_00240038	XLOC_119758	GSMUA_Achr7G04270_001	PIN domain-like||Protein of unknown function DUF652		TCONS_00025333	XLOC_008522	GSMUA_Achr1G06990_001	AMP-dependent synthetase/ligase||AMP-binding, conserved site		TCONS_00101332	XLOC_045544	GSMUA_Achr2G02990_001	Uncharacterised protein family Cys-rich		TCONS_00233202	XLOC_110426	GSMUA_Achr6G29670_001	Beta tubulin, autoregulation binding site||Tubulin, conserved site||Tubulin/FtsZ, GTPase domain||Tubulin||Alpha tubulin		TCONS_00149315	XLOC_068107	GSMUA_Achr4G10250_001	Small GTPase superfamily, ARF type||P-loop containing nucleoside triphosphate hydrolase||Small GTPase superfamily, SAR1-type||Small GTPase superfamily, Rab type||Small GTP-binding protein domain||Small GTPase superfamily, ARF/SAR type
TCONS_00086712	XLOC_045535	GSMUA_Achr2G02990_001	Uncharacterised protein family Cys-rich		TCONS_00240038	XLOC_119758	GSMUA_Achr7G04470_001	Protein of unknown function DUF966||Uncharacterised conserved protein UCP031043		TCONS_00025333	XLOC_008522	GSMUA_Achr1G07180_001	Peptidyl-prolyl cis-trans isomerase, FKBP-type||Peptidyl-prolyl cis-trans isomerase, FKBP-type, domain		TCONS_00101332	XLOC_045544	GSMUA_Achr2G03060_001	Peptidase M24, methionine aminopeptidase||Peptidase M24, structural domain||Peptidase M24A, methionine aminopeptidase, subfamily 1		TCONS_00233202	XLOC_110426	GSMUA_Achr6G29830_001	P-loop containing nucleoside triphosphate hydrolase||Root hair defective 3 GTP-binding||GB1/RHD3-type guanine nucleotide-binding (G) domain		TCONS_00149315	XLOC_068107	GSMUA_Achr4G10330_001	Protein of unknown function DUF936, plant
TCONS_00086712	XLOC_045535	GSMUA_Achr2G02940_001	Domain of unknown function DUF4408||Protein of unknown function DUF761, plant		TCONS_00240038	XLOC_119758	GSMUA_Achr7G04370_001	Proliferating cell nuclear antigen, PCNA||Proliferating cell nuclear antigen, PCNA, C-terminal		TCONS_00025333	XLOC_008522	GSMUA_Achr1G07110_001	C2H2 zinc finger protein, plant||Zinc finger, C2H2-like||Zinc finger, C2H2||Zinc finger C2H2-type/integrase DNA-binding domain		TCONS_00101332	XLOC_045544	GSMUA_Achr2G03070_001	Transcription factor, SBP-box		TCONS_00233202	XLOC_110426	GSMUA_Achr6G29910_001	Peptidase M50		TCONS_00149315	XLOC_068107	GSMUA_Achr4G10270_001	Exostosin-like
TCONS_00086712	XLOC_045535	GSMUA_Achr2G02950_001	Phospholipid/glycerol acyltransferase		TCONS_00240038	XLOC_119758	GSMUA_Achr7G04480_001	Phosphatidylinositol-4-phosphate 5-kinase, core, subgroup||Phosphatidylinositol-4-phosphate 5-kinase, C-terminal||Phosphatidylinositol-4-phosphate 5-kinase, core||MORN motif||Phosphatidylinositol-4-phosphate 5-kinase, N-terminal domain||Phosphatidylinositol-4-phosphate 5-kinase		TCONS_00025333	XLOC_008522	GSMUA_Achr1G07170_001	--		TCONS_00101332	XLOC_045544	GSMUA_Achr2G03000_001	Concanavalin A-like lectin/glucanase, subgroup||Protein kinase-like domain||Bulb-type lectin domain||Protein kinase, ATP binding site||S-locus glycoprotein		TCONS_00233202	XLOC_110426	GSMUA_Achr6G29680_001	--		TCONS_00149315	XLOC_068107	GSMUA_Achr4G10320_001	Phosphoglycerate mutase, 2,3-bisphosphoglycerate-independent||Alkaline phosphatase-like, alpha/beta/alpha||Tubby C-terminal-like domain||Alkaline-phosphatase-like, core domain||LURP1-like domain||Metalloenzyme||BPG-independent PGAM, N-terminal
TCONS_00086712	XLOC_045535	GSMUA_Achr2G02870_001	--		TCONS_00240038	XLOC_119758	GSMUA_Achr7G04380_001	Proliferating cell nuclear antigen, PCNA, N-terminal||Proliferating cell nuclear antigen, PCNA, C-terminal||Proliferating cell nuclear antigen, PCNA		TCONS_00025333	XLOC_008522	GSMUA_Achr1G07090_001	--		TCONS_00101332	XLOC_045544	GSMUA_Achr2G02960_001	Armadillo-like helical||Armadillo||ATPase, V1 complex, subunit H||Armadillo-type fold		TCONS_00233202	XLOC_110426	GSMUA_Achr6G29900_001	Tetratricopeptide-like helical||Pentatricopeptide repeat		TCONS_00149315	XLOC_068107	GSMUA_Achr4G10060_001	Heat shock transcription factor, plant||Heat shock factor (HSF)-type, DNA-binding||Heat shock transcription factor family||Winged helix-turn-helix transcription repressor DNA-binding
TCONS_00086712	XLOC_045535	GSMUA_Achr2G02980_001	--		TCONS_00240038	XLOC_119758	GSMUA_Achr7G04300_001	Bystin		TCONS_00025333	XLOC_008522	GSMUA_Achr1G07250_001	Domain of unknown function DUF23||Nucleotide-diphospho-sugar transferases		TCONS_00101332	XLOC_045544	GSMUA_Achr2G02880_001	SCAMP		TCONS_00233202	XLOC_110426	GSMUA_Achr6G29850_001	Homocysteine S-methyltransferase||Betaine-homocysteine S-methyltransferase, BHMT		TCONS_00149315	XLOC_068107	GSMUA_Achr4G09990_001	Kelch repeat type 1||Galactose oxidase, beta-propeller
TCONS_00086712	XLOC_045535	GSMUA_Achr2G02850_001	Protein kinase-like domain||EGF-like calcium-binding||EGF-like calcium-binding, conserved site||Wall-associated receptor kinase galacturonan-binding domain||Serine-threonine/tyrosine-protein kinase catalytic domain||EGF-type aspartate/asparagine hydroxylation site||Concanavalin A-like lectin/glucanase, subgroup||Serine/threonine-protein kinase, active site||Protein kinase, catalytic domain||Prote…		TCONS_00240038	XLOC_119758	GSMUA_Achr7G04440_001	--		TCONS_00025333	XLOC_008522	GSMUA_Achr1G07080_001	Cell morphogenesis central region||Cell morphogenesis protein C-terminal||Armadillo-type fold		TCONS_00101332	XLOC_045544	GSMUA_Achr2G02910_001	--		TCONS_00233202	XLOC_110426	GSMUA_Achr6G29720_001	Concanavalin A-like lectin/glucanase, subgroup||Galectin, carbohydrate recognition domain||Glycosyl transferase, family 31		TCONS_00149315	XLOC_068107	GSMUA_Achr4G10280_001	--
TCONS_00086712	XLOC_045535	GSMUA_Achr2G03040_001	Senescence regulator		TCONS_00240038	XLOC_119758	GSMUA_Achr7G04590_001	AAA+ ATPase domain||ATPase, AAA-type, conserved site||Peptidase M41||P-loop containing nucleoside triphosphate hydrolase||ATPase, AAA-type, core||Peptidase, FtsH		TCONS_00025333	XLOC_008522	GSMUA_Achr1G07140_001	Ubiquitin-associated/translation elongation factor EF1B, N-terminal||Ubiquitin-associated/translation elongation factor EF1B, N-terminal, eukaryote||KA1 domain/Ssp2 C-terminal domain		TCONS_00101332	XLOC_045544	GSMUA_Achr2G03100_001	Ctr copper transporter		TCONS_00233202	XLOC_110426	GSMUA_Achr6G29740_001	--		TCONS_00149315	XLOC_068107	GSMUA_Achr4G10000_001	Heparan sulphate 6-sulfotransferase/Protein-tyrosine sulfotransferase||Sulfotransferase||P-loop containing nucleoside triphosphate hydrolase
TCONS_00086712	XLOC_045535	GSMUA_Achr2G02910_001	--		TCONS_00240038	XLOC_119758	GSMUA_Achr7G04420_001	--		TCONS_00025333	XLOC_008522	GSMUA_Achr1G07070_001	Armadillo-type fold||Cell morphogenesis protein N-terminal||Cell morphogenesis central region||Armadillo-like helical		TCONS_00101332	XLOC_045544	GSMUA_Achr2G03050_001	Uncharacterised protein family UPF0497, trans-membrane plant subgroup||Uncharacterised protein family UPF0497, trans-membrane plant		TCONS_00233202	XLOC_110426	GSMUA_Achr6G29750_001	Regulator of chromosome condensation/beta-lactamase-inhibitor protein II||Regulator of chromosome condensation, RCC1		TCONS_00149315	XLOC_068107	GSMUA_Achr4G10130_001	--
TCONS_00086712	XLOC_045535	GSMUA_Achr2G03050_001	Uncharacterised protein family UPF0497, trans-membrane plant subgroup||Uncharacterised protein family UPF0497, trans-membrane plant		TCONS_00240038	XLOC_119758	GSMUA_Achr7G04550_001	Dolichol kinase		TCONS_00025333	XLOC_008522	GSMUA_Achr1G07000_001	Uracil-DNA glycosylase-like||Uracil-DNA glycosylase, active site||Uracil-DNA glycosylase		TCONS_00101332	XLOC_045544	GSMUA_Achr2G03040_001	Senescence regulator		TCONS_00233202	XLOC_110426	GSMUA_Achr6G29770_001	Peptidase aspartic||Peptidase A1		TCONS_00149315	XLOC_068107	GSMUA_Achr4G10200_001	NAD(P)-binding domain||NAD-dependent epimerase/dehydratase
TCONS_00086712	XLOC_045535	GSMUA_Achr2G02860_001	Terpene synthase-like||Terpenoid cyclases/protein prenyltransferase alpha-alpha toroid		TCONS_00240038	XLOC_119758	GSMUA_Achr7G04460_001	Protein of unknown function DUF597		TCONS_00101332	XLOC_045544	GSMUA_Achr2G03080_001	NAD(P)-binding domain||Short-chain dehydrogenase/reductase, conserved site||Short-chain dehydrogenase/reductase SDR||Glucose/ribitol dehydrogenase		TCONS_00101332	XLOC_045544	GSMUA_Achr2G02970_001	SANT/Myb domain||Homeodomain-like||Myb domain		TCONS_00233202	XLOC_110426	GSMUA_Achr6G29800_001	P-loop containing nucleoside triphosphate hydrolase||NB-ARC||Leucine-rich repeat		TCONS_00149315	XLOC_068107	GSMUA_Achr4G10020_001	--
TCONS_00086712	XLOC_045535	GSMUA_Achr2G03000_001	Concanavalin A-like lectin/glucanase, subgroup||Protein kinase-like domain||Bulb-type lectin domain||Protein kinase, ATP binding site||S-locus glycoprotein		TCONS_00240038	XLOC_119758	GSMUA_Achr7G04250_001	--		TCONS_00101332	XLOC_045544	GSMUA_Achr2G02960_001	Armadillo-like helical||Armadillo||ATPase, V1 complex, subunit H||Armadillo-type fold		TCONS_00101332	XLOC_045544	GSMUA_Achr2G03010_001	NPH3 domain		TCONS_00233202	XLOC_110426	GSMUA_Achr6G29820_001	Mannose-binding lectin		TCONS_00149315	XLOC_068107	GSMUA_Achr4G10190_001	Glucose/ribitol dehydrogenase||NAD(P)-binding domain
TCONS_00086712	XLOC_045535	GSMUA_Achr2G03030_001	Plant peroxidase||Peroxidases heam-ligand binding site||Haem peroxidase||Haem peroxidase, plant/fungal/bacterial		TCONS_00240038	XLOC_119758	GSMUA_Achr7G04280_001	Light-dependent protochlorophyllide reductase||Short-chain dehydrogenase/reductase SDR||Glucose/ribitol dehydrogenase||NAD(P)-binding domain		TCONS_00101332	XLOC_045544	GSMUA_Achr2G02990_001	Uncharacterised protein family Cys-rich		TCONS_00101332	XLOC_045544	GSMUA_Achr2G03030_001	Plant peroxidase||Peroxidases heam-ligand binding site||Haem peroxidase||Haem peroxidase, plant/fungal/bacterial		TCONS_00233202	XLOC_110426	GSMUA_Achr6G29920_001	RmlC-like jelly roll fold||Cysteamine dioxygenase||RmlC-like cupin domain		TCONS_00149315	XLOC_068107	GSMUA_Achr4G10030_001	Mpv17/PMP22
TCONS_00086712	XLOC_045535	GSMUA_Achr2G02970_001	SANT/Myb domain||Homeodomain-like||Myb domain		TCONS_00240038	XLOC_119758	GSMUA_Achr7G04350_001	DNA repair protein (XPGC)/yeast Rad||PIN domain-like||5'-3' exonuclease, C-terminal domain||Chromo domain-like||XPG N-terminal||XPG/RAD2 endonuclease||Helix-hairpin-helix motif, class 2		TCONS_00101332	XLOC_045544	GSMUA_Achr2G02890_001	BTB/POZ fold||NPH3 domain		TCONS_00101332	XLOC_045544	GSMUA_Achr2G02950_001	Phospholipid/glycerol acyltransferase		TCONS_00233202	XLOC_110426	GSMUA_Achr6G29790_001	--		TCONS_00149315	XLOC_068107	GSMUA_Achr4G10090_001	Cyclin, C-terminal||Cyclin, N-terminal||Cyclin-like
TCONS_00086712	XLOC_045535	GSMUA_Achr2G02960_001	Armadillo-like helical||Armadillo||ATPase, V1 complex, subunit H||Armadillo-type fold		TCONS_00240038	XLOC_119758	GSMUA_Achr7G04290_001	Sugar/inositol transporter||Major facilitator superfamily domain||Sugar transporter, conserved site||General substrate transporter		TCONS_00101332	XLOC_045544	GSMUA_Achr2G02920_001	Organic solute transporter Ost-alpha		TCONS_00101332	XLOC_045544	GSMUA_Achr2G03080_001	NAD(P)-binding domain||Short-chain dehydrogenase/reductase, conserved site||Short-chain dehydrogenase/reductase SDR||Glucose/ribitol dehydrogenase		TCONS_00233202	XLOC_110426	GSMUA_Achr6G29860_001	--		TCONS_00149315	XLOC_068107	GSMUA_Achr4G10160_001	--
TCONS_00060983	XLOC_033256	GSMUA_Achr11G25030_001	Nucleotide-binding, alpha-beta plait||RNA recognition motif domain||Zinc finger, CCCH-type		TCONS_00240038	XLOC_119758	GSMUA_Achr7G04340_001	C2 calcium-dependent membrane targeting		TCONS_00101332	XLOC_045544	GSMUA_Achr2G02930_001	--		TCONS_00101332	XLOC_045544	GSMUA_Achr2G03120_001	Cytochrome c domain		TCONS_00233202	XLOC_110426	GSMUA_Achr6G29760_001	Glutamine amidotransferase type 1||Class I glutamine amidotransferase-like		TCONS_00149315	XLOC_068107	GSMUA_Achr4G10100_001	Pyruvate carboxyltransferase||Hydroxymethylglutaryl-CoA lyase, active site||Aldolase-type TIM barrel
TCONS_00060983	XLOC_033256	GSMUA_Achr11G24830_001	Protein of unknown function DUF4228		TCONS_00240038	XLOC_119758	GSMUA_Achr7G04260_001	Domain of unknown function DUF2404		TCONS_00101332	XLOC_045544	GSMUA_Achr2G02950_001	Phospholipid/glycerol acyltransferase		TCONS_00101332	XLOC_045544	GSMUA_Achr2G03090_001	Thioredoxin-like fold||Glutathione S-transferase, N-terminal||Glutathione S-transferase, C-terminal-like		TCONS_00233202	XLOC_110426	GSMUA_Achr6G29710_001	Endonuclease/exonuclease/phosphatase		TCONS_00149315	XLOC_068107	GSMUA_Achr4G10120_001	Domain of unknown function DUF250
TCONS_00060983	XLOC_033256	GSMUA_Achr11G24840_001	Protein of unknown function DUF2985||Wound-induced protein, Wun1||Uncharacterised protein family Cys-rich		TCONS_00240038	XLOC_119758	GSMUA_Achr7G04570_001	--		TCONS_00101332	XLOC_045544	GSMUA_Achr2G03050_001	Uncharacterised protein family UPF0497, trans-membrane plant subgroup||Uncharacterised protein family UPF0497, trans-membrane plant		TCONS_00101332	XLOC_045544	GSMUA_Achr2G03110_001	Nucleotide-diphospho-sugar transferases||Glycosyltransferase, DXD sugar-binding motif||Alpha 1,4-glycosyltransferase domain		TCONS_00233202	XLOC_110426	GSMUA_Achr6G29700_001	P-loop containing nucleoside triphosphate hydrolase||Helicase, C-terminal||Helicase, superfamily 1/2, ATP-binding domain||DNA/RNA helicase, DEAD/DEAH box type, N-terminal		TCONS_00149315	XLOC_068107	GSMUA_Achr4G10040_001	Proteasome, alpha-subunit, N-terminal domain||Proteasome A-type subunit||Nucleophile aminohydrolases, N-terminal||Proteasome, subunit alpha/beta
TCONS_00060983	XLOC_033256	GSMUA_Achr11G24740_001	Protein of unknown function DUF3474||Fatty acid desaturase, type 1		TCONS_00240038	XLOC_119758	GSMUA_Achr7G04560_001	Cystathionine beta-synthase, core		TCONS_00101332	XLOC_045544	GSMUA_Achr2G03030_001	Plant peroxidase||Peroxidases heam-ligand binding site||Haem peroxidase||Haem peroxidase, plant/fungal/bacterial		TCONS_00101332	XLOC_045544	GSMUA_Achr2G02930_001	--		TCONS_00233202	XLOC_110426	GSMUA_Achr6G29890_001	Beta2-adaptin/TBP, C-terminal domain||TATA-box binding protein		TCONS_00149315	XLOC_068107	GSMUA_Achr4G10170_001	Glycerol-3-phosphate dehydrogenase, NAD-dependent, N-terminal||Glycerol-3-phosphate dehydrogenase, NAD-dependent||Dehydrogenase, multihelical||NAD(P)-binding domain||6-phosphogluconate dehydrogenase, C-terminal-like||Glycerol-3-phosphate dehydrogenase, NAD-dependent, C-terminal
TCONS_00060983	XLOC_033256	GSMUA_Achr11G24750_001	Pyridoxal phosphate-dependent transferase, major region, subdomain 2||Pyridoxal phosphate-dependent transferase, major region, subdomain 1||Aminotransferase class-III||Transaminase, Acetylornithine/Succinylornithine family||Pyridoxal phosphate-dependent transferase, major domain		TCONS_00240038	XLOC_119758	GSMUA_Achr7G04490_001	K Homology domain, type 1||K Homology domain		TCONS_00101332	XLOC_045544	GSMUA_Achr2G03120_001	Cytochrome c domain		TCONS_00101332	XLOC_045544	GSMUA_Achr2G02980_001	--		TCONS_00233202	XLOC_110426	GSMUA_Achr6G29690_001	X8||Glycoside hydrolase, catalytic domain||Glycoside hydrolase, family 17||Glycoside hydrolase, superfamily		TCONS_00149315	XLOC_068107	GSMUA_Achr4G10050_001	Peptidase C14, caspase catalytic||Caspase-like domain
TCONS_00060983	XLOC_033256	GSMUA_Achr11G24780_001	DHS-like NAD/FAD-binding domain||Thiamin diphosphate-binding fold||Thiamine pyrophosphate enzyme, central domain||Thiamine pyrophosphate enzyme, N-terminal TPP-binding domain||Thiamine pyrophosphate enzyme, C-terminal TPP-binding		TCONS_00170967	XLOC_083090	GSMUA_Achr5G08080_001	ATPase, P-type, ATPase-associated domain||ATPase, P-type phosphorylation site||ATPase, P-type, K/Mg/Cd/Cu/Zn/Na/Ca/Na/H-transporter||ATPase, P-type, calcium-transporting, PMCA-type||HAD-like domain||ATPase, P-type cation-transporter, C-terminal||Calcium-transporting ATPase, N-terminal autoinhibitory domain||ATPase, P-type, transmembrane domain||ATPase, P-type cation-transporter, N-terminal		TCONS_00101332	XLOC_045544	GSMUA_Achr2G03060_001	Peptidase M24, methionine aminopeptidase||Peptidase M24, structural domain||Peptidase M24A, methionine aminopeptidase, subfamily 1		TCONS_00101332	XLOC_045544	GSMUA_Achr2G03020_001	Haem peroxidase, plant/fungal/bacterial||Peroxidase, active site||Haem peroxidase||Peroxidases heam-ligand binding site||Plant peroxidase		TCONS_00233202	XLOC_110426	GSMUA_Achr6G29880_001	GNAT domain||Acyl-CoA N-acyltransferase		TCONS_00149315	XLOC_068107	GSMUA_Achr4G10340_001	Late embryogenesis abundant protein, LEA-14
TCONS_00060983	XLOC_033256	GSMUA_Achr11G25080_001	--		TCONS_00170967	XLOC_083090	GSMUA_Achr5G08110_001	Putative esterase||S-formylglutathione hydrolase||Alpha/Beta hydrolase fold		TCONS_00101332	XLOC_045544	GSMUA_Achr2G03010_001	NPH3 domain		TCONS_00101332	XLOC_045544	GSMUA_Achr2G02890_001	BTB/POZ fold||NPH3 domain		TCONS_00233202	XLOC_110426	GSMUA_Achr6G29730_001	Lateral organ boundaries, LOB		TCONS_00149315	XLOC_068107	GSMUA_Achr4G10260_001	F-box domain, cyclin-like
TCONS_00060983	XLOC_033256	GSMUA_Achr11G25060_001	Ricin B lectin domain		TCONS_00170967	XLOC_083090	GSMUA_Achr5G08160_001	Ankyrin repeat||Domain of unknown function DUF3420||Ankyrin repeat-containing domain		TCONS_00101332	XLOC_045544	GSMUA_Achr2G02880_001	SCAMP		TCONS_00101332	XLOC_045544	GSMUA_Achr2G02900_001	Developmental regulator, ULTRAPETALA||SAND domain||SAND domain-like		TCONS_00233202	XLOC_110426	GSMUA_Achr6G29780_001	Armadillo-like helical||Armadillo-type fold||Protein phosphatase 2A, regulatory B subunit, B56		TCONS_00137253	XLOC_066105	GSMUA_Achr4G01620_001	--
TCONS_00060983	XLOC_033256	GSMUA_Achr11G24930_001	--		TCONS_00170967	XLOC_083090	GSMUA_Achr5G08260_001	--		TCONS_00101332	XLOC_045544	GSMUA_Achr2G02970_001	SANT/Myb domain||Homeodomain-like||Myb domain		TCONS_00101332	XLOC_045544	GSMUA_Achr2G02920_001	Organic solute transporter Ost-alpha		TCONS_00233202	XLOC_110426	GSMUA_Achr6G29840_001	Root hair defective 3 GTP-binding		TCONS_00137253	XLOC_066105	GSMUA_Achr4G01610_001	--
TCONS_00060983	XLOC_033256	GSMUA_Achr11G24760_001	PC-Esterase||Trichome birefringence-like family||Protein trichome birefringence-like 28/30/ESKIMO 1||PMR5 N-terminal domain		TCONS_00170967	XLOC_083090	GSMUA_Achr5G08270_001	--		TCONS_00101332	XLOC_045544	GSMUA_Achr2G03100_001	Ctr copper transporter		TCONS_00101332	XLOC_045544	GSMUA_Achr2G02940_001	Domain of unknown function DUF4408||Protein of unknown function DUF761, plant		TCONS_00233202	XLOC_110426	GSMUA_Achr6G29870_001	RmlC-like cupin domain||RmlC-like jelly roll fold||Cupin 1||Vicilin, N-terminal		TCONS_00137253	XLOC_066105	GSMUA_Achr4G01520_001	Leucine-rich repeat, typical subtype||Leucine-rich repeat
TCONS_00060983	XLOC_033256	GSMUA_Achr11G24970_001	Cytochrome P450, E-class, group I||Cytochrome P450		TCONS_00170967	XLOC_083090	GSMUA_Achr5G08130_001	Glycosyl hydrolase, family 13, all-beta||Glycosyl hydrolase, family 13, catalytic domain||Glycoside hydrolase, family 13||Glycoside hydrolase, catalytic domain||Glycosyl hydrolase, family 13, subfamily, catalytic domain||Glycoside hydrolase, superfamily||Alpha amylase||Alpha-amylase, C-terminal beta-sheet||Alpha-amylase, plant		TCONS_00101332	XLOC_045544	GSMUA_Achr2G03090_001	Thioredoxin-like fold||Glutathione S-transferase, N-terminal||Glutathione S-transferase, C-terminal-like		TCONS_00127540	XLOC_051168	GSMUA_Achr3G04350_001	Domain of unknown function DUF1692		TCONS_00233202	XLOC_110426	GSMUA_Achr6G29660_001	Domain of unknown function DUF239||Domain of unknown function DUF4409		TCONS_00137253	XLOC_066105	GSMUA_Achr4G01640_001	Fibronectin, type III||Immunoglobulin-like fold
TCONS_00060983	XLOC_033256	GSMUA_Achr11G24870_001	LURP1-like domain||Tubby C-terminal-like domain		TCONS_00170967	XLOC_083090	GSMUA_Achr5G08050_001	Protein BONZAI||C2 calcium-dependent membrane targeting||Copine||von Willebrand factor, type A		TCONS_00101332	XLOC_045544	GSMUA_Achr2G02910_001	--		TCONS_00127540	XLOC_051168	GSMUA_Achr3G04370_001	WD40-repeat-containing domain||WD40 repeat, conserved site||G-protein beta WD-40 repeat||WD40 repeat||WD40/YVTN repeat-like-containing domain		TCONS_00197687	XLOC_094396	GSMUA_Achr5G27980_001	--		TCONS_00137253	XLOC_066105	GSMUA_Achr4G01660_001	--
TCONS_00060983	XLOC_033256	GSMUA_Achr11G24850_001	P-loop containing nucleoside triphosphate hydrolase||Ran GTPase||Small GTP-binding protein domain||Small GTPase superfamily, Rab type||Small GTPase superfamily||Small GTPase superfamily, Ras type||Small GTPase superfamily, Rho type		TCONS_00170967	XLOC_083090	GSMUA_Achr5G08190_001	--		TCONS_00101332	XLOC_045544	GSMUA_Achr2G02980_001	--		TCONS_00127540	XLOC_051168	GSMUA_Achr3G04420_001	CRAL-TRIO domain||CRAL/TRIO, N-terminal domain		TCONS_00197687	XLOC_094396	GSMUA_Achr5G27790_001	O-fucosyltransferase, plant||GDP-fucose protein O-fucosyltransferase		TCONS_00137253	XLOC_066105	GSMUA_Achr4G01540_001	--
TCONS_00060983	XLOC_033256	GSMUA_Achr11G24950_001	--		TCONS_00170967	XLOC_083090	GSMUA_Achr5G08150_001	Gelsolin||Villin-2/3/4/5, plant||ADF-H/Gelsolin-like domain||Gelsolin domain||Rhodanese-like domain		TCONS_00101332	XLOC_045544	GSMUA_Achr2G02940_001	Domain of unknown function DUF4408||Protein of unknown function DUF761, plant		TCONS_00127540	XLOC_051168	GSMUA_Achr3G04450_001	Transcription factor, MADS-box||Transcription factor, K-box		TCONS_00197687	XLOC_094396	GSMUA_Achr5G27820_001	Cation/H(+) exchanger, plant||Cation/H+ exchanger		TCONS_00137253	XLOC_066105	GSMUA_Achr4G01750_001	Protein of unknown function DUF247, plant
TCONS_00060983	XLOC_033256	GSMUA_Achr11G24990_001	--		TCONS_00170967	XLOC_083090	GSMUA_Achr5G08250_001	Zinc finger, RING/FYVE/PHD-type||Zinc finger, RING-type||Zinc finger, RING-type, conserved site		TCONS_00101332	XLOC_045544	GSMUA_Achr2G03040_001	Senescence regulator		TCONS_00127540	XLOC_051168	GSMUA_Achr3G04270_001	Domain of unknown function DUF250		TCONS_00197687	XLOC_094396	GSMUA_Achr5G28030_001	Protein of unknown function DUF4228		TCONS_00137253	XLOC_066105	GSMUA_Achr4G01590_001	Protein phosphatase 2C||Protein phosphatase 2C-like
TCONS_00060983	XLOC_033256	GSMUA_Achr11G24880_001	--		TCONS_00170967	XLOC_083090	GSMUA_Achr5G08170_001	--		TCONS_00101332	XLOC_045544	GSMUA_Achr2G03110_001	Nucleotide-diphospho-sugar transferases||Glycosyltransferase, DXD sugar-binding motif||Alpha 1,4-glycosyltransferase domain		TCONS_00127540	XLOC_051168	GSMUA_Achr3G04380_001	Glycoside hydrolase family 3 C-terminal domain||Glycoside hydrolase family 3||Glycoside hydrolase, family 3, N-terminal||Glycoside hydrolase, superfamily		TCONS_00197687	XLOC_094396	GSMUA_Achr5G27840_001	--		TCONS_00137253	XLOC_066105	GSMUA_Achr4G01600_001	DNA-binding WRKY
TCONS_00060983	XLOC_033256	GSMUA_Achr11G24770_001	Adenosine/AMP deaminase active site||AMP deaminase||Adenosine/AMP deaminase domain		TCONS_00170967	XLOC_083090	GSMUA_Achr5G08230_001	Signal transduction response regulator, receiver domain||CheY-like superfamily		TCONS_00101332	XLOC_045544	GSMUA_Achr2G03000_001	Concanavalin A-like lectin/glucanase, subgroup||Protein kinase-like domain||Bulb-type lectin domain||Protein kinase, ATP binding site||S-locus glycoprotein		TCONS_00127540	XLOC_051168	GSMUA_Achr3G04490_001	Leucine-rich repeat, cysteine-containing subtype		TCONS_00197687	XLOC_094396	GSMUA_Achr5G27810_001	Multicopper oxidase, type 1||Multicopper oxidase, type 3||Cupredoxin||Multicopper oxidase, type 2		TCONS_00137253	XLOC_066105	GSMUA_Achr4G01720_001	Small GTPase superfamily, Ras type||Small GTPase superfamily, Rho type||P-loop containing nucleoside triphosphate hydrolase||Ran GTPase||Small GTPase superfamily, Rab type||Small GTP-binding protein domain||Small GTPase superfamily
TCONS_00060983	XLOC_033256	GSMUA_Achr11G24800_001	--		TCONS_00170967	XLOC_083090	GSMUA_Achr5G08220_001	Brevis radix-like domain||Zinc finger, FYVE-type||Regulator of chromosome condensation/beta-lactamase-inhibitor protein II||Pleckstrin homology domain, Mcp5-type||Zinc finger, RING/FYVE/PHD-type||Pleckstrin homology-like domain||Transcription factor BREVIS RADIX, N-terminal domain||Zinc finger, FYVE-related||Regulator of chromosome condensation, RCC1||Zinc finger, FYVE/PHD-type		TCONS_00101332	XLOC_045544	GSMUA_Achr2G02900_001	Developmental regulator, ULTRAPETALA||SAND domain||SAND domain-like		TCONS_00127540	XLOC_051168	GSMUA_Achr3G04480_001	--		TCONS_00197687	XLOC_094396	GSMUA_Achr5G27990_001	Helix-loop-helix domain		TCONS_00137253	XLOC_066105	GSMUA_Achr4G01550_001	Photosystem II PsbP, oxygen evolving complex||Mog1/PsbP, alpha/beta/alpha sandwich
TCONS_00060983	XLOC_033256	GSMUA_Achr11G24730_001	Ankyrin repeat||Zinc finger, CCCH-type||Ankyrin repeat-containing domain		TCONS_00170967	XLOC_083090	GSMUA_Achr5G08240_001	Gelsolin||Villin-2/3/4/5, plant||ADF-H/Gelsolin-like domain||Gelsolin domain		TCONS_00101332	XLOC_045544	GSMUA_Achr2G03070_001	Transcription factor, SBP-box		TCONS_00127540	XLOC_051168	GSMUA_Achr3G04390_001	Glycoside hydrolase family 3||Glycoside hydrolase family 3 C-terminal domain||Glycoside hydrolase, superfamily||Glycoside hydrolase, family 3, N-terminal		TCONS_00197687	XLOC_094396	GSMUA_Achr5G27770_001	Ribosomal protein L24e domain||Ribosomal protein L24e, conserved site||Ribosomal protein L24e-related		TCONS_00137253	XLOC_066105	GSMUA_Achr4G01740_001	Protein of unknown function DUF247, plant
TCONS_00060983	XLOC_033256	GSMUA_Achr11G25000_001	Plant galacturonosyltransferase GAUT		TCONS_00170967	XLOC_083090	GSMUA_Achr5G08200_001	Beta-Casp domain||Beta-lactamase-like||Integrator complex subunit 9		TCONS_00101332	XLOC_045544	GSMUA_Achr2G03020_001	Haem peroxidase, plant/fungal/bacterial||Peroxidase, active site||Haem peroxidase||Peroxidases heam-ligand binding site||Plant peroxidase		TCONS_00127540	XLOC_051168	GSMUA_Achr3G04470_001	Pentatricopeptide repeat		TCONS_00197687	XLOC_094396	GSMUA_Achr5G27760_001	Zinc finger, RING/FYVE/PHD-type||Zinc finger, RING-type		TCONS_00137253	XLOC_066105	GSMUA_Achr4G01570_001	Threonine-tRNA ligase, class IIa||Threonyl/alanyl tRNA synthetase, SAD||Aminoacyl-tRNA synthetase, class II (G/ H/ P/ S), conserved domain||Threonyl/alanyl tRNA synthetase, class II-like, putative editing domain||Anticodon-binding||Aminoacyl-tRNA synthetase, class II
TCONS_00060983	XLOC_033256	GSMUA_Achr11G25040_001	--		TCONS_00170967	XLOC_083090	GSMUA_Achr5G08140_001	--		TCONS_00355039	XLOC_171526	GSMUA_AchrUn_randomG21450_001	--		TCONS_00127540	XLOC_051168	GSMUA_Achr3G04410_001	Glycoside hydrolase family 3||Glycoside hydrolase family 3 C-terminal domain||Glycoside hydrolase, superfamily||Glycoside hydrolase, family 3, N-terminal		TCONS_00197687	XLOC_094396	GSMUA_Achr5G28010_001	Protein of unknown function DUF2985||Wound-induced protein, Wun1		TCONS_00137253	XLOC_066105	GSMUA_Achr4G01630_001	--
TCONS_00060983	XLOC_033256	GSMUA_Achr11G24980_001	Uncharacterised protein family Ycf54		TCONS_00170967	XLOC_083090	GSMUA_Achr5G08180_001	Tetratricopeptide repeat 11 Fission 1 protein||Tetratricopeptide-like helical||Fis1, N-terminal tetratricopeptide repeat||Fis1, C-terminal tetratricopeptide repeat		TCONS_00355039	XLOC_171526	GSMUA_AchrUn_randomG21540_001	--		TCONS_00127540	XLOC_051168	GSMUA_Achr3G04320_001	Major facilitator superfamily domain||Major facilitator superfamily		TCONS_00197687	XLOC_094396	GSMUA_Achr5G27970_001	Protein of unknown function DUF688		TCONS_00137253	XLOC_066105	GSMUA_Achr4G01700_001	Heat shock protein DnaJ, N-terminal
TCONS_00060983	XLOC_033256	GSMUA_Achr11G24960_001	--		TCONS_00170967	XLOC_083090	GSMUA_Achr5G08070_001	Nucleotide-binding, alpha-beta plait||RNA recognition motif domain		TCONS_00355039	XLOC_171526	GSMUA_AchrUn_randomG21500_001	--		TCONS_00127540	XLOC_051168	GSMUA_Achr3G04400_001	Glycoside hydrolase family 3 C-terminal domain||Glycoside hydrolase family 3||Glycoside hydrolase, family 3, N-terminal||Glycoside hydrolase, superfamily		TCONS_00197687	XLOC_094396	GSMUA_Achr5G27930_001	B3 DNA binding domain||DNA-binding pseudobarrel domain		TCONS_00137253	XLOC_066105	GSMUA_Achr4G01580_001	FAS1 domain
TCONS_00060983	XLOC_033256	GSMUA_Achr11G25020_001	Multicopper oxidase, type 2||Cupredoxin||Multicopper oxidase, type 3||Multicopper oxidase, type 1		TCONS_00170967	XLOC_083090	GSMUA_Achr5G08090_001	--		TCONS_00355039	XLOC_171526	GSMUA_AchrUn_randomG21470_001	Pleckstrin homology-like domain		TCONS_00127540	XLOC_051168	GSMUA_Achr3G04340_001	Pentatricopeptide repeat||Tetratricopeptide-like helical		TCONS_00197687	XLOC_094396	GSMUA_Achr5G27910_001	Protein of unknown function DUF3133		TCONS_00137253	XLOC_066105	GSMUA_Achr4G01760_001	Protein of unknown function DUF247, plant
TCONS_00060983	XLOC_033256	GSMUA_Achr11G24900_001	--		TCONS_00170967	XLOC_083090	GSMUA_Achr5G08210_001	NOSIC||Pre-mRNA processing ribonucleoprotein, snoRNA-binding domain||NOP5, N-terminal		TCONS_00355039	XLOC_171526	GSMUA_AchrUn_randomG21440_001	Cupredoxin||Plastocyanin-like		TCONS_00127540	XLOC_051168	GSMUA_Achr3G04310_001	Transcription factor, NFYB/HAP3, conserved site||Histone-fold||Transcription factor CBF/NF-Y/archaeal histone		TCONS_00197687	XLOC_094396	GSMUA_Achr5G27950_001	Multi antimicrobial extrusion protein		TCONS_00137253	XLOC_066105	GSMUA_Achr4G01770_001	--
TCONS_00060983	XLOC_033256	GSMUA_Achr11G24940_001	--		TCONS_00170967	XLOC_083090	GSMUA_Achr5G08060_001	Paraneoplastic encephalomyelitis antigen||Nucleotide-binding, alpha-beta plait||RNA recognition motif domain		TCONS_00355039	XLOC_171526	GSMUA_AchrUn_randomG21490_001	--		TCONS_00127540	XLOC_051168	GSMUA_Achr3G04500_001	Armadillo-type fold||Neurochondrin		TCONS_00197687	XLOC_094396	GSMUA_Achr5G27780_001	Ricin B lectin domain		TCONS_00137253	XLOC_066105	GSMUA_Achr4G01530_001	U box domain||Zinc finger, RING/FYVE/PHD-type||Armadillo-like helical||Armadillo||Armadillo-type fold
TCONS_00060983	XLOC_033256	GSMUA_Achr11G24790_001	Carbohydrate binding module family 20||Fructose-2,6-bisphosphatase||Histidine phosphatase superfamily||Phosphoglycerate/bisphosphoglycerate mutase, active site||6-phosphofructo-2-kinase||P-loop containing nucleoside triphosphate hydrolase||Carbohydrate-binding-like fold||Histidine phosphatase superfamily, clade-1||Immunoglobulin-like fold		TCONS_00170967	XLOC_083090	GSMUA_Achr5G08100_001	Glycoside hydrolase, family 17||Glycoside hydrolase, superfamily||Glycoside hydrolase, catalytic domain		TCONS_00355039	XLOC_171526	GSMUA_AchrUn_randomG21530_001	--		TCONS_00127540	XLOC_051168	GSMUA_Achr3G04430_001	Phosphoglycerate/bisphosphoglycerate mutase, active site||Histidine phosphatase superfamily||Phosphoglycerate mutase 1||Histidine phosphatase superfamily, clade-1		TCONS_00197687	XLOC_094396	GSMUA_Achr5G27880_001	--		TCONS_00137253	XLOC_066105	GSMUA_Achr4G01510_001	--
TCONS_00060983	XLOC_033256	GSMUA_Achr11G24910_001	Tubby C-terminal-like domain||LURP1-like domain		TCONS_00170967	XLOC_083090	GSMUA_Achr5G08120_001	Alpha/Beta hydrolase fold||S-formylglutathione hydrolase||Putative esterase		TCONS_00355039	XLOC_171526	GSMUA_AchrUn_randomG21510_001	--		TCONS_00127540	XLOC_051168	GSMUA_Achr3G04360_001	DNA-binding, integrase-type||AP2/ERF domain		TCONS_00197687	XLOC_094396	GSMUA_Achr5G27850_001	AP2/ERF transcription factor ERF/PTI6||AP2/ERF domain||DNA-binding, integrase-type		TCONS_00137253	XLOC_066105	GSMUA_Achr4G01690_001	Raffinose synthase||Aldolase-type TIM barrel||Glycoside hydrolase, superfamily
TCONS_00060983	XLOC_033256	GSMUA_Achr11G25050_001	GDP-fucose protein O-fucosyltransferase||O-fucosyltransferase, plant		TCONS_00035419	XLOC_022795	GSMUA_Achr10G09570_001	Protein kinase, catalytic domain||Serine/threonine-protein kinase, active site||Concanavalin A-like lectin/glucanase, subgroup||Protein kinase-like domain||Serine/threonine- / dual-specificity protein kinase, catalytic domain||Protein kinase, ATP binding site		TCONS_00355039	XLOC_171526	GSMUA_AchrUn_randomG21460_001	RNA polymerase Rpb2, domain 7||DNA-directed RNA polymerase, subunit 2||DNA-directed RNA polymerase, subunit 2, domain 6		TCONS_00127540	XLOC_051168	GSMUA_Achr3G04330_001	--		TCONS_00197687	XLOC_094396	GSMUA_Achr5G27960_001	--		TCONS_00137253	XLOC_066105	GSMUA_Achr4G01650_001	Uncharacterised protein family UPF0136, Transmembrane
TCONS_00060983	XLOC_033256	GSMUA_Achr11G25010_001	Plant galacturonosyltransferase GAUT||Glycosyl transferase, family 8||Nucleotide-diphospho-sugar transferases		TCONS_00035419	XLOC_022795	GSMUA_Achr10G09420_001	--		TCONS_00355039	XLOC_171526	GSMUA_AchrUn_randomG21480_001	Brevis radix-like domain||Transcription factor BREVIS RADIX, N-terminal domain		TCONS_00127540	XLOC_051168	GSMUA_Achr3G04440_001	Protein of unknown function DUF581		TCONS_00197687	XLOC_094396	GSMUA_Achr5G27860_001	--		TCONS_00137253	XLOC_066105	GSMUA_Achr4G01680_001	--
TCONS_00060983	XLOC_033256	GSMUA_Achr11G24890_001	LURP1-like domain||Tubby C-terminal-like domain		TCONS_00035419	XLOC_022795	GSMUA_Achr10G09270_001	--		TCONS_00355039	XLOC_171526	GSMUA_AchrUn_randomG21520_001	Endonuclease/exonuclease/phosphatase||Inositol polyphosphate-related phosphatase		TCONS_00127540	XLOC_051168	GSMUA_Achr3G04280_001	Indole-3-glycerol phosphate synthase||Ribulose-phosphate binding barrel||Indole-3-glycerol phosphate synthase, conserved site||Aldolase-type TIM barrel		TCONS_00197687	XLOC_094396	GSMUA_Achr5G27890_001	Protein kinase, catalytic domain||Serine/threonine-protein kinase, active site||Protein kinase-like domain||AGC-kinase, C-terminal||Serine/threonine- / dual-specificity protein kinase, catalytic domain||Protein kinase, C-terminal||Protein kinase, ATP binding site		TCONS_00137253	XLOC_066105	GSMUA_Achr4G01730_001	Peptidase S8, subtilisin, Ser-active site||Peptidase S8/S53, subtilisin/kexin/sedolisin||Proteinase inhibitor I9||Protease-associated domain, PA||Peptidase S8, subtilisin-related
TCONS_00060983	XLOC_033256	GSMUA_Achr11G24820_001	DNA-binding, integrase-type||AP2/ERF domain		TCONS_00035419	XLOC_022795	GSMUA_Achr10G09550_001	Target SNARE coiled-coil domain||Syntaxin/epimorphin, conserved site||t-SNARE		TCONS_00136044	XLOC_064163	GSMUA_Achr3G25670_001	--		TCONS_00127540	XLOC_051168	GSMUA_Achr3G04300_001	WD40 repeat||WD40/YVTN repeat-like-containing domain||WD40-repeat-containing domain||Quinonprotein alcohol dehydrogenase-like		TCONS_00197687	XLOC_094396	GSMUA_Achr5G27750_001	Myb domain||Homeodomain-like||SANT/Myb domain		TCONS_00137253	XLOC_066105	GSMUA_Achr4G01560_001	Zinc finger, C2H2||Zinc finger C2H2-type/integrase DNA-binding domain||Zinc finger, C2H2-like||Protein TRANSPARENT TESTA 1 like
TCONS_00060983	XLOC_033256	GSMUA_Achr11G24810_001	Ribosomal protein S7e		TCONS_00035419	XLOC_022795	GSMUA_Achr10G09500_001	Drug/metabolite transporter||MetI-like domain||WAT1-related protein		TCONS_00136044	XLOC_064163	GSMUA_Achr3G25440_001	WD40/YVTN repeat-like-containing domain||WD40 repeat||tRNA (guanine-N(7)-)-methyltransferase non-catalytic subunit, Trm82||WD40 repeat, conserved site||WD40-repeat-containing domain		TCONS_00127540	XLOC_051168	GSMUA_Achr3G04290_001	Armadillo-like helical||Armadillo-type fold		TCONS_00197687	XLOC_094396	GSMUA_Achr5G27800_001	Nucleotide-binding, alpha-beta plait||RNA recognition motif domain||Zinc finger, CCCH-type		TCONS_00137253	XLOC_066105	GSMUA_Achr4G01710_001	--
TCONS_00060983	XLOC_033256	GSMUA_Achr11G24860_001	--		TCONS_00035419	XLOC_022795	GSMUA_Achr10G09400_001	Transcription factor MYC/MYB N-terminal||Helix-loop-helix domain		TCONS_00136044	XLOC_064163	GSMUA_Achr3G25660_001	YABBY protein||High mobility group, superfamily		TCONS_00127540	XLOC_051168	GSMUA_Achr3G04260_001	Zinc finger, B-box||CCT domain		TCONS_00197687	XLOC_094396	GSMUA_Achr5G28000_001	--		TCONS_00137253	XLOC_066105	GSMUA_Achr4G01670_001	Nucleotide-diphospho-sugar transferases||Glycosyl transferase, family 8||Plant galacturonosyltransferase GAUT
TCONS_00060983	XLOC_033256	GSMUA_Achr11G24920_001	K+ potassium transporter		TCONS_00035419	XLOC_022795	GSMUA_Achr10G09450_001	Zinc finger, RING/FYVE/PHD-type||Armadillo-like helical||U box domain||Armadillo-type fold		TCONS_00136044	XLOC_064163	GSMUA_Achr3G25420_001	Transferase||Chloramphenicol acetyltransferase-like domain		TCONS_00127540	XLOC_051168	GSMUA_Achr3G04460_001	Heavy metal-associated domain, HMA		TCONS_00197687	XLOC_094396	GSMUA_Achr5G27940_001	Zinc finger, CW-type		TCONS_00283200	XLOC_133118	GSMUA_Achr8G33040_001	Lipase, GDSL||Esterase, SGNH hydrolase-type
TCONS_00060983	XLOC_033256	GSMUA_Achr11G25070_001	--		TCONS_00035419	XLOC_022795	GSMUA_Achr10G09540_001	Syntaxin 6, N-terminal||t-SNARE		TCONS_00136044	XLOC_064163	GSMUA_Achr3G25480_001	--		TCONS_00136044	XLOC_064163	GSMUA_Achr3G25560_001	Glycoside hydrolase-type carbohydrate-binding||Glycoside hydrolase-type carbohydrate-binding, subgroup		TCONS_00197687	XLOC_094396	GSMUA_Achr5G28020_001	Tetratricopeptide-like helical		TCONS_00283200	XLOC_133118	GSMUA_Achr8G33160_001	Glycoside hydrolase, superfamily||Glycoside hydrolase, family 1, active site||Glycoside hydrolase, family 1||Glycoside hydrolase, catalytic domain
TCONS_00263091	XLOC_126537	GSMUA_Achr8G06020_001	--		TCONS_00035419	XLOC_022795	GSMUA_Achr10G09490_001	--		TCONS_00136044	XLOC_064163	GSMUA_Achr3G25410_001	Zinc finger, C2H2||Zinc finger C2H2-type/integrase DNA-binding domain||Zinc finger, double-stranded RNA binding||Zinc finger, C2H2-like||C2H2 zinc finger protein, plant		TCONS_00136044	XLOC_064163	GSMUA_Achr3G25540_001	Pumilio RNA-binding repeat||Armadillo-like helical||Armadillo-type fold		TCONS_00197687	XLOC_094396	GSMUA_Achr5G27920_001	Transcription elongation factor, TFIIS-related||Transcription elongation factor S-II, central domain||Transcription elongation factor, TFIIS/CRSP70, N-terminal, sub-type||Transcription elongation factor, TFIIS||Zinc finger, TFIIS-type||Transcription elongation factor S-IIM||Transcription factor IIS, N-terminal		TCONS_00283200	XLOC_133118	GSMUA_Achr8G33170_001	Translation protein SH3-like, subgroup||Translation protein SH3-like||Ribosomal protein L24||KOW
TCONS_00263091	XLOC_126537	GSMUA_Achr8G06110_001	Organic solute transporter Ost-alpha		TCONS_00035419	XLOC_022795	GSMUA_Achr10G09440_001	--		TCONS_00136044	XLOC_064163	GSMUA_Achr3G25550_001	Survival motor neuron interacting protein 1||Armadillo-like helical||Armadillo-type fold		TCONS_00136044	XLOC_064163	GSMUA_Achr3G25420_001	Transferase||Chloramphenicol acetyltransferase-like domain		TCONS_00197687	XLOC_094396	GSMUA_Achr5G27870_001	Thioredoxin domain||Thioredoxin, conserved site||Thioredoxin-like fold||Thioredoxin		TCONS_00283200	XLOC_133118	GSMUA_Achr8G33190_001	--
TCONS_00263091	XLOC_126537	GSMUA_Achr8G06290_001	Translation release factor pelota-like||eRF1 domain 3||eRF1 domain 2||eRF1 domain 1/Pelota-like||50S ribosomal protein L30e-like		TCONS_00035419	XLOC_022795	GSMUA_Achr10G09510_001	Protein BYPASS-related||Exo70 exocyst complex subunit||Cullin repeat-like-containing domain		TCONS_00136044	XLOC_064163	GSMUA_Achr3G25540_001	Pumilio RNA-binding repeat||Armadillo-like helical||Armadillo-type fold		TCONS_00136044	XLOC_064163	GSMUA_Achr3G25570_001	Chaperone, tailless complex polypeptide 1||GroEL-like apical domain||GroEL-like equatorial domain||Chaperonin Cpn60/TCP-1||T-complex protein 1, theta subunit||Chaperonin TCP-1, conserved site		TCONS_00197687	XLOC_094396	GSMUA_Achr5G27830_001	Uncharacterised protein family Ycf54		TCONS_00283200	XLOC_133118	GSMUA_Achr8G33200_001	Armadillo-like helical||Importin-beta, N-terminal||CRM1 C-terminal domain||Exportin-1/Importin-beta-like||Armadillo-type fold
TCONS_00263091	XLOC_126537	GSMUA_Achr8G06270_001	NAD(P)-binding domain		TCONS_00035419	XLOC_022795	GSMUA_Achr10G09380_001	Glycosyl transferase, family 1		TCONS_00136044	XLOC_064163	GSMUA_Achr3G25460_001	Probable RNA helicase SDE3||P-loop containing nucleoside triphosphate hydrolase		TCONS_00136044	XLOC_064163	GSMUA_Achr3G25410_001	Zinc finger, C2H2||Zinc finger C2H2-type/integrase DNA-binding domain||Zinc finger, double-stranded RNA binding||Zinc finger, C2H2-like||C2H2 zinc finger protein, plant		TCONS_00197687	XLOC_094396	GSMUA_Achr5G27900_001	--		TCONS_00283200	XLOC_133118	GSMUA_Achr8G33270_001	RNA recognition motif domain, eukaryote||Nucleotide-binding, alpha-beta plait||Splicing factor, SPF45||RNA recognition motif domain||G-patch domain
TCONS_00263091	XLOC_126537	GSMUA_Achr8G06210_001	ATP-grasp fold, succinyl-CoA synthetase-type||Succinyl-CoA synthetase-like||ATP-grasp fold, subdomain 2		TCONS_00035419	XLOC_022795	GSMUA_Achr10G09460_001	Pyridoxal phosphate-dependent transferase, major domain||Pyridoxal-phosphate binding site||Pyridoxal phosphate-dependent decarboxylase||Pyridoxal phosphate-dependent transferase, major region, subdomain 1		TCONS_00136044	XLOC_064163	GSMUA_Achr3G25600_001	DNA methylase, N-6 adenine-specific, eukaryotic||DNA methylase, N-6 adenine-specific, conserved site		TCONS_00136044	XLOC_064163	GSMUA_Achr3G25610_001	UspA||Universal stress protein A||Rossmann-like alpha/beta/alpha sandwich fold		TCONS_00255793	XLOC_115325	GSMUA_Achr7G12460_001	B-cell receptor-associated 31-like		TCONS_00283200	XLOC_133118	GSMUA_Achr8G33150_001	--
TCONS_00263091	XLOC_126537	GSMUA_Achr8G06090_001	Cystathionine beta-synthase, core||Domain of unknown function DUF21		TCONS_00035419	XLOC_022795	GSMUA_Achr10G09580_001	Sec1-like, domain 2||Sec1-like protein		TCONS_00136044	XLOC_064163	GSMUA_Achr3G25500_001	--		TCONS_00136044	XLOC_064163	GSMUA_Achr3G25660_001	YABBY protein||High mobility group, superfamily		TCONS_00255793	XLOC_115325	GSMUA_Achr7G12480_001	NUDIX hydrolase, conserved site||NUDIX hydrolase domain||NUDIX hydrolase domain-like		TCONS_00283200	XLOC_133118	GSMUA_Achr8G33240_001	ABC transporter, transmembrane domain, type 1
TCONS_00263091	XLOC_126537	GSMUA_Achr8G06260_001	NAD-dependent epimerase/dehydratase||NAD(P)-binding domain		TCONS_00035419	XLOC_022795	GSMUA_Achr10G09360_001	Glycosyl transferase, family 1		TCONS_00136044	XLOC_064163	GSMUA_Achr3G25620_001	Tetratricopeptide repeat-containing domain||Tetratricopeptide-like helical||Tetratricopeptide repeat		TCONS_00136044	XLOC_064163	GSMUA_Achr3G25680_001	--		TCONS_00255793	XLOC_115325	GSMUA_Achr7G12520_001	Homeodomain-like||SANT/Myb domain||Myb domain		TCONS_00283200	XLOC_133118	GSMUA_Achr8G33230_001	Cytochrome P450, conserved site||Cytochrome P450, E-class, group I||Cytochrome P450
TCONS_00263091	XLOC_126537	GSMUA_Achr8G06010_001	Oxoglutarate/iron-dependent dioxygenase||Alpha-ketoglutarate-dependent dioxygenase AlkB-like		TCONS_00035419	XLOC_022795	GSMUA_Achr10G09560_001	AP2/ERF domain||DNA-binding, integrase-type		TCONS_00136044	XLOC_064163	GSMUA_Achr3G25590_001	Protein kinase-like domain||Protein kinase, catalytic domain||Serine/threonine-protein kinase, active site||Serine/threonine- / dual-specificity protein kinase, catalytic domain||Protein kinase, ATP binding site		TCONS_00136044	XLOC_064163	GSMUA_Achr3G25440_001	WD40/YVTN repeat-like-containing domain||WD40 repeat||tRNA (guanine-N(7)-)-methyltransferase non-catalytic subunit, Trm82||WD40 repeat, conserved site||WD40-repeat-containing domain		TCONS_00255793	XLOC_115325	GSMUA_Achr7G12420_001	Domain of unknown function DUF125, transmembrane		TCONS_00283200	XLOC_133118	GSMUA_Achr8G33220_001	--
TCONS_00263091	XLOC_126537	GSMUA_Achr8G06070_001	UBA-like||Ubiquitin system component Cue		TCONS_00035419	XLOC_022795	GSMUA_Achr10G09480_001	Histone-fold||Histone core||Histone H3		TCONS_00136044	XLOC_064163	GSMUA_Achr3G25470_001	Protein of unknown function DUF581		TCONS_00136044	XLOC_064163	GSMUA_Achr3G25690_001	BTB/POZ-like||NPH3 domain||Cytochrome P450||BTB/POZ fold		TCONS_00255793	XLOC_115325	GSMUA_Achr7G12270_001	Cysteine-rich transmembrane CYSTM domain		TCONS_00283200	XLOC_133118	GSMUA_Achr8G33080_001	Prephenate dehydratase, conserved site||Prephenate dehydratase||ACT domain
TCONS_00263091	XLOC_126537	GSMUA_Achr8G05980_001	Protein phosphatase 2C-like||Protein phosphatase 2C||Protein phosphatase 2C, manganese/magnesium aspartate binding site		TCONS_00035419	XLOC_022795	GSMUA_Achr10G09530_001	Mak16 protein||Ribosomal L28e/Mak16		TCONS_00136044	XLOC_064163	GSMUA_Achr3G25570_001	Chaperone, tailless complex polypeptide 1||GroEL-like apical domain||GroEL-like equatorial domain||Chaperonin Cpn60/TCP-1||T-complex protein 1, theta subunit||Chaperonin TCP-1, conserved site		TCONS_00136044	XLOC_064163	GSMUA_Achr3G25580_001	Glycoside hydrolase, catalytic domain||X8||Glycoside hydrolase, superfamily||Glycoside hydrolase, family 17		TCONS_00255793	XLOC_115325	GSMUA_Achr7G12430_001	PC-Esterase||PMR5 N-terminal domain		TCONS_00283200	XLOC_133118	GSMUA_Achr8G33110_001	Protein of unknown function wound-induced
TCONS_00263091	XLOC_126537	GSMUA_Achr8G06130_001	Signal transduction histidine kinase, core||GAF domain-like||Phytochrome||PAS domain||Phytochrome, central region||Signal transduction histidine kinase, subgroup 1, dimerisation/phosphoacceptor domain||GAF domain||PAS fold-2||ATPase-like, ATP-binding domain||Phytochrome chromophore binding site||Signal transduction histidine kinase, homodimeric||PAS fold||Phytochrome chromophore attachment domain		TCONS_00035419	XLOC_022795	GSMUA_Achr10G09470_001	Basic-leucine zipper domain		TCONS_00136044	XLOC_064163	GSMUA_Achr3G25400_001	WD40 repeat||WD40-repeat-containing domain||WD40/YVTN repeat-like-containing domain||Armadillo-type fold||BEACH domain||WD40 repeat, conserved site||Concanavalin A-like lectin/glucanase, subgroup||PH-BEACH domain		TCONS_00136044	XLOC_064163	GSMUA_Achr3G25650_001	--		TCONS_00255793	XLOC_115325	GSMUA_Achr7G12510_001	Lipase, GDSL||Esterase, SGNH hydrolase-type		TCONS_00283200	XLOC_133118	GSMUA_Achr8G33100_001	Vesicle-associated membrane protein||Major sperm protein||PapD-like
TCONS_00263091	XLOC_126537	GSMUA_Achr8G06170_001	Cytidine deaminase-like||APOBEC/CMP deaminase, zinc-binding||CMP/dCMP deaminase, zinc-binding		TCONS_00035419	XLOC_022795	GSMUA_Achr10G09340_001	Peptidase A1||Peptidase aspartic		TCONS_00136044	XLOC_064163	GSMUA_Achr3G25680_001	--		TCONS_00136044	XLOC_064163	GSMUA_Achr3G25480_001	--		TCONS_00255793	XLOC_115325	GSMUA_Achr7G12260_001	Protein of unknown function DUF569||Actin cross-linking		TCONS_00283200	XLOC_133118	GSMUA_Achr8G33120_001	Peptidase C19, ubiquitin carboxyl-terminal hydrolase 2||Ubiquitin-associated/translation elongation factor EF1B, N-terminal||Peptidase C19, ubiquitin carboxyl-terminal hydrolase 2, conserved site||Ubiquitin-associated/translation elongation factor EF1B, N-terminal, eukaryote||Zinc finger, UBP-type||Zinc finger, RING/FYVE/PHD-type||Ubiquitin carboxyl-terminal hydrolase-like domain||UBA-like
TCONS_00263091	XLOC_126537	GSMUA_Achr8G06240_001	Lipase, GDSL||Esterase, SGNH hydrolase-type		TCONS_00035419	XLOC_022795	GSMUA_Achr10G09390_001	--		TCONS_00136044	XLOC_064163	GSMUA_Achr3G25450_001	Sulphate anion transporter||STAS domain||Sulfate transporter 3.1/3.2||Sulfate transporter N-terminal domain with GLY motif||Sulphate transporter||Sulphate anion transporter, conserved site		TCONS_00136044	XLOC_064163	GSMUA_Achr3G25490_001	--		TCONS_00255793	XLOC_115325	GSMUA_Achr7G12300_001	--		TCONS_00283200	XLOC_133118	GSMUA_Achr8G33090_001	Clathrin adaptor, mu subunit, C-terminal||Mu homology domain
TCONS_00263091	XLOC_126537	GSMUA_Achr8G06050_001	Like-Sm (LSM) domain||U6 snRNA-associated Sm-like protein LSm2||Ribonucleoprotein LSM domain||Ribonucleoprotein LSM domain, eukaryotic/archaea-type		TCONS_00035419	XLOC_022795	GSMUA_Achr10G09330_001	Peptidase aspartic||Peptidase A1		TCONS_00136044	XLOC_064163	GSMUA_Achr3G25640_001	--		TCONS_00136044	XLOC_064163	GSMUA_Achr3G25630_001	JmjC domain||F-box domain, cyclin-like		TCONS_00255793	XLOC_115325	GSMUA_Achr7G12370_001	Pentatricopeptide repeat		TCONS_00283200	XLOC_133118	GSMUA_Achr8G33210_001	ADF-H/Gelsolin-like domain||Gelsolin domain||von Willebrand factor, type A||Sec23/Sec24, trunk domain||Zinc finger, Sec23/Sec24-type||Sec23/Sec24 beta-sandwich||Sec23/Sec24, helical domain
TCONS_00263091	XLOC_126537	GSMUA_Achr8G05970_001	Peptide methionine sulfoxide reductase||Methionine sulphoxide reductase B||Mss4-like		TCONS_00035419	XLOC_022795	GSMUA_Achr10G09520_001	Sphingomyelin synthase-like domain		TCONS_00136044	XLOC_064163	GSMUA_Achr3G25490_001	--		TCONS_00136044	XLOC_064163	GSMUA_Achr3G25400_001	WD40 repeat||WD40-repeat-containing domain||WD40/YVTN repeat-like-containing domain||Armadillo-type fold||BEACH domain||WD40 repeat, conserved site||Concanavalin A-like lectin/glucanase, subgroup||PH-BEACH domain		TCONS_00255793	XLOC_115325	GSMUA_Achr7G12380_001	K+ potassium transporter		TCONS_00283200	XLOC_133118	GSMUA_Achr8G33260_001	Pathogenic type III effector avirulence factor Avr cleavage site
TCONS_00263091	XLOC_126537	GSMUA_Achr8G06150_001	Transcription factor, MADS-box		TCONS_00035419	XLOC_022795	GSMUA_Achr10G09290_001	tRNA (guanine(37)-N(1))-methyltransferase, eukaryotic||SAM-dependent methyltransferase TRM5/TYW2-type||S-adenosyl-L-methionine-dependent methyltransferase-like		TCONS_00136044	XLOC_064163	GSMUA_Achr3G25530_001	Mitochondrial biogenesis protein AIM24||Tryptophan RNA-binding attenuator protein-like domain		TCONS_00136044	XLOC_064163	GSMUA_Achr3G25620_001	Tetratricopeptide repeat-containing domain||Tetratricopeptide-like helical||Tetratricopeptide repeat		TCONS_00255793	XLOC_115325	GSMUA_Achr7G12350_001	Peptidase S8, subtilisin-related||Peptidase S8, subtilisin, Ser-active site||Peptidase S8/S53, subtilisin/kexin/sedolisin||Proteinase inhibitor I9		TCONS_00283200	XLOC_133118	GSMUA_Achr8G33180_001	Helix-loop-helix domain
TCONS_00263091	XLOC_126537	GSMUA_Achr8G06120_001	Translation elongation/initiation factor/Ribosomal, beta-barrel||Ribosomal protein L3, bacterial/organelle-type||Ribosomal protein L3||Ribosomal protein L3, conserved site		TCONS_00035419	XLOC_022795	GSMUA_Achr10G09310_001	Small heat shock protein HSP20		TCONS_00136044	XLOC_064163	GSMUA_Achr3G25690_001	BTB/POZ-like||NPH3 domain||Cytochrome P450||BTB/POZ fold		TCONS_00136044	XLOC_064163	GSMUA_Achr3G25500_001	--		TCONS_00255793	XLOC_115325	GSMUA_Achr7G12440_001	Zinc finger, NF-X1-type		TCONS_00283200	XLOC_133118	GSMUA_Achr8G33130_001	Protein kinase, catalytic domain||Protein kinase-like domain
TCONS_00263091	XLOC_126537	GSMUA_Achr8G06040_001	P-loop containing nucleoside triphosphate hydrolase||Protein synthesis factor, GTP-binding||Tr-type G domain, conserved site||Translation elongation factor EFTu/EF1A, C-terminal||Small GTP-binding protein domain||Translation elongation/initiation factor/Ribosomal, beta-barrel||Translation elongation factor EFTu/EF1A, bacterial/organelle||Translation elongation factor EFTu/EF1A, domain 2||Translat…		TCONS_00035419	XLOC_022795	GSMUA_Achr10G09430_001	VQ		TCONS_00136044	XLOC_064163	GSMUA_Achr3G25650_001	--		TCONS_00136044	XLOC_064163	GSMUA_Achr3G25640_001	--		TCONS_00255793	XLOC_115325	GSMUA_Achr7G12530_001	CO/COL/TOC1, conserved site||Tify		TCONS_00283200	XLOC_133118	GSMUA_Achr8G33060_001	--
TCONS_00263091	XLOC_126537	GSMUA_Achr8G06160_001	--		TCONS_00035419	XLOC_022795	GSMUA_Achr10G09250_001	Development/cell death domain		TCONS_00136044	XLOC_064163	GSMUA_Achr3G25580_001	Glycoside hydrolase, catalytic domain||X8||Glycoside hydrolase, superfamily||Glycoside hydrolase, family 17		TCONS_00136044	XLOC_064163	GSMUA_Achr3G25550_001	Survival motor neuron interacting protein 1||Armadillo-like helical||Armadillo-type fold		TCONS_00255793	XLOC_115325	GSMUA_Achr7G12330_001	Pyridoxal phosphate-dependent transferase, major region, subdomain 1||Glutamate decarboxylase||Pyridoxal phosphate-dependent decarboxylase||Pyridoxal phosphate-dependent transferase, major domain		TCONS_00283200	XLOC_133118	GSMUA_Achr8G33050_001	WD40/YVTN repeat-like-containing domain||G-protein beta WD-40 repeat||WD40 repeat||TUP1-like enhancer of split||WD repeat HIR1||WD40-repeat-containing domain||WD40 repeat, conserved site
TCONS_00263091	XLOC_126537	GSMUA_Achr8G06250_001	--		TCONS_00035419	XLOC_022795	GSMUA_Achr10G09350_001	Membrane bound O-acyl transferase, MBOAT		TCONS_00136044	XLOC_064163	GSMUA_Achr3G25510_001	--		TCONS_00136044	XLOC_064163	GSMUA_Achr3G25520_001	Seed maturation protein		TCONS_00255793	XLOC_115325	GSMUA_Achr7G12390_001	Aldo/keto reductase subgroup||Aldo/keto reductase, conserved site||NADP-dependent oxidoreductase domain||Aldo/keto reductase		TCONS_00283200	XLOC_133118	GSMUA_Achr8G33070_001	Cytochrome P450
TCONS_00263091	XLOC_126537	GSMUA_Achr8G06230_001	Complex 1 LYR protein		TCONS_00035419	XLOC_022795	GSMUA_Achr10G09320_001	Glycoside hydrolase, family 14, conserved site||Glycoside hydrolase, family 14B, plant||Glycoside hydrolase, superfamily||Glycoside hydrolase, catalytic domain||Glycoside hydrolase, family 14		TCONS_00136044	XLOC_064163	GSMUA_Achr3G25560_001	Glycoside hydrolase-type carbohydrate-binding||Glycoside hydrolase-type carbohydrate-binding, subgroup		TCONS_00136044	XLOC_064163	GSMUA_Achr3G25670_001	--		TCONS_00255793	XLOC_115325	GSMUA_Achr7G12340_001	AAA+ ATPase domain||P-loop containing nucleoside triphosphate hydrolase||DNA polymerase III, clamp loader complex, gamma/delta/delta subunit, C-terminal||ATPase, AAA-type, core||Replication factor C, C-terminal domain		TCONS_00283200	XLOC_133118	GSMUA_Achr8G33140_001	Bulb-type lectin domain||Protein kinase, catalytic domain||PAN-2 domain||Protein kinase-like domain||Serine-threonine/tyrosine-protein kinase catalytic domain||Protein kinase, ATP binding site
TCONS_00263091	XLOC_126537	GSMUA_Achr8G06060_001	--		TCONS_00035419	XLOC_022795	GSMUA_Achr10G09300_001	Tetratricopeptide-like helical||Pentatricopeptide repeat		TCONS_00136044	XLOC_064163	GSMUA_Achr3G25520_001	Seed maturation protein		TCONS_00136044	XLOC_064163	GSMUA_Achr3G25590_001	Protein kinase-like domain||Protein kinase, catalytic domain||Serine/threonine-protein kinase, active site||Serine/threonine- / dual-specificity protein kinase, catalytic domain||Protein kinase, ATP binding site		TCONS_00255793	XLOC_115325	GSMUA_Achr7G12360_001	Protein of unknown function DUF716, TMEM45		TCONS_00283200	XLOC_133118	GSMUA_Achr8G33010_001	Glycosyl transferase, family 29
TCONS_00263091	XLOC_126537	GSMUA_Achr8G06000_001	BSD		TCONS_00035419	XLOC_022795	GSMUA_Achr10G09260_001	DTW		TCONS_00136044	XLOC_064163	GSMUA_Achr3G25610_001	UspA||Universal stress protein A||Rossmann-like alpha/beta/alpha sandwich fold		TCONS_00136044	XLOC_064163	GSMUA_Achr3G25530_001	Mitochondrial biogenesis protein AIM24||Tryptophan RNA-binding attenuator protein-like domain		TCONS_00255793	XLOC_115325	GSMUA_Achr7G12320_001	--		TCONS_00283200	XLOC_133118	GSMUA_Achr8G33020_001	--
TCONS_00263091	XLOC_126537	GSMUA_Achr8G06140_001	PIN domain-like||DNA repair protein (XPGC)/yeast Rad||XPG N-terminal		TCONS_00035419	XLOC_022795	GSMUA_Achr10G09370_001	--		TCONS_00136044	XLOC_064163	GSMUA_Achr3G25630_001	JmjC domain||F-box domain, cyclin-like		TCONS_00136044	XLOC_064163	GSMUA_Achr3G25460_001	Probable RNA helicase SDE3||P-loop containing nucleoside triphosphate hydrolase		TCONS_00255793	XLOC_115325	GSMUA_Achr7G12280_001	Glucose/Sorbosone dehydrogenase||Soluble quinoprotein glucose/sorbosone dehydrogenase||Six-bladed beta-propeller, TolB-like		TCONS_00283200	XLOC_133118	GSMUA_Achr8G33250_001	P-loop containing nucleoside triphosphate hydrolase||AAA+ ATPase domain||ABC transporter-like||ABC transporter, conserved site||ABC transporter, transmembrane domain, type 1
TCONS_00263091	XLOC_126537	GSMUA_Achr8G06180_001	Parallel beta-helix repeat||Pectin lyase fold/virulence factor||Pectin lyase fold||Glycoside hydrolase, family 28		TCONS_00035419	XLOC_022795	GSMUA_Achr10G09280_001	Domain of unknown function DUF1084		TCONS_00136044	XLOC_064163	GSMUA_Achr3G25430_001	Chlorophyllase||Alpha/Beta hydrolase fold		TCONS_00136044	XLOC_064163	GSMUA_Achr3G25600_001	DNA methylase, N-6 adenine-specific, eukaryotic||DNA methylase, N-6 adenine-specific, conserved site		TCONS_00255793	XLOC_115325	GSMUA_Achr7G12400_001	--		TCONS_00283200	XLOC_133118	GSMUA_Achr8G33030_001	HIRA-interacting protein 5||NIF system FeS cluster assembly, NifU, C-terminal||NIF system FeS cluster assembly, NifU-like scaffold, N-terminal
TCONS_00263091	XLOC_126537	GSMUA_Achr8G05990_001	Nucleotide-diphospho-sugar transferases||Glycosyl transferase, family 8		TCONS_00035419	XLOC_022795	GSMUA_Achr10G09410_001	Homeobox KN domain||POX||Homeodomain||Homeodomain-like		TCONS_00105127	XLOC_051207	GSMUA_Achr3G04690_001	C2 calcium-dependent membrane targeting||Actin-binding FH2||Tensin phosphatase, C2 domain||Protein-tyrosine phosphatase-like		TCONS_00136044	XLOC_064163	GSMUA_Achr3G25510_001	--		TCONS_00255793	XLOC_115325	GSMUA_Achr7G12490_001	Lipase, class 3||Alpha/Beta hydrolase fold||Mono-/di-acylglycerol lipase, N-terminal		TCONS_00097219	XLOC_048138	GSMUA_Achr2G14890_001	Pseudouridine synthase I, TruA, N-terminal||Pseudouridine synthase I, TruA, alpha/beta domain||Pseudouridine synthase I, TruA, C-terminal||Pseudouridine synthase I, TruA||Pseudouridine synthase, catalytic domain
TCONS_00263091	XLOC_126537	GSMUA_Achr8G06280_001	--		TCONS_00331071	XLOC_164716	GSMUA_AchrUn_randomG27890_001	--		TCONS_00105127	XLOC_051207	GSMUA_Achr3G04500_001	Armadillo-type fold||Neurochondrin		TCONS_00136044	XLOC_064163	GSMUA_Achr3G25430_001	Chlorophyllase||Alpha/Beta hydrolase fold		TCONS_00255793	XLOC_115325	GSMUA_Achr7G12450_001	Pectinesterase, catalytic||Pectin lyase fold||Pectin lyase fold/virulence factor||Pectinesterase inhibitor		TCONS_00097219	XLOC_048138	GSMUA_Achr2G15120_001	--
TCONS_00263091	XLOC_126537	GSMUA_Achr8G06080_001	--		TCONS_00331071	XLOC_164716	GSMUA_AchrUn_randomG27910_001	Mitochodrial transcription termination factor-related		TCONS_00105127	XLOC_051207	GSMUA_Achr3G04540_001	ATPase, P-type, K/Mg/Cd/Cu/Zn/Na/Ca/Na/H-transporter||HAD-like domain||ATPase, P-type, ATPase-associated domain||ATPase, P-type, cytoplasmic domain N||ATPase, P-type phosphorylation site||ATPase, P-type cation-transporter, N-terminal||ATPase, P-type, transmembrane domain||ATPase, P-type, plasma-membrane proton-efflux		TCONS_00136044	XLOC_064163	GSMUA_Achr3G25450_001	Sulphate anion transporter||STAS domain||Sulfate transporter 3.1/3.2||Sulfate transporter N-terminal domain with GLY motif||Sulphate transporter||Sulphate anion transporter, conserved site		TCONS_00255793	XLOC_115325	GSMUA_Achr7G12310_001	Bifunctional inhibitor/plant lipid transfer protein/seed storage helical domain		TCONS_00097219	XLOC_048138	GSMUA_Achr2G14880_001	--
TCONS_00263091	XLOC_126537	GSMUA_Achr8G06200_001	S-adenosylmethionine synthetase, conserved site||S-adenosylmethionine synthetase superfamily||S-adenosylmethionine synthetase, central domain||S-adenosylmethionine synthetase, N-terminal||S-adenosylmethionine synthetase, C-terminal||S-adenosylmethionine synthetase		TCONS_00331071	XLOC_164716	GSMUA_AchrUn_randomG27900_001	--		TCONS_00105127	XLOC_051207	GSMUA_Achr3G04720_001	--		TCONS_00136044	XLOC_064163	GSMUA_Achr3G25470_001	Protein of unknown function DUF581		TCONS_00255793	XLOC_115325	GSMUA_Achr7G12470_001	Gnk2-homologous domain		TCONS_00097219	XLOC_048138	GSMUA_Achr2G14770_001	Homeodomain-like||SANT/Myb domain||Myb domain
TCONS_00263091	XLOC_126537	GSMUA_Achr8G06100_001	Peptidase C1A, cathepsin B||Cysteine peptidase, histidine active site||Peptidase C1A, papain C-terminal||Peptidase C1A, papain||Peptidase C1A, propeptide		TCONS_00116446	XLOC_052299	GSMUA_Achr3G09220_001	--		TCONS_00105127	XLOC_051207	GSMUA_Achr3G04560_001	Domain of unknown function DUF862, eukaryotic		TCONS_00192814	XLOC_087014	GSMUA_Achr5G25480_001	--		TCONS_00255793	XLOC_115325	GSMUA_Achr7G12500_001	Dynein light chain, type 1/2		TCONS_00097219	XLOC_048138	GSMUA_Achr2G14850_001	Protein kinase, ATP binding site||Serine/threonine- / dual-specificity protein kinase, catalytic domain||Leucine rich repeats (2 copies)||Leucine-rich repeat-containing N-terminal, type 2||Somatic embryogenesis receptor-like kinase||Concanavalin A-like lectin/glucanase, subgroup||Serine/threonine-protein kinase, active site||Protein kinase, catalytic domain||Leucine-rich repeat||Protein kinase-li…
TCONS_00263091	XLOC_126537	GSMUA_Achr8G06220_001	Parallel beta-helix repeat||Glycoside hydrolase, family 28||Pectin lyase fold||Pectin lyase fold/virulence factor		TCONS_00116446	XLOC_052299	GSMUA_Achr3G09170_001	Early nodulin 93 ENOD93 protein		TCONS_00105127	XLOC_051207	GSMUA_Achr3G04700_001	--		TCONS_00192814	XLOC_087014	GSMUA_Achr5G25440_001	--		TCONS_00255793	XLOC_115325	GSMUA_Achr7G12290_001	Tetratricopeptide repeat-containing domain||Tetratricopeptide-like helical||Tetratricopeptide TPR-1||Tetratricopeptide repeat		TCONS_00097219	XLOC_048138	GSMUA_Achr2G15010_001	--
TCONS_00263091	XLOC_126537	GSMUA_Achr8G06190_001	--		TCONS_00116446	XLOC_052299	GSMUA_Achr3G09140_001	S-adenosyl-L-methionine-dependent methyltransferase-like||Putative S-adenosyl-L-methionine-dependent methyltransferase		TCONS_00105127	XLOC_051207	GSMUA_Achr3G04420_001	CRAL-TRIO domain||CRAL/TRIO, N-terminal domain		TCONS_00192814	XLOC_087014	GSMUA_Achr5G25430_001	ABC transporter-like||ABC transporter, transmembrane domain, type 1||ABC transporter, conserved site||P-loop containing nucleoside triphosphate hydrolase||AAA+ ATPase domain		TCONS_00255793	XLOC_115325	GSMUA_Achr7G12410_001	Concanavalin A-like lectin/glucanase, subgroup||Xyloglucan endo-transglycosylase, C-terminal||Xyloglucan endotransglucosylase/hydrolase||Glycoside hydrolase, family 16		TCONS_00097219	XLOC_048138	GSMUA_Achr2G14960_001	Chlorophyll A-B binding protein, plant||Chlorophyll A-B binding protein||Chlorophyll a/b binding protein domain
TCONS_00263091	XLOC_126537	GSMUA_Achr8G06030_001	AWPM-19-like		TCONS_00116446	XLOC_052299	GSMUA_Achr3G09100_001	TMS membrane protein/tumour differentially expressed protein		TCONS_00105127	XLOC_051207	GSMUA_Achr3G04740_001	BTB/POZ domain-containing protein NPY1||BTB/POZ fold||BTB/POZ-like||NPH3 domain		TCONS_00192814	XLOC_087014	GSMUA_Achr5G25510_001	--		TCONS_00025333	XLOC_008522	GSMUA_Achr1G06950_001	Pentatricopeptide repeat||Tetratricopeptide-like helical		TCONS_00097219	XLOC_048138	GSMUA_Achr2G14980_001	Protein kinase, catalytic domain||Protein kinase-like domain||Leucine-rich repeat-containing N-terminal, type 2||Serine-threonine/tyrosine-protein kinase catalytic domain||Leucine-rich repeat, typical subtype||Leucine-rich repeat||Protein kinase, ATP binding site
TCONS_00339926	XLOC_166002	GSMUA_AchrUn_randomG02310_001	--		TCONS_00116446	XLOC_052299	GSMUA_Achr3G09340_001	Protein kinase, catalytic domain||KA1 domain/Ssp2 C-terminal domain||Serine/threonine-protein kinase, active site||Serine/threonine- / dual-specificity protein kinase, catalytic domain||Protein kinase, ATP binding site||NAF/FISL domain||Protein kinase-like domain||NAF domain		TCONS_00105127	XLOC_051207	GSMUA_Achr3G04490_001	Leucine-rich repeat, cysteine-containing subtype		TCONS_00192814	XLOC_087014	GSMUA_Achr5G25490_001	Fructose-bisphosphate aldolase, class-I||Fructose-bisphosphate aldolase class-I, eukaryotic-type||Aldolase-type TIM barrel||Fructose-bisphosphate aldolase class-I active site		TCONS_00025333	XLOC_008522	GSMUA_Achr1G07000_001	Uracil-DNA glycosylase-like||Uracil-DNA glycosylase, active site||Uracil-DNA glycosylase		TCONS_00097219	XLOC_048138	GSMUA_Achr2G15020_001	FAR1 DNA binding domain||Zinc finger, PMZ-type||Zinc finger, SWIM-type||FHY3/FAR1 family||Zinc finger, NHR/GATA-type||Zinc finger, GATA-type
TCONS_00339926	XLOC_166002	GSMUA_AchrUn_randomG02330_001	Glycoside hydrolase, catalytic domain||Glycoside hydrolase, superfamily		TCONS_00116446	XLOC_052299	GSMUA_Achr3G09110_001	--		TCONS_00105127	XLOC_051207	GSMUA_Achr3G04530_001	--		TCONS_00192814	XLOC_087014	GSMUA_Achr5G25660_001	Serine-threonine/tyrosine-protein kinase catalytic domain||Protein kinase-like domain||Protein kinase, catalytic domain		TCONS_00025333	XLOC_008522	GSMUA_Achr1G07250_001	Domain of unknown function DUF23||Nucleotide-diphospho-sugar transferases		TCONS_00097219	XLOC_048138	GSMUA_Achr2G14730_001	Divalent ion tolerance protein, CutA||Nitrogen regulatory PII-like, alpha/beta
TCONS_00339926	XLOC_166002	GSMUA_AchrUn_randomG02360_001	--		TCONS_00116446	XLOC_052299	GSMUA_Achr3G09130_001	TPM domain		TCONS_00105127	XLOC_051207	GSMUA_Achr3G04400_001	Glycoside hydrolase family 3 C-terminal domain||Glycoside hydrolase family 3||Glycoside hydrolase, family 3, N-terminal||Glycoside hydrolase, superfamily		TCONS_00192814	XLOC_087014	GSMUA_Achr5G25420_001	--		TCONS_00025333	XLOC_008522	GSMUA_Achr1G07120_001	Domain of unknown function DUF1785||Ribonuclease H-like domain||Stem cell self-renewal protein Piwi||Argonaute/Dicer protein, PAZ		TCONS_00097219	XLOC_048138	GSMUA_Achr2G14740_001	--
TCONS_00339926	XLOC_166002	GSMUA_AchrUn_randomG02350_001	--		TCONS_00116446	XLOC_052299	GSMUA_Achr3G09190_001	Transcription factor, SBP-box		TCONS_00105127	XLOC_051207	GSMUA_Achr3G04640_001	--		TCONS_00192814	XLOC_087014	GSMUA_Achr5G25500_001	Nucleotide-diphospho-sugar transferases||Ceramide glucosyltransferase		TCONS_00025333	XLOC_008522	GSMUA_Achr1G07080_001	Cell morphogenesis central region||Cell morphogenesis protein C-terminal||Armadillo-type fold		TCONS_00097219	XLOC_048138	GSMUA_Achr2G14900_001	Pentatricopeptide repeat||Tetratricopeptide-like helical
TCONS_00339926	XLOC_166002	GSMUA_AchrUn_randomG02320_001	--		TCONS_00116446	XLOC_052299	GSMUA_Achr3G09320_001	Immunoglobulin E-set||5-AMP-activated protein kinase, beta subunit, interaction domain||SNF1-related protein kinase regulatory subunit beta-1		TCONS_00105127	XLOC_051207	GSMUA_Achr3G04440_001	Protein of unknown function DUF581		TCONS_00192814	XLOC_087014	GSMUA_Achr5G25530_001	RNA recognition motif domain||Nucleotide-binding, alpha-beta plait		TCONS_00025333	XLOC_008522	GSMUA_Achr1G07210_001	Mitochondrial carrier domain||Mitochondrial substrate/solute carrier		TCONS_00097219	XLOC_048138	GSMUA_Achr2G14830_001	Glycoside hydrolase, family 5||Glycoside hydrolase, superfamily||Glycoside hydrolase, family 5, conserved site||Fascin||Actin cross-linking||Glycoside hydrolase, catalytic domain
TCONS_00339926	XLOC_166002	GSMUA_AchrUn_randomG02340_001	SANT/Myb domain||Homeodomain-like||Myb domain, plants||Myb domain		TCONS_00116446	XLOC_052299	GSMUA_Achr3G09250_001	Trimeric LpxA-like||Bacterial transferase hexapeptide repeat		TCONS_00105127	XLOC_051207	GSMUA_Achr3G04390_001	Glycoside hydrolase family 3||Glycoside hydrolase family 3 C-terminal domain||Glycoside hydrolase, superfamily||Glycoside hydrolase, family 3, N-terminal		TCONS_00192814	XLOC_087014	GSMUA_Achr5G25580_001	--		TCONS_00025333	XLOC_008522	GSMUA_Achr1G07110_001	C2H2 zinc finger protein, plant||Zinc finger, C2H2-like||Zinc finger, C2H2||Zinc finger C2H2-type/integrase DNA-binding domain		TCONS_00097219	XLOC_048138	GSMUA_Achr2G14950_001	EF-hand-like domain||EF-Hand 1, calcium-binding site||Calcium-binding EF-hand
TCONS_00156479	XLOC_070670	GSMUA_Achr4G20630_001	--		TCONS_00116446	XLOC_052299	GSMUA_Achr3G09120_001	Glutamine synthetase, beta-Grasp||Glutamine synthetase/guanido kinase, catalytic domain||Glutamine synthetase, N-terminal conserved site||Glutamine synthetase, catalytic domain||Glutamine synthetase, glycine-rich site		TCONS_00105127	XLOC_051207	GSMUA_Achr3G04450_001	Transcription factor, MADS-box||Transcription factor, K-box		TCONS_00192814	XLOC_087014	GSMUA_Achr5G25670_001	Protein of unknown function DUF1685		TCONS_00025333	XLOC_008522	GSMUA_Achr1G07190_001	--		TCONS_00097219	XLOC_048138	GSMUA_Achr2G15080_001	--
TCONS_00156479	XLOC_070670	GSMUA_Achr4G20770_001	Target SNARE coiled-coil domain||Syntaxin, N-terminal||t-SNARE		TCONS_00116446	XLOC_052299	GSMUA_Achr3G09240_001	Bacterial transferase hexapeptide repeat||Trimeric LpxA-like		TCONS_00105127	XLOC_051207	GSMUA_Achr3G04580_001	Alpha/beta hydrolase fold-5||Alpha/Beta hydrolase fold		TCONS_00192814	XLOC_087014	GSMUA_Achr5G25540_001	Plant specific eukaryotic initiation factor 4B		TCONS_00025333	XLOC_008522	GSMUA_Achr1G07100_001	--		TCONS_00097219	XLOC_048138	GSMUA_Achr2G14750_001	Homeodomain||Homeodomain-like||Helix-turn-helix motif||Homeobox, conserved site||Leucine zipper, homeobox-associated
TCONS_00156479	XLOC_070670	GSMUA_Achr4G20760_001	Protein of unknown function DUF1005		TCONS_00116446	XLOC_052299	GSMUA_Achr3G09230_001	Drug/metabolite transporter||WAT1-related protein		TCONS_00105127	XLOC_051207	GSMUA_Achr3G04730_001	PDZ domain		TCONS_00192814	XLOC_087014	GSMUA_Achr5G25620_001	AP2/ERF domain||DNA-binding, integrase-type||AP2-like ethylene-responsive transcription factor		TCONS_00025333	XLOC_008522	GSMUA_Achr1G06970_001	AMP-binding, conserved site||AMP-dependent synthetase/ligase		TCONS_00097219	XLOC_048138	GSMUA_Achr2G14990_001	Ribosome biogenesis protein BRX1||Brix domain
TCONS_00156479	XLOC_070670	GSMUA_Achr4G20820_001	Peptidase S54, rhomboid domain||Protein of unknown function DUF1751, integral membrane, eukaryotic		TCONS_00116446	XLOC_052299	GSMUA_Achr3G09160_001	Zinc finger, RING-type||Zinc finger, RING/FYVE/PHD-type		TCONS_00105127	XLOC_051207	GSMUA_Achr3G04410_001	Glycoside hydrolase family 3||Glycoside hydrolase family 3 C-terminal domain||Glycoside hydrolase, superfamily||Glycoside hydrolase, family 3, N-terminal		TCONS_00192814	XLOC_087014	GSMUA_Achr5G25610_001	Zinc finger, AN1-type		TCONS_00025333	XLOC_008522	GSMUA_Achr1G07180_001	Peptidyl-prolyl cis-trans isomerase, FKBP-type||Peptidyl-prolyl cis-trans isomerase, FKBP-type, domain		TCONS_00097219	XLOC_048138	GSMUA_Achr2G14870_001	--
TCONS_00156479	XLOC_070670	GSMUA_Achr4G20640_001	--		TCONS_00116446	XLOC_052299	GSMUA_Achr3G09210_001	Cytochrome P450, conserved site||Cytochrome P450, E-class, group I||Cytochrome P450		TCONS_00105127	XLOC_051207	GSMUA_Achr3G04650_001	--		TCONS_00192814	XLOC_087014	GSMUA_Achr5G25520_001	Membrane insertase OXA1/ALB3/YidC||Membrane insertase YidC/Oxa1, C-terminal		TCONS_00025333	XLOC_008522	GSMUA_Achr1G07040_001	P-loop containing nucleoside triphosphate hydrolase		TCONS_00097219	XLOC_048138	GSMUA_Achr2G15110_001	--
TCONS_00156479	XLOC_070670	GSMUA_Achr4G20570_001	--		TCONS_00116446	XLOC_052299	GSMUA_Achr3G09270_001	Plastocyanin-like||Cupredoxin		TCONS_00105127	XLOC_051207	GSMUA_Achr3G04430_001	Phosphoglycerate/bisphosphoglycerate mutase, active site||Histidine phosphatase superfamily||Phosphoglycerate mutase 1||Histidine phosphatase superfamily, clade-1		TCONS_00192814	XLOC_087014	GSMUA_Achr5G25650_001	S-adenosyl-L-methionine-dependent methyltransferase-like||Putative S-adenosyl-L-methionine-dependent methyltransferase		TCONS_00025333	XLOC_008522	GSMUA_Achr1G07140_001	Ubiquitin-associated/translation elongation factor EF1B, N-terminal||Ubiquitin-associated/translation elongation factor EF1B, N-terminal, eukaryote||KA1 domain/Ssp2 C-terminal domain		TCONS_00097219	XLOC_048138	GSMUA_Achr2G15040_001	DNA/RNA-binding protein Alba-like
TCONS_00156479	XLOC_070670	GSMUA_Achr4G20560_001	Afadin/alpha-actinin-binding		TCONS_00116446	XLOC_052299	GSMUA_Achr3G09180_001	--		TCONS_00105127	XLOC_051207	GSMUA_Achr3G04510_001	Zinc finger, RING/FYVE/PHD-type||Zinc finger, RING-type		TCONS_00192814	XLOC_087014	GSMUA_Achr5G25470_001	Zinc finger, RING-type, conserved site||Zinc finger, RING-type||Zinc finger, RING/FYVE/PHD-type		TCONS_00025333	XLOC_008522	GSMUA_Achr1G07090_001	--		TCONS_00097219	XLOC_048138	GSMUA_Achr2G14810_001	Fascin||Glycoside hydrolase, family 5, conserved site||Glycoside hydrolase, superfamily||Glycoside hydrolase, family 5||Glycoside hydrolase, catalytic domain||Actin cross-linking||Aldolase-type TIM barrel
TCONS_00156479	XLOC_070670	GSMUA_Achr4G20550_001	Calmodulin binding protein-like		TCONS_00116446	XLOC_052299	GSMUA_Achr3G09070_001	Zinc finger, RING/FYVE/PHD-type||Zinc finger, RING-type		TCONS_00105127	XLOC_051207	GSMUA_Achr3G04480_001	--		TCONS_00192814	XLOC_087014	GSMUA_Achr5G25450_001	Armadillo-type fold||Protein phosphatase 2A, regulatory B subunit, B56||Armadillo-like helical		TCONS_00025333	XLOC_008522	GSMUA_Achr1G06990_001	AMP-dependent synthetase/ligase||AMP-binding, conserved site		TCONS_00097219	XLOC_048138	GSMUA_Achr2G14920_001	Kelch repeat type 1||Galactose oxidase, beta-propeller
TCONS_00156479	XLOC_070670	GSMUA_Achr4G20800_001	--		TCONS_00116446	XLOC_052299	GSMUA_Achr3G09280_001	--		TCONS_00105127	XLOC_051207	GSMUA_Achr3G04680_001	Serine/threonine-protein kinase, active site||Protein kinase, catalytic domain||Protein kinase-like domain||Protein kinase, ATP binding site||Serine/threonine- / dual-specificity protein kinase, catalytic domain		TCONS_00192814	XLOC_087014	GSMUA_Achr5G25550_001	Protein of unknown function DUF707		TCONS_00025333	XLOC_008522	GSMUA_Achr1G07170_001	--		TCONS_00097219	XLOC_048138	GSMUA_Achr2G15030_001	--
TCONS_00156479	XLOC_070670	GSMUA_Achr4G20590_001	Transcription factor, SBP-box		TCONS_00116446	XLOC_052299	GSMUA_Achr3G09260_001	Transcription factor IIS, N-terminal||Transcription elongation factor, TFIIS/CRSP70, N-terminal, sub-type		TCONS_00105127	XLOC_051207	GSMUA_Achr3G04660_001	Peptidase C19, ubiquitin carboxyl-terminal hydrolase 2||Ubiquitin carboxyl-terminal hydrolase-like domain||Peptidase C19, ubiquitin carboxyl-terminal hydrolase 2, conserved site		TCONS_00192814	XLOC_087014	GSMUA_Achr5G25560_001	Protein of unknown function DUF3537		TCONS_00025333	XLOC_008522	GSMUA_Achr1G07130_001	Serine/threonine- / dual-specificity protein kinase, catalytic domain||Protein kinase, ATP binding site||Protein kinase, catalytic domain||Serine/threonine-protein kinase, active site||Protein kinase-like domain		TCONS_00097219	XLOC_048138	GSMUA_Achr2G14860_001	F-box domain, cyclin-like||Kelch repeat type 1||Galactose oxidase, beta-propeller
TCONS_00156479	XLOC_070670	GSMUA_Achr4G20580_001	ATPase, P-type, cytoplasmic domain N||ATPase, P-type, plasma-membrane proton-efflux||ATPase, P-type, ATPase-associated domain||HAD-like domain||ATPase, P-type, K/Mg/Cd/Cu/Zn/Na/Ca/Na/H-transporter||ATPase, P-type, transmembrane domain||ATPase, P-type cation-transporter, N-terminal		TCONS_00116446	XLOC_052299	GSMUA_Achr3G09090_001	TMS membrane protein/tumour differentially expressed protein		TCONS_00105127	XLOC_051207	GSMUA_Achr3G04470_001	Pentatricopeptide repeat		TCONS_00192814	XLOC_087014	GSMUA_Achr5G25570_001	AMP-binding, conserved site||Domain of unknown function DUF4009||AMP-dependent synthetase/ligase		TCONS_00025333	XLOC_008522	GSMUA_Achr1G07160_001	Histone H4, conserved site||Histone H4||Histone-fold||Histone core		TCONS_00097219	XLOC_048138	GSMUA_Achr2G14970_001	Glycoside hydrolase, catalytic domain||X8||Glycoside hydrolase, superfamily||Glycoside hydrolase, family 17
TCONS_00156479	XLOC_070670	GSMUA_Achr4G20810_001	Plant organelle RNA recognition domain		TCONS_00116446	XLOC_052299	GSMUA_Achr3G09290_001	NB-ARC||Leucine rich repeats (2 copies)||P-loop containing nucleoside triphosphate hydrolase		TCONS_00105127	XLOC_051207	GSMUA_Achr3G04590_001	Metallo-dependent phosphatase-like		TCONS_00192814	XLOC_087014	GSMUA_Achr5G25600_001	Alpha/Beta hydrolase fold||Lipase, class 3		TCONS_00025333	XLOC_008522	GSMUA_Achr1G07060_001	DNA/RNA helicase, DEAD/DEAH box type, N-terminal||RNA helicase, DEAD-box type, Q motif||P-loop containing nucleoside triphosphate hydrolase		TCONS_00097219	XLOC_048138	GSMUA_Achr2G15050_001	Thioredoxin-like fold
TCONS_00156479	XLOC_070670	GSMUA_Achr4G20670_001	--		TCONS_00116446	XLOC_052299	GSMUA_Achr3G09310_001	Translin||Translin, N-terminal||Translin, C-terminal		TCONS_00105127	XLOC_051207	GSMUA_Achr3G04600_001	Ribonuclease H-like domain||Ribonuclease CAF1		TCONS_00192814	XLOC_087014	GSMUA_Achr5G25400_001	Protein kinase-like domain||Protein kinase, catalytic domain||Serine/threonine-protein kinase, active site||Serine/threonine- / dual-specificity protein kinase, catalytic domain		TCONS_00025333	XLOC_008522	GSMUA_Achr1G07010_001	Pentatricopeptide repeat		TCONS_00097219	XLOC_048138	GSMUA_Achr2G14930_001	Helix-loop-helix domain
TCONS_00156479	XLOC_070670	GSMUA_Achr4G20690_001	Pumilio RNA-binding repeat||Armadillo-like helical||Armadillo-type fold		TCONS_00116446	XLOC_052299	GSMUA_Achr3G09300_001	Protein arginine N-methyltransferase||S-adenosyl-L-methionine-dependent methyltransferase-like		TCONS_00105127	XLOC_051207	GSMUA_Achr3G04520_001	Nonaspanin (TM9SF)		TCONS_00192814	XLOC_087014	GSMUA_Achr5G25640_001	--		TCONS_00025333	XLOC_008522	GSMUA_Achr1G07020_001	Signal transduction response regulator, receiver domain||CheY-like superfamily		TCONS_00097219	XLOC_048138	GSMUA_Achr2G15090_001	--
TCONS_00156479	XLOC_070670	GSMUA_Achr4G20600_001	Zn-cluster domain||DNA-binding WRKY		TCONS_00116446	XLOC_052299	GSMUA_Achr3G09080_001	P-loop containing nucleoside triphosphate hydrolase||tRNA delta(2)-isopentenylpyrophosphate transferase		TCONS_00105127	XLOC_051207	GSMUA_Achr3G04610_001	Armadillo-like helical||Armadillo||Armadillo-type fold		TCONS_00192814	XLOC_087014	GSMUA_Achr5G25590_001	--		TCONS_00025333	XLOC_008522	GSMUA_Achr1G07030_001	--		TCONS_00097219	XLOC_048138	GSMUA_Achr2G14720_001	Transcription factor TFIIB||Cyclin-like||Zinc finger, TFIIB-type||Transcription factor TFIIB, conserved site||Transcription factor TFIIB, cyclin-like domain
TCONS_00156479	XLOC_070670	GSMUA_Achr4G20710_001	--		TCONS_00116446	XLOC_052299	GSMUA_Achr3G09330_001	EF-Hand 1, calcium-binding site||EF-hand-like domain||Calcium-binding EF-hand		TCONS_00105127	XLOC_051207	GSMUA_Achr3G04620_001	--		TCONS_00192814	XLOC_087014	GSMUA_Achr5G25410_001	Glyceraldehyde 3-phosphate dehydrogenase, active site||Glyceraldehyde/Erythrose phosphate dehydrogenase family||Glyceraldehyde 3-phosphate dehydrogenase, NAD(P) binding domain||Glyceraldehyde 3-phosphate dehydrogenase, catalytic domain||Glyceraldehyde-3-phosphate dehydrogenase, type I||NAD(P)-binding domain		TCONS_00025333	XLOC_008522	GSMUA_Achr1G07150_001	--		TCONS_00097219	XLOC_048138	GSMUA_Achr2G14800_001	Aldolase-type TIM barrel||Radical SAM||Lipoyl synthase||Elongator protein 3/MiaB/NifB
TCONS_00156479	XLOC_070670	GSMUA_Achr4G20790_001	Kelch repeat type 1||Galactose oxidase, beta-propeller||F-box domain, cyclin-like		TCONS_00116446	XLOC_052299	GSMUA_Achr3G09200_001	Zinc finger, DHHC-type, palmitoyltransferase		TCONS_00105127	XLOC_051207	GSMUA_Achr3G04460_001	Heavy metal-associated domain, HMA		TCONS_00192814	XLOC_087014	GSMUA_Achr5G25460_001	Domain of unknown function, DUF971		TCONS_00025333	XLOC_008522	GSMUA_Achr1G07050_001	--		TCONS_00097219	XLOC_048138	GSMUA_Achr2G14790_001	HAD-like domain||HAD-superfamily hydrolase, subfamily IIB||Trehalose-phosphatase
TCONS_00156479	XLOC_070670	GSMUA_Achr4G20680_001	--		TCONS_00116446	XLOC_052299	GSMUA_Achr3G09150_001	--		TCONS_00105127	XLOC_051207	GSMUA_Achr3G04570_001	26S proteasome subunit P45||AAA+ ATPase domain||ATPase, AAA-type, conserved site||P-loop containing nucleoside triphosphate hydrolase||ATPase, AAA-type, core		TCONS_00192814	XLOC_087014	GSMUA_Achr5G25630_001	Protein of unknown function DUF914, eukaryotic		TCONS_00025333	XLOC_008522	GSMUA_Achr1G07220_001	Myb domain, plants||Myb domain||SANT/Myb domain||Homeodomain-like		TCONS_00097219	XLOC_048138	GSMUA_Achr2G15100_001	Protein kinase, ATP binding site||Leucine-rich repeat-containing N-terminal, type 2||Concanavalin A-like lectin/glucanase, subgroup||Protein kinase, catalytic domain||Leucine-rich repeat||Leucine-rich repeat, typical subtype||Serine-threonine/tyrosine-protein kinase catalytic domain||Protein kinase-like domain
TCONS_00156479	XLOC_070670	GSMUA_Achr4G20750_001	--		TCONS_00329640	XLOC_161842	GSMUA_AchrUn_randomG18910_001	Protein of unknown function DUF868, plant		TCONS_00105127	XLOC_051207	GSMUA_Achr3G04670_001	Potassium channel tetramerisation-type BTB domain||BTB/POZ fold||BTB/POZ-like		TCONS_00105127	XLOC_051207	GSMUA_Achr3G04600_001	Ribonuclease H-like domain||Ribonuclease CAF1		TCONS_00025333	XLOC_008522	GSMUA_Achr1G07240_001	--		TCONS_00097219	XLOC_048138	GSMUA_Achr2G15000_001	--
TCONS_00156479	XLOC_070670	GSMUA_Achr4G20650_001	--		TCONS_00329640	XLOC_161842	GSMUA_AchrUn_randomG18920_001	Scarecrow-like protein 5/chitin-inducible gibberellin-responsive protein 2||Transcription factor GRAS		TCONS_00105127	XLOC_051207	GSMUA_Achr3G04550_001	Protein of unknown function DUF868, plant		TCONS_00105127	XLOC_051207	GSMUA_Achr3G04490_001	Leucine-rich repeat, cysteine-containing subtype		TCONS_00025333	XLOC_008522	GSMUA_Achr1G07070_001	Armadillo-type fold||Cell morphogenesis protein N-terminal||Cell morphogenesis central region||Armadillo-like helical		TCONS_00097219	XLOC_048138	GSMUA_Achr2G14820_001	--
TCONS_00156479	XLOC_070670	GSMUA_Achr4G20740_001	Serine/threonine- / dual-specificity protein kinase, catalytic domain||Serine-threonine/tyrosine-protein kinase catalytic domain||Protein kinase-like domain||Protein kinase, catalytic domain||Serine/threonine-protein kinase, active site		TCONS_00329640	XLOC_161842	GSMUA_AchrUn_randomG18900_001	--		TCONS_00105127	XLOC_051207	GSMUA_Achr3G04630_001	Helix-loop-helix domain		TCONS_00105127	XLOC_051207	GSMUA_Achr3G04450_001	Transcription factor, MADS-box||Transcription factor, K-box		TCONS_00025333	XLOC_008522	GSMUA_Achr1G06980_001	--		TCONS_00097219	XLOC_048138	GSMUA_Achr2G14780_001	Mitochondrial carrier protein||Mitochondrial carrier domain||Mitochondrial substrate/solute carrier
TCONS_00156479	XLOC_070670	GSMUA_Achr4G20720_001	Serine-threonine/tyrosine-protein kinase catalytic domain||Protein kinase-like domain||Protein kinase, catalytic domain		TCONS_00240541	XLOC_120473	GSMUA_Achr7G07390_001	Pentatricopeptide repeat		TCONS_00105127	XLOC_051207	GSMUA_Achr3G04710_001	Protein kinase, catalytic domain||Serine/threonine-protein kinase, active site||NAF domain||Protein kinase-like domain||NAF/FISL domain||Calcium/calmodulin-dependent/calcium-dependent protein kinase||Serine/threonine- / dual-specificity protein kinase, catalytic domain		TCONS_00105127	XLOC_051207	GSMUA_Achr3G04710_001	Protein kinase, catalytic domain||Serine/threonine-protein kinase, active site||NAF domain||Protein kinase-like domain||NAF/FISL domain||Calcium/calmodulin-dependent/calcium-dependent protein kinase||Serine/threonine- / dual-specificity protein kinase, catalytic domain		TCONS_00025333	XLOC_008522	GSMUA_Achr1G07230_001	--		TCONS_00097219	XLOC_048138	GSMUA_Achr2G15130_001	GAGA binding-like
TCONS_00156479	XLOC_070670	GSMUA_Achr4G20610_001	--		TCONS_00240541	XLOC_120473	GSMUA_Achr7G07410_001	De-etiolated protein 1, Det1		TCONS_00330391	XLOC_163231	GSMUA_AchrUn_randomG23550_001	--		TCONS_00105127	XLOC_051207	GSMUA_Achr3G04670_001	Potassium channel tetramerisation-type BTB domain||BTB/POZ fold||BTB/POZ-like		TCONS_00025333	XLOC_008522	GSMUA_Achr1G06940_001	--		TCONS_00097219	XLOC_048138	GSMUA_Achr2G15070_001	Smr protein/MutS2 C-terminal
TCONS_00156479	XLOC_070670	GSMUA_Achr4G20660_001	ENTH/VHS||Epsin-like, N-terminal||Clathrin adaptor, phosphoinositide-binding, GAT-like||ANTH		TCONS_00240541	XLOC_120473	GSMUA_Achr7G07330_001	Protein phosphatase 2C, manganese/magnesium aspartate binding site||Protein phosphatase 2C||SMAD/FHA domain||Forkhead-associated (FHA) domain||Kinase associated protein phosphatase||Protein phosphatase 2C-like		TCONS_00330391	XLOC_163231	GSMUA_AchrUn_randomG23560_001	Helix-loop-helix domain||Basic helix-loop-helix (bHLH) transcription factors BEE-like, plant		TCONS_00105127	XLOC_051207	GSMUA_Achr3G04420_001	CRAL-TRIO domain||CRAL/TRIO, N-terminal domain		TCONS_00025333	XLOC_008522	GSMUA_Achr1G06960_001	tRNA delta(2)-isopentenylpyrophosphate transferase		TCONS_00097219	XLOC_048138	GSMUA_Achr2G14910_001	Helix-loop-helix domain
TCONS_00156479	XLOC_070670	GSMUA_Achr4G20700_001	Serine/threonine- / dual-specificity protein kinase, catalytic domain||Protein kinase, ATP binding site||UspA||Protein kinase, catalytic domain||Serine/threonine-protein kinase, active site||Rossmann-like alpha/beta/alpha sandwich fold||Serine-threonine/tyrosine-protein kinase catalytic domain||Protein kinase-like domain		TCONS_00240541	XLOC_120473	GSMUA_Achr7G07360_001	Armadillo-like helical||Protein phosphatase 2A, regulatory B subunit, B56||Armadillo-type fold		TCONS_00158608	XLOC_078322	GSMUA_Achr4G20330_001	Ankyrin repeat||Ankyrin repeat-containing domain||Zinc finger, DHHC-type, palmitoyltransferase		TCONS_00105127	XLOC_051207	GSMUA_Achr3G04560_001	Domain of unknown function DUF862, eukaryotic		TCONS_00025333	XLOC_008522	GSMUA_Achr1G07200_001	--		TCONS_00097219	XLOC_048138	GSMUA_Achr2G15060_001	Thioredoxin-like fold
TCONS_00156479	XLOC_070670	GSMUA_Achr4G20730_001	Protein kinase-like domain||Leucine-rich repeat, typical subtype||Leucine-rich repeat||Leucine-rich repeat-containing N-terminal, type 2		TCONS_00240541	XLOC_120473	GSMUA_Achr7G07430_001	Homeodomain-like||Homeodomain		TCONS_00158608	XLOC_078322	GSMUA_Achr4G20320_001	Ankyrin repeat-containing domain||Ankyrin repeat		TCONS_00105127	XLOC_051207	GSMUA_Achr3G04510_001	Zinc finger, RING/FYVE/PHD-type||Zinc finger, RING-type		TCONS_00349019	XLOC_160131	GSMUA_AchrUn_randomG13130_001	YbaB-like DNA-binding protein		TCONS_00097219	XLOC_048138	GSMUA_Achr2G14940_001	HNH nuclease||HNH endonuclease
TCONS_00156479	XLOC_070670	GSMUA_Achr4G20620_001	Ubiquitin-conjugating enzyme, active site||Ubiquitin-conjugating enzyme/RWD-like||Ubiquitin-conjugating enzyme, E2		TCONS_00240541	XLOC_120473	GSMUA_Achr7G07310_001	ATPase, AAA-type, core||P-loop containing nucleoside triphosphate hydrolase||ATPase, AAA-type, conserved site||AAA+ ATPase domain		TCONS_00158608	XLOC_078322	GSMUA_Achr4G20550_001	Calmodulin binding protein-like		TCONS_00105127	XLOC_051207	GSMUA_Achr3G04610_001	Armadillo-like helical||Armadillo||Armadillo-type fold		TCONS_00349019	XLOC_160131	GSMUA_AchrUn_randomG13180_001	DNA-binding WRKY		TCONS_00097219	XLOC_048138	GSMUA_Achr2G14840_001	Thioredoxin domain||Thioredoxin-like fold
TCONS_00156479	XLOC_070670	GSMUA_Achr4G20780_001	Aquaporin-like||Major intrinsic protein, conserved site||Major intrinsic protein		TCONS_00240541	XLOC_120473	GSMUA_Achr7G07420_001	Oxidoreductase, N-terminal||Oxidoreductase, C-terminal||NAD(P)-binding domain		TCONS_00158608	XLOC_078322	GSMUA_Achr4G20430_001	Concanavalin A-like lectin/glucanase, subgroup||Protein kinase-like domain||Protein kinase, catalytic domain||Serine/threonine-protein kinase, active site||Serine/threonine- / dual-specificity protein kinase, catalytic domain||Protein kinase, ATP binding site		TCONS_00105127	XLOC_051207	GSMUA_Achr3G04630_001	Helix-loop-helix domain		TCONS_00349019	XLOC_160131	GSMUA_AchrUn_randomG13080_001	Alanine-tRNA ligase, eukaryota/bacteria||Alanine-tRNA ligase, class IIc||Phosphoesterase, DHHA1||Threonyl/alanyl tRNA synthetase, SAD||Translation elongation/initiation factor/Ribosomal, beta-barrel||Alanyl-tRNA synthetase, class IIc, core domain||Alanyl-tRNA synthetase, class IIc, N-terminal||Threonyl/alanyl tRNA synthetase, class II-like, putative editing domain||Alanine-tRNA ligase, class IIc,…		TCONS_00097219	XLOC_048138	GSMUA_Achr2G14760_001	GDP-fucose protein O-fucosyltransferase||O-fucosyltransferase, plant
TCONS_00339343	XLOC_164354	GSMUA_AchrUn_randomG27020_001	Protein kinase, ATP binding site||Serine/threonine- / dual-specificity protein kinase, catalytic domain||Serine-threonine/tyrosine-protein kinase catalytic domain||Protein kinase-like domain||Concanavalin A-like lectin/glucanase, subgroup||Serine/threonine-protein kinase, active site||Protein kinase, catalytic domain		TCONS_00240541	XLOC_120473	GSMUA_Achr7G07340_001	Nucleic acid-binding, OB-fold||Tetratricopeptide-like helical||RNA-processing protein, HAT helix||Suppressor of forked||RNA-binding domain, S1||Ribosomal protein S1, RNA-binding domain		TCONS_00158608	XLOC_078322	GSMUA_Achr4G20460_001	--		TCONS_00105127	XLOC_051207	GSMUA_Achr3G04640_001	--		TCONS_00349019	XLOC_160131	GSMUA_AchrUn_randomG13090_001	MIF4G-like, type 3||Initiation factor eIF-4 gamma, MA3||MIF4-like, type 1/2/3||Armadillo-type fold		TCONS_00270320	XLOC_136691	GSMUA_Achr8G13940_001	tRNAHis guanylyltransferase Thg1||tRNAHis guanylyltransferase catalytic domain
TCONS_00339343	XLOC_164354	GSMUA_AchrUn_randomG27040_001	Cytochrome P450, E-class, group I||Cytochrome P450, conserved site||Cytochrome P450		TCONS_00240541	XLOC_120473	GSMUA_Achr7G07370_001	Class I glutamine amidotransferase-like||PdxT/SNO family, conserved site||Glutamine amidotransferase subunit PdxT		TCONS_00158608	XLOC_078322	GSMUA_Achr4G20450_001	Cupredoxin||Plastocyanin-like		TCONS_00105127	XLOC_051207	GSMUA_Achr3G04440_001	Protein of unknown function DUF581		TCONS_00349019	XLOC_160131	GSMUA_AchrUn_randomG13190_001	--		TCONS_00270320	XLOC_136691	GSMUA_Achr8G14190_001	Homeodomain-like||SANT/Myb domain||Myb domain
TCONS_00339343	XLOC_164354	GSMUA_AchrUn_randomG26990_001	Leucine-rich repeat-containing N-terminal, type 2||Leucine-rich repeat, typical subtype||Leucine rich repeats (2 copies)||Leucine-rich repeat		TCONS_00240541	XLOC_120473	GSMUA_Achr7G07400_001	Six-hairpin glycosidase-like||De-etiolated protein 1, Det1		TCONS_00158608	XLOC_078322	GSMUA_Achr4G20470_001	YbaB-like DNA-binding protein		TCONS_00105127	XLOC_051207	GSMUA_Achr3G04650_001	--		TCONS_00349019	XLOC_160131	GSMUA_AchrUn_randomG13170_001	Endonuclease/exonuclease/phosphatase		TCONS_00270320	XLOC_136691	GSMUA_Achr8G14230_001	Major facilitator superfamily domain||Major facilitator superfamily
TCONS_00339343	XLOC_164354	GSMUA_AchrUn_randomG27010_001	SANT/Myb domain||Homeodomain-like||Myb domain		TCONS_00240541	XLOC_120473	GSMUA_Achr7G07450_001	--		TCONS_00158608	XLOC_078322	GSMUA_Achr4G20510_001	NAD(P)-binding domain||GDP-L-fucose synthase||NAD-dependent epimerase/dehydratase		TCONS_00105127	XLOC_051207	GSMUA_Achr3G04430_001	Phosphoglycerate/bisphosphoglycerate mutase, active site||Histidine phosphatase superfamily||Phosphoglycerate mutase 1||Histidine phosphatase superfamily, clade-1		TCONS_00349019	XLOC_160131	GSMUA_AchrUn_randomG13160_001	Acyl-CoA N-acyltransferase||GNAT domain		TCONS_00270320	XLOC_136691	GSMUA_Achr8G14120_001	HAD-like domain||Double-stranded RNA-binding-like||NLI interacting factor
TCONS_00339343	XLOC_164354	GSMUA_AchrUn_randomG27030_001	PAK-box/P21-Rho-binding		TCONS_00240541	XLOC_120473	GSMUA_Achr7G07440_001	Acyl-CoA dehydrogenase/oxidase C-terminal||Acyl-CoA dehydrogenase/oxidase, N-terminal||Acyl-coenzyme A oxidase, N-terminal||Acyl-CoA oxidase||Acyl-CoA dehydrogenase/oxidase||Acyl-CoA oxidase/dehydrogenase, central domain||Acyl-CoA oxidase, C-terminal		TCONS_00158608	XLOC_078322	GSMUA_Achr4G20290_001	Serine/threonine- / dual-specificity protein kinase, catalytic domain||Protein kinase, ATP binding site||Protein kinase-like domain||Protein kinase, catalytic domain||Serine/threonine-protein kinase, active site		TCONS_00105127	XLOC_051207	GSMUA_Achr3G04660_001	Peptidase C19, ubiquitin carboxyl-terminal hydrolase 2||Ubiquitin carboxyl-terminal hydrolase-like domain||Peptidase C19, ubiquitin carboxyl-terminal hydrolase 2, conserved site		TCONS_00349019	XLOC_160131	GSMUA_AchrUn_randomG13100_001	Heat shock protein DnaJ, N-terminal		TCONS_00270320	XLOC_136691	GSMUA_Achr8G14220_001	UDP-glucuronosyl/UDP-glucosyltransferase
TCONS_00339343	XLOC_164354	GSMUA_AchrUn_randomG27000_001	Thiamin diphosphate-binding fold||Transketolase-like, pyrimidine-binding domain||Transketolase, N-terminal		TCONS_00240541	XLOC_120473	GSMUA_Achr7G07470_001	Bax inhibitor 1-related||Bax inhibitor 1, conserved site		TCONS_00158608	XLOC_078322	GSMUA_Achr4G20350_001	--		TCONS_00105127	XLOC_051207	GSMUA_Achr3G04590_001	Metallo-dependent phosphatase-like		TCONS_00349019	XLOC_160131	GSMUA_AchrUn_randomG13060_001	SWAP/Surp||RNA polymerase II, large subunit, CTD||mRNA splicing factor, Cwf21||RNA recognition motif domain||Nucleotide-binding, alpha-beta plait||ENTH/VHS		TCONS_00270320	XLOC_136691	GSMUA_Achr8G13880_001	Protein of unknown function DUF639
TCONS_00339343	XLOC_164354	GSMUA_AchrUn_randomG26980_001	S-adenosyl-L-methionine-dependent methyltransferase-like||SAM dependent carboxyl methyltransferase		TCONS_00240541	XLOC_120473	GSMUA_Achr7G07460_001	--		TCONS_00158608	XLOC_078322	GSMUA_Achr4G20310_001	Signal peptidase 22kDa subunit		TCONS_00105127	XLOC_051207	GSMUA_Achr3G04500_001	Armadillo-type fold||Neurochondrin		TCONS_00349019	XLOC_160131	GSMUA_AchrUn_randomG13140_001	Plastocyanin-like||Cupredoxin		TCONS_00270320	XLOC_136691	GSMUA_Achr8G14090_001	Fatty acid hydroxylase
TCONS_00005638	XLOC_007791	GSMUA_Achr1G04140_001	--		TCONS_00240541	XLOC_120473	GSMUA_Achr7G07320_001	NAD(P)H-quinone oxidoreductase subunit L		TCONS_00158608	XLOC_078322	GSMUA_Achr4G20400_001	KNOX2||Homeodomain-like||Homeodomain||ELK||Homeobox KN domain||KNOX1		TCONS_00105127	XLOC_051207	GSMUA_Achr3G04730_001	PDZ domain		TCONS_00349019	XLOC_160131	GSMUA_AchrUn_randomG13200_001	Protein kinase, catalytic domain||Serine/threonine-protein kinase, active site||NAF domain||Protein kinase-like domain||NAF/FISL domain||Calcium/calmodulin-dependent/calcium-dependent protein kinase||Serine/threonine- / dual-specificity protein kinase, catalytic domain		TCONS_00270320	XLOC_136691	GSMUA_Achr8G13920_001	--
TCONS_00005638	XLOC_007791	GSMUA_Achr1G03990_001	Arginine/serine-rich-splicing factor RSP31||Nucleotide-binding, alpha-beta plait||RNA recognition motif domain		TCONS_00240541	XLOC_120473	GSMUA_Achr7G07350_001	--		TCONS_00158608	XLOC_078322	GSMUA_Achr4G20540_001	Calmodulin binding protein-like		TCONS_00105127	XLOC_051207	GSMUA_Achr3G04390_001	Glycoside hydrolase family 3||Glycoside hydrolase family 3 C-terminal domain||Glycoside hydrolase, superfamily||Glycoside hydrolase, family 3, N-terminal		TCONS_00349019	XLOC_160131	GSMUA_AchrUn_randomG13070_001	--		TCONS_00270320	XLOC_136691	GSMUA_Achr8G13970_001	Nitrilase/cyanide hydratase, conserved site||Carbon-nitrogen hydrolase
TCONS_00005638	XLOC_007791	GSMUA_Achr1G03940_001	ORMDL		TCONS_00240541	XLOC_120473	GSMUA_Achr7G07380_001	WD40-repeat-containing domain||WD40/YVTN repeat-like-containing domain||WD40 repeat		TCONS_00158608	XLOC_078322	GSMUA_Achr4G20300_001	Ubiquitin system component Cue||UBA-like		TCONS_00105127	XLOC_051207	GSMUA_Achr3G04530_001	--		TCONS_00349019	XLOC_160131	GSMUA_AchrUn_randomG13150_001	Nonaspanin (TM9SF)		TCONS_00270320	XLOC_136691	GSMUA_Achr8G14140_001	Exostosin-like
TCONS_00005638	XLOC_007791	GSMUA_Achr1G04070_001	Cytochrome b5||Cytochrome b5, heme-binding site		TCONS_00059745	XLOC_031611	GSMUA_Achr11G17230_001	Ammonium transporter AmtB-like||Ammonium transporter, conserved site||Ammonium/urea transporter||Ammonium transporter		TCONS_00158608	XLOC_078322	GSMUA_Achr4G20440_001	--		TCONS_00105127	XLOC_051207	GSMUA_Achr3G04570_001	26S proteasome subunit P45||AAA+ ATPase domain||ATPase, AAA-type, conserved site||P-loop containing nucleoside triphosphate hydrolase||ATPase, AAA-type, core		TCONS_00349019	XLOC_160131	GSMUA_AchrUn_randomG13110_001	--		TCONS_00270320	XLOC_136691	GSMUA_Achr8G13960_001	Tetratricopeptide-like helical||Pentatricopeptide repeat
TCONS_00005638	XLOC_007791	GSMUA_Achr1G03970_001	Serine/threonine- / dual-specificity protein kinase, catalytic domain||Protein kinase, catalytic domain||Serine/threonine-protein kinase, active site||Protein kinase-like domain		TCONS_00059745	XLOC_031611	GSMUA_Achr11G17340_001	--		TCONS_00158608	XLOC_078322	GSMUA_Achr4G20370_001	Nucleic acid-binding, OB-fold||Ribosomal protein S17		TCONS_00105127	XLOC_051207	GSMUA_Achr3G04480_001	--		TCONS_00349019	XLOC_160131	GSMUA_AchrUn_randomG13120_001	Sas10/Utp3/C1D||Exosome-associated factor Rrp47/DNA strand repair C1D		TCONS_00270320	XLOC_136691	GSMUA_Achr8G14210_001	AMP-dependent synthetase/ligase||AMP-binding, conserved site||Domain of unknown function DUF4009
TCONS_00005638	XLOC_007791	GSMUA_Achr1G04130_001	Major intrinsic protein||Major intrinsic protein, conserved site||Aquaporin-like		TCONS_00059745	XLOC_031611	GSMUA_Achr11G17210_001	Pyridoxal phosphate-dependent transferase, major domain||Pyridoxal phosphate-dependent decarboxylase||Aromatic-L-amino-acid decarboxylase||Pyridoxal phosphate-dependent transferase, major region, subdomain 2||Pyridoxal phosphate-dependent transferase, major region, subdomain 1		TCONS_00158608	XLOC_078322	GSMUA_Achr4G20340_001	--		TCONS_00105127	XLOC_051207	GSMUA_Achr3G04690_001	C2 calcium-dependent membrane targeting||Actin-binding FH2||Tensin phosphatase, C2 domain||Protein-tyrosine phosphatase-like		TCONS_00101332	XLOC_045544	GSMUA_Achr2G02920_001	Organic solute transporter Ost-alpha		TCONS_00270320	XLOC_136691	GSMUA_Achr8G14170_001	--
TCONS_00005638	XLOC_007791	GSMUA_Achr1G04040_001	Kinesin, motor region, conserved site||Kinesin-like protein||Malectin||P-loop containing nucleoside triphosphate hydrolase||Kinesin, motor domain		TCONS_00059745	XLOC_031611	GSMUA_Achr11G17330_001	Ribosomal protein L5, conserved site||Ribosomal protein L5, bacterial-type||Ribosomal protein L5||Ribosomal protein L5 domain		TCONS_00158608	XLOC_078322	GSMUA_Achr4G20480_001	Leucine-rich repeat, cysteine-containing subtype||F-box domain, cyclin-like		TCONS_00105127	XLOC_051207	GSMUA_Achr3G04740_001	BTB/POZ domain-containing protein NPY1||BTB/POZ fold||BTB/POZ-like||NPH3 domain		TCONS_00101332	XLOC_045544	GSMUA_Achr2G02950_001	Phospholipid/glycerol acyltransferase		TCONS_00270320	XLOC_136691	GSMUA_Achr8G13900_001	G-patch domain
TCONS_00005638	XLOC_007791	GSMUA_Achr1G04060_001	--		TCONS_00059745	XLOC_031611	GSMUA_Achr11G17220_001	Pyridoxal phosphate-dependent transferase, major domain||Pyridoxal phosphate-dependent decarboxylase||Aromatic-L-amino-acid decarboxylase||Pyridoxal phosphate-dependent transferase, major region, subdomain 1		TCONS_00158608	XLOC_078322	GSMUA_Achr4G20490_001	--		TCONS_00105127	XLOC_051207	GSMUA_Achr3G04400_001	Glycoside hydrolase family 3 C-terminal domain||Glycoside hydrolase family 3||Glycoside hydrolase, family 3, N-terminal||Glycoside hydrolase, superfamily		TCONS_00101332	XLOC_045544	GSMUA_Achr2G03000_001	Concanavalin A-like lectin/glucanase, subgroup||Protein kinase-like domain||Bulb-type lectin domain||Protein kinase, ATP binding site||S-locus glycoprotein		TCONS_00270320	XLOC_136691	GSMUA_Achr8G14020_001	Alpha/Beta hydrolase fold||Peptidase S10, serine carboxypeptidase, active site||Peptidase S10, serine carboxypeptidase
TCONS_00005638	XLOC_007791	GSMUA_Achr1G04160_001	Alpha/Beta hydrolase fold||Peptidase S28		TCONS_00059745	XLOC_031611	GSMUA_Achr11G17240_001	C2 calcium-dependent membrane targeting		TCONS_00158608	XLOC_078322	GSMUA_Achr4G20390_001	--		TCONS_00105127	XLOC_051207	GSMUA_Achr3G04550_001	Protein of unknown function DUF868, plant		TCONS_00101332	XLOC_045544	GSMUA_Achr2G03020_001	Haem peroxidase, plant/fungal/bacterial||Peroxidase, active site||Haem peroxidase||Peroxidases heam-ligand binding site||Plant peroxidase		TCONS_00270320	XLOC_136691	GSMUA_Achr8G14200_001	Porin domain||Eukaryotic porin/Tom40
TCONS_00005638	XLOC_007791	GSMUA_Achr1G04150_001	Peptidase S28		TCONS_00059745	XLOC_031611	GSMUA_Achr11G17380_001	WD40-repeat-containing domain||WD40 repeat, conserved site||Zinc finger, CCCH-type||G-protein beta WD-40 repeat||WD40/YVTN repeat-like-containing domain||WD40 repeat		TCONS_00158608	XLOC_078322	GSMUA_Achr4G20500_001	Ubiquitin-related domain||Ubiquitin||Ubiquitin-associated/translation elongation factor EF1B, N-terminal, eukaryote||Ubiquitin-associated/translation elongation factor EF1B, N-terminal||Heat shock chaperonin-binding||UBA-like||XPC-binding domain||UV excision repair protein Rad23		TCONS_00105127	XLOC_051207	GSMUA_Achr3G04410_001	Glycoside hydrolase family 3||Glycoside hydrolase family 3 C-terminal domain||Glycoside hydrolase, superfamily||Glycoside hydrolase, family 3, N-terminal		TCONS_00101332	XLOC_045544	GSMUA_Achr2G02890_001	BTB/POZ fold||NPH3 domain		TCONS_00270320	XLOC_136691	GSMUA_Achr8G14180_001	--
TCONS_00005638	XLOC_007791	GSMUA_Achr1G03930_001	Zinc finger, Dof-type		TCONS_00059745	XLOC_031611	GSMUA_Achr11G17310_001	--		TCONS_00158608	XLOC_078322	GSMUA_Achr4G20410_001	Heat shock protein DnaJ, cysteine-rich domain||Heat shock protein DnaJ, conserved site||Chaperone DnaJ, C-terminal||Chaperone DnaJ||HSP40/DnaJ peptide-binding||Heat shock protein DnaJ, N-terminal		TCONS_00105127	XLOC_051207	GSMUA_Achr3G04620_001	--		TCONS_00101332	XLOC_045544	GSMUA_Achr2G02900_001	Developmental regulator, ULTRAPETALA||SAND domain||SAND domain-like		TCONS_00270320	XLOC_136691	GSMUA_Achr8G13950_001	Thg1 C-terminal domain||tRNAHis guanylyltransferase Thg1
TCONS_00005638	XLOC_007791	GSMUA_Achr1G04030_001	ATPase, AAA-type, core||P-loop containing nucleoside triphosphate hydrolase		TCONS_00059745	XLOC_031611	GSMUA_Achr11G17300_001	RNA recognition motif domain||Nucleotide-binding, alpha-beta plait		TCONS_00158608	XLOC_078322	GSMUA_Achr4G20420_001	Cyclophilin-type peptidyl-prolyl cis-trans isomerase||Cyclophilin-like domain||Cyclophilin-like peptidyl-prolyl cis-trans isomerase domain		TCONS_00105127	XLOC_051207	GSMUA_Achr3G04470_001	Pentatricopeptide repeat		TCONS_00101332	XLOC_045544	GSMUA_Achr2G02930_001	--		TCONS_00270320	XLOC_136691	GSMUA_Achr8G13910_001	Leucine-rich repeat, cysteine-containing subtype
TCONS_00005638	XLOC_007791	GSMUA_Achr1G04090_001	ATP-NAD kinase, PpnK-type||Diacylglycerol kinase, catalytic domain		TCONS_00059745	XLOC_031611	GSMUA_Achr11G17490_001	Mago nashi protein		TCONS_00158608	XLOC_078322	GSMUA_Achr4G20380_001	Ribosomal protein S17||Nucleic acid-binding, OB-fold		TCONS_00105127	XLOC_051207	GSMUA_Achr3G04540_001	ATPase, P-type, K/Mg/Cd/Cu/Zn/Na/Ca/Na/H-transporter||HAD-like domain||ATPase, P-type, ATPase-associated domain||ATPase, P-type, cytoplasmic domain N||ATPase, P-type phosphorylation site||ATPase, P-type cation-transporter, N-terminal||ATPase, P-type, transmembrane domain||ATPase, P-type, plasma-membrane proton-efflux		TCONS_00101332	XLOC_045544	GSMUA_Achr2G03050_001	Uncharacterised protein family UPF0497, trans-membrane plant subgroup||Uncharacterised protein family UPF0497, trans-membrane plant		TCONS_00270320	XLOC_136691	GSMUA_Achr8G14010_001	Isochorismatase-like
TCONS_00005638	XLOC_007791	GSMUA_Achr1G03980_001	EF-hand-like domain||EF-Hand 1, calcium-binding site||Calcium-binding EF-hand		TCONS_00059745	XLOC_031611	GSMUA_Achr11G17390_001	Protein kinase, ATP binding site||Serine/threonine- / dual-specificity protein kinase, catalytic domain||Serine/threonine-protein kinase, active site||Protein kinase, catalytic domain||Protein kinase-like domain		TCONS_00158608	XLOC_078322	GSMUA_Achr4G20360_001	Tetratricopeptide repeat-containing domain||Phox/Bem1p||Tetratricopeptide repeat||Tetratricopeptide-like helical		TCONS_00105127	XLOC_051207	GSMUA_Achr3G04520_001	Nonaspanin (TM9SF)		TCONS_00101332	XLOC_045544	GSMUA_Achr2G02940_001	Domain of unknown function DUF4408||Protein of unknown function DUF761, plant		TCONS_00270320	XLOC_136691	GSMUA_Achr8G13990_001	Thioredoxin-like fold||mRNA splicing factor, thioredoxin-like U5 snRNP
TCONS_00005638	XLOC_007791	GSMUA_Achr1G03950_001	Helix-loop-helix domain		TCONS_00059745	XLOC_031611	GSMUA_Achr11G17450_001	Arginine/serine-rich-splicing factor RSP31||RNA recognition motif domain||Nucleotide-binding, alpha-beta plait		TCONS_00158608	XLOC_078322	GSMUA_Achr4G20520_001	Pheophorbide a oxygenase||Rieske [2Fe-2S] iron-sulphur domain		TCONS_00105127	XLOC_051207	GSMUA_Achr3G04680_001	Serine/threonine-protein kinase, active site||Protein kinase, catalytic domain||Protein kinase-like domain||Protein kinase, ATP binding site||Serine/threonine- / dual-specificity protein kinase, catalytic domain		TCONS_00101332	XLOC_045544	GSMUA_Achr2G03060_001	Peptidase M24, methionine aminopeptidase||Peptidase M24, structural domain||Peptidase M24A, methionine aminopeptidase, subfamily 1		TCONS_00270320	XLOC_136691	GSMUA_Achr8G14150_001	Phosphoglucan phosphatase DSP4||Protein-tyrosine/Dual-specificity phosphatase||Dual specificity phosphatase, catalytic domain||Dual specificity phosphatase, subgroup, catalytic domain||Protein-tyrosine phosphatase-like||Immunoglobulin E-set
TCONS_00005638	XLOC_007791	GSMUA_Achr1G04100_001	Myb-like domain||Homeodomain-like		TCONS_00059745	XLOC_031611	GSMUA_Achr11G17260_001	Uncharacterised domain Wax2, C-terminal		TCONS_00158608	XLOC_078322	GSMUA_Achr4G20530_001	GNAT domain||Acyl-CoA N-acyltransferase		TCONS_00105127	XLOC_051207	GSMUA_Achr3G04580_001	Alpha/beta hydrolase fold-5||Alpha/Beta hydrolase fold		TCONS_00101332	XLOC_045544	GSMUA_Achr2G02880_001	SCAMP		TCONS_00270320	XLOC_136691	GSMUA_Achr8G14070_001	--
TCONS_00005638	XLOC_007791	GSMUA_Achr1G04000_001	ATPase, P-type cation-transporter, C-terminal||ATPase, P-type cation-transporter, N-terminal||ATPase, P-type, transmembrane domain||ATPase, P-type phosphorylation site||ATPase, P-type, cytoplasmic domain N||ATPase, P-type, ATPase-associated domain||HAD-like domain||ATPase, P-type, K/Mg/Cd/Cu/Zn/Na/Ca/Na/H-transporter		TCONS_00059745	XLOC_031611	GSMUA_Achr11G17430_001	Ankyrin repeat-containing domain||Ankyrin repeat		TCONS_00296027	XLOC_141217	GSMUA_Achr8G33120_001	Peptidase C19, ubiquitin carboxyl-terminal hydrolase 2||Ubiquitin-associated/translation elongation factor EF1B, N-terminal||Peptidase C19, ubiquitin carboxyl-terminal hydrolase 2, conserved site||Ubiquitin-associated/translation elongation factor EF1B, N-terminal, eukaryote||Zinc finger, UBP-type||Zinc finger, RING/FYVE/PHD-type||Ubiquitin carboxyl-terminal hydrolase-like domain||UBA-like		TCONS_00105127	XLOC_051207	GSMUA_Achr3G04460_001	Heavy metal-associated domain, HMA		TCONS_00101332	XLOC_045544	GSMUA_Achr2G03010_001	NPH3 domain		TCONS_00270320	XLOC_136691	GSMUA_Achr8G14100_001	Oligopeptide transporter OPT superfamily
TCONS_00005638	XLOC_007791	GSMUA_Achr1G04120_001	--		TCONS_00059745	XLOC_031611	GSMUA_Achr11G17470_001	26S proteasome complex ubiquitin receptor, subunit Rpn13		TCONS_00296027	XLOC_141217	GSMUA_Achr8G33170_001	Translation protein SH3-like, subgroup||Translation protein SH3-like||Ribosomal protein L24||KOW		TCONS_00105127	XLOC_051207	GSMUA_Achr3G04700_001	--		TCONS_00101332	XLOC_045544	GSMUA_Achr2G03040_001	Senescence regulator		TCONS_00270320	XLOC_136691	GSMUA_Achr8G14110_001	AP2/ERF domain||DNA-binding, integrase-type
TCONS_00005638	XLOC_007791	GSMUA_Achr1G04050_001	Senescence regulator		TCONS_00059745	XLOC_031611	GSMUA_Achr11G17250_001	--		TCONS_00296027	XLOC_141217	GSMUA_Achr8G33050_001	WD40/YVTN repeat-like-containing domain||G-protein beta WD-40 repeat||WD40 repeat||TUP1-like enhancer of split||WD repeat HIR1||WD40-repeat-containing domain||WD40 repeat, conserved site		TCONS_00105127	XLOC_051207	GSMUA_Achr3G04720_001	--		TCONS_00101332	XLOC_045544	GSMUA_Achr2G02990_001	Uncharacterised protein family Cys-rich		TCONS_00270320	XLOC_136691	GSMUA_Achr8G14050_001	--
TCONS_00005638	XLOC_007791	GSMUA_Achr1G04170_001	Protein kinase, ATP binding site||Serine/threonine- / dual-specificity protein kinase, catalytic domain||Calcium-binding EF-hand||EF-hand-like domain||Protein kinase-like domain||Serine/threonine-protein kinase, active site||Protein kinase, catalytic domain		TCONS_00059745	XLOC_031611	GSMUA_Achr11G17320_001	Protein of unknown function DUF604		TCONS_00296027	XLOC_141217	GSMUA_Achr8G33080_001	Prephenate dehydratase, conserved site||Prephenate dehydratase||ACT domain		TCONS_00028754	XLOC_013778	GSMUA_Achr10G00140_001	Homogentisate 1,2-dioxygenase||RmlC-like cupin domain		TCONS_00101332	XLOC_045544	GSMUA_Achr2G02910_001	--		TCONS_00270320	XLOC_136691	GSMUA_Achr8G14130_001	Alpha/Beta hydrolase fold||Epoxide hydrolase-like||Alpha/beta hydrolase fold-1
TCONS_00005638	XLOC_007791	GSMUA_Achr1G04020_001	Major facilitator superfamily domain||Protein of unknown function DUF791		TCONS_00059745	XLOC_031611	GSMUA_Achr11G17410_001	Phloem protein 2-like||F-box domain, cyclin-like		TCONS_00296027	XLOC_141217	GSMUA_Achr8G33030_001	HIRA-interacting protein 5||NIF system FeS cluster assembly, NifU, C-terminal||NIF system FeS cluster assembly, NifU-like scaffold, N-terminal		TCONS_00028754	XLOC_013778	GSMUA_Achr10G00060_001	Protein of unknown function DUF1242		TCONS_00101332	XLOC_045544	GSMUA_Achr2G03120_001	Cytochrome c domain		TCONS_00270320	XLOC_136691	GSMUA_Achr8G13930_001	--
TCONS_00005638	XLOC_007791	GSMUA_Achr1G04110_001	Electron transfer flavoprotein-ubiquinone oxidoreductase		TCONS_00059745	XLOC_031611	GSMUA_Achr11G17290_001	Protein MOS2||G-patch domain		TCONS_00296027	XLOC_141217	GSMUA_Achr8G33210_001	ADF-H/Gelsolin-like domain||Gelsolin domain||von Willebrand factor, type A||Sec23/Sec24, trunk domain||Zinc finger, Sec23/Sec24-type||Sec23/Sec24 beta-sandwich||Sec23/Sec24, helical domain		TCONS_00028754	XLOC_013778	GSMUA_Achr10G00120_001	D-Tyr tRNAtyr deacylase-like domain||D-tyrosyl-tRNA(Tyr) deacylase		TCONS_00101332	XLOC_045544	GSMUA_Achr2G03100_001	Ctr copper transporter		TCONS_00270320	XLOC_136691	GSMUA_Achr8G13890_001	--
TCONS_00005638	XLOC_007791	GSMUA_Achr1G04080_001	Rab-GTPase-TBC domain		TCONS_00059745	XLOC_031611	GSMUA_Achr11G17480_001	--		TCONS_00296027	XLOC_141217	GSMUA_Achr8G33220_001	--		TCONS_00028754	XLOC_013778	GSMUA_Achr10G00100_001	Small GTPase superfamily||Small GTPase superfamily, Rab type||P-loop containing nucleoside triphosphate hydrolase		TCONS_00101332	XLOC_045544	GSMUA_Achr2G02980_001	--		TCONS_00270320	XLOC_136691	GSMUA_Achr8G14240_001	Ovarian tumour, otubain
TCONS_00005638	XLOC_007791	GSMUA_Achr1G03960_001	UBX||Thioredoxin-like fold||Ubiquitin-related domain||UBA-like||UAS		TCONS_00059745	XLOC_031611	GSMUA_Achr11G17270_001	Fatty acid hydroxylase		TCONS_00296027	XLOC_141217	GSMUA_Achr8G33110_001	Protein of unknown function wound-induced		TCONS_00028754	XLOC_013778	GSMUA_Achr10G00160_001	Cobalamin (vitamin B12) biosynthesis CobW-like, C-terminal||P-loop containing nucleoside triphosphate hydrolase||CobW/HypB/UreG domain||Pyridoxal phosphate-dependent transferase, major region, subdomain 2		TCONS_00101332	XLOC_045544	GSMUA_Achr2G03090_001	Thioredoxin-like fold||Glutathione S-transferase, N-terminal||Glutathione S-transferase, C-terminal-like		TCONS_00270320	XLOC_136691	GSMUA_Achr8G14160_001	Glycoside hydrolase, family 16, active site||Concanavalin A-like lectin/glucanase, subgroup||Xyloglucan endo-transglycosylase, C-terminal||Xyloglucan endotransglucosylase/hydrolase||Glycoside hydrolase, family 16
TCONS_00005638	XLOC_007791	GSMUA_Achr1G04010_001	Mitochondrial inner membrane translocase subunit Tim17/Tim22/Tim23/peroxisomal protein PMP24		TCONS_00059745	XLOC_031611	GSMUA_Achr11G17180_001	UspA||Rossmann-like alpha/beta/alpha sandwich fold		TCONS_00296027	XLOC_141217	GSMUA_Achr8G33280_001	WD40 repeat||G-protein beta WD-40 repeat||WD40/YVTN repeat-like-containing domain||F-box domain, cyclin-like||WD40 repeat, conserved site||WD40-repeat-containing domain		TCONS_00028754	XLOC_013778	GSMUA_Achr10G00050_001	--		TCONS_00101332	XLOC_045544	GSMUA_Achr2G03080_001	NAD(P)-binding domain||Short-chain dehydrogenase/reductase, conserved site||Short-chain dehydrogenase/reductase SDR||Glucose/ribitol dehydrogenase		TCONS_00270320	XLOC_136691	GSMUA_Achr8G14080_001	--
TCONS_00038573	XLOC_026736	GSMUA_Achr10G28110_001	Ribonuclease III domain		TCONS_00059745	XLOC_031611	GSMUA_Achr11G17280_001	WD40 repeat||WD40/YVTN repeat-like-containing domain||WD40-repeat-containing domain||WD40 repeat, conserved site		TCONS_00296027	XLOC_141217	GSMUA_Achr8G33130_001	Protein kinase, catalytic domain||Protein kinase-like domain		TCONS_00028754	XLOC_013778	GSMUA_Achr10G00090_001	--		TCONS_00101332	XLOC_045544	GSMUA_Achr2G02960_001	Armadillo-like helical||Armadillo||ATPase, V1 complex, subunit H||Armadillo-type fold		TCONS_00270320	XLOC_136691	GSMUA_Achr8G14030_001	--
TCONS_00038573	XLOC_026736	GSMUA_Achr10G28260_001	Lysyl-tRNA synthetase, class II, C-terminal||Lysine-tRNA ligase, class II||Nucleic acid-binding, OB-fold||Aminoacyl-tRNA synthetase, class II (D/K/N)-like||Nucleic acid binding, OB-fold, tRNA/helicase-type||Aminoacyl-tRNA synthetase, class II||Aminoacyl-tRNA synthetase, class II (D/K/N)		TCONS_00059745	XLOC_031611	GSMUA_Achr11G17200_001	--		TCONS_00296027	XLOC_141217	GSMUA_Achr8G33040_001	Lipase, GDSL||Esterase, SGNH hydrolase-type		TCONS_00028754	XLOC_013778	GSMUA_Achr10G00180_001	Phosphoesterase		TCONS_00101332	XLOC_045544	GSMUA_Achr2G03030_001	Plant peroxidase||Peroxidases heam-ligand binding site||Haem peroxidase||Haem peroxidase, plant/fungal/bacterial		TCONS_00270320	XLOC_136691	GSMUA_Achr8G13980_001	Proteasome A-type subunit||Proteasome, alpha-subunit, N-terminal domain||Proteasome, subunit alpha/beta||Nucleophile aminohydrolases, N-terminal
TCONS_00038573	XLOC_026736	GSMUA_Achr10G28310_001	Syntaxin, N-terminal||t-SNARE||Target SNARE coiled-coil domain||Syntaxin/epimorphin, conserved site		TCONS_00059745	XLOC_031611	GSMUA_Achr11G17190_001	SANT/Myb domain||Homeodomain-like||Myb domain		TCONS_00296027	XLOC_141217	GSMUA_Achr8G33100_001	Vesicle-associated membrane protein||Major sperm protein||PapD-like		TCONS_00028754	XLOC_013778	GSMUA_Achr10G00030_001	DREPP plasma membrane polypeptide		TCONS_00101332	XLOC_045544	GSMUA_Achr2G02970_001	SANT/Myb domain||Homeodomain-like||Myb domain		TCONS_00270320	XLOC_136691	GSMUA_Achr8G14000_001	--
TCONS_00038573	XLOC_026736	GSMUA_Achr10G28300_001	Tudor domain||Enhancer of polycomb-like, N-terminal		TCONS_00059745	XLOC_031611	GSMUA_Achr11G17440_001	Zinc finger, RING/FYVE/PHD-type||Zinc finger, RING-type||Zinc finger, RING-type, conserved site		TCONS_00296027	XLOC_141217	GSMUA_Achr8G33260_001	Pathogenic type III effector avirulence factor Avr cleavage site		TCONS_00028754	XLOC_013778	GSMUA_Achr10G00070_001	Signal recognition particle, SRP19 subunit		TCONS_00101332	XLOC_045544	GSMUA_Achr2G03110_001	Nucleotide-diphospho-sugar transferases||Glycosyltransferase, DXD sugar-binding motif||Alpha 1,4-glycosyltransferase domain		TCONS_00270320	XLOC_136691	GSMUA_Achr8G14040_001	--
TCONS_00038573	XLOC_026736	GSMUA_Achr10G28290_001	UDP-glucuronosyl/UDP-glucosyltransferase		TCONS_00059745	XLOC_031611	GSMUA_Achr11G17370_001	Transcription factor, TCP||Transcription factor TCP subgroup		TCONS_00296027	XLOC_141217	GSMUA_Achr8G33070_001	Cytochrome P450		TCONS_00028754	XLOC_013778	GSMUA_Achr10G00110_001	Small GTPase superfamily||Small GTPase superfamily, Rab type||P-loop containing nucleoside triphosphate hydrolase		TCONS_00101332	XLOC_045544	GSMUA_Achr2G03070_001	Transcription factor, SBP-box		TCONS_00270320	XLOC_136691	GSMUA_Achr8G14060_001	--
TCONS_00038573	XLOC_026736	GSMUA_Achr10G28140_001	P-loop containing nucleoside triphosphate hydrolase||DNA/RNA helicase, DEAD/DEAH box type, N-terminal||Helicase, superfamily 1/2, ATP-binding domain		TCONS_00059745	XLOC_031611	GSMUA_Achr11G17460_001	Arginine/serine-rich-splicing factor RSP31||Nucleotide-binding, alpha-beta plait||RNA recognition motif domain		TCONS_00296027	XLOC_141217	GSMUA_Achr8G33060_001	--		TCONS_00028754	XLOC_013778	GSMUA_Achr10G00190_001	Longevity assurance, LAG1/LAC1||TRAM/LAG1/CLN8 homology domain		TCONS_00355039	XLOC_171526	GSMUA_AchrUn_randomG21510_001	--		TCONS_00331716	XLOC_165947	GSMUA_AchrUn_randomG02130_001	--
TCONS_00038573	XLOC_026736	GSMUA_Achr10G28350_001	--		TCONS_00059745	XLOC_031611	GSMUA_Achr11G17360_001	Histone H3||Histone-fold		TCONS_00296027	XLOC_141217	GSMUA_Achr8G33230_001	Cytochrome P450, conserved site||Cytochrome P450, E-class, group I||Cytochrome P450		TCONS_00028754	XLOC_013778	GSMUA_Achr10G00170_001	Helix-loop-helix domain		TCONS_00355039	XLOC_171526	GSMUA_AchrUn_randomG21540_001	--		TCONS_00331716	XLOC_165947	GSMUA_AchrUn_randomG02150_001	--
TCONS_00038573	XLOC_026736	GSMUA_Achr10G28340_001	Pentatricopeptide repeat||Tetratricopeptide-like helical		TCONS_00059745	XLOC_031611	GSMUA_Achr11G17170_001	Armadillo-type fold||HEAT, type 2||HEAT||Armadillo-like helical||CLASP N-terminal domain		TCONS_00296027	XLOC_141217	GSMUA_Achr8G33140_001	Bulb-type lectin domain||Protein kinase, catalytic domain||PAN-2 domain||Protein kinase-like domain||Serine-threonine/tyrosine-protein kinase catalytic domain||Protein kinase, ATP binding site		TCONS_00028754	XLOC_013778	GSMUA_Achr10G00150_001	RmlC-like jelly roll fold||Homogentisate 1,2-dioxygenase||RmlC-like cupin domain		TCONS_00355039	XLOC_171526	GSMUA_AchrUn_randomG21500_001	--		TCONS_00331716	XLOC_165947	GSMUA_AchrUn_randomG02160_001	SANT/Myb domain||Homeodomain-like||Myb domain
TCONS_00038573	XLOC_026736	GSMUA_Achr10G28230_001	Small GTP-binding protein domain||Small GTPase superfamily, Rab type||Small GTPase superfamily||P-loop containing nucleoside triphosphate hydrolase		TCONS_00059745	XLOC_031611	GSMUA_Achr11G17420_001	Winged helix-turn-helix transcription repressor DNA-binding||Proteasome component (PCI) domain||26S proteasome, regulatory subunit Rpn7		TCONS_00296027	XLOC_141217	GSMUA_Achr8G33180_001	Helix-loop-helix domain		TCONS_00028754	XLOC_013778	GSMUA_Achr10G00040_001	ABI family		TCONS_00355039	XLOC_171526	GSMUA_AchrUn_randomG21530_001	--		TCONS_00331716	XLOC_165947	GSMUA_AchrUn_randomG02180_001	Winged helix-turn-helix transcription repressor DNA-binding||Cullin repeat-like-containing domain||Cullin homology||Cullin, N-terminal||Cullin protein, neddylation domain
TCONS_00038573	XLOC_026736	GSMUA_Achr10G28370_001	Pentatricopeptide repeat||Tetratricopeptide-like helical		TCONS_00059745	XLOC_031611	GSMUA_Achr11G17400_001	Multi antimicrobial extrusion protein		TCONS_00296027	XLOC_141217	GSMUA_Achr8G33200_001	Armadillo-like helical||Importin-beta, N-terminal||CRM1 C-terminal domain||Exportin-1/Importin-beta-like||Armadillo-type fold		TCONS_00028754	XLOC_013778	GSMUA_Achr10G00130_001	ATP11		TCONS_00355039	XLOC_171526	GSMUA_AchrUn_randomG21520_001	Endonuclease/exonuclease/phosphatase||Inositol polyphosphate-related phosphatase		TCONS_00331716	XLOC_165947	GSMUA_AchrUn_randomG02170_001	Armadillo-type fold||Uncharacterised domain UPF0507||Armadillo-like helical||Uncharacterised domain UPF0507, C-terminal
TCONS_00038573	XLOC_026736	GSMUA_Achr10G28270_001	--		TCONS_00059745	XLOC_031611	GSMUA_Achr11G17350_001	--		TCONS_00296027	XLOC_141217	GSMUA_Achr8G33270_001	RNA recognition motif domain, eukaryote||Nucleotide-binding, alpha-beta plait||Splicing factor, SPF45||RNA recognition motif domain||G-patch domain		TCONS_00028754	XLOC_013778	GSMUA_Achr10G00080_001	Aminotransferase, class IV		TCONS_00355039	XLOC_171526	GSMUA_AchrUn_randomG21440_001	Cupredoxin||Plastocyanin-like		TCONS_00331716	XLOC_165947	GSMUA_AchrUn_randomG02140_001	--
TCONS_00038573	XLOC_026736	GSMUA_Achr10G28120_001	Dicer double-stranded RNA-binding fold||P-loop containing nucleoside triphosphate hydrolase||Helicase, C-terminal		TCONS_00079898	XLOC_035649	GSMUA_Achr11G08980_001	S-adenosyl-L-methionine-dependent methyltransferase-like||Methyltransferase type 11		TCONS_00296027	XLOC_141217	GSMUA_Achr8G33250_001	P-loop containing nucleoside triphosphate hydrolase||AAA+ ATPase domain||ABC transporter-like||ABC transporter, conserved site||ABC transporter, transmembrane domain, type 1		TCONS_00329530	XLOC_161646	GSMUA_AchrUn_randomG18290_001	Nitrogen regulatory protein PII/ATP phosphoribosyltransferase, C-terminal||Nitrogen regulatory protein PII, conserved site||Nitrogen regulatory protein PII||Nitrogen regulatory PII-like, alpha/beta		TCONS_00355039	XLOC_171526	GSMUA_AchrUn_randomG21450_001	--		TCONS_00331716	XLOC_165947	GSMUA_AchrUn_randomG02120_001	Pentatricopeptide repeat
[truncated: 8,459 more rows]
