# Supplementary material for: Genome-wide identification and characterization of mRNAs and lncRNAs involved in cold stress in the wild banana (Musa itinerans)
Source: PLoS One. 2018 Jul 9;13(7):e0200002. doi: 10.1371/journal.pone.0200002 (PMC6037364; doi:10.1371/journal.pone.0200002)
Supplement: S13 Table — (XLS) [file pone.0200002.s023.xls]

## Sheet: S13 Table
S13 Table Annotation of lncRNA targets mapped to Banana Genome A
10k.cis.annotation
lncRNA_id	mRNA_ID	Target_gene_description
XLOC_006752	GSMUA_Achr1G00010_001	Thioredoxin-like fold||Glutathione S-transferase, N-terminal||Glutathione S-transferase, C-terminal-like
XLOC_006756	GSMUA_Achr1G00010_001	Thioredoxin-like fold||Glutathione S-transferase, N-terminal||Glutathione S-transferase, C-terminal-like
XLOC_000006	GSMUA_Achr1G00010_001	Thioredoxin-like fold||Glutathione S-transferase, N-terminal||Glutathione S-transferase, C-terminal-like
XLOC_006752	GSMUA_Achr1G00020_001	Glycoside hydrolase, superfamily||Glycosyl hydrolase, family 13, all-beta||Aldolase-type TIM barrel||Glycoside hydrolase, family 27||Glycoside hydrolase, clan GH-D
XLOC_006756	GSMUA_Achr1G00020_001	Glycoside hydrolase, superfamily||Glycosyl hydrolase, family 13, all-beta||Aldolase-type TIM barrel||Glycoside hydrolase, family 27||Glycoside hydrolase, clan GH-D
XLOC_006756	GSMUA_Achr1G00030_001	Drug/metabolite transporter
XLOC_000006	GSMUA_Achr1G00020_001	Glycoside hydrolase, superfamily||Glycosyl hydrolase, family 13, all-beta||Aldolase-type TIM barrel||Glycoside hydrolase, family 27||Glycoside hydrolase, clan GH-D
XLOC_000006	GSMUA_Achr1G00030_001	Drug/metabolite transporter
XLOC_006804	GSMUA_Achr1G00180_001	Heat shock protein 70 family
XLOC_000042	GSMUA_Achr1G00180_001	Heat shock protein 70 family
XLOC_006804	GSMUA_Achr1G00190_001	Glycosyl transferase, family 8||Nucleotide-diphospho-sugar transferases
XLOC_000042	GSMUA_Achr1G00190_001	Glycosyl transferase, family 8||Nucleotide-diphospho-sugar transferases
XLOC_006804	GSMUA_Achr1G00200_001	--
XLOC_000042	GSMUA_Achr1G00200_001	--
XLOC_006804	GSMUA_Achr1G00210_001	Malic enzyme, NAD-binding||NAD(P)-binding domain||Malic enzyme, conserved site||Malic oxidoreductase||Malic enzyme, N-terminal
XLOC_000042	GSMUA_Achr1G00210_001	Malic enzyme, NAD-binding||NAD(P)-binding domain||Malic enzyme, conserved site||Malic oxidoreductase||Malic enzyme, N-terminal
XLOC_000049	GSMUA_Achr1G00210_001	Malic enzyme, NAD-binding||NAD(P)-binding domain||Malic enzyme, conserved site||Malic oxidoreductase||Malic enzyme, N-terminal
XLOC_006809	GSMUA_Achr1G00210_001	Malic enzyme, NAD-binding||NAD(P)-binding domain||Malic enzyme, conserved site||Malic oxidoreductase||Malic enzyme, N-terminal
XLOC_006809	GSMUA_Achr1G00220_001	P-loop containing nucleoside triphosphate hydrolase||RNA helicase, DEAD-box type, Q motif||Helicase, superfamily 1/2, ATP-binding domain||DNA/RNA helicase, DEAD/DEAH box type, N-terminal||Helicase, C-terminal||RNA helicase, ATP-dependent, DEAD-box, conserved site
XLOC_000059	GSMUA_Achr1G00220_001	P-loop containing nucleoside triphosphate hydrolase||RNA helicase, DEAD-box type, Q motif||Helicase, superfamily 1/2, ATP-binding domain||DNA/RNA helicase, DEAD/DEAH box type, N-terminal||Helicase, C-terminal||RNA helicase, ATP-dependent, DEAD-box, conserved site
XLOC_006810	GSMUA_Achr1G00220_001	P-loop containing nucleoside triphosphate hydrolase||RNA helicase, DEAD-box type, Q motif||Helicase, superfamily 1/2, ATP-binding domain||DNA/RNA helicase, DEAD/DEAH box type, N-terminal||Helicase, C-terminal||RNA helicase, ATP-dependent, DEAD-box, conserved site
XLOC_006809	GSMUA_Achr1G00230_001	--
XLOC_006809	GSMUA_Achr1G00240_001	Remorin, C-terminal||Remorin, N-terminal
XLOC_000059	GSMUA_Achr1G00230_001	--
XLOC_006810	GSMUA_Achr1G00230_001	--
XLOC_000059	GSMUA_Achr1G00240_001	Remorin, C-terminal||Remorin, N-terminal
XLOC_006810	GSMUA_Achr1G00240_001	Remorin, C-terminal||Remorin, N-terminal
XLOC_006827	GSMUA_Achr1G00250_001	Cytochrome b561, eukaryote||Cytochrome b561/ferric reductase transmembrane
XLOC_006827	GSMUA_Achr1G00260_001	--
XLOC_006827	GSMUA_Achr1G00270_001	--
XLOC_006827	GSMUA_Achr1G00280_001	Tetratricopeptide repeat-containing domain||Zinc finger, MYND-type||Tetratricopeptide-like helical||Tetratricopeptide repeat
XLOC_000065	GSMUA_Achr1G00300_001	ATPase, P-type phosphorylation site||ATPase, P-type, ATPase-associated domain||ATPase, P-type, cytoplasmic domain N||HAD-like domain||Heavy metal-associated domain, HMA||ATPase, P-type, K/Mg/Cd/Cu/Zn/Na/Ca/Na/H-transporter
XLOC_000065	GSMUA_Achr1G00310_001	Pentatricopeptide repeat||Tetratricopeptide-like helical
XLOC_000065	GSMUA_Achr1G00320_001	Chloramphenicol acetyltransferase-like domain||Transferase
XLOC_000065	GSMUA_Achr1G00330_001	C2 calcium-dependent membrane targeting||Phosphoribosyltransferase C-terminal
XLOC_000073	GSMUA_Achr1G00330_001	C2 calcium-dependent membrane targeting||Phosphoribosyltransferase C-terminal
XLOC_000073	GSMUA_Achr1G00340_001	Pentatricopeptide repeat||Tetratricopeptide-like helical
XLOC_000073	GSMUA_Achr1G00350_001	Protein of unknown function DUF3527
XLOC_000073	GSMUA_Achr1G00360_001	Mediator complex, subunit Med12
XLOC_006849	GSMUA_Achr1G00370_001	Major intrinsic protein, conserved site||Major intrinsic protein||Aquaporin-like
XLOC_006849	GSMUA_Achr1G00380_001	Zinc finger, RING-type||Zinc finger, RING/FYVE/PHD-type
XLOC_006851	GSMUA_Achr1G00380_001	Zinc finger, RING-type||Zinc finger, RING/FYVE/PHD-type
XLOC_006852	GSMUA_Achr1G00380_001	Zinc finger, RING-type||Zinc finger, RING/FYVE/PHD-type
XLOC_006860	GSMUA_Achr1G00380_001	Zinc finger, RING-type||Zinc finger, RING/FYVE/PHD-type
XLOC_006849	GSMUA_Achr1G00390_001	Protein of unknown function DUF2451, C-terminal||Vacuolar protein sorting-associated protein 54
XLOC_006851	GSMUA_Achr1G00390_001	Protein of unknown function DUF2451, C-terminal||Vacuolar protein sorting-associated protein 54
XLOC_006852	GSMUA_Achr1G00390_001	Protein of unknown function DUF2451, C-terminal||Vacuolar protein sorting-associated protein 54
XLOC_006860	GSMUA_Achr1G00390_001	Protein of unknown function DUF2451, C-terminal||Vacuolar protein sorting-associated protein 54
XLOC_006871	GSMUA_Achr1G00400_001	Vacuolar protein sorting-associated protein 54
XLOC_000090	GSMUA_Achr1G00400_001	Vacuolar protein sorting-associated protein 54
XLOC_006877	GSMUA_Achr1G00400_001	Vacuolar protein sorting-associated protein 54
XLOC_006871	GSMUA_Achr1G00410_001	Cysteine peptidase, asparagine active site||Peptidase C1A, papain||Peptidase C1A, papain C-terminal||Cysteine peptidase, histidine active site||Proteinase inhibitor I29, cathepsin propeptide||Cysteine peptidase, cysteine active site
XLOC_000090	GSMUA_Achr1G00410_001	Cysteine peptidase, asparagine active site||Peptidase C1A, papain||Peptidase C1A, papain C-terminal||Cysteine peptidase, histidine active site||Proteinase inhibitor I29, cathepsin propeptide||Cysteine peptidase, cysteine active site
XLOC_006877	GSMUA_Achr1G00410_001	Cysteine peptidase, asparagine active site||Peptidase C1A, papain||Peptidase C1A, papain C-terminal||Cysteine peptidase, histidine active site||Proteinase inhibitor I29, cathepsin propeptide||Cysteine peptidase, cysteine active site
XLOC_000090	GSMUA_Achr1G00420_001	Domain of unknown function DUF4050
XLOC_006877	GSMUA_Achr1G00420_001	Domain of unknown function DUF4050
XLOC_006878	GSMUA_Achr1G00420_001	Domain of unknown function DUF4050
XLOC_006877	GSMUA_Achr1G00430_001	Transcription factor DP, C-terminal||Transcription factor E2F/dimerisation partner (TDP)||Winged helix-turn-helix transcription repressor DNA-binding||Transcription factor DP
XLOC_006878	GSMUA_Achr1G00430_001	Transcription factor DP, C-terminal||Transcription factor E2F/dimerisation partner (TDP)||Winged helix-turn-helix transcription repressor DNA-binding||Transcription factor DP
XLOC_000099	GSMUA_Achr1G00450_001	Aconitase/3-isopropylmalate dehydratase, swivel||Aconitase A/isopropylmalate dehydratase small subunit, swivel||Aconitase/isopropylmalate dehydratase
XLOC_000099	GSMUA_Achr1G00460_001	Pentatricopeptide repeat
XLOC_000099	GSMUA_Achr1G00470_001	Zinc finger, RanBP2-type
XLOC_000099	GSMUA_Achr1G00480_001	AP2/ERF domain||DNA-binding, integrase-type
XLOC_000104	GSMUA_Achr1G00480_001	AP2/ERF domain||DNA-binding, integrase-type
XLOC_000104	GSMUA_Achr1G00490_001	DNA-binding, integrase-type||AP2/ERF domain
XLOC_000104	GSMUA_Achr1G00500_001	Oleosin
XLOC_000104	GSMUA_Achr1G00510_001	Cyclin P/U||Cyclin-like||Cyclin PHO80-like
XLOC_000104	GSMUA_Achr1G00520_001	Chloramphenicol acetyltransferase-like domain||Transferase
XLOC_000104	GSMUA_Achr1G00530_001	Alpha/Beta hydrolase fold
XLOC_000107	GSMUA_Achr1G00520_001	Chloramphenicol acetyltransferase-like domain||Transferase
XLOC_000107	GSMUA_Achr1G00530_001	Alpha/Beta hydrolase fold
XLOC_006903	GSMUA_Achr1G00530_001	Alpha/Beta hydrolase fold
XLOC_000107	GSMUA_Achr1G00540_001	Serine/threonine- / dual-specificity protein kinase, catalytic domain||Protein kinase-like domain||Pleckstrin homology-like domain||Serine/threonine-protein kinase, active site||Protein kinase, catalytic domain
XLOC_000107	GSMUA_Achr1G00550_001	Nucleotide-diphospho-sugar transferase
XLOC_006903	GSMUA_Achr1G00540_001	Serine/threonine- / dual-specificity protein kinase, catalytic domain||Protein kinase-like domain||Pleckstrin homology-like domain||Serine/threonine-protein kinase, active site||Protein kinase, catalytic domain
XLOC_006903	GSMUA_Achr1G00550_001	Nucleotide-diphospho-sugar transferase
XLOC_006903	GSMUA_Achr1G00560_001	Zinc finger, RING/FYVE/PHD-type||Zinc finger, RING-type
XLOC_006908	GSMUA_Achr1G00550_001	Nucleotide-diphospho-sugar transferase
XLOC_006908	GSMUA_Achr1G00560_001	Zinc finger, RING/FYVE/PHD-type||Zinc finger, RING-type
XLOC_006908	GSMUA_Achr1G00570_001	--
XLOC_000115	GSMUA_Achr1G00570_001	--
XLOC_006908	GSMUA_Achr1G00580_001	ATPase, F1 complex, delta/epsilon subunit, N-terminal||ATPase, F1 complex, delta/epsilon subunit
XLOC_006908	GSMUA_Achr1G00590_001	--
XLOC_000115	GSMUA_Achr1G00580_001	ATPase, F1 complex, delta/epsilon subunit, N-terminal||ATPase, F1 complex, delta/epsilon subunit
XLOC_000115	GSMUA_Achr1G00590_001	--
XLOC_000115	GSMUA_Achr1G00600_001	Zinc finger, RING-type||Zinc finger, RING/FYVE/PHD-type
XLOC_000115	GSMUA_Achr1G00610_001	Ran GTPase||Small GTPase superfamily||Small GTP-binding protein domain||Small GTPase superfamily, Rab type||P-loop containing nucleoside triphosphate hydrolase||Small GTPase superfamily, Rho type||Small GTPase superfamily, Ras type
XLOC_000151	GSMUA_Achr1G00670_001	--
XLOC_000155	GSMUA_Achr1G00670_001	--
XLOC_000151	GSMUA_Achr1G00680_001	Zinc finger, RING/FYVE/PHD-type||Zinc finger, RING-type||Zinc finger, RING-CH-type
XLOC_000151	GSMUA_Achr1G00690_001	--
XLOC_000151	GSMUA_Achr1G00700_001	--
XLOC_000151	GSMUA_Achr1G00710_001	--
XLOC_000151	GSMUA_Achr1G00720_001	--
XLOC_000155	GSMUA_Achr1G00680_001	Zinc finger, RING/FYVE/PHD-type||Zinc finger, RING-type||Zinc finger, RING-CH-type
XLOC_000155	GSMUA_Achr1G00690_001	--
XLOC_000155	GSMUA_Achr1G00700_001	--
XLOC_000155	GSMUA_Achr1G00710_001	--
XLOC_000155	GSMUA_Achr1G00720_001	--
XLOC_006934	GSMUA_Achr1G00680_001	Zinc finger, RING/FYVE/PHD-type||Zinc finger, RING-type||Zinc finger, RING-CH-type
XLOC_006934	GSMUA_Achr1G00690_001	--
XLOC_006934	GSMUA_Achr1G00700_001	--
XLOC_006934	GSMUA_Achr1G00710_001	--
XLOC_006934	GSMUA_Achr1G00720_001	--
XLOC_006934	GSMUA_Achr1G00730_001	--
XLOC_006934	GSMUA_Achr1G00740_001	Tetratricopeptide-like helical||RNA-processing protein, HAT helix
XLOC_000169	GSMUA_Achr1G00810_001	Ribosomal protein S17e, conserved site||Ribosomal protein S17e
XLOC_000169	GSMUA_Achr1G00820_001	--
XLOC_006959	GSMUA_Achr1G00820_001	--
XLOC_000169	GSMUA_Achr1G00830_001	--
XLOC_006959	GSMUA_Achr1G00830_001	--
XLOC_000169	GSMUA_Achr1G00840_001	Zinc finger, RING/FYVE/PHD-type||Zinc finger, RING-CH-type
XLOC_006959	GSMUA_Achr1G00840_001	Zinc finger, RING/FYVE/PHD-type||Zinc finger, RING-CH-type
XLOC_000169	GSMUA_Achr1G00850_001	Polyketide synthase, enoylreductase||NAD(P)-binding domain||Alcohol dehydrogenase, C-terminal||Alcohol dehydrogenase superfamily, zinc-type||GroES-like||Alcohol dehydrogenase, zinc-type, conserved site||Alcohol dehydrogenase GroES-like||D-isomer specific 2-hydroxyacid dehydrogenase, NAD-binding domain conserved site 1
XLOC_006959	GSMUA_Achr1G00850_001	Polyketide synthase, enoylreductase||NAD(P)-binding domain||Alcohol dehydrogenase, C-terminal||Alcohol dehydrogenase superfamily, zinc-type||GroES-like||Alcohol dehydrogenase, zinc-type, conserved site||Alcohol dehydrogenase GroES-like||D-isomer specific 2-hydroxyacid dehydrogenase, NAD-binding domain conserved site 1
XLOC_006959	GSMUA_Achr1G00860_001	3-oxo-5-alpha-steroid 4-dehydrogenase, C-terminal||Protein of unknown function DUF1295
XLOC_006970	GSMUA_Achr1G00900_001	Cyclin-dependent kinase inhibitor||Cyclin-dependent kinase inhibitor, plant
XLOC_006970	GSMUA_Achr1G00910_001	Arp2/3 complex, 34kDa subunit p34-Arc
XLOC_000186	GSMUA_Achr1G00930_001	Autophagy-related protein 1010
XLOC_000186	GSMUA_Achr1G00940_001	--
XLOC_000186	GSMUA_Achr1G00950_001	--
XLOC_000186	GSMUA_Achr1G00960_001	Leucine-rich repeat||Leucine-rich repeat, typical subtype||Leucine-rich repeat-containing N-terminal, type 2
XLOC_000186	GSMUA_Achr1G00970_001	--
XLOC_000186	GSMUA_Achr1G00980_001	Protein of unknown function DUF3527
XLOC_006988	GSMUA_Achr1G01000_001	RNA-processing protein, HAT helix||Tetratricopeptide-like helical||Tetratricopeptide repeat-containing domain
XLOC_006992	GSMUA_Achr1G01000_001	RNA-processing protein, HAT helix||Tetratricopeptide-like helical||Tetratricopeptide repeat-containing domain
XLOC_006988	GSMUA_Achr1G01010_001	Organic solute transporter Ost-alpha
XLOC_006992	GSMUA_Achr1G01010_001	Organic solute transporter Ost-alpha
XLOC_006988	GSMUA_Achr1G01020_001	--
XLOC_006992	GSMUA_Achr1G01020_001	--
XLOC_006988	GSMUA_Achr1G01030_001	RmlC-like jelly roll fold||Domain of unknown function DUF861, cupin-3||RmlC-like cupin domain
XLOC_006988	GSMUA_Achr1G01040_001	Ribosomal protein L21e||Translation protein SH3-like
XLOC_006988	GSMUA_Achr1G01050_001	Major facilitator superfamily domain||Biopterin transport-related protein BT1
XLOC_006992	GSMUA_Achr1G01030_001	RmlC-like jelly roll fold||Domain of unknown function DUF861, cupin-3||RmlC-like cupin domain
XLOC_000205	GSMUA_Achr1G01030_001	RmlC-like jelly roll fold||Domain of unknown function DUF861, cupin-3||RmlC-like cupin domain
XLOC_006992	GSMUA_Achr1G01040_001	Ribosomal protein L21e||Translation protein SH3-like
XLOC_006992	GSMUA_Achr1G01050_001	Major facilitator superfamily domain||Biopterin transport-related protein BT1
XLOC_006992	GSMUA_Achr1G01060_001	Vacuolar protein sorting-associated protein 62
XLOC_000205	GSMUA_Achr1G01040_001	Ribosomal protein L21e||Translation protein SH3-like
XLOC_000205	GSMUA_Achr1G01050_001	Major facilitator superfamily domain||Biopterin transport-related protein BT1
XLOC_000205	GSMUA_Achr1G01060_001	Vacuolar protein sorting-associated protein 62
XLOC_000206	GSMUA_Achr1G01060_001	Vacuolar protein sorting-associated protein 62
XLOC_000205	GSMUA_Achr1G01070_001	--
XLOC_000206	GSMUA_Achr1G01070_001	--
XLOC_006999	GSMUA_Achr1G01080_001	Leucine-rich repeat||Leucine-rich repeat, typical subtype
XLOC_006999	GSMUA_Achr1G01090_001	Tyrosine-protein kinase, active site||Protein kinase, catalytic domain||Concanavalin A-like lectin/glucanase, subgroup||Protein kinase-like domain||Protein kinase, ATP binding site
XLOC_006999	GSMUA_Achr1G01100_001	Protein kinase, ATP binding site||Leucine-rich repeat||Leucine-rich repeat, typical subtype||Tyrosine-protein kinase, active site||Protein kinase, catalytic domain||Protein kinase-like domain
XLOC_007001	GSMUA_Achr1G01110_001	Leucine-rich repeat-containing N-terminal, type 2||Leucine-rich repeat, typical subtype||Leucine-rich repeat||Tyrosine-protein kinase, active site||Protein kinase, catalytic domain||Protein kinase-like domain
XLOC_007001	GSMUA_Achr1G01120_001	Protein kinase, ATP binding site||Leucine rich repeats (2 copies)||Leucine-rich repeat, typical subtype||Leucine-rich repeat||Protein kinase, catalytic domain||Tyrosine-protein kinase, active site||Protein kinase-like domain
XLOC_007004	GSMUA_Achr1G01120_001	Protein kinase, ATP binding site||Leucine rich repeats (2 copies)||Leucine-rich repeat, typical subtype||Leucine-rich repeat||Protein kinase, catalytic domain||Tyrosine-protein kinase, active site||Protein kinase-like domain
XLOC_007004	GSMUA_Achr1G01130_001	SET domain||Pre-SET zinc-binding sub-group||SRA-YDG||Pre-SET domain||PUA-like domain
XLOC_007004	GSMUA_Achr1G01140_001	Ankyrin repeat domain-containing protein 13||Ankyrin repeat||Ankyrin repeat-containing domain
XLOC_007004	GSMUA_Achr1G01150_001	Glycosyl transferase, family 14
XLOC_000232	GSMUA_Achr1G01150_001	Glycosyl transferase, family 14
XLOC_000232	GSMUA_Achr1G01160_001	--
XLOC_000232	GSMUA_Achr1G01170_001	Pyrophosphate-energised proton pump
XLOC_007020	GSMUA_Achr1G01170_001	Pyrophosphate-energised proton pump
XLOC_000232	GSMUA_Achr1G01180_001	--
XLOC_000232	GSMUA_Achr1G01190_001	--
XLOC_000232	GSMUA_Achr1G01200_001	Pentatricopeptide repeat||Tetratricopeptide-like helical
XLOC_007020	GSMUA_Achr1G01180_001	--
XLOC_007020	GSMUA_Achr1G01190_001	--
XLOC_007020	GSMUA_Achr1G01200_001	Pentatricopeptide repeat||Tetratricopeptide-like helical
XLOC_007020	GSMUA_Achr1G01210_001	Uncharacterised protein family UPF0016
XLOC_007032	GSMUA_Achr1G01210_001	Uncharacterised protein family UPF0016
XLOC_007033	GSMUA_Achr1G01210_001	Uncharacterised protein family UPF0016
XLOC_007034	GSMUA_Achr1G01210_001	Uncharacterised protein family UPF0016
XLOC_000236	GSMUA_Achr1G01220_001	AAA+ ATPase domain||Sigma-54 interaction domain, ATP-binding site 1||P-loop containing nucleoside triphosphate hydrolase||ATPase, dynein-related, AAA domain
XLOC_000236	GSMUA_Achr1G01230_001	P-loop containing nucleoside triphosphate hydrolase||ATPase, dynein-related, AAA domain
XLOC_007039	GSMUA_Achr1G01240_001	von Willebrand factor, type A
XLOC_007039	GSMUA_Achr1G01250_001	Protein of unknown function DUF1635
XLOC_007039	GSMUA_Achr1G01260_001	Zinc finger, C2H2-like||Zinc finger, C2H2
XLOC_007045	GSMUA_Achr1G01300_001	HEAT, type 2||Armadillo-like helical||Armadillo-type fold
XLOC_000291	GSMUA_Achr1G01300_001	HEAT, type 2||Armadillo-like helical||Armadillo-type fold
XLOC_007045	GSMUA_Achr1G01310_001	Arsenical pump membrane protein, ArsB||Citrate transporter-like domain
XLOC_000291	GSMUA_Achr1G01310_001	Arsenical pump membrane protein, ArsB||Citrate transporter-like domain
XLOC_000291	GSMUA_Achr1G01320_001	Ubiquitin-conjugating enzyme, active site||Ubiquitin-conjugating enzyme/RWD-like||Ubiquitin-conjugating enzyme, E2
XLOC_007075	GSMUA_Achr1G01330_001	Protein of unknown function DUF3522||EGF-like, conserved site||Epidermal growth factor-like domain
XLOC_007075	GSMUA_Achr1G01340_001	--
XLOC_000310	GSMUA_Achr1G01480_001	--
XLOC_007102	GSMUA_Achr1G01480_001	--
XLOC_000311	GSMUA_Achr1G01480_001	--
XLOC_007103	GSMUA_Achr1G01480_001	--
XLOC_000312	GSMUA_Achr1G01480_001	--
XLOC_000310	GSMUA_Achr1G01490_001	Nucleotide-diphospho-sugar transferases||Glycosyl transferase, family 8
XLOC_007102	GSMUA_Achr1G01490_001	Nucleotide-diphospho-sugar transferases||Glycosyl transferase, family 8
XLOC_000311	GSMUA_Achr1G01490_001	Nucleotide-diphospho-sugar transferases||Glycosyl transferase, family 8
XLOC_007103	GSMUA_Achr1G01490_001	Nucleotide-diphospho-sugar transferases||Glycosyl transferase, family 8
XLOC_000312	GSMUA_Achr1G01490_001	Nucleotide-diphospho-sugar transferases||Glycosyl transferase, family 8
XLOC_000313	GSMUA_Achr1G01490_001	Nucleotide-diphospho-sugar transferases||Glycosyl transferase, family 8
XLOC_007106	GSMUA_Achr1G01490_001	Nucleotide-diphospho-sugar transferases||Glycosyl transferase, family 8
XLOC_007107	GSMUA_Achr1G01490_001	Nucleotide-diphospho-sugar transferases||Glycosyl transferase, family 8
XLOC_007108	GSMUA_Achr1G01490_001	Nucleotide-diphospho-sugar transferases||Glycosyl transferase, family 8
XLOC_000310	GSMUA_Achr1G01500_001	--
XLOC_007102	GSMUA_Achr1G01500_001	--
XLOC_000311	GSMUA_Achr1G01500_001	--
XLOC_007103	GSMUA_Achr1G01500_001	--
XLOC_000312	GSMUA_Achr1G01500_001	--
XLOC_000313	GSMUA_Achr1G01500_001	--
XLOC_007106	GSMUA_Achr1G01500_001	--
XLOC_007107	GSMUA_Achr1G01500_001	--
XLOC_007108	GSMUA_Achr1G01500_001	--
XLOC_000310	GSMUA_Achr1G01510_001	Ribonuclease H-like domain||YqgF/RNase H-like domain||Resolvase, holliday junction-type, YqgF-like
XLOC_007102	GSMUA_Achr1G01510_001	Ribonuclease H-like domain||YqgF/RNase H-like domain||Resolvase, holliday junction-type, YqgF-like
XLOC_000311	GSMUA_Achr1G01510_001	Ribonuclease H-like domain||YqgF/RNase H-like domain||Resolvase, holliday junction-type, YqgF-like
XLOC_007103	GSMUA_Achr1G01510_001	Ribonuclease H-like domain||YqgF/RNase H-like domain||Resolvase, holliday junction-type, YqgF-like
XLOC_000312	GSMUA_Achr1G01510_001	Ribonuclease H-like domain||YqgF/RNase H-like domain||Resolvase, holliday junction-type, YqgF-like
XLOC_000313	GSMUA_Achr1G01510_001	Ribonuclease H-like domain||YqgF/RNase H-like domain||Resolvase, holliday junction-type, YqgF-like
XLOC_007106	GSMUA_Achr1G01510_001	Ribonuclease H-like domain||YqgF/RNase H-like domain||Resolvase, holliday junction-type, YqgF-like
XLOC_007107	GSMUA_Achr1G01510_001	Ribonuclease H-like domain||YqgF/RNase H-like domain||Resolvase, holliday junction-type, YqgF-like
XLOC_007108	GSMUA_Achr1G01510_001	Ribonuclease H-like domain||YqgF/RNase H-like domain||Resolvase, holliday junction-type, YqgF-like
XLOC_000310	GSMUA_Achr1G01520_001	Pectin lyase fold/virulence factor||Pectin lyase fold||Pectinesterase, catalytic||Pectinesterase, active site
XLOC_000310	GSMUA_Achr1G01530_001	--
XLOC_000310	GSMUA_Achr1G01540_001	Ancestral coatomer element 1, Sec16/Sec31||Sec16, central conserved domain||COPII coat assembly protein, Sec16
XLOC_007102	GSMUA_Achr1G01520_001	Pectin lyase fold/virulence factor||Pectin lyase fold||Pectinesterase, catalytic||Pectinesterase, active site
XLOC_007102	GSMUA_Achr1G01530_001	--
XLOC_007102	GSMUA_Achr1G01540_001	Ancestral coatomer element 1, Sec16/Sec31||Sec16, central conserved domain||COPII coat assembly protein, Sec16
XLOC_000311	GSMUA_Achr1G01520_001	Pectin lyase fold/virulence factor||Pectin lyase fold||Pectinesterase, catalytic||Pectinesterase, active site
XLOC_000311	GSMUA_Achr1G01530_001	--
XLOC_000311	GSMUA_Achr1G01540_001	Ancestral coatomer element 1, Sec16/Sec31||Sec16, central conserved domain||COPII coat assembly protein, Sec16
XLOC_007103	GSMUA_Achr1G01520_001	Pectin lyase fold/virulence factor||Pectin lyase fold||Pectinesterase, catalytic||Pectinesterase, active site
XLOC_007103	GSMUA_Achr1G01530_001	--
XLOC_007103	GSMUA_Achr1G01540_001	Ancestral coatomer element 1, Sec16/Sec31||Sec16, central conserved domain||COPII coat assembly protein, Sec16
XLOC_000312	GSMUA_Achr1G01520_001	Pectin lyase fold/virulence factor||Pectin lyase fold||Pectinesterase, catalytic||Pectinesterase, active site
XLOC_000312	GSMUA_Achr1G01530_001	--
XLOC_000312	GSMUA_Achr1G01540_001	Ancestral coatomer element 1, Sec16/Sec31||Sec16, central conserved domain||COPII coat assembly protein, Sec16
XLOC_000313	GSMUA_Achr1G01520_001	Pectin lyase fold/virulence factor||Pectin lyase fold||Pectinesterase, catalytic||Pectinesterase, active site
XLOC_000313	GSMUA_Achr1G01530_001	--
XLOC_000313	GSMUA_Achr1G01540_001	Ancestral coatomer element 1, Sec16/Sec31||Sec16, central conserved domain||COPII coat assembly protein, Sec16
XLOC_007106	GSMUA_Achr1G01520_001	Pectin lyase fold/virulence factor||Pectin lyase fold||Pectinesterase, catalytic||Pectinesterase, active site
XLOC_007106	GSMUA_Achr1G01530_001	--
XLOC_007106	GSMUA_Achr1G01540_001	Ancestral coatomer element 1, Sec16/Sec31||Sec16, central conserved domain||COPII coat assembly protein, Sec16
XLOC_007107	GSMUA_Achr1G01520_001	Pectin lyase fold/virulence factor||Pectin lyase fold||Pectinesterase, catalytic||Pectinesterase, active site
XLOC_007108	GSMUA_Achr1G01520_001	Pectin lyase fold/virulence factor||Pectin lyase fold||Pectinesterase, catalytic||Pectinesterase, active site
XLOC_007107	GSMUA_Achr1G01530_001	--
XLOC_007107	GSMUA_Achr1G01540_001	Ancestral coatomer element 1, Sec16/Sec31||Sec16, central conserved domain||COPII coat assembly protein, Sec16
XLOC_007108	GSMUA_Achr1G01530_001	--
XLOC_007108	GSMUA_Achr1G01540_001	Ancestral coatomer element 1, Sec16/Sec31||Sec16, central conserved domain||COPII coat assembly protein, Sec16
XLOC_007127	GSMUA_Achr1G01570_001	Zinc finger, GATA-type||Zinc finger, NHR/GATA-type
XLOC_007127	GSMUA_Achr1G01580_001	DNA-directed RNA polymerase M, 15kDa subunit, conserved site||Zinc finger, TFIIS-type||DNA-directed RNA polymerase, M/15kDa subunit||DNA-directed RNA polymerase, subunit C11/M/9
XLOC_007127	GSMUA_Achr1G01590_001	Tudor-like, plant||Agenet-like domain
XLOC_007144	GSMUA_Achr1G01610_001	Zinc finger, RING-type, conserved site||Zinc finger, RING-type||Zinc finger, RING/FYVE/PHD-type
XLOC_007144	GSMUA_Achr1G01620_001	DNA-binding, integrase-type||AP2/ERF domain
XLOC_007144	GSMUA_Achr1G01630_001	Heat shock protein DnaJ, N-terminal||Heat shock protein DnaJ, cysteine-rich domain
XLOC_000338	GSMUA_Achr1G01680_001	Protein-tyrosine phosphatase, active site||Protein-tyrosine/Dual-specificity phosphatase||Dual specificity phosphatase||Protein-tyrosine phosphatase-like||Dual specificity phosphatase, catalytic domain||Dual specificity phosphatase, subgroup, catalytic domain
XLOC_000338	GSMUA_Achr1G01690_001	Protein kinase, catalytic domain||Protein kinase-like domain
XLOC_000338	GSMUA_Achr1G01700_001	--
XLOC_000338	GSMUA_Achr1G01710_001	HAD-superfamily hydrolase, subfamily IIB||HAD-like domain||Trehalose-phosphatase
XLOC_007177	GSMUA_Achr1G01770_001	Coatomer/calthrin adaptor appendage, C-terminal subdomain||Adaptor protein complex AP-2, alpha subunit||Clathrin/coatomer adaptor, adaptin-like, N-terminal||Coatomer/clathrin adaptor appendage, Ig-like subdomain||Clathrin adaptor, alpha-adaptin, appendage, C-terminal subdomain||Clathrin adaptor, alpha-adaptin, appendage, Ig-like subdomain||Armadillo-type fold||Clathrin adaptor, alpha/beta/gamma-a…
XLOC_007179	GSMUA_Achr1G01770_001	Coatomer/calthrin adaptor appendage, C-terminal subdomain||Adaptor protein complex AP-2, alpha subunit||Clathrin/coatomer adaptor, adaptin-like, N-terminal||Coatomer/clathrin adaptor appendage, Ig-like subdomain||Clathrin adaptor, alpha-adaptin, appendage, C-terminal subdomain||Clathrin adaptor, alpha-adaptin, appendage, Ig-like subdomain||Armadillo-type fold||Clathrin adaptor, alpha/beta/gamma-a…
XLOC_000348	GSMUA_Achr1G01770_001	Coatomer/calthrin adaptor appendage, C-terminal subdomain||Adaptor protein complex AP-2, alpha subunit||Clathrin/coatomer adaptor, adaptin-like, N-terminal||Coatomer/clathrin adaptor appendage, Ig-like subdomain||Clathrin adaptor, alpha-adaptin, appendage, C-terminal subdomain||Clathrin adaptor, alpha-adaptin, appendage, Ig-like subdomain||Armadillo-type fold||Clathrin adaptor, alpha/beta/gamma-a…
XLOC_007179	GSMUA_Achr1G01780_001	--
XLOC_000348	GSMUA_Achr1G01780_001	--
XLOC_007221	GSMUA_Achr1G01840_001	--
XLOC_007222	GSMUA_Achr1G01840_001	--
XLOC_000367	GSMUA_Achr1G01900_001	Prefoldin subunit||Prefoldin alpha subunit||Prefoldin
XLOC_000368	GSMUA_Achr1G01900_001	Prefoldin subunit||Prefoldin alpha subunit||Prefoldin
XLOC_000367	GSMUA_Achr1G01910_001	--
XLOC_000368	GSMUA_Achr1G01910_001	--
XLOC_000367	GSMUA_Achr1G01920_001	Thioredoxin-like fold||mRNA splicing factor, thioredoxin-like U5 snRNP
XLOC_000367	GSMUA_Achr1G01930_001	Peptidase S10, serine carboxypeptidase||Alpha/Beta hydrolase fold||Peptidase S10, serine carboxypeptidase, active site
XLOC_000367	GSMUA_Achr1G01940_001	Cytochrome P450, conserved site||Cytochrome P450, E-class, group I||Cytochrome P450
XLOC_000368	GSMUA_Achr1G01920_001	Thioredoxin-like fold||mRNA splicing factor, thioredoxin-like U5 snRNP
XLOC_000368	GSMUA_Achr1G01930_001	Peptidase S10, serine carboxypeptidase||Alpha/Beta hydrolase fold||Peptidase S10, serine carboxypeptidase, active site
XLOC_000368	GSMUA_Achr1G01940_001	Cytochrome P450, conserved site||Cytochrome P450, E-class, group I||Cytochrome P450
XLOC_000368	GSMUA_Achr1G01950_001	Tetratricopeptide-like helical||Pentatricopeptide repeat
XLOC_007248	GSMUA_Achr1G01960_001	BAR domain||Ankyrin repeat||Pleckstrin homology domain||Pleckstrin homology-like domain||Arf GTPase activating protein||Arfaptin homology (AH) domain/BAR domain||Ankyrin repeat-containing domain
XLOC_000380	GSMUA_Achr1G01960_001	BAR domain||Ankyrin repeat||Pleckstrin homology domain||Pleckstrin homology-like domain||Arf GTPase activating protein||Arfaptin homology (AH) domain/BAR domain||Ankyrin repeat-containing domain
XLOC_000381	GSMUA_Achr1G01960_001	BAR domain||Ankyrin repeat||Pleckstrin homology domain||Pleckstrin homology-like domain||Arf GTPase activating protein||Arfaptin homology (AH) domain/BAR domain||Ankyrin repeat-containing domain
XLOC_007248	GSMUA_Achr1G01970_001	--
XLOC_007248	GSMUA_Achr1G01980_001	FAD linked oxidase, N-terminal||CO dehydrogenase flavoprotein-like, FAD-binding, subdomain 2||Cytokinin dehydrogenase 1, FAD/cytokinin binding domain||FAD-linked oxidase-like, C-terminal||Vanillyl-alcohol oxidase/Cytokinin dehydrogenase C-terminal domain||FAD-binding, type 2||FAD-binding, type 2, subdomain 1
XLOC_000380	GSMUA_Achr1G01970_001	--
XLOC_000381	GSMUA_Achr1G01970_001	--
XLOC_000380	GSMUA_Achr1G01980_001	FAD linked oxidase, N-terminal||CO dehydrogenase flavoprotein-like, FAD-binding, subdomain 2||Cytokinin dehydrogenase 1, FAD/cytokinin binding domain||FAD-linked oxidase-like, C-terminal||Vanillyl-alcohol oxidase/Cytokinin dehydrogenase C-terminal domain||FAD-binding, type 2||FAD-binding, type 2, subdomain 1
XLOC_000381	GSMUA_Achr1G01980_001	FAD linked oxidase, N-terminal||CO dehydrogenase flavoprotein-like, FAD-binding, subdomain 2||Cytokinin dehydrogenase 1, FAD/cytokinin binding domain||FAD-linked oxidase-like, C-terminal||Vanillyl-alcohol oxidase/Cytokinin dehydrogenase C-terminal domain||FAD-binding, type 2||FAD-binding, type 2, subdomain 1
XLOC_000420	GSMUA_Achr1G02060_001	Small GTPase superfamily, Ras type||Small GTPase superfamily, Rho type||P-loop containing nucleoside triphosphate hydrolase||Ran GTPase||Small GTPase superfamily, Rab type||Small GTP-binding protein domain||Small GTPase superfamily
XLOC_000420	GSMUA_Achr1G02070_001	Helix-loop-helix domain
XLOC_000423	GSMUA_Achr1G02080_001	Zinc finger C2H2-type/integrase DNA-binding domain||Zinc finger, C2H2||Zinc finger, C2H2-like||C2H2 zinc finger protein, plant
XLOC_000423	GSMUA_Achr1G02090_001	--
XLOC_000437	GSMUA_Achr1G02100_001	Nucleotide-diphospho-sugar transferase
XLOC_000437	GSMUA_Achr1G02110_001	EEIG1/EHBP1 N-terminal domain
XLOC_000437	GSMUA_Achr1G02120_001	Plastid lipid-associated protein/fibrillin conserved domain
XLOC_000449	GSMUA_Achr1G02220_001	--
XLOC_000449	GSMUA_Achr1G02230_001	Alpha amylase||Glycoside hydrolase, superfamily||Alpha-amylase, plant||Alpha-amylase, C-terminal beta-sheet||Glycoside hydrolase, family 13||Glycoside hydrolase, catalytic domain||Glycosyl hydrolase, family 13, subfamily, catalytic domain||Glycosyl hydrolase, family 13, all-beta||Glycosyl hydrolase, family 13, catalytic domain
XLOC_000449	GSMUA_Achr1G02240_001	--
XLOC_000449	GSMUA_Achr1G02250_001	CRAL-TRIO domain
XLOC_000465	GSMUA_Achr1G02350_001	S-adenosyl-L-methionine-dependent methyltransferase-like
XLOC_000465	GSMUA_Achr1G02360_001	Major intrinsic protein, conserved site||Major intrinsic protein||Aquaporin-like
XLOC_007346	GSMUA_Achr1G02370_001	Heavy metal-associated domain, HMA
XLOC_000468	GSMUA_Achr1G02370_001	Heavy metal-associated domain, HMA
XLOC_007346	GSMUA_Achr1G02380_001	--
XLOC_000468	GSMUA_Achr1G02380_001	--
XLOC_007346	GSMUA_Achr1G02390_001	Protein kinase, catalytic domain||Serine/threonine-protein kinase, active site||UspA||Protein kinase-like domain||Rossmann-like alpha/beta/alpha sandwich fold||Serine/threonine- / dual-specificity protein kinase, catalytic domain||Protein kinase, ATP binding site
XLOC_000468	GSMUA_Achr1G02390_001	Protein kinase, catalytic domain||Serine/threonine-protein kinase, active site||UspA||Protein kinase-like domain||Rossmann-like alpha/beta/alpha sandwich fold||Serine/threonine- / dual-specificity protein kinase, catalytic domain||Protein kinase, ATP binding site
XLOC_007346	GSMUA_Achr1G02400_001	Checkpoint protein Rad24||P-loop containing nucleoside triphosphate hydrolase
XLOC_000468	GSMUA_Achr1G02400_001	Checkpoint protein Rad24||P-loop containing nucleoside triphosphate hydrolase
XLOC_000488	GSMUA_Achr1G02480_001	--
XLOC_000488	GSMUA_Achr1G02490_001	Protein of unknown function DUF869, plant
XLOC_007378	GSMUA_Achr1G02530_001	ACT domain
XLOC_007378	GSMUA_Achr1G02540_001	FAE1/Type III polyketide synthase-like protein||Thiolase-like, subgroup||3-Oxoacyl-[acyl-carrier-protein (ACP)] synthase III C-terminal||Very-long-chain 3-ketoacyl-CoA synthase||Thiolase-like
XLOC_007378	GSMUA_Achr1G02550_001	Dihydrodipicolinate reductase, bacterial||Dihydrodipicolinate reductase, plant||Dihydrodipicolinate reductase, N-terminal||Dihydrodipicolinate reductase, C-terminal||NAD(P)-binding domain
XLOC_007395	GSMUA_Achr1G02620_001	Small GTPase superfamily, Ras type||Small GTPase superfamily, Rho type||P-loop containing nucleoside triphosphate hydrolase||Small GTPase superfamily||Small GTP-binding protein domain||Small GTPase superfamily, Rab type
XLOC_007395	GSMUA_Achr1G02630_001	--
XLOC_007395	GSMUA_Achr1G02640_001	Basic-leucine zipper domain
XLOC_007395	GSMUA_Achr1G02650_001	Barwin-related endoglucanase||Expansin||Expansin/pollen allergen, DPBB domain||Pollen allergen/expansin, C-terminal||Barwin-like endoglucanase||Expansin/Lol pI
XLOC_007395	GSMUA_Achr1G02660_001	--
XLOC_007395	GSMUA_Achr1G02670_001	IQ motif, EF-hand binding site||P-loop containing nucleoside triphosphate hydrolase
XLOC_007395	GSMUA_Achr1G02680_001	Thioredoxin-like fold||Vitamin K epoxide reductase
XLOC_007412	GSMUA_Achr1G02680_001	Thioredoxin-like fold||Vitamin K epoxide reductase
XLOC_007412	GSMUA_Achr1G02690_001	Nucleotide-diphospho-sugar transferases||Glycosyl transferase, family 2
XLOC_007414	GSMUA_Achr1G02690_001	Nucleotide-diphospho-sugar transferases||Glycosyl transferase, family 2
XLOC_007412	GSMUA_Achr1G02700_001	Pseudouridine synthase, catalytic domain
XLOC_007414	GSMUA_Achr1G02700_001	Pseudouridine synthase, catalytic domain
XLOC_007415	GSMUA_Achr1G02700_001	Pseudouridine synthase, catalytic domain
XLOC_007412	GSMUA_Achr1G02710_001	No apical meristem (NAM) protein
XLOC_007414	GSMUA_Achr1G02710_001	No apical meristem (NAM) protein
XLOC_007414	GSMUA_Achr1G02720_001	Plant disease resistance response protein
XLOC_007415	GSMUA_Achr1G02710_001	No apical meristem (NAM) protein
XLOC_007415	GSMUA_Achr1G02720_001	Plant disease resistance response protein
XLOC_007424	GSMUA_Achr1G02750_001	Peptidoglycan-binding lysin domain
XLOC_007424	GSMUA_Achr1G02760_001	Ubiquitin-related domain||Ubiquitin||Ubiquilin
XLOC_007424	GSMUA_Achr1G02770_001	Heat shock chaperonin-binding||Ubiquitin-associated/translation elongation factor EF1B, N-terminal, eukaryote||Ubiquilin||UBA-like||Ubiquitin-associated/translation elongation factor EF1B, N-terminal
XLOC_000538	GSMUA_Achr1G02770_001	Heat shock chaperonin-binding||Ubiquitin-associated/translation elongation factor EF1B, N-terminal, eukaryote||Ubiquilin||UBA-like||Ubiquitin-associated/translation elongation factor EF1B, N-terminal
XLOC_007424	GSMUA_Achr1G02780_001	Serine/threonine- / dual-specificity protein kinase, catalytic domain||Serine/threonine-protein kinase, active site||Protein kinase, catalytic domain||Protein kinase-like domain||Concanavalin A-like lectin/glucanase, subgroup
XLOC_000538	GSMUA_Achr1G02780_001	Serine/threonine- / dual-specificity protein kinase, catalytic domain||Serine/threonine-protein kinase, active site||Protein kinase, catalytic domain||Protein kinase-like domain||Concanavalin A-like lectin/glucanase, subgroup
XLOC_007424	GSMUA_Achr1G02790_001	Domain of unknown function DUF4378
XLOC_000538	GSMUA_Achr1G02790_001	Domain of unknown function DUF4378
XLOC_007433	GSMUA_Achr1G02790_001	Domain of unknown function DUF4378
XLOC_007433	GSMUA_Achr1G02800_001	Protein kinase, ATP binding site||Serine/threonine- / dual-specificity protein kinase, catalytic domain||Serine/threonine-protein kinase, active site||Protein kinase, catalytic domain||Protein kinase-like domain
XLOC_007433	GSMUA_Achr1G02810_001	Amino acid transporter, transmembrane
XLOC_000554	GSMUA_Achr1G02820_001	No apical meristem (NAM) protein
XLOC_000554	GSMUA_Achr1G02830_001	Ferredoxin reductase-type FAD-binding domain||Riboflavin synthase-like beta-barrel||Ferredoxin Reductase||Oxidoreductase, FAD-binding domain||Flavoprotein pyridine nucleotide cytochrome reductase||Oxidoreductase FAD/NAD(P)-binding
XLOC_000554	GSMUA_Achr1G02840_001	Protein kinase, ATP binding site||Serine/threonine- / dual-specificity protein kinase, catalytic domain||Serine/threonine-protein kinase, active site||Protein kinase, catalytic domain||EF-hand-like domain||Calcium-binding EF-hand||EF-Hand 1, calcium-binding site||Protein kinase-like domain
XLOC_007441	GSMUA_Achr1G02840_001	Protein kinase, ATP binding site||Serine/threonine- / dual-specificity protein kinase, catalytic domain||Serine/threonine-protein kinase, active site||Protein kinase, catalytic domain||EF-hand-like domain||Calcium-binding EF-hand||EF-Hand 1, calcium-binding site||Protein kinase-like domain
XLOC_007441	GSMUA_Achr1G02850_001	Sugar transporter, conserved site||Major facilitator superfamily domain||General substrate transporter||Sugar/inositol transporter
XLOC_000567	GSMUA_Achr1G02850_001	Sugar transporter, conserved site||Major facilitator superfamily domain||General substrate transporter||Sugar/inositol transporter
XLOC_007441	GSMUA_Achr1G02860_001	Mlo-related protein
XLOC_000567	GSMUA_Achr1G02860_001	Mlo-related protein
XLOC_000567	GSMUA_Achr1G02870_001	Mlo-related protein
XLOC_000594	GSMUA_Achr1G02920_001	--
XLOC_000597	GSMUA_Achr1G02920_001	--
XLOC_000594	GSMUA_Achr1G02930_001	DNA ligase, ATP-dependent, C-terminal||DNA ligase, ATP-dependent, central||DNA ligase, ATP-dependent, conserved site||DNA ligase, ATP-dependent, N-terminal||DNA ligase, ATP-dependent||Nucleic acid-binding, OB-fold
XLOC_000597	GSMUA_Achr1G02930_001	DNA ligase, ATP-dependent, C-terminal||DNA ligase, ATP-dependent, central||DNA ligase, ATP-dependent, conserved site||DNA ligase, ATP-dependent, N-terminal||DNA ligase, ATP-dependent||Nucleic acid-binding, OB-fold
XLOC_000598	GSMUA_Achr1G02930_001	DNA ligase, ATP-dependent, C-terminal||DNA ligase, ATP-dependent, central||DNA ligase, ATP-dependent, conserved site||DNA ligase, ATP-dependent, N-terminal||DNA ligase, ATP-dependent||Nucleic acid-binding, OB-fold
XLOC_000598	GSMUA_Achr1G02940_001	--
XLOC_007483	GSMUA_Achr1G02990_001	C2 calcium-dependent membrane targeting
XLOC_000612	GSMUA_Achr1G02990_001	C2 calcium-dependent membrane targeting
XLOC_007483	GSMUA_Achr1G03000_001	Leucine-rich repeat, typical subtype||Leucine-rich repeat
XLOC_007483	GSMUA_Achr1G03010_001	Leucine-rich repeat, typical subtype||Leucine-rich repeat||Leucine-rich repeat-containing N-terminal, type 2
XLOC_000614	GSMUA_Achr1G03000_001	Leucine-rich repeat, typical subtype||Leucine-rich repeat
XLOC_000614	GSMUA_Achr1G03010_001	Leucine-rich repeat, typical subtype||Leucine-rich repeat||Leucine-rich repeat-containing N-terminal, type 2
XLOC_007485	GSMUA_Achr1G03000_001	Leucine-rich repeat, typical subtype||Leucine-rich repeat
XLOC_007485	GSMUA_Achr1G03010_001	Leucine-rich repeat, typical subtype||Leucine-rich repeat||Leucine-rich repeat-containing N-terminal, type 2
XLOC_000617	GSMUA_Achr1G03000_001	Leucine-rich repeat, typical subtype||Leucine-rich repeat
XLOC_000617	GSMUA_Achr1G03010_001	Leucine-rich repeat, typical subtype||Leucine-rich repeat||Leucine-rich repeat-containing N-terminal, type 2
XLOC_000617	GSMUA_Achr1G03020_001	Zinc finger, LIM-type
XLOC_007492	GSMUA_Achr1G03000_001	Leucine-rich repeat, typical subtype||Leucine-rich repeat
XLOC_007493	GSMUA_Achr1G03000_001	Leucine-rich repeat, typical subtype||Leucine-rich repeat
XLOC_007492	GSMUA_Achr1G03010_001	Leucine-rich repeat, typical subtype||Leucine-rich repeat||Leucine-rich repeat-containing N-terminal, type 2
XLOC_007493	GSMUA_Achr1G03010_001	Leucine-rich repeat, typical subtype||Leucine-rich repeat||Leucine-rich repeat-containing N-terminal, type 2
XLOC_007492	GSMUA_Achr1G03020_001	Zinc finger, LIM-type
XLOC_007492	GSMUA_Achr1G03030_001	Remorin, N-terminal||Remorin, C-terminal
XLOC_007493	GSMUA_Achr1G03020_001	Zinc finger, LIM-type
XLOC_007493	GSMUA_Achr1G03030_001	Remorin, N-terminal||Remorin, C-terminal
XLOC_007541	GSMUA_Achr1G03160_001	P-loop containing nucleoside triphosphate hydrolase||Ran GTPase||Small GTP-binding protein domain||Small GTPase superfamily||Small GTPase superfamily, Rab type||Small GTPase superfamily, Ras type||Small GTPase superfamily, Rho type
XLOC_000671	GSMUA_Achr1G03160_001	P-loop containing nucleoside triphosphate hydrolase||Ran GTPase||Small GTP-binding protein domain||Small GTPase superfamily||Small GTPase superfamily, Rab type||Small GTPase superfamily, Ras type||Small GTPase superfamily, Rho type
XLOC_007541	GSMUA_Achr1G03170_001	Amino acid transporter, transmembrane
XLOC_000671	GSMUA_Achr1G03170_001	Amino acid transporter, transmembrane
XLOC_000671	GSMUA_Achr1G03180_001	Winged helix-turn-helix transcription repressor DNA-binding||Transcription factor TFIIE, alpha subunit||Transcription factor TFE/TFIIEalpha HTH domain||TFIIEalpha/SarR/Rpc3 HTH domain
XLOC_000695	GSMUA_Achr1G03250_001	Galactosyl transferase||Nucleotide-diphospho-sugar transferases
XLOC_000695	GSMUA_Achr1G03260_001	Serine/threonine- / dual-specificity protein kinase, catalytic domain||Protein kinase, ATP binding site||Protein kinase, catalytic domain||Serine/threonine-protein kinase, active site||Concanavalin A-like lectin/glucanase, subgroup||Protein kinase-like domain
XLOC_000695	GSMUA_Achr1G03270_001	CTLH, C-terminal LisH motif||LisH dimerisation motif||Zinc finger, RING/FYVE/PHD-type||RING-type zinc-finger, LisH dimerisation motif||CRA domain||Rmd5||CTLH/CRA C-terminal to LisH motif domain
XLOC_000695	GSMUA_Achr1G03280_001	--
XLOC_000720	GSMUA_Achr1G03320_001	Pectin lyase fold/virulence factor||Pectin lyase fold||AmbAllergen||Pectate lyase/Amb allergen
XLOC_000720	GSMUA_Achr1G03330_001	Inosine triphosphate pyrophosphatase-like||Inosine triphosphate pyrophosphatase||Ham1-like protein
XLOC_000720	GSMUA_Achr1G03340_001	Myosin head, motor domain||Dilute||IQ motif, EF-hand binding site||Dil domain||P-loop containing nucleoside triphosphate hydrolase||Myosin-like IQ motif-containing domain
XLOC_000736	GSMUA_Achr1G03380_001	Protein kinase-like domain||Serine/threonine-protein kinase, active site||Protein kinase, catalytic domain||Leucine-rich repeat||Leucine-rich repeat, typical subtype||Serine/threonine- / dual-specificity protein kinase, catalytic domain||Leucine-rich repeat-containing N-terminal, type 2
XLOC_000736	GSMUA_Achr1G03390_001	TMS membrane protein/tumour differentially expressed protein
XLOC_000739	GSMUA_Achr1G03480_001	TFIIH C1-like domain||von Willebrand factor, type A||Ssl1-like||TFIIH basal transcription factor complex, subunit SSL1||Zinc finger, C2H2
XLOC_000739	GSMUA_Achr1G03490_001	Protein kinase-like domain||Concanavalin A-like lectin/glucanase, subgroup||Serine/threonine-protein kinase, active site||Protein kinase, catalytic domain||Lipase, class 3||Alpha/Beta hydrolase fold||C2 calcium-dependent membrane targeting
XLOC_007660	GSMUA_Achr1G03490_001	Protein kinase-like domain||Concanavalin A-like lectin/glucanase, subgroup||Serine/threonine-protein kinase, active site||Protein kinase, catalytic domain||Lipase, class 3||Alpha/Beta hydrolase fold||C2 calcium-dependent membrane targeting
XLOC_007660	GSMUA_Achr1G03500_001	--
XLOC_000780	GSMUA_Achr1G03560_001	No apical meristem (NAM) protein
XLOC_000780	GSMUA_Achr1G03570_001	Heavy metal-associated domain, HMA
XLOC_000780	GSMUA_Achr1G03580_001	Heavy metal-associated domain, HMA
XLOC_000780	GSMUA_Achr1G03590_001	--
XLOC_007688	GSMUA_Achr1G03620_001	Oxoglutarate/iron-dependent dioxygenase||Isopenicillin N synthase-like||Non-haem dioxygenase N-terminal domain
XLOC_007688	GSMUA_Achr1G03630_001	Transcription factor, MADS-box||Transcription factor, K-box
XLOC_007688	GSMUA_Achr1G03640_001	Ubiquitin-conjugating enzyme, active site||SUMO-conjugating enzyme Ubc9||Ubiquitin-conjugating enzyme, E2||Ubiquitin-conjugating enzyme/RWD-like
XLOC_000802	GSMUA_Achr1G03660_001	KNOX2||Homeodomain-like||Homeodomain||ELK||Homeobox KN domain||KNOX1
XLOC_000802	GSMUA_Achr1G03670_001	--
XLOC_000802	GSMUA_Achr1G03680_001	POX||Homeobox KN domain||Homeodomain-like
XLOC_000824	GSMUA_Achr1G03750_001	Alpha/beta hydrolase fold-1||Alpha/Beta hydrolase fold
XLOC_000824	GSMUA_Achr1G03760_001	Orn/DAP/Arg decarboxylase 2, N-terminal||Ornithine/DAP/Arg decarboxylase||Arginine decarboxylase||Orn/DAP/Arg decarboxylase 2, pyridoxal-phosphate binding site||PLP-binding barrel
XLOC_000824	GSMUA_Achr1G03770_001	GAGA binding-like
XLOC_000824	GSMUA_Achr1G03780_001	Leucine-rich repeat||Leucine-rich repeat, typical subtype||Leucine-rich repeat-containing N-terminal, type 2||Protein kinase-like domain||Protein kinase, catalytic domain
XLOC_007716	GSMUA_Achr1G03820_001	Cytochrome P450, E-class, group I||Cytochrome P450
XLOC_007716	GSMUA_Achr1G03830_001	Cytochrome P450||Cytochrome P450, E-class, group I
XLOC_007718	GSMUA_Achr1G03830_001	Cytochrome P450||Cytochrome P450, E-class, group I
XLOC_007720	GSMUA_Achr1G03830_001	Cytochrome P450||Cytochrome P450, E-class, group I
XLOC_007716	GSMUA_Achr1G03840_001	RmlD-like substrate binding domain||NAD(P)-binding domain
XLOC_007718	GSMUA_Achr1G03840_001	RmlD-like substrate binding domain||NAD(P)-binding domain
XLOC_007718	GSMUA_Achr1G03850_001	--
XLOC_007720	GSMUA_Achr1G03840_001	RmlD-like substrate binding domain||NAD(P)-binding domain
XLOC_007720	GSMUA_Achr1G03850_001	--
XLOC_000863	GSMUA_Achr1G03950_001	Helix-loop-helix domain
XLOC_000863	GSMUA_Achr1G03960_001	UBX||Thioredoxin-like fold||Ubiquitin-related domain||UBA-like||UAS
XLOC_007760	GSMUA_Achr1G03990_001	Arginine/serine-rich-splicing factor RSP31||Nucleotide-binding, alpha-beta plait||RNA recognition motif domain
XLOC_007760	GSMUA_Achr1G04000_001	ATPase, P-type cation-transporter, C-terminal||ATPase, P-type cation-transporter, N-terminal||ATPase, P-type, transmembrane domain||ATPase, P-type phosphorylation site||ATPase, P-type, cytoplasmic domain N||ATPase, P-type, ATPase-associated domain||HAD-like domain||ATPase, P-type, K/Mg/Cd/Cu/Zn/Na/Ca/Na/H-transporter
XLOC_007760	GSMUA_Achr1G04010_001	Mitochondrial inner membrane translocase subunit Tim17/Tim22/Tim23/peroxisomal protein PMP24
XLOC_007760	GSMUA_Achr1G04020_001	Major facilitator superfamily domain||Protein of unknown function DUF791
XLOC_007787	GSMUA_Achr1G04050_001	Senescence regulator
XLOC_007791	GSMUA_Achr1G04050_001	Senescence regulator
XLOC_007787	GSMUA_Achr1G04060_001	--
XLOC_007791	GSMUA_Achr1G04060_001	--
XLOC_007787	GSMUA_Achr1G04070_001	Cytochrome b5||Cytochrome b5, heme-binding site
XLOC_007787	GSMUA_Achr1G04080_001	Rab-GTPase-TBC domain
XLOC_007791	GSMUA_Achr1G04070_001	Cytochrome b5||Cytochrome b5, heme-binding site
XLOC_007791	GSMUA_Achr1G04080_001	Rab-GTPase-TBC domain
XLOC_007838	GSMUA_Achr1G04110_001	Electron transfer flavoprotein-ubiquinone oxidoreductase
XLOC_007838	GSMUA_Achr1G04120_001	--
XLOC_007838	GSMUA_Achr1G04130_001	Major intrinsic protein||Major intrinsic protein, conserved site||Aquaporin-like
XLOC_007838	GSMUA_Achr1G04140_001	--
XLOC_000934	GSMUA_Achr1G04190_001	Pectinesterase inhibitor
XLOC_000934	GSMUA_Achr1G04200_001	Gnk2-homologous domain
XLOC_000934	GSMUA_Achr1G04210_001	Phosphoribosyltransferase domain||Adenine phosphoribosyl transferase||Phosphoribosyltransferase-like
XLOC_007851	GSMUA_Achr1G04210_001	Phosphoribosyltransferase domain||Adenine phosphoribosyl transferase||Phosphoribosyltransferase-like
XLOC_000943	GSMUA_Achr1G04210_001	Phosphoribosyltransferase domain||Adenine phosphoribosyl transferase||Phosphoribosyltransferase-like
XLOC_007854	GSMUA_Achr1G04210_001	Phosphoribosyltransferase domain||Adenine phosphoribosyl transferase||Phosphoribosyltransferase-like
XLOC_007851	GSMUA_Achr1G04220_001	Major sperm protein||PapD-like||Vesicle-associated membrane protein
XLOC_000943	GSMUA_Achr1G04220_001	Major sperm protein||PapD-like||Vesicle-associated membrane protein
XLOC_007854	GSMUA_Achr1G04220_001	Major sperm protein||PapD-like||Vesicle-associated membrane protein
XLOC_007851	GSMUA_Achr1G04230_001	YbaK/aminoacyl-tRNA synthetase-associated domain
XLOC_007851	GSMUA_Achr1G04240_001	Zinc finger, RING-CH-type||Zinc finger, RING/FYVE/PHD-type||Zinc finger, RING-type||Ubiquitin system component Cue
XLOC_000943	GSMUA_Achr1G04230_001	YbaK/aminoacyl-tRNA synthetase-associated domain
XLOC_007854	GSMUA_Achr1G04230_001	YbaK/aminoacyl-tRNA synthetase-associated domain
XLOC_000943	GSMUA_Achr1G04240_001	Zinc finger, RING-CH-type||Zinc finger, RING/FYVE/PHD-type||Zinc finger, RING-type||Ubiquitin system component Cue
XLOC_007854	GSMUA_Achr1G04240_001	Zinc finger, RING-CH-type||Zinc finger, RING/FYVE/PHD-type||Zinc finger, RING-type||Ubiquitin system component Cue
XLOC_007870	GSMUA_Achr1G04250_001	--
XLOC_007873	GSMUA_Achr1G04250_001	--
XLOC_007870	GSMUA_Achr1G04260_001	Barwin-related endoglucanase||Expansin/pollen allergen, DPBB domain||Barwin-like endoglucanase
XLOC_007873	GSMUA_Achr1G04260_001	Barwin-related endoglucanase||Expansin/pollen allergen, DPBB domain||Barwin-like endoglucanase
XLOC_007875	GSMUA_Achr1G04260_001	Barwin-related endoglucanase||Expansin/pollen allergen, DPBB domain||Barwin-like endoglucanase
XLOC_007870	GSMUA_Achr1G04270_001	GDP-fucose protein O-fucosyltransferase
XLOC_007873	GSMUA_Achr1G04270_001	GDP-fucose protein O-fucosyltransferase
XLOC_007875	GSMUA_Achr1G04270_001	GDP-fucose protein O-fucosyltransferase
XLOC_007889	GSMUA_Achr1G04270_001	GDP-fucose protein O-fucosyltransferase
XLOC_007873	GSMUA_Achr1G04280_001	Domain of unknown function DUF547
XLOC_007875	GSMUA_Achr1G04280_001	Domain of unknown function DUF547
XLOC_007875	GSMUA_Achr1G04290_001	--
XLOC_007889	GSMUA_Achr1G04280_001	Domain of unknown function DUF547
XLOC_007889	GSMUA_Achr1G04290_001	--
XLOC_007889	GSMUA_Achr1G04300_001	Formyltetrahydrofolate deformylase||ACT domain||Formyl transferase, N-terminal
XLOC_007889	GSMUA_Achr1G04310_001	--
XLOC_007889	GSMUA_Achr1G04320_001	--
XLOC_007898	GSMUA_Achr1G04300_001	Formyltetrahydrofolate deformylase||ACT domain||Formyl transferase, N-terminal
XLOC_000958	GSMUA_Achr1G04300_001	Formyltetrahydrofolate deformylase||ACT domain||Formyl transferase, N-terminal
XLOC_007898	GSMUA_Achr1G04310_001	--
XLOC_000958	GSMUA_Achr1G04310_001	--
XLOC_007898	GSMUA_Achr1G04320_001	--
XLOC_000958	GSMUA_Achr1G04320_001	--
XLOC_007898	GSMUA_Achr1G04330_001	Coatomer, alpha subunit, C-terminal||G-protein beta WD-40 repeat||WD40 repeat||WD40/YVTN repeat-like-containing domain||Coatomer, WD associated region||WD40 repeat, conserved site||WD40-repeat-containing domain
XLOC_000958	GSMUA_Achr1G04330_001	Coatomer, alpha subunit, C-terminal||G-protein beta WD-40 repeat||WD40 repeat||WD40/YVTN repeat-like-containing domain||Coatomer, WD associated region||WD40 repeat, conserved site||WD40-repeat-containing domain
XLOC_000977	GSMUA_Achr1G04370_001	Protein kinase-like domain||Protein kinase, catalytic domain
XLOC_000977	GSMUA_Achr1G04380_001	Cationic amino acid transporter, C-terminal||Amino acid/polyamine transporter I
XLOC_007929	GSMUA_Achr1G04420_001	Pyridoxal phosphate-dependent transferase, major domain||Aminotransferases, class-I, pyridoxal-phosphate-binding site||Pyridoxal phosphate-dependent transferase, major region, subdomain 1||Pyridoxal phosphate-dependent transferase, major region, subdomain 2||Aminotransferase, class I/classII
XLOC_007929	GSMUA_Achr1G04430_001	F-box domain, cyclin-like
XLOC_007929	GSMUA_Achr1G04440_001	X8
XLOC_007929	GSMUA_Achr1G04450_001	RNA polymerase Rpb7, N-terminal||Nucleic acid-binding, OB-fold||Ribosomal protein S1, RNA-binding domain
XLOC_007931	GSMUA_Achr1G04450_001	RNA polymerase Rpb7, N-terminal||Nucleic acid-binding, OB-fold||Ribosomal protein S1, RNA-binding domain
XLOC_007931	GSMUA_Achr1G04460_001	--
XLOC_007931	GSMUA_Achr1G04470_001	Cytochrome P450||Cytochrome P450, E-class, group I||Cytochrome P450, conserved site
XLOC_001002	GSMUA_Achr1G04530_001	Cytochrome c oxidase, subunit VIa
XLOC_001002	GSMUA_Achr1G04540_001	--
XLOC_001002	GSMUA_Achr1G04550_001	--
XLOC_001002	GSMUA_Achr1G04560_001	Peptidase S10, serine carboxypeptidase||Alpha/Beta hydrolase fold
XLOC_001002	GSMUA_Achr1G04570_001	Photosystem I PsaN, reaction centre subunit N
XLOC_001002	GSMUA_Achr1G04580_001	Glycosyl transferase, family 14
XLOC_001022	GSMUA_Achr1G04650_001	KIP1-like
XLOC_001023	GSMUA_Achr1G04650_001	KIP1-like
XLOC_001029	GSMUA_Achr1G04650_001	KIP1-like
XLOC_001022	GSMUA_Achr1G04660_001	Root hair defective 3 GTP-binding
XLOC_001023	GSMUA_Achr1G04660_001	Root hair defective 3 GTP-binding
XLOC_001029	GSMUA_Achr1G04660_001	Root hair defective 3 GTP-binding
XLOC_007972	GSMUA_Achr1G04660_001	Root hair defective 3 GTP-binding
XLOC_001031	GSMUA_Achr1G04660_001	Root hair defective 3 GTP-binding
XLOC_001032	GSMUA_Achr1G04660_001	Root hair defective 3 GTP-binding
XLOC_001022	GSMUA_Achr1G04670_001	P-loop containing nucleoside triphosphate hydrolase||GB1/RHD3-type guanine nucleotide-binding (G) domain||Root hair defective 3 GTP-binding
XLOC_001023	GSMUA_Achr1G04670_001	P-loop containing nucleoside triphosphate hydrolase||GB1/RHD3-type guanine nucleotide-binding (G) domain||Root hair defective 3 GTP-binding
XLOC_001029	GSMUA_Achr1G04670_001	P-loop containing nucleoside triphosphate hydrolase||GB1/RHD3-type guanine nucleotide-binding (G) domain||Root hair defective 3 GTP-binding
XLOC_001029	GSMUA_Achr1G04680_001	GB1/RHD3-type guanine nucleotide-binding (G) domain||Root hair defective 3 GTP-binding||P-loop containing nucleoside triphosphate hydrolase
XLOC_007972	GSMUA_Achr1G04670_001	P-loop containing nucleoside triphosphate hydrolase||GB1/RHD3-type guanine nucleotide-binding (G) domain||Root hair defective 3 GTP-binding
XLOC_001031	GSMUA_Achr1G04670_001	P-loop containing nucleoside triphosphate hydrolase||GB1/RHD3-type guanine nucleotide-binding (G) domain||Root hair defective 3 GTP-binding
XLOC_001032	GSMUA_Achr1G04670_001	P-loop containing nucleoside triphosphate hydrolase||GB1/RHD3-type guanine nucleotide-binding (G) domain||Root hair defective 3 GTP-binding
XLOC_007972	GSMUA_Achr1G04680_001	GB1/RHD3-type guanine nucleotide-binding (G) domain||Root hair defective 3 GTP-binding||P-loop containing nucleoside triphosphate hydrolase
XLOC_001031	GSMUA_Achr1G04680_001	GB1/RHD3-type guanine nucleotide-binding (G) domain||Root hair defective 3 GTP-binding||P-loop containing nucleoside triphosphate hydrolase
XLOC_001032	GSMUA_Achr1G04680_001	GB1/RHD3-type guanine nucleotide-binding (G) domain||Root hair defective 3 GTP-binding||P-loop containing nucleoside triphosphate hydrolase
XLOC_007987	GSMUA_Achr1G04680_001	GB1/RHD3-type guanine nucleotide-binding (G) domain||Root hair defective 3 GTP-binding||P-loop containing nucleoside triphosphate hydrolase
XLOC_001034	GSMUA_Achr1G04690_001	--
XLOC_001034	GSMUA_Achr1G04700_001	EF-Hand 1, calcium-binding site||EF-hand-like domain||Calcium-binding EF-hand
XLOC_001037	GSMUA_Achr1G04690_001	--
XLOC_001037	GSMUA_Achr1G04700_001	EF-Hand 1, calcium-binding site||EF-hand-like domain||Calcium-binding EF-hand
XLOC_001037	GSMUA_Achr1G04710_001	Small GTPase superfamily, ARF/SAR type||Small GTPase superfamily, Rab type||Small GTPase superfamily, SAR1-type||Small GTP-binding protein domain||Small GTPase superfamily, ARF type||P-loop containing nucleoside triphosphate hydrolase
XLOC_001037	GSMUA_Achr1G04720_001	Histone core||Histone-fold||Histone H2A
XLOC_001037	GSMUA_Achr1G04730_001	FAE1/Type III polyketide synthase-like protein||Thiolase-like, subgroup||Very-long-chain 3-ketoacyl-CoA synthase||Thiolase-like
XLOC_001037	GSMUA_Achr1G04740_001	Very-long-chain 3-ketoacyl-CoA synthase||3-Oxoacyl-[acyl-carrier-protein (ACP)] synthase III C-terminal||Thiolase-like||FAE1/Type III polyketide synthase-like protein||Thiolase-like, subgroup
XLOC_001046	GSMUA_Achr1G04750_001	Peptide deformylase||Formylmethionine deformylase
XLOC_001047	GSMUA_Achr1G04750_001	Peptide deformylase||Formylmethionine deformylase
XLOC_001046	GSMUA_Achr1G04760_001	Major facilitator superfamily domain||Sugar transporter, conserved site||General substrate transporter||Sugar/inositol transporter
XLOC_001047	GSMUA_Achr1G04760_001	Major facilitator superfamily domain||Sugar transporter, conserved site||General substrate transporter||Sugar/inositol transporter
XLOC_008009	GSMUA_Achr1G04760_001	Major facilitator superfamily domain||Sugar transporter, conserved site||General substrate transporter||Sugar/inositol transporter
XLOC_001060	GSMUA_Achr1G04760_001	Major facilitator superfamily domain||Sugar transporter, conserved site||General substrate transporter||Sugar/inositol transporter
XLOC_001061	GSMUA_Achr1G04760_001	Major facilitator superfamily domain||Sugar transporter, conserved site||General substrate transporter||Sugar/inositol transporter
XLOC_008009	GSMUA_Achr1G04770_001	DNA-binding WRKY||PWRKY transcription factor, group IIc
XLOC_001060	GSMUA_Achr1G04770_001	DNA-binding WRKY||PWRKY transcription factor, group IIc
XLOC_001060	GSMUA_Achr1G04780_001	Small GTP-binding protein domain||Small GTPase superfamily||Small GTPase superfamily, Rab type||Ran GTPase||P-loop containing nucleoside triphosphate hydrolase||Small GTPase superfamily, Rho type||Small GTPase superfamily, Ras type
XLOC_001061	GSMUA_Achr1G04770_001	DNA-binding WRKY||PWRKY transcription factor, group IIc
XLOC_001061	GSMUA_Achr1G04780_001	Small GTP-binding protein domain||Small GTPase superfamily||Small GTPase superfamily, Rab type||Ran GTPase||P-loop containing nucleoside triphosphate hydrolase||Small GTPase superfamily, Rho type||Small GTPase superfamily, Ras type
XLOC_008015	GSMUA_Achr1G04770_001	DNA-binding WRKY||PWRKY transcription factor, group IIc
XLOC_008015	GSMUA_Achr1G04780_001	Small GTP-binding protein domain||Small GTPase superfamily||Small GTPase superfamily, Rab type||Ran GTPase||P-loop containing nucleoside triphosphate hydrolase||Small GTPase superfamily, Rho type||Small GTPase superfamily, Ras type
XLOC_008015	GSMUA_Achr1G04790_001	Ubiquitin-conjugating enzyme, E2||Ubiquitin-conjugating enzyme/RWD-like||Ubiquitin-conjugating enzyme, active site
XLOC_001067	GSMUA_Achr1G04780_001	Small GTP-binding protein domain||Small GTPase superfamily||Small GTPase superfamily, Rab type||Ran GTPase||P-loop containing nucleoside triphosphate hydrolase||Small GTPase superfamily, Rho type||Small GTPase superfamily, Ras type
XLOC_001067	GSMUA_Achr1G04790_001	Ubiquitin-conjugating enzyme, E2||Ubiquitin-conjugating enzyme/RWD-like||Ubiquitin-conjugating enzyme, active site
XLOC_001067	GSMUA_Achr1G04800_001	Protein of unknown function DUF688
XLOC_001067	GSMUA_Achr1G04810_001	Multiprotein bridging factor 1, N-terminal||Helix-turn-helix type 3||Lambda repressor-like, DNA-binding domain
XLOC_001110	GSMUA_Achr1G04940_001	Phosphofructokinase||Pyrophosphate-dependent phosphofructokinase TP0108||Phosphofructokinase domain
XLOC_001110	GSMUA_Achr1G04950_001	Profilin conserved site||Profilin, plant
XLOC_001110	GSMUA_Achr1G04960_001	Ribosomal protein, zinc-binding domain||Ribosomal protein L33||Ribosomal protein L33, conserved site
XLOC_001115	GSMUA_Achr1G04950_001	Profilin conserved site||Profilin, plant
XLOC_001115	GSMUA_Achr1G04960_001	Ribosomal protein, zinc-binding domain||Ribosomal protein L33||Ribosomal protein L33, conserved site
XLOC_001115	GSMUA_Achr1G04970_001	Glycoside hydrolase, catalytic domain||Glycoside hydrolase, superfamily||Glycoside hydrolase, family 5
XLOC_001126	GSMUA_Achr1G04980_001	Serine/threonine- / dual-specificity protein kinase, catalytic domain||Leucine-rich repeat||Malectin||Concanavalin A-like lectin/glucanase, subgroup||Protein kinase-like domain||Protein kinase, catalytic domain||Serine/threonine-protein kinase, active site
XLOC_008051	GSMUA_Achr1G04980_001	Serine/threonine- / dual-specificity protein kinase, catalytic domain||Leucine-rich repeat||Malectin||Concanavalin A-like lectin/glucanase, subgroup||Protein kinase-like domain||Protein kinase, catalytic domain||Serine/threonine-protein kinase, active site
XLOC_008054	GSMUA_Achr1G04990_001	Ovate protein family, C-terminal
XLOC_008054	GSMUA_Achr1G05000_001	BURP domain
XLOC_008054	GSMUA_Achr1G05010_001	DNA-binding WRKY
XLOC_008083	GSMUA_Achr1G05070_001	UDP-glucuronosyl/UDP-glucosyltransferase
XLOC_008083	GSMUA_Achr1G05080_001	Myb-like domain||SANT/Myb domain||Homeodomain-like
XLOC_008083	GSMUA_Achr1G05090_001	AP2/ERF domain||DNA-binding, integrase-type
XLOC_008083	GSMUA_Achr1G05100_001	Translation elongation/initiation factor/Ribosomal, beta-barrel||Ribosomal protein L35A
XLOC_001151	GSMUA_Achr1G05110_001	Isocitrate dehydrogenase NADP-dependent||Isopropylmalate dehydrogenase-like domain||Isocitrate/isopropylmalate dehydrogenase, conserved site
XLOC_001151	GSMUA_Achr1G05120_001	Ribosomal protein L28e||Ribosomal L28e/Mak16
XLOC_001151	GSMUA_Achr1G05130_001	Myrosinase-binding-related, jacalin-like lectin||Mannose-binding lectin
XLOC_001151	GSMUA_Achr1G05140_001	--
XLOC_001151	GSMUA_Achr1G05150_001	--
XLOC_001151	GSMUA_Achr1G05160_001	Myristoyl-CoA:protein N-myristoyltransferase, C-terminal||Acyl-CoA N-acyltransferase||Myristoyl-CoA:protein N-myristoyltransferase, conserved site||Myristoyl-CoA:protein N-myristoyltransferase||Myristoyl-CoA:protein N-myristoyltransferase, N-terminal
XLOC_001156	GSMUA_Achr1G05130_001	Myrosinase-binding-related, jacalin-like lectin||Mannose-binding lectin
XLOC_001156	GSMUA_Achr1G05140_001	--
XLOC_001156	GSMUA_Achr1G05150_001	--
XLOC_001156	GSMUA_Achr1G05160_001	Myristoyl-CoA:protein N-myristoyltransferase, C-terminal||Acyl-CoA N-acyltransferase||Myristoyl-CoA:protein N-myristoyltransferase, conserved site||Myristoyl-CoA:protein N-myristoyltransferase||Myristoyl-CoA:protein N-myristoyltransferase, N-terminal
XLOC_001156	GSMUA_Achr1G05170_001	--
XLOC_001156	GSMUA_Achr1G05180_001	P-loop containing nucleoside triphosphate hydrolase||ATPase, AAA-type, core||AAA+ ATPase domain||Peptidase M41||ATPase, AAA-type, conserved site
XLOC_001164	GSMUA_Achr1G05160_001	Myristoyl-CoA:protein N-myristoyltransferase, C-terminal||Acyl-CoA N-acyltransferase||Myristoyl-CoA:protein N-myristoyltransferase, conserved site||Myristoyl-CoA:protein N-myristoyltransferase||Myristoyl-CoA:protein N-myristoyltransferase, N-terminal
XLOC_001165	GSMUA_Achr1G05160_001	Myristoyl-CoA:protein N-myristoyltransferase, C-terminal||Acyl-CoA N-acyltransferase||Myristoyl-CoA:protein N-myristoyltransferase, conserved site||Myristoyl-CoA:protein N-myristoyltransferase||Myristoyl-CoA:protein N-myristoyltransferase, N-terminal
XLOC_001164	GSMUA_Achr1G05170_001	--
XLOC_001165	GSMUA_Achr1G05170_001	--
XLOC_001164	GSMUA_Achr1G05180_001	P-loop containing nucleoside triphosphate hydrolase||ATPase, AAA-type, core||AAA+ ATPase domain||Peptidase M41||ATPase, AAA-type, conserved site
XLOC_001165	GSMUA_Achr1G05180_001	P-loop containing nucleoside triphosphate hydrolase||ATPase, AAA-type, core||AAA+ ATPase domain||Peptidase M41||ATPase, AAA-type, conserved site
XLOC_001164	GSMUA_Achr1G05190_001	WD40-repeat-containing domain||dDENN domain||DENN domain||uDENN domain||WD40 repeat||G-protein beta WD-40 repeat||WD40 repeat, conserved site||Myotubularin protein||WD40/YVTN repeat-like-containing domain
XLOC_001165	GSMUA_Achr1G05190_001	WD40-repeat-containing domain||dDENN domain||DENN domain||uDENN domain||WD40 repeat||G-protein beta WD-40 repeat||WD40 repeat, conserved site||Myotubularin protein||WD40/YVTN repeat-like-containing domain
XLOC_008113	GSMUA_Achr1G05190_001	WD40-repeat-containing domain||dDENN domain||DENN domain||uDENN domain||WD40 repeat||G-protein beta WD-40 repeat||WD40 repeat, conserved site||Myotubularin protein||WD40/YVTN repeat-like-containing domain
XLOC_008118	GSMUA_Achr1G05190_001	WD40-repeat-containing domain||dDENN domain||DENN domain||uDENN domain||WD40 repeat||G-protein beta WD-40 repeat||WD40 repeat, conserved site||Myotubularin protein||WD40/YVTN repeat-like-containing domain
XLOC_001170	GSMUA_Achr1G05190_001	WD40-repeat-containing domain||dDENN domain||DENN domain||uDENN domain||WD40 repeat||G-protein beta WD-40 repeat||WD40 repeat, conserved site||Myotubularin protein||WD40/YVTN repeat-like-containing domain
XLOC_008118	GSMUA_Achr1G05200_001	Proteinase inhibitor I12, Bowman-Birk
XLOC_001170	GSMUA_Achr1G05200_001	Proteinase inhibitor I12, Bowman-Birk
XLOC_001170	GSMUA_Achr1G05210_001	Proteinase inhibitor I12, Bowman-Birk
XLOC_001170	GSMUA_Achr1G05220_001	Elongation factor Tu-type domain||Translation elongation/initiation factor/Ribosomal, beta-barrel||Translation elongation factor EFTu/EF1A, domain 2||Translation initiation factor IF- 2, domain 3||Protein synthesis factor, GTP-binding||P-loop containing nucleoside triphosphate hydrolase
XLOC_001175	GSMUA_Achr1G05220_001	Elongation factor Tu-type domain||Translation elongation/initiation factor/Ribosomal, beta-barrel||Translation elongation factor EFTu/EF1A, domain 2||Translation initiation factor IF- 2, domain 3||Protein synthesis factor, GTP-binding||P-loop containing nucleoside triphosphate hydrolase
XLOC_001176	GSMUA_Achr1G05220_001	Elongation factor Tu-type domain||Translation elongation/initiation factor/Ribosomal, beta-barrel||Translation elongation factor EFTu/EF1A, domain 2||Translation initiation factor IF- 2, domain 3||Protein synthesis factor, GTP-binding||P-loop containing nucleoside triphosphate hydrolase
XLOC_008122	GSMUA_Achr1G05220_001	Elongation factor Tu-type domain||Translation elongation/initiation factor/Ribosomal, beta-barrel||Translation elongation factor EFTu/EF1A, domain 2||Translation initiation factor IF- 2, domain 3||Protein synthesis factor, GTP-binding||P-loop containing nucleoside triphosphate hydrolase
XLOC_001177	GSMUA_Achr1G05220_001	Elongation factor Tu-type domain||Translation elongation/initiation factor/Ribosomal, beta-barrel||Translation elongation factor EFTu/EF1A, domain 2||Translation initiation factor IF- 2, domain 3||Protein synthesis factor, GTP-binding||P-loop containing nucleoside triphosphate hydrolase
XLOC_001175	GSMUA_Achr1G05230_001	Peptidoglycan-binding lysin domain
XLOC_001176	GSMUA_Achr1G05230_001	Peptidoglycan-binding lysin domain
XLOC_008122	GSMUA_Achr1G05230_001	Peptidoglycan-binding lysin domain
XLOC_001177	GSMUA_Achr1G05230_001	Peptidoglycan-binding lysin domain
XLOC_001189	GSMUA_Achr1G05260_001	Ion transport domain||Potassium channel, plant-type||Cyclic nucleotide-binding domain||Cyclic nucleotide-binding-like||Potassium channel, voltage-dependent, EAG/ELK/ERG||RmlC-like jelly roll fold
XLOC_001189	GSMUA_Achr1G05270_001	Integral membrane protein SYS1-related
XLOC_001189	GSMUA_Achr1G05280_001	Oxoglutarate/iron-dependent dioxygenase||Isopenicillin N synthase-like
XLOC_001189	GSMUA_Achr1G05290_001	Flavin monooxygenase-like
XLOC_001189	GSMUA_Achr1G05300_001	P-loop containing nucleoside triphosphate hydrolase||Small GTPase superfamily||Small GTP-binding protein domain||Small GTPase superfamily, Rab type||Ran GTPase||Small GTPase superfamily, Ras type||Small GTPase superfamily, Rho type
XLOC_001189	GSMUA_Achr1G05310_001	--
XLOC_001189	GSMUA_Achr1G05320_001	--
XLOC_001198	GSMUA_Achr1G05290_001	Flavin monooxygenase-like
XLOC_001198	GSMUA_Achr1G05300_001	P-loop containing nucleoside triphosphate hydrolase||Small GTPase superfamily||Small GTP-binding protein domain||Small GTPase superfamily, Rab type||Ran GTPase||Small GTPase superfamily, Ras type||Small GTPase superfamily, Rho type
XLOC_001198	GSMUA_Achr1G05310_001	--
XLOC_001198	GSMUA_Achr1G05320_001	--
XLOC_001198	GSMUA_Achr1G05330_001	Zinc finger, RING/FYVE/PHD-type||Protein of unknown function DUF1644
XLOC_001198	GSMUA_Achr1G05340_001	--
XLOC_001198	GSMUA_Achr1G05350_001	Formylmethionine deformylase||Peptide deformylase
XLOC_001198	GSMUA_Achr1G05360_001	WD40/YVTN repeat-like-containing domain||Quinonprotein alcohol dehydrogenase-like
XLOC_008198	GSMUA_Achr1G05430_001	Protein of unknown function DUF827, plant
XLOC_008198	GSMUA_Achr1G05440_001	--
XLOC_008198	GSMUA_Achr1G05450_001	WD40-repeat-containing domain||WD40 repeat, conserved site||WD40 repeat||WD40/YVTN repeat-like-containing domain
XLOC_008198	GSMUA_Achr1G05460_001	Protein of unknown function DUF1639
XLOC_008198	GSMUA_Achr1G05470_001	--
XLOC_008198	GSMUA_Achr1G05480_001	Vacuolar (H+)-ATPase G subunit
XLOC_008204	GSMUA_Achr1G05460_001	Protein of unknown function DUF1639
XLOC_008204	GSMUA_Achr1G05470_001	--
XLOC_008204	GSMUA_Achr1G05480_001	Vacuolar (H+)-ATPase G subunit
XLOC_008204	GSMUA_Achr1G05490_001	--
XLOC_008204	GSMUA_Achr1G05500_001	WD40-repeat-containing domain||WD40 repeat, conserved site||WD40/YVTN repeat-like-containing domain||G-protein beta WD-40 repeat||WD40 repeat
XLOC_008204	GSMUA_Achr1G05510_001	--
XLOC_001219	GSMUA_Achr1G05520_001	Zinc finger, RING/FYVE/PHD-type||Anaphase-promoting complex subunit 11||Zinc finger, RING-type
XLOC_001219	GSMUA_Achr1G05530_001	Histone chaperone, ASF1-like
XLOC_001219	GSMUA_Achr1G05540_001	Alpha/Beta hydrolase fold||Alpha/beta hydrolase fold-3
XLOC_001219	GSMUA_Achr1G05550_001	Glycosyl transferase, family 48||Callose synthase
XLOC_001221	GSMUA_Achr1G05550_001	Glycosyl transferase, family 48||Callose synthase
XLOC_008260	GSMUA_Achr1G05560_001	1,3-beta-glucan synthase subunit FKS1-like, domain-1||Vacuolar protein sorting-associate Vta1, N-terminal||Callose synthase
XLOC_008260	GSMUA_Achr1G05570_001	Cystathionine beta-synthase, core
XLOC_001227	GSMUA_Achr1G05600_001	--
XLOC_001227	GSMUA_Achr1G05610_001	--
XLOC_001227	GSMUA_Achr1G05620_001	NUDIX hydrolase, conserved site||mRNA decapping protein 2, Box A||NUDIX hydrolase domain||NUDIX hydrolase domain-like
XLOC_001227	GSMUA_Achr1G05630_001	--
XLOC_001227	GSMUA_Achr1G05640_001	CRAL-TRIO domain||CRAL/TRIO, N-terminal domain
XLOC_001227	GSMUA_Achr1G05650_001	Domain of unknown function DUF640
XLOC_001268	GSMUA_Achr1G05810_001	Ribosomal protein L18a/LX||Ribosomal protein L18a||50S ribosomal protein L18Ae/60S ribosomal protein L20 and L18a
XLOC_001268	GSMUA_Achr1G05820_001	WD40/YVTN repeat-like-containing domain||WD40 repeat||WD40-repeat-containing domain||WD40 repeat, conserved site
XLOC_008292	GSMUA_Achr1G05820_001	WD40/YVTN repeat-like-containing domain||WD40 repeat||WD40-repeat-containing domain||WD40 repeat, conserved site
XLOC_008292	GSMUA_Achr1G05830_001	--
XLOC_008293	GSMUA_Achr1G05830_001	--
XLOC_008292	GSMUA_Achr1G05840_001	Haem oxygenase-like, multi-helical||HAD-like domain||Thiaminase-2/PQQ biosynthesis protein C
XLOC_008293	GSMUA_Achr1G05840_001	Haem oxygenase-like, multi-helical||HAD-like domain||Thiaminase-2/PQQ biosynthesis protein C
XLOC_008292	GSMUA_Achr1G05850_001	Domain of unknown function DUF4378||Protein of unknown function DUF3741
XLOC_008293	GSMUA_Achr1G05850_001	Domain of unknown function DUF4378||Protein of unknown function DUF3741
XLOC_008293	GSMUA_Achr1G05860_001	Aminoglycoside phosphotransferase||Protein kinase-like domain
XLOC_001281	GSMUA_Achr1G05850_001	Domain of unknown function DUF4378||Protein of unknown function DUF3741
XLOC_001282	GSMUA_Achr1G05850_001	Domain of unknown function DUF4378||Protein of unknown function DUF3741
XLOC_001281	GSMUA_Achr1G05860_001	Aminoglycoside phosphotransferase||Protein kinase-like domain
XLOC_001282	GSMUA_Achr1G05860_001	Aminoglycoside phosphotransferase||Protein kinase-like domain
XLOC_001281	GSMUA_Achr1G05870_001	--
XLOC_001281	GSMUA_Achr1G05880_001	UbiB domain||Protein kinase-like domain
XLOC_001282	GSMUA_Achr1G05870_001	--
XLOC_001282	GSMUA_Achr1G05880_001	UbiB domain||Protein kinase-like domain
XLOC_001284	GSMUA_Achr1G05890_001	--
XLOC_001284	GSMUA_Achr1G05900_001	--
XLOC_001284	GSMUA_Achr1G05910_001	UbiB domain||Protein kinase-like domain
XLOC_001284	GSMUA_Achr1G05920_001	--
XLOC_001301	GSMUA_Achr1G05990_001	Actin/actin-like conserved site||Actin-like||Actin, conserved site
XLOC_001301	GSMUA_Achr1G06000_001	Uncharacterised protein family UPF0402
XLOC_001304	GSMUA_Achr1G06000_001	Uncharacterised protein family UPF0402
XLOC_001301	GSMUA_Achr1G06010_001	Ribosomal protein L9||Ribosomal protein L9/RNase H1, N-terminal||Ribosomal protein L9, C-terminal||Ribosomal protein L9, N-terminal
XLOC_001304	GSMUA_Achr1G06010_001	Ribosomal protein L9||Ribosomal protein L9/RNase H1, N-terminal||Ribosomal protein L9, C-terminal||Ribosomal protein L9, N-terminal
XLOC_008335	GSMUA_Achr1G06010_001	Ribosomal protein L9||Ribosomal protein L9/RNase H1, N-terminal||Ribosomal protein L9, C-terminal||Ribosomal protein L9, N-terminal
XLOC_001301	GSMUA_Achr1G06020_001	Lipase, class 3||Alpha/Beta hydrolase fold
XLOC_001301	GSMUA_Achr1G06030_001	--
XLOC_001301	GSMUA_Achr1G06040_001	General substrate transporter||Major facilitator superfamily domain||Sugar/inositol transporter
XLOC_001304	GSMUA_Achr1G06020_001	Lipase, class 3||Alpha/Beta hydrolase fold
XLOC_008335	GSMUA_Achr1G06020_001	Lipase, class 3||Alpha/Beta hydrolase fold
XLOC_001304	GSMUA_Achr1G06030_001	--
XLOC_001304	GSMUA_Achr1G06040_001	General substrate transporter||Major facilitator superfamily domain||Sugar/inositol transporter
XLOC_001304	GSMUA_Achr1G06050_001	Armadillo||Armadillo-like helical||Armadillo-type fold
XLOC_008335	GSMUA_Achr1G06030_001	--
XLOC_008337	GSMUA_Achr1G06030_001	--
XLOC_008335	GSMUA_Achr1G06040_001	General substrate transporter||Major facilitator superfamily domain||Sugar/inositol transporter
XLOC_008335	GSMUA_Achr1G06050_001	Armadillo||Armadillo-like helical||Armadillo-type fold
XLOC_008337	GSMUA_Achr1G06040_001	General substrate transporter||Major facilitator superfamily domain||Sugar/inositol transporter
XLOC_008337	GSMUA_Achr1G06050_001	Armadillo||Armadillo-like helical||Armadillo-type fold
XLOC_001313	GSMUA_Achr1G06050_001	Armadillo||Armadillo-like helical||Armadillo-type fold
XLOC_008337	GSMUA_Achr1G06060_001	--
XLOC_001313	GSMUA_Achr1G06060_001	--
XLOC_001313	GSMUA_Achr1G06070_001	Protein kinase-like domain||Protein kinase, catalytic domain||Serine/threonine-protein kinase, active site
XLOC_001313	GSMUA_Achr1G06080_001	IQ motif, EF-hand binding site
XLOC_001316	GSMUA_Achr1G06070_001	Protein kinase-like domain||Protein kinase, catalytic domain||Serine/threonine-protein kinase, active site
XLOC_001316	GSMUA_Achr1G06080_001	IQ motif, EF-hand binding site
XLOC_001316	GSMUA_Achr1G06090_001	Auxin responsive SAUR protein
XLOC_001316	GSMUA_Achr1G06100_001	--
XLOC_001316	GSMUA_Achr1G06110_001	Auxin responsive SAUR protein
XLOC_008362	GSMUA_Achr1G06170_001	FERM central domain||Kinesin, motor region, conserved site||FERM, N-terminal||FERM/acyl-CoA-binding protein, 3-helical bundle||FERM domain||P-loop containing nucleoside triphosphate hydrolase||Kinesin, motor domain||Pleckstrin homology-like domain||Band 4.1 domain||Kinesin-like protein||MyTH4 domain
XLOC_008362	GSMUA_Achr1G06180_001	NmrA-like||NAD(P)-binding domain
XLOC_008362	GSMUA_Achr1G06190_001	NAD-dependent epimerase/dehydratase||NAD(P)-binding domain
XLOC_008362	GSMUA_Achr1G06200_001	Phosphofructokinase domain||Pyrophosphate-dependent phosphofructokinase, alpha-helical||Pyrophosphate-dependent phosphofructokinase PfpB||Phosphofructokinase
XLOC_001366	GSMUA_Achr1G06180_001	NmrA-like||NAD(P)-binding domain
XLOC_001366	GSMUA_Achr1G06190_001	NAD-dependent epimerase/dehydratase||NAD(P)-binding domain
XLOC_001366	GSMUA_Achr1G06200_001	Phosphofructokinase domain||Pyrophosphate-dependent phosphofructokinase, alpha-helical||Pyrophosphate-dependent phosphofructokinase PfpB||Phosphofructokinase
XLOC_001366	GSMUA_Achr1G06210_001	Alpha/beta hydrolase fold-5||Alpha/Beta hydrolase fold
XLOC_001370	GSMUA_Achr1G06250_001	Alpha/beta hydrolase fold-5||Alpha/Beta hydrolase fold
XLOC_001370	GSMUA_Achr1G06260_001	--
XLOC_001370	GSMUA_Achr1G06270_001	--
XLOC_001381	GSMUA_Achr1G06270_001	--
XLOC_001381	GSMUA_Achr1G06280_001	Myb domain, plants||SANT/Myb domain||Homeodomain-like
XLOC_001381	GSMUA_Achr1G06290_001	JmjC domain||Zinc finger, C5HC2-type||Transcription factor jumonji, JmjN
XLOC_008410	GSMUA_Achr1G06320_001	Proton-dependent oligopeptide transporter family||Major facilitator superfamily domain
XLOC_008410	GSMUA_Achr1G06330_001	Myb-like domain||SANT/Myb domain||Homeodomain-like
XLOC_008410	GSMUA_Achr1G06340_001	Drug/metabolite transporter||WAT1-related protein
XLOC_008410	GSMUA_Achr1G06350_001	Nascent polypeptide-associated complex NAC||Ubiquitin-associated/translation elongation factor EF1B, N-terminal||Nascent polypeptide-associated complex, alpha subunit
XLOC_008410	GSMUA_Achr1G06360_001	Myb domain, plants||Myb domain||Homeodomain-like||SANT/Myb domain
XLOC_001404	GSMUA_Achr1G06360_001	Myb domain, plants||Myb domain||Homeodomain-like||SANT/Myb domain
XLOC_001404	GSMUA_Achr1G06370_001	O-methyltransferase, caffeic acid-type||S-adenosyl-L-methionine-dependent methyltransferase-like||O-methyltransferase, family 2||Winged helix-turn-helix transcription repressor DNA-binding||Plant methyltransferase dimerisation
XLOC_001404	GSMUA_Achr1G06380_001	Zinc finger, RING-type||Zinc finger, RING/FYVE/PHD-type
XLOC_001404	GSMUA_Achr1G06390_001	Nonaspanin (TM9SF)
XLOC_001404	GSMUA_Achr1G06400_001	POX||Homeobox KN domain||Homeodomain-like||Homeodomain
XLOC_008421	GSMUA_Achr1G06380_001	Zinc finger, RING-type||Zinc finger, RING/FYVE/PHD-type
XLOC_008421	GSMUA_Achr1G06390_001	Nonaspanin (TM9SF)
XLOC_008422	GSMUA_Achr1G06390_001	Nonaspanin (TM9SF)
XLOC_008421	GSMUA_Achr1G06400_001	POX||Homeobox KN domain||Homeodomain-like||Homeodomain
XLOC_008422	GSMUA_Achr1G06400_001	POX||Homeobox KN domain||Homeodomain-like||Homeodomain
XLOC_008421	GSMUA_Achr1G06410_001	--
XLOC_008421	GSMUA_Achr1G06420_001	Protein of unknown function DUF819
XLOC_008421	GSMUA_Achr1G06430_001	--
XLOC_008421	GSMUA_Achr1G06440_001	Tetratricopeptide-like helical||Tetratricopeptide TPR2||Tetratricopeptide repeat-containing domain
XLOC_008422	GSMUA_Achr1G06410_001	--
XLOC_008422	GSMUA_Achr1G06420_001	Protein of unknown function DUF819
XLOC_008422	GSMUA_Achr1G06430_001	--
XLOC_008422	GSMUA_Achr1G06440_001	Tetratricopeptide-like helical||Tetratricopeptide TPR2||Tetratricopeptide repeat-containing domain
XLOC_008431	GSMUA_Achr1G06450_001	--
XLOC_008431	GSMUA_Achr1G06460_001	--
XLOC_008431	GSMUA_Achr1G06470_001	--
XLOC_001425	GSMUA_Achr1G06470_001	--
XLOC_008431	GSMUA_Achr1G06480_001	Homeodomain-like||SANT/Myb domain||Myb domain, plants||Myb domain
XLOC_001425	GSMUA_Achr1G06480_001	Homeodomain-like||SANT/Myb domain||Myb domain, plants||Myb domain
XLOC_001425	GSMUA_Achr1G06490_001	Nucleotide-binding, alpha-beta plait||RNA recognition motif domain
XLOC_001446	GSMUA_Achr1G06510_001	Protein kinase-like domain||Protein kinase, catalytic domain||Serine/threonine-protein kinase, active site||Leucine-rich repeat, typical subtype||Leucine-rich repeat||Serine/threonine- / dual-specificity protein kinase, catalytic domain||Protein kinase, ATP binding site
XLOC_001446	GSMUA_Achr1G06520_001	Iron/zinc purple acid phosphatase-like C-terminal domain||Metallophosphoesterase domain||Purple acid phosphatase-like, N-terminal||Purple acid phosphatase, N-terminal||Metallo-dependent phosphatase-like
XLOC_001452	GSMUA_Achr1G06520_001	Iron/zinc purple acid phosphatase-like C-terminal domain||Metallophosphoesterase domain||Purple acid phosphatase-like, N-terminal||Purple acid phosphatase, N-terminal||Metallo-dependent phosphatase-like
XLOC_001452	GSMUA_Achr1G06530_001	Zinc finger, double-stranded RNA binding||Zinc finger, C2H2-type matrin||Zinc finger, U1-type||Zinc finger, C2H2
XLOC_008439	GSMUA_Achr1G06520_001	Iron/zinc purple acid phosphatase-like C-terminal domain||Metallophosphoesterase domain||Purple acid phosphatase-like, N-terminal||Purple acid phosphatase, N-terminal||Metallo-dependent phosphatase-like
XLOC_008439	GSMUA_Achr1G06530_001	Zinc finger, double-stranded RNA binding||Zinc finger, C2H2-type matrin||Zinc finger, U1-type||Zinc finger, C2H2
XLOC_001464	GSMUA_Achr1G06530_001	Zinc finger, double-stranded RNA binding||Zinc finger, C2H2-type matrin||Zinc finger, U1-type||Zinc finger, C2H2
XLOC_001464	GSMUA_Achr1G06540_001	Heavy metal-associated domain, HMA
XLOC_001464	GSMUA_Achr1G06550_001	--
XLOC_001464	GSMUA_Achr1G06560_001	General substrate transporter||Chaperone, tailless complex polypeptide 1||Major facilitator superfamily domain||GroEL-like equatorial domain||GroEL-like apical domain||Chaperonin Cpn60/TCP-1
XLOC_001477	GSMUA_Achr1G06570_001	Alpha/Beta hydrolase fold||Lipase, class 3
XLOC_001477	GSMUA_Achr1G06580_001	Lateral organ boundaries, LOB
XLOC_001477	GSMUA_Achr1G06590_001	--
XLOC_008457	GSMUA_Achr1G06620_001	--
XLOC_008457	GSMUA_Achr1G06630_001	--
XLOC_008457	GSMUA_Achr1G06640_001	--
XLOC_008458	GSMUA_Achr1G06640_001	--
XLOC_008457	GSMUA_Achr1G06650_001	--
XLOC_008457	GSMUA_Achr1G06660_001	--
XLOC_008457	GSMUA_Achr1G06670_001	--
XLOC_008457	GSMUA_Achr1G06680_001	--
XLOC_008457	GSMUA_Achr1G06690_001	--
XLOC_008458	GSMUA_Achr1G06650_001	--
XLOC_008458	GSMUA_Achr1G06660_001	--
XLOC_008458	GSMUA_Achr1G06670_001	--
XLOC_008458	GSMUA_Achr1G06680_001	--
XLOC_008458	GSMUA_Achr1G06690_001	--
XLOC_008458	GSMUA_Achr1G06700_001	--
XLOC_008458	GSMUA_Achr1G06710_001	--
XLOC_001523	GSMUA_Achr1G06730_001	Uncharacterised conserved protein UCP031043||Protein of unknown function DUF966
XLOC_008468	GSMUA_Achr1G06730_001	Uncharacterised conserved protein UCP031043||Protein of unknown function DUF966
XLOC_001523	GSMUA_Achr1G06740_001	--
XLOC_008468	GSMUA_Achr1G06740_001	--
XLOC_008469	GSMUA_Achr1G06740_001	--
XLOC_001523	GSMUA_Achr1G06750_001	WAT1-related protein||Drug/metabolite transporter
XLOC_008468	GSMUA_Achr1G06750_001	WAT1-related protein||Drug/metabolite transporter
XLOC_008469	GSMUA_Achr1G06750_001	WAT1-related protein||Drug/metabolite transporter
XLOC_001527	GSMUA_Achr1G06750_001	WAT1-related protein||Drug/metabolite transporter
XLOC_001523	GSMUA_Achr1G06760_001	Xyloglucan endo-transglycosylase, C-terminal||Concanavalin A-like lectin/glucanase, subgroup||Glycoside hydrolase, family 16||Xyloglucan endotransglucosylase/hydrolase
XLOC_001523	GSMUA_Achr1G06770_001	Major facilitator superfamily||Major facilitator superfamily domain
XLOC_008468	GSMUA_Achr1G06760_001	Xyloglucan endo-transglycosylase, C-terminal||Concanavalin A-like lectin/glucanase, subgroup||Glycoside hydrolase, family 16||Xyloglucan endotransglucosylase/hydrolase
XLOC_008469	GSMUA_Achr1G06760_001	Xyloglucan endo-transglycosylase, C-terminal||Concanavalin A-like lectin/glucanase, subgroup||Glycoside hydrolase, family 16||Xyloglucan endotransglucosylase/hydrolase
XLOC_001527	GSMUA_Achr1G06760_001	Xyloglucan endo-transglycosylase, C-terminal||Concanavalin A-like lectin/glucanase, subgroup||Glycoside hydrolase, family 16||Xyloglucan endotransglucosylase/hydrolase
XLOC_008468	GSMUA_Achr1G06770_001	Major facilitator superfamily||Major facilitator superfamily domain
XLOC_008469	GSMUA_Achr1G06770_001	Major facilitator superfamily||Major facilitator superfamily domain
XLOC_001527	GSMUA_Achr1G06770_001	Major facilitator superfamily||Major facilitator superfamily domain
XLOC_001527	GSMUA_Achr1G06780_001	HAD-like domain
XLOC_008479	GSMUA_Achr1G06810_001	Lipopolysaccharide-modifying protein
XLOC_008479	GSMUA_Achr1G06820_001	Lipopolysaccharide-modifying protein
XLOC_008479	GSMUA_Achr1G06830_001	Cytochrome b561/ferric reductase transmembrane||Cytochrome b561, eukaryote
XLOC_008479	GSMUA_Achr1G06840_001	Regulator of K+ conductance, N-terminal||K+/H+ exchanger||NAD(P)-binding domain||Cation/H+ exchanger
XLOC_008480	GSMUA_Achr1G06840_001	Regulator of K+ conductance, N-terminal||K+/H+ exchanger||NAD(P)-binding domain||Cation/H+ exchanger
XLOC_008481	GSMUA_Achr1G06840_001	Regulator of K+ conductance, N-terminal||K+/H+ exchanger||NAD(P)-binding domain||Cation/H+ exchanger
XLOC_001543	GSMUA_Achr1G06840_001	Regulator of K+ conductance, N-terminal||K+/H+ exchanger||NAD(P)-binding domain||Cation/H+ exchanger
XLOC_008480	GSMUA_Achr1G06850_001	Mlo-related protein
XLOC_008481	GSMUA_Achr1G06850_001	Mlo-related protein
XLOC_001543	GSMUA_Achr1G06850_001	Mlo-related protein
XLOC_001576	GSMUA_Achr1G06880_001	Major facilitator superfamily domain||Sucrose/H+ symporter, plant
XLOC_001576	GSMUA_Achr1G06890_001	--
XLOC_001576	GSMUA_Achr1G06900_001	--
XLOC_001576	GSMUA_Achr1G06910_001	--
XLOC_001576	GSMUA_Achr1G06920_001	Leucine-rich repeat, typical subtype||Leucine-rich repeat
XLOC_001576	GSMUA_Achr1G06930_001	Nucleoside phosphatase GDA1/CD39
XLOC_001590	GSMUA_Achr1G06960_001	tRNA delta(2)-isopentenylpyrophosphate transferase
XLOC_001590	GSMUA_Achr1G06970_001	AMP-binding, conserved site||AMP-dependent synthetase/ligase
XLOC_001590	GSMUA_Achr1G06980_001	--
XLOC_001590	GSMUA_Achr1G06990_001	AMP-dependent synthetase/ligase||AMP-binding, conserved site
XLOC_001590	GSMUA_Achr1G07000_001	Uracil-DNA glycosylase-like||Uracil-DNA glycosylase, active site||Uracil-DNA glycosylase
XLOC_001591	GSMUA_Achr1G06980_001	--
XLOC_008504	GSMUA_Achr1G06980_001	--
XLOC_001591	GSMUA_Achr1G06990_001	AMP-dependent synthetase/ligase||AMP-binding, conserved site
XLOC_001591	GSMUA_Achr1G07000_001	Uracil-DNA glycosylase-like||Uracil-DNA glycosylase, active site||Uracil-DNA glycosylase
XLOC_008504	GSMUA_Achr1G06990_001	AMP-dependent synthetase/ligase||AMP-binding, conserved site
XLOC_008504	GSMUA_Achr1G07000_001	Uracil-DNA glycosylase-like||Uracil-DNA glycosylase, active site||Uracil-DNA glycosylase
XLOC_001602	GSMUA_Achr1G07000_001	Uracil-DNA glycosylase-like||Uracil-DNA glycosylase, active site||Uracil-DNA glycosylase
XLOC_001605	GSMUA_Achr1G07000_001	Uracil-DNA glycosylase-like||Uracil-DNA glycosylase, active site||Uracil-DNA glycosylase
XLOC_008509	GSMUA_Achr1G07000_001	Uracil-DNA glycosylase-like||Uracil-DNA glycosylase, active site||Uracil-DNA glycosylase
XLOC_001606	GSMUA_Achr1G07000_001	Uracil-DNA glycosylase-like||Uracil-DNA glycosylase, active site||Uracil-DNA glycosylase
XLOC_008510	GSMUA_Achr1G07000_001	Uracil-DNA glycosylase-like||Uracil-DNA glycosylase, active site||Uracil-DNA glycosylase
XLOC_001602	GSMUA_Achr1G07010_001	Pentatricopeptide repeat
XLOC_001605	GSMUA_Achr1G07010_001	Pentatricopeptide repeat
XLOC_008509	GSMUA_Achr1G07010_001	Pentatricopeptide repeat
XLOC_001606	GSMUA_Achr1G07010_001	Pentatricopeptide repeat
XLOC_008510	GSMUA_Achr1G07010_001	Pentatricopeptide repeat
XLOC_001602	GSMUA_Achr1G07020_001	Signal transduction response regulator, receiver domain||CheY-like superfamily
XLOC_001602	GSMUA_Achr1G07030_001	--
XLOC_001602	GSMUA_Achr1G07040_001	P-loop containing nucleoside triphosphate hydrolase
XLOC_001602	GSMUA_Achr1G07050_001	--
XLOC_001602	GSMUA_Achr1G07060_001	DNA/RNA helicase, DEAD/DEAH box type, N-terminal||RNA helicase, DEAD-box type, Q motif||P-loop containing nucleoside triphosphate hydrolase
XLOC_001605	GSMUA_Achr1G07020_001	Signal transduction response regulator, receiver domain||CheY-like superfamily
XLOC_008509	GSMUA_Achr1G07020_001	Signal transduction response regulator, receiver domain||CheY-like superfamily
XLOC_001606	GSMUA_Achr1G07020_001	Signal transduction response regulator, receiver domain||CheY-like superfamily
XLOC_008510	GSMUA_Achr1G07020_001	Signal transduction response regulator, receiver domain||CheY-like superfamily
XLOC_001605	GSMUA_Achr1G07030_001	--
XLOC_001605	GSMUA_Achr1G07040_001	P-loop containing nucleoside triphosphate hydrolase
XLOC_001605	GSMUA_Achr1G07050_001	--
XLOC_001605	GSMUA_Achr1G07060_001	DNA/RNA helicase, DEAD/DEAH box type, N-terminal||RNA helicase, DEAD-box type, Q motif||P-loop containing nucleoside triphosphate hydrolase
XLOC_001605	GSMUA_Achr1G07070_001	Armadillo-type fold||Cell morphogenesis protein N-terminal||Cell morphogenesis central region||Armadillo-like helical
XLOC_008509	GSMUA_Achr1G07030_001	--
XLOC_008509	GSMUA_Achr1G07040_001	P-loop containing nucleoside triphosphate hydrolase
XLOC_008509	GSMUA_Achr1G07050_001	--
XLOC_008509	GSMUA_Achr1G07060_001	DNA/RNA helicase, DEAD/DEAH box type, N-terminal||RNA helicase, DEAD-box type, Q motif||P-loop containing nucleoside triphosphate hydrolase
XLOC_008509	GSMUA_Achr1G07070_001	Armadillo-type fold||Cell morphogenesis protein N-terminal||Cell morphogenesis central region||Armadillo-like helical
XLOC_001606	GSMUA_Achr1G07030_001	--
XLOC_001606	GSMUA_Achr1G07040_001	P-loop containing nucleoside triphosphate hydrolase
XLOC_001606	GSMUA_Achr1G07050_001	--
XLOC_001606	GSMUA_Achr1G07060_001	DNA/RNA helicase, DEAD/DEAH box type, N-terminal||RNA helicase, DEAD-box type, Q motif||P-loop containing nucleoside triphosphate hydrolase
XLOC_001606	GSMUA_Achr1G07070_001	Armadillo-type fold||Cell morphogenesis protein N-terminal||Cell morphogenesis central region||Armadillo-like helical
XLOC_008510	GSMUA_Achr1G07030_001	--
XLOC_008510	GSMUA_Achr1G07040_001	P-loop containing nucleoside triphosphate hydrolase
XLOC_008510	GSMUA_Achr1G07050_001	--
XLOC_008510	GSMUA_Achr1G07060_001	DNA/RNA helicase, DEAD/DEAH box type, N-terminal||RNA helicase, DEAD-box type, Q motif||P-loop containing nucleoside triphosphate hydrolase
XLOC_008510	GSMUA_Achr1G07070_001	Armadillo-type fold||Cell morphogenesis protein N-terminal||Cell morphogenesis central region||Armadillo-like helical
XLOC_008518	GSMUA_Achr1G07070_001	Armadillo-type fold||Cell morphogenesis protein N-terminal||Cell morphogenesis central region||Armadillo-like helical
XLOC_001618	GSMUA_Achr1G07070_001	Armadillo-type fold||Cell morphogenesis protein N-terminal||Cell morphogenesis central region||Armadillo-like helical
XLOC_008521	GSMUA_Achr1G07070_001	Armadillo-type fold||Cell morphogenesis protein N-terminal||Cell morphogenesis central region||Armadillo-like helical
XLOC_008522	GSMUA_Achr1G07070_001	Armadillo-type fold||Cell morphogenesis protein N-terminal||Cell morphogenesis central region||Armadillo-like helical
XLOC_008523	GSMUA_Achr1G07070_001	Armadillo-type fold||Cell morphogenesis protein N-terminal||Cell morphogenesis central region||Armadillo-like helical
XLOC_008518	GSMUA_Achr1G07080_001	Cell morphogenesis central region||Cell morphogenesis protein C-terminal||Armadillo-type fold
XLOC_001618	GSMUA_Achr1G07080_001	Cell morphogenesis central region||Cell morphogenesis protein C-terminal||Armadillo-type fold
XLOC_001618	GSMUA_Achr1G07090_001	--
XLOC_008521	GSMUA_Achr1G07080_001	Cell morphogenesis central region||Cell morphogenesis protein C-terminal||Armadillo-type fold
XLOC_008521	GSMUA_Achr1G07090_001	--
XLOC_008522	GSMUA_Achr1G07080_001	Cell morphogenesis central region||Cell morphogenesis protein C-terminal||Armadillo-type fold
XLOC_008522	GSMUA_Achr1G07090_001	--
XLOC_008522	GSMUA_Achr1G07100_001	--
XLOC_008523	GSMUA_Achr1G07080_001	Cell morphogenesis central region||Cell morphogenesis protein C-terminal||Armadillo-type fold
XLOC_008523	GSMUA_Achr1G07090_001	--
XLOC_008523	GSMUA_Achr1G07100_001	--
XLOC_001629	GSMUA_Achr1G07100_001	--
XLOC_001629	GSMUA_Achr1G07110_001	C2H2 zinc finger protein, plant||Zinc finger, C2H2-like||Zinc finger, C2H2||Zinc finger C2H2-type/integrase DNA-binding domain
XLOC_001629	GSMUA_Achr1G07120_001	Domain of unknown function DUF1785||Ribonuclease H-like domain||Stem cell self-renewal protein Piwi||Argonaute/Dicer protein, PAZ
XLOC_001632	GSMUA_Achr1G07110_001	C2H2 zinc finger protein, plant||Zinc finger, C2H2-like||Zinc finger, C2H2||Zinc finger C2H2-type/integrase DNA-binding domain
XLOC_001633	GSMUA_Achr1G07110_001	C2H2 zinc finger protein, plant||Zinc finger, C2H2-like||Zinc finger, C2H2||Zinc finger C2H2-type/integrase DNA-binding domain
XLOC_008530	GSMUA_Achr1G07110_001	C2H2 zinc finger protein, plant||Zinc finger, C2H2-like||Zinc finger, C2H2||Zinc finger C2H2-type/integrase DNA-binding domain
XLOC_001632	GSMUA_Achr1G07120_001	Domain of unknown function DUF1785||Ribonuclease H-like domain||Stem cell self-renewal protein Piwi||Argonaute/Dicer protein, PAZ
XLOC_001633	GSMUA_Achr1G07120_001	Domain of unknown function DUF1785||Ribonuclease H-like domain||Stem cell self-renewal protein Piwi||Argonaute/Dicer protein, PAZ
XLOC_008530	GSMUA_Achr1G07120_001	Domain of unknown function DUF1785||Ribonuclease H-like domain||Stem cell self-renewal protein Piwi||Argonaute/Dicer protein, PAZ
XLOC_001659	GSMUA_Achr1G07220_001	Myb domain, plants||Myb domain||SANT/Myb domain||Homeodomain-like
XLOC_001659	GSMUA_Achr1G07230_001	--
XLOC_001659	GSMUA_Achr1G07240_001	--
XLOC_001659	GSMUA_Achr1G07250_001	Domain of unknown function DUF23||Nucleotide-diphospho-sugar transferases
XLOC_001665	GSMUA_Achr1G07240_001	--
XLOC_001665	GSMUA_Achr1G07250_001	Domain of unknown function DUF23||Nucleotide-diphospho-sugar transferases
XLOC_001665	GSMUA_Achr1G07260_001	APO domain
XLOC_001665	GSMUA_Achr1G07270_001	Ribonucleoprotein LSM domain||Like-Sm (LSM) domain
XLOC_001665	GSMUA_Achr1G07280_001	Protein of unknown function DUF760
XLOC_001669	GSMUA_Achr1G07280_001	Protein of unknown function DUF760
XLOC_008551	GSMUA_Achr1G07280_001	Protein of unknown function DUF760
XLOC_001674	GSMUA_Achr1G07280_001	Protein of unknown function DUF760
XLOC_001676	GSMUA_Achr1G07280_001	Protein of unknown function DUF760
XLOC_001669	GSMUA_Achr1G07290_001	Protein of unknown function DUF241, plant
XLOC_001669	GSMUA_Achr1G07300_001	--
XLOC_008551	GSMUA_Achr1G07290_001	Protein of unknown function DUF241, plant
XLOC_008551	GSMUA_Achr1G07300_001	--
XLOC_001674	GSMUA_Achr1G07290_001	Protein of unknown function DUF241, plant
XLOC_001674	GSMUA_Achr1G07300_001	--
XLOC_001674	GSMUA_Achr1G07310_001	Cytokinin riboside 5'-monophosphate phosphoribohydrolase LOG||LOG family
XLOC_001676	GSMUA_Achr1G07290_001	Protein of unknown function DUF241, plant
XLOC_001676	GSMUA_Achr1G07300_001	--
XLOC_001676	GSMUA_Achr1G07310_001	Cytokinin riboside 5'-monophosphate phosphoribohydrolase LOG||LOG family
XLOC_008562	GSMUA_Achr1G07290_001	Protein of unknown function DUF241, plant
XLOC_008562	GSMUA_Achr1G07300_001	--
XLOC_008562	GSMUA_Achr1G07310_001	Cytokinin riboside 5'-monophosphate phosphoribohydrolase LOG||LOG family
XLOC_008562	GSMUA_Achr1G07320_001	Glycoside hydrolase, family 19, catalytic||Lysozyme-like domain||Chitin-binding, type 1, conserved site||Chitin-binding, type 1||Glycoside hydrolase, family 19
XLOC_008562	GSMUA_Achr1G07330_001	Helix-loop-helix domain||ACT domain
XLOC_001690	GSMUA_Achr1G07370_001	Protein of unknown function DUF616
XLOC_001691	GSMUA_Achr1G07370_001	Protein of unknown function DUF616
XLOC_001690	GSMUA_Achr1G07380_001	Domain of unknown function DUF630||Domain of unknown function DUF632
XLOC_001691	GSMUA_Achr1G07380_001	Domain of unknown function DUF630||Domain of unknown function DUF632
XLOC_001690	GSMUA_Achr1G07390_001	Peptidase aspartic||Peptidase aspartic, active site||Peptidase A1
XLOC_001691	GSMUA_Achr1G07390_001	Peptidase aspartic||Peptidase aspartic, active site||Peptidase A1
XLOC_001700	GSMUA_Achr1G07400_001	Peptidase aspartic||Peptidase A1
XLOC_001701	GSMUA_Achr1G07400_001	Peptidase aspartic||Peptidase A1
XLOC_001700	GSMUA_Achr1G07410_001	Peptidase A1||Peptidase aspartic
XLOC_001701	GSMUA_Achr1G07410_001	Peptidase A1||Peptidase aspartic
XLOC_001700	GSMUA_Achr1G07420_001	--
XLOC_001701	GSMUA_Achr1G07420_001	--
XLOC_001700	GSMUA_Achr1G07430_001	DNA/RNA-binding protein Alba-like
XLOC_001701	GSMUA_Achr1G07430_001	DNA/RNA-binding protein Alba-like
XLOC_001700	GSMUA_Achr1G07440_001	Zinc finger, C2H2
XLOC_001701	GSMUA_Achr1G07440_001	Zinc finger, C2H2
XLOC_001700	GSMUA_Achr1G07450_001	Helix-loop-helix domain
XLOC_001700	GSMUA_Achr1G07460_001	Aquaporin-like||Major intrinsic protein||Major intrinsic protein, conserved site
XLOC_001700	GSMUA_Achr1G07470_001	RNA-binding protein Lupus La||Winged helix-turn-helix transcription repressor DNA-binding
XLOC_001701	GSMUA_Achr1G07450_001	Helix-loop-helix domain
XLOC_001701	GSMUA_Achr1G07460_001	Aquaporin-like||Major intrinsic protein||Major intrinsic protein, conserved site
XLOC_001701	GSMUA_Achr1G07470_001	RNA-binding protein Lupus La||Winged helix-turn-helix transcription repressor DNA-binding
XLOC_008587	GSMUA_Achr1G07450_001	Helix-loop-helix domain
XLOC_001709	GSMUA_Achr1G07450_001	Helix-loop-helix domain
XLOC_008587	GSMUA_Achr1G07460_001	Aquaporin-like||Major intrinsic protein||Major intrinsic protein, conserved site
XLOC_001709	GSMUA_Achr1G07460_001	Aquaporin-like||Major intrinsic protein||Major intrinsic protein, conserved site
XLOC_008587	GSMUA_Achr1G07470_001	RNA-binding protein Lupus La||Winged helix-turn-helix transcription repressor DNA-binding
XLOC_001709	GSMUA_Achr1G07470_001	RNA-binding protein Lupus La||Winged helix-turn-helix transcription repressor DNA-binding
XLOC_008587	GSMUA_Achr1G07480_001	--
XLOC_008587	GSMUA_Achr1G07490_001	Protein of unknown function DUF1624
XLOC_001709	GSMUA_Achr1G07480_001	--
XLOC_001709	GSMUA_Achr1G07490_001	Protein of unknown function DUF1624
XLOC_001717	GSMUA_Achr1G07500_001	Nickel/cobalt transporter, high-affinity
XLOC_001717	GSMUA_Achr1G07510_001	--
XLOC_001717	GSMUA_Achr1G07520_001	Ubiquitin-conjugating enzyme, E2||Ubiquitin-conjugating enzyme/RWD-like
XLOC_001717	GSMUA_Achr1G07530_001	--
XLOC_001717	GSMUA_Achr1G07540_001	Peroxidases heam-ligand binding site||Plant ascorbate peroxidase||Haem peroxidase
XLOC_001717	GSMUA_Achr1G07550_001	Homeodomain-like||SANT/Myb domain||Myb domain
XLOC_008623	GSMUA_Achr1G07630_001	Thaumatin, conserved site||Thaumatin, pathogenesis-related
XLOC_001735	GSMUA_Achr1G07630_001	Thaumatin, conserved site||Thaumatin, pathogenesis-related
XLOC_008623	GSMUA_Achr1G07640_001	Bulb-type lectin domain
XLOC_001735	GSMUA_Achr1G07640_001	Bulb-type lectin domain
XLOC_008623	GSMUA_Achr1G07650_001	Brain/reproductive organ-expressed protein
XLOC_001735	GSMUA_Achr1G07650_001	Brain/reproductive organ-expressed protein
XLOC_008626	GSMUA_Achr1G07650_001	Brain/reproductive organ-expressed protein
XLOC_008623	GSMUA_Achr1G07660_001	--
XLOC_008623	GSMUA_Achr1G07670_001	--
XLOC_008623	GSMUA_Achr1G07680_001	ER lumen protein retaining receptor
XLOC_001735	GSMUA_Achr1G07660_001	--
XLOC_001735	GSMUA_Achr1G07670_001	--
XLOC_001735	GSMUA_Achr1G07680_001	ER lumen protein retaining receptor
XLOC_008626	GSMUA_Achr1G07660_001	--
XLOC_008626	GSMUA_Achr1G07670_001	--
XLOC_008626	GSMUA_Achr1G07680_001	ER lumen protein retaining receptor
XLOC_008626	GSMUA_Achr1G07690_001	TB2/DP1/HVA22-related protein
XLOC_008630	GSMUA_Achr1G07690_001	TB2/DP1/HVA22-related protein
XLOC_008630	GSMUA_Achr1G07700_001	AAA+ ATPase domain||P-loop containing nucleoside triphosphate hydrolase||Ribosomal protein S5 domain 2-type fold, subgroup||Lon protease homologue 2, peroxisomal||Peptidase S16, active site||Lon protease||Peptidase S16, ATP-dependent protease La||ATPase, AAA-type, core||Peptidase S16, lon N-terminal||PUA-like domain||Ribosomal protein S5 domain 2-type fold||Peptidase S16, Lon C-terminal
XLOC_001759	GSMUA_Achr1G07730_001	EF-hand-like domain||Phospholipid/glycerol acyltransferase
XLOC_001759	GSMUA_Achr1G07740_001	Zinc finger, B-box||Protein of unknown function DUF544
XLOC_001759	GSMUA_Achr1G07750_001	Uncharacterised protein family UPF0183
XLOC_001772	GSMUA_Achr1G07820_001	Cytochrome P450, E-class, group I||Cytochrome P450, conserved site||Cytochrome P450
XLOC_001772	GSMUA_Achr1G07830_001	--
XLOC_001772	GSMUA_Achr1G07840_001	Aldehyde-lyase domain||Pyruvate/Phosphoenolpyruvate kinase
XLOC_001772	GSMUA_Achr1G07850_001	Protein of unknown function DUF791||Major facilitator superfamily domain
XLOC_008665	GSMUA_Achr1G07830_001	--
XLOC_008665	GSMUA_Achr1G07840_001	Aldehyde-lyase domain||Pyruvate/Phosphoenolpyruvate kinase
XLOC_008665	GSMUA_Achr1G07850_001	Protein of unknown function DUF791||Major facilitator superfamily domain
XLOC_008665	GSMUA_Achr1G07860_001	Cell division protein Cdc14||Armadillo-type fold||Armadillo-like helical
XLOC_001802	GSMUA_Achr1G07880_001	Heat shock factor (HSF)-type, DNA-binding||Heat shock transcription factor, plant||Heat shock transcription factor family||Winged helix-turn-helix transcription repressor DNA-binding
XLOC_001802	GSMUA_Achr1G07890_001	Zinc finger, RING-type||Zinc finger, RING/FYVE/PHD-type
XLOC_001803	GSMUA_Achr1G07890_001	Zinc finger, RING-type||Zinc finger, RING/FYVE/PHD-type
XLOC_001804	GSMUA_Achr1G07890_001	Zinc finger, RING-type||Zinc finger, RING/FYVE/PHD-type
XLOC_001805	GSMUA_Achr1G07890_001	Zinc finger, RING-type||Zinc finger, RING/FYVE/PHD-type
XLOC_001808	GSMUA_Achr1G07890_001	Zinc finger, RING-type||Zinc finger, RING/FYVE/PHD-type
XLOC_008680	GSMUA_Achr1G07890_001	Zinc finger, RING-type||Zinc finger, RING/FYVE/PHD-type
XLOC_001802	GSMUA_Achr1G07900_001	Ankyrin repeat-containing domain||Zinc finger, RING/FYVE/PHD-type||Zinc finger, RING-type||Ankyrin repeat
XLOC_001802	GSMUA_Achr1G07910_001	--
XLOC_001803	GSMUA_Achr1G07900_001	Ankyrin repeat-containing domain||Zinc finger, RING/FYVE/PHD-type||Zinc finger, RING-type||Ankyrin repeat
XLOC_001803	GSMUA_Achr1G07910_001	--
XLOC_001803	GSMUA_Achr1G07920_001	Peptidase S54, rhomboid domain||Peptidase S54, rhomboid
XLOC_001804	GSMUA_Achr1G07900_001	Ankyrin repeat-containing domain||Zinc finger, RING/FYVE/PHD-type||Zinc finger, RING-type||Ankyrin repeat
XLOC_001805	GSMUA_Achr1G07900_001	Ankyrin repeat-containing domain||Zinc finger, RING/FYVE/PHD-type||Zinc finger, RING-type||Ankyrin repeat
XLOC_001808	GSMUA_Achr1G07900_001	Ankyrin repeat-containing domain||Zinc finger, RING/FYVE/PHD-type||Zinc finger, RING-type||Ankyrin repeat
XLOC_008680	GSMUA_Achr1G07900_001	Ankyrin repeat-containing domain||Zinc finger, RING/FYVE/PHD-type||Zinc finger, RING-type||Ankyrin repeat
XLOC_001804	GSMUA_Achr1G07910_001	--
XLOC_001804	GSMUA_Achr1G07920_001	Peptidase S54, rhomboid domain||Peptidase S54, rhomboid
XLOC_001805	GSMUA_Achr1G07910_001	--
XLOC_001805	GSMUA_Achr1G07920_001	Peptidase S54, rhomboid domain||Peptidase S54, rhomboid
XLOC_001808	GSMUA_Achr1G07910_001	--
XLOC_001808	GSMUA_Achr1G07920_001	Peptidase S54, rhomboid domain||Peptidase S54, rhomboid
XLOC_008680	GSMUA_Achr1G07910_001	--
XLOC_008680	GSMUA_Achr1G07920_001	Peptidase S54, rhomboid domain||Peptidase S54, rhomboid
XLOC_008680	GSMUA_Achr1G07930_001	LIM-domain binding protein/SEUSS
XLOC_001814	GSMUA_Achr1G07930_001	LIM-domain binding protein/SEUSS
XLOC_008685	GSMUA_Achr1G07930_001	LIM-domain binding protein/SEUSS
XLOC_001814	GSMUA_Achr1G07940_001	--
XLOC_001814	GSMUA_Achr1G07950_001	Ubiquitin||Ubiquitin-related domain||BAG domain
XLOC_008685	GSMUA_Achr1G07940_001	--
XLOC_008685	GSMUA_Achr1G07950_001	Ubiquitin||Ubiquitin-related domain||BAG domain
XLOC_008693	GSMUA_Achr1G07960_001	UAA transporter
XLOC_008696	GSMUA_Achr1G07960_001	UAA transporter
XLOC_008693	GSMUA_Achr1G07970_001	Serine/threonine- / dual-specificity protein kinase, catalytic domain||Protein kinase-like domain||Serine/threonine-protein kinase, active site||Protein kinase, catalytic domain
XLOC_008696	GSMUA_Achr1G07970_001	Serine/threonine- / dual-specificity protein kinase, catalytic domain||Protein kinase-like domain||Serine/threonine-protein kinase, active site||Protein kinase, catalytic domain
XLOC_008697	GSMUA_Achr1G07970_001	Serine/threonine- / dual-specificity protein kinase, catalytic domain||Protein kinase-like domain||Serine/threonine-protein kinase, active site||Protein kinase, catalytic domain
XLOC_008693	GSMUA_Achr1G07980_001	--
XLOC_008696	GSMUA_Achr1G07980_001	--
XLOC_008697	GSMUA_Achr1G07980_001	--
XLOC_008693	GSMUA_Achr1G07990_001	Pyridoxal phosphate-dependent transferase, major domain||Pyridoxal phosphate-dependent transferase, major region, subdomain 1
XLOC_008693	GSMUA_Achr1G08000_001	--
XLOC_008696	GSMUA_Achr1G07990_001	Pyridoxal phosphate-dependent transferase, major domain||Pyridoxal phosphate-dependent transferase, major region, subdomain 1
XLOC_008696	GSMUA_Achr1G08000_001	--
XLOC_008696	GSMUA_Achr1G08010_001	Cytochrome P450||Cytochrome P450, conserved site||Cytochrome P450, E-class, group I
XLOC_008697	GSMUA_Achr1G07990_001	Pyridoxal phosphate-dependent transferase, major domain||Pyridoxal phosphate-dependent transferase, major region, subdomain 1
XLOC_008701	GSMUA_Achr1G07990_001	Pyridoxal phosphate-dependent transferase, major domain||Pyridoxal phosphate-dependent transferase, major region, subdomain 1
XLOC_008702	GSMUA_Achr1G07990_001	Pyridoxal phosphate-dependent transferase, major domain||Pyridoxal phosphate-dependent transferase, major region, subdomain 1
XLOC_008697	GSMUA_Achr1G08000_001	--
XLOC_008697	GSMUA_Achr1G08010_001	Cytochrome P450||Cytochrome P450, conserved site||Cytochrome P450, E-class, group I
XLOC_008701	GSMUA_Achr1G08000_001	--
XLOC_008702	GSMUA_Achr1G08000_001	--
XLOC_008701	GSMUA_Achr1G08010_001	Cytochrome P450||Cytochrome P450, conserved site||Cytochrome P450, E-class, group I
XLOC_008701	GSMUA_Achr1G08020_001	--
XLOC_008702	GSMUA_Achr1G08010_001	Cytochrome P450||Cytochrome P450, conserved site||Cytochrome P450, E-class, group I
XLOC_001833	GSMUA_Achr1G08010_001	Cytochrome P450||Cytochrome P450, conserved site||Cytochrome P450, E-class, group I
XLOC_008702	GSMUA_Achr1G08020_001	--
XLOC_001833	GSMUA_Achr1G08020_001	--
XLOC_001840	GSMUA_Achr1G08020_001	--
XLOC_001833	GSMUA_Achr1G08030_001	P-loop containing nucleoside triphosphate hydrolase||ABC-2 type transporter||AAA+ ATPase domain||ABC transporter-like||Plant PDR ABC transporter associated||ABC transporter, conserved site
XLOC_001840	GSMUA_Achr1G08030_001	P-loop containing nucleoside triphosphate hydrolase||ABC-2 type transporter||AAA+ ATPase domain||ABC transporter-like||Plant PDR ABC transporter associated||ABC transporter, conserved site
XLOC_001858	GSMUA_Achr1G08040_001	Domain of unknown function DUF250
XLOC_001858	GSMUA_Achr1G08050_001	ABC-2 type transporter||AAA+ ATPase domain||P-loop containing nucleoside triphosphate hydrolase||ABC transporter, conserved site||Plant PDR ABC transporter associated||ABC transporter-like
XLOC_001865	GSMUA_Achr1G08050_001	ABC-2 type transporter||AAA+ ATPase domain||P-loop containing nucleoside triphosphate hydrolase||ABC transporter, conserved site||Plant PDR ABC transporter associated||ABC transporter-like
XLOC_001866	GSMUA_Achr1G08050_001	ABC-2 type transporter||AAA+ ATPase domain||P-loop containing nucleoside triphosphate hydrolase||ABC transporter, conserved site||Plant PDR ABC transporter associated||ABC transporter-like
XLOC_001868	GSMUA_Achr1G08050_001	ABC-2 type transporter||AAA+ ATPase domain||P-loop containing nucleoside triphosphate hydrolase||ABC transporter, conserved site||Plant PDR ABC transporter associated||ABC transporter-like
XLOC_001890	GSMUA_Achr1G08140_001	Protein of unknown function DUF791||Major facilitator superfamily domain
XLOC_001892	GSMUA_Achr1G08140_001	Protein of unknown function DUF791||Major facilitator superfamily domain
XLOC_001890	GSMUA_Achr1G08150_001	--
XLOC_001890	GSMUA_Achr1G08160_001	--
XLOC_001892	GSMUA_Achr1G08150_001	--
XLOC_001892	GSMUA_Achr1G08160_001	--
XLOC_001892	GSMUA_Achr1G08170_001	Glycoside hydrolase, family 9||Glycoside hydrolase, family 9, active site||Six-hairpin glycosidase-like||Six-hairpin glycosidase
XLOC_008751	GSMUA_Achr1G08150_001	--
XLOC_008752	GSMUA_Achr1G08150_001	--
XLOC_008753	GSMUA_Achr1G08150_001	--
XLOC_008751	GSMUA_Achr1G08160_001	--
XLOC_008752	GSMUA_Achr1G08160_001	--
XLOC_008753	GSMUA_Achr1G08160_001	--
XLOC_008751	GSMUA_Achr1G08170_001	Glycoside hydrolase, family 9||Glycoside hydrolase, family 9, active site||Six-hairpin glycosidase-like||Six-hairpin glycosidase
XLOC_008751	GSMUA_Achr1G08180_001	Ataxin-2, C-terminal||Nucleotide-binding, alpha-beta plait||RNA recognition motif domain
XLOC_008752	GSMUA_Achr1G08170_001	Glycoside hydrolase, family 9||Glycoside hydrolase, family 9, active site||Six-hairpin glycosidase-like||Six-hairpin glycosidase
XLOC_008753	GSMUA_Achr1G08170_001	Glycoside hydrolase, family 9||Glycoside hydrolase, family 9, active site||Six-hairpin glycosidase-like||Six-hairpin glycosidase
XLOC_008752	GSMUA_Achr1G08180_001	Ataxin-2, C-terminal||Nucleotide-binding, alpha-beta plait||RNA recognition motif domain
XLOC_008752	GSMUA_Achr1G08190_001	Glycogen/starch synthases, ADP-glucose type||Glycosyl transferase, family 1||Starch synthase, catalytic domain
XLOC_008753	GSMUA_Achr1G08180_001	Ataxin-2, C-terminal||Nucleotide-binding, alpha-beta plait||RNA recognition motif domain
XLOC_008753	GSMUA_Achr1G08190_001	Glycogen/starch synthases, ADP-glucose type||Glycosyl transferase, family 1||Starch synthase, catalytic domain
XLOC_001940	GSMUA_Achr1G08340_001	Conserved hypothetical protein CHP01589, plant
XLOC_001940	GSMUA_Achr1G08350_001	F-box domain, cyclin-like||Protein of unknown function DUF295
XLOC_001940	GSMUA_Achr1G08360_001	Sulfiredoxin||ParB-like nuclease
XLOC_001940	GSMUA_Achr1G08370_001	Ctr copper transporter
XLOC_001940	GSMUA_Achr1G08380_001	Major facilitator superfamily||Major facilitator superfamily domain
XLOC_001940	GSMUA_Achr1G08390_001	--
XLOC_001940	GSMUA_Achr1G08400_001	C2 calcium-dependent membrane targeting
XLOC_008810	GSMUA_Achr1G08410_001	Zinc finger, RING-CH-type||Zinc finger, RING-type||Zinc finger, RING/FYVE/PHD-type
XLOC_008810	GSMUA_Achr1G08420_001	Bile acid:sodium symporter
XLOC_008810	GSMUA_Achr1G08430_001	--
XLOC_008810	GSMUA_Achr1G08440_001	Transcription factor, SBP-box
XLOC_001948	GSMUA_Achr1G08470_001	--
XLOC_008829	GSMUA_Achr1G08580_001	Ribosomal protein L28/L24||Ribosomal protein L28
XLOC_008829	GSMUA_Achr1G08590_001	Poly(ADP-ribose) polymerase, catalytic domain||Zinc finger, C2H2
XLOC_008829	GSMUA_Achr1G08600_001	NPH3 domain
XLOC_008829	GSMUA_Achr1G08610_001	Protein of unknown function DUF538
XLOC_001966	GSMUA_Achr1G08620_001	Apple-like||PAN-2 domain||Protein kinase-like domain||Serine/threonine- / dual-specificity protein kinase, catalytic domain||Protein kinase, catalytic domain||Bulb-type lectin domain||Serine/threonine-protein kinase, active site||Concanavalin A-like lectin/glucanase, subgroup
XLOC_001966	GSMUA_Achr1G08630_001	Apple-like||PAN-2 domain||Protein kinase-like domain||Serine-threonine/tyrosine-protein kinase catalytic domain||Bulb-type lectin domain||Protein kinase, catalytic domain||Serine/threonine-protein kinase, active site||Concanavalin A-like lectin/glucanase, subgroup||Serine/threonine- / dual-specificity protein kinase, catalytic domain
XLOC_001966	GSMUA_Achr1G08640_001	Frataxin conserved site||Frataxin/CyaY||Frataxin
XLOC_002012	GSMUA_Achr1G08820_001	Developmental regulator, ULTRAPETALA||SAND domain
XLOC_002012	GSMUA_Achr1G08830_001	WD40/YVTN repeat-like-containing domain||G-protein beta WD-40 repeat||WD40 repeat||Katanin p80 subunit B1||Katanin p80 subunit, C-terminal||WD40 repeat, conserved site||WD40-repeat-containing domain
XLOC_002013	GSMUA_Achr1G08830_001	WD40/YVTN repeat-like-containing domain||G-protein beta WD-40 repeat||WD40 repeat||Katanin p80 subunit B1||Katanin p80 subunit, C-terminal||WD40 repeat, conserved site||WD40-repeat-containing domain
XLOC_008868	GSMUA_Achr1G08830_001	WD40/YVTN repeat-like-containing domain||G-protein beta WD-40 repeat||WD40 repeat||Katanin p80 subunit B1||Katanin p80 subunit, C-terminal||WD40 repeat, conserved site||WD40-repeat-containing domain
XLOC_002034	GSMUA_Achr1G08850_001	GH3 protein, group I||GH3 auxin-responsive promoter
XLOC_002034	GSMUA_Achr1G08860_001	No apical meristem (NAM) protein
XLOC_008879	GSMUA_Achr1G08860_001	No apical meristem (NAM) protein
XLOC_002034	GSMUA_Achr1G08870_001	P-loop containing nucleoside triphosphate hydrolase||AAA+ ATPase domain||ABC-2 type transporter||ABC transporter-like||ABC transporter, conserved site
XLOC_008879	GSMUA_Achr1G08870_001	P-loop containing nucleoside triphosphate hydrolase||AAA+ ATPase domain||ABC-2 type transporter||ABC transporter-like||ABC transporter, conserved site
XLOC_002034	GSMUA_Achr1G08880_001	Protein of unknown function DUF2052, coiled-coil
XLOC_002034	GSMUA_Achr1G08890_001	Photosystem II Pbs27
XLOC_008879	GSMUA_Achr1G08880_001	Protein of unknown function DUF2052, coiled-coil
XLOC_008879	GSMUA_Achr1G08890_001	Photosystem II Pbs27
XLOC_008879	GSMUA_Achr1G08900_001	Calcium-binding EF-hand||EF-Hand 1, calcium-binding site||Protein kinase-like domain||Protein kinase, ATP binding site||Serine/threonine- / dual-specificity protein kinase, catalytic domain||Serine/threonine-protein kinase, active site||Protein kinase, catalytic domain||EF-hand-like domain
XLOC_002048	GSMUA_Achr1G08910_001	Peptide methionine sulphoxide reductase MsrA||Peptide methionine sulfoxide reductase
XLOC_002048	GSMUA_Achr1G08920_001	Tetratricopeptide-like helical||Pentatricopeptide repeat
XLOC_002048	GSMUA_Achr1G08930_001	Protein kinase-like domain||Aminoglycoside phosphotransferase||UbiB domain
XLOC_002058	GSMUA_Achr1G08960_001	P-loop containing nucleoside triphosphate hydrolase||AAA+ ATPase domain||ABC transporter-like||ABC transporter, conserved site
XLOC_008910	GSMUA_Achr1G08960_001	P-loop containing nucleoside triphosphate hydrolase||AAA+ ATPase domain||ABC transporter-like||ABC transporter, conserved site
XLOC_002058	GSMUA_Achr1G08970_001	Uncharacterised protein family UPF0497, trans-membrane plant
XLOC_008910	GSMUA_Achr1G08970_001	Uncharacterised protein family UPF0497, trans-membrane plant
XLOC_008990	GSMUA_Achr1G09240_001	EGF-type aspartate/asparagine hydroxylation site||Concanavalin A-like lectin/glucanase, subgroup||Serine/threonine-protein kinase, active site||Epidermal growth factor-like domain||Protein kinase, catalytic domain||Protein kinase, ATP binding site||Serine/threonine- / dual-specificity protein kinase, catalytic domain||Protein kinase-like domain||EGF-like calcium-binding||EGF-like calcium-binding,…
XLOC_008990	GSMUA_Achr1G09250_001	FY-rich, C-terminal||JmjC domain||Zinc finger, C5HC2-type||Transcription factor jumonji, JmjN||FY-rich, N-terminal
XLOC_009006	GSMUA_Achr1G09330_001	Rab-GTPase-TBC domain
XLOC_009006	GSMUA_Achr1G09340_001	Serine/threonine-specific protein phosphatase/bis(5-nucleosyl)-tetraphosphatase||Metallo-dependent phosphatase-like||Metallophosphoesterase domain
XLOC_009016	GSMUA_Achr1G09350_001	--
XLOC_009017	GSMUA_Achr1G09350_001	--
XLOC_009016	GSMUA_Achr1G09360_001	Transcription factor GRAS||Scarecrow-like protein 18/MONOCULM 1
XLOC_009017	GSMUA_Achr1G09360_001	Transcription factor GRAS||Scarecrow-like protein 18/MONOCULM 1
XLOC_009016	GSMUA_Achr1G09370_001	Regulator of ribonuclease activity A||Ribonuclease E inhibitor RraA/Dimethylmenaquinone methyltransferase
XLOC_009016	GSMUA_Achr1G09380_001	--
XLOC_009017	GSMUA_Achr1G09370_001	Regulator of ribonuclease activity A||Ribonuclease E inhibitor RraA/Dimethylmenaquinone methyltransferase
XLOC_009017	GSMUA_Achr1G09380_001	--
XLOC_009017	GSMUA_Achr1G09390_001	--
XLOC_002143	GSMUA_Achr1G09410_001	Pentatricopeptide repeat
XLOC_002143	GSMUA_Achr1G09420_001	--
XLOC_009032	GSMUA_Achr1G09420_001	--
XLOC_002145	GSMUA_Achr1G09420_001	--
XLOC_002143	GSMUA_Achr1G09430_001	UBA-like||Protein of unknown function DUF1296
XLOC_009032	GSMUA_Achr1G09430_001	UBA-like||Protein of unknown function DUF1296
XLOC_009032	GSMUA_Achr1G09440_001	RNA recognition motif domain||Nucleotide-binding, alpha-beta plait
XLOC_009032	GSMUA_Achr1G09450_001	--
XLOC_002145	GSMUA_Achr1G09430_001	UBA-like||Protein of unknown function DUF1296
XLOC_002145	GSMUA_Achr1G09440_001	RNA recognition motif domain||Nucleotide-binding, alpha-beta plait
XLOC_002145	GSMUA_Achr1G09450_001	--
XLOC_002145	GSMUA_Achr1G09460_001	--
XLOC_009060	GSMUA_Achr1G09510_001	Protein kinase-like domain||UbiB domain
XLOC_009060	GSMUA_Achr1G09520_001	F-box domain, cyclin-like||Galactose oxidase, beta-propeller
XLOC_009060	GSMUA_Achr1G09530_001	DNA-directed RNA polymerase, phage-type||DNA-directed RNA polymerase N-terminal domain
XLOC_009060	GSMUA_Achr1G09540_001	DNA-directed RNA polymerase N-terminal domain||DNA-directed RNA polymerase, phage-type
XLOC_009060	GSMUA_Achr1G09550_001	DNA-directed RNA polymerase, phage-type
XLOC_002178	GSMUA_Achr1G09550_001	DNA-directed RNA polymerase, phage-type
XLOC_009070	GSMUA_Achr1G09550_001	DNA-directed RNA polymerase, phage-type
XLOC_009071	GSMUA_Achr1G09550_001	DNA-directed RNA polymerase, phage-type
XLOC_002178	GSMUA_Achr1G09560_001	DNA-directed RNA polymerase, phage-type
XLOC_009070	GSMUA_Achr1G09560_001	DNA-directed RNA polymerase, phage-type
XLOC_009071	GSMUA_Achr1G09560_001	DNA-directed RNA polymerase, phage-type
XLOC_002178	GSMUA_Achr1G09570_001	Basic helix-loop-helix (bHLH) transcription factors BEE-like, plant||Helix-loop-helix domain
XLOC_009070	GSMUA_Achr1G09570_001	Basic helix-loop-helix (bHLH) transcription factors BEE-like, plant||Helix-loop-helix domain
XLOC_009071	GSMUA_Achr1G09570_001	Basic helix-loop-helix (bHLH) transcription factors BEE-like, plant||Helix-loop-helix domain
XLOC_002178	GSMUA_Achr1G09580_001	NO signalling/Golgi transport ligand-binding domain||Transport protein particle (TRAPP) component
XLOC_009070	GSMUA_Achr1G09580_001	NO signalling/Golgi transport ligand-binding domain||Transport protein particle (TRAPP) component
XLOC_009071	GSMUA_Achr1G09580_001	NO signalling/Golgi transport ligand-binding domain||Transport protein particle (TRAPP) component
XLOC_002178	GSMUA_Achr1G09590_001	--
XLOC_002178	GSMUA_Achr1G09600_001	Protein kinase, catalytic domain||Serine/threonine-protein kinase, active site||Protein kinase-like domain||Serine/threonine- / dual-specificity protein kinase, catalytic domain
XLOC_002178	GSMUA_Achr1G09610_001	--
XLOC_002178	GSMUA_Achr1G09620_001	Serine-threonine/tyrosine-protein kinase catalytic domain||Protein kinase-like domain||Leucine-rich repeat-containing N-terminal, type 2||Protein kinase, ATP binding site||Leucine rich repeats (2 copies)||Serine/threonine- / dual-specificity protein kinase, catalytic domain||Serine/threonine-protein kinase, active site||Protein kinase, catalytic domain||Concanavalin A-like lectin/glucanase, subgr…
XLOC_009070	GSMUA_Achr1G09590_001	--
XLOC_009070	GSMUA_Achr1G09600_001	Protein kinase, catalytic domain||Serine/threonine-protein kinase, active site||Protein kinase-like domain||Serine/threonine- / dual-specificity protein kinase, catalytic domain
XLOC_009070	GSMUA_Achr1G09610_001	--
XLOC_009070	GSMUA_Achr1G09620_001	Serine-threonine/tyrosine-protein kinase catalytic domain||Protein kinase-like domain||Leucine-rich repeat-containing N-terminal, type 2||Protein kinase, ATP binding site||Leucine rich repeats (2 copies)||Serine/threonine- / dual-specificity protein kinase, catalytic domain||Serine/threonine-protein kinase, active site||Protein kinase, catalytic domain||Concanavalin A-like lectin/glucanase, subgr…
XLOC_009071	GSMUA_Achr1G09590_001	--
XLOC_009071	GSMUA_Achr1G09600_001	Protein kinase, catalytic domain||Serine/threonine-protein kinase, active site||Protein kinase-like domain||Serine/threonine- / dual-specificity protein kinase, catalytic domain
XLOC_009071	GSMUA_Achr1G09610_001	--
XLOC_009071	GSMUA_Achr1G09620_001	Serine-threonine/tyrosine-protein kinase catalytic domain||Protein kinase-like domain||Leucine-rich repeat-containing N-terminal, type 2||Protein kinase, ATP binding site||Leucine rich repeats (2 copies)||Serine/threonine- / dual-specificity protein kinase, catalytic domain||Serine/threonine-protein kinase, active site||Protein kinase, catalytic domain||Concanavalin A-like lectin/glucanase, subgr…
XLOC_002184	GSMUA_Achr1G09630_001	Peptidase A1||Peptidase aspartic
XLOC_002184	GSMUA_Achr1G09640_001	Glycosyltransferase, ALG3
XLOC_009079	GSMUA_Achr1G09640_001	Glycosyltransferase, ALG3
XLOC_009080	GSMUA_Achr1G09640_001	Glycosyltransferase, ALG3
XLOC_002184	GSMUA_Achr1G09650_001	--
XLOC_002184	GSMUA_Achr1G09660_001	RNA recognition motif domain||Nucleotide-binding, alpha-beta plait||Zinc finger, CCHC-type
XLOC_009079	GSMUA_Achr1G09650_001	--
XLOC_009079	GSMUA_Achr1G09660_001	RNA recognition motif domain||Nucleotide-binding, alpha-beta plait||Zinc finger, CCHC-type
XLOC_009080	GSMUA_Achr1G09650_001	--
XLOC_009080	GSMUA_Achr1G09660_001	RNA recognition motif domain||Nucleotide-binding, alpha-beta plait||Zinc finger, CCHC-type
XLOC_009084	GSMUA_Achr1G09660_001	RNA recognition motif domain||Nucleotide-binding, alpha-beta plait||Zinc finger, CCHC-type
XLOC_009084	GSMUA_Achr1G09670_001	K+ potassium transporter
XLOC_009091	GSMUA_Achr1G09670_001	K+ potassium transporter
XLOC_009091	GSMUA_Achr1G09680_001	Serine-threonine/tyrosine-protein kinase catalytic domain||Serine/threonine- / dual-specificity protein kinase, catalytic domain||Serine/threonine-protein kinase, active site||Protein kinase, catalytic domain||Serine/threonine-protein kinase HT1, plant||Protein kinase-like domain
XLOC_009091	GSMUA_Achr1G09690_001	--
XLOC_009091	GSMUA_Achr1G09700_001	Phospholipase/carboxylesterase/thioesterase||Alpha/Beta hydrolase fold
XLOC_009108	GSMUA_Achr1G09730_001	Partial AB-hydrolase lipase domain||Lipase, eukaryotic||Alpha/Beta hydrolase fold
XLOC_009108	GSMUA_Achr1G09740_001	UDP-glucuronosyl/UDP-glucosyltransferase
XLOC_009108	GSMUA_Achr1G09750_001	Myb domain||SANT/Myb domain||Homeodomain-like
XLOC_009129	GSMUA_Achr1G09800_001	Cysteine peptidase, asparagine active site||Peptidase C1A, papain||Proteinase inhibitor I29, cathepsin propeptide||Granulin||Peptidase C1A, papain C-terminal
XLOC_009130	GSMUA_Achr1G09800_001	Cysteine peptidase, asparagine active site||Peptidase C1A, papain||Proteinase inhibitor I29, cathepsin propeptide||Granulin||Peptidase C1A, papain C-terminal
XLOC_009132	GSMUA_Achr1G09800_001	Cysteine peptidase, asparagine active site||Peptidase C1A, papain||Proteinase inhibitor I29, cathepsin propeptide||Granulin||Peptidase C1A, papain C-terminal
XLOC_009129	GSMUA_Achr1G09810_001	Kinesin, motor region, conserved site||Kinesin-like protein||P-loop containing nucleoside triphosphate hydrolase||Kinesin, motor domain
XLOC_009130	GSMUA_Achr1G09810_001	Kinesin, motor region, conserved site||Kinesin-like protein||P-loop containing nucleoside triphosphate hydrolase||Kinesin, motor domain
XLOC_009132	GSMUA_Achr1G09810_001	Kinesin, motor region, conserved site||Kinesin-like protein||P-loop containing nucleoside triphosphate hydrolase||Kinesin, motor domain
XLOC_002225	GSMUA_Achr1G09810_001	Kinesin, motor region, conserved site||Kinesin-like protein||P-loop containing nucleoside triphosphate hydrolase||Kinesin, motor domain
XLOC_009133	GSMUA_Achr1G09810_001	Kinesin, motor region, conserved site||Kinesin-like protein||P-loop containing nucleoside triphosphate hydrolase||Kinesin, motor domain
XLOC_009137	GSMUA_Achr1G09810_001	Kinesin, motor region, conserved site||Kinesin-like protein||P-loop containing nucleoside triphosphate hydrolase||Kinesin, motor domain
XLOC_009140	GSMUA_Achr1G09810_001	Kinesin, motor region, conserved site||Kinesin-like protein||P-loop containing nucleoside triphosphate hydrolase||Kinesin, motor domain
XLOC_009141	GSMUA_Achr1G09810_001	Kinesin, motor region, conserved site||Kinesin-like protein||P-loop containing nucleoside triphosphate hydrolase||Kinesin, motor domain
XLOC_002225	GSMUA_Achr1G09820_001	Vesicle transport protein, Got1/SFT2-like
XLOC_009133	GSMUA_Achr1G09820_001	Vesicle transport protein, Got1/SFT2-like
XLOC_009137	GSMUA_Achr1G09820_001	Vesicle transport protein, Got1/SFT2-like
XLOC_009140	GSMUA_Achr1G09820_001	Vesicle transport protein, Got1/SFT2-like
XLOC_009141	GSMUA_Achr1G09820_001	Vesicle transport protein, Got1/SFT2-like
XLOC_002238	GSMUA_Achr1G09830_001	DNA-binding, integrase-type||AP2-like ethylene-responsive transcription factor||AP2/ERF domain
XLOC_002238	GSMUA_Achr1G09840_001	--
XLOC_002238	GSMUA_Achr1G09850_001	Phox homologous domain
XLOC_009164	GSMUA_Achr1G09900_001	WW/Rsp5/WWP||RNA recognition motif domain||Nucleotide-binding, alpha-beta plait||Flowering time control protein FCA
XLOC_009165	GSMUA_Achr1G09900_001	WW/Rsp5/WWP||RNA recognition motif domain||Nucleotide-binding, alpha-beta plait||Flowering time control protein FCA
XLOC_009164	GSMUA_Achr1G09910_001	AIG1||Domain of unknown function DUF3406, chloroplast translocase||P-loop containing nucleoside triphosphate hydrolase
XLOC_009164	GSMUA_Achr1G09920_001	--
XLOC_009165	GSMUA_Achr1G09910_001	AIG1||Domain of unknown function DUF3406, chloroplast translocase||P-loop containing nucleoside triphosphate hydrolase
XLOC_009165	GSMUA_Achr1G09920_001	--
XLOC_009165	GSMUA_Achr1G09930_001	Domain of unknown function DUF2012||Carboxypeptidase, regulatory domain||Carbohydrate-binding-like fold
XLOC_002288	GSMUA_Achr1G09990_001	Protein of unknown function DUF597
XLOC_009176	GSMUA_Achr1G09990_001	Protein of unknown function DUF597
XLOC_002288	GSMUA_Achr1G10000_001	--
XLOC_009176	GSMUA_Achr1G10000_001	--
XLOC_009177	GSMUA_Achr1G10000_001	--
XLOC_009178	GSMUA_Achr1G10000_001	--
XLOC_009182	GSMUA_Achr1G10000_001	--
XLOC_002288	GSMUA_Achr1G10010_001	--
XLOC_009176	GSMUA_Achr1G10010_001	--
XLOC_009177	GSMUA_Achr1G10010_001	--
XLOC_009177	GSMUA_Achr1G10020_001	--
XLOC_009178	GSMUA_Achr1G10010_001	--
XLOC_009178	GSMUA_Achr1G10020_001	--
XLOC_009178	GSMUA_Achr1G10030_001	Rossmann-like alpha/beta/alpha sandwich fold||Probable nicotinate-nucleotide adenylyltransferase||Cytidyltransferase-like domain
XLOC_009182	GSMUA_Achr1G10010_001	--
XLOC_002298	GSMUA_Achr1G10010_001	--
XLOC_009182	GSMUA_Achr1G10020_001	--
XLOC_009182	GSMUA_Achr1G10030_001	Rossmann-like alpha/beta/alpha sandwich fold||Probable nicotinate-nucleotide adenylyltransferase||Cytidyltransferase-like domain
XLOC_009182	GSMUA_Achr1G10040_001	Ribonuclease H-like domain||Ribonuclease CAF1
XLOC_002298	GSMUA_Achr1G10020_001	--
XLOC_002298	GSMUA_Achr1G10030_001	Rossmann-like alpha/beta/alpha sandwich fold||Probable nicotinate-nucleotide adenylyltransferase||Cytidyltransferase-like domain
XLOC_009196	GSMUA_Achr1G10030_001	Rossmann-like alpha/beta/alpha sandwich fold||Probable nicotinate-nucleotide adenylyltransferase||Cytidyltransferase-like domain
XLOC_002298	GSMUA_Achr1G10040_001	Ribonuclease H-like domain||Ribonuclease CAF1
XLOC_009196	GSMUA_Achr1G10040_001	Ribonuclease H-like domain||Ribonuclease CAF1
XLOC_002298	GSMUA_Achr1G10050_001	--
XLOC_002298	GSMUA_Achr1G10060_001	--
XLOC_002298	GSMUA_Achr1G10070_001	Reticulon
XLOC_009196	GSMUA_Achr1G10050_001	--
XLOC_009196	GSMUA_Achr1G10060_001	--
XLOC_009196	GSMUA_Achr1G10070_001	Reticulon
XLOC_002306	GSMUA_Achr1G10070_001	Reticulon
XLOC_009196	GSMUA_Achr1G10080_001	DNA-binding WRKY
XLOC_009196	GSMUA_Achr1G10090_001	--
XLOC_002306	GSMUA_Achr1G10080_001	DNA-binding WRKY
XLOC_002306	GSMUA_Achr1G10090_001	--
XLOC_002306	GSMUA_Achr1G10100_001	Nonaspanin (TM9SF)
XLOC_002320	GSMUA_Achr1G10200_001	Zinc finger, RING/FYVE/PHD-type||Zinc finger, RING-type
XLOC_002320	GSMUA_Achr1G10210_001	--
XLOC_002320	GSMUA_Achr1G10220_001	--
XLOC_002320	GSMUA_Achr1G10230_001	GNAT domain||Acyl-CoA N-acyltransferase
XLOC_002320	GSMUA_Achr1G10240_001	Zinc finger, RING-type||Ankyrin repeat-containing domain||Zinc finger, RING/FYVE/PHD-type||Ankyrin repeat||Zinc finger, RING-type, conserved site
XLOC_002322	GSMUA_Achr1G10230_001	GNAT domain||Acyl-CoA N-acyltransferase
XLOC_002322	GSMUA_Achr1G10240_001	Zinc finger, RING-type||Ankyrin repeat-containing domain||Zinc finger, RING/FYVE/PHD-type||Ankyrin repeat||Zinc finger, RING-type, conserved site
XLOC_002327	GSMUA_Achr1G10240_001	Zinc finger, RING-type||Ankyrin repeat-containing domain||Zinc finger, RING/FYVE/PHD-type||Ankyrin repeat||Zinc finger, RING-type, conserved site
XLOC_002322	GSMUA_Achr1G10250_001	FMN-binding split barrel
XLOC_002322	GSMUA_Achr1G10260_001	Peptidase C19, ubiquitin carboxyl-terminal hydrolase 2||Ubiquitin carboxyl-terminal hydrolase-like domain||Peptidase C19, ubiquitin carboxyl-terminal hydrolase 2, conserved site||Thioredoxin-like fold
XLOC_002327	GSMUA_Achr1G10250_001	FMN-binding split barrel
XLOC_002327	GSMUA_Achr1G10260_001	Peptidase C19, ubiquitin carboxyl-terminal hydrolase 2||Ubiquitin carboxyl-terminal hydrolase-like domain||Peptidase C19, ubiquitin carboxyl-terminal hydrolase 2, conserved site||Thioredoxin-like fold
XLOC_002333	GSMUA_Achr1G10270_001	--
XLOC_009259	GSMUA_Achr1G10280_001	NAF/FISL domain||Protein kinase-like domain||Protein kinase, catalytic domain||Serine/threonine-protein kinase, active site||NAF domain||Serine/threonine- / dual-specificity protein kinase, catalytic domain||Protein kinase, ATP binding site
XLOC_009259	GSMUA_Achr1G10290_001	--
XLOC_009259	GSMUA_Achr1G10300_001	Carbohydrate kinase, FGGY-related||Carbohydrate kinase, FGGY, C-terminal||Carbohydrate kinase, FGGY, N-terminal
XLOC_002344	GSMUA_Achr1G10310_001	Syntaxin 6, N-terminal||t-SNARE
XLOC_002344	GSMUA_Achr1G10320_001	--
XLOC_002344	GSMUA_Achr1G10330_001	--
XLOC_002344	GSMUA_Achr1G10340_001	--
XLOC_002356	GSMUA_Achr1G10350_001	ATPase, P-type, transmembrane domain||ATPase, P-type cation-transporter, N-terminal||ATPase, P-type, plasma-membrane proton-efflux||HAD-like domain||ATPase, P-type, K/Mg/Cd/Cu/Zn/Na/Ca/Na/H-transporter||ATPase, P-type, ATPase-associated domain||ATPase, P-type, cytoplasmic domain N||ATPase, P-type phosphorylation site
XLOC_009269	GSMUA_Achr1G10350_001	ATPase, P-type, transmembrane domain||ATPase, P-type cation-transporter, N-terminal||ATPase, P-type, plasma-membrane proton-efflux||HAD-like domain||ATPase, P-type, K/Mg/Cd/Cu/Zn/Na/Ca/Na/H-transporter||ATPase, P-type, ATPase-associated domain||ATPase, P-type, cytoplasmic domain N||ATPase, P-type phosphorylation site
XLOC_002357	GSMUA_Achr1G10350_001	ATPase, P-type, transmembrane domain||ATPase, P-type cation-transporter, N-terminal||ATPase, P-type, plasma-membrane proton-efflux||HAD-like domain||ATPase, P-type, K/Mg/Cd/Cu/Zn/Na/Ca/Na/H-transporter||ATPase, P-type, ATPase-associated domain||ATPase, P-type, cytoplasmic domain N||ATPase, P-type phosphorylation site
XLOC_002361	GSMUA_Achr1G10350_001	ATPase, P-type, transmembrane domain||ATPase, P-type cation-transporter, N-terminal||ATPase, P-type, plasma-membrane proton-efflux||HAD-like domain||ATPase, P-type, K/Mg/Cd/Cu/Zn/Na/Ca/Na/H-transporter||ATPase, P-type, ATPase-associated domain||ATPase, P-type, cytoplasmic domain N||ATPase, P-type phosphorylation site
XLOC_002356	GSMUA_Achr1G10360_001	Transcriptional coactivator SAGA-type complex, Ada1/Tada1
XLOC_009269	GSMUA_Achr1G10360_001	Transcriptional coactivator SAGA-type complex, Ada1/Tada1
XLOC_002357	GSMUA_Achr1G10360_001	Transcriptional coactivator SAGA-type complex, Ada1/Tada1
XLOC_002361	GSMUA_Achr1G10360_001	Transcriptional coactivator SAGA-type complex, Ada1/Tada1
XLOC_002356	GSMUA_Achr1G10370_001	--
XLOC_002356	GSMUA_Achr1G10380_001	Xyloglucan endotransglucosylase/hydrolase||Glycoside hydrolase, family 16||Concanavalin A-like lectin/glucanase, subgroup||Glycoside hydrolase, family 16, active site||Xyloglucan endo-transglycosylase, C-terminal
XLOC_009269	GSMUA_Achr1G10370_001	--
XLOC_009269	GSMUA_Achr1G10380_001	Xyloglucan endotransglucosylase/hydrolase||Glycoside hydrolase, family 16||Concanavalin A-like lectin/glucanase, subgroup||Glycoside hydrolase, family 16, active site||Xyloglucan endo-transglycosylase, C-terminal
XLOC_002357	GSMUA_Achr1G10370_001	--
XLOC_002357	GSMUA_Achr1G10380_001	Xyloglucan endotransglucosylase/hydrolase||Glycoside hydrolase, family 16||Concanavalin A-like lectin/glucanase, subgroup||Glycoside hydrolase, family 16, active site||Xyloglucan endo-transglycosylase, C-terminal
XLOC_002361	GSMUA_Achr1G10370_001	--
XLOC_002361	GSMUA_Achr1G10380_001	Xyloglucan endotransglucosylase/hydrolase||Glycoside hydrolase, family 16||Concanavalin A-like lectin/glucanase, subgroup||Glycoside hydrolase, family 16, active site||Xyloglucan endo-transglycosylase, C-terminal
XLOC_009298	GSMUA_Achr1G10470_001	Zinc finger, PHD-type, conserved site||Zinc finger, FYVE/PHD-type||Zinc finger, PHD-finger||Zinc finger, RING/FYVE/PHD-type||Zinc finger, CW-type||Zinc finger, PHD-type
XLOC_009305	GSMUA_Achr1G10470_001	Zinc finger, PHD-type, conserved site||Zinc finger, FYVE/PHD-type||Zinc finger, PHD-finger||Zinc finger, RING/FYVE/PHD-type||Zinc finger, CW-type||Zinc finger, PHD-type
XLOC_002387	GSMUA_Achr1G10470_001	Zinc finger, PHD-type, conserved site||Zinc finger, FYVE/PHD-type||Zinc finger, PHD-finger||Zinc finger, RING/FYVE/PHD-type||Zinc finger, CW-type||Zinc finger, PHD-type
XLOC_009305	GSMUA_Achr1G10480_001	--
XLOC_002387	GSMUA_Achr1G10480_001	--
XLOC_009305	GSMUA_Achr1G10490_001	--
XLOC_009305	GSMUA_Achr1G10500_001	--
XLOC_002387	GSMUA_Achr1G10490_001	--
XLOC_002387	GSMUA_Achr1G10500_001	--
XLOC_002399	GSMUA_Achr1G10500_001	--
XLOC_002399	GSMUA_Achr1G10510_001	DNA photolyase, N-terminal||DNA photolyase, FAD-binding/Cryptochrome, C-terminal||Rossmann-like alpha/beta/alpha sandwich fold||Cryptochrome, DASH||Cryptochrome/DNA photolyase, class 1
XLOC_002401	GSMUA_Achr1G10510_001	DNA photolyase, N-terminal||DNA photolyase, FAD-binding/Cryptochrome, C-terminal||Rossmann-like alpha/beta/alpha sandwich fold||Cryptochrome, DASH||Cryptochrome/DNA photolyase, class 1
XLOC_002399	GSMUA_Achr1G10520_001	ATPase, F1 complex beta subunit/V1 complex, C-terminal||ATPase, alpha/beta subunit, N-terminal||ATPase, F1/V1/A1 complex, alpha/beta subunit, nucleotide-binding domain||ATPase, F1/V1/A1 complex, alpha/beta subunit, C-terminal||P-loop containing nucleoside triphosphate hydrolase||ATPase, V1 complex, subunit A||V-type ATP synthase catalytic alpha chain||ATPase, alpha/beta subunit, nucleotide-bindin…
XLOC_002401	GSMUA_Achr1G10520_001	ATPase, F1 complex beta subunit/V1 complex, C-terminal||ATPase, alpha/beta subunit, N-terminal||ATPase, F1/V1/A1 complex, alpha/beta subunit, nucleotide-binding domain||ATPase, F1/V1/A1 complex, alpha/beta subunit, C-terminal||P-loop containing nucleoside triphosphate hydrolase||ATPase, V1 complex, subunit A||V-type ATP synthase catalytic alpha chain||ATPase, alpha/beta subunit, nucleotide-bindin…
XLOC_002404	GSMUA_Achr1G10550_001	26S proteasome regulatory complex, non-ATPase subcomplex, Rpn2/Psmd1 subunit||Armadillo-like helical||Armadillo-type fold||Proteasome/cyclosome, regulatory subunit
XLOC_009319	GSMUA_Achr1G10550_001	26S proteasome regulatory complex, non-ATPase subcomplex, Rpn2/Psmd1 subunit||Armadillo-like helical||Armadillo-type fold||Proteasome/cyclosome, regulatory subunit
XLOC_002412	GSMUA_Achr1G10550_001	26S proteasome regulatory complex, non-ATPase subcomplex, Rpn2/Psmd1 subunit||Armadillo-like helical||Armadillo-type fold||Proteasome/cyclosome, regulatory subunit
XLOC_002414	GSMUA_Achr1G10550_001	26S proteasome regulatory complex, non-ATPase subcomplex, Rpn2/Psmd1 subunit||Armadillo-like helical||Armadillo-type fold||Proteasome/cyclosome, regulatory subunit
XLOC_002404	GSMUA_Achr1G10560_001	YTH domain
XLOC_009319	GSMUA_Achr1G10560_001	YTH domain
XLOC_002412	GSMUA_Achr1G10560_001	YTH domain
XLOC_002414	GSMUA_Achr1G10560_001	YTH domain
XLOC_002404	GSMUA_Achr1G10570_001	--
XLOC_009319	GSMUA_Achr1G10570_001	--
XLOC_002412	GSMUA_Achr1G10570_001	--
XLOC_002414	GSMUA_Achr1G10570_001	--
XLOC_002414	GSMUA_Achr1G10580_001	--
XLOC_002415	GSMUA_Achr1G10570_001	--
XLOC_002415	GSMUA_Achr1G10580_001	--
XLOC_002415	GSMUA_Achr1G10590_001	General substrate transporter||YTH domain||Major facilitator superfamily domain||Sugar transporter, conserved site
XLOC_009370	GSMUA_Achr1G10680_001	Uncharacterised protein family UPF0114
XLOC_002453	GSMUA_Achr1G10680_001	Uncharacterised protein family UPF0114
XLOC_009371	GSMUA_Achr1G10680_001	Uncharacterised protein family UPF0114
XLOC_002454	GSMUA_Achr1G10680_001	Uncharacterised protein family UPF0114
XLOC_009370	GSMUA_Achr1G10690_001	Tetratricopeptide-like helical||Pentatricopeptide repeat
XLOC_002453	GSMUA_Achr1G10690_001	Tetratricopeptide-like helical||Pentatricopeptide repeat
XLOC_009371	GSMUA_Achr1G10690_001	Tetratricopeptide-like helical||Pentatricopeptide repeat
XLOC_002454	GSMUA_Achr1G10690_001	Tetratricopeptide-like helical||Pentatricopeptide repeat
XLOC_009370	GSMUA_Achr1G10700_001	RNA polymerase sigma-70 region 3||Winged helix-turn-helix transcription repressor DNA-binding||RNA polymerase sigma-70 region 2||RNA polymerase sigma factor, region 2||RNA polymerase sigma-70 region 4||RNA polymerase sigma-70||RNA polymerase sigma factor, region 3/4||RNA polymerase sigma-70 factor
XLOC_009370	GSMUA_Achr1G10710_001	--
XLOC_002453	GSMUA_Achr1G10700_001	RNA polymerase sigma-70 region 3||Winged helix-turn-helix transcription repressor DNA-binding||RNA polymerase sigma-70 region 2||RNA polymerase sigma factor, region 2||RNA polymerase sigma-70 region 4||RNA polymerase sigma-70||RNA polymerase sigma factor, region 3/4||RNA polymerase sigma-70 factor
XLOC_002453	GSMUA_Achr1G10710_001	--
XLOC_009371	GSMUA_Achr1G10700_001	RNA polymerase sigma-70 region 3||Winged helix-turn-helix transcription repressor DNA-binding||RNA polymerase sigma-70 region 2||RNA polymerase sigma factor, region 2||RNA polymerase sigma-70 region 4||RNA polymerase sigma-70||RNA polymerase sigma factor, region 3/4||RNA polymerase sigma-70 factor
XLOC_009371	GSMUA_Achr1G10710_001	--
XLOC_009371	GSMUA_Achr1G10720_001	Short-chain dehydrogenase/reductase SDR||Glucose/ribitol dehydrogenase||NAD(P)-binding domain||Short-chain dehydrogenase/reductase, conserved site
XLOC_002454	GSMUA_Achr1G10700_001	RNA polymerase sigma-70 region 3||Winged helix-turn-helix transcription repressor DNA-binding||RNA polymerase sigma-70 region 2||RNA polymerase sigma factor, region 2||RNA polymerase sigma-70 region 4||RNA polymerase sigma-70||RNA polymerase sigma factor, region 3/4||RNA polymerase sigma-70 factor
XLOC_002454	GSMUA_Achr1G10710_001	--
XLOC_002454	GSMUA_Achr1G10720_001	Short-chain dehydrogenase/reductase SDR||Glucose/ribitol dehydrogenase||NAD(P)-binding domain||Short-chain dehydrogenase/reductase, conserved site
XLOC_009378	GSMUA_Achr1G10710_001	--
XLOC_009378	GSMUA_Achr1G10720_001	Short-chain dehydrogenase/reductase SDR||Glucose/ribitol dehydrogenase||NAD(P)-binding domain||Short-chain dehydrogenase/reductase, conserved site
XLOC_009379	GSMUA_Achr1G10720_001	Short-chain dehydrogenase/reductase SDR||Glucose/ribitol dehydrogenase||NAD(P)-binding domain||Short-chain dehydrogenase/reductase, conserved site
XLOC_009378	GSMUA_Achr1G10730_001	--
XLOC_009378	GSMUA_Achr1G10740_001	Sec23/Sec24, trunk domain||von Willebrand factor, type A||Gelsolin domain||ADF-H/Gelsolin-like domain||Sec23/Sec24, helical domain||Sec23/Sec24 beta-sandwich||Zinc finger, Sec23/Sec24-type
XLOC_009379	GSMUA_Achr1G10730_001	--
XLOC_009379	GSMUA_Achr1G10740_001	Sec23/Sec24, trunk domain||von Willebrand factor, type A||Gelsolin domain||ADF-H/Gelsolin-like domain||Sec23/Sec24, helical domain||Sec23/Sec24 beta-sandwich||Zinc finger, Sec23/Sec24-type
XLOC_002459	GSMUA_Achr1G10740_001	Sec23/Sec24, trunk domain||von Willebrand factor, type A||Gelsolin domain||ADF-H/Gelsolin-like domain||Sec23/Sec24, helical domain||Sec23/Sec24 beta-sandwich||Zinc finger, Sec23/Sec24-type
XLOC_009386	GSMUA_Achr1G10740_001	Sec23/Sec24, trunk domain||von Willebrand factor, type A||Gelsolin domain||ADF-H/Gelsolin-like domain||Sec23/Sec24, helical domain||Sec23/Sec24 beta-sandwich||Zinc finger, Sec23/Sec24-type
XLOC_002461	GSMUA_Achr1G10740_001	Sec23/Sec24, trunk domain||von Willebrand factor, type A||Gelsolin domain||ADF-H/Gelsolin-like domain||Sec23/Sec24, helical domain||Sec23/Sec24 beta-sandwich||Zinc finger, Sec23/Sec24-type
XLOC_002459	GSMUA_Achr1G10750_001	--
XLOC_009386	GSMUA_Achr1G10750_001	--
XLOC_002461	GSMUA_Achr1G10750_001	--
XLOC_002459	GSMUA_Achr1G10760_001	--
XLOC_009386	GSMUA_Achr1G10760_001	--
XLOC_002461	GSMUA_Achr1G10760_001	--
XLOC_002499	GSMUA_Achr1G10870_001	Nucleotide-binding, alpha-beta plait||RNA recognition motif domain
XLOC_002499	GSMUA_Achr1G10880_001	--
XLOC_002499	GSMUA_Achr1G10890_001	GRIM-19
XLOC_002499	GSMUA_Achr1G10900_001	H/ACA ribonucleoprotein complex, subunit Nop10
XLOC_009414	GSMUA_Achr1G10940_001	FAE1/Type III polyketide synthase-like protein||Thiolase-like, subgroup||Thiolase-like||Very-long-chain 3-ketoacyl-CoA synthase||3-Oxoacyl-[acyl-carrier-protein (ACP)] synthase III C-terminal
XLOC_009415	GSMUA_Achr1G10940_001	FAE1/Type III polyketide synthase-like protein||Thiolase-like, subgroup||Thiolase-like||Very-long-chain 3-ketoacyl-CoA synthase||3-Oxoacyl-[acyl-carrier-protein (ACP)] synthase III C-terminal
XLOC_009416	GSMUA_Achr1G10940_001	FAE1/Type III polyketide synthase-like protein||Thiolase-like, subgroup||Thiolase-like||Very-long-chain 3-ketoacyl-CoA synthase||3-Oxoacyl-[acyl-carrier-protein (ACP)] synthase III C-terminal
XLOC_009414	GSMUA_Achr1G10950_001	Mammalian uncoordinated homology 13, domain 2||Munc13 homology 1||Protein of unknown function DUF810
XLOC_009414	GSMUA_Achr1G10960_001	--
XLOC_009414	GSMUA_Achr1G10970_001	Nucleotide-binding, alpha-beta plait||RNA recognition motif domain
XLOC_009415	GSMUA_Achr1G10950_001	Mammalian uncoordinated homology 13, domain 2||Munc13 homology 1||Protein of unknown function DUF810
XLOC_009415	GSMUA_Achr1G10960_001	--
XLOC_009415	GSMUA_Achr1G10970_001	Nucleotide-binding, alpha-beta plait||RNA recognition motif domain
XLOC_009416	GSMUA_Achr1G10950_001	Mammalian uncoordinated homology 13, domain 2||Munc13 homology 1||Protein of unknown function DUF810
XLOC_009416	GSMUA_Achr1G10960_001	--
XLOC_009416	GSMUA_Achr1G10970_001	Nucleotide-binding, alpha-beta plait||RNA recognition motif domain
XLOC_002530	GSMUA_Achr1G11020_001	WD40/YVTN repeat-like-containing domain||WD40 repeat||WD40-repeat-containing domain||WD40 repeat, conserved site
XLOC_002530	GSMUA_Achr1G11030_001	--
XLOC_002530	GSMUA_Achr1G11040_001	--
XLOC_002530	GSMUA_Achr1G11050_001	Exosome complex component, N-terminal domain||Exosome complex, component CSL4||Nucleic acid-binding, OB-fold
XLOC_002530	GSMUA_Achr1G11060_001	Carbohydrate/puine kinase, PfkB, conserved site||PfkB||Ribokinase||Ribokinase-like
XLOC_009451	GSMUA_Achr1G11220_001	--
XLOC_009451	GSMUA_Achr1G11230_001	Transcription factor IIS, N-terminal||Homeodomain-like||Homeodomain
XLOC_009451	GSMUA_Achr1G11240_001	Homeodomain-like
XLOC_009465	GSMUA_Achr1G11240_001	Homeodomain-like
XLOC_009465	GSMUA_Achr1G11250_001	--
XLOC_009465	GSMUA_Achr1G11260_001	BTB/POZ||BTB/POZ-like||NPH3 domain||BTB/POZ fold
XLOC_009465	GSMUA_Achr1G11270_001	Leucine-rich repeat
XLOC_009465	GSMUA_Achr1G11280_001	Alpha/Beta hydrolase fold||Lipase, class 3
XLOC_002573	GSMUA_Achr1G11280_001	Alpha/Beta hydrolase fold||Lipase, class 3
XLOC_009478	GSMUA_Achr1G11280_001	Alpha/Beta hydrolase fold||Lipase, class 3
XLOC_002573	GSMUA_Achr1G11290_001	Tubby C-terminal-like domain||F-box domain, cyclin-like||Tubby, C-terminal||Tubby, C-terminal, conserved site
XLOC_009478	GSMUA_Achr1G11290_001	Tubby C-terminal-like domain||F-box domain, cyclin-like||Tubby, C-terminal||Tubby, C-terminal, conserved site
XLOC_002613	GSMUA_Achr1G11360_001	DNA recombination and repair protein RecA||DNA recombination/repair protein RecA, conserved site||P-loop containing nucleoside triphosphate hydrolase||DNA recombination/repair protein RecA, monomer-monomer interface
XLOC_009523	GSMUA_Achr1G11360_001	DNA recombination and repair protein RecA||DNA recombination/repair protein RecA, conserved site||P-loop containing nucleoside triphosphate hydrolase||DNA recombination/repair protein RecA, monomer-monomer interface
XLOC_002615	GSMUA_Achr1G11360_001	DNA recombination and repair protein RecA||DNA recombination/repair protein RecA, conserved site||P-loop containing nucleoside triphosphate hydrolase||DNA recombination/repair protein RecA, monomer-monomer interface
XLOC_002613	GSMUA_Achr1G11370_001	Phosphoesterase At2g46880||Metallophosphoesterase domain||Metallo-dependent phosphatase-like
XLOC_009523	GSMUA_Achr1G11370_001	Phosphoesterase At2g46880||Metallophosphoesterase domain||Metallo-dependent phosphatase-like
XLOC_002615	GSMUA_Achr1G11370_001	Phosphoesterase At2g46880||Metallophosphoesterase domain||Metallo-dependent phosphatase-like
XLOC_002615	GSMUA_Achr1G11380_001	Ubiquitin carboxyl-terminal hydrolase-like domain||Peptidase C19, ubiquitin carboxyl-terminal hydrolase 2, conserved site||Peptidase C19, ubiquitin carboxyl-terminal hydrolase 2
XLOC_009528	GSMUA_Achr1G11380_001	Ubiquitin carboxyl-terminal hydrolase-like domain||Peptidase C19, ubiquitin carboxyl-terminal hydrolase 2, conserved site||Peptidase C19, ubiquitin carboxyl-terminal hydrolase 2
XLOC_009529	GSMUA_Achr1G11380_001	Ubiquitin carboxyl-terminal hydrolase-like domain||Peptidase C19, ubiquitin carboxyl-terminal hydrolase 2, conserved site||Peptidase C19, ubiquitin carboxyl-terminal hydrolase 2
XLOC_009530	GSMUA_Achr1G11380_001	Ubiquitin carboxyl-terminal hydrolase-like domain||Peptidase C19, ubiquitin carboxyl-terminal hydrolase 2, conserved site||Peptidase C19, ubiquitin carboxyl-terminal hydrolase 2
XLOC_009528	GSMUA_Achr1G11390_001	Hexokinase, N-terminal||Hexokinase, conserved site||Hexokinase, C-terminal||Hexokinase
XLOC_009529	GSMUA_Achr1G11390_001	Hexokinase, N-terminal||Hexokinase, conserved site||Hexokinase, C-terminal||Hexokinase
XLOC_009530	GSMUA_Achr1G11390_001	Hexokinase, N-terminal||Hexokinase, conserved site||Hexokinase, C-terminal||Hexokinase
XLOC_009532	GSMUA_Achr1G11390_001	Hexokinase, N-terminal||Hexokinase, conserved site||Hexokinase, C-terminal||Hexokinase
XLOC_009536	GSMUA_Achr1G11390_001	Hexokinase, N-terminal||Hexokinase, conserved site||Hexokinase, C-terminal||Hexokinase
XLOC_009529	GSMUA_Achr1G11400_001	Nucleolar protein 12
XLOC_009530	GSMUA_Achr1G11400_001	Nucleolar protein 12
XLOC_009530	GSMUA_Achr1G11410_001	THUMP
XLOC_009532	GSMUA_Achr1G11400_001	Nucleolar protein 12
XLOC_009532	GSMUA_Achr1G11410_001	THUMP
XLOC_009536	GSMUA_Achr1G11400_001	Nucleolar protein 12
XLOC_009539	GSMUA_Achr1G11400_001	Nucleolar protein 12
XLOC_009536	GSMUA_Achr1G11410_001	THUMP
XLOC_009539	GSMUA_Achr1G11410_001	THUMP
XLOC_009542	GSMUA_Achr1G11410_001	THUMP
XLOC_009536	GSMUA_Achr1G11420_001	Mur ligase, central||Folylpolyglutamate synthetase||Mur ligase, C-terminal||Folylpolyglutamate synthetase, conserved site||Folylpolyglutamate synthase, eukaryota
XLOC_009539	GSMUA_Achr1G11420_001	Mur ligase, central||Folylpolyglutamate synthetase||Mur ligase, C-terminal||Folylpolyglutamate synthetase, conserved site||Folylpolyglutamate synthase, eukaryota
XLOC_009542	GSMUA_Achr1G11420_001	Mur ligase, central||Folylpolyglutamate synthetase||Mur ligase, C-terminal||Folylpolyglutamate synthetase, conserved site||Folylpolyglutamate synthase, eukaryota
XLOC_009540	GSMUA_Achr1G11430_001	Ataxin-2, C-terminal
XLOC_009540	GSMUA_Achr1G11440_001	--
XLOC_009540	GSMUA_Achr1G11450_001	--
XLOC_009578	GSMUA_Achr1G11460_001	WD40/YVTN repeat-like-containing domain||Glutamine cyclotransferase
XLOC_009578	GSMUA_Achr1G11470_001	Glycoside hydrolase, family 32, active site||Glycosyl hydrolase family 43, five-bladed beta-propellor domain||Concanavalin A-like lectin/glucanase, subgroup||Glycosyl hydrolase family 32, C-terminal||Glycosyl hydrolase family 32, N-terminal||Glycoside hydrolase, family 32
XLOC_009579	GSMUA_Achr1G11470_001	Glycoside hydrolase, family 32, active site||Glycosyl hydrolase family 43, five-bladed beta-propellor domain||Concanavalin A-like lectin/glucanase, subgroup||Glycosyl hydrolase family 32, C-terminal||Glycosyl hydrolase family 32, N-terminal||Glycoside hydrolase, family 32
XLOC_009578	GSMUA_Achr1G11480_001	S-adenosyl-L-methionine-dependent methyltransferase-like||Putative S-adenosyl-L-methionine-dependent methyltransferase
XLOC_009578	GSMUA_Achr1G11490_001	Domain of unknown function DUF1336
XLOC_009579	GSMUA_Achr1G11480_001	S-adenosyl-L-methionine-dependent methyltransferase-like||Putative S-adenosyl-L-methionine-dependent methyltransferase
XLOC_009579	GSMUA_Achr1G11490_001	Domain of unknown function DUF1336
XLOC_002656	GSMUA_Achr1G11490_001	Domain of unknown function DUF1336
XLOC_002656	GSMUA_Achr1G11500_001	Homeodomain-like
XLOC_002656	GSMUA_Achr1G11510_001	Multiprotein bridging factor 1, N-terminal||Lambda repressor-like, DNA-binding domain||Helix-turn-helix type 3
XLOC_002656	GSMUA_Achr1G11520_001	DOG1 domain
XLOC_002656	GSMUA_Achr1G11530_001	Serine/threonine- / dual-specificity protein kinase, catalytic domain||Calcium/calmodulin-dependent/calcium-dependent protein kinase||Protein kinase-like domain||Serine/threonine-protein kinase, active site||NAF domain||Protein kinase, catalytic domain
XLOC_002665	GSMUA_Achr1G11550_001	Bicoid-interacting 3||Bin3-type S-adenosyl-L-methionine binding domain||S-adenosyl-L-methionine-dependent methyltransferase-like
XLOC_002665	GSMUA_Achr1G11560_001	Nucleoside diphosphate kinase||Nucleoside diphosphate kinase, active site
XLOC_002665	GSMUA_Achr1G11570_001	NADH:ubiquinone oxidoreductase-like, 20kDa subunit||NADH-ubiquinone oxidoreductase, 20 Kd subunit
XLOC_002700	GSMUA_Achr1G11720_001	Lycopene cyclase-type, FAD-binding||Lycopene cyclase, beta/epsilon
XLOC_002700	GSMUA_Achr1G11730_001	Serine/threonine-specific protein phosphatase/bis(5-nucleosyl)-tetraphosphatase||Metallo-dependent phosphatase-like||Metallophosphoesterase domain
XLOC_002704	GSMUA_Achr1G11730_001	Serine/threonine-specific protein phosphatase/bis(5-nucleosyl)-tetraphosphatase||Metallo-dependent phosphatase-like||Metallophosphoesterase domain
XLOC_002700	GSMUA_Achr1G11740_001	ATPase, V0 complex, subunit D||ATPase, V0/A0 complex, subunit C/D
XLOC_002704	GSMUA_Achr1G11740_001	ATPase, V0 complex, subunit D||ATPase, V0/A0 complex, subunit C/D
XLOC_002704	GSMUA_Achr1G11750_001	LisH dimerisation motif||WD40-repeat-containing domain||WD40 repeat, conserved site||WD40/YVTN repeat-like-containing domain||WD40 repeat
XLOC_009638	GSMUA_Achr1G11820_001	Trimeric LpxA-like||Nucleotidyl transferase||ADP-glucose pyrophosphorylase, conserved site||Glucose-1-phosphate adenylyltransferase||Nucleotide-diphospho-sugar transferases
XLOC_009639	GSMUA_Achr1G11820_001	Trimeric LpxA-like||Nucleotidyl transferase||ADP-glucose pyrophosphorylase, conserved site||Glucose-1-phosphate adenylyltransferase||Nucleotide-diphospho-sugar transferases
XLOC_009638	GSMUA_Achr1G11830_001	Ribokinase-like
XLOC_009639	GSMUA_Achr1G11830_001	Ribokinase-like
XLOC_009641	GSMUA_Achr1G11830_001	Ribokinase-like
XLOC_009642	GSMUA_Achr1G11830_001	Ribokinase-like
XLOC_009643	GSMUA_Achr1G11830_001	Ribokinase-like
XLOC_009638	GSMUA_Achr1G11840_001	--
XLOC_009639	GSMUA_Achr1G11840_001	--
XLOC_009641	GSMUA_Achr1G11840_001	--
XLOC_009642	GSMUA_Achr1G11840_001	--
XLOC_009643	GSMUA_Achr1G11840_001	--
XLOC_009638	GSMUA_Achr1G11850_001	Nucleotide-diphospho-sugar transferases||Glycosyl transferase, family 8||Plant galacturonosyltransferase GAUT
XLOC_009639	GSMUA_Achr1G11850_001	Nucleotide-diphospho-sugar transferases||Glycosyl transferase, family 8||Plant galacturonosyltransferase GAUT
XLOC_009641	GSMUA_Achr1G11850_001	Nucleotide-diphospho-sugar transferases||Glycosyl transferase, family 8||Plant galacturonosyltransferase GAUT
XLOC_009642	GSMUA_Achr1G11850_001	Nucleotide-diphospho-sugar transferases||Glycosyl transferase, family 8||Plant galacturonosyltransferase GAUT
XLOC_009643	GSMUA_Achr1G11850_001	Nucleotide-diphospho-sugar transferases||Glycosyl transferase, family 8||Plant galacturonosyltransferase GAUT
XLOC_009641	GSMUA_Achr1G11860_001	G-protein beta WD-40 repeat||WD40/YVTN repeat-like-containing domain||WD40 repeat||WD40 repeat, conserved site||WD40-repeat-containing domain
XLOC_009642	GSMUA_Achr1G11860_001	G-protein beta WD-40 repeat||WD40/YVTN repeat-like-containing domain||WD40 repeat||WD40 repeat, conserved site||WD40-repeat-containing domain
XLOC_009643	GSMUA_Achr1G11860_001	G-protein beta WD-40 repeat||WD40/YVTN repeat-like-containing domain||WD40 repeat||WD40 repeat, conserved site||WD40-repeat-containing domain
XLOC_009664	GSMUA_Achr1G11970_001	Ribosomal protein L25/Gln-tRNA synthetase, beta-barrel domain||Aminoacyl-tRNA synthetase, class I, conserved site||Glutamine-tRNA synthetase, class Ib||Rossmann-like alpha/beta/alpha sandwich fold||Glutamyl/glutaminyl-tRNA synthetase, class Ib, alpha-bundle domain||Ribosomal protein L25/Gln-tRNA synthetase, anti-codon-binding domain||Glutamyl/glutaminyl-tRNA synthetase, class Ib, anti-codon bindi…
XLOC_009668	GSMUA_Achr1G11970_001	Ribosomal protein L25/Gln-tRNA synthetase, beta-barrel domain||Aminoacyl-tRNA synthetase, class I, conserved site||Glutamine-tRNA synthetase, class Ib||Rossmann-like alpha/beta/alpha sandwich fold||Glutamyl/glutaminyl-tRNA synthetase, class Ib, alpha-bundle domain||Ribosomal protein L25/Gln-tRNA synthetase, anti-codon-binding domain||Glutamyl/glutaminyl-tRNA synthetase, class Ib, anti-codon bindi…
XLOC_009664	GSMUA_Achr1G11980_001	Helix-loop-helix domain||Achaete-scute transcription factor-related
XLOC_009668	GSMUA_Achr1G11980_001	Helix-loop-helix domain||Achaete-scute transcription factor-related
XLOC_009669	GSMUA_Achr1G11980_001	Helix-loop-helix domain||Achaete-scute transcription factor-related
XLOC_009668	GSMUA_Achr1G11990_001	Pentatricopeptide repeat
XLOC_009669	GSMUA_Achr1G11990_001	Pentatricopeptide repeat
XLOC_009669	GSMUA_Achr1G12000_001	P-loop containing nucleoside triphosphate hydrolase||Helicase, superfamily 1/2, ATP-binding domain||Helicase, C-terminal||DNA/RNA helicase, DEAD/DEAH box type, N-terminal||Sec63 domain
XLOC_002795	GSMUA_Achr1G12000_001	P-loop containing nucleoside triphosphate hydrolase||Helicase, superfamily 1/2, ATP-binding domain||Helicase, C-terminal||DNA/RNA helicase, DEAD/DEAH box type, N-terminal||Sec63 domain
XLOC_002797	GSMUA_Achr1G12000_001	P-loop containing nucleoside triphosphate hydrolase||Helicase, superfamily 1/2, ATP-binding domain||Helicase, C-terminal||DNA/RNA helicase, DEAD/DEAH box type, N-terminal||Sec63 domain
XLOC_002795	GSMUA_Achr1G12010_001	Leucine-rich repeat-containing N-terminal, type 2||Leucine-rich repeat, typical subtype||Leucine-rich repeat
XLOC_002795	GSMUA_Achr1G12020_001	Intron-encoded nuclease 2
XLOC_002797	GSMUA_Achr1G12010_001	Leucine-rich repeat-containing N-terminal, type 2||Leucine-rich repeat, typical subtype||Leucine-rich repeat
XLOC_002797	GSMUA_Achr1G12020_001	Intron-encoded nuclease 2
XLOC_009693	GSMUA_Achr1G12020_001	Intron-encoded nuclease 2
XLOC_009693	GSMUA_Achr1G12030_001	--
XLOC_009693	GSMUA_Achr1G12040_001	--
XLOC_009693	GSMUA_Achr1G12050_001	CRAL-TRIO domain||CRAL/TRIO, N-terminal domain||Cellular retinaldehyde binding/alpha-tocopherol transport
XLOC_009700	GSMUA_Achr1G12050_001	CRAL-TRIO domain||CRAL/TRIO, N-terminal domain||Cellular retinaldehyde binding/alpha-tocopherol transport
XLOC_009700	GSMUA_Achr1G12060_001	--
XLOC_009700	GSMUA_Achr1G12070_001	Rossmann-like alpha/beta/alpha sandwich fold||Cytidyltransferase-like domain
XLOC_009700	GSMUA_Achr1G12080_001	Zinc finger, RING/FYVE/PHD-type||Armadillo-like helical||U box domain||Armadillo-type fold
XLOC_009712	GSMUA_Achr1G12100_001	--
XLOC_009712	GSMUA_Achr1G12110_001	Exostosin-like
XLOC_009712	GSMUA_Achr1G12120_001	Serine/threonine-protein kinase, active site||Protein kinase, catalytic domain||Protein kinase-like domain||Protein kinase, ATP binding site||Serine/threonine- / dual-specificity protein kinase, catalytic domain
XLOC_009712	GSMUA_Achr1G12130_001	--
XLOC_009734	GSMUA_Achr1G12160_001	Glycosyltransferase AER61, uncharacterised
XLOC_009734	GSMUA_Achr1G12170_001	--
XLOC_009734	GSMUA_Achr1G12180_001	Ribokinase-like||Phosphomethylpyrimidine kinase type-1||Pyridoxal phosphate (active vitamin B6) biosynthesis, pyridoxal kinase
XLOC_002826	GSMUA_Achr1G12190_001	Protein of unknown function DUF1639
XLOC_002826	GSMUA_Achr1G12200_001	Fatty acid hydroxylase
XLOC_002826	GSMUA_Achr1G12210_001	Serine/threonine-protein kinase, active site||Protein kinase, catalytic domain||Protein kinase-like domain||Protein kinase, ATP binding site||Serine/threonine- / dual-specificity protein kinase, catalytic domain
XLOC_002848	GSMUA_Achr1G12230_001	Caspase-like domain||Peptidase C14, caspase catalytic
XLOC_002848	GSMUA_Achr1G12240_001	STAS domain||Plant low affinity sulfate transporter||Sulphate anion transporter||Sulphate anion transporter, conserved site||Sulphate transporter||Sulfate transporter N-terminal domain with GLY motif
XLOC_009753	GSMUA_Achr1G12240_001	STAS domain||Plant low affinity sulfate transporter||Sulphate anion transporter||Sulphate anion transporter, conserved site||Sulphate transporter||Sulfate transporter N-terminal domain with GLY motif
XLOC_002864	GSMUA_Achr1G12250_001	Fatty acid hydroxylase
XLOC_002866	GSMUA_Achr1G12250_001	Fatty acid hydroxylase
XLOC_009760	GSMUA_Achr1G12250_001	Fatty acid hydroxylase
XLOC_009763	GSMUA_Achr1G12250_001	Fatty acid hydroxylase
XLOC_009766	GSMUA_Achr1G12250_001	Fatty acid hydroxylase
XLOC_002864	GSMUA_Achr1G12260_001	--
XLOC_002866	GSMUA_Achr1G12260_001	--
XLOC_009760	GSMUA_Achr1G12260_001	--
XLOC_009763	GSMUA_Achr1G12260_001	--
XLOC_009766	GSMUA_Achr1G12260_001	--
XLOC_002864	GSMUA_Achr1G12270_001	Homeobox, conserved site||Helix-turn-helix motif||Leucine zipper, homeobox-associated||Homeodomain-like||Homeodomain
XLOC_002864	GSMUA_Achr1G12280_001	--
XLOC_002864	GSMUA_Achr1G12290_001	--
XLOC_002864	GSMUA_Achr1G12300_001	Pyrophosphate-dependent phosphofructokinase TP0108||Phosphofructokinase domain||Phosphofructokinase
XLOC_002866	GSMUA_Achr1G12270_001	Homeobox, conserved site||Helix-turn-helix motif||Leucine zipper, homeobox-associated||Homeodomain-like||Homeodomain
XLOC_002866	GSMUA_Achr1G12280_001	--
XLOC_002866	GSMUA_Achr1G12290_001	--
XLOC_002866	GSMUA_Achr1G12300_001	Pyrophosphate-dependent phosphofructokinase TP0108||Phosphofructokinase domain||Phosphofructokinase
XLOC_009760	GSMUA_Achr1G12270_001	Homeobox, conserved site||Helix-turn-helix motif||Leucine zipper, homeobox-associated||Homeodomain-like||Homeodomain
XLOC_009763	GSMUA_Achr1G12270_001	Homeobox, conserved site||Helix-turn-helix motif||Leucine zipper, homeobox-associated||Homeodomain-like||Homeodomain
XLOC_009766	GSMUA_Achr1G12270_001	Homeobox, conserved site||Helix-turn-helix motif||Leucine zipper, homeobox-associated||Homeodomain-like||Homeodomain
XLOC_009760	GSMUA_Achr1G12280_001	--
XLOC_009760	GSMUA_Achr1G12290_001	--
XLOC_009760	GSMUA_Achr1G12300_001	Pyrophosphate-dependent phosphofructokinase TP0108||Phosphofructokinase domain||Phosphofructokinase
XLOC_009763	GSMUA_Achr1G12280_001	--
XLOC_009763	GSMUA_Achr1G12290_001	--
XLOC_009763	GSMUA_Achr1G12300_001	Pyrophosphate-dependent phosphofructokinase TP0108||Phosphofructokinase domain||Phosphofructokinase
XLOC_009766	GSMUA_Achr1G12280_001	--
XLOC_009766	GSMUA_Achr1G12290_001	--
XLOC_009766	GSMUA_Achr1G12300_001	Pyrophosphate-dependent phosphofructokinase TP0108||Phosphofructokinase domain||Phosphofructokinase
XLOC_002876	GSMUA_Achr1G12300_001	Pyrophosphate-dependent phosphofructokinase TP0108||Phosphofructokinase domain||Phosphofructokinase
XLOC_002876	GSMUA_Achr1G12310_001	--
XLOC_002876	GSMUA_Achr1G12320_001	Protein kinase, ATP binding site||Serine/threonine- / dual-specificity protein kinase, catalytic domain||Serine/threonine-protein kinase, active site||Protein kinase, catalytic domain||Protein kinase-like domain||Concanavalin A-like lectin/glucanase, subgroup
XLOC_002876	GSMUA_Achr1G12330_001	--
XLOC_002890	GSMUA_Achr1G12460_001	Dihydroxyacetone kinase||Dak phosphatase||Dak kinase
XLOC_002890	GSMUA_Achr1G12470_001	Protein kinase-like domain||Serine/threonine-protein kinase, active site||Protein kinase, catalytic domain||Serine/threonine- / dual-specificity protein kinase, catalytic domain
XLOC_002910	GSMUA_Achr1G12480_001	--
XLOC_002910	GSMUA_Achr1G12490_001	--
XLOC_002910	GSMUA_Achr1G12500_001	Carbohydrate-binding, CenC-like||Glycoside hydrolase, family 10||Glycoside hydrolase, catalytic domain||Galactose-binding domain-like||Glycoside hydrolase, superfamily
XLOC_009875	GSMUA_Achr1G12570_001	Translation elongation factor EF1B, beta/delta subunit, guanine nucleotide exchange||Translation elongation factor EF1B, beta/delta chains, conserved site||Translation elongation factor EF1B/ribosomal protein S6||Glutathione S-transferase, C-terminal-like
XLOC_009875	GSMUA_Achr1G12580_001	Galactosyl transferase
XLOC_009875	GSMUA_Achr1G12590_001	Histone deacetylase complex subunit SAP30/SAP30-like||Histone deacetylase complex subunit SAP30, Sin3 binding domain
XLOC_002938	GSMUA_Achr1G12600_001	Tetratricopeptide-like helical||Pentatricopeptide repeat
XLOC_002942	GSMUA_Achr1G12600_001	Tetratricopeptide-like helical||Pentatricopeptide repeat
XLOC_002938	GSMUA_Achr1G12610_001	Protein of unknown function DUF1423, plant
XLOC_002942	GSMUA_Achr1G12610_001	Protein of unknown function DUF1423, plant
XLOC_002942	GSMUA_Achr1G12620_001	Sterile alpha motif domain||Sterile alpha motif/pointed domain||Sterile alpha motif, type 2
XLOC_009891	GSMUA_Achr1G12650_001	Protein kinase, catalytic domain||Protein kinase-like domain
XLOC_009891	GSMUA_Achr1G12660_001	Phosphoethanolamine N-methyltransferase||S-adenosyl-L-methionine-dependent methyltransferase-like||Methyltransferase type 11
XLOC_009891	GSMUA_Achr1G12670_001	Acid phosphatase/vanadium-dependent haloperoxidase-related
XLOC_009894	GSMUA_Achr1G12680_001	--
XLOC_009894	GSMUA_Achr1G12690_001	SAM dependent carboxyl methyltransferase||S-adenosyl-L-methionine-dependent methyltransferase-like
XLOC_002966	GSMUA_Achr1G12690_001	SAM dependent carboxyl methyltransferase||S-adenosyl-L-methionine-dependent methyltransferase-like
XLOC_009894	GSMUA_Achr1G12700_001	--
XLOC_009894	GSMUA_Achr1G12710_001	Basic-leucine zipper domain
XLOC_009894	GSMUA_Achr1G12720_001	Parallel beta-helix repeat||Glycoside hydrolase, family 28||Pectin lyase fold/virulence factor||Pectin lyase fold
XLOC_009894	GSMUA_Achr1G12730_001	Oxoglutarate/iron-dependent dioxygenase||Prolyl 4-hydroxylase, alpha subunit||Metridin-like ShK toxin
XLOC_002966	GSMUA_Achr1G12700_001	--
XLOC_002966	GSMUA_Achr1G12710_001	Basic-leucine zipper domain
XLOC_002966	GSMUA_Achr1G12720_001	Parallel beta-helix repeat||Glycoside hydrolase, family 28||Pectin lyase fold/virulence factor||Pectin lyase fold
XLOC_002966	GSMUA_Achr1G12730_001	Oxoglutarate/iron-dependent dioxygenase||Prolyl 4-hydroxylase, alpha subunit||Metridin-like ShK toxin
XLOC_002966	GSMUA_Achr1G12740_001	DNA/RNA-binding protein Alba-like
XLOC_002984	GSMUA_Achr1G12800_001	Glycosyl transferase, family 28, C-terminal
XLOC_002984	GSMUA_Achr1G12810_001	--
XLOC_009925	GSMUA_Achr1G12810_001	--
XLOC_002984	GSMUA_Achr1G12820_001	--
XLOC_009925	GSMUA_Achr1G12820_001	--
XLOC_009926	GSMUA_Achr1G12820_001	--
XLOC_002984	GSMUA_Achr1G12830_001	P-loop containing nucleoside triphosphate hydrolase||tRNA delta(2)-isopentenylpyrophosphate transferase
XLOC_009925	GSMUA_Achr1G12830_001	P-loop containing nucleoside triphosphate hydrolase||tRNA delta(2)-isopentenylpyrophosphate transferase
XLOC_009926	GSMUA_Achr1G12830_001	P-loop containing nucleoside triphosphate hydrolase||tRNA delta(2)-isopentenylpyrophosphate transferase
XLOC_009926	GSMUA_Achr1G12840_001	Heavy metal-associated domain, HMA
XLOC_002988	GSMUA_Achr1G12830_001	P-loop containing nucleoside triphosphate hydrolase||tRNA delta(2)-isopentenylpyrophosphate transferase
XLOC_002988	GSMUA_Achr1G12840_001	Heavy metal-associated domain, HMA
XLOC_002990	GSMUA_Achr1G12840_001	Heavy metal-associated domain, HMA
XLOC_002990	GSMUA_Achr1G12850_001	FHY3/FAR1 family||Zinc finger, SWIM-type||Zinc finger, PMZ-type
XLOC_002990	GSMUA_Achr1G12860_001	N-lysine methyltransferase See1-like||Methyltransferase domain||S-adenosyl-L-methionine-dependent methyltransferase-like
XLOC_009937	GSMUA_Achr1G12850_001	FHY3/FAR1 family||Zinc finger, SWIM-type||Zinc finger, PMZ-type
XLOC_009937	GSMUA_Achr1G12860_001	N-lysine methyltransferase See1-like||Methyltransferase domain||S-adenosyl-L-methionine-dependent methyltransferase-like
XLOC_009950	GSMUA_Achr1G12870_001	P-loop containing nucleoside triphosphate hydrolase||ATPase, F1/V1/A1 complex, alpha/beta subunit, C-terminal||ATPase, alpha/beta subunit, nucleotide-binding domain, active site||AAA+ ATPase domain||ATPase, F1 complex, beta subunit||ATPase, F1/V1/A1 complex, alpha/beta subunit, nucleotide-binding domain||ATPase, F1 complex beta subunit/V1 complex, C-terminal
XLOC_009950	GSMUA_Achr1G12880_001	ATP synthase, F1 beta subunit
XLOC_009950	GSMUA_Achr1G12890_001	Ribosomal protein S5, N-terminal||Ribosomal protein S5 domain 2-type fold, subgroup||Ribosomal protein S5||Double-stranded RNA-binding-like||Ribosomal protein S5 domain 2-type fold||Ribosomal protein S5, C-terminal
XLOC_009950	GSMUA_Achr1G12900_001	Protein of unknown function DUF1423, plant
XLOC_009958	GSMUA_Achr1G12900_001	Protein of unknown function DUF1423, plant
XLOC_003009	GSMUA_Achr1G12900_001	Protein of unknown function DUF1423, plant
XLOC_003010	GSMUA_Achr1G12900_001	Protein of unknown function DUF1423, plant
XLOC_009958	GSMUA_Achr1G12910_001	--
XLOC_009958	GSMUA_Achr1G12920_001	Pyrimidine 5-nucleotidase||HAD-like domain||HAD-superfamily hydrolase, subfamily IA, variant 1
XLOC_003009	GSMUA_Achr1G12910_001	--
XLOC_003010	GSMUA_Achr1G12910_001	--
XLOC_003009	GSMUA_Achr1G12920_001	Pyrimidine 5-nucleotidase||HAD-like domain||HAD-superfamily hydrolase, subfamily IA, variant 1
XLOC_003010	GSMUA_Achr1G12920_001	Pyrimidine 5-nucleotidase||HAD-like domain||HAD-superfamily hydrolase, subfamily IA, variant 1
XLOC_003009	GSMUA_Achr1G12930_001	S-adenosylmethionine synthetase superfamily||S-adenosylmethionine synthetase, conserved site||S-adenosylmethionine synthetase, central domain||S-adenosylmethionine synthetase, C-terminal||S-adenosylmethionine synthetase, N-terminal||S-adenosylmethionine synthetase
XLOC_003009	GSMUA_Achr1G12940_001	--
XLOC_003009	GSMUA_Achr1G12950_001	--
XLOC_003010	GSMUA_Achr1G12930_001	S-adenosylmethionine synthetase superfamily||S-adenosylmethionine synthetase, conserved site||S-adenosylmethionine synthetase, central domain||S-adenosylmethionine synthetase, C-terminal||S-adenosylmethionine synthetase, N-terminal||S-adenosylmethionine synthetase
XLOC_003010	GSMUA_Achr1G12940_001	--
XLOC_003010	GSMUA_Achr1G12950_001	--
XLOC_003015	GSMUA_Achr1G12950_001	--
XLOC_003016	GSMUA_Achr1G12950_001	--
XLOC_003017	GSMUA_Achr1G12950_001	--
XLOC_003015	GSMUA_Achr1G12960_001	Protein kinase, ATP binding site||Serine/threonine- / dual-specificity protein kinase, catalytic domain||Serine/threonine-protein kinase, active site||Protein kinase, catalytic domain||Protein kinase-like domain
XLOC_003016	GSMUA_Achr1G12960_001	Protein kinase, ATP binding site||Serine/threonine- / dual-specificity protein kinase, catalytic domain||Serine/threonine-protein kinase, active site||Protein kinase, catalytic domain||Protein kinase-like domain
XLOC_003017	GSMUA_Achr1G12960_001	Protein kinase, ATP binding site||Serine/threonine- / dual-specificity protein kinase, catalytic domain||Serine/threonine-protein kinase, active site||Protein kinase, catalytic domain||Protein kinase-like domain
XLOC_003021	GSMUA_Achr1G12960_001	Protein kinase, ATP binding site||Serine/threonine- / dual-specificity protein kinase, catalytic domain||Serine/threonine-protein kinase, active site||Protein kinase, catalytic domain||Protein kinase-like domain
XLOC_003019	GSMUA_Achr1G12960_001	Protein kinase, ATP binding site||Serine/threonine- / dual-specificity protein kinase, catalytic domain||Serine/threonine-protein kinase, active site||Protein kinase, catalytic domain||Protein kinase-like domain
XLOC_003015	GSMUA_Achr1G12970_001	Protein of unknown function DUF952
XLOC_003016	GSMUA_Achr1G12970_001	Protein of unknown function DUF952
XLOC_003017	GSMUA_Achr1G12970_001	Protein of unknown function DUF952
XLOC_003021	GSMUA_Achr1G12970_001	Protein of unknown function DUF952
XLOC_003019	GSMUA_Achr1G12970_001	Protein of unknown function DUF952
XLOC_003015	GSMUA_Achr1G12980_001	Nitrogen regulatory PII-like, alpha/beta||Nitrogen regulatory protein PII||Nitrogen regulatory protein PII, conserved site||Nitrogen regulatory protein PII/ATP phosphoribosyltransferase, C-terminal
XLOC_003016	GSMUA_Achr1G12980_001	Nitrogen regulatory PII-like, alpha/beta||Nitrogen regulatory protein PII||Nitrogen regulatory protein PII, conserved site||Nitrogen regulatory protein PII/ATP phosphoribosyltransferase, C-terminal
XLOC_003016	GSMUA_Achr1G12990_001	3'-5' exonuclease domain||Ribonuclease H-like domain
XLOC_003017	GSMUA_Achr1G12980_001	Nitrogen regulatory PII-like, alpha/beta||Nitrogen regulatory protein PII||Nitrogen regulatory protein PII, conserved site||Nitrogen regulatory protein PII/ATP phosphoribosyltransferase, C-terminal
XLOC_003017	GSMUA_Achr1G12990_001	3'-5' exonuclease domain||Ribonuclease H-like domain
XLOC_003021	GSMUA_Achr1G12980_001	Nitrogen regulatory PII-like, alpha/beta||Nitrogen regulatory protein PII||Nitrogen regulatory protein PII, conserved site||Nitrogen regulatory protein PII/ATP phosphoribosyltransferase, C-terminal
XLOC_003019	GSMUA_Achr1G12980_001	Nitrogen regulatory PII-like, alpha/beta||Nitrogen regulatory protein PII||Nitrogen regulatory protein PII, conserved site||Nitrogen regulatory protein PII/ATP phosphoribosyltransferase, C-terminal
XLOC_003021	GSMUA_Achr1G12990_001	3'-5' exonuclease domain||Ribonuclease H-like domain
XLOC_003021	GSMUA_Achr1G13000_001	Helicase, C-terminal||Helicase, superfamily 1/2, ATP-binding domain||DNA/RNA helicase, DEAD/DEAH box type, N-terminal||RNA helicase, ATP-dependent, DEAD-box, conserved site||RNA helicase, DEAD-box type, Q motif||P-loop containing nucleoside triphosphate hydrolase
XLOC_003019	GSMUA_Achr1G12990_001	3'-5' exonuclease domain||Ribonuclease H-like domain
XLOC_003019	GSMUA_Achr1G13000_001	Helicase, C-terminal||Helicase, superfamily 1/2, ATP-binding domain||DNA/RNA helicase, DEAD/DEAH box type, N-terminal||RNA helicase, ATP-dependent, DEAD-box, conserved site||RNA helicase, DEAD-box type, Q motif||P-loop containing nucleoside triphosphate hydrolase
XLOC_003019	GSMUA_Achr1G13010_001	Domain of unknown function CP12
XLOC_009977	GSMUA_Achr1G13000_001	Helicase, C-terminal||Helicase, superfamily 1/2, ATP-binding domain||DNA/RNA helicase, DEAD/DEAH box type, N-terminal||RNA helicase, ATP-dependent, DEAD-box, conserved site||RNA helicase, DEAD-box type, Q motif||P-loop containing nucleoside triphosphate hydrolase
XLOC_009977	GSMUA_Achr1G13010_001	Domain of unknown function CP12
XLOC_009977	GSMUA_Achr1G13020_001	Like-Sm (LSM) domain||Ribonucleoprotein LSM domain||U6 snRNA-associated Sm-like protein LSm4/Small nuclear ribonucleoprotein Sm D1/D3||Ribonucleoprotein LSM domain, eukaryotic/archaea-type
XLOC_009977	GSMUA_Achr1G13030_001	Beta-grasp domain||HD/PDEase domain||TGS-like||RelA/SpoT||TGS
XLOC_009982	GSMUA_Achr1G13030_001	Beta-grasp domain||HD/PDEase domain||TGS-like||RelA/SpoT||TGS
XLOC_009982	GSMUA_Achr1G13040_001	--
XLOC_009983	GSMUA_Achr1G13040_001	--
XLOC_009982	GSMUA_Achr1G13050_001	Protein of unknown function DUF1218
XLOC_009982	GSMUA_Achr1G13060_001	PMR5 N-terminal domain||Trichome birefringence-like family||PC-Esterase||Protein trichome birefringence-like 32/33
XLOC_009982	GSMUA_Achr1G13070_001	--
XLOC_009983	GSMUA_Achr1G13050_001	Protein of unknown function DUF1218
XLOC_009983	GSMUA_Achr1G13060_001	PMR5 N-terminal domain||Trichome birefringence-like family||PC-Esterase||Protein trichome birefringence-like 32/33
XLOC_009988	GSMUA_Achr1G13060_001	PMR5 N-terminal domain||Trichome birefringence-like family||PC-Esterase||Protein trichome birefringence-like 32/33
XLOC_009989	GSMUA_Achr1G13060_001	PMR5 N-terminal domain||Trichome birefringence-like family||PC-Esterase||Protein trichome birefringence-like 32/33
XLOC_009983	GSMUA_Achr1G13070_001	--
XLOC_009983	GSMUA_Achr1G13080_001	Ribosomal protein S4/S9, eukaryotic/archaeal||Ribosomal protein S4, conserved site||Ribosomal protein S4/S9, N-terminal||RNA-binding S4 domain||Ribosomal protein S4/S9
XLOC_009983	GSMUA_Achr1G13090_001	Pentatricopeptide repeat||Tetratricopeptide-like helical
XLOC_009983	GSMUA_Achr1G13100_001	Phosphatidylinositol-4-phosphate 5-kinase||MORN motif||Phosphatidylinositol-4-phosphate 5-kinase, N-terminal domain||Phosphatidylinositol-4-phosphate 5-kinase, core||Phosphatidylinositol-4-phosphate 5-kinase, C-terminal||Phosphatidylinositol-4-phosphate 5-kinase, core, subgroup
XLOC_009988	GSMUA_Achr1G13070_001	--
XLOC_009989	GSMUA_Achr1G13070_001	--
XLOC_009988	GSMUA_Achr1G13080_001	Ribosomal protein S4/S9, eukaryotic/archaeal||Ribosomal protein S4, conserved site||Ribosomal protein S4/S9, N-terminal||RNA-binding S4 domain||Ribosomal protein S4/S9
XLOC_009989	GSMUA_Achr1G13080_001	Ribosomal protein S4/S9, eukaryotic/archaeal||Ribosomal protein S4, conserved site||Ribosomal protein S4/S9, N-terminal||RNA-binding S4 domain||Ribosomal protein S4/S9
XLOC_009988	GSMUA_Achr1G13090_001	Pentatricopeptide repeat||Tetratricopeptide-like helical
XLOC_009989	GSMUA_Achr1G13090_001	Pentatricopeptide repeat||Tetratricopeptide-like helical
XLOC_009988	GSMUA_Achr1G13100_001	Phosphatidylinositol-4-phosphate 5-kinase||MORN motif||Phosphatidylinositol-4-phosphate 5-kinase, N-terminal domain||Phosphatidylinositol-4-phosphate 5-kinase, core||Phosphatidylinositol-4-phosphate 5-kinase, C-terminal||Phosphatidylinositol-4-phosphate 5-kinase, core, subgroup
XLOC_009988	GSMUA_Achr1G13110_001	--
XLOC_009988	GSMUA_Achr1G13120_001	--
XLOC_009989	GSMUA_Achr1G13100_001	Phosphatidylinositol-4-phosphate 5-kinase||MORN motif||Phosphatidylinositol-4-phosphate 5-kinase, N-terminal domain||Phosphatidylinositol-4-phosphate 5-kinase, core||Phosphatidylinositol-4-phosphate 5-kinase, C-terminal||Phosphatidylinositol-4-phosphate 5-kinase, core, subgroup
XLOC_009989	GSMUA_Achr1G13110_001	--
XLOC_009989	GSMUA_Achr1G13120_001	--
XLOC_003062	GSMUA_Achr1G13150_001	--
XLOC_003062	GSMUA_Achr1G13160_001	--
XLOC_003062	GSMUA_Achr1G13170_001	Plant disease resistance response protein
XLOC_003062	GSMUA_Achr1G13180_001	Plant disease resistance response protein
XLOC_003062	GSMUA_Achr1G13190_001	AMP-binding, conserved site||AMP-dependent synthetase/ligase
XLOC_003062	GSMUA_Achr1G13200_001	--
XLOC_010016	GSMUA_Achr1G13210_001	HotDog domain||Beta-hydroxyacyl-(acyl-carrier-protein) dehydratase FabZ||Beta-hydroxyacyl-(acyl-carrier-protein) dehydratase, FabA/FabZ
XLOC_010016	GSMUA_Achr1G13220_001	Armadillo-like helical||Zinc finger, RING/FYVE/PHD-type||U box domain
XLOC_010016	GSMUA_Achr1G13230_001	Thioredoxin||Thioredoxin domain||Thioredoxin, conserved site||Thioredoxin-like fold
XLOC_010022	GSMUA_Achr1G13250_001	Domain of unknown function DUF676, lipase-like||Alpha/Beta hydrolase fold||Protein of unknown function DUF3657
XLOC_003080	GSMUA_Achr1G13250_001	Domain of unknown function DUF676, lipase-like||Alpha/Beta hydrolase fold||Protein of unknown function DUF3657
XLOC_010022	GSMUA_Achr1G13260_001	Zinc finger, RING-CH-type||Zinc finger, RING-type||Zinc finger, RING/FYVE/PHD-type
XLOC_010022	GSMUA_Achr1G13270_001	SWIB/MDM2 domain||Translation initiation factor SUI1
XLOC_003080	GSMUA_Achr1G13260_001	Zinc finger, RING-CH-type||Zinc finger, RING-type||Zinc finger, RING/FYVE/PHD-type
XLOC_003080	GSMUA_Achr1G13270_001	SWIB/MDM2 domain||Translation initiation factor SUI1
XLOC_003087	GSMUA_Achr1G13280_001	Pseudouridine synthase/archaeosine transglycosylase||PUA-like domain
XLOC_010040	GSMUA_Achr1G13280_001	Pseudouridine synthase/archaeosine transglycosylase||PUA-like domain
XLOC_003087	GSMUA_Achr1G13290_001	--
XLOC_010040	GSMUA_Achr1G13290_001	--
XLOC_003087	GSMUA_Achr1G13300_001	Homeodomain-like||Homeodomain, ZF-HD class||ZF-HD homeobox protein, Cys/His-rich dimerisation domain
XLOC_010040	GSMUA_Achr1G13300_001	Homeodomain-like||Homeodomain, ZF-HD class||ZF-HD homeobox protein, Cys/His-rich dimerisation domain
XLOC_003087	GSMUA_Achr1G13310_001	--
XLOC_010040	GSMUA_Achr1G13310_001	--
XLOC_010040	GSMUA_Achr1G13320_001	DNA polymerase III, gamma subunit, domain III||P-loop containing nucleoside triphosphate hydrolase||DNA polymerase III, subunit gamma/ tau
XLOC_003094	GSMUA_Achr1G13340_001	Protein kinase, catalytic domain||Serine/threonine-protein kinase, active site||Protein kinase-like domain||Serine/threonine- / dual-specificity protein kinase, catalytic domain||Protein kinase, ATP binding site
XLOC_003094	GSMUA_Achr1G13350_001	Protein of unknown function DUF288
XLOC_003125	GSMUA_Achr1G13430_001	Diphthamide synthesis DHP2, eukaryotic||Diphthamide synthesis, eukaryotic DPH1/archaeal DPH2
XLOC_003125	GSMUA_Achr1G13440_001	Leucine-rich repeat-containing N-terminal, type 2||Serine/threonine- / dual-specificity protein kinase, catalytic domain||Leucine-rich repeat||Serine/threonine-protein kinase, active site||Protein kinase, catalytic domain||Protein kinase-like domain
XLOC_003125	GSMUA_Achr1G13450_001	--
XLOC_003125	GSMUA_Achr1G13460_001	Nucleophile aminohydrolases, N-terminal
XLOC_003125	GSMUA_Achr1G13470_001	AMP-binding, conserved site||Domain of unknown function DUF4009||AMP-dependent synthetase/ligase
XLOC_010120	GSMUA_Achr1G13480_001	Cytochrome d ubiquinol oxidase, 14kDa subunit
XLOC_003131	GSMUA_Achr1G13480_001	Cytochrome d ubiquinol oxidase, 14kDa subunit
XLOC_010120	GSMUA_Achr1G13490_001	--
XLOC_003131	GSMUA_Achr1G13490_001	--
XLOC_010120	GSMUA_Achr1G13500_001	Leucine rich repeats (2 copies)||Leucine-rich repeat, typical subtype||Leucine-rich repeat
XLOC_003131	GSMUA_Achr1G13500_001	Leucine rich repeats (2 copies)||Leucine-rich repeat, typical subtype||Leucine-rich repeat
XLOC_010120	GSMUA_Achr1G13510_001	P-loop containing nucleoside triphosphate hydrolase||Small GTPase superfamily, Rab type||Small GTPase superfamily
XLOC_010120	GSMUA_Achr1G13520_001	AAA+ ATPase domain||P-loop containing nucleoside triphosphate hydrolase||ABC transporter-like
XLOC_003131	GSMUA_Achr1G13510_001	P-loop containing nucleoside triphosphate hydrolase||Small GTPase superfamily, Rab type||Small GTPase superfamily
XLOC_003131	GSMUA_Achr1G13520_001	AAA+ ATPase domain||P-loop containing nucleoside triphosphate hydrolase||ABC transporter-like
XLOC_010132	GSMUA_Achr1G13560_001	Pentatricopeptide repeat||Tetratricopeptide-like helical
XLOC_003142	GSMUA_Achr1G13560_001	Pentatricopeptide repeat||Tetratricopeptide-like helical
XLOC_010133	GSMUA_Achr1G13560_001	Pentatricopeptide repeat||Tetratricopeptide-like helical
XLOC_010132	GSMUA_Achr1G13570_001	--
XLOC_003142	GSMUA_Achr1G13570_001	--
XLOC_010133	GSMUA_Achr1G13570_001	--
XLOC_003145	GSMUA_Achr1G13580_001	Epoxide hydrolase-like||Alpha/Beta hydrolase fold||Alpha/beta hydrolase fold-1
XLOC_003145	GSMUA_Achr1G13590_001	--
XLOC_003145	GSMUA_Achr1G13600_001	--
XLOC_003145	GSMUA_Achr1G13610_001	--
XLOC_003195	GSMUA_Achr1G13860_001	Nucleic acid-binding, OB-fold
XLOC_010181	GSMUA_Achr1G13860_001	Nucleic acid-binding, OB-fold
XLOC_003197	GSMUA_Achr1G13860_001	Nucleic acid-binding, OB-fold
XLOC_010187	GSMUA_Achr1G13860_001	Nucleic acid-binding, OB-fold
XLOC_003195	GSMUA_Achr1G13870_001	AAA+ ATPase domain||P-loop containing nucleoside triphosphate hydrolase||ATPase, AAA-type, core
XLOC_010181	GSMUA_Achr1G13870_001	AAA+ ATPase domain||P-loop containing nucleoside triphosphate hydrolase||ATPase, AAA-type, core
XLOC_003197	GSMUA_Achr1G13870_001	AAA+ ATPase domain||P-loop containing nucleoside triphosphate hydrolase||ATPase, AAA-type, core
XLOC_010187	GSMUA_Achr1G13870_001	AAA+ ATPase domain||P-loop containing nucleoside triphosphate hydrolase||ATPase, AAA-type, core
XLOC_003201	GSMUA_Achr1G13870_001	AAA+ ATPase domain||P-loop containing nucleoside triphosphate hydrolase||ATPase, AAA-type, core
XLOC_003201	GSMUA_Achr1G13880_001	Glutaredoxin-like, plant II||Glutaredoxin||Thioredoxin-like fold
XLOC_003201	GSMUA_Achr1G13890_001	Pentatricopeptide repeat||Tetratricopeptide-like helical
XLOC_003227	GSMUA_Achr1G13930_001	Ribosomal protein L7/L12, C-terminal/adaptor protein ClpS-like||Ribosomal protein L7/L12, C-terminal
XLOC_003227	GSMUA_Achr1G13940_001	Serine/threonine- / dual-specificity protein kinase, catalytic domain||Protein kinase-like domain||Concanavalin A-like lectin/glucanase, subgroup||Serine/threonine-protein kinase, active site||Protein kinase, catalytic domain
XLOC_003227	GSMUA_Achr1G13950_001	Carbonic anhydrase, prokaryotic-like, conserved site||Carbonic anhydrase
XLOC_003227	GSMUA_Achr1G13960_001	Nucleic acid-binding, OB-fold||Exosome complex RNA-binding protein 1/RRP40/RRP4||K Homology domain, type 1
XLOC_003235	GSMUA_Achr1G14000_001	Cyclin, N-terminal||Cyclin-like||Cyclin, C-terminal||Cyclin A, plant
XLOC_003235	GSMUA_Achr1G14010_001	Cyclin-like||Cyclin, N-terminal||Cyclin A, plant
XLOC_003235	GSMUA_Achr1G14020_001	P-loop containing nucleoside triphosphate hydrolase||NB-ARC||Leucine-rich repeat, typical subtype||Leucine rich repeats (2 copies)
XLOC_010233	GSMUA_Achr1G14020_001	P-loop containing nucleoside triphosphate hydrolase||NB-ARC||Leucine-rich repeat, typical subtype||Leucine rich repeats (2 copies)
XLOC_010233	GSMUA_Achr1G14030_001	P-loop containing nucleoside triphosphate hydrolase||NB-ARC||Leucine-rich repeat, typical subtype||Leucine rich repeats (2 copies)
XLOC_010237	GSMUA_Achr1G14050_001	Domain of unknown function DUF4033
XLOC_010237	GSMUA_Achr1G14060_001	--
XLOC_010237	GSMUA_Achr1G14070_001	Calcium-binding EF-hand||EF-hand-like domain||EF-Hand 1, calcium-binding site
XLOC_010237	GSMUA_Achr1G14080_001	Sulphate adenylyltransferase||ATP-sulfurylase PUA-like domain||Sulphate adenylyltransferase catalytic domain||Rossmann-like alpha/beta/alpha sandwich fold||PUA-like domain
XLOC_010252	GSMUA_Achr1G14100_001	Nucleophile aminohydrolases, N-terminal||Domain of unknown function DUF3700
XLOC_010252	GSMUA_Achr1G14110_001	RmlC-like jelly roll fold||1,2-dihydroxy-3-keto-5-methylthiopentene dioxygenase, eukaryotes||RmlC-like cupin domain||Acireductone dioxygenase ARD family
XLOC_010252	GSMUA_Achr1G14120_001	Bax inhibitor 1-related
XLOC_010257	GSMUA_Achr1G14120_001	Bax inhibitor 1-related
XLOC_010252	GSMUA_Achr1G14130_001	Protein of unknown function DUF581
XLOC_010257	GSMUA_Achr1G14130_001	Protein of unknown function DUF581
XLOC_010257	GSMUA_Achr1G14140_001	Protein of unknown function DUF1677, plant
XLOC_010257	GSMUA_Achr1G14150_001	Protein kinase, ATP binding site||Serine/threonine- / dual-specificity protein kinase, catalytic domain||Serine-threonine/tyrosine-protein kinase catalytic domain||Protein kinase-like domain||Serine/threonine-protein kinase, active site||Protein kinase, catalytic domain
XLOC_003323	GSMUA_Achr1G14440_001	Histone deacetylase domain||Histone deacetylase superfamily
XLOC_003323	GSMUA_Achr1G14450_001	--
XLOC_003323	GSMUA_Achr1G14460_001	ClpP/TepA
XLOC_003323	GSMUA_Achr1G14470_001	--
XLOC_003323	GSMUA_Achr1G14480_001	Phosphoribosyltransferase C-terminal||C2 calcium-dependent membrane targeting
XLOC_003323	GSMUA_Achr1G14490_001	Uncharacterised conserved protein UCP009193
XLOC_010314	GSMUA_Achr1G14490_001	Uncharacterised conserved protein UCP009193
XLOC_010314	GSMUA_Achr1G14500_001	Heavy metal-associated domain, HMA
XLOC_010314	GSMUA_Achr1G14510_001	Transferase||Chloramphenicol acetyltransferase-like domain
XLOC_010316	GSMUA_Achr1G14510_001	Transferase||Chloramphenicol acetyltransferase-like domain
XLOC_010316	GSMUA_Achr1G14520_001	Beta-grasp domain||2Fe-2S ferredoxin-type domain
XLOC_010316	GSMUA_Achr1G14530_001	ABC-2 type transporter||AAA+ ATPase domain||P-loop containing nucleoside triphosphate hydrolase||Plant PDR ABC transporter associated||ABC transporter-like
XLOC_010316	GSMUA_Achr1G14540_001	ABC-transporter extracellular N-terminal domain
XLOC_003376	GSMUA_Achr1G14750_001	Tubulin/FtsZ, C-terminal||Tubulin||Tubulin/FtsZ, GTPase domain||Gamma tubulin||Tubulin/FtsZ, 2-layer sandwich domain||Tubulin, C-terminal||Tubulin, conserved site
XLOC_010358	GSMUA_Achr1G14750_001	Tubulin/FtsZ, C-terminal||Tubulin||Tubulin/FtsZ, GTPase domain||Gamma tubulin||Tubulin/FtsZ, 2-layer sandwich domain||Tubulin, C-terminal||Tubulin, conserved site
XLOC_003376	GSMUA_Achr1G14760_001	Mss4/translationally controlled tumour-associated TCTP||Translationally controlled tumour protein, conserved site||Mss4-like||Translationally controlled tumour protein
XLOC_010358	GSMUA_Achr1G14760_001	Mss4/translationally controlled tumour-associated TCTP||Translationally controlled tumour protein, conserved site||Mss4-like||Translationally controlled tumour protein
XLOC_010358	GSMUA_Achr1G14770_001	Importin-alpha, importin-beta-binding domain||Importin subunit alpha||Armadillo-like helical||Armadillo||Armadillo-type fold
XLOC_003397	GSMUA_Achr1G14800_001	Small GTP-binding protein domain||Small GTPase superfamily||Small GTPase superfamily, Rab type||P-loop containing nucleoside triphosphate hydrolase||Small GTPase superfamily, Rho type||Small GTPase superfamily, Ras type
XLOC_003397	GSMUA_Achr1G14810_001	Small GTPase superfamily, Rho type||Small GTPase superfamily, Ras type||Small GTPase superfamily||P-loop containing nucleoside triphosphate hydrolase
XLOC_010366	GSMUA_Achr1G14810_001	Small GTPase superfamily, Rho type||Small GTPase superfamily, Ras type||Small GTPase superfamily||P-loop containing nucleoside triphosphate hydrolase
XLOC_003397	GSMUA_Achr1G14820_001	--
XLOC_010366	GSMUA_Achr1G14820_001	--
XLOC_003397	GSMUA_Achr1G14830_001	CCAAT/enhancer-binding protein C/EBP||Basic-leucine zipper domain
XLOC_010366	GSMUA_Achr1G14830_001	CCAAT/enhancer-binding protein C/EBP||Basic-leucine zipper domain
XLOC_010367	GSMUA_Achr1G14830_001	CCAAT/enhancer-binding protein C/EBP||Basic-leucine zipper domain
XLOC_003397	GSMUA_Achr1G14840_001	G-protein beta WD-40 repeat||WD40 repeat||WD40/YVTN repeat-like-containing domain||WD40-repeat-containing domain||WD40 repeat, conserved site
XLOC_003397	GSMUA_Achr1G14850_001	--
XLOC_010366	GSMUA_Achr1G14840_001	G-protein beta WD-40 repeat||WD40 repeat||WD40/YVTN repeat-like-containing domain||WD40-repeat-containing domain||WD40 repeat, conserved site
XLOC_010367	GSMUA_Achr1G14840_001	G-protein beta WD-40 repeat||WD40 repeat||WD40/YVTN repeat-like-containing domain||WD40-repeat-containing domain||WD40 repeat, conserved site
XLOC_003407	GSMUA_Achr1G14840_001	G-protein beta WD-40 repeat||WD40 repeat||WD40/YVTN repeat-like-containing domain||WD40-repeat-containing domain||WD40 repeat, conserved site
XLOC_010366	GSMUA_Achr1G14850_001	--
XLOC_010366	GSMUA_Achr1G14860_001	--
XLOC_010367	GSMUA_Achr1G14850_001	--
XLOC_010367	GSMUA_Achr1G14860_001	--
XLOC_003407	GSMUA_Achr1G14850_001	--
XLOC_003407	GSMUA_Achr1G14860_001	--
XLOC_003407	GSMUA_Achr1G14870_001	Sedlin||Longin-like domain||Domain of unknown function DUF1279
XLOC_010387	GSMUA_Achr1G14900_001	RNA polymerase Rpb1, domain 7||RNA polymerase Rpb1, domain 5||RNA polymerase Rpb1, domain 6||RNA polymerase, alpha subunit||RNA polymerase II, heptapeptide repeat, eukaryotic||RNA polymerase, N-terminal||RNA polymerase Rpb1, domain 4||RNA polymerase Rpb1, domain 3
XLOC_003422	GSMUA_Achr1G14900_001	RNA polymerase Rpb1, domain 7||RNA polymerase Rpb1, domain 5||RNA polymerase Rpb1, domain 6||RNA polymerase, alpha subunit||RNA polymerase II, heptapeptide repeat, eukaryotic||RNA polymerase, N-terminal||RNA polymerase Rpb1, domain 4||RNA polymerase Rpb1, domain 3
XLOC_010387	GSMUA_Achr1G14910_001	--
XLOC_003422	GSMUA_Achr1G14910_001	--
XLOC_010387	GSMUA_Achr1G14920_001	Phospholipase D, plant||Phospholipase D, C-terminal||Phospholipase D/Transphosphatidylase||Phospholipase D-like domain||Phospholipase D family||C2 calcium-dependent membrane targeting
XLOC_003422	GSMUA_Achr1G14920_001	Phospholipase D, plant||Phospholipase D, C-terminal||Phospholipase D/Transphosphatidylase||Phospholipase D-like domain||Phospholipase D family||C2 calcium-dependent membrane targeting
XLOC_010387	GSMUA_Achr1G14930_001	Blue (type 1) copper protein||Blue (type 1) copper domain||Plastocyanin||Blue (type 1) copper protein, binding site||Cupredoxin
XLOC_010387	GSMUA_Achr1G14940_001	Serine/threonine- / dual-specificity protein kinase, catalytic domain||ACT domain||Serine-threonine/tyrosine-protein kinase catalytic domain||Protein kinase-like domain||Serine/threonine-protein kinase, active site||Protein kinase, catalytic domain
XLOC_003422	GSMUA_Achr1G14930_001	Blue (type 1) copper protein||Blue (type 1) copper domain||Plastocyanin||Blue (type 1) copper protein, binding site||Cupredoxin
XLOC_003422	GSMUA_Achr1G14940_001	Serine/threonine- / dual-specificity protein kinase, catalytic domain||ACT domain||Serine-threonine/tyrosine-protein kinase catalytic domain||Protein kinase-like domain||Serine/threonine-protein kinase, active site||Protein kinase, catalytic domain
XLOC_003431	GSMUA_Achr1G14960_001	ARID/BRIGHT DNA-binding domain||High mobility group, superfamily
XLOC_003431	GSMUA_Achr1G14970_001	Histidine phosphatase superfamily||Histidine phosphatase superfamily, clade-1
XLOC_003431	GSMUA_Achr1G14980_001	--
XLOC_003431	GSMUA_Achr1G14990_001	UBA-like||Ubiquitin subgroup||Ubiquitin conserved site||Ubiquitin-associated/translation elongation factor EF1B, N-terminal||Ubiquilin||Ubiquitin-related domain||Ubiquitin||Ubiquitin-associated/translation elongation factor EF1B, N-terminal, eukaryote||Heat shock chaperonin-binding
XLOC_010396	GSMUA_Achr1G14980_001	--
XLOC_010396	GSMUA_Achr1G14990_001	UBA-like||Ubiquitin subgroup||Ubiquitin conserved site||Ubiquitin-associated/translation elongation factor EF1B, N-terminal||Ubiquilin||Ubiquitin-related domain||Ubiquitin||Ubiquitin-associated/translation elongation factor EF1B, N-terminal, eukaryote||Heat shock chaperonin-binding
XLOC_010396	GSMUA_Achr1G15000_001	--
XLOC_010396	GSMUA_Achr1G15010_001	Histone-fold||Histone H4||Histone H4, conserved site||Histone core
XLOC_010396	GSMUA_Achr1G15020_001	--
XLOC_010396	GSMUA_Achr1G15030_001	Callose synthase||Glycosyl transferase, family 48
XLOC_010407	GSMUA_Achr1G15050_001	Calcium-binding EF-hand||EF-Hand 1, calcium-binding site||Protein kinase-like domain||Protein kinase, ATP binding site||Serine/threonine- / dual-specificity protein kinase, catalytic domain||Serine/threonine-protein kinase, active site||Protein kinase, catalytic domain||EF-hand-like domain
XLOC_010407	GSMUA_Achr1G15060_001	UBA-like||Ubiquitin-related domain||Thioredoxin-like fold||UBX||UAS||UBX domain-containing protein 2/7
XLOC_010409	GSMUA_Achr1G15060_001	UBA-like||Ubiquitin-related domain||Thioredoxin-like fold||UBX||UAS||UBX domain-containing protein 2/7
XLOC_003460	GSMUA_Achr1G15060_001	UBA-like||Ubiquitin-related domain||Thioredoxin-like fold||UBX||UAS||UBX domain-containing protein 2/7
XLOC_010407	GSMUA_Achr1G15070_001	--
XLOC_010409	GSMUA_Achr1G15070_001	--
XLOC_003460	GSMUA_Achr1G15070_001	--
XLOC_010409	GSMUA_Achr1G15080_001	Zinc finger C2HC domain-containing protein
XLOC_003460	GSMUA_Achr1G15080_001	Zinc finger C2HC domain-containing protein
XLOC_010418	GSMUA_Achr1G15090_001	Zinc finger, CCCH-type
XLOC_010418	GSMUA_Achr1G15100_001	--
XLOC_010419	GSMUA_Achr1G15100_001	--
XLOC_010418	GSMUA_Achr1G15110_001	UbiA prenyltransferase conserved site||UbiA prenyltransferase family||4-hydroxybenzoate polyprenyl transferase
XLOC_010419	GSMUA_Achr1G15110_001	UbiA prenyltransferase conserved site||UbiA prenyltransferase family||4-hydroxybenzoate polyprenyl transferase
XLOC_010423	GSMUA_Achr1G15110_001	UbiA prenyltransferase conserved site||UbiA prenyltransferase family||4-hydroxybenzoate polyprenyl transferase
XLOC_010423	GSMUA_Achr1G15120_001	--
XLOC_010423	GSMUA_Achr1G15130_001	--
XLOC_010423	GSMUA_Achr1G15140_001	Glutamine synthetase, glycine-rich site||Glutamine synthetase, catalytic domain||Glutamine synthetase, N-terminal conserved site||Glutamine synthetase, beta-Grasp||Glutamine synthetase/guanido kinase, catalytic domain
XLOC_010423	GSMUA_Achr1G15150_001	Domain of unknown function DUF4101
XLOC_003484	GSMUA_Achr1G15240_001	Serine-threonine/tyrosine-protein kinase catalytic domain||Protein kinase, catalytic domain||Tetratricopeptide-like helical||Protein kinase-like domain
XLOC_003484	GSMUA_Achr1G15250_001	GMP synthase, C-terminal
XLOC_003484	GSMUA_Achr1G15260_001	Rossmann-like alpha/beta/alpha sandwich fold||GMP synthetase ATP pyrophosphatase domain
XLOC_003484	GSMUA_Achr1G15270_001	Glutamine amidotransferase type 1||Rossmann-like alpha/beta/alpha sandwich fold||Class I glutamine amidotransferase-like||GMP synthetase ATP pyrophosphatase domain
XLOC_003484	GSMUA_Achr1G15280_001	Cleavage and polyadenylation specificity factor 2, C-terminal||Cleavage and polyadenylation specificity factor subunit 2||Beta-Casp domain||RNA-metabolising metallo-beta-lactamase||Beta-lactamase-like
XLOC_003509	GSMUA_Achr1G15430_001	Nucleotide-binding, alpha-beta plait||RNA recognition motif domain||Zinc finger, RanBP2-type||G-patch domain
XLOC_003509	GSMUA_Achr1G15440_001	Protein of unknown function DUF827, plant
XLOC_003509	GSMUA_Achr1G15450_001	Topless family||WD40 repeat||WD40/YVTN repeat-like-containing domain||WD40 repeat, conserved site||WD40-repeat-containing domain||LisH dimerisation motif||CTLH, C-terminal LisH motif
XLOC_003532	GSMUA_Achr1G15530_001	Serine/threonine- / dual-specificity protein kinase, catalytic domain||Protein kinase, ATP binding site||Protein kinase, catalytic domain||Serine/threonine-protein kinase, active site||Protein kinase-like domain
XLOC_003532	GSMUA_Achr1G15540_001	Zinc finger protein 706||Zinc finger, C2H2
XLOC_003532	GSMUA_Achr1G15550_001	mRNA splicing factor SYF2
XLOC_003532	GSMUA_Achr1G15560_001	--
XLOC_010514	GSMUA_Achr1G15560_001	--
XLOC_010514	GSMUA_Achr1G15570_001	--
XLOC_010514	GSMUA_Achr1G15580_001	Target SNARE coiled-coil domain||Syntaxin, N-terminal||t-SNARE
XLOC_010514	GSMUA_Achr1G15590_001	Leucine-rich repeat||Leucine-rich repeat-containing N-terminal, type 2||Serine-threonine/tyrosine-protein kinase catalytic domain||Concanavalin A-like lectin/glucanase, subgroup||Protein kinase-like domain||Protein kinase, catalytic domain
XLOC_010519	GSMUA_Achr1G15590_001	Leucine-rich repeat||Leucine-rich repeat-containing N-terminal, type 2||Serine-threonine/tyrosine-protein kinase catalytic domain||Concanavalin A-like lectin/glucanase, subgroup||Protein kinase-like domain||Protein kinase, catalytic domain
XLOC_010525	GSMUA_Achr1G15590_001	Leucine-rich repeat||Leucine-rich repeat-containing N-terminal, type 2||Serine-threonine/tyrosine-protein kinase catalytic domain||Concanavalin A-like lectin/glucanase, subgroup||Protein kinase-like domain||Protein kinase, catalytic domain
XLOC_010519	GSMUA_Achr1G15600_001	Myb-like domain
XLOC_010519	GSMUA_Achr1G15610_001	--
XLOC_010519	GSMUA_Achr1G15620_001	Leucine rich repeats (2 copies)||Concanavalin A-like lectin/glucanase, subgroup||Protein kinase-like domain||Protein kinase, catalytic domain
XLOC_010519	GSMUA_Achr1G15630_001	--
XLOC_010525	GSMUA_Achr1G15600_001	Myb-like domain
XLOC_003552	GSMUA_Achr1G15600_001	Myb-like domain
XLOC_010525	GSMUA_Achr1G15610_001	--
XLOC_003552	GSMUA_Achr1G15610_001	--
XLOC_010525	GSMUA_Achr1G15620_001	Leucine rich repeats (2 copies)||Concanavalin A-like lectin/glucanase, subgroup||Protein kinase-like domain||Protein kinase, catalytic domain
XLOC_003552	GSMUA_Achr1G15620_001	Leucine rich repeats (2 copies)||Concanavalin A-like lectin/glucanase, subgroup||Protein kinase-like domain||Protein kinase, catalytic domain
XLOC_010525	GSMUA_Achr1G15630_001	--
XLOC_010525	GSMUA_Achr1G15640_001	Basic leucine-zipper, C-terminal||Basic-leucine zipper domain
XLOC_003552	GSMUA_Achr1G15630_001	--
XLOC_003552	GSMUA_Achr1G15640_001	Basic leucine-zipper, C-terminal||Basic-leucine zipper domain
XLOC_003552	GSMUA_Achr1G15650_001	NET domain||Bromodomain
XLOC_003563	GSMUA_Achr1G15650_001	NET domain||Bromodomain
XLOC_003563	GSMUA_Achr1G15660_001	--
XLOC_003565	GSMUA_Achr1G15660_001	--
XLOC_010535	GSMUA_Achr1G15660_001	--
XLOC_003563	GSMUA_Achr1G15670_001	--
XLOC_003565	GSMUA_Achr1G15670_001	--
XLOC_010535	GSMUA_Achr1G15670_001	--
XLOC_003565	GSMUA_Achr1G15680_001	--
XLOC_010535	GSMUA_Achr1G15680_001	--
XLOC_003568	GSMUA_Achr1G15690_001	ANTH||Epsin-like, N-terminal||Clathrin adaptor, phosphoinositide-binding, GAT-like||ENTH/VHS
XLOC_010542	GSMUA_Achr1G15690_001	ANTH||Epsin-like, N-terminal||Clathrin adaptor, phosphoinositide-binding, GAT-like||ENTH/VHS
XLOC_003585	GSMUA_Achr1G15760_001	UPF0103/Mediator of ErbB2-driven cell motility (Memo-related)
XLOC_003585	GSMUA_Achr1G15770_001	Amino acid transporter, transmembrane
XLOC_003585	GSMUA_Achr1G15780_001	Heat shock protein DnaJ, cysteine-rich domain||Heat shock protein DnaJ, conserved site||Chaperone DnaJ, C-terminal||HSP40/DnaJ peptide-binding||Chaperone DnaJ||Heat shock protein DnaJ, N-terminal
XLOC_003585	GSMUA_Achr1G15790_001	Glomulin/ALF4||Armadillo-type fold||YAP-binding/Alf4/Glomulin
XLOC_003596	GSMUA_Achr1G15800_001	YAP-binding/Alf4/Glomulin||Glomulin/ALF4
XLOC_010584	GSMUA_Achr1G15800_001	YAP-binding/Alf4/Glomulin||Glomulin/ALF4
XLOC_003596	GSMUA_Achr1G15810_001	Ribosomal protein L39e||Ribosomal protein L39e domain||Ribosomal protein L39e, conserved site
XLOC_010584	GSMUA_Achr1G15810_001	Ribosomal protein L39e||Ribosomal protein L39e domain||Ribosomal protein L39e, conserved site
XLOC_003597	GSMUA_Achr1G15810_001	Ribosomal protein L39e||Ribosomal protein L39e domain||Ribosomal protein L39e, conserved site
XLOC_003597	GSMUA_Achr1G15820_001	--
XLOC_003597	GSMUA_Achr1G15830_001	--
XLOC_003597	GSMUA_Achr1G15840_001	--
XLOC_003597	GSMUA_Achr1G15850_001	Serine-threonine/tyrosine-protein kinase catalytic domain||Leucine rich repeats (2 copies)||Leucine-rich repeat||Leucine-rich repeat, typical subtype||Protein kinase, catalytic domain||Protein kinase-like domain
XLOC_010586	GSMUA_Achr1G15820_001	--
XLOC_010586	GSMUA_Achr1G15830_001	--
XLOC_010586	GSMUA_Achr1G15840_001	--
XLOC_003613	GSMUA_Achr1G15840_001	--
XLOC_003614	GSMUA_Achr1G15840_001	--
XLOC_010586	GSMUA_Achr1G15850_001	Serine-threonine/tyrosine-protein kinase catalytic domain||Leucine rich repeats (2 copies)||Leucine-rich repeat||Leucine-rich repeat, typical subtype||Protein kinase, catalytic domain||Protein kinase-like domain
XLOC_003613	GSMUA_Achr1G15850_001	Serine-threonine/tyrosine-protein kinase catalytic domain||Leucine rich repeats (2 copies)||Leucine-rich repeat||Leucine-rich repeat, typical subtype||Protein kinase, catalytic domain||Protein kinase-like domain
XLOC_003614	GSMUA_Achr1G15850_001	Serine-threonine/tyrosine-protein kinase catalytic domain||Leucine rich repeats (2 copies)||Leucine-rich repeat||Leucine-rich repeat, typical subtype||Protein kinase, catalytic domain||Protein kinase-like domain
XLOC_010586	GSMUA_Achr1G15860_001	Zinc finger, U1-type
XLOC_003613	GSMUA_Achr1G15860_001	Zinc finger, U1-type
XLOC_003613	GSMUA_Achr1G15870_001	--
XLOC_003614	GSMUA_Achr1G15860_001	Zinc finger, U1-type
XLOC_003614	GSMUA_Achr1G15870_001	--
XLOC_003614	GSMUA_Achr1G15880_001	DNA-directed RNA polymerase N-terminal domain||MIF4-like, type 1/2/3||DNA-directed RNA polymerase, phage-type||MIF4G-like, type 3||Initiation factor eIF-4 gamma, MA3||DNA-directed RNA polymerase, helix hairpin domain||Armadillo-type fold
XLOC_003640	GSMUA_Achr1G15880_001	DNA-directed RNA polymerase N-terminal domain||MIF4-like, type 1/2/3||DNA-directed RNA polymerase, phage-type||MIF4G-like, type 3||Initiation factor eIF-4 gamma, MA3||DNA-directed RNA polymerase, helix hairpin domain||Armadillo-type fold
XLOC_003640	GSMUA_Achr1G15890_001	Uncharacterised domain Wax2, C-terminal||NAD(P)-binding domain||Fatty acid hydroxylase
XLOC_003640	GSMUA_Achr1G15900_001	ATPase, F1 complex, epsilon subunit, mitochondrial
XLOC_003640	GSMUA_Achr1G15910_001	Cystathionine beta-synthase, core
XLOC_003651	GSMUA_Achr1G15910_001	Cystathionine beta-synthase, core
XLOC_003654	GSMUA_Achr1G15910_001	Cystathionine beta-synthase, core
XLOC_003651	GSMUA_Achr1G15920_001	Peptidase C1A, papain||Proteinase inhibitor I29, cathepsin propeptide||Cysteine peptidase, cysteine active site||Granulin||Cysteine peptidase, histidine active site||Peptidase C1A, papain C-terminal||Cysteine peptidase, asparagine active site
XLOC_003654	GSMUA_Achr1G15920_001	Peptidase C1A, papain||Proteinase inhibitor I29, cathepsin propeptide||Cysteine peptidase, cysteine active site||Granulin||Cysteine peptidase, histidine active site||Peptidase C1A, papain C-terminal||Cysteine peptidase, asparagine active site
XLOC_003651	GSMUA_Achr1G15930_001	Nucleotide-diphospho-sugar transferases||Glycosyl transferase, family 43
XLOC_003654	GSMUA_Achr1G15930_001	Nucleotide-diphospho-sugar transferases||Glycosyl transferase, family 43
XLOC_010599	GSMUA_Achr1G15930_001	Nucleotide-diphospho-sugar transferases||Glycosyl transferase, family 43
XLOC_010599	GSMUA_Achr1G15940_001	Prenylated rab acceptor PRA1
XLOC_010599	GSMUA_Achr1G15950_001	Nucleotide-binding, alpha-beta plait||RNA recognition motif domain
XLOC_010613	GSMUA_Achr1G16020_001	Transcription factor IIS, N-terminal
XLOC_010613	GSMUA_Achr1G16030_001	Thaumatin, pathogenesis-related
XLOC_010613	GSMUA_Achr1G16040_001	Armadillo-like helical||Armadillo||Armadillo-type fold
XLOC_003690	GSMUA_Achr1G16120_001	--
XLOC_010643	GSMUA_Achr1G16120_001	--
XLOC_010645	GSMUA_Achr1G16120_001	--
XLOC_003690	GSMUA_Achr1G16130_001	--
XLOC_010643	GSMUA_Achr1G16130_001	--
XLOC_010645	GSMUA_Achr1G16130_001	--
XLOC_003690	GSMUA_Achr1G16140_001	--
XLOC_010643	GSMUA_Achr1G16140_001	--
XLOC_010645	GSMUA_Achr1G16140_001	--
XLOC_003690	GSMUA_Achr1G16150_001	--
XLOC_010643	GSMUA_Achr1G16150_001	--
XLOC_010645	GSMUA_Achr1G16150_001	--
XLOC_003690	GSMUA_Achr1G16160_001	IQ motif, EF-hand binding site||Domain of unknown function DUF4005
XLOC_003690	GSMUA_Achr1G16170_001	Tetratricopeptide-like helical||Pentatricopeptide repeat
XLOC_003690	GSMUA_Achr1G16180_001	--
XLOC_003690	GSMUA_Achr1G16190_001	Arginine/serine-rich-splicing factor RSP40/RSP41||Nucleotide-binding, alpha-beta plait||RNA recognition motif domain
XLOC_010643	GSMUA_Achr1G16160_001	IQ motif, EF-hand binding site||Domain of unknown function DUF4005
XLOC_010643	GSMUA_Achr1G16170_001	Tetratricopeptide-like helical||Pentatricopeptide repeat
XLOC_010643	GSMUA_Achr1G16180_001	--
XLOC_010643	GSMUA_Achr1G16190_001	Arginine/serine-rich-splicing factor RSP40/RSP41||Nucleotide-binding, alpha-beta plait||RNA recognition motif domain
XLOC_010645	GSMUA_Achr1G16160_001	IQ motif, EF-hand binding site||Domain of unknown function DUF4005
XLOC_010645	GSMUA_Achr1G16170_001	Tetratricopeptide-like helical||Pentatricopeptide repeat
XLOC_010645	GSMUA_Achr1G16180_001	--
XLOC_010645	GSMUA_Achr1G16190_001	Arginine/serine-rich-splicing factor RSP40/RSP41||Nucleotide-binding, alpha-beta plait||RNA recognition motif domain
XLOC_003718	GSMUA_Achr1G16220_001	LIM-domain binding protein/SEUSS
XLOC_003718	GSMUA_Achr1G16230_001	Transcription factor GRAS||Scarecrow-like protein 28
XLOC_003719	GSMUA_Achr1G16230_001	Transcription factor GRAS||Scarecrow-like protein 28
XLOC_003718	GSMUA_Achr1G16240_001	Heat shock factor (HSF)-type, DNA-binding||DNA double-strand break repair and VJ recombination XRCC4, C-terminal||Heat shock transcription factor, plant||Heat shock transcription factor family||Winged helix-turn-helix transcription repressor DNA-binding
XLOC_003718	GSMUA_Achr1G16250_001	Armadillo-type fold||Armadillo-like helical||Zinc finger, RING/FYVE/PHD-type||U box domain
XLOC_003718	GSMUA_Achr1G16260_001	--
XLOC_003718	GSMUA_Achr1G16270_001	--
XLOC_003718	GSMUA_Achr1G16280_001	Helix-turn-helix motif||Leucine zipper, homeobox-associated||Homeodomain||Homeodomain-like
XLOC_003719	GSMUA_Achr1G16240_001	Heat shock factor (HSF)-type, DNA-binding||DNA double-strand break repair and VJ recombination XRCC4, C-terminal||Heat shock transcription factor, plant||Heat shock transcription factor family||Winged helix-turn-helix transcription repressor DNA-binding
XLOC_003719	GSMUA_Achr1G16250_001	Armadillo-type fold||Armadillo-like helical||Zinc finger, RING/FYVE/PHD-type||U box domain
XLOC_003719	GSMUA_Achr1G16260_001	--
XLOC_003719	GSMUA_Achr1G16270_001	--
XLOC_003719	GSMUA_Achr1G16280_001	Helix-turn-helix motif||Leucine zipper, homeobox-associated||Homeodomain||Homeodomain-like
XLOC_003719	GSMUA_Achr1G16290_001	--
XLOC_010677	GSMUA_Achr1G16310_001	Multi antimicrobial extrusion protein
XLOC_010677	GSMUA_Achr1G16320_001	Sin3 associated polypeptide p18
XLOC_010677	GSMUA_Achr1G16330_001	--
XLOC_010677	GSMUA_Achr1G16340_001	--
XLOC_003760	GSMUA_Achr1G16440_001	MYB-CC type transcription factor, LHEQLE-containing domain||Myb domain, plants||Myb domain||SANT/Myb domain||Homeodomain-like
XLOC_003760	GSMUA_Achr1G16450_001	--
XLOC_003760	GSMUA_Achr1G16460_001	Ubiquitin-conjugating enzyme, E2||Ubiquitin-conjugating enzyme/RWD-like||Ubiquitin-conjugating enzyme, active site
XLOC_010720	GSMUA_Achr1G16460_001	Ubiquitin-conjugating enzyme, E2||Ubiquitin-conjugating enzyme/RWD-like||Ubiquitin-conjugating enzyme, active site
XLOC_010721	GSMUA_Achr1G16460_001	Ubiquitin-conjugating enzyme, E2||Ubiquitin-conjugating enzyme/RWD-like||Ubiquitin-conjugating enzyme, active site
XLOC_003760	GSMUA_Achr1G16470_001	Enhancer of polycomb-like, N-terminal||Enhancer of polycomb protein
XLOC_010720	GSMUA_Achr1G16470_001	Enhancer of polycomb-like, N-terminal||Enhancer of polycomb protein
XLOC_010721	GSMUA_Achr1G16470_001	Enhancer of polycomb-like, N-terminal||Enhancer of polycomb protein
XLOC_010723	GSMUA_Achr1G16470_001	Enhancer of polycomb-like, N-terminal||Enhancer of polycomb protein
XLOC_010721	GSMUA_Achr1G16480_001	--
XLOC_010723	GSMUA_Achr1G16480_001	--
XLOC_010725	GSMUA_Achr1G16480_001	--
XLOC_003764	GSMUA_Achr1G16480_001	--
XLOC_010725	GSMUA_Achr1G16490_001	Plus-3 domain, subgroup||RNA polymerase-associated protein Rtf1||Plus-3
XLOC_003764	GSMUA_Achr1G16490_001	Plus-3 domain, subgroup||RNA polymerase-associated protein Rtf1||Plus-3
XLOC_003764	GSMUA_Achr1G16500_001	Glycoside hydrolase, family 28||Pectin lyase fold/virulence factor||Pectin lyase fold
XLOC_003765	GSMUA_Achr1G16500_001	Glycoside hydrolase, family 28||Pectin lyase fold/virulence factor||Pectin lyase fold
XLOC_003765	GSMUA_Achr1G16510_001	Pectin lyase fold||Pectin lyase fold/virulence factor||Glycoside hydrolase, family 28||Parallel beta-helix repeat
XLOC_003765	GSMUA_Achr1G16520_001	Glycerophosphoryl diester phosphodiesterase||PLC-like phosphodiesterase, TIM beta/alpha-barrel domain||Glycerophosphodiester phosphodiesterase domain
XLOC_010734	GSMUA_Achr1G16530_001	Protein TRANSPARENT TESTA 1 like||Zinc finger, C2H2||Zinc finger C2H2-type/integrase DNA-binding domain
XLOC_010734	GSMUA_Achr1G16540_001	Small GTPase superfamily, Rho type||Small GTPase superfamily, Ras type||Small GTPase superfamily||Small GTP-binding protein domain||Small GTPase superfamily, Rab type||P-loop containing nucleoside triphosphate hydrolase
XLOC_010736	GSMUA_Achr1G16540_001	Small GTPase superfamily, Rho type||Small GTPase superfamily, Ras type||Small GTPase superfamily||Small GTP-binding protein domain||Small GTPase superfamily, Rab type||P-loop containing nucleoside triphosphate hydrolase
XLOC_010734	GSMUA_Achr1G16550_001	C2 calcium-dependent membrane targeting
XLOC_010734	GSMUA_Achr1G16560_001	Phosphoribosyltransferase C-terminal
XLOC_010734	GSMUA_Achr1G16570_001	Late embryogenesis abundant protein, LEA-25/LEA-D113
XLOC_010736	GSMUA_Achr1G16550_001	C2 calcium-dependent membrane targeting
XLOC_010736	GSMUA_Achr1G16560_001	Phosphoribosyltransferase C-terminal
XLOC_010736	GSMUA_Achr1G16570_001	Late embryogenesis abundant protein, LEA-25/LEA-D113
XLOC_010736	GSMUA_Achr1G16580_001	ATPase-like, ATP-binding domain||Zinc finger, CW-type
XLOC_010770	GSMUA_Achr1G16670_001	Uncharacterised protein family UPF0016
XLOC_003791	GSMUA_Achr1G16670_001	Uncharacterised protein family UPF0016
XLOC_003792	GSMUA_Achr1G16670_001	Uncharacterised protein family UPF0016
XLOC_003793	GSMUA_Achr1G16670_001	Uncharacterised protein family UPF0016
XLOC_010770	GSMUA_Achr1G16680_001	Band 7 protein||Stomatin
XLOC_010770	GSMUA_Achr1G16690_001	von Willebrand factor, type A||Ku70/Ku80, N-terminal alpha/beta||DNA helicase, ATP-dependent, Ku type||Spen Paralogue and Orthologue SPOC, C-terminal-like||Ku80||Ku70/Ku80 C-terminal arm||Ku, C-terminal
XLOC_003791	GSMUA_Achr1G16680_001	Band 7 protein||Stomatin
XLOC_003792	GSMUA_Achr1G16680_001	Band 7 protein||Stomatin
XLOC_003793	GSMUA_Achr1G16680_001	Band 7 protein||Stomatin
XLOC_003791	GSMUA_Achr1G16690_001	von Willebrand factor, type A||Ku70/Ku80, N-terminal alpha/beta||DNA helicase, ATP-dependent, Ku type||Spen Paralogue and Orthologue SPOC, C-terminal-like||Ku80||Ku70/Ku80 C-terminal arm||Ku, C-terminal
XLOC_003792	GSMUA_Achr1G16690_001	von Willebrand factor, type A||Ku70/Ku80, N-terminal alpha/beta||DNA helicase, ATP-dependent, Ku type||Spen Paralogue and Orthologue SPOC, C-terminal-like||Ku80||Ku70/Ku80 C-terminal arm||Ku, C-terminal
XLOC_003793	GSMUA_Achr1G16690_001	von Willebrand factor, type A||Ku70/Ku80, N-terminal alpha/beta||DNA helicase, ATP-dependent, Ku type||Spen Paralogue and Orthologue SPOC, C-terminal-like||Ku80||Ku70/Ku80 C-terminal arm||Ku, C-terminal
XLOC_010775	GSMUA_Achr1G16690_001	von Willebrand factor, type A||Ku70/Ku80, N-terminal alpha/beta||DNA helicase, ATP-dependent, Ku type||Spen Paralogue and Orthologue SPOC, C-terminal-like||Ku80||Ku70/Ku80 C-terminal arm||Ku, C-terminal
XLOC_010775	GSMUA_Achr1G16700_001	--
XLOC_010775	GSMUA_Achr1G16710_001	Nucleotide excision repair, TFIIH, subunit TTDA
XLOC_010775	GSMUA_Achr1G16720_001	Putative S-adenosyl-L-methionine-dependent methyltransferase||S-adenosyl-L-methionine-dependent methyltransferase-like
XLOC_010775	GSMUA_Achr1G16730_001	--
XLOC_010775	GSMUA_Achr1G16740_001	--
XLOC_003827	GSMUA_Achr1G16800_001	Nucleotide-binding, alpha-beta plait||RNA recognition motif domain
XLOC_003827	GSMUA_Achr1G16810_001	Phosphatidate cytidylyltransferase
XLOC_003827	GSMUA_Achr1G16820_001	Conserved oligomeric Golgi complex, subunit 7
XLOC_010789	GSMUA_Achr1G16860_001	Peptidase M24, structural domain||FACT complex subunit Spt16p/Cdc68p||Creatinase/Aminopeptidase P/Spt16, N-terminal||Domain of unknown function DUF1747||FACT complex subunit Spt16, N-terminal lobe domain
XLOC_010789	GSMUA_Achr1G16870_001	Munc13 homology 1||Protein of unknown function DUF810||Mammalian uncoordinated homology 13, domain 2
XLOC_003847	GSMUA_Achr1G16880_001	Serine/threonine- / dual-specificity protein kinase, catalytic domain||Serine/threonine-protein kinase, active site||Protein kinase, catalytic domain||Protein kinase-like domain
XLOC_010794	GSMUA_Achr1G16880_001	Serine/threonine- / dual-specificity protein kinase, catalytic domain||Serine/threonine-protein kinase, active site||Protein kinase, catalytic domain||Protein kinase-like domain
XLOC_003847	GSMUA_Achr1G16890_001	AGC-kinase, C-terminal||Serine/threonine- / dual-specificity protein kinase, catalytic domain||Protein kinase, catalytic domain||Protein kinase-like domain
XLOC_010794	GSMUA_Achr1G16890_001	AGC-kinase, C-terminal||Serine/threonine- / dual-specificity protein kinase, catalytic domain||Protein kinase, catalytic domain||Protein kinase-like domain
XLOC_003852	GSMUA_Achr1G16890_001	AGC-kinase, C-terminal||Serine/threonine- / dual-specificity protein kinase, catalytic domain||Protein kinase, catalytic domain||Protein kinase-like domain
XLOC_010797	GSMUA_Achr1G16890_001	AGC-kinase, C-terminal||Serine/threonine- / dual-specificity protein kinase, catalytic domain||Protein kinase, catalytic domain||Protein kinase-like domain
XLOC_003853	GSMUA_Achr1G16890_001	AGC-kinase, C-terminal||Serine/threonine- / dual-specificity protein kinase, catalytic domain||Protein kinase, catalytic domain||Protein kinase-like domain
XLOC_010794	GSMUA_Achr1G16900_001	Survival motor neuron||Tudor domain
XLOC_003852	GSMUA_Achr1G16900_001	Survival motor neuron||Tudor domain
XLOC_010797	GSMUA_Achr1G16900_001	Survival motor neuron||Tudor domain
XLOC_003853	GSMUA_Achr1G16900_001	Survival motor neuron||Tudor domain
XLOC_003853	GSMUA_Achr1G16910_001	--
XLOC_003855	GSMUA_Achr1G16930_001	--
XLOC_003855	GSMUA_Achr1G16940_001	--
XLOC_003855	GSMUA_Achr1G16950_001	Chaperonin Cpn60/TCP-1||GroEL-like apical domain||Phosphatidylinositol-4-phosphate 5-kinase, core||Phosphatidylinositol-4-phosphate 5-kinase, N-terminal domain||Phosphatidylinositol-4-phosphate 5-kinase, C-terminal||Phosphatidylinositol-4-phosphate 5-kinase, core, subgroup
XLOC_003877	GSMUA_Achr1G16970_001	Protein disulphide isomerase||Thioredoxin, conserved site||Thioredoxin domain||Thioredoxin-like fold||Disulphide isomerase
XLOC_003877	GSMUA_Achr1G16980_001	Chlorophyll a/b binding protein domain||Chlorophyll A-B binding protein
XLOC_003877	GSMUA_Achr1G16990_001	Plectin/S10, N-terminal
XLOC_003877	GSMUA_Achr1G17000_001	Fructose-1,6-bisphosphatase class 1/Sedoheputulose-1,7-bisphosphatase||Fructose-1,6-bisphosphatase, active site||Fructose-1,6-bisphosphatase
XLOC_010830	GSMUA_Achr1G17020_001	Ran binding domain||Pleckstrin homology-like domain||Nuclear pore complex, NUP2/50/61
XLOC_010830	GSMUA_Achr1G17030_001	Pyridine nucleotide-disulphide oxidoreductase, dimerisation||Pyridine nucleotide-disulphide oxidoreductase, FAD/NAD(P)-binding domain||FAD/NAD-linked reductase, dimerisation||Pyridine nucleotide-disulphide oxidoreductase, NAD-binding domain
XLOC_010830	GSMUA_Achr1G17040_001	Cyclophilin-type peptidyl-prolyl cis-trans isomerase||WD40/YVTN repeat-like-containing domain||WD40 repeat||Cyclophilin-type peptidyl-prolyl cis-trans isomerase, conserved site||Cyclophilin-like domain||Cyclophilin-like peptidyl-prolyl cis-trans isomerase domain||WD40-repeat-containing domain
XLOC_010853	GSMUA_Achr1G17130_001	Domain of unknown function DUF632||Domain of unknown function DUF630
XLOC_010853	GSMUA_Achr1G17140_001	Zinc finger, RING/FYVE/PHD-type||Zinc finger, RING-type
XLOC_010853	GSMUA_Achr1G17150_001	Homeodomain-like||SANT/Myb domain||Myb domain
XLOC_003925	GSMUA_Achr1G17240_001	--
XLOC_010862	GSMUA_Achr1G17240_001	--
XLOC_010864	GSMUA_Achr1G17240_001	--
XLOC_003925	GSMUA_Achr1G17250_001	Uncharacterised protein family UPF0503
XLOC_003925	GSMUA_Achr1G17260_001	--
XLOC_003925	GSMUA_Achr1G17270_001	Sedoheptulose-1,7-bisphosphatase||Fructose-1,6-bisphosphatase, active site||Fructose-1,6-bisphosphatase class 1/Sedoheputulose-1,7-bisphosphatase
XLOC_010862	GSMUA_Achr1G17250_001	Uncharacterised protein family UPF0503
XLOC_010864	GSMUA_Achr1G17250_001	Uncharacterised protein family UPF0503
XLOC_010862	GSMUA_Achr1G17260_001	--
XLOC_010862	GSMUA_Achr1G17270_001	Sedoheptulose-1,7-bisphosphatase||Fructose-1,6-bisphosphatase, active site||Fructose-1,6-bisphosphatase class 1/Sedoheputulose-1,7-bisphosphatase
XLOC_010862	GSMUA_Achr1G17280_001	Protein kinase, catalytic domain||Serine/threonine-protein kinase, active site||Concanavalin A-like lectin/glucanase, subgroup||Protein kinase-like domain||Serine-threonine/tyrosine-protein kinase catalytic domain||Serine/threonine- / dual-specificity protein kinase, catalytic domain||Protein kinase, ATP binding site
XLOC_010864	GSMUA_Achr1G17260_001	--
XLOC_010864	GSMUA_Achr1G17270_001	Sedoheptulose-1,7-bisphosphatase||Fructose-1,6-bisphosphatase, active site||Fructose-1,6-bisphosphatase class 1/Sedoheputulose-1,7-bisphosphatase
XLOC_010864	GSMUA_Achr1G17280_001	Protein kinase, catalytic domain||Serine/threonine-protein kinase, active site||Concanavalin A-like lectin/glucanase, subgroup||Protein kinase-like domain||Serine-threonine/tyrosine-protein kinase catalytic domain||Serine/threonine- / dual-specificity protein kinase, catalytic domain||Protein kinase, ATP binding site
XLOC_003949	GSMUA_Achr1G17300_001	Prenylated rab acceptor PRA1
XLOC_003950	GSMUA_Achr1G17300_001	Prenylated rab acceptor PRA1
XLOC_003949	GSMUA_Achr1G17310_001	Uncharacterised protein family UPF0497, trans-membrane plant
XLOC_003950	GSMUA_Achr1G17310_001	Uncharacterised protein family UPF0497, trans-membrane plant
XLOC_003949	GSMUA_Achr1G17320_001	Oxysterol-binding protein, conserved site||Oxysterol-binding protein
XLOC_003950	GSMUA_Achr1G17320_001	Oxysterol-binding protein, conserved site||Oxysterol-binding protein
XLOC_010882	GSMUA_Achr1G17370_001	Zinc finger, RING-type||Zinc finger, RING/FYVE/PHD-type
XLOC_010882	GSMUA_Achr1G17380_001	V-type ATPase subunit D
XLOC_010882	GSMUA_Achr1G17390_001	--
XLOC_010882	GSMUA_Achr1G17400_001	Rossmann-like alpha/beta/alpha sandwich fold||Protein kinase, ATP binding site||Serine/threonine- / dual-specificity protein kinase, catalytic domain||Serine/threonine-protein kinase, active site||Protein kinase, catalytic domain||Protein kinase-like domain||Concanavalin A-like lectin/glucanase, subgroup
XLOC_010893	GSMUA_Achr1G17400_001	Rossmann-like alpha/beta/alpha sandwich fold||Protein kinase, ATP binding site||Serine/threonine- / dual-specificity protein kinase, catalytic domain||Serine/threonine-protein kinase, active site||Protein kinase, catalytic domain||Protein kinase-like domain||Concanavalin A-like lectin/glucanase, subgroup
XLOC_010893	GSMUA_Achr1G17410_001	--
XLOC_010893	GSMUA_Achr1G17420_001	Peptidase A22B, signal peptide peptidase
XLOC_010893	GSMUA_Achr1G17430_001	Alpha/Beta hydrolase fold||Lipase, class 3
XLOC_004001	GSMUA_Achr1G17480_001	Homeodomain-like||SANT/Myb domain||Myb domain
XLOC_004001	GSMUA_Achr1G17490_001	Cleavage/polyadenylation specificity factor subunit 5||NUDIX hydrolase domain-like||NUDIX hydrolase domain
XLOC_004001	GSMUA_Achr1G17500_001	--
XLOC_004001	GSMUA_Achr1G17510_001	ATPase, V1 complex, subunit F, eukaryotic||ATPase, V1/A1 complex, subunit F
[truncated: 35,033 more rows]
