# Supplementary material for: Genome-wide identification and characterization of mRNAs and lncRNAs involved in cold stress in the wild banana (Musa itinerans)
Source: PLoS One. 2018 Jul 9;13(7):e0200002. doi: 10.1371/journal.pone.0200002 (PMC6037364; doi:10.1371/journal.pone.0200002)
Supplement: S14 Table — (XLS) [file pone.0200002.s024.xls]

## Sheet: S14 Table
S14 Table Target genes for lncRNA during cold stress in the wild banana
	Target genes	Number
TF	Zinc finger	1828
	Myb	580
	WD40	406
	HLH	332
	HTH	265
	C2H2	238
	AP2/ERF	231
	NAM	183
	WRKY	165
	bzip	149
	B3	142
	TCP	111
	GRAS	92
	SBP-box	82
	dof	74
	MADS-box	73
	Auxin response factor (ARF)	69
	GATA	51
	HSF	44
	WRC	42
	CBF/NF-Y	33
	TFIIB	23
	Root hair defective （bHLH）	20
	YABBY	18
	C3H	12
	TAFII	11
	DELLA	11
	E2F	10
non-TF	Hydrolase(P-loop containing nucleoside triphosphate hydrolase, NTPs)	2390(1527)
	protein kinase (Serine/threonine-protein kinase, Tyrosine-protein kinase and Dual-specificity protein kinase	1737(1364, 541 and 1208)
	Protein of unknown function （DUF protein）	1327
	ATPase	694
	ribosomal protein	688
	tetratricopeptide-like	631
	Leucine-rich repeat（LRR）	626
	peptidase	621
	Armadillo	581
	glycoside hydrolase	537
	Sugar related enzymes	410
	Cytochrome	361
	Methyltransferase	353
	Nucleotide-diphospho-sugar transferase	307
	SAM-dependent methyltransferase	266
	Thioredoxin	262
	Heat shock protein	258
	Histone related	235
	Major facilitator superfamily domain	223
	Small GTPase superfamily	221
	calcium-binding site	220
	F-box	213
	ABC transporter	207
	G-protein	199
	calcium-dependent membrane targeting	167
	Ankyrin repeat-containing domain	162
	Auxin related	156
	Ribonuclease H-like domain	144
	Pectin lyase	128
	Elongation factor	118
	RmlC-like jelly roll fold	109
	POX	107
