# Supplementary material for: Genome-wide identification and characterization of mRNAs and lncRNAs involved in cold stress in the wild banana (Musa itinerans)
Source: PLoS One. 2018 Jul 9;13(7):e0200002. doi: 10.1371/journal.pone.0200002 (PMC6037364; doi:10.1371/journal.pone.0200002)
Supplement: S15 Table — (XLS) [file pone.0200002.s025.xls]

## Sheet: S15 Table
S15 Table Significant GO terms for target genes of differential expression lncRNAs mapped to Banana Genome A
L_4_vs_L_0.GO_Enrichment_result												L_4_vs_L13.GO_Enrichment_result												L_4_vs_L28.GO_Enrichment_result												L_0_vs_L13.GO_Enrichment_result												L_0_vs_L28.GO_Enrichment_result
GO_accession	Description	Term_type	Over_represented_pValue	Corrected_pValue	CAD_item	CAD_list	Bg_item	Bg_list	Gene_names	Gene_description		GO_accession	Description	Term_type	Over_represented_pValue	Corrected_pValue	CAD_item	CAD_list	Bg_item	Bg_list	Gene_names	Gene_description		GO_accession	Description	Term_type	Over_represented_pValue	Corrected_pValue	CAD_item	CAD_list	Bg_item	Bg_list	Gene_names	Gene_description		GO_accession	Description	Term_type	Over_represented_pValue	Corrected_pValue	CAD_item	CAD_list	Bg_item	Bg_list	Gene_names	Gene_description		GO_accession	Description
GO:0008430	selenium binding	molecular_function	0.0019597	1	4	3436	5	23640	GSMUA_Achr4G16110_001,GSMUA_Achr4G16090_001,GSMUA_Achr7G22440_001,GSMUA_Achr7G02760_001	-|-|-|-|		GO:0008430	selenium binding	molecular_function	0.0001808	1	5	4190	5	23640	GSMUA_Achr4G16090_001,GSMUA_Achr6G36110_001,GSMUA_Achr4G16110_001,GSMUA_Achr7G22440_001,GSMUA_Achr7G02760_001	-|-|-|-|-|		GO:0016602	CCAAT-binding factor complex	cellular_component	7.7873e-05	0.44395	13	4626	23	23640	GSMUA_Achr11G25640_001,GSMUA_Achr3G23600_001,GSMUA_Achr8G30700_001,GSMUA_Achr7G01070_001,GSMUA_Achr10G11750_001,GSMUA_Achr5G26790_001,GSMUA_Achr4G03920_001,GSMUA_Achr4G03600_001,GSMUA_Achr11G18170_001,GSMUA_Achr4G31650_001,GSMUA_Achr7G07860_001,GSMUA_Achr3G11990_001,GSMUA_Achr2G12930_001	-|-|-|-|-|-|-|-|-|-|-|-|-|		GO:0005737	cytoplasm	cellular_component	0.00067173	1	178	1095	3032	23640	GSMUA_Achr8G33170_001,GSMUA_Achr10G06810_001,GSMUA_Achr9G14980_001,GSMUA_Achr10G23310_001,GSMUA_Achr3G24280_001,GSMUA_Achr7G07620_001,GSMUA_Achr9G14810_001,GSMUA_Achr10G20380_001,GSMUA_Achr2G17190_001,GSMUA_Achr9G15990_001,GSMUA_Achr1G22850_001,GSMUA_Achr2G06280_001,GSMUA_Achr6G28440_001,GSMUA_Achr3G16090_001,GSMUA_Achr4G12790_001,GSMUA_Achr10G06930_001,GSMUA_Achr11G00080_001,GSMUA_Achr10G20580_0…	-|-|-|-|-|-|-|-|-|-|-|-|-|-|-|-|-|-|-|-|-|-|-|-|-|-|-|-|-|-|-|-|-|-|-|-|-|-|-|-|-|-|-|-|-|-|-|-|-|-|-|-|-|-|-|-|-|-|-|-|-|-|-|-|-|-|-|-|-|-|-|-|-|-|-|-|-|-|-|-|-|-|-|-|-|-|-|-|-|-|-|-|-|-|-|-|-|-|-|-|-|-|-|-|-|-|-|-|-|-|-|-|-|-|-|-|-|-|-|-|-|-|-|-|-|-|-|-		GO:0004518	nuclease activity
GO:0002943	tRNA dihydrouridine synthesis	biological_process	0.0022422	1	4	3436	5	23640	GSMUA_Achr3G19760_001,GSMUA_Achr3G19750_001,GSMUA_Achr11G16340_001,GSMUA_Achr4G21820_001	-|-|-|-|		GO:0016556	mRNA modification	biological_process	0.0008012	1	20	4190	55	23640	GSMUA_AchrUn_randomG00520_001,GSMUA_Achr3G17600_001,GSMUA_Achr4G02120_001,GSMUA_Achr11G18240_001,GSMUA_Achr10G22740_001,GSMUA_Achr8G25430_001,GSMUA_Achr8G14630_001,GSMUA_Achr9G24540_001,GSMUA_Achr5G04630_001,GSMUA_Achr8G00070_001,GSMUA_Achr6G27170_001,GSMUA_Achr3G31100_001,GSMUA_Achr11G04190_001,GSMUA_Achr11G09870_001,GSMUA_Achr4G27570_001,GSMUA_Achr2G17210_001,GSMUA_Achr8G20930_001,GSMUA_Achr4G1…	-|-|-|-|-|-|-|-|-|-|-|-|-|-|-|-|-|-|-|-|		GO:0008430	selenium binding	molecular_function	0.00028462	0.45243	5	4626	5	23640	GSMUA_Achr7G02760_001,GSMUA_Achr4G16110_001,GSMUA_Achr6G36110_001,GSMUA_Achr7G22440_001,GSMUA_Achr4G16090_001	-|-|-|-|-|		GO:0006412	translation	biological_process	0.00068449	1	55	1095	760	23640	GSMUA_Achr8G33170_001,GSMUA_Achr10G20430_001,GSMUA_Achr7G07580_001,GSMUA_Achr10G24550_001,GSMUA_Achr5G20400_001,GSMUA_Achr7G07790_001,GSMUA_Achr1G22950_001,GSMUA_Achr11G25450_001,GSMUA_Achr4G10740_001,GSMUA_Achr2G17190_001,GSMUA_Achr11G15170_001,GSMUA_Achr1G23030_001,GSMUA_Achr8G20910_001,GSMUA_Achr10G19160_001,GSMUA_Achr9G02470_001,GSMUA_Achr8G07330_001,GSMUA_Achr11G00080_001,GSMUA_Achr10G23300_…	-|-|-|-|-|-|-|-|-|-|-|-|-|-|-|-|-|-|-|-|-|-|-|-|-|-|-|-|-|-|-|-|-|-|-|-|-|-|-|-|-|-|-|-|-|-|-|-|-|-|-|-|-|-|-|		GO:0004519	endonuclease activity
GO:0017150	tRNA dihydrouridine synthase activity	molecular_function	0.0022422	1	4	3436	5	23640	GSMUA_Achr11G16340_001,GSMUA_Achr3G19760_001,GSMUA_Achr3G19750_001,GSMUA_Achr4G21820_001	-|-|-|-|		GO:0071702	organic substance transport	biological_process	0.0029724	1	203	4190	948	23640	GSMUA_Achr5G00900_001,GSMUA_Achr7G22510_001,GSMUA_AchrUn_randomG23750_001,GSMUA_Achr9G16130_001,GSMUA_AchrUn_randomG21370_001,GSMUA_Achr4G30700_001,GSMUA_Achr1G02050_001,GSMUA_Achr10G22640_001,GSMUA_Achr8G33090_001,GSMUA_Achr2G12620_001,GSMUA_Achr3G19850_001,GSMUA_Achr11G24850_001,GSMUA_Achr6G08160_001,GSMUA_Achr10G14870_001,GSMUA_Achr6G07950_001,GSMUA_Achr11G00180_001,GSMUA_Achr10G17560_001,GSMU…	-|-|-|-|-|-|-|-|-|-|-|-|-|-|-|-|-|-|-|-|-|-|-|-|-|-|-|-|-|-|-|-|-|-|-|-|-|-|-|-|-|-|-|-|-|-|-|-|-|-|-|-|-|-|-|-|-|-|-|-|-|-|-|-|-|-|-|-|-|-|-|-|-|-|-|-|-|-|-|-|-|-|-|-|-|-|-|-|-|-|-|-|-|-|-|-|-|-|-|-|-|-|-|-|-|-|-|-|-|-|-|-|-|-|-|-|-|-|-|-|-|-|-|-|-|-|-|-		GO:0000038	very long-chain fatty acid metabolic process	biological_process	0.00031116	0.45243	5	4626	5	23640	GSMUA_Achr11G24020_001,GSMUA_Achr8G28970_001,GSMUA_Achr7G12310_001,GSMUA_Achr2G05820_001,GSMUA_Achr8G29250_001	-|-|-|-|-|		GO:0019843	rRNA binding	molecular_function	0.00095561	1	7	1095	35	23640	GSMUA_Achr3G24380_001,GSMUA_Achr8G05150_001,GSMUA_Achr5G20390_001,GSMUA_Achr3G26200_001,GSMUA_Achr9G02440_001,GSMUA_Achr11G25490_001,GSMUA_Achr9G02470_001	-|-|-|-|-|-|-|		GO:0051119	sugar transmembrane transporter activity
GO:0043101	purine-containing compound salvage	biological_process	0.0022816	1	7	3436	14	23640	GSMUA_Achr11G24770_001,GSMUA_Achr6G15650_001,GSMUA_Achr3G19800_001,GSMUA_Achr5G01730_001,GSMUA_Achr2G18510_001,GSMUA_Achr4G21870_001,GSMUA_Achr4G21860_001	-|-|-|-|-|-|-|		GO:0008409	5'-3' exonuclease activity	molecular_function	0.0029808	1	5	4190	7	23640	GSMUA_Achr3G24600_001,GSMUA_Achr3G22160_001,GSMUA_Achr3G26110_001,GSMUA_Achr6G33060_001,GSMUA_Achr8G07320_001	-|-|-|-|-|		GO:0008361	regulation of cell size	biological_process	0.00031744	0.45243	5	4626	5	23640	GSMUA_Achr9G15520_001,GSMUA_Achr11G17960_001,GSMUA_Achr3G07920_001,GSMUA_Achr1G15720_001,GSMUA_Achr5G00890_001	-|-|-|-|-|		GO:0016192	vesicle-mediated transport	biological_process	0.0017482	1	30	1095	357	23640	GSMUA_AchrUn_randomG04610_001,GSMUA_Achr10G28240_001,GSMUA_Achr4G20660_001,GSMUA_Achr8G21130_001,GSMUA_Achr9G14860_001,GSMUA_Achr10G09540_001,GSMUA_Achr3G16090_001,GSMUA_Achr6G28440_001,GSMUA_Achr4G12790_001,GSMUA_Achr11G15230_001,GSMUA_Achr3G26080_001,GSMUA_Achr8G33090_001,GSMUA_Achr4G02260_001,GSMUA_Achr10G09550_001,GSMUA_Achr10G28310_001,GSMUA_Achr10G09510_001,GSMUA_Achr10G23400_001,GSMUA_Achr…	-|-|-|-|-|-|-|-|-|-|-|-|-|-|-|-|-|-|-|-|-|-|-|-|-|-|-|-|-|-|		GO:0015144	carbohydrate transmembrane transporter activity
GO:0044275	cellular carbohydrate catabolic process	biological_process	0.0026504	1	14	3436	43	23640	GSMUA_Achr11G03700_001,GSMUA_Achr11G03660_001,GSMUA_Achr11G03690_001,GSMUA_Achr9G14980_001,GSMUA_Achr2G22040_001,GSMUA_Achr9G07030_001,GSMUA_Achr11G05440_001,GSMUA_Achr4G15360_001,GSMUA_Achr2G03770_001,GSMUA_Achr5G05960_001,GSMUA_Achr4G24850_001,GSMUA_Achr6G15630_001,GSMUA_Achr4G15350_001,GSMUA_Achr11G03710_001	-|-|-|-|-|-|-|-|-|-|-|-|-|-|		GO:0009451	RNA modification	biological_process	0.0033369	1	48	4190	183	23640	GSMUA_Achr2G17210_001,GSMUA_Achr8G20930_001,GSMUA_Achr5G22070_001,GSMUA_Achr6G09200_001,GSMUA_Achr8G04880_001,GSMUA_Achr11G24670_001,GSMUA_Achr3G21960_001,GSMUA_Achr3G31100_001,GSMUA_Achr11G04190_001,GSMUA_Achr4G19670_001,GSMUA_Achr10G09530_001,GSMUA_Achr9G12240_001,GSMUA_Achr10G09290_001,GSMUA_Achr11G04730_001,GSMUA_Achr6G32590_001,GSMUA_AchrUn_randomG08080_001,GSMUA_Achr3G09300_001,GSMUA_Achr8G…	-|-|-|-|-|-|-|-|-|-|-|-|-|-|-|-|-|-|-|-|-|-|-|-|-|-|-|-|-|-|-|-|-|-|-|-|-|-|-|-|-|-|-|-|-|-|-|-|		GO:0046982	protein heterodimerization activity	molecular_function	0.0010572	1	37	4626	123	23640	GSMUA_Achr11G05710_001,GSMUA_Achr2G01530_001,GSMUA_Achr5G01050_001,GSMUA_Achr8G07750_001,GSMUA_Achr8G05300_001,GSMUA_Achr4G33600_001,GSMUA_Achr4G03920_001,GSMUA_Achr10G10050_001,GSMUA_Achr10G11750_001,GSMUA_Achr2G01670_001,GSMUA_Achr5G23030_001,GSMUA_Achr11G18170_001,GSMUA_Achr9G14950_001,GSMUA_Achr4G27850_001,GSMUA_Achr10G25860_001,GSMUA_Achr3G23600_001,GSMUA_Achr1G07160_001,GSMUA_Achr11G25640_0…	-|-|-|-|-|-|-|-|-|-|-|-|-|-|-|-|-|-|-|-|-|-|-|-|-|-|-|-|-|-|-|-|-|-|-|-|-|		GO:0010258	NADH dehydrogenase complex (plastoquinone) assembly	biological_process	0.0020303	1	2	1095	2	23640	GSMUA_Achr8G11670_001,GSMUA_Achr3G16510_001	-|-|		GO:1901476	carbohydrate transporter activity
GO:0030145	manganese ion binding	molecular_function	0.0033346	1	13	3436	42	23640	GSMUA_Achr5G26730_001,GSMUA_AchrUn_randomG27800_001,GSMUA_Achr5G26690_001,GSMUA_AchrUn_randomG28090_001,GSMUA_Achr6G28280_001,GSMUA_Achr8G01100_001,GSMUA_Achr3G24400_001,GSMUA_Achr5G26750_001,GSMUA_Achr5G26700_001,GSMUA_Achr5G26760_001,GSMUA_Achr5G26710_001,GSMUA_Achr1G21920_001,GSMUA_Achr9G30640_001	-|-|-|-|-|-|-|-|-|-|-|-|-|		GO:0004497	monooxygenase activity	molecular_function	0.0036477	1	62	4190	255	23640	GSMUA_Achr3G17510_001,GSMUA_Achr8G00150_001,GSMUA_Achr10G12080_001,GSMUA_Achr6G30790_001,GSMUA_Achr9G21000_001,GSMUA_Achr11G04190_001,GSMUA_Achr8G05080_001,GSMUA_Achr3G14640_001,GSMUA_Achr3G31210_001,GSMUA_Achr3G22060_001,GSMUA_Achr4G20520_001,GSMUA_Achr4G04400_001,GSMUA_Achr3G09210_001,GSMUA_Achr3G31300_001,GSMUA_Achr6G30710_001,GSMUA_AchrUn_randomG24190_001,GSMUA_Achr6G08110_001,GSMUA_Achr8G263…	-|-|-|-|-|-|-|-|-|-|-|-|-|-|-|-|-|-|-|-|-|-|-|-|-|-|-|-|-|-|-|-|-|-|-|-|-|-|-|-|-|-|-|-|-|-|-|-|-|-|-|-|-|-|-|-|-|-|-|-|-|-|		GO:0034613	cellular protein localization	biological_process	0.0022565	1	145	4626	584	23640	GSMUA_Achr5G28110_001,GSMUA_Achr4G28880_001,GSMUA_Achr11G18140_001,GSMUA_Achr9G14860_001,GSMUA_Achr11G08190_001,GSMUA_Achr3G24260_001,GSMUA_Achr7G03650_001,GSMUA_Achr2G15860_001,GSMUA_Achr8G33150_001,GSMUA_Achr6G04330_001,GSMUA_Achr8G33210_001,GSMUA_Achr10G22450_001,GSMUA_Achr3G19450_001,GSMUA_Achr8G05680_001,GSMUA_Achr10G09550_001,GSMUA_Achr10G15830_001,GSMUA_Achr8G14560_001,GSMUA_Achr5G00900_00…	-|-|-|-|-|-|-|-|-|-|-|-|-|-|-|-|-|-|-|-|-|-|-|-|-|-|-|-|-|-|-|-|-|-|-|-|-|-|-|-|-|-|-|-|-|-|-|-|-|-|-|-|-|-|-|-|-|-|-|-|-|-|-|-|-|-|-|-|-|-|-|-|-|-|-|-|-|-|-|-|-|-|-|-|-|-|-|-|-|-|-|-|-|-|-|-|-|-|-|-|-|-|-|-|-|-|-|-|-|-|-|-|-|-|-|-|-|-|-|-|-|-|-|-|-|-|-|-		GO:0004411	homogentisate 1,2-dioxygenase activity	molecular_function	0.0020606	1	2	1095	2	23640	GSMUA_Achr10G00140_001,GSMUA_Achr10G00150_001	-|-|		GO:0018738	S-formylglutathione hydrolase activity
GO:0030117	membrane coat	cellular_component	0.0037648	1	29	3436	118	23640	GSMUA_AchrUn_randomG01490_001,GSMUA_Achr1G24200_001,GSMUA_Achr10G19260_001,GSMUA_Achr6G10210_001,GSMUA_Achr3G24130_001,GSMUA_Achr9G11170_001,GSMUA_Achr6G18600_001,GSMUA_AchrUn_randomG01480_001,GSMUA_Achr9G07200_001,GSMUA_Achr8G15550_001,GSMUA_Achr11G04170_001,GSMUA_Achr4G26100_001,GSMUA_Achr4G04300_001,GSMUA_Achr5G23570_001,GSMUA_Achr6G13200_001,GSMUA_Achr10G22650_001,GSMUA_Achr2G15850_001,GSMUA_…	-|-|-|-|-|-|-|-|-|-|-|-|-|-|-|-|-|-|-|-|-|-|-|-|-|-|-|-|-|		GO:0006625	protein targeting to peroxisome	biological_process	0.0044752	1	12	4190	30	23640	GSMUA_Achr7G03650_001,GSMUA_Achr10G20380_001,GSMUA_Achr4G01250_001,GSMUA_AchrUn_randomG23750_001,GSMUA_Achr5G12950_001,GSMUA_Achr8G07320_001,GSMUA_Achr5G19850_001,GSMUA_Achr7G20310_001,GSMUA_Achr10G14960_001,GSMUA_Achr5G04510_001,GSMUA_Achr8G21130_001,GSMUA_Achr6G15820_001	-|-|-|-|-|-|-|-|-|-|-|-|		GO:0070727	cellular macromolecule localization	biological_process	0.0025945	1	145	4626	586	23640	GSMUA_Achr6G10400_001,GSMUA_Achr3G05390_001,GSMUA_Achr4G23350_001,GSMUA_AchrUn_randomG23750_001,GSMUA_Achr8G18090_001,GSMUA_Achr5G04510_001,GSMUA_Achr1G04780_001,GSMUA_Achr10G28310_001,GSMUA_Achr10G06360_001,GSMUA_Achr4G33490_001,GSMUA_Achr10G19270_001,GSMUA_Achr5G00900_001,GSMUA_Achr8G14560_001,GSMUA_Achr2G01540_001,GSMUA_Achr11G03320_001,GSMUA_Achr1G16820_001,GSMUA_Achr10G09550_001,GSMUA_Achr10…	-|-|-|-|-|-|-|-|-|-|-|-|-|-|-|-|-|-|-|-|-|-|-|-|-|-|-|-|-|-|-|-|-|-|-|-|-|-|-|-|-|-|-|-|-|-|-|-|-|-|-|-|-|-|-|-|-|-|-|-|-|-|-|-|-|-|-|-|-|-|-|-|-|-|-|-|-|-|-|-|-|-|-|-|-|-|-|-|-|-|-|-|-|-|-|-|-|-|-|-|-|-|-|-|-|-|-|-|-|-|-|-|-|-|-|-|-|-|-|-|-|-|-|-|-|-|-|-		GO:0030529	ribonucleoprotein complex	cellular_component	0.0024291	1	49	1095	699	23640	GSMUA_Achr2G17190_001,GSMUA_Achr11G15170_001,GSMUA_Achr1G22950_001,GSMUA_Achr11G25450_001,GSMUA_Achr4G10740_001,GSMUA_Achr5G20400_001,GSMUA_Achr10G24550_001,GSMUA_Achr8G05140_001,GSMUA_Achr7G16610_001,GSMUA_Achr8G33170_001,GSMUA_Achr10G20430_001,GSMUA_Achr8G06120_001,GSMUA_Achr11G24810_001,GSMUA_Achr9G02440_001,GSMUA_Achr10G12210_001,GSMUA_Achr5G20390_001,GSMUA_Achr10G23300_001,GSMUA_Achr8G11640_…	-|-|-|-|-|-|-|-|-|-|-|-|-|-|-|-|-|-|-|-|-|-|-|-|-|-|-|-|-|-|-|-|-|-|-|-|-|-|-|-|-|-|-|-|-|-|-|-|-|		GO:0046292	formaldehyde metabolic process
GO:0048475	coated membrane	cellular_component	0.0037648	1	29	3436	118	23640	GSMUA_Achr1G15690_001,GSMUA_Achr6G10200_001,GSMUA_Achr8G07760_001,GSMUA_Achr1G17650_001,GSMUA_Achr10G19270_001,GSMUA_Achr2G18530_001,GSMUA_Achr1G10740_001,GSMUA_Achr3G26080_001,GSMUA_Achr8G33090_001,GSMUA_Achr11G17980_001,GSMUA_Achr10G22640_001,GSMUA_Achr8G33210_001,GSMUA_Achr9G11170_001,GSMUA_Achr8G15550_001,GSMUA_Achr11G04170_001,GSMUA_AchrUn_randomG01480_001,GSMUA_Achr6G18600_001,GSMUA_Achr9G0…	-|-|-|-|-|-|-|-|-|-|-|-|-|-|-|-|-|-|-|-|-|-|-|-|-|-|-|-|-|		GO:0072662	protein localization to peroxisome	biological_process	0.0044752	1	12	4190	30	23640	GSMUA_Achr8G21130_001,GSMUA_Achr5G04510_001,GSMUA_Achr6G15820_001,GSMUA_AchrUn_randomG23750_001,GSMUA_Achr4G01250_001,GSMUA_Achr10G20380_001,GSMUA_Achr7G03650_001,GSMUA_Achr10G14960_001,GSMUA_Achr7G20310_001,GSMUA_Achr5G12950_001,GSMUA_Achr8G07320_001,GSMUA_Achr5G19850_001	-|-|-|-|-|-|-|-|-|-|-|-|		GO:0006886	intracellular protein transport	biological_process	0.0037131	1	137	4626	555	23640	GSMUA_Achr3G24260_001,GSMUA_Achr7G03650_001,GSMUA_Achr2G15860_001,GSMUA_Achr8G33150_001,GSMUA_Achr4G28880_001,GSMUA_Achr5G28110_001,GSMUA_Achr9G14860_001,GSMUA_Achr11G18140_001,GSMUA_Achr11G08190_001,GSMUA_Achr10G22450_001,GSMUA_Achr3G19450_001,GSMUA_Achr8G05680_001,GSMUA_Achr6G04330_001,GSMUA_Achr8G33210_001,GSMUA_Achr6G06640_001,GSMUA_Achr6G26750_001,GSMUA_Achr10G09550_001,GSMUA_Achr10G15830_00…	-|-|-|-|-|-|-|-|-|-|-|-|-|-|-|-|-|-|-|-|-|-|-|-|-|-|-|-|-|-|-|-|-|-|-|-|-|-|-|-|-|-|-|-|-|-|-|-|-|-|-|-|-|-|-|-|-|-|-|-|-|-|-|-|-|-|-|-|-|-|-|-|-|-|-|-|-|-|-|-|-|-|-|-|-|-|-|-|-|-|-|-|-|-|-|-|-|-|-|-|-|-|-|-|-|-|-|-|-|-|-|-|-|-|-|-|-|-|-|-|-|-|-|-|-|-|-|-		GO:0051119	sugar transmembrane transporter activity	molecular_function	0.0025042	1	5	1095	21	23640	GSMUA_Achr8G05180_001,GSMUA_Achr9G14810_001,GSMUA_Achr9G14800_001,GSMUA_Achr9G14770_001,GSMUA_Achr3G26170_001	-|-|-|-|-|		GO:0046294	formaldehyde catabolic process
GO:0016641	oxidoreductase activity, acting on the CH-NH2 group of donors, oxygen as acceptor	molecular_function	0.0044166	1	6	3436	12	23640	GSMUA_Achr9G11130_001,GSMUA_Achr8G15510_001,GSMUA_Achr4G24840_001,GSMUA_Achr10G16890_001,GSMUA_Achr8G15520_001,GSMUA_Achr6G06650_001	-|-|-|-|-|-|		GO:0072663	establishment of protein localization to peroxisome	biological_process	0.0044752	1	12	4190	30	23640	GSMUA_AchrUn_randomG23750_001,GSMUA_Achr4G01250_001,GSMUA_Achr7G03650_001,GSMUA_Achr10G20380_001,GSMUA_Achr10G14960_001,GSMUA_Achr8G07320_001,GSMUA_Achr5G12950_001,GSMUA_Achr5G19850_001,GSMUA_Achr7G20310_001,GSMUA_Achr8G21130_001,GSMUA_Achr5G04510_001,GSMUA_Achr6G15820_001	-|-|-|-|-|-|-|-|-|-|-|-|		GO:0042023	DNA endoreduplication	biological_process	0.00374	1	12	4626	27	23640	GSMUA_Achr7G27470_001,GSMUA_Achr4G01130_001,GSMUA_Achr6G32560_001,GSMUA_Achr2G07010_001,GSMUA_Achr4G19780_001,GSMUA_Achr5G14060_001,GSMUA_Achr4G22180_001,GSMUA_Achr3G19380_001,GSMUA_Achr8G30740_001,GSMUA_Achr5G00890_001,GSMUA_Achr7G19670_001,GSMUA_Achr3G16470_001	-|-|-|-|-|-|-|-|-|-|-|-|		GO:0015144	carbohydrate transmembrane transporter activity	molecular_function	0.0031264	1	5	1095	22	23640	GSMUA_Achr3G26170_001,GSMUA_Achr9G14770_001,GSMUA_Achr9G14800_001,GSMUA_Achr9G14810_001,GSMUA_Achr8G05180_001	-|-|-|-|-|		GO:0004743	pyruvate kinase activity
GO:0003674	molecular_function	molecular_function	0.0045216	1	3048	3436	20644	23640	GSMUA_Achr7G05930_001,GSMUA_AchrUn_randomG10450_001,GSMUA_AchrUn_randomG09950_001,GSMUA_Achr4G32500_001,GSMUA_Achr6G11870_001,GSMUA_Achr11G18240_001,GSMUA_Achr7G24160_001,GSMUA_Achr10G12070_001,GSMUA_Achr9G07630_001,GSMUA_Achr7G22150_001,GSMUA_Achr4G26080_001,GSMUA_Achr11G04220_001,GSMUA_Achr9G10590_001,GSMUA_Achr5G26680_001,GSMUA_Achr10G20910_001,GSMUA_Achr3G24650_001,GSMUA_Achr6G13140_001,GSMUA…			GO:0015171	amino acid transmembrane transporter activity	molecular_function	0.0045269	1	11	4190	27	23640	GSMUA_Achr7G13940_001,GSMUA_Achr7G03400_001,GSMUA_Achr2G13450_001,GSMUA_Achr2G12780_001,GSMUA_Achr2G08070_001,GSMUA_Achr10G22700_001,GSMUA_AchrUn_randomG21350_001,GSMUA_Achr1G02050_001,GSMUA_Achr7G07960_001,GSMUA_AchrUn_randomG21370_001,GSMUA_Achr3G26340_001	-|-|-|-|-|-|-|-|-|-|-|		GO:0044786	cell cycle DNA replication	biological_process	0.00374	1	12	4626	27	23640	GSMUA_Achr5G00890_001,GSMUA_Achr8G30740_001,GSMUA_Achr7G19670_001,GSMUA_Achr3G16470_001,GSMUA_Achr7G27470_001,GSMUA_Achr2G07010_001,GSMUA_Achr4G01130_001,GSMUA_Achr6G32560_001,GSMUA_Achr4G19780_001,GSMUA_Achr3G19380_001,GSMUA_Achr5G14060_001,GSMUA_Achr4G22180_001	-|-|-|-|-|-|-|-|-|-|-|-|		GO:1901476	carbohydrate transporter activity	molecular_function	0.0031264	1	5	1095	22	23640	GSMUA_Achr8G05180_001,GSMUA_Achr9G14810_001,GSMUA_Achr9G14800_001,GSMUA_Achr9G14770_001,GSMUA_Achr3G26170_001	-|-|-|-|-|		GO:0030955	potassium ion binding
40_001,GSMUA_Achr1G24370_001,GSMUA_Achr5G07840_001,GSMUA_Achr1G24210_001,GSMUA_Achr6G34260_001,GSMUA_Achr11G18190_001,GSMUA_AchrUn_randomG09990_001,GSMUA_Achr3G30440_001,GSMUA_Achr1G17550_001,GSMUA_Achr3G04780_001,GSMUA_Achr9G11140_001,GSMUA_Achr11G05680_001,GSMUA_Achr2G22010_001,GSMUA_Achr1G15790_001,GSMUA_Achr10G21160_001,GSMUA_Achr4G07290_001,GSMUA_Achr8G33140_001,GSMUA_Achr9G24140_001,GSMUA_A…												GO:0008515	sucrose transmembrane transporter activity	molecular_function	0.0047279	1	4	4190	5	23640	GSMUA_Achr8G05180_001,GSMUA_Achr1G06880_001,GSMUA_Achr10G18850_001,GSMUA_Achr3G26170_001	-|-|-|-|		GO:0016070	RNA metabolic process	biological_process	0.0048701	1	619	4626	2918	23640	GSMUA_Achr2G07840_001,GSMUA_Achr1G19210_001,GSMUA_Achr2G10040_001,GSMUA_Achr6G31220_001,GSMUA_Achr4G00840_001,GSMUA_Achr8G07320_001,GSMUA_Achr2G05660_001,GSMUA_Achr4G21430_001,GSMUA_Achr4G23580_001,GSMUA_Achr7G22020_001,GSMUA_Achr1G21940_001,GSMUA_AchrUn_randomG29170_001,GSMUA_Achr9G06160_001,GSMUA_Achr1G11520_001,GSMUA_Achr7G06070_001,GSMUA_Achr2G12930_001,GSMUA_Achr3G19190_001,GSMUA_Achr11G0537…	-|-|-|-|-|-|-|-|-|-|-|-|-|-|-|-|-|-|-|-|-|-|-|-|-|-|-|-|-|-|-|-|-|-|-|-|-|-|-|-|-|-|-|-|-|-|-|-|-|-|-|-|-|-|-|-|-|-|-|-|-|-|-|-|-|-|-|-|-|-|-|-|-|-|-|-|-|-|-|-|-|-|-|-|-|-|-|-|-|-|-|-|-|-|-|-|-|-|-|-|-|-|-|-|-|-|-|-|-|-|-|-|-|-|-|-|-|-|-|-|-|-|-|-|-|-|-|-		GO:0005484	SNAP receptor activity	molecular_function	0.0037367	1	5	1095	23	23640	GSMUA_Achr2G17410_001,GSMUA_Achr10G28240_001,GSMUA_Achr10G28310_001,GSMUA_Achr10G09550_001,GSMUA_Achr10G07900_001	-|-|-|-|-|		GO:0031420	alkali metal ion binding
001,GSMUA_Achr8G15350_001,GSMUA_Achr3G04790_001,GSMUA_Achr6G10320_001,GSMUA_Achr9G17350_001,GSMUA_Achr8G32810_001,GSMUA_Achr9G00570_001,GSMUA_Achr1G17590_001,GSMUA_Achr9G11110_001,GSMUA_Achr11G03220_001,GSMUA_Achr7G04730_001,GSMUA_Achr9G10610_001,GSMUA_Achr7G06100_001,GSMUA_Achr9G14950_001,GSMUA_Achr7G07860_001,GSMUA_Achr9G00650_001,GSMUA_Achr9G24720_001,GSMUA_Achr5G01870_001,GSMUA_Achr9G14850_00…	-|-|-|-|-|-|-|-|-|-|-|-|-|-|-|-|-|-|-|-|-|-|-|-|-|-|-|-|-|-|-|-|-|-|-|-|-|-|-|-|-|-|-|-|-|-|-|-|-|-|-|-|-|-|-|-|-|-|-|-|-|-|-|-|-|-|-|-|-|-|-|-|-|-|-|-|-|-|-|-|-|-|-|-|-|-|-|-|-|-|-|-|-|-|-|-|-|-|-|-|-|-|-|-|-|-|-|-|-|-|-|-|-|-|-|-|-|-|-|-|-|-|-|-|-|-|-|-											GO:0015154	disaccharide transmembrane transporter activity	molecular_function	0.0047279	1	4	4190	5	23640	GSMUA_Achr3G26170_001,GSMUA_Achr10G18850_001,GSMUA_Achr1G06880_001,GSMUA_Achr8G05180_001	-|-|-|-|		GO:0034645	cellular macromolecule biosynthetic process	biological_process	0.0056078	1	737	4626	3510	23640	GSMUA_Achr3G25300_001,GSMUA_Achr11G09880_001,GSMUA_Achr7G00860_001,GSMUA_Achr11G10670_001,GSMUA_Achr6G15910_001,GSMUA_Achr4G12790_001,GSMUA_Achr11G03310_001,GSMUA_AchrUn_randomG13080_001,GSMUA_Achr6G06590_001,GSMUA_Achr10G11280_001,GSMUA_Achr6G10560_001,GSMUA_Achr8G18100_001,GSMUA_Achr7G14160_001,GSMUA_Achr4G23540_001,GSMUA_Achr6G34460_001,GSMUA_Achr11G05520_001,GSMUA_Achr11G24810_001,GSMUA_AchrU…	-|-|-|-|-|-|-|-|-|-|-|-|-|-|-|-|-|-|-|-|-|-|-|-|-|-|-|-|-|-|-|-|-|-|-|-|-|-|-|-|-|-|-|-|-|-|-|-|-|-|-|-|-|-|-|-|-|-|-|-|-|-|-|-|-|-|-|-|-|-|-|-|-|-|-|-|-|-|-|-|-|-|-|-|-|-|-|-|-|-|-|-|-|-|-|-|-|-|-|-|-|-|-|-|-|-|-|-|-|-|-|-|-|-|-|-|-|-|-|-|-|-|-|-|-|-|-|-		GO:0016702	oxidoreductase activity, acting on single donors with incorporation of molecular oxygen, incorporation of two atoms of oxygen	molecular_function	0.0041627	1	7	1095	44	23640	GSMUA_Achr9G16020_001,GSMUA_Achr1G24370_001,GSMUA_Achr1G22970_001,GSMUA_Achr6G28450_001,GSMUA_Achr4G10660_001,GSMUA_Achr10G00150_001,GSMUA_Achr10G00140_001	-|-|-|-|-|-|-|		GO:0006729	tetrahydrobiopterin biosynthetic process
GO:0008131	primary amine oxidase activity	molecular_function	0.0052712	1	5	3436	9	23640	GSMUA_Achr10G16890_001,GSMUA_Achr8G15510_001,GSMUA_Achr9G11130_001,GSMUA_Achr8G15520_001,GSMUA_Achr6G06650_001	-|-|-|-|-|		GO:0015157	oligosaccharide transmembrane transporter activity	molecular_function	0.0047279	1	4	4190	5	23640	GSMUA_Achr3G26170_001,GSMUA_Achr10G18850_001,GSMUA_Achr1G06880_001,GSMUA_Achr8G05180_001	-|-|-|-|		GO:0005654	nucleoplasm	cellular_component	0.0056183	1	45	4626	158	23640	GSMUA_Achr2G05510_001,GSMUA_Achr3G05150_001,GSMUA_Achr4G03600_001,GSMUA_Achr11G18170_001,GSMUA_Achr4G02220_001,GSMUA_Achr8G05640_001,GSMUA_Achr1G10360_001,GSMUA_Achr6G31120_001,GSMUA_Achr2G03900_001,GSMUA_Achr11G22700_001,GSMUA_Achr6G15730_001,GSMUA_Achr11G25640_001,GSMUA_Achr6G11910_001,GSMUA_Achr3G23600_001,GSMUA_Achr7G12570_001,GSMUA_Achr9G19050_001,GSMUA_Achr5G23000_001,GSMUA_Achr2G08260_001,…	-|-|-|-|-|-|-|-|-|-|-|-|-|-|-|-|-|-|-|-|-|-|-|-|-|-|-|-|-|-|-|-|-|-|-|-|-|-|-|-|-|-|-|-|-|		GO:0016165	linoleate 13S-lipoxygenase activity	molecular_function	0.0046734	1	4	1095	15	23640	GSMUA_Achr1G22970_001,GSMUA_Achr1G24370_001,GSMUA_Achr9G16020_001,GSMUA_Achr6G28450_001	-|-|-|-|		GO:0008124	4-alpha-hydroxytetrahydrobiopterin dehydratase activity
GO:0048038	quinone binding	molecular_function	0.0057333	1	8	3436	20	23640	GSMUA_Achr5G24720_001,GSMUA_Achr8G15510_001,GSMUA_Achr10G16890_001,GSMUA_Achr1G11570_001,GSMUA_Achr8G15520_001,GSMUA_Achr6G06650_001,GSMUA_Achr5G23750_001,GSMUA_Achr9G11130_001	-|-|-|-|-|-|-|-|		GO:0043574	peroxisomal transport	biological_process	0.0061072	1	12	4190	31	23640	GSMUA_Achr5G04510_001,GSMUA_Achr8G21130_001,GSMUA_Achr6G15820_001,GSMUA_Achr10G20380_001,GSMUA_Achr7G03650_001,GSMUA_Achr4G01250_001,GSMUA_AchrUn_randomG23750_001,GSMUA_Achr7G20310_001,GSMUA_Achr8G07320_001,GSMUA_Achr5G19850_001,GSMUA_Achr5G12950_001,GSMUA_Achr10G14960_001	-|-|-|-|-|-|-|-|-|-|-|-|		GO:0032535	regulation of cellular component size	biological_process	0.005833	1	23	4626	68	23640	GSMUA_Achr6G36510_001,GSMUA_Achr8G30740_001,GSMUA_Achr7G26420_001,GSMUA_Achr8G07370_001,GSMUA_Achr3G23040_001,GSMUA_Achr2G05960_001,GSMUA_Achr3G07920_001,GSMUA_Achr7G26240_001,GSMUA_Achr3G05450_001,GSMUA_Achr4G07090_001,GSMUA_Achr3G04690_001,GSMUA_Achr4G04230_001,GSMUA_Achr9G15520_001,GSMUA_Achr9G07630_001,GSMUA_Achr5G00890_001,GSMUA_Achr2G05970_001,GSMUA_Achr7G19670_001,GSMUA_Achr11G17960_001,GS…	-|-|-|-|-|-|-|-|-|-|-|-|-|-|-|-|-|-|-|-|-|-|-|		GO:0003723	RNA binding	molecular_function	0.0048569	1	43	1095	604	23640	GSMUA_Achr11G25510_001,GSMUA_Achr3G24380_001,GSMUA_Achr5G04590_001,GSMUA_Achr9G02260_001,GSMUA_AchrUn_randomG04460_001,GSMUA_Achr9G20560_001,GSMUA_Achr3G26200_001,GSMUA_Achr4G12820_001,GSMUA_Achr7G07500_001,GSMUA_Achr10G00070_001,GSMUA_Achr8G06040_001,GSMUA_Achr8G05150_001,GSMUA_Achr4G20690_001,GSMUA_Achr1G03990_001,GSMUA_Achr4G10730_001,GSMUA_Achr11G14540_001,GSMUA_Achr11G14550_001,GSMUA_Achr9G1…	-|-|-|-|-|-|-|-|-|-|-|-|-|-|-|-|-|-|-|-|-|-|-|-|-|-|-|-|-|-|-|-|-|-|-|-|-|-|-|-|-|-|-|		GO:0046146	tetrahydrobiopterin metabolic process
GO:0030133	transport vesicle	cellular_component	0.0073235	1	12	3436	38	23640	GSMUA_AchrUn_randomG01480_001,GSMUA_Achr9G07200_001,GSMUA_Achr11G04170_001,GSMUA_Achr1G17650_001,GSMUA_AchrUn_randomG01490_001,GSMUA_Achr8G07760_001,GSMUA_Achr2G18530_001,GSMUA_Achr6G13200_001,GSMUA_Achr1G10740_001,GSMUA_Achr8G33210_001,GSMUA_Achr4G26100_001,GSMUA_Achr11G17980_001	-|-|-|-|-|-|-|-|-|-|-|-|		GO:0004345	glucose-6-phosphate dehydrogenase activity	molecular_function	0.007028	1	5	4190	8	23640	GSMUA_Achr6G28350_001,GSMUA_Achr8G05290_001,GSMUA_Achr6G07910_001,GSMUA_Achr10G11770_001,GSMUA_Achr11G04910_001	-|-|-|-|-|		GO:0090066	regulation of anatomical structure size	biological_process	0.005833	1	23	4626	68	23640	GSMUA_Achr4G04230_001,GSMUA_Achr9G15520_001,GSMUA_Achr9G07630_001,GSMUA_Achr5G00890_001,GSMUA_Achr2G05970_001,GSMUA_Achr7G19670_001,GSMUA_Achr11G17960_001,GSMUA_Achr4G21340_001,GSMUA_Achr8G10450_001,GSMUA_Achr1G15720_001,GSMUA_Achr4G04170_001,GSMUA_Achr7G26410_001,GSMUA_Achr6G36510_001,GSMUA_Achr8G30740_001,GSMUA_Achr2G05960_001,GSMUA_Achr3G07920_001,GSMUA_Achr7G26240_001,GSMUA_Achr8G07370_001,GS…	-|-|-|-|-|-|-|-|-|-|-|-|-|-|-|-|-|-|-|-|-|-|-|		GO:0044444	cytoplasmic part	cellular_component	0.0049514	1	149	1095	2607	23640	GSMUA_Achr10G17560_001,GSMUA_Achr10G17650_001,GSMUA_Achr8G33210_001,GSMUA_Achr11G15170_001,GSMUA_Achr9G16090_001,GSMUA_Achr10G08050_001,GSMUA_Achr8G33150_001,GSMUA_Achr10G31430_001,GSMUA_Achr1G21680_001,GSMUA_Achr10G24400_001,GSMUA_Achr10G31450_001,GSMUA_Achr1G04110_001,GSMUA_Achr1G24200_001,GSMUA_Achr8G11640_001,GSMUA_Achr5G20390_001,GSMUA_Achr10G18980_001,GSMUA_Achr1G22870_001,GSMUA_Achr9G02440…	-|-|-|-|-|-|-|-|-|-|-|-|-|-|-|-|-|-|-|-|-|-|-|-|-|-|-|-|-|-|-|-|-|-|-|-|-|-|-|-|-|-|-|-|-|-|-|-|-|-|-|-|-|-|-|-|-|-|-|-|-|-|-|-|-|-|-|-|-|-|-|-|-|-|-|-|-|-|-|-|-|-|-|-|-|-|-|-|-|-|-|-|-|-|-|-|-|-|-|-|-|-|-|-|-|-|-|-|-|-|-|-|-|-|-|-|-|-|-|-|-|-|-|-|-|-|-|-		GO:0004521	endoribonuclease activity
GO:0030658	transport vesicle membrane	cellular_component	0.0073235	1	12	3436	38	23640	GSMUA_AchrUn_randomG01490_001,GSMUA_Achr1G17650_001,GSMUA_Achr8G07760_001,GSMUA_Achr9G07200_001,GSMUA_AchrUn_randomG01480_001,GSMUA_Achr11G04170_001,GSMUA_Achr8G33210_001,GSMUA_Achr4G26100_001,GSMUA_Achr11G17980_001,GSMUA_Achr1G10740_001,GSMUA_Achr2G18530_001,GSMUA_Achr6G13200_001	-|-|-|-|-|-|-|-|-|-|-|-|		GO:0051119	sugar transmembrane transporter activity	molecular_function	0.0073498	1	9	4190	21	23640	GSMUA_Achr7G14170_001,GSMUA_Achr1G06880_001,GSMUA_Achr8G05180_001,GSMUA_Achr9G14770_001,GSMUA_Achr3G26170_001,GSMUA_Achr9G14800_001,GSMUA_Achr7G02840_001,GSMUA_Achr9G14810_001,GSMUA_Achr10G18850_001	-|-|-|-|-|-|-|-|-|		GO:0015144	carbohydrate transmembrane transporter activity	molecular_function	0.0060921	1	10	4626	22	23640	GSMUA_Achr9G14800_001,GSMUA_Achr9G14810_001,GSMUA_Achr7G14170_001,GSMUA_Achr6G10670_001,GSMUA_Achr10G18850_001,GSMUA_Achr8G05180_001,GSMUA_Achr3G26170_001,GSMUA_Achr9G14770_001,GSMUA_Achr6G34470_001,GSMUA_Achr7G02840_001	-|-|-|-|-|-|-|-|-|-|		GO:0071702	organic substance transport	biological_process	0.0053839	1	62	1095	948	23640	GSMUA_Achr8G33210_001,GSMUA_Achr9G14800_001,GSMUA_Achr10G07900_001,GSMUA_Achr9G14810_001,GSMUA_Achr10G20380_001,GSMUA_Achr4G02310_001,GSMUA_Achr10G17560_001,GSMUA_Achr3G26170_001,GSMUA_Achr10G28230_001,GSMUA_Achr2G17410_001,GSMUA_Achr7G23940_001,GSMUA_Achr8G33150_001,GSMUA_Achr8G05240_001,GSMUA_Achr3G16080_001,GSMUA_Achr8G33200_001,GSMUA_Achr1G24200_001,GSMUA_Achr2G02880_001,GSMUA_AchrUn_randomG0…	-|-|-|-|-|-|-|-|-|-|-|-|-|-|-|-|-|-|-|-|-|-|-|-|-|-|-|-|-|-|-|-|-|-|-|-|-|-|-|-|-|-|-|-|-|-|-|-|-|-|-|-|-|-|-|-|-|-|-|-|-|-|		GO:0003873	6-phosphofructo-2-kinase activity
GO:0008235	metalloexopeptidase activity	molecular_function	0.0077621	1	6	3436	13	23640	GSMUA_Achr11G23820_001,GSMUA_Achr10G21030_001,GSMUA_Achr3G24410_001,GSMUA_Achr2G03060_001,GSMUA_Achr11G03740_001,GSMUA_Achr10G25110_001	-|-|-|-|-|-|		GO:0046982	protein heterodimerization activity	molecular_function	0.0075212	1	32	4190	123	23640	GSMUA_Achr3G05060_001,GSMUA_Achr10G20860_001,GSMUA_Achr9G06160_001,GSMUA_Achr9G09310_001,GSMUA_Achr9G14950_001,GSMUA_Achr11G05710_001,GSMUA_Achr8G07880_001,GSMUA_Achr3G23050_001,GSMUA_Achr3G04310_001,GSMUA_Achr11G24570_001,GSMUA_Achr1G07160_001,GSMUA_Achr9G09260_001,GSMUA_Achr5G28380_001,GSMUA_Achr10G09480_001,GSMUA_Achr11G18170_001,GSMUA_Achr4G33600_001,GSMUA_Achr11G25640_001,GSMUA_Achr10G11750_…	-|-|-|-|-|-|-|-|-|-|-|-|-|-|-|-|-|-|-|-|-|-|-|-|-|-|-|-|-|-|-|-|		GO:1901476	carbohydrate transporter activity	molecular_function	0.0060921	1	10	4626	22	23640	GSMUA_Achr7G02840_001,GSMUA_Achr6G34470_001,GSMUA_Achr9G14770_001,GSMUA_Achr3G26170_001,GSMUA_Achr8G05180_001,GSMUA_Achr10G18850_001,GSMUA_Achr6G10670_001,GSMUA_Achr9G14810_001,GSMUA_Achr7G14170_001,GSMUA_Achr9G14800_001	-|-|-|-|-|-|-|-|-|-|		GO:0061025	membrane fusion	biological_process	0.005392	1	5	1095	25	23640	GSMUA_Achr10G28240_001,GSMUA_Achr2G17410_001,GSMUA_Achr10G09550_001,GSMUA_Achr10G28310_001,GSMUA_Achr10G07900_001	-|-|-|-|-|		GO:0004331	fructose-2,6-bisphosphate 2-phosphatase activity
GO:0009251	glucan catabolic process	biological_process	0.0082383	1	11	3436	34	23640	GSMUA_Achr6G15630_001,GSMUA_Achr11G03710_001,GSMUA_Achr2G03770_001,GSMUA_Achr5G05960_001,GSMUA_Achr11G05440_001,GSMUA_Achr9G07030_001,GSMUA_Achr2G22040_001,GSMUA_Achr9G14980_001,GSMUA_Achr11G03690_001,GSMUA_Achr11G03660_001,GSMUA_Achr11G03700_001	-|-|-|-|-|-|-|-|-|-|-|		GO:0045735	nutrient reservoir activity	molecular_function	0.0087403	1	15	4190	47	23640	GSMUA_Achr5G26750_001,GSMUA_Achr4G01070_001,GSMUA_AchrUn_randomG28090_001,GSMUA_Achr9G10590_001,GSMUA_Achr6G29870_001,GSMUA_Achr1G21920_001,GSMUA_Achr5G26730_001,GSMUA_Achr9G16110_001,GSMUA_AchrUn_randomG27800_001,GSMUA_Achr5G26710_001,GSMUA_Achr5G26760_001,GSMUA_Achr9G30640_001,GSMUA_Achr9G10540_001,GSMUA_Achr5G26690_001,GSMUA_Achr5G26700_001	-|-|-|-|-|-|-|-|-|-|-|-|-|-|-|		GO:0009059	macromolecule biosynthetic process	biological_process	0.006266	1	748	4626	3568	23640	GSMUA_Achr8G06130_001,GSMUA_Achr5G28070_001,GSMUA_Achr10G22430_001,GSMUA_Achr6G36190_001,GSMUA_Achr6G01570_001,GSMUA_Achr2G04310_001,GSMUA_Achr3G16190_001,GSMUA_Achr2G22080_001,GSMUA_Achr4G10510_001,GSMUA_Achr8G28730_001,GSMUA_Achr3G30530_001,GSMUA_Achr3G25910_001,GSMUA_Achr10G01440_001,GSMUA_Achr2G21800_001,GSMUA_Achr2G13200_001,GSMUA_Achr3G02410_001,GSMUA_Achr2G06250_001,GSMUA_AchrUn_randomG100…	-|-|-|-|-|-|-|-|-|-|-|-|-|-|-|-|-|-|-|-|-|-|-|-|-|-|-|-|-|-|-|-|-|-|-|-|-|-|-|-|-|-|-|-|-|-|-|-|-|-|-|-|-|-|-|-|-|-|-|-|-|-|-|-|-|-|-|-|-|-|-|-|-|-|-|-|-|-|-|-|-|-|-|-|-|-|-|-|-|-|-|-|-|-|-|-|-|-|-|-|-|-|-|-|-|-|-|-|-|-|-|-|-|-|-|-|-|-|-|-|-|-|-|-|-|-|-|-		GO:0010091	trichome branching	biological_process	0.0055103	1	2	1095	3	23640	GSMUA_Achr1G03980_001,GSMUA_Achr1G23100_001	-|-|		GO:0006000	fructose metabolic process
GO:0044247	cellular polysaccharide catabolic process	biological_process	0.0082383	1	11	3436	34	23640	GSMUA_Achr6G15630_001,GSMUA_Achr11G03710_001,GSMUA_Achr11G05440_001,GSMUA_Achr5G05960_001,GSMUA_Achr2G03770_001,GSMUA_Achr9G07030_001,GSMUA_Achr2G22040_001,GSMUA_Achr9G14980_001,GSMUA_Achr11G03660_001,GSMUA_Achr11G03700_001,GSMUA_Achr11G03690_001	-|-|-|-|-|-|-|-|-|-|-|		GO:0006557	S-adenosylmethioninamine biosynthetic process	biological_process	0.0090962	1	4	4190	6	23640	GSMUA_Achr5G24230_001,GSMUA_Achr3G22890_001,GSMUA_Achr3G04790_001,GSMUA_Achr9G13400_001	-|-|-|-|		GO:0016627	oxidoreductase activity, acting on the CH-CH group of donors	molecular_function	0.0063359	1	21	4626	62	23640	GSMUA_Achr11G25600_001,GSMUA_Achr3G19760_001,GSMUA_Achr6G27140_001,GSMUA_Achr11G08740_001,GSMUA_Achr10G20550_001,GSMUA_Achr4G07270_001,GSMUA_AchrUn_randomG24250_001,GSMUA_Achr3G23700_001,GSMUA_Achr7G04280_001,GSMUA_Achr2G22160_001,GSMUA_Achr3G19750_001,GSMUA_Achr4G25630_001,GSMUA_Achr2G06910_001,GSMUA_Achr4G21820_001,GSMUA_Achr8G28740_001,GSMUA_Achr2G12820_001,GSMUA_Achr7G00810_001,GSMUA_Achr8G00…	-|-|-|-|-|-|-|-|-|-|-|-|-|-|-|-|-|-|-|-|-|		GO:0010257	NADH dehydrogenase complex assembly	biological_process	0.0061588	1	2	1095	3	23640	GSMUA_Achr8G11670_001,GSMUA_Achr3G16510_001	-|-|		GO:0006003	fructose 2,6-bisphosphate metabolic process
GO:0045735	nutrient reservoir activity	molecular_function	0.008651	1	13	3436	47	23640	GSMUA_Achr9G10590_001,GSMUA_Achr5G26750_001,GSMUA_Achr5G26730_001,GSMUA_Achr5G26690_001,GSMUA_AchrUn_randomG27800_001,GSMUA_AchrUn_randomG28090_001,GSMUA_Achr5G26710_001,GSMUA_Achr5G26760_001,GSMUA_Achr5G26700_001,GSMUA_Achr1G21920_001,GSMUA_Achr9G30640_001,GSMUA_Achr9G10540_001,GSMUA_Achr6G29870_001	-|-|-|-|-|-|-|-|-|-|-|-|-|		GO:0046499	S-adenosylmethioninamine metabolic process	biological_process	0.0090962	1	4	4190	6	23640	GSMUA_Achr5G24230_001,GSMUA_Achr3G22890_001,GSMUA_Achr3G04790_001,GSMUA_Achr9G13400_001	-|-|-|-|		GO:0004326	tetrahydrofolylpolyglutamate synthase activity	molecular_function	0.0067623	1	4	4626	5	23640	GSMUA_Achr10G14520_001,GSMUA_Achr1G11420_001,GSMUA_Achr6G33960_001,GSMUA_Achr10G14530_001	-|-|-|-|		GO:0016054	organic acid catabolic process	biological_process	0.0063261	1	13	1095	125	23640	GSMUA_Achr8G21130_001,GSMUA_Achr1G04110_001,GSMUA_Achr11G15050_001,GSMUA_Achr10G00150_001,GSMUA_Achr5G04510_001,GSMUA_Achr10G00120_001,GSMUA_Achr10G00140_001,GSMUA_Achr8G11790_001,GSMUA_Achr9G15990_001,GSMUA_Achr8G07320_001,GSMUA_Achr10G18980_001,GSMUA_Achr2G06320_001,GSMUA_Achr3G26310_001	-|-|-|-|-|-|-|-|-|-|-|-|-|		GO:0051223	regulation of protein transport
GO:0008234	cysteine-type peptidase activity	molecular_function	0.0095489	1	22	3436	90	23640	GSMUA_Achr1G17580_001,GSMUA_Achr1G12230_001,GSMUA_Achr4G20250_001,GSMUA_Achr4G01920_001,GSMUA_Achr7G24250_001,GSMUA_Achr3G16550_001,GSMUA_Achr7G24290_001,GSMUA_Achr4G21810_001,GSMUA_Achr6G27980_001,GSMUA_Achr1G15920_001,GSMUA_Achr8G33120_001,GSMUA_Achr1G11380_001,GSMUA_Achr4G24670_001,GSMUA_Achr1G21910_001,GSMUA_Achr11G07890_001,GSMUA_Achr3G24740_001,GSMUA_Achr3G04660_001,GSMUA_Achr8G14390_001,GS…	-|-|-|-|-|-|-|-|-|-|-|-|-|-|-|-|-|-|-|-|-|-|		GO:0004506	squalene monooxygenase activity	molecular_function	0.0098659	1	4	4190	6	23640	GSMUA_Achr8G05050_001,GSMUA_Achr8G05070_001,GSMUA_Achr8G05020_001,GSMUA_Achr8G05080_001	-|-|-|-|		GO:0046900	tetrahydrofolylpolyglutamate metabolic process	biological_process	0.0067623	1	4	4626	5	23640	GSMUA_Achr6G33960_001,GSMUA_Achr10G14530_001,GSMUA_Achr10G14520_001,GSMUA_Achr1G11420_001	-|-|-|-|		GO:0046395	carboxylic acid catabolic process	biological_process	0.0063261	1	13	1095	125	23640	GSMUA_Achr9G15990_001,GSMUA_Achr8G11790_001,GSMUA_Achr10G00140_001,GSMUA_Achr10G00120_001,GSMUA_Achr3G26310_001,GSMUA_Achr2G06320_001,GSMUA_Achr8G07320_001,GSMUA_Achr10G18980_001,GSMUA_Achr10G00150_001,GSMUA_Achr11G15050_001,GSMUA_Achr8G21130_001,GSMUA_Achr1G04110_001,GSMUA_Achr5G04510_001	-|-|-|-|-|-|-|-|-|-|-|-|-|		GO:0070201	regulation of establishment of protein localization
GO:0016814	hydrolase activity, acting on carbon-nitrogen (but not peptide) bonds, in cyclic amidines	molecular_function	0.01086	1	8	3436	22	23640	GSMUA_Achr7G12750_001,GSMUA_Achr6G06630_001,GSMUA_Achr8G00960_001,GSMUA_Achr6G15650_001,GSMUA_Achr7G24040_001,GSMUA_Achr9G30770_001,GSMUA_Achr10G24880_001,GSMUA_Achr11G24770_001	-|-|-|-|-|-|-|-|		GO:0015144	carbohydrate transmembrane transporter activity	molecular_function	0.010519	1	9	4190	22	23640	GSMUA_Achr1G06880_001,GSMUA_Achr8G05180_001,GSMUA_Achr9G14770_001,GSMUA_Achr3G26170_001,GSMUA_Achr7G14170_001,GSMUA_Achr9G14810_001,GSMUA_Achr10G18850_001,GSMUA_Achr7G02840_001,GSMUA_Achr9G14800_001	-|-|-|-|-|-|-|-|-|		GO:0046901	tetrahydrofolylpolyglutamate biosynthetic process	biological_process	0.0067623	1	4	4626	5	23640	GSMUA_Achr10G14520_001,GSMUA_Achr1G11420_001,GSMUA_Achr6G33960_001,GSMUA_Achr10G14530_001	-|-|-|-|		GO:0008531	riboflavin kinase activity	molecular_function	0.0066742	1	2	1095	3	23640	GSMUA_Achr4G10550_001,GSMUA_Achr5G20490_001	-|-|		GO:0060548	negative regulation of cell death
GO:0006513	protein monoubiquitination	biological_process	0.012198	1	3	3436	4	23640	GSMUA_Achr6G06310_001,GSMUA_AchrUn_randomG23750_001,GSMUA_Achr10G14960_001	-|-|-|		GO:1901476	carbohydrate transporter activity	molecular_function	0.010519	1	9	4190	22	23640	GSMUA_Achr7G14170_001,GSMUA_Achr9G14770_001,GSMUA_Achr3G26170_001,GSMUA_Achr1G06880_001,GSMUA_Achr8G05180_001,GSMUA_Achr7G02840_001,GSMUA_Achr9G14800_001,GSMUA_Achr9G14810_001,GSMUA_Achr10G18850_001	-|-|-|-|-|-|-|-|-|		GO:0016747	transferase activity, transferring acyl groups other than amino-acyl groups	molecular_function	0.0068986	1	76	4626	300	23640	GSMUA_Achr2G16940_001,GSMUA_Achr3G02630_001,GSMUA_Achr7G03550_001,GSMUA_Achr1G04730_001,GSMUA_Achr6G11690_001,GSMUA_Achr6G31000_001,GSMUA_Achr3G01950_001,GSMUA_Achr10G20600_001,GSMUA_AchrUn_randomG20080_001,GSMUA_Achr1G19020_001,GSMUA_Achr1G10230_001,GSMUA_Achr6G36630_001,GSMUA_Achr4G01990_001,GSMUA_Achr7G03630_001,GSMUA_Achr11G25540_001,GSMUA_Achr3G25420_001,GSMUA_Achr1G04740_001,GSMUA_Achr4G203…	-|-|-|-|-|-|-|-|-|-|-|-|-|-|-|-|-|-|-|-|-|-|-|-|-|-|-|-|-|-|-|-|-|-|-|-|-|-|-|-|-|-|-|-|-|-|-|-|-|-|-|-|-|-|-|-|-|-|-|-|-|-|-|-|-|-|-|-|-|-|-|-|-|-|-|-|		GO:0044391	ribosomal subunit	cellular_component	0.0073302	1	10	1095	88	23640	GSMUA_Achr11G14550_001,GSMUA_Achr11G14540_001,GSMUA_Achr4G10730_001,GSMUA_Achr10G20430_001,GSMUA_Achr11G15170_001,GSMUA_Achr2G17190_001,GSMUA_Achr4G10740_001,GSMUA_Achr1G21820_001,GSMUA_Achr1G22950_001,GSMUA_Achr10G19730_001	-|-|-|-|-|-|-|-|-|-|		GO:0009065	glutamine family amino acid catabolic process
GO:0009832	plant-type cell wall biogenesis	biological_process	0.014413	1	11	3436	37	23640	GSMUA_Achr11G24700_001,GSMUA_Achr4G00810_001,GSMUA_Achr3G16530_001,GSMUA_Achr8G10390_001,GSMUA_Achr11G17960_001,GSMUA_Achr4G33540_001,GSMUA_Achr8G29450_001,GSMUA_Achr8G32660_001,GSMUA_Achr6G10110_001,GSMUA_Achr8G01050_001,GSMUA_Achr6G18570_001	-|-|-|-|-|-|-|-|-|-|-|		GO:0003333	amino acid transmembrane transport	biological_process	0.010632	1	10	4190	26	23640	GSMUA_Achr10G22700_001,GSMUA_AchrUn_randomG21350_001,GSMUA_Achr7G07960_001,GSMUA_AchrUn_randomG21370_001,GSMUA_Achr3G26340_001,GSMUA_Achr7G13940_001,GSMUA_Achr7G03400_001,GSMUA_Achr2G13450_001,GSMUA_Achr2G12780_001,GSMUA_Achr2G08070_001	-|-|-|-|-|-|-|-|-|-|		GO:0008515	sucrose transmembrane transporter activity	molecular_function	0.0071246	1	4	4626	5	23640	GSMUA_Achr8G05180_001,GSMUA_Achr10G18850_001,GSMUA_Achr6G10670_001,GSMUA_Achr3G26170_001	-|-|-|-|		GO:0042631	cellular response to water deprivation	biological_process	0.0073666	1	3	1095	9	23640	GSMUA_Achr2G06280_001,GSMUA_Achr8G05970_001,GSMUA_Achr8G11740_001	-|-|-|		GO:0016788	hydrolase activity, acting on ester bonds
GO:1901363	heterocyclic compound binding	molecular_function	0.0145	1	1210	3436	7928	23640	GSMUA_Achr7G04380_001,GSMUA_Achr7G27660_001,GSMUA_Achr2G03680_001,GSMUA_Achr2G08150_001,GSMUA_Achr8G15460_001,GSMUA_Achr3G27830_001,GSMUA_AchrUn_randomG10030_001,GSMUA_Achr4G23030_001,GSMUA_Achr1G06860_001,GSMUA_Achr7G06240_001,GSMUA_Achr3G02750_001,GSMUA_Achr3G24870_001,GSMUA_Achr7G18080_001,GSMUA_Achr9G11910_001,GSMUA_Achr6G28350_001,GSMUA_Achr3G11760_001,GSMUA_Achr5G01230_001,GSMUA_Achr5G19820…	-|-|-|-|-|-|-|-|-|-|-|-|-|-|-|-|-|-|-|-|-|-|-|-|-|-|-|-|-|-|-|-|-|-|-|-|-|-|-|-|-|-|-|-|-|-|-|-|-|-|-|-|-|-|-|-|-|-|-|-|-|-|-|-|-|-|-|-|-|-|-|-|-|-|-|-|-|-|-|-|-|-|-|-|-|-|-|-|-|-|-|-|-|-|-|-|-|-|-|-|-|-|-|-|-|-|-|-|-|-|-|-|-|-|-|-|-|-|-|-|-|-|-|-|-|-|-|-		GO:0016860	intramolecular oxidoreductase activity	molecular_function	0.011083	1	15	4190	46	23640	GSMUA_Achr10G14760_001,GSMUA_Achr9G03330_001,GSMUA_Achr10G25060_001,GSMUA_Achr6G11940_001,GSMUA_Achr11G19080_001,GSMUA_Achr9G10770_001,GSMUA_Achr9G24140_001,GSMUA_Achr3G26710_001,GSMUA_Achr6G29170_001,GSMUA_Achr9G15110_001,GSMUA_Achr4G11200_001,GSMUA_Achr3G22070_001,GSMUA_Achr9G15100_001,GSMUA_Achr9G10620_001,GSMUA_Achr7G22470_001	-|-|-|-|-|-|-|-|-|-|-|-|-|-|-|		GO:0015154	disaccharide transmembrane transporter activity	molecular_function	0.0071246	1	4	4626	5	23640	GSMUA_Achr3G26170_001,GSMUA_Achr6G10670_001,GSMUA_Achr10G18850_001,GSMUA_Achr8G05180_001	-|-|-|-|		GO:0071462	cellular response to water stimulus	biological_process	0.0073666	1	3	1095	9	23640	GSMUA_Achr2G06280_001,GSMUA_Achr8G11740_001,GSMUA_Achr8G05970_001	-|-|-|		GO:0003968	RNA-directed RNA polymerase activity
GO:0016638	oxidoreductase activity, acting on the CH-NH2 group of donors	molecular_function	0.014533	1	8	3436	23	23640	GSMUA_Achr8G15520_001,GSMUA_Achr4G24840_001,GSMUA_Achr10G16890_001,GSMUA_Achr8G15510_001,GSMUA_Achr8G05620_001,GSMUA_Achr9G11130_001,GSMUA_Achr2G12720_001,GSMUA_Achr6G06650_001	-|-|-|-|-|-|-|-|		GO:0046983	protein dimerization activity	molecular_function	0.011249	1	148	4190	715	23640	GSMUA_Achr9G06160_001,GSMUA_Achr10G20860_001,GSMUA_Achr9G15180_001,GSMUA_Achr10G06580_001,GSMUA_Achr3G04630_001,GSMUA_Achr2G05390_001,GSMUA_Achr7G27600_001,GSMUA_Achr6G01740_001,GSMUA_Achr10G08100_001,GSMUA_Achr8G07880_001,GSMUA_Achr3G30620_001,GSMUA_Achr3G05500_001,GSMUA_Achr3G30440_001,GSMUA_Achr3G04310_001,GSMUA_Achr7G10910_001,GSMUA_Achr9G15000_001,GSMUA_Achr9G00560_001,GSMUA_Achr2G04380_001,…	-|-|-|-|-|-|-|-|-|-|-|-|-|-|-|-|-|-|-|-|-|-|-|-|-|-|-|-|-|-|-|-|-|-|-|-|-|-|-|-|-|-|-|-|-|-|-|-|-|-|-|-|-|-|-|-|-|-|-|-|-|-|-|-|-|-|-|-|-|-|-|-|-|-|-|-|-|-|-|-|-|-|-|-|-|-|-|-|-|-|-|-|-|-|-|-|-|-|-|-|-|-|-|-|-|-|-|-|-|-|-|-|-|-|-|-|-|-|-|-|-|-|-|-|-|-|-|-		GO:0015157	oligosaccharide transmembrane transporter activity	molecular_function	0.0071246	1	4	4626	5	23640	GSMUA_Achr8G05180_001,GSMUA_Achr10G18850_001,GSMUA_Achr6G10670_001,GSMUA_Achr3G26170_001	-|-|-|-|		GO:0016701	oxidoreductase activity, acting on single donors with incorporation of molecular oxygen	molecular_function	0.0081769	1	8	1095	62	23640	GSMUA_Achr10G24620_001,GSMUA_Achr6G28450_001,GSMUA_Achr10G00140_001,GSMUA_Achr4G10660_001,GSMUA_Achr10G00150_001,GSMUA_Achr1G22970_001,GSMUA_Achr9G16020_001,GSMUA_Achr1G24370_001	-|-|-|-|-|-|-|-|		GO:0008762	UDP-N-acetylmuramate dehydrogenase activity
GO:0097159	organic cyclic compound binding	molecular_function	0.014694	1	1210	3436	7929	23640	GSMUA_Achr1G22490_001,GSMUA_AchrUn_randomG16100_001,GSMUA_Achr7G04590_001,GSMUA_Achr8G02730_001,GSMUA_Achr4G04150_001,GSMUA_Achr3G16570_001,GSMUA_Achr6G25020_001,GSMUA_Achr10G22470_001,GSMUA_Achr8G31440_001,GSMUA_Achr7G07790_001,GSMUA_Achr4G04130_001,GSMUA_Achr4G26070_001,GSMUA_Achr4G07170_001,GSMUA_Achr1G07120_001,GSMUA_Achr10G08170_001,GSMUA_Achr1G11500_001,GSMUA_Achr3G02260_001,GSMUA_Achr2G127…	-|-|-|-|-|-|-|-|-|-|-|-|-|-|-|-|-|-|-|-|-|-|-|-|-|-|-|-|-|-|-|-|-|-|-|-|-|-|-|-|-|-|-|-|-|-|-|-|-|-|-|-|-|-|-|-|-|-|-|-|-|-|-|-|-|-|-|-|-|-|-|-|-|-|-|-|-|-|-|-|-|-|-|-|-|-|-|-|-|-|-|-|-|-|-|-|-|-|-|-|-|-|-|-|-|-|-|-|-|-|-|-|-|-|-|-|-|-|-|-|-|-|-|-|-|-|-|-		GO:0044085	cellular component biogenesis	biological_process	0.012017	1	155	4190	736	23640	GSMUA_Achr8G31400_001,GSMUA_Achr2G07850_001,GSMUA_Achr6G28110_001,GSMUA_Achr9G02450_001,GSMUA_Achr6G08450_001,GSMUA_Achr3G16510_001,GSMUA_Achr4G19670_001,GSMUA_Achr4G04230_001,GSMUA_AchrUn_randomG27780_001,GSMUA_Achr8G31380_001,GSMUA_Achr4G33540_001,GSMUA_Achr3G05060_001,GSMUA_Achr11G18930_001,GSMUA_Achr4G05450_001,GSMUA_Achr10G22540_001,GSMUA_Achr1G07160_001,GSMUA_Achr8G07370_001,GSMUA_Achr3G230…	-|-|-|-|-|-|-|-|-|-|-|-|-|-|-|-|-|-|-|-|-|-|-|-|-|-|-|-|-|-|-|-|-|-|-|-|-|-|-|-|-|-|-|-|-|-|-|-|-|-|-|-|-|-|-|-|-|-|-|-|-|-|-|-|-|-|-|-|-|-|-|-|-|-|-|-|-|-|-|-|-|-|-|-|-|-|-|-|-|-|-|-|-|-|-|-|-|-|-|-|-|-|-|-|-|-|-|-|-|-|-|-|-|-|-|-|-|-|-|-|-|-|-|-|-|-|-|-		GO:0003333	amino acid transmembrane transport	biological_process	0.0072979	1	11	4626	26	23640	GSMUA_Achr10G22700_001,GSMUA_Achr2G13450_001,GSMUA_AchrUn_randomG21350_001,GSMUA_Achr7G07960_001,GSMUA_Achr7G13940_001,GSMUA_Achr8G22030_001,GSMUA_Achr2G12780_001,GSMUA_AchrUn_randomG21370_001,GSMUA_Achr3G26340_001,GSMUA_Achr4G21440_001,GSMUA_Achr2G08070_001	-|-|-|-|-|-|-|-|-|-|-|		GO:0015295	solute:hydrogen symporter activity	molecular_function	0.0087944	1	4	1095	18	23640	GSMUA_Achr9G14770_001,GSMUA_Achr9G14810_001,GSMUA_Achr9G14800_001,GSMUA_Achr9G02300_001	-|-|-|-|		GO:0008409	5'-3' exonuclease activity
GO:0030118	clathrin coat	cellular_component	0.016378	1	16	3436	62	23640	GSMUA_Achr6G10200_001,GSMUA_Achr1G15690_001,GSMUA_Achr1G17650_001,GSMUA_Achr2G18530_001,GSMUA_Achr10G19270_001,GSMUA_Achr8G33090_001,GSMUA_Achr11G04170_001,GSMUA_AchrUn_randomG01480_001,GSMUA_Achr6G18600_001,GSMUA_Achr6G10210_001,GSMUA_Achr10G19260_001,GSMUA_AchrUn_randomG01490_001,GSMUA_Achr1G24200_001,GSMUA_Achr4G04300_001,GSMUA_Achr5G23570_001,GSMUA_Achr4G26100_001	-|-|-|-|-|-|-|-|-|-|-|-|-|-|-|-|		GO:0015766	disaccharide transport	biological_process	0.012168	1	4	4190	6	23640	GSMUA_Achr3G26170_001,GSMUA_Achr1G06880_001,GSMUA_Achr8G05180_001,GSMUA_Achr10G18850_001	-|-|-|-|		GO:0044249	cellular biosynthetic process	biological_process	0.0076228	1	963	4626	4632	23640	GSMUA_Achr5G14100_001,GSMUA_Achr3G02260_001,GSMUA_Achr4G22160_001,GSMUA_Achr3G19370_001,GSMUA_Achr4G10740_001,GSMUA_Achr3G30440_001,GSMUA_Achr5G14010_001,GSMUA_Achr7G19750_001,GSMUA_Achr2G12650_001,GSMUA_Achr8G33050_001,GSMUA_Achr3G02880_001,GSMUA_Achr3G05040_001,GSMUA_Achr3G09030_001,GSMUA_Achr4G12800_001,GSMUA_Achr6G10050_001,GSMUA_Achr10G14520_001,GSMUA_Achr7G19710_001,GSMUA_Achr8G33080_001,GS…	-|-|-|-|-|-|-|-|-|-|-|-|-|-|-|-|-|-|-|-|-|-|-|-|-|-|-|-|-|-|-|-|-|-|-|-|-|-|-|-|-|-|-|-|-|-|-|-|-|-|-|-|-|-|-|-|-|-|-|-|-|-|-|-|-|-|-|-|-|-|-|-|-|-|-|-|-|-|-|-|-|-|-|-|-|-|-|-|-|-|-|-|-|-|-|-|-|-|-|-|-|-|-|-|-|-|-|-|-|-|-|-|-|-|-|-|-|-|-|-|-|-|-|-|-|-|-|-		GO:0016762	xyloglucan:xyloglucosyl transferase activity	molecular_function	0.0089529	1	7	1095	53	23640	GSMUA_Achr8G05120_001,GSMUA_Achr3G26220_001,GSMUA_Achr10G23460_001,GSMUA_Achr9G20450_001,GSMUA_Achr10G17840_001,GSMUA_Achr10G23480_001,GSMUA_Achr4G02240_001	-|-|-|-|-|-|-|		GO:0016879	ligase activity, forming carbon-nitrogen bonds
GO:0006767	water-soluble vitamin metabolic process	biological_process	0.017983	1	11	3436	38	23640	GSMUA_Achr11G05640_001,GSMUA_Achr4G10520_001,GSMUA_Achr7G10960_001,GSMUA_Achr5G20490_001,GSMUA_Achr6G06630_001,GSMUA_Achr7G12750_001,GSMUA_Achr4G24840_001,GSMUA_Achr4G10550_001,GSMUA_Achr10G24880_001,GSMUA_AchrUn_randomG00210_001,GSMUA_Achr10G14700_001	-|-|-|-|-|-|-|-|-|-|-|		GO:0015770	sucrose transport	biological_process	0.012168	1	4	4190	6	23640	GSMUA_Achr8G05180_001,GSMUA_Achr1G06880_001,GSMUA_Achr10G18850_001,GSMUA_Achr3G26170_001	-|-|-|-|		GO:0046983	protein dimerization activity	molecular_function	0.008059	1	162	4626	715	23640	GSMUA_Achr11G18170_001,GSMUA_Achr3G02280_001,GSMUA_Achr3G25950_001,GSMUA_Achr3G23080_001,GSMUA_Achr10G25860_001,GSMUA_Achr8G05350_001,GSMUA_Achr4G27850_001,GSMUA_Achr3G24210_001,GSMUA_Achr6G02100_001,GSMUA_Achr9G06290_001,GSMUA_Achr9G05780_001,GSMUA_Achr4G16120_001,GSMUA_Achr4G03920_001,GSMUA_Achr2G06030_001,GSMUA_Achr3G16690_001,GSMUA_Achr4G12700_001,GSMUA_Achr8G07230_001,GSMUA_Achr10G18110_001,…	-|-|-|-|-|-|-|-|-|-|-|-|-|-|-|-|-|-|-|-|-|-|-|-|-|-|-|-|-|-|-|-|-|-|-|-|-|-|-|-|-|-|-|-|-|-|-|-|-|-|-|-|-|-|-|-|-|-|-|-|-|-|-|-|-|-|-|-|-|-|-|-|-|-|-|-|-|-|-|-|-|-|-|-|-|-|-|-|-|-|-|-|-|-|-|-|-|-|-|-|-|-|-|-|-|-|-|-|-|-|-|-|-|-|-|-|-|-|-|-|-|-|-|-|-|-|-|-		GO:0006559	L-phenylalanine catabolic process	biological_process	0.0096438	1	3	1095	10	23640	GSMUA_Achr10G00140_001,GSMUA_Achr10G00150_001,GSMUA_Achr9G15990_001	-|-|-|		GO:0034661	ncRNA catabolic process
GO:0018738	S-formylglutathione hydrolase activity	molecular_function	0.018402	1	2	3436	2	23640	GSMUA_Achr5G08120_001,GSMUA_Achr5G08110_001	-|-|		GO:0015772	oligosaccharide transport	biological_process	0.012168	1	4	4190	6	23640	GSMUA_Achr3G26170_001,GSMUA_Achr10G18850_001,GSMUA_Achr1G06880_001,GSMUA_Achr8G05180_001	-|-|-|-|		GO:0070981	L-asparagine biosynthetic process	biological_process	0.0083365	1	3	4626	3	23640	GSMUA_Achr9G15390_001,GSMUA_Achr9G04460_001,GSMUA_Achr5G28200_001	-|-|-|		GO:1902222	erythrose 4-phosphate/phosphoenolpyruvate family amino acid catabolic process	biological_process	0.0096438	1	3	1095	10	23640	GSMUA_Achr10G00150_001,GSMUA_Achr9G15990_001,GSMUA_Achr10G00140_001	-|-|-|		GO:0016653	oxidoreductase activity, acting on NAD(P)H, heme protein as acceptor
GO:0046292	formaldehyde metabolic process	biological_process	0.018402	1	2	3436	2	23640	GSMUA_Achr5G08120_001,GSMUA_Achr5G08110_001	-|-|		GO:0004527	exonuclease activity	molecular_function	0.012803	1	15	4190	46	23640	GSMUA_Achr3G22160_001,GSMUA_Achr3G16500_001,GSMUA_Achr11G24100_001,GSMUA_Achr1G21770_001,GSMUA_Achr4G23730_001,GSMUA_Achr6G33060_001,GSMUA_Achr9G29160_001,GSMUA_Achr3G26110_001,GSMUA_Achr8G05450_001,GSMUA_Achr3G24600_001,GSMUA_Achr4G23740_001,GSMUA_Achr9G29000_001,GSMUA_Achr8G07320_001,GSMUA_Achr8G05820_001,GSMUA_Achr2G21960_001	-|-|-|-|-|-|-|-|-|-|-|-|-|-|-|		GO:0070982	L-asparagine metabolic process	biological_process	0.0083365	1	3	4626	3	23640	GSMUA_Achr9G15390_001,GSMUA_Achr9G04460_001,GSMUA_Achr5G28200_001	-|-|-|		GO:0044710	single-organism metabolic process	biological_process	0.0097207	1	204	1095	3765	23640	GSMUA_Achr11G00050_001,GSMUA_Achr7G07640_001,GSMUA_Achr10G07930_001,GSMUA_Achr8G11670_001,GSMUA_Achr4G10550_001,GSMUA_Achr5G05110_001,GSMUA_Achr3G24380_001,GSMUA_Achr10G18910_001,GSMUA_Achr2G03030_001,GSMUA_Achr8G11700_001,GSMUA_Achr9G23020_001,GSMUA_Achr5G04530_001,GSMUA_Achr1G22970_001,GSMUA_Achr9G16010_001,GSMUA_Achr4G20580_001,GSMUA_Achr8G06040_001,GSMUA_Achr1G21830_001,GSMUA_Achr11G25390_001…	-|-|-|-|-|-|-|-|-|-|-|-|-|-|-|-|-|-|-|-|-|-|-|-|-|-|-|-|-|-|-|-|-|-|-|-|-|-|-|-|-|-|-|-|-|-|-|-|-|-|-|-|-|-|-|-|-|-|-|-|-|-|-|-|-|-|-|-|-|-|-|-|-|-|-|-|-|-|-|-|-|-|-|-|-|-|-|-|-|-|-|-|-|-|-|-|-|-|-|-|-|-|-|-|-|-|-|-|-|-|-|-|-|-|-|-|-|-|-|-|-|-|-|-|-|-|-|-		GO:0043626	PCNA complex
GO:0046294	formaldehyde catabolic process	biological_process	0.018402	1	2	3436	2	23640	GSMUA_Achr5G08110_001,GSMUA_Achr5G08120_001	-|-|		GO:0008514	organic anion transmembrane transporter activity	molecular_function	0.0149	1	14	4190	43	23640	GSMUA_Achr8G31410_001,GSMUA_Achr10G22700_001,GSMUA_AchrUn_randomG21350_001,GSMUA_Achr1G02050_001,GSMUA_Achr8G26260_001,GSMUA_AchrUn_randomG21370_001,GSMUA_Achr7G07960_001,GSMUA_Achr6G01650_001,GSMUA_Achr3G26340_001,GSMUA_Achr7G03400_001,GSMUA_Achr7G13940_001,GSMUA_Achr2G13450_001,GSMUA_Achr2G12780_001,GSMUA_Achr2G08070_001	-|-|-|-|-|-|-|-|-|-|-|-|-|-|		GO:0030785	[ribulose-bisphosphate carboxylase]-lysine N-methyltransferase activity	molecular_function	0.0084038	1	3	4626	3	23640	GSMUA_Achr7G21060_001,GSMUA_Achr3G10760_001,GSMUA_Achr7G21080_001	-|-|-|		GO:0051649	establishment of localization in cell	biological_process	0.010055	1	53	1095	808	23640	GSMUA_Achr11G15230_001,GSMUA_Achr3G16090_001,GSMUA_Achr6G28440_001,GSMUA_Achr4G12790_001,GSMUA_Achr9G14860_001,GSMUA_Achr10G28240_001,GSMUA_AchrUn_randomG04450_001,GSMUA_Achr10G09580_001,GSMUA_Achr10G23400_001,GSMUA_Achr8G25430_001,GSMUA_Achr10G09550_001,GSMUA_Achr2G02930_001,GSMUA_Achr6G26750_001,GSMUA_Achr3G26360_001,GSMUA_Achr8G33090_001,GSMUA_Achr7G23940_001,GSMUA_Achr8G05240_001,GSMUA_Achr8G…	-|-|-|-|-|-|-|-|-|-|-|-|-|-|-|-|-|-|-|-|-|-|-|-|-|-|-|-|-|-|-|-|-|-|-|-|-|-|-|-|-|-|-|-|-|-|-|-|-|-|-|-|-|		GO:0004540	ribonuclease activity
GO:0071702	organic substance transport	biological_process	0.01851	1	163	3436	948	23640	GSMUA_Achr3G21990_001,GSMUA_Achr8G02570_001,GSMUA_Achr10G08200_001,GSMUA_Achr5G07760_001,GSMUA_Achr2G08070_001,GSMUA_Achr7G07960_001,GSMUA_Achr8G02580_001,GSMUA_Achr3G19850_001,GSMUA_Achr2G12780_001,GSMUA_Achr11G07960_001,GSMUA_Achr10G22650_001,GSMUA_Achr11G16450_001,GSMUA_Achr3G24150_001,GSMUA_Achr7G20310_001,GSMUA_Achr8G10260_001,GSMUA_Achr10G03870_001,GSMUA_Achr6G10400_001,GSMUA_Achr9G14860_00…	-|-|-|-|-|-|-|-|-|-|-|-|-|-|-|-|-|-|-|-|-|-|-|-|-|-|-|-|-|-|-|-|-|-|-|-|-|-|-|-|-|-|-|-|-|-|-|-|-|-|-|-|-|-|-|-|-|-|-|-|-|-|-|-|-|-|-|-|-|-|-|-|-|-|-|-|-|-|-|-|-|-|-|-|-|-|-|-|-|-|-|-|-|-|-|-|-|-|-|-|-|-|-|-|-|-|-|-|-|-|-|-|-|-|-|-|-|-|-|-|-|-|-|-|-|-|-|-		GO:0016763	transferase activity, transferring pentosyl groups	molecular_function	0.016717	1	17	4190	57	23640	GSMUA_Achr8G11200_001,GSMUA_Achr3G19800_001,GSMUA_Achr5G14120_001,GSMUA_Achr8G14660_001,GSMUA_Achr5G01120_001,GSMUA_Achr4G30380_001,GSMUA_Achr10G24890_001,GSMUA_Achr3G22240_001,GSMUA_Achr5G01730_001,GSMUA_Achr4G27510_001,GSMUA_Achr11G18830_001,GSMUA_Achr7G27570_001,GSMUA_Achr2G18510_001,GSMUA_Achr2G08220_001,GSMUA_Achr9G24720_001,GSMUA_Achr10G25940_001,GSMUA_Achr2G08150_001	-|-|-|-|-|-|-|-|-|-|-|-|-|-|-|-|-|		GO:0010586	miRNA metabolic process	biological_process	0.0084038	1	3	4626	3	23640	GSMUA_Achr6G02090_001,GSMUA_Achr4G21340_001,GSMUA_Achr8G07320_001	-|-|-|		GO:0071214	cellular response to abiotic stimulus	biological_process	0.011112	1	4	1095	19	23640	GSMUA_Achr8G25430_001,GSMUA_Achr2G06280_001,GSMUA_Achr8G05970_001,GSMUA_Achr8G11740_001	-|-|-|-|		GO:0051539	4 iron, 4 sulfur cluster binding
GO:0043566	structure-specific DNA binding	molecular_function	0.018618	1	21	3436	91	23640	GSMUA_Achr7G04320_001,GSMUA_Achr3G28990_001,GSMUA_Achr9G10570_001,GSMUA_Achr3G24870_001,GSMUA_Achr10G30600_001,GSMUA_Achr4G23060_001,GSMUA_Achr3G27780_001,GSMUA_Achr7G20690_001,GSMUA_Achr5G24510_001,GSMUA_Achr7G19670_001,GSMUA_Achr3G19350_001,GSMUA_AchrUn_randomG28740_001,GSMUA_Achr4G00950_001,GSMUA_Achr11G18090_001,GSMUA_Achr1G11350_001,GSMUA_Achr8G08020_001,GSMUA_Achr9G10680_001,GSMUA_Achr1G113…	-|-|-|-|-|-|-|-|-|-|-|-|-|-|-|-|-|-|-|-|-|		GO:0071705	nitrogen compound transport	biological_process	0.017881	1	42	4190	173	23640	GSMUA_Achr9G01100_001,GSMUA_Achr2G13450_001,GSMUA_Achr8G11180_001,GSMUA_Achr8G11110_001,GSMUA_Achr7G13940_001,GSMUA_Achr3G26340_001,GSMUA_Achr10G16670_001,GSMUA_Achr7G07960_001,GSMUA_Achr1G10590_001,GSMUA_Achr10G22520_001,GSMUA_Achr10G22450_001,GSMUA_AchrUn_randomG24200_001,GSMUA_Achr8G31410_001,GSMUA_Achr11G04180_001,GSMUA_Achr8G11190_001,GSMUA_Achr6G26300_001,GSMUA_Achr11G03310_001,GSMUA_Achr9G…	-|-|-|-|-|-|-|-|-|-|-|-|-|-|-|-|-|-|-|-|-|-|-|-|-|-|-|-|-|-|-|-|-|-|-|-|-|-|-|-|-|-|		GO:0010587	miRNA catabolic process	biological_process	0.0084038	1	3	4626	3	23640	GSMUA_Achr6G02090_001,GSMUA_Achr4G21340_001,GSMUA_Achr8G07320_001	-|-|-|		GO:0034440	lipid oxidation	biological_process	0.012541	1	6	1095	41	23640	GSMUA_Achr11G15050_001,GSMUA_Achr8G21130_001,GSMUA_Achr6G28450_001,GSMUA_Achr8G07320_001,GSMUA_Achr5G04510_001,GSMUA_Achr2G06320_001	-|-|-|-|-|-|		GO:0004657	proline dehydrogenase activity
GO:0003989	acetyl-CoA carboxylase activity	molecular_function	0.019528	1	4	3436	8	23640	GSMUA_Achr6G10490_001,GSMUA_Achr10G31500_001,GSMUA_Achr10G19000_001,GSMUA_Achr8G01050_001	-|-|-|-|		GO:0005730	nucleolus	cellular_component	0.018042	1	19	4190	66	23640	GSMUA_Achr8G20970_001,GSMUA_Achr8G05140_001,GSMUA_Achr8G25300_001,GSMUA_Achr4G19740_001,GSMUA_Achr1G07160_001,GSMUA_Achr6G08160_001,GSMUA_Achr7G07940_001,GSMUA_Achr11G07890_001,GSMUA_Achr8G31370_001,GSMUA_Achr6G26300_001,GSMUA_Achr8G31380_001,GSMUA_Achr3G05060_001,GSMUA_Achr3G24600_001,GSMUA_Achr4G01130_001,GSMUA_Achr4G31530_001,GSMUA_Achr9G19140_001,GSMUA_Achr5G21960_001,GSMUA_Achr8G31400_001,GS…	-|-|-|-|-|-|-|-|-|-|-|-|-|-|-|-|-|-|-|		GO:0044451	nucleoplasm part	cellular_component	0.0084432	1	43	4626	153	23640	GSMUA_Achr3G11990_001,GSMUA_Achr3G26260_001,GSMUA_Achr10G15780_001,GSMUA_Achr2G12930_001,GSMUA_Achr6G15740_001,GSMUA_Achr5G26790_001,GSMUA_Achr4G26260_001,GSMUA_Achr10G19090_001,GSMUA_Achr3G16470_001,GSMUA_Achr3G12150_001,GSMUA_Achr7G02730_001,GSMUA_Achr4G31650_001,GSMUA_Achr7G07860_001,GSMUA_Achr5G23080_001,GSMUA_Achr7G17900_001,GSMUA_Achr9G06270_001,GSMUA_Achr4G19840_001,GSMUA_Achr2G05510_001,G…	-|-|-|-|-|-|-|-|-|-|-|-|-|-|-|-|-|-|-|-|-|-|-|-|-|-|-|-|-|-|-|-|-|-|-|-|-|-|-|-|-|-|-|		GO:0005198	structural molecule activity	molecular_function	0.012652	1	44	1095	673	23640	GSMUA_Achr11G25480_001,GSMUA_Achr10G07850_001,GSMUA_Achr9G02230_001,GSMUA_Achr3G26200_001,GSMUA_Achr1G21580_001,GSMUA_Achr3G24380_001,GSMUA_Achr8G33100_001,GSMUA_Achr10G19890_001,GSMUA_Achr11G25690_001,GSMUA_Achr11G14540_001,GSMUA_Achr11G14550_001,GSMUA_Achr11G25490_001,GSMUA_Achr4G10730_001,GSMUA_Achr4G02360_001,GSMUA_AchrUn_randomG04500_001,GSMUA_Achr1G21820_001,GSMUA_Achr11G14510_001,GSMUA_Ach…	-|-|-|-|-|-|-|-|-|-|-|-|-|-|-|-|-|-|-|-|-|-|-|-|-|-|-|-|-|-|-|-|-|-|-|-|-|-|-|-|-|-|-|-|		GO:0006562	proline catabolic process
GO:0016421	CoA carboxylase activity	molecular_function	0.019528	1	4	3436	8	23640	GSMUA_Achr6G10490_001,GSMUA_Achr10G31500_001,GSMUA_Achr10G19000_001,GSMUA_Achr8G01050_001	-|-|-|-|		GO:0016709	oxidoreductase activity, acting on paired donors, with incorporation or reduction of molecular oxygen, NAD(P)H as one donor, and incorporation of one atom of oxygen	molecular_function	0.018668	1	14	4190	45	23640	GSMUA_Achr4G14860_001,GSMUA_Achr8G05080_001,GSMUA_Achr8G00130_001,GSMUA_Achr3G25050_001,GSMUA_Achr8G05020_001,GSMUA_Achr2G21810_001,GSMUA_Achr8G33230_001,GSMUA_Achr3G14750_001,GSMUA_Achr8G05770_001,GSMUA_Achr2G04250_001,GSMUA_Achr2G18520_001,GSMUA_Achr8G05070_001,GSMUA_Achr6G11710_001,GSMUA_Achr8G05050_001	-|-|-|-|-|-|-|-|-|-|-|-|-|-|		GO:0010467	gene expression	biological_process	0.0084699	1	735	4626	3516	23640	GSMUA_Achr7G20800_001,GSMUA_Achr10G11910_001,GSMUA_Achr10G28190_001,GSMUA_Achr4G23060_001,GSMUA_Achr10G19090_001,GSMUA_Achr7G12740_001,GSMUA_Achr6G32780_001,GSMUA_Achr2G07560_001,GSMUA_Achr3G19380_001,GSMUA_Achr2G07520_001,GSMUA_Achr11G25490_001,GSMUA_Achr5G28280_001,GSMUA_Achr6G10720_001,GSMUA_Achr6G01770_001,GSMUA_Achr3G25440_001,GSMUA_Achr7G06140_001,GSMUA_Achr3G04840_001,GSMUA_Achr9G03110_001…	-|-|-|-|-|-|-|-|-|-|-|-|-|-|-|-|-|-|-|-|-|-|-|-|-|-|-|-|-|-|-|-|-|-|-|-|-|-|-|-|-|-|-|-|-|-|-|-|-|-|-|-|-|-|-|-|-|-|-|-|-|-|-|-|-|-|-|-|-|-|-|-|-|-|-|-|-|-|-|-|-|-|-|-|-|-|-|-|-|-|-|-|-|-|-|-|-|-|-|-|-|-|-|-|-|-|-|-|-|-|-|-|-|-|-|-|-|-|-|-|-|-|-|-|-|-|-|-		GO:0030258	lipid modification	biological_process	0.012832	1	12	1095	121	23640	GSMUA_Achr11G25660_001,GSMUA_Achr8G21130_001,GSMUA_Achr11G15050_001,GSMUA_Achr8G26780_001,GSMUA_Achr10G17810_001,GSMUA_Achr5G04510_001,GSMUA_Achr6G28450_001,GSMUA_Achr4G12800_001,GSMUA_Achr7G07740_001,GSMUA_Achr2G06320_001,GSMUA_Achr10G19590_001,GSMUA_Achr8G07320_001	-|-|-|-|-|-|-|-|-|-|-|-|		GO:0009073	aromatic amino acid family biosynthetic process
GO:0016885	ligase activity, forming carbon-carbon bonds	molecular_function	0.019528	1	4	3436	8	23640	GSMUA_Achr8G01050_001,GSMUA_Achr10G19000_001,GSMUA_Achr6G10490_001,GSMUA_Achr10G31500_001	-|-|-|-|		GO:0009566	fertilization	biological_process	0.018776	1	3	4190	4	23640	GSMUA_Achr1G04600_001,GSMUA_Achr8G26690_001,GSMUA_Achr9G06220_001	-|-|-|		GO:0031326	regulation of cellular biosynthetic process	biological_process	0.0084867	1	461	4626	2172	23640	GSMUA_Achr8G29390_001,GSMUA_Achr8G07310_001,GSMUA_Achr2G08260_001,GSMUA_Achr8G07230_001,GSMUA_Achr3G24300_001,GSMUA_Achr8G15000_001,GSMUA_Achr7G27470_001,GSMUA_Achr9G19050_001,GSMUA_Achr4G26080_001,GSMUA_Achr6G10440_001,GSMUA_Achr4G23430_001,GSMUA_Achr10G22350_001,GSMUA_Achr10G18940_001,GSMUA_Achr7G22230_001,GSMUA_Achr1G19110_001,GSMUA_Achr6G18700_001,GSMUA_Achr4G04060_001,GSMUA_Achr9G06290_001,G…	-|-|-|-|-|-|-|-|-|-|-|-|-|-|-|-|-|-|-|-|-|-|-|-|-|-|-|-|-|-|-|-|-|-|-|-|-|-|-|-|-|-|-|-|-|-|-|-|-|-|-|-|-|-|-|-|-|-|-|-|-|-|-|-|-|-|-|-|-|-|-|-|-|-|-|-|-|-|-|-|-|-|-|-|-|-|-|-|-|-|-|-|-|-|-|-|-|-|-|-|-|-|-|-|-|-|-|-|-|-|-|-|-|-|-|-|-|-|-|-|-|-|-|-|-|-|-|-		GO:0007568	aging	biological_process	0.012983	1	3	1095	11	23640	GSMUA_Achr2G06280_001,GSMUA_Achr6G09140_001,GSMUA_Achr3G26260_001	-|-|-|		GO:0070567	cytidylyltransferase activity
GO:0048767	root hair elongation	biological_process	0.019933	1	6	3436	16	23640	GSMUA_Achr3G16610_001,GSMUA_Achr8G07870_001,GSMUA_Achr2G22160_001,GSMUA_Achr6G15820_001,GSMUA_Achr9G05690_001,GSMUA_Achr8G01050_001	-|-|-|-|-|-|		GO:0009567	double fertilization forming a zygote and endosperm	biological_process	0.018776	1	3	4190	4	23640	GSMUA_Achr9G06220_001,GSMUA_Achr1G04600_001,GSMUA_Achr8G26690_001	-|-|-|		GO:0070925	organelle assembly	biological_process	0.00856	1	11	4626	26	23640	GSMUA_Achr8G30490_001,GSMUA_Achr9G07700_001,GSMUA_Achr6G34500_001,GSMUA_Achr8G30740_001,GSMUA_Achr11G03730_001,GSMUA_Achr4G19780_001,GSMUA_Achr1G21820_001,GSMUA_Achr4G01130_001,GSMUA_Achr2G07010_001,GSMUA_Achr10G18260_001,GSMUA_Achr7G27470_001	-|-|-|-|-|-|-|-|-|-|-|		GO:0016651	oxidoreductase activity, acting on NAD(P)H	molecular_function	0.013246	1	8	1095	68	23640	GSMUA_Achr8G07250_001,GSMUA_Achr10G12340_001,GSMUA_Achr2G13270_001,GSMUA_Achr3G16510_001,GSMUA_AchrUn_randomG04600_001,GSMUA_Achr2G13190_001,GSMUA_Achr6G26560_001,GSMUA_Achr8G11670_001	-|-|-|-|-|-|-|-|		GO:0048519	negative regulation of biological process
GO:0044769	ATPase activity, coupled to transmembrane movement of ions, rotational mechanism	molecular_function	0.020786	1	11	3436	39	23640	GSMUA_Achr9G19600_001,GSMUA_Achr2G02960_001,GSMUA_Achr1G15900_001,GSMUA_Achr5G12640_001,GSMUA_Achr11G08060_001,GSMUA_Achr9G21710_001,GSMUA_AchrUn_randomG26360_001,GSMUA_Achr2G07890_001,GSMUA_Achr2G07900_001,GSMUA_Achr4G00970_001,GSMUA_Achr9G07120_001	-|-|-|-|-|-|-|-|-|-|-|		GO:0012507	ER to Golgi transport vesicle membrane	cellular_component	0.018866	1	8	4190	20	23640	GSMUA_Achr11G16230_001,GSMUA_Achr8G07760_001,GSMUA_Achr1G10740_001,GSMUA_Achr8G33210_001,GSMUA_Achr6G13200_001,GSMUA_Achr11G17980_001,GSMUA_Achr4G11140_001,GSMUA_Achr4G11150_001	-|-|-|-|-|-|-|-|		GO:0009889	regulation of biosynthetic process	biological_process	0.0087733	1	462	4626	2178	23640	GSMUA_Achr5G23120_001,GSMUA_Achr10G08120_001,GSMUA_Achr4G23030_001,GSMUA_Achr1G20650_001,GSMUA_Achr1G20690_001,GSMUA_Achr11G25820_001,GSMUA_Achr4G21900_001,GSMUA_Achr2G04350_001,GSMUA_Achr1G20680_001,GSMUA_Achr10G18250_001,GSMUA_Achr7G14140_001,GSMUA_AchrUn_randomG08810_001,GSMUA_Achr4G07170_001,GSMUA_Achr8G30520_001,GSMUA_Achr7G14200_001,GSMUA_Achr8G13430_001,GSMUA_Achr3G26090_001,GSMUA_Achr4G07…	-|-|-|-|-|-|-|-|-|-|-|-|-|-|-|-|-|-|-|-|-|-|-|-|-|-|-|-|-|-|-|-|-|-|-|-|-|-|-|-|-|-|-|-|-|-|-|-|-|-|-|-|-|-|-|-|-|-|-|-|-|-|-|-|-|-|-|-|-|-|-|-|-|-|-|-|-|-|-|-|-|-|-|-|-|-|-|-|-|-|-|-|-|-|-|-|-|-|-|-|-|-|-|-|-|-|-|-|-|-|-|-|-|-|-|-|-|-|-|-|-|-|-|-|-|-|-|-		GO:0042026	protein refolding	biological_process	0.013423	1	3	1095	11	23640	GSMUA_Achr7G24090_001,GSMUA_Achr9G23240_001,GSMUA_Achr10G08040_001	-|-|-|		GO:0016651	oxidoreductase activity, acting on NAD(P)H
GO:0051050	positive regulation of transport	biological_process	0.020801	1	2	3436	2	23640	GSMUA_Achr3G24260_001,GSMUA_Achr8G02570_001	-|-|		GO:0030127	COPII vesicle coat	cellular_component	0.018866	1	8	4190	20	23640	GSMUA_Achr4G11150_001,GSMUA_Achr11G17980_001,GSMUA_Achr4G11140_001,GSMUA_Achr6G13200_001,GSMUA_Achr8G33210_001,GSMUA_Achr1G10740_001,GSMUA_Achr11G16230_001,GSMUA_Achr8G07760_001	-|-|-|-|-|-|-|-|		GO:0010556	regulation of macromolecule biosynthetic process	biological_process	0.0095342	1	459	4626	2166	23640	GSMUA_Achr4G19780_001,GSMUA_Achr1G19020_001,GSMUA_Achr5G01010_001,GSMUA_Achr6G15730_001,GSMUA_Achr9G06220_001,GSMUA_Achr9G26450_001,GSMUA_Achr6G01740_001,GSMUA_Achr2G09970_001,GSMUA_Achr11G24820_001,GSMUA_Achr9G17080_001,GSMUA_AchrUn_randomG16100_001,GSMUA_Achr2G06770_001,GSMUA_Achr3G24170_001,GSMUA_Achr11G05710_001,GSMUA_Achr5G07660_001,GSMUA_Achr3G24960_001,GSMUA_Achr2G06760_001,GSMUA_Achr6G362…	-|-|-|-|-|-|-|-|-|-|-|-|-|-|-|-|-|-|-|-|-|-|-|-|-|-|-|-|-|-|-|-|-|-|-|-|-|-|-|-|-|-|-|-|-|-|-|-|-|-|-|-|-|-|-|-|-|-|-|-|-|-|-|-|-|-|-|-|-|-|-|-|-|-|-|-|-|-|-|-|-|-|-|-|-|-|-|-|-|-|-|-|-|-|-|-|-|-|-|-|-|-|-|-|-|-|-|-|-|-|-|-|-|-|-|-|-|-|-|-|-|-|-|-|-|-|-|-		GO:0005575	cellular_component	cellular_component	0.013948	1	466	1095	9269	23640	GSMUA_Achr4G10770_001,GSMUA_Achr8G07360_001,GSMUA_AchrUn_randomG04590_001,GSMUA_Achr5G05190_001,GSMUA_Achr6G26730_001,GSMUA_Achr3G16530_001,GSMUA_Achr4G20820_001,GSMUA_Achr6G09000_001,GSMUA_Achr8G07320_001,GSMUA_Achr1G22980_001,GSMUA_Achr3G04310_001,GSMUA_Achr3G16100_001,GSMUA_Achr10G17760_001,GSMUA_Achr3G24260_001,GSMUA_Achr4G10510_001,GSMUA_Achr10G19100_001,GSMUA_Achr3G26080_001,GSMUA_Achr9G117…	-|-|-|-|-|-|-|-|-|-|-|-|-|-|-|-|-|-|-|-|-|-|-|-|-|-|-|-|-|-|-|-|-|-|-|-|-|-|-|-|-|-|-|-|-|-|-|-|-|-|-|-|-|-|-|-|-|-|-|-|-|-|-|-|-|-|-|-|-|-|-|-|-|-|-|-|-|-|-|-|-|-|-|-|-|-|-|-|-|-|-|-|-|-|-|-|-|-|-|-|-|-|-|-|-|-|-|-|-|-|-|-|-|-|-|-|-|-|-|-|-|-|-|-|-|-|-|-		GO:0010099	regulation of photomorphogenesis
GO:0030120	vesicle coat	cellular_component	0.021208	1	14	3436	53	23640	GSMUA_Achr4G26100_001,GSMUA_Achr11G17980_001,GSMUA_Achr8G33210_001,GSMUA_Achr4G04300_001,GSMUA_Achr6G13200_001,GSMUA_Achr2G18530_001,GSMUA_Achr1G10740_001,GSMUA_Achr3G26080_001,GSMUA_Achr8G07760_001,GSMUA_Achr1G17650_001,GSMUA_AchrUn_randomG01490_001,GSMUA_Achr11G04170_001,GSMUA_Achr9G07200_001,GSMUA_AchrUn_randomG01480_001	-|-|-|-|-|-|-|-|-|-|-|-|-|-|		GO:0030134	ER to Golgi transport vesicle	cellular_component	0.018866	1	8	4190	20	23640	GSMUA_Achr1G10740_001,GSMUA_Achr8G33210_001,GSMUA_Achr11G16230_001,GSMUA_Achr8G07760_001,GSMUA_Achr6G13200_001,GSMUA_Achr11G17980_001,GSMUA_Achr4G11140_001,GSMUA_Achr4G11150_001	-|-|-|-|-|-|-|-|		GO:2000112	regulation of cellular macromolecule biosynthetic process	biological_process	0.0095342	1	459	4626	2166	23640	GSMUA_Achr9G15370_001,GSMUA_Achr3G25280_001,GSMUA_Achr6G36450_001,GSMUA_Achr9G26560_001,GSMUA_AchrUn_randomG28740_001,GSMUA_Achr5G23000_001,GSMUA_Achr4G00950_001,GSMUA_Achr6G27250_001,GSMUA_Achr7G12440_001,GSMUA_Achr6G29390_001,GSMUA_Achr4G06840_001,GSMUA_Achr10G22520_001,GSMUA_Achr8G30700_001,GSMUA_Achr8G33150_001,GSMUA_Achr10G11750_001,GSMUA_Achr7G12340_001,GSMUA_Achr4G30470_001,GSMUA_Achr8G332…	-|-|-|-|-|-|-|-|-|-|-|-|-|-|-|-|-|-|-|-|-|-|-|-|-|-|-|-|-|-|-|-|-|-|-|-|-|-|-|-|-|-|-|-|-|-|-|-|-|-|-|-|-|-|-|-|-|-|-|-|-|-|-|-|-|-|-|-|-|-|-|-|-|-|-|-|-|-|-|-|-|-|-|-|-|-|-|-|-|-|-|-|-|-|-|-|-|-|-|-|-|-|-|-|-|-|-|-|-|-|-|-|-|-|-|-|-|-|-|-|-|-|-|-|-|-|-|-		GO:0006886	intracellular protein transport	biological_process	0.014578	1	38	1095	555	23640	GSMUA_Achr10G28240_001,GSMUA_Achr9G14860_001,GSMUA_Achr3G16090_001,GSMUA_Achr11G15230_001,GSMUA_Achr8G33090_001,GSMUA_Achr10G09550_001,GSMUA_Achr6G26750_001,GSMUA_Achr2G02930_001,GSMUA_Achr10G23400_001,GSMUA_AchrUn_randomG04450_001,GSMUA_Achr8G33200_001,GSMUA_Achr1G24200_001,GSMUA_Achr3G16080_001,GSMUA_Achr8G05240_001,GSMUA_Achr8G33150_001,GSMUA_Achr7G23940_001,GSMUA_Achr2G17410_001,GSMUA_Achr8G3…	-|-|-|-|-|-|-|-|-|-|-|-|-|-|-|-|-|-|-|-|-|-|-|-|-|-|-|-|-|-|-|-|-|-|-|-|-|-|		GO:2000030	regulation of response to red or far red light
GO:0052541	plant-type cell wall cellulose metabolic process	biological_process	0.021459	1	2	3436	2	23640	GSMUA_Achr9G30580_001,GSMUA_Achr4G33550_001	-|-|		GO:0046943	carboxylic acid transmembrane transporter activity	molecular_function	0.018889	1	13	4190	40	23640	GSMUA_Achr3G26340_001,GSMUA_Achr1G02050_001,GSMUA_Achr6G01650_001,GSMUA_AchrUn_randomG21370_001,GSMUA_Achr7G07960_001,GSMUA_Achr10G22700_001,GSMUA_AchrUn_randomG21350_001,GSMUA_Achr8G31410_001,GSMUA_Achr2G08070_001,GSMUA_Achr2G13450_001,GSMUA_Achr2G12780_001,GSMUA_Achr7G13940_001,GSMUA_Achr7G03400_001	-|-|-|-|-|-|-|-|-|-|-|-|-|		GO:0008104	protein localization	biological_process	0.010375	1	171	4626	729	23640	GSMUA_Achr6G32620_001,GSMUA_Achr10G22660_001,GSMUA_Achr9G03150_001,GSMUA_Achr10G22700_001,GSMUA_Achr11G07070_001,GSMUA_Achr5G25520_001,GSMUA_Achr8G31960_001,GSMUA_Achr7G00970_001,GSMUA_Achr8G07760_001,GSMUA_Achr9G23960_001,GSMUA_Achr2G18530_001,GSMUA_Achr11G07140_001,GSMUA_Achr10G28240_001,GSMUA_Achr11G23980_001,GSMUA_Achr6G18430_001,GSMUA_Achr1G15950_001,GSMUA_Achr4G27660_001,GSMUA_Achr2G06040_0…	-|-|-|-|-|-|-|-|-|-|-|-|-|-|-|-|-|-|-|-|-|-|-|-|-|-|-|-|-|-|-|-|-|-|-|-|-|-|-|-|-|-|-|-|-|-|-|-|-|-|-|-|-|-|-|-|-|-|-|-|-|-|-|-|-|-|-|-|-|-|-|-|-|-|-|-|-|-|-|-|-|-|-|-|-|-|-|-|-|-|-|-|-|-|-|-|-|-|-|-|-|-|-|-|-|-|-|-|-|-|-|-|-|-|-|-|-|-|-|-|-|-|-|-|-|-|-|-		GO:0051049	regulation of transport	biological_process	0.014826	1	6	1095	43	23640	GSMUA_Achr3G24260_001,GSMUA_Achr8G05290_001,GSMUA_Achr3G16510_001,GSMUA_Achr9G14860_001,GSMUA_Achr7G23900_001,GSMUA_Achr8G25430_001	-|-|-|-|-|-|		GO:0030785	[ribulose-bisphosphate carboxylase]-lysine N-methyltransferase activity
GO:0004177	aminopeptidase activity	molecular_function	0.022053	1	7	3436	20	23640	GSMUA_Achr7G25160_001,GSMUA_Achr3G24400_001,GSMUA_Achr11G23820_001,GSMUA_Achr11G03740_001,GSMUA_Achr10G25110_001,GSMUA_Achr3G24410_001,GSMUA_Achr2G03060_001	-|-|-|-|-|-|-|		GO:0030145	manganese ion binding	molecular_function	0.020226	1	13	4190	42	23640	GSMUA_Achr1G21920_001,GSMUA_AchrUn_randomG28090_001,GSMUA_Achr5G26730_001,GSMUA_Achr4G01070_001,GSMUA_Achr5G26750_001,GSMUA_Achr5G26700_001,GSMUA_Achr9G16110_001,GSMUA_Achr6G28280_001,GSMUA_AchrUn_randomG27800_001,GSMUA_Achr5G26710_001,GSMUA_Achr5G26760_001,GSMUA_Achr5G26690_001,GSMUA_Achr9G30640_001	-|-|-|-|-|-|-|-|-|-|-|-|-|		GO:0071702	organic substance transport	biological_process	0.010435	1	217	4626	948	23640	GSMUA_Achr11G25360_001,GSMUA_Achr4G02310_001,GSMUA_Achr1G10590_001,GSMUA_Achr6G34270_001,GSMUA_Achr8G05180_001,GSMUA_Achr5G12950_001,GSMUA_Achr9G26640_001,GSMUA_Achr4G03640_001,GSMUA_Achr10G08200_001,GSMUA_Achr7G20310_001,GSMUA_Achr10G14870_001,GSMUA_Achr9G11700_001,GSMUA_Achr9G17200_001,GSMUA_Achr7G26730_001,GSMUA_Achr7G26800_001,GSMUA_Achr10G20300_001,GSMUA_Achr8G05240_001,GSMUA_Achr4G02540_001…	-|-|-|-|-|-|-|-|-|-|-|-|-|-|-|-|-|-|-|-|-|-|-|-|-|-|-|-|-|-|-|-|-|-|-|-|-|-|-|-|-|-|-|-|-|-|-|-|-|-|-|-|-|-|-|-|-|-|-|-|-|-|-|-|-|-|-|-|-|-|-|-|-|-|-|-|-|-|-|-|-|-|-|-|-|-|-|-|-|-|-|-|-|-|-|-|-|-|-|-|-|-|-|-|-|-|-|-|-|-|-|-|-|-|-|-|-|-|-|-|-|-|-|-|-|-|-|-		GO:0044282	small molecule catabolic process	biological_process	0.015227	1	13	1095	140	23640	GSMUA_Achr5G04510_001,GSMUA_Achr8G21130_001,GSMUA_Achr1G04110_001,GSMUA_Achr11G15050_001,GSMUA_Achr10G00150_001,GSMUA_Achr10G18980_001,GSMUA_Achr8G07320_001,GSMUA_Achr2G06320_001,GSMUA_Achr3G26310_001,GSMUA_Achr10G00120_001,GSMUA_Achr10G00140_001,GSMUA_Achr8G11790_001,GSMUA_Achr9G15990_001	-|-|-|-|-|-|-|-|-|-|-|-|-|		GO:0010586	miRNA metabolic process
GO:0009496	plastoquinol--plastocyanin reductase activity	molecular_function	0.022115	1	2	3436	2	23640	GSMUA_Achr10G08490_001,GSMUA_Achr9G24590_001	-|-|		GO:0016746	transferase activity, transferring acyl groups	molecular_function	0.020605	1	79	4190	360	23640	GSMUA_Achr7G03630_001,GSMUA_Achr6G01700_001,GSMUA_Achr10G20600_001,GSMUA_Achr10G20700_001,GSMUA_Achr10G08050_001,GSMUA_Achr3G08480_001,GSMUA_Achr6G01720_001,GSMUA_Achr5G05080_001,GSMUA_Achr7G03550_001,GSMUA_Achr6G08170_001,GSMUA_Achr8G15320_001,GSMUA_Achr10G18940_001,GSMUA_Achr4G07410_001,GSMUA_Achr6G11550_001,GSMUA_Achr3G14680_001,GSMUA_Achr11G05550_001,GSMUA_Achr6G29880_001,GSMUA_Achr11G05030_0…	-|-|-|-|-|-|-|-|-|-|-|-|-|-|-|-|-|-|-|-|-|-|-|-|-|-|-|-|-|-|-|-|-|-|-|-|-|-|-|-|-|-|-|-|-|-|-|-|-|-|-|-|-|-|-|-|-|-|-|-|-|-|-|-|-|-|-|-|-|-|-|-|-|-|-|-|-|-|-|		GO:0006865	amino acid transport	biological_process	0.010543	1	17	4626	49	23640	GSMUA_Achr8G22010_001,GSMUA_Achr8G22030_001,GSMUA_Achr1G10590_001,GSMUA_Achr2G13450_001,GSMUA_Achr7G07380_001,GSMUA_Achr10G22700_001,GSMUA_Achr7G13940_001,GSMUA_Achr11G03310_001,GSMUA_Achr3G19850_001,GSMUA_Achr2G12780_001,GSMUA_Achr4G21440_001,GSMUA_AchrUn_randomG21370_001,GSMUA_Achr2G08070_001,GSMUA_Achr3G26340_001,GSMUA_Achr9G14860_001,GSMUA_Achr7G07960_001,GSMUA_AchrUn_randomG21350_001	-|-|-|-|-|-|-|-|-|-|-|-|-|-|-|-|-|		GO:0044712	single-organism catabolic process	biological_process	0.015227	1	13	1095	140	23640	GSMUA_Achr10G00140_001,GSMUA_Achr10G00120_001,GSMUA_Achr8G11790_001,GSMUA_Achr9G15990_001,GSMUA_Achr8G07320_001,GSMUA_Achr10G18980_001,GSMUA_Achr2G06320_001,GSMUA_Achr3G26310_001,GSMUA_Achr11G15050_001,GSMUA_Achr8G21130_001,GSMUA_Achr1G04110_001,GSMUA_Achr10G00150_001,GSMUA_Achr5G04510_001	-|-|-|-|-|-|-|-|-|-|-|-|-|		GO:0010587	miRNA catabolic process
GO:0052880	oxidoreductase activity, acting on diphenols and related substances as donors, with copper protein as acceptor	molecular_function	0.022115	1	2	3436	2	23640	GSMUA_Achr9G24590_001,GSMUA_Achr10G08490_001	-|-|		GO:0016747	transferase activity, transferring acyl groups other than amino-acyl groups	molecular_function	0.020827	1	67	4190	300	23640	GSMUA_Achr10G17590_001,GSMUA_Achr6G27270_001,GSMUA_Achr10G14750_001,GSMUA_Achr5G22530_001,GSMUA_Achr3G25420_001,GSMUA_AchrUn_randomG09990_001,GSMUA_Achr10G20630_001,GSMUA_Achr11G22330_001,GSMUA_Achr9G03000_001,GSMUA_Achr1G04730_001,GSMUA_Achr4G20330_001,GSMUA_Achr10G20620_001,GSMUA_Achr6G01730_001,GSMUA_Achr5G22030_001,GSMUA_Achr4G27390_001,GSMUA_AchrUn_randomG20170_001,GSMUA_Achr9G01190_001,GSMU…	-|-|-|-|-|-|-|-|-|-|-|-|-|-|-|-|-|-|-|-|-|-|-|-|-|-|-|-|-|-|-|-|-|-|-|-|-|-|-|-|-|-|-|-|-|-|-|-|-|-|-|-|-|-|-|-|-|-|-|-|-|-|-|-|-|-|-|		GO:0015031	protein transport	biological_process	0.010948	1	165	4626	702	23640	GSMUA_Achr10G19260_001,GSMUA_Achr3G07960_001,GSMUA_Achr10G22380_001,GSMUA_Achr4G26100_001,GSMUA_Achr5G24620_001,GSMUA_Achr1G20670_001,GSMUA_Achr3G25630_001,GSMUA_Achr3G09300_001,GSMUA_Achr7G27520_001,GSMUA_Achr8G15030_001,GSMUA_Achr10G22790_001,GSMUA_Achr1G11400_001,GSMUA_Achr7G22510_001,GSMUA_Achr11G04060_001,GSMUA_Achr2G18340_001,GSMUA_Achr8G33090_001,GSMUA_Achr11G04170_001,GSMUA_Achr9G01170_00…	-|-|-|-|-|-|-|-|-|-|-|-|-|-|-|-|-|-|-|-|-|-|-|-|-|-|-|-|-|-|-|-|-|-|-|-|-|-|-|-|-|-|-|-|-|-|-|-|-|-|-|-|-|-|-|-|-|-|-|-|-|-|-|-|-|-|-|-|-|-|-|-|-|-|-|-|-|-|-|-|-|-|-|-|-|-|-|-|-|-|-|-|-|-|-|-|-|-|-|-|-|-|-|-|-|-|-|-|-|-|-|-|-|-|-|-|-|-|-|-|-|-|-|-|-|-|-|-		GO:0015031	protein transport	biological_process	0.015774	1	46	1095	702	23640	GSMUA_Achr9G14860_001,GSMUA_Achr10G28240_001,GSMUA_Achr11G15230_001,GSMUA_Achr10G00100_001,GSMUA_Achr3G16090_001,GSMUA_Achr6G26750_001,GSMUA_Achr2G02930_001,GSMUA_Achr10G09550_001,GSMUA_Achr8G33090_001,GSMUA_AchrUn_randomG04450_001,GSMUA_Achr2G02880_001,GSMUA_Achr10G23400_001,GSMUA_Achr3G16080_001,GSMUA_Achr1G24200_001,GSMUA_Achr8G33200_001,GSMUA_Achr7G23940_001,GSMUA_Achr8G33150_001,GSMUA_Achr8G…	-|-|-|-|-|-|-|-|-|-|-|-|-|-|-|-|-|-|-|-|-|-|-|-|-|-|-|-|-|-|-|-|-|-|-|-|-|-|-|-|-|-|-|-|-|-|		GO:0004830	tryptophan-tRNA ligase activity
GO:0004864	protein phosphatase inhibitor activity	molecular_function	0.022489	1	2	3436	2	23640	GSMUA_Achr6G26070_001,GSMUA_Achr9G05730_001	-|-|		GO:0006865	amino acid transport	biological_process	0.020942	1	15	4190	49	23640	GSMUA_Achr10G22700_001,GSMUA_AchrUn_randomG21350_001,GSMUA_Achr10G20680_001,GSMUA_Achr3G26340_001,GSMUA_Achr7G07960_001,GSMUA_AchrUn_randomG21370_001,GSMUA_Achr1G10590_001,GSMUA_Achr7G13940_001,GSMUA_Achr7G03400_001,GSMUA_Achr11G03310_001,GSMUA_Achr2G08070_001,GSMUA_Achr9G14860_001,GSMUA_Achr2G12780_001,GSMUA_Achr2G13450_001,GSMUA_Achr3G19850_001	-|-|-|-|-|-|-|-|-|-|-|-|-|-|-|		GO:0045184	establishment of protein localization	biological_process	0.010948	1	165	4626	702	23640	GSMUA_Achr11G18140_001,GSMUA_Achr9G14860_001,GSMUA_Achr11G08190_001,GSMUA_Achr5G28110_001,GSMUA_Achr4G28880_001,GSMUA_Achr7G03650_001,GSMUA_Achr3G24260_001,GSMUA_Achr8G33150_001,GSMUA_Achr2G15860_001,GSMUA_Achr6G04330_001,GSMUA_Achr4G12710_001,GSMUA_Achr8G33210_001,GSMUA_Achr10G22450_001,GSMUA_Achr8G05680_001,GSMUA_Achr3G19450_001,GSMUA_Achr10G15830_001,GSMUA_Achr10G12110_001,GSMUA_Achr10G09550_0…	-|-|-|-|-|-|-|-|-|-|-|-|-|-|-|-|-|-|-|-|-|-|-|-|-|-|-|-|-|-|-|-|-|-|-|-|-|-|-|-|-|-|-|-|-|-|-|-|-|-|-|-|-|-|-|-|-|-|-|-|-|-|-|-|-|-|-|-|-|-|-|-|-|-|-|-|-|-|-|-|-|-|-|-|-|-|-|-|-|-|-|-|-|-|-|-|-|-|-|-|-|-|-|-|-|-|-|-|-|-|-|-|-|-|-|-|-|-|-|-|-|-|-|-|-|-|-|-		GO:0045184	establishment of protein localization	biological_process	0.015774	1	46	1095	702	23640	GSMUA_Achr4G02310_001,GSMUA_Achr10G20380_001,GSMUA_Achr10G17560_001,GSMUA_Achr8G33210_001,GSMUA_Achr10G07900_001,GSMUA_Achr10G28230_001,GSMUA_Achr2G17410_001,GSMUA_Achr7G23940_001,GSMUA_Achr8G05240_001,GSMUA_Achr8G33150_001,GSMUA_Achr3G16080_001,GSMUA_Achr1G24200_001,GSMUA_Achr8G33200_001,GSMUA_Achr2G02880_001,GSMUA_AchrUn_randomG04450_001,GSMUA_Achr10G23400_001,GSMUA_Achr6G26750_001,GSMUA_Achr2G…	-|-|-|-|-|-|-|-|-|-|-|-|-|-|-|-|-|-|-|-|-|-|-|-|-|-|-|-|-|-|-|-|-|-|-|-|-|-|-|-|-|-|-|-|-|-|		GO:0006436	tryptophanyl-tRNA aminoacylation
GO:0019212	phosphatase inhibitor activity	molecular_function	0.022489	1	2	3436	2	23640	GSMUA_Achr9G05730_001,GSMUA_Achr6G26070_001	-|-|		GO:0005506	iron ion binding	molecular_function	0.020979	1	91	4190	424	23640	GSMUA_Achr8G05930_001,GSMUA_Achr11G10730_001,GSMUA_Achr3G08510_001,GSMUA_Achr4G26090_001,GSMUA_AchrUn_randomG23260_001,GSMUA_Achr3G31250_001,GSMUA_Achr5G02060_001,GSMUA_Achr3G24950_001,GSMUA_Achr10G06490_001,GSMUA_Achr9G26660_001,GSMUA_Achr1G04750_001,GSMUA_Achr3G08520_001,GSMUA_Achr9G15310_001,GSMUA_AchrUn_randomG25470_001,GSMUA_Achr4G15360_001,GSMUA_Achr3G31220_001,GSMUA_Achr4G15350_001,GSMUA_A…	-|-|-|-|-|-|-|-|-|-|-|-|-|-|-|-|-|-|-|-|-|-|-|-|-|-|-|-|-|-|-|-|-|-|-|-|-|-|-|-|-|-|-|-|-|-|-|-|-|-|-|-|-|-|-|-|-|-|-|-|-|-|-|-|-|-|-|-|-|-|-|-|-|-|-|-|-|-|-|-|-|-|-|-|-|-|-|-|-|-|-|		GO:0016746	transferase activity, transferring acyl groups	molecular_function	0.011224	1	88	4626	360	23640	GSMUA_Achr6G10710_001,GSMUA_Achr3G30600_001,GSMUA_Achr4G08310_001,GSMUA_Achr10G20610_001,GSMUA_Achr6G01700_001,GSMUA_Achr8G06330_001,GSMUA_Achr9G03000_001,GSMUA_Achr3G02010_001,GSMUA_Achr2G02950_001,GSMUA_Achr10G20630_001,GSMUA_Achr6G36040_001,GSMUA_Achr11G05550_001,GSMUA_Achr3G07850_001,GSMUA_Achr6G27270_001,GSMUA_Achr10G10020_001,GSMUA_Achr10G14750_001,GSMUA_AchrUn_randomG20170_001,GSMUA_Achr1G…	-|-|-|-|-|-|-|-|-|-|-|-|-|-|-|-|-|-|-|-|-|-|-|-|-|-|-|-|-|-|-|-|-|-|-|-|-|-|-|-|-|-|-|-|-|-|-|-|-|-|-|-|-|-|-|-|-|-|-|-|-|-|-|-|-|-|-|-|-|-|-|-|-|-|-|-|-|-|-|-|-|-|-|-|-|-|-|-|		GO:0005623	cell	cellular_component	0.016365	1	329	1095	6414	23640	GSMUA_Achr8G20910_001,GSMUA_Achr4G12880_001,GSMUA_Achr3G04340_001,GSMUA_Achr10G09410_001,GSMUA_Achr10G18980_001,GSMUA_Achr9G02450_001,GSMUA_Achr8G06120_001,GSMUA_Achr3G26360_001,GSMUA_Achr10G08050_001,GSMUA_Achr8G27000_001,GSMUA_Achr1G21680_001,GSMUA_Achr8G05300_001,GSMUA_Achr1G24200_001,GSMUA_Achr7G07590_001,GSMUA_Achr8G05140_001,GSMUA_Achr8G33210_001,GSMUA_Achr10G23280_001,GSMUA_Achr3G26170_001…	-|-|-|-|-|-|-|-|-|-|-|-|-|-|-|-|-|-|-|-|-|-|-|-|-|-|-|-|-|-|-|-|-|-|-|-|-|-|-|-|-|-|-|-|-|-|-|-|-|-|-|-|-|-|-|-|-|-|-|-|-|-|-|-|-|-|-|-|-|-|-|-|-|-|-|-|-|-|-|-|-|-|-|-|-|-|-|-|-|-|-|-|-|-|-|-|-|-|-|-|-|-|-|-|-|-|-|-|-|-|-|-|-|-|-|-|-|-|-|-|-|-|-|-|-|-|-|-		GO:0016874	ligase activity
GO:0043666	regulation of phosphoprotein phosphatase activity	biological_process	0.022489	1	2	3436	2	23640	GSMUA_Achr9G05730_001,GSMUA_Achr6G26070_001	-|-|		GO:0006513	protein monoubiquitination	biological_process	0.021271	1	3	4190	4	23640	GSMUA_AchrUn_randomG23750_001,GSMUA_Achr10G14960_001,GSMUA_Achr5G12950_001	-|-|-|		GO:0034440	lipid oxidation	biological_process	0.011256	1	15	4626	41	23640	GSMUA_Achr5G12950_001,GSMUA_Achr2G06320_001,GSMUA_Achr7G07440_001,GSMUA_Achr7G03650_001,GSMUA_Achr6G15820_001,GSMUA_Achr2G22160_001,GSMUA_Achr3G11780_001,GSMUA_AchrUn_randomG23750_001,GSMUA_Achr6G28450_001,GSMUA_Achr11G25870_001,GSMUA_Achr5G04510_001,GSMUA_Achr10G14960_001,GSMUA_Achr8G07320_001,GSMUA_Achr7G20310_001,GSMUA_Achr7G22470_001	-|-|-|-|-|-|-|-|-|-|-|-|-|-|-|		GO:0044464	cell part	cellular_component	0.016365	1	329	1095	6414	23640	GSMUA_Achr10G06630_001,GSMUA_Achr1G23090_001,GSMUA_Achr8G21040_001,GSMUA_Achr10G07830_001,GSMUA_Achr8G11730_001,GSMUA_Achr10G07850_001,GSMUA_Achr3G26330_001,GSMUA_Achr4G02120_001,GSMUA_Achr1G04040_001,GSMUA_Achr10G12370_001,GSMUA_Achr5G04480_001,GSMUA_Achr10G00190_001,GSMUA_Achr7G07780_001,GSMUA_Achr8G11740_001,GSMUA_Achr4G02360_001,GSMUA_Achr8G20900_001,GSMUA_Achr1G23070_001,GSMUA_Achr2G17290_00…	-|-|-|-|-|-|-|-|-|-|-|-|-|-|-|-|-|-|-|-|-|-|-|-|-|-|-|-|-|-|-|-|-|-|-|-|-|-|-|-|-|-|-|-|-|-|-|-|-|-|-|-|-|-|-|-|-|-|-|-|-|-|-|-|-|-|-|-|-|-|-|-|-|-|-|-|-|-|-|-|-|-|-|-|-|-|-|-|-|-|-|-|-|-|-|-|-|-|-|-|-|-|-|-|-|-|-|-|-|-|-|-|-|-|-|-|-|-|-|-|-|-|-|-|-|-|-|-		GO:0016881	acid-amino acid ligase activity
GO:0044030	regulation of DNA methylation	biological_process	0.022716	1	2	3436	2	23640	GSMUA_Achr3G26090_001,GSMUA_Achr10G20860_001	-|-|		GO:0006886	intracellular protein transport	biological_process	0.021883	1	119	4190	555	23640	GSMUA_Achr4G11150_001,GSMUA_Achr8G07320_001,GSMUA_Achr6G14960_001,GSMUA_Achr11G23980_001,GSMUA_Achr10G00070_001,GSMUA_Achr6G01500_001,GSMUA_Achr6G04330_001,GSMUA_Achr4G05500_001,GSMUA_Achr3G05390_001,GSMUA_Achr2G15850_001,GSMUA_Achr10G19270_001,GSMUA_Achr5G04510_001,GSMUA_Achr3G11810_001,GSMUA_Achr11G04060_001,GSMUA_Achr8G21130_001,GSMUA_Achr6G01550_001,GSMUA_Achr7G20310_001,GSMUA_Achr8G05680_001…	-|-|-|-|-|-|-|-|-|-|-|-|-|-|-|-|-|-|-|-|-|-|-|-|-|-|-|-|-|-|-|-|-|-|-|-|-|-|-|-|-|-|-|-|-|-|-|-|-|-|-|-|-|-|-|-|-|-|-|-|-|-|-|-|-|-|-|-|-|-|-|-|-|-|-|-|-|-|-|-|-|-|-|-|-|-|-|-|-|-|-|-|-|-|-|-|-|-|-|-|-|-|-|-|-|-|-|-|-|-|-|-|-|-|-|-|-|-|-|		GO:0006557	S-adenosylmethioninamine biosynthetic process	biological_process	0.012327	1	4	4626	6	23640	GSMUA_Achr3G22890_001,GSMUA_Achr3G04790_001,GSMUA_Achr11G26050_001,GSMUA_Achr9G13400_001	-|-|-|-|		GO:0019374	galactolipid metabolic process	biological_process	0.016645	1	3	1095	12	23640	GSMUA_Achr8G05970_001,GSMUA_Achr2G06280_001,GSMUA_Achr10G09360_001	-|-|-|		GO:0042631	cellular response to water deprivation
GO:0051382	kinetochore assembly	biological_process	0.022787	1	2	3436	2	23640	GSMUA_Achr6G28200_001,GSMUA_Achr6G34500_001	-|-|		GO:0016558	protein import into peroxisome matrix	biological_process	0.021958	1	10	4190	28	23640	GSMUA_Achr6G15820_001,GSMUA_Achr5G04510_001,GSMUA_Achr8G21130_001,GSMUA_Achr5G12950_001,GSMUA_Achr8G07320_001,GSMUA_Achr10G14960_001,GSMUA_Achr10G20380_001,GSMUA_Achr7G03650_001,GSMUA_Achr4G01250_001,GSMUA_AchrUn_randomG23750_001	-|-|-|-|-|-|-|-|-|-|		GO:0046499	S-adenosylmethioninamine metabolic process	biological_process	0.012327	1	4	4626	6	23640	GSMUA_Achr11G26050_001,GSMUA_Achr9G13400_001,GSMUA_Achr3G04790_001,GSMUA_Achr3G22890_001	-|-|-|-|		GO:0019375	galactolipid biosynthetic process	biological_process	0.016645	1	3	1095	12	23640	GSMUA_Achr10G09360_001,GSMUA_Achr2G06280_001,GSMUA_Achr8G05970_001	-|-|-|		GO:0071462	cellular response to water stimulus
GO:0051383	kinetochore organization	biological_process	0.022787	1	2	3436	2	23640	GSMUA_Achr6G34500_001,GSMUA_Achr6G28200_001	-|-|		GO:0004190	aspartic-type endopeptidase activity	molecular_function	0.022214	1	26	4190	100	23640	GSMUA_Achr4G04280_001,GSMUA_Achr8G09510_001,GSMUA_Achr4G04200_001,GSMUA_Achr10G09340_001,GSMUA_Achr6G29770_001,GSMUA_Achr9G06200_001,GSMUA_Achr10G15210_001,GSMUA_Achr6G26700_001,GSMUA_Achr6G30620_001,GSMUA_Achr4G01230_001,GSMUA_Achr10G31470_001,GSMUA_Achr4G27600_001,GSMUA_Achr5G07730_001,GSMUA_Achr4G27610_001,GSMUA_Achr5G02130_001,GSMUA_Achr9G20490_001,GSMUA_Achr3G31140_001,GSMUA_Achr10G30530_001…	-|-|-|-|-|-|-|-|-|-|-|-|-|-|-|-|-|-|-|-|-|-|-|-|-|-|		GO:1901576	organic substance biosynthetic process	biological_process	0.012511	1	980	4626	4739	23640	GSMUA_Achr2G10040_001,GSMUA_Achr2G07840_001,GSMUA_Achr3G24160_001,GSMUA_Achr1G13320_001,GSMUA_Achr1G19210_001,GSMUA_Achr6G10490_001,GSMUA_Achr2G05660_001,GSMUA_Achr8G07320_001,GSMUA_Achr4G21430_001,GSMUA_Achr6G31220_001,GSMUA_Achr11G05640_001,GSMUA_Achr4G16100_001,GSMUA_Achr4G01160_001,GSMUA_Achr4G00840_001,GSMUA_Achr1G11520_001,GSMUA_Achr9G06160_001,GSMUA_Achr6G27190_001,GSMUA_Achr7G06070_001,GS…	-|-|-|-|-|-|-|-|-|-|-|-|-|-|-|-|-|-|-|-|-|-|-|-|-|-|-|-|-|-|-|-|-|-|-|-|-|-|-|-|-|-|-|-|-|-|-|-|-|-|-|-|-|-|-|-|-|-|-|-|-|-|-|-|-|-|-|-|-|-|-|-|-|-|-|-|-|-|-|-|-|-|-|-|-|-|-|-|-|-|-|-|-|-|-|-|-|-|-|-|-|-|-|-|-|-|-|-|-|-|-|-|-|-|-|-|-|-|-|-|-|-|-|-|-|-|-|-		GO:0046907	intracellular transport	biological_process	0.016768	1	46	1095	704	23640	GSMUA_Achr8G05240_001,GSMUA_Achr8G33150_001,GSMUA_Achr7G23940_001,GSMUA_Achr1G24200_001,GSMUA_Achr8G33200_001,GSMUA_Achr3G16080_001,GSMUA_Achr10G20380_001,GSMUA_Achr4G02310_001,GSMUA_Achr10G09350_001,GSMUA_Achr10G17560_001,GSMUA_Achr8G33210_001,GSMUA_Achr10G07900_001,GSMUA_Achr2G17410_001,GSMUA_Achr1G22850_001,GSMUA_Achr4G12790_001,GSMUA_Achr3G16090_001,GSMUA_Achr11G15230_001,GSMUA_Achr10G28240_0…	-|-|-|-|-|-|-|-|-|-|-|-|-|-|-|-|-|-|-|-|-|-|-|-|-|-|-|-|-|-|-|-|-|-|-|-|-|-|-|-|-|-|-|-|-|-|		GO:0005351	sugar:hydrogen symporter activity
GO:0036002	pre-mRNA binding	molecular_function	0.022787	1	2	3436	2	23640	GSMUA_Achr6G10430_001,GSMUA_Achr6G10420_001	-|-|		GO:0070001	aspartic-type peptidase activity	molecular_function	0.022214	1	26	4190	100	23640	GSMUA_Achr4G04200_001,GSMUA_Achr10G09340_001,GSMUA_Achr4G04280_001,GSMUA_Achr8G09510_001,GSMUA_Achr6G26700_001,GSMUA_Achr10G15210_001,GSMUA_Achr6G30620_001,GSMUA_Achr6G29770_001,GSMUA_Achr9G06200_001,GSMUA_Achr10G31470_001,GSMUA_Achr4G01230_001,GSMUA_Achr5G07730_001,GSMUA_Achr4G27610_001,GSMUA_Achr5G02130_001,GSMUA_Achr4G27600_001,GSMUA_Achr9G20490_001,GSMUA_Achr3G31140_001,GSMUA_Achr10G30530_001…	-|-|-|-|-|-|-|-|-|-|-|-|-|-|-|-|-|-|-|-|-|-|-|-|-|-|		GO:0071669	plant-type cell wall organization or biogenesis	biological_process	0.013416	1	28	4626	97	23640	GSMUA_Achr4G21540_001,GSMUA_Achr6G18570_001,GSMUA_Achr7G07430_001,GSMUA_Achr7G12310_001,GSMUA_Achr8G10390_001,GSMUA_Achr8G29450_001,GSMUA_Achr1G10590_001,GSMUA_Achr7G26720_001,GSMUA_Achr7G22100_001,GSMUA_Achr4G27950_001,GSMUA_Achr9G04790_001,GSMUA_Achr6G10110_001,GSMUA_Achr1G21690_001,GSMUA_Achr9G24100_001,GSMUA_Achr2G21970_001,GSMUA_Achr6G10730_001,GSMUA_Achr4G00810_001,GSMUA_Achr11G24700_001,GS…	-|-|-|-|-|-|-|-|-|-|-|-|-|-|-|-|-|-|-|-|-|-|-|-|-|-|-|-|		GO:0005840	ribosome	cellular_component	0.016906	1	38	1095	578	23640	GSMUA_Achr9G02440_001,GSMUA_Achr8G06120_001,GSMUA_Achr11G24810_001,GSMUA_Achr10G23300_001,GSMUA_Achr8G11640_001,GSMUA_Achr5G20390_001,GSMUA_Achr10G12210_001,GSMUA_Achr10G19160_001,GSMUA_Achr9G02470_001,GSMUA_Achr11G15050_001,GSMUA_Achr2G17190_001,GSMUA_Achr11G15170_001,GSMUA_Achr5G20400_001,GSMUA_Achr11G25450_001,GSMUA_Achr1G22950_001,GSMUA_Achr4G10740_001,GSMUA_Achr10G24550_001,GSMUA_Achr8G33170…	-|-|-|-|-|-|-|-|-|-|-|-|-|-|-|-|-|-|-|-|-|-|-|-|-|-|-|-|-|-|-|-|-|-|-|-|-|-|		GO:0005402	cation:sugar symporter activity
GO:0097157	pre-mRNA intronic binding	molecular_function	0.022787	1	2	3436	2	23640	GSMUA_Achr6G10430_001,GSMUA_Achr6G10420_001	-|-|		GO:0005342	organic acid transmembrane transporter activity	molecular_function	0.023046	1	13	4190	41	23640	GSMUA_Achr7G13940_001,GSMUA_Achr7G03400_001,GSMUA_Achr2G08070_001,GSMUA_Achr2G12780_001,GSMUA_Achr2G13450_001,GSMUA_Achr10G22700_001,GSMUA_AchrUn_randomG21350_001,GSMUA_Achr8G31410_001,GSMUA_Achr3G26340_001,GSMUA_Achr1G02050_001,GSMUA_Achr7G07960_001,GSMUA_AchrUn_randomG21370_001,GSMUA_Achr6G01650_001	-|-|-|-|-|-|-|-|-|-|-|-|-|		GO:0043436	oxoacid metabolic process	biological_process	0.013864	1	223	4626	983	23640	GSMUA_Achr1G28030_001,GSMUA_Achr1G15890_001,GSMUA_Achr10G18250_001,GSMUA_Achr3G26040_001,GSMUA_Achr11G03580_001,GSMUA_Achr8G07320_001,GSMUA_Achr6G15820_001,GSMUA_Achr2G06210_001,GSMUA_Achr6G10490_001,GSMUA_Achr9G11850_001,GSMUA_Achr5G26780_001,GSMUA_Achr9G10670_001,GSMUA_Achr8G33170_001,GSMUA_Achr9G15390_001,GSMUA_Achr9G17130_001,GSMUA_Achr8G05390_001,GSMUA_Achr6G11620_001,GSMUA_Achr6G36020_001,G…	-|-|-|-|-|-|-|-|-|-|-|-|-|-|-|-|-|-|-|-|-|-|-|-|-|-|-|-|-|-|-|-|-|-|-|-|-|-|-|-|-|-|-|-|-|-|-|-|-|-|-|-|-|-|-|-|-|-|-|-|-|-|-|-|-|-|-|-|-|-|-|-|-|-|-|-|-|-|-|-|-|-|-|-|-|-|-|-|-|-|-|-|-|-|-|-|-|-|-|-|-|-|-|-|-|-|-|-|-|-|-|-|-|-|-|-|-|-|-|-|-|-|-|-|-|-|-|-		GO:0019752	carboxylic acid metabolic process	biological_process	0.017969	1	60	1095	970	23640	GSMUA_Achr3G04280_001,GSMUA_Achr3G24380_001,GSMUA_Achr10G24720_001,GSMUA_Achr8G33080_001,GSMUA_Achr11G00050_001,GSMUA_Achr1G22970_001,GSMUA_Achr9G16020_001,GSMUA_Achr5G04510_001,GSMUA_Achr4G02120_001,GSMUA_Achr4G10660_001,GSMUA_Achr8G05390_001,GSMUA_AchrUn_randomG04500_001,GSMUA_Achr6G09000_001,GSMUA_Achr8G07320_001,GSMUA_Achr2G06320_001,GSMUA_Achr10G19770_001,GSMUA_Achr8G06200_001,GSMUA_Achr6G28…	-|-|-|-|-|-|-|-|-|-|-|-|-|-|-|-|-|-|-|-|-|-|-|-|-|-|-|-|-|-|-|-|-|-|-|-|-|-|-|-|-|-|-|-|-|-|-|-|-|-|-|-|-|-|-|-|-|-|-|-|		GO:0016796	exonuclease activity, active with either ribo- or deoxyribonucleic acids and producing 5'-phosphomonoesters
GO:0051223	regulation of protein transport	biological_process	0.022787	1	2	3436	2	23640	GSMUA_Achr3G24260_001,GSMUA_Achr5G08220_001	-|-|		GO:0043090	amino acid import	biological_process	0.023349	1	4	4190	7	23640	GSMUA_Achr9G14860_001,GSMUA_Achr3G19850_001,GSMUA_Achr11G03310_001,GSMUA_Achr10G20680_001	-|-|-|-|		GO:0044271	cellular nitrogen compound biosynthetic process	biological_process	0.013873	1	568	4626	2710	23640	GSMUA_Achr11G24820_001,GSMUA_Achr6G11910_001,GSMUA_Achr9G26450_001,GSMUA_Achr6G15730_001,GSMUA_Achr1G19020_001,GSMUA_Achr3G24960_001,GSMUA_Achr7G27500_001,GSMUA_Achr6G13090_001,GSMUA_Achr8G14650_001,GSMUA_Achr4G01930_001,GSMUA_Achr3G16470_001,GSMUA_Achr6G36270_001,GSMUA_Achr7G03640_001,GSMUA_Achr11G17950_001,GSMUA_Achr8G05800_001,GSMUA_Achr3G25630_001,GSMUA_Achr7G27530_001,GSMUA_Achr2G18400_001,G…	-|-|-|-|-|-|-|-|-|-|-|-|-|-|-|-|-|-|-|-|-|-|-|-|-|-|-|-|-|-|-|-|-|-|-|-|-|-|-|-|-|-|-|-|-|-|-|-|-|-|-|-|-|-|-|-|-|-|-|-|-|-|-|-|-|-|-|-|-|-|-|-|-|-|-|-|-|-|-|-|-|-|-|-|-|-|-|-|-|-|-|-|-|-|-|-|-|-|-|-|-|-|-|-|-|-|-|-|-|-|-|-|-|-|-|-|-|-|-|-|-|-|-|-|-|-|-|-		GO:0006979	response to oxidative stress	biological_process	0.018251	1	18	1095	230	23640	GSMUA_Achr9G11940_001,GSMUA_Achr5G04580_001,GSMUA_Achr9G11930_001,GSMUA_Achr2G03020_001,GSMUA_Achr9G11920_001,GSMUA_Achr4G12790_001,GSMUA_Achr3G16520_001,GSMUA_Achr9G11910_001,GSMUA_Achr6G09110_001,GSMUA_Achr8G05970_001,GSMUA_Achr11G25550_001,GSMUA_Achr5G20330_001,GSMUA_Achr1G03980_001,GSMUA_AchrUn_randomG25180_001,GSMUA_Achr2G03030_001,GSMUA_Achr10G07850_001,GSMUA_Achr10G25880_001,GSMUA_Achr5G04…	-|-|-|-|-|-|-|-|-|-|-|-|-|-|-|-|-|-|		GO:0030337	DNA polymerase processivity factor activity
GO:0070201	regulation of establishment of protein localization	biological_process	0.022787	1	2	3436	2	23640	GSMUA_Achr3G24260_001,GSMUA_Achr5G08220_001	-|-|		GO:0006857	oligopeptide transport	biological_process	0.024109	1	10	4190	29	23640	GSMUA_Achr10G22520_001,GSMUA_Achr4G30700_001,GSMUA_Achr9G29100_001,GSMUA_Achr8G11190_001,GSMUA_Achr3G26620_001,GSMUA_AchrUn_randomG24200_001,GSMUA_Achr9G01100_001,GSMUA_Achr8G11180_001,GSMUA_Achr6G15780_001,GSMUA_Achr6G15050_001	-|-|-|-|-|-|-|-|-|-|		GO:0006351	transcription, DNA-dependent	biological_process	0.014066	1	479	4626	2278	23640	GSMUA_AchrUn_randomG10420_001,GSMUA_Achr2G18390_001,GSMUA_Achr6G15970_001,GSMUA_Achr4G03920_001,GSMUA_Achr8G05860_001,GSMUA_Achr4G02390_001,GSMUA_Achr11G22590_001,GSMUA_Achr4G31660_001,GSMUA_Achr3G19420_001,GSMUA_Achr2G12610_001,GSMUA_Achr10G20380_001,GSMUA_Achr2G07010_001,GSMUA_Achr4G10560_001,GSMUA_Achr11G03200_001,GSMUA_Achr1G10860_001,GSMUA_Achr2G16730_001,GSMUA_Achr6G04170_001,GSMUA_Achr10G0…	-|-|-|-|-|-|-|-|-|-|-|-|-|-|-|-|-|-|-|-|-|-|-|-|-|-|-|-|-|-|-|-|-|-|-|-|-|-|-|-|-|-|-|-|-|-|-|-|-|-|-|-|-|-|-|-|-|-|-|-|-|-|-|-|-|-|-|-|-|-|-|-|-|-|-|-|-|-|-|-|-|-|-|-|-|-|-|-|-|-|-|-|-|-|-|-|-|-|-|-|-|-|-|-|-|-|-|-|-|-|-|-|-|-|-|-|-|-|-|-|-|-|-|-|-|-|-|-		GO:1901606	alpha-amino acid catabolic process	biological_process	0.018338	1	8	1095	71	23640	GSMUA_Achr10G00120_001,GSMUA_Achr10G00140_001,GSMUA_Achr8G11790_001,GSMUA_Achr9G15990_001,GSMUA_Achr10G18980_001,GSMUA_Achr3G26310_001,GSMUA_Achr1G04110_001,GSMUA_Achr10G00150_001	-|-|-|-|-|-|-|-|		GO:0016892	endoribonuclease activity, producing 3'-phosphomonoesters
GO:0030870	Mre11 complex	cellular_component	0.022787	1	2	3436	2	23640	GSMUA_Achr9G07290_001,GSMUA_Achr9G07280_001	-|-|		GO:0015833	peptide transport	biological_process	0.024109	1	10	4190	29	23640	GSMUA_AchrUn_randomG24200_001,GSMUA_Achr3G26620_001,GSMUA_Achr8G11190_001,GSMUA_Achr9G29100_001,GSMUA_Achr10G22520_001,GSMUA_Achr4G30700_001,GSMUA_Achr6G15050_001,GSMUA_Achr6G15780_001,GSMUA_Achr9G01100_001,GSMUA_Achr8G11180_001	-|-|-|-|-|-|-|-|-|-|		GO:0051119	sugar transmembrane transporter activity	molecular_function	0.014247	1	9	4626	21	23640	GSMUA_Achr8G05180_001,GSMUA_Achr7G02840_001,GSMUA_Achr9G14770_001,GSMUA_Achr3G26170_001,GSMUA_Achr9G14810_001,GSMUA_Achr7G14170_001,GSMUA_Achr9G14800_001,GSMUA_Achr10G18850_001,GSMUA_Achr6G10670_001	-|-|-|-|-|-|-|-|-|		GO:0004827	proline-tRNA ligase activity	molecular_function	0.019156	1	2	1095	5	23640	GSMUA_Achr7G07790_001,GSMUA_Achr7G07780_001	-|-|		GO:0016894	endonuclease activity, active with either ribo- or deoxyribonucleic acids and producing 3'-phosphomonoesters
GO:0033925	mannosyl-glycoprotein endo-beta-N-acetylglucosaminidase activity	molecular_function	0.022787	1	2	3436	2	23640	GSMUA_Achr6G32820_001,GSMUA_Achr6G32810_001	-|-|		GO:0016417	S-acyltransferase activity	molecular_function	0.025288	1	14	4190	45	23640	GSMUA_Achr10G08050_001,GSMUA_Achr9G17430_001,GSMUA_Achr6G07830_001,GSMUA_Achr9G01190_001,GSMUA_Achr6G11740_001,GSMUA_Achr3G14680_001,GSMUA_Achr11G22330_001,GSMUA_Achr3G09200_001,GSMUA_Achr4G20330_001,GSMUA_Achr11G18130_001,GSMUA_Achr3G30600_001,GSMUA_Achr7G03550_001,GSMUA_Achr8G08010_001,GSMUA_Achr2G04180_001	-|-|-|-|-|-|-|-|-|-|-|-|-|-|		GO:0018130	heterocycle biosynthetic process	biological_process	0.014406	1	568	4626	2712	23640	GSMUA_Achr7G12440_001,GSMUA_Achr4G06840_001,GSMUA_Achr3G09260_001,GSMUA_Achr6G27250_001,GSMUA_Achr9G26560_001,GSMUA_Achr4G00950_001,GSMUA_Achr10G19100_001,GSMUA_Achr3G25280_001,GSMUA_Achr9G15370_001,GSMUA_Achr3G24620_001,GSMUA_Achr10G11750_001,GSMUA_Achr8G33150_001,GSMUA_Achr8G30700_001,GSMUA_Achr10G22520_001,GSMUA_Achr9G00570_001,GSMUA_Achr2G12760_001,GSMUA_Achr8G33270_001,GSMUA_Achr4G30470_001,…	-|-|-|-|-|-|-|-|-|-|-|-|-|-|-|-|-|-|-|-|-|-|-|-|-|-|-|-|-|-|-|-|-|-|-|-|-|-|-|-|-|-|-|-|-|-|-|-|-|-|-|-|-|-|-|-|-|-|-|-|-|-|-|-|-|-|-|-|-|-|-|-|-|-|-|-|-|-|-|-|-|-|-|-|-|-|-|-|-|-|-|-|-|-|-|-|-|-|-|-|-|-|-|-|-|-|-|-|-|-|-|-|-|-|-|-|-|-|-|-|-|-|-|-|-|-|-|-		GO:0006433	prolyl-tRNA aminoacylation	biological_process	0.019156	1	2	1095	5	23640	GSMUA_Achr7G07780_001,GSMUA_Achr7G07790_001	-|-|		GO:0010608	posttranscriptional regulation of gene expression
GO:0003825	alpha,alpha-trehalose-phosphate synthase (UDP-forming) activity	molecular_function	0.022787	1	2	3436	2	23640	GSMUA_Achr9G05740_001,GSMUA_Achr6G26110_001	-|-|		GO:0008094	DNA-dependent ATPase activity	molecular_function	0.025406	1	14	4190	45	23640	GSMUA_Achr4G30550_001,GSMUA_Achr11G18090_001,GSMUA_Achr1G13360_001,GSMUA_Achr4G30530_001,GSMUA_Achr1G11360_001,GSMUA_Achr3G26090_001,GSMUA_Achr7G06240_001,GSMUA_Achr8G21040_001,GSMUA_Achr4G27590_001,GSMUA_Achr1G11350_001,GSMUA_Achr8G26880_001,GSMUA_Achr5G14000_001,GSMUA_Achr11G06770_001,GSMUA_Achr7G10760_001	-|-|-|-|-|-|-|-|-|-|-|-|-|-|		GO:0006082	organic acid metabolic process	biological_process	0.01448	1	223	4626	984	23640	GSMUA_Achr8G29230_001,GSMUA_Achr10G28260_001,GSMUA_Achr3G25330_001,GSMUA_Achr11G25870_001,GSMUA_Achr4G26070_001,GSMUA_Achr4G21470_001,GSMUA_Achr10G09460_001,GSMUA_Achr4G07390_001,GSMUA_Achr10G18980_001,GSMUA_Achr3G09120_001,GSMUA_Achr7G20930_001,GSMUA_Achr7G07370_001,GSMUA_Achr8G33080_001,GSMUA_Achr3G02010_001,GSMUA_Achr3G24070_001,GSMUA_Achr6G36270_001,GSMUA_Achr6G10050_001,GSMUA_Achr6G27270_001…	-|-|-|-|-|-|-|-|-|-|-|-|-|-|-|-|-|-|-|-|-|-|-|-|-|-|-|-|-|-|-|-|-|-|-|-|-|-|-|-|-|-|-|-|-|-|-|-|-|-|-|-|-|-|-|-|-|-|-|-|-|-|-|-|-|-|-|-|-|-|-|-|-|-|-|-|-|-|-|-|-|-|-|-|-|-|-|-|-|-|-|-|-|-|-|-|-|-|-|-|-|-|-|-|-|-|-|-|-|-|-|-|-|-|-|-|-|-|-|-|-|-|-|-|-|-|-|-		GO:0009536	plastid	cellular_component	0.019782	1	45	1095	701	23640	GSMUA_Achr8G26950_001,GSMUA_Achr2G17170_001,GSMUA_Achr10G07850_001,GSMUA_Achr7G16600_001,GSMUA_Achr3G26200_001,GSMUA_AchrUn_randomG04500_001,GSMUA_Achr6G09000_001,GSMUA_Achr8G05150_001,GSMUA_Achr10G31440_001,GSMUA_Achr8G05440_001,GSMUA_Achr10G31490_001,GSMUA_Achr9G23340_001,GSMUA_Achr11G25390_001,GSMUA_Achr5G05130_001,GSMUA_Achr10G17560_001,GSMUA_Achr6G09110_001,GSMUA_Achr10G17650_001,GSMUA_Achr9…	-|-|-|-|-|-|-|-|-|-|-|-|-|-|-|-|-|-|-|-|-|-|-|-|-|-|-|-|-|-|-|-|-|-|-|-|-|-|-|-|-|-|-|-|-|		GO:0043562	cellular response to nitrogen levels
GO:0009569	chloroplast starch grain	cellular_component	0.022787	1	2	3436	2	23640	GSMUA_Achr9G14980_001,GSMUA_Achr9G07030_001	-|-|		GO:0031226	intrinsic to plasma membrane	cellular_component	0.026986	1	7	4190	18	23640	GSMUA_Achr10G00030_001,GSMUA_Achr10G15010_001,GSMUA_Achr3G26170_001,GSMUA_Achr1G06880_001,GSMUA_Achr8G05180_001,GSMUA_Achr4G33510_001,GSMUA_Achr10G18850_001	-|-|-|-|-|-|-|		GO:0003676	nucleic acid binding	molecular_function	0.01508	1	834	4626	4044	23640	GSMUA_Achr5G14070_001,GSMUA_Achr3G23290_001,GSMUA_Achr7G27440_001,GSMUA_Achr3G23710_001,GSMUA_Achr5G07840_001,GSMUA_Achr5G08070_001,GSMUA_Achr3G19350_001,GSMUA_Achr10G28100_001,GSMUA_Achr6G06680_001,GSMUA_Achr4G10730_001,GSMUA_Achr4G07230_001,GSMUA_Achr3G26360_001,GSMUA_Achr8G31950_001,GSMUA_Achr3G05450_001,GSMUA_Achr7G12610_001,GSMUA_Achr11G09930_001,GSMUA_Achr3G05070_001,GSMUA_Achr1G21770_001,G…	-|-|-|-|-|-|-|-|-|-|-|-|-|-|-|-|-|-|-|-|-|-|-|-|-|-|-|-|-|-|-|-|-|-|-|-|-|-|-|-|-|-|-|-|-|-|-|-|-|-|-|-|-|-|-|-|-|-|-|-|-|-|-|-|-|-|-|-|-|-|-|-|-|-|-|-|-|-|-|-|-|-|-|-|-|-|-|-|-|-|-|-|-|-|-|-|-|-|-|-|-|-|-|-|-|-|-|-|-|-|-|-|-|-|-|-|-|-|-|-|-|-|-|-|-|-|-|-		GO:0051641	cellular localization	biological_process	0.019785	1	53	1095	840	23640	GSMUA_Achr4G02260_001,GSMUA_Achr10G28310_001,GSMUA_Achr11G15160_001,GSMUA_Achr11G24850_001,GSMUA_Achr3G26080_001,GSMUA_Achr6G28430_001,GSMUA_Achr3G04210_001,GSMUA_Achr2G06320_001,GSMUA_Achr3G24260_001,GSMUA_Achr9G16130_001,GSMUA_Achr10G12100_001,GSMUA_Achr8G07320_001,GSMUA_Achr10G09510_001,GSMUA_Achr10G09540_001,GSMUA_Achr2G06050_001,GSMUA_AchrUn_randomG04610_001,GSMUA_Achr8G21130_001,GSMUA_Achr1…	-|-|-|-|-|-|-|-|-|-|-|-|-|-|-|-|-|-|-|-|-|-|-|-|-|-|-|-|-|-|-|-|-|-|-|-|-|-|-|-|-|-|-|-|-|-|-|-|-|-|-|-|-|		GO:0004605	phosphatidate cytidylyltransferase activity
GO:0043036	starch grain	cellular_component	0.022787	1	2	3436	2	23640	GSMUA_Achr9G07030_001,GSMUA_Achr9G14980_001	-|-|		GO:0006399	tRNA metabolic process	biological_process	0.027419	1	40	4190	166	23640	GSMUA_Achr6G35900_001,GSMUA_Achr7G07780_001,GSMUA_Achr5G07950_001,GSMUA_Achr6G24850_001,GSMUA_Achr7G07790_001,GSMUA_Achr6G09200_001,GSMUA_Achr2G18500_001,GSMUA_Achr3G24620_001,GSMUA_Achr6G28110_001,GSMUA_Achr10G09290_001,GSMUA_Achr11G04730_001,GSMUA_Achr4G01570_001,GSMUA_Achr3G21960_001,GSMUA_Achr3G08420_001,GSMUA_Achr7G10880_001,GSMUA_Achr3G19760_001,GSMUA_Achr3G09080_001,GSMUA_Achr8G33150_001,G…	-|-|-|-|-|-|-|-|-|-|-|-|-|-|-|-|-|-|-|-|-|-|-|-|-|-|-|-|-|-|-|-|-|-|-|-|-|-|-|-|		GO:0032774	RNA biosynthetic process	biological_process	0.015358	1	479	4626	2281	23640	GSMUA_Achr6G11680_001,GSMUA_Achr1G21620_001,GSMUA_Achr3G19170_001,GSMUA_Achr10G17980_001,GSMUA_Achr7G25400_001,GSMUA_Achr10G09370_001,GSMUA_Achr3G25080_001,GSMUA_Achr6G17870_001,GSMUA_Achr4G03670_001,GSMUA_Achr6G04170_001,GSMUA_Achr2G16730_001,GSMUA_Achr2G07420_001,GSMUA_Achr9G03020_001,GSMUA_Achr4G10590_001,GSMUA_Achr10G09470_001,GSMUA_Achr7G19760_001,GSMUA_Achr4G02390_001,GSMUA_Achr8G05860_001,…	-|-|-|-|-|-|-|-|-|-|-|-|-|-|-|-|-|-|-|-|-|-|-|-|-|-|-|-|-|-|-|-|-|-|-|-|-|-|-|-|-|-|-|-|-|-|-|-|-|-|-|-|-|-|-|-|-|-|-|-|-|-|-|-|-|-|-|-|-|-|-|-|-|-|-|-|-|-|-|-|-|-|-|-|-|-|-|-|-|-|-|-|-|-|-|-|-|-|-|-|-|-|-|-|-|-|-|-|-|-|-|-|-|-|-|-|-|-|-|-|-|-|-|-|-|-|-|-		GO:0032879	regulation of localization	biological_process	0.020034	1	6	1095	46	23640	GSMUA_Achr3G16510_001,GSMUA_Achr8G25430_001,GSMUA_Achr9G14860_001,GSMUA_Achr7G23900_001,GSMUA_Achr8G05290_001,GSMUA_Achr3G24260_001	-|-|-|-|-|-|		GO:0016024	CDP-diacylglycerol biosynthetic process
GO:0004827	proline-tRNA ligase activity	molecular_function	0.023665	1	3	3436	5	23640	GSMUA_Achr5G23600_001,GSMUA_Achr7G07780_001,GSMUA_Achr7G07790_001	-|-|-|		GO:0010383	cell wall polysaccharide metabolic process	biological_process	0.027817	1	13	4190	42	23640	GSMUA_Achr8G05390_001,GSMUA_Achr2G20940_001,GSMUA_Achr10G31240_001,GSMUA_Achr9G30580_001,GSMUA_Achr4G33550_001,GSMUA_Achr6G18570_001,GSMUA_Achr9G15250_001,GSMUA_Achr8G29450_001,GSMUA_Achr3G16530_001,GSMUA_Achr9G21630_001,GSMUA_Achr6G10110_001,GSMUA_Achr8G31410_001,GSMUA_Achr4G27590_001	-|-|-|-|-|-|-|-|-|-|-|-|-|		GO:0005667	transcription factor complex	cellular_component	0.01568	1	19	4626	59	23640	GSMUA_Achr6G15730_001,GSMUA_Achr11G25640_001,GSMUA_Achr3G23600_001,GSMUA_Achr3G16470_001,GSMUA_Achr4G03600_001,GSMUA_Achr11G18170_001,GSMUA_Achr5G26790_001,GSMUA_Achr6G15740_001,GSMUA_Achr2G12930_001,GSMUA_Achr3G11990_001,GSMUA_Achr10G15780_001,GSMUA_Achr10G11750_001,GSMUA_Achr7G01070_001,GSMUA_Achr8G30700_001,GSMUA_Achr1G19110_001,GSMUA_Achr4G03920_001,GSMUA_Achr4G31650_001,GSMUA_Achr7G07860_001…	-|-|-|-|-|-|-|-|-|-|-|-|-|-|-|-|-|-|-|		GO:0008238	exopeptidase activity	molecular_function	0.02041	1	9	1095	86	23640	GSMUA_Achr8G21070_001,GSMUA_Achr3G24430_001,GSMUA_Achr3G24400_001,GSMUA_Achr4G10700_001,GSMUA_Achr9G20470_001,GSMUA_Achr8G11640_001,GSMUA_Achr3G24410_001,GSMUA_Achr8G33120_001,GSMUA_Achr5G04540_001	-|-|-|-|-|-|-|-|-|		GO:0046341	CDP-diacylglycerol metabolic process
GO:0006433	prolyl-tRNA aminoacylation	biological_process	0.023665	1	3	3436	5	23640	GSMUA_Achr7G07790_001,GSMUA_Achr7G07780_001,GSMUA_Achr5G23600_001	-|-|-|		GO:0018738	S-formylglutathione hydrolase activity	molecular_function	0.028429	1	2	4190	2	23640	GSMUA_Achr5G08110_001,GSMUA_Achr5G08120_001	-|-|		GO:0009057	macromolecule catabolic process	biological_process	0.016581	1	94	4626	384	23640	GSMUA_Achr11G03710_001,GSMUA_Achr9G24030_001,GSMUA_Achr6G11610_001,GSMUA_Achr11G03700_001,GSMUA_Achr4G08520_001,GSMUA_Achr3G25910_001,GSMUA_Achr2G03770_001,GSMUA_Achr4G08480_001,GSMUA_Achr3G14700_001,GSMUA_Achr5G14060_001,GSMUA_Achr11G07040_001,GSMUA_Achr8G14390_001,GSMUA_Achr4G01890_001,GSMUA_Achr10G11000_001,GSMUA_Achr3G02110_001,GSMUA_Achr3G23630_001,GSMUA_Achr10G20580_001,GSMUA_Achr2G22160_00…	-|-|-|-|-|-|-|-|-|-|-|-|-|-|-|-|-|-|-|-|-|-|-|-|-|-|-|-|-|-|-|-|-|-|-|-|-|-|-|-|-|-|-|-|-|-|-|-|-|-|-|-|-|-|-|-|-|-|-|-|-|-|-|-|-|-|-|-|-|-|-|-|-|-|-|-|-|-|-|-|-|-|-|-|-|-|-|-|-|-|-|-|-|-|		GO:0008135	translation factor activity, nucleic acid binding	molecular_function	0.020497	1	11	1095	116	23640	GSMUA_Achr1G23030_001,GSMUA_Achr5G04600_001,GSMUA_Achr7G07580_001,GSMUA_Achr9G11860_001,GSMUA_Achr8G07330_001,GSMUA_Achr11G00080_001,GSMUA_Achr4G12820_001,GSMUA_Achr5G04590_001,GSMUA_Achr11G25510_001,GSMUA_Achr11G25500_001,GSMUA_Achr8G06040_001	-|-|-|-|-|-|-|-|-|-|-|		GO:0044212	transcription regulatory region DNA binding
GO:0005506	iron ion binding	molecular_function	0.024182	1	76	3436	424	23640	GSMUA_Achr1G15890_001,GSMUA_Achr3G31270_001,GSMUA_Achr3G31290_001,GSMUA_Achr6G18470_001,GSMUA_Achr4G10750_001,GSMUA_Achr3G31280_001,GSMUA_Achr7G25450_001,GSMUA_Achr1G12200_001,GSMUA_Achr4G32560_001,GSMUA_Achr1G24370_001,GSMUA_Achr4G15350_001,GSMUA_Achr8G05930_001,GSMUA_AchrUn_randomG23270_001,GSMUA_Achr3G31410_001,GSMUA_Achr9G30610_001,GSMUA_Achr7G20930_001,GSMUA_Achr10G12080_001,GSMUA_Achr1G1225…	-|-|-|-|-|-|-|-|-|-|-|-|-|-|-|-|-|-|-|-|-|-|-|-|-|-|-|-|-|-|-|-|-|-|-|-|-|-|-|-|-|-|-|-|-|-|-|-|-|-|-|-|-|-|-|-|-|-|-|-|-|-|-|-|-|-|-|-|-|-|-|-|-|-|-|-|		GO:0046292	formaldehyde metabolic process	biological_process	0.028429	1	2	4190	2	23640	GSMUA_Achr5G08120_001,GSMUA_Achr5G08110_001	-|-|		GO:0008378	galactosyltransferase activity	molecular_function	0.016681	1	15	4626	44	23640	GSMUA_Achr4G00940_001,GSMUA_Achr8G15300_001,GSMUA_Achr5G23300_001,GSMUA_Achr6G31230_001,GSMUA_Achr2G03110_001,GSMUA_Achr6G31240_001,GSMUA_Achr3G05050_001,GSMUA_Achr6G29720_001,GSMUA_Achr5G23050_001,GSMUA_Achr9G23950_001,GSMUA_Achr10G09950_001,GSMUA_Achr7G14080_001,GSMUA_Achr4G33450_001,GSMUA_Achr3G05040_001,GSMUA_Achr6G27280_001	-|-|-|-|-|-|-|-|-|-|-|-|-|-|-|		GO:0008515	sucrose transmembrane transporter activity	molecular_function	0.020822	1	2	1095	5	23640	GSMUA_Achr8G05180_001,GSMUA_Achr3G26170_001	-|-|		GO:0006525	arginine metabolic process
GO:0030662	coated vesicle membrane	cellular_component	0.024839	1	14	3436	54	23640	GSMUA_Achr8G33210_001,GSMUA_Achr11G17980_001,GSMUA_Achr4G26100_001,GSMUA_Achr4G04300_001,GSMUA_Achr6G13200_001,GSMUA_Achr2G18530_001,GSMUA_Achr3G26080_001,GSMUA_Achr1G10740_001,GSMUA_AchrUn_randomG01490_001,GSMUA_Achr1G17650_001,GSMUA_Achr8G07760_001,GSMUA_Achr9G07200_001,GSMUA_AchrUn_randomG01480_001,GSMUA_Achr11G04170_001	-|-|-|-|-|-|-|-|-|-|-|-|-|-|		GO:0046294	formaldehyde catabolic process	biological_process	0.028429	1	2	4190	2	23640	GSMUA_Achr5G08120_001,GSMUA_Achr5G08110_001	-|-|		GO:0019752	carboxylic acid metabolic process	biological_process	0.017713	1	219	4626	970	23640	GSMUA_Achr9G17480_001,GSMUA_Achr7G14090_001,GSMUA_AchrUn_randomG08770_001,GSMUA_Achr10G18110_001,GSMUA_Achr9G16020_001,GSMUA_Achr7G12330_001,GSMUA_Achr6G23140_001,GSMUA_Achr5G28230_001,GSMUA_Achr9G24540_001,GSMUA_Achr5G28220_001,GSMUA_Achr3G22860_001,GSMUA_Achr7G11540_001,GSMUA_Achr10G10140_001,GSMUA_Achr8G00070_001,GSMUA_Achr4G10660_001,GSMUA_Achr1G13210_001,GSMUA_Achr5G14080_001,GSMUA_Achr10G14…	-|-|-|-|-|-|-|-|-|-|-|-|-|-|-|-|-|-|-|-|-|-|-|-|-|-|-|-|-|-|-|-|-|-|-|-|-|-|-|-|-|-|-|-|-|-|-|-|-|-|-|-|-|-|-|-|-|-|-|-|-|-|-|-|-|-|-|-|-|-|-|-|-|-|-|-|-|-|-|-|-|-|-|-|-|-|-|-|-|-|-|-|-|-|-|-|-|-|-|-|-|-|-|-|-|-|-|-|-|-|-|-|-|-|-|-|-|-|-|-|-|-|-|-|-|-|-|-		GO:0015154	disaccharide transmembrane transporter activity	molecular_function	0.020822	1	2	1095	5	23640	GSMUA_Achr8G05180_001,GSMUA_Achr3G26170_001	-|-|		GO:0055070	copper ion homeostasis
GO:0008361	regulation of cell size	biological_process	0.025789	1	3	3436	5	23640	GSMUA_Achr1G15720_001,GSMUA_Achr11G17960_001,GSMUA_Achr5G00890_001	-|-|-|		GO:0016861	intramolecular oxidoreductase activity, interconverting aldoses and ketoses	molecular_function	0.029091	1	10	4190	30	23640	GSMUA_Achr4G11200_001,GSMUA_Achr9G15100_001,GSMUA_Achr9G10620_001,GSMUA_Achr9G15110_001,GSMUA_Achr6G29170_001,GSMUA_Achr9G24140_001,GSMUA_Achr3G26710_001,GSMUA_Achr10G25060_001,GSMUA_Achr9G03330_001,GSMUA_Achr10G14760_001	-|-|-|-|-|-|-|-|-|-|		GO:0015766	disaccharide transport	biological_process	0.017941	1	4	4626	6	23640	GSMUA_Achr8G05180_001,GSMUA_Achr6G10670_001,GSMUA_Achr3G26170_001,GSMUA_Achr10G18850_001	-|-|-|-|		GO:0015157	oligosaccharide transmembrane transporter activity	molecular_function	0.020822	1	2	1095	5	23640	GSMUA_Achr3G26170_001,GSMUA_Achr8G05180_001	-|-|		GO:0031401	positive regulation of protein modification process
GO:0009294	DNA mediated transformation	biological_process	0.026969	1	3	3436	5	23640	GSMUA_Achr3G02630_001,GSMUA_Achr3G26090_001,GSMUA_AchrUn_randomG08530_001	-|-|-|		GO:0043101	purine-containing compound salvage	biological_process	0.029479	1	6	4190	14	23640	GSMUA_Achr5G01730_001,GSMUA_Achr3G19800_001,GSMUA_Achr8G11200_001,GSMUA_Achr6G15650_001,GSMUA_Achr11G24770_001,GSMUA_Achr2G18510_001	-|-|-|-|-|-|		GO:0015770	sucrose transport	biological_process	0.017941	1	4	4626	6	23640	GSMUA_Achr10G18850_001,GSMUA_Achr6G10670_001,GSMUA_Achr3G26170_001,GSMUA_Achr8G05180_001	-|-|-|-|		GO:0003735	structural constituent of ribosome	molecular_function	0.021352	1	36	1095	551	23640	GSMUA_Achr10G23300_001,GSMUA_Achr5G20390_001,GSMUA_Achr10G12210_001,GSMUA_Achr9G02440_001,GSMUA_Achr8G06120_001,GSMUA_Achr11G24810_001,GSMUA_Achr9G02470_001,GSMUA_Achr10G19160_001,GSMUA_Achr5G20400_001,GSMUA_Achr1G22950_001,GSMUA_Achr11G25450_001,GSMUA_Achr4G10740_001,GSMUA_Achr2G17190_001,GSMUA_Achr11G15170_001,GSMUA_Achr8G33170_001,GSMUA_Achr10G20430_001,GSMUA_Achr10G24550_001,GSMUA_Achr8G05150…	-|-|-|-|-|-|-|-|-|-|-|-|-|-|-|-|-|-|-|-|-|-|-|-|-|-|-|-|-|-|-|-|-|-|-|-|		GO:0009064	glutamine family amino acid metabolic process
GO:0006399	tRNA metabolic process	biological_process	0.027154	1	34	3436	166	23640	GSMUA_Achr7G10880_001,GSMUA_Achr6G23250_001,GSMUA_Achr8G07220_001,GSMUA_Achr5G07950_001,GSMUA_Achr4G21820_001,GSMUA_Achr7G22260_001,GSMUA_Achr3G24670_001,GSMUA_Achr3G19760_001,GSMUA_Achr8G33150_001,GSMUA_Achr10G22660_001,GSMUA_Achr7G04500_001,GSMUA_Achr7G07780_001,GSMUA_Achr10G24890_001,GSMUA_Achr11G03680_001,GSMUA_Achr1G15950_001,GSMUA_Achr3G25440_001,GSMUA_Achr6G28110_001,GSMUA_Achr3G02630_001,…	-|-|-|-|-|-|-|-|-|-|-|-|-|-|-|-|-|-|-|-|-|-|-|-|-|-|-|-|-|-|-|-|-|-|		GO:0034976	response to endoplasmic reticulum stress	biological_process	0.029915	1	12	4190	38	23640	GSMUA_Achr1G10590_001,GSMUA_Achr5G04580_001,GSMUA_Achr6G14900_001,GSMUA_Achr7G14000_001,GSMUA_Achr3G26620_001,GSMUA_Achr7G04550_001,GSMUA_Achr8G05680_001,GSMUA_Achr8G14560_001,GSMUA_Achr5G22430_001,GSMUA_Achr9G01170_001,GSMUA_Achr10G20970_001,GSMUA_Achr10G14650_001	-|-|-|-|-|-|-|-|-|-|-|-|		GO:0015772	oligosaccharide transport	biological_process	0.017941	1	4	4626	6	23640	GSMUA_Achr10G18850_001,GSMUA_Achr6G10670_001,GSMUA_Achr3G26170_001,GSMUA_Achr8G05180_001	-|-|-|-|		GO:0005247	voltage-gated chloride channel activity	molecular_function	0.02187	1	3	1095	13	23640	GSMUA_Achr3G16100_001,GSMUA_Achr10G31490_001,GSMUA_Achr8G25410_001	-|-|-|		GO:0043069	negative regulation of programmed cell death
GO:0033178	proton-transporting two-sector ATPase complex, catalytic domain	cellular_component	0.027457	1	11	3436	40	23640	GSMUA_Achr11G08060_001,GSMUA_Achr5G12640_001,GSMUA_Achr1G15900_001,GSMUA_Achr2G02960_001,GSMUA_AchrUn_randomG26360_001,GSMUA_Achr9G21710_001,GSMUA_Achr8G05550_001,GSMUA_Achr9G19600_001,GSMUA_Achr4G00970_001,GSMUA_Achr9G07120_001,GSMUA_Achr2G07900_001	-|-|-|-|-|-|-|-|-|-|-|		GO:0004411	homogentisate 1,2-dioxygenase activity	molecular_function	0.030623	1	2	4190	2	23640	GSMUA_Achr10G00150_001,GSMUA_Achr10G00140_001	-|-|		GO:0045735	nutrient reservoir activity	molecular_function	0.018089	1	15	4626	47	23640	GSMUA_Achr9G10590_001,GSMUA_Achr5G26690_001,GSMUA_Achr5G26710_001,GSMUA_Achr6G29870_001,GSMUA_AchrUn_randomG27800_001,GSMUA_Achr5G26760_001,GSMUA_Achr9G30640_001,GSMUA_Achr5G26700_001,GSMUA_Achr5G26750_001,GSMUA_AchrUn_randomG28090_001,GSMUA_Achr5G26730_001,GSMUA_Achr1G21920_001,GSMUA_Achr9G16110_001,GSMUA_Achr4G01070_001,GSMUA_Achr9G10540_001	-|-|-|-|-|-|-|-|-|-|-|-|-|-|-|		GO:0005254	chloride channel activity	molecular_function	0.02187	1	3	1095	13	23640	GSMUA_Achr3G16100_001,GSMUA_Achr10G31490_001,GSMUA_Achr8G25410_001	-|-|-|		GO:0016071	mRNA metabolic process
GO:0003697	single-stranded DNA binding	molecular_function	0.028263	1	8	3436	26	23640	GSMUA_Achr3G19350_001,GSMUA_Achr9G10570_001,GSMUA_Achr3G28990_001,GSMUA_Achr9G30570_001,GSMUA_Achr1G11360_001,GSMUA_Achr9G10680_001,GSMUA_Achr1G11350_001,GSMUA_Achr11G18090_001	-|-|-|-|-|-|-|-|		GO:0015031	protein transport	biological_process	0.030712	1	146	4190	702	23640	GSMUA_Achr11G19020_001,GSMUA_Achr3G04210_001,GSMUA_Achr10G09550_001,GSMUA_Achr10G22450_001,GSMUA_Achr10G22660_001,GSMUA_Achr2G18340_001,GSMUA_Achr10G14960_001,GSMUA_Achr9G17200_001,GSMUA_Achr9G11700_001,GSMUA_Achr1G10740_001,GSMUA_Achr3G26670_001,GSMUA_Achr10G20380_001,GSMUA_Achr4G27450_001,GSMUA_Achr4G14890_001,GSMUA_Achr9G26270_001,GSMUA_Achr8G33150_001,GSMUA_Achr10G08200_001,GSMUA_Achr6G13200_…	-|-|-|-|-|-|-|-|-|-|-|-|-|-|-|-|-|-|-|-|-|-|-|-|-|-|-|-|-|-|-|-|-|-|-|-|-|-|-|-|-|-|-|-|-|-|-|-|-|-|-|-|-|-|-|-|-|-|-|-|-|-|-|-|-|-|-|-|-|-|-|-|-|-|-|-|-|-|-|-|-|-|-|-|-|-|-|-|-|-|-|-|-|-|-|-|-|-|-|-|-|-|-|-|-|-|-|-|-|-|-|-|-|-|-|-|-|-|-|-|-|-|-|-|-|-|-|-		GO:0055080	cation homeostasis	biological_process	0.018131	1	16	4626	48	23640	GSMUA_Achr6G15060_001,GSMUA_Achr9G04560_001,GSMUA_Achr3G25330_001,GSMUA_Achr6G02030_001,GSMUA_Achr3G11780_001,GSMUA_Achr7G07320_001,GSMUA_Achr8G21980_001,GSMUA_Achr3G23840_001,GSMUA_Achr3G23800_001,GSMUA_Achr6G02100_001,GSMUA_Achr11G10730_001,GSMUA_AchrUn_randomG04500_001,GSMUA_Achr9G16140_001,GSMUA_Achr2G01560_001,GSMUA_Achr8G32110_001,GSMUA_Achr6G34470_001	-|-|-|-|-|-|-|-|-|-|-|-|-|-|-|-|		GO:0018298	protein-chromophore linkage	biological_process	0.02202	1	5	1095	37	23640	GSMUA_Achr10G31430_001,GSMUA_Achr9G23090_001,GSMUA_Achr10G31450_001,GSMUA_Achr10G31440_001,GSMUA_Achr8G06130_001	-|-|-|-|-|		GO:0003676	nucleic acid binding
GO:0006886	intracellular protein transport	biological_process	0.028299	1	99	3436	555	23640	GSMUA_Achr7G23940_001,GSMUA_Achr9G03150_001,GSMUA_Achr9G06220_001,GSMUA_Achr3G25630_001,GSMUA_Achr8G33200_001,GSMUA_Achr11G17980_001,GSMUA_Achr9G01170_001,GSMUA_Achr8G32670_001,GSMUA_Achr7G24260_001,GSMUA_Achr9G11170_001,GSMUA_Achr4G00780_001,GSMUA_Achr4G33490_001,GSMUA_Achr9G07200_001,GSMUA_Achr1G10590_001,GSMUA_AchrUn_randomG01490_001,GSMUA_Achr8G05680_001,GSMUA_Achr6G13200_001,GSMUA_Achr6G0153…	-|-|-|-|-|-|-|-|-|-|-|-|-|-|-|-|-|-|-|-|-|-|-|-|-|-|-|-|-|-|-|-|-|-|-|-|-|-|-|-|-|-|-|-|-|-|-|-|-|-|-|-|-|-|-|-|-|-|-|-|-|-|-|-|-|-|-|-|-|-|-|-|-|-|-|-|-|-|-|-|-|-|-|-|-|-|-|-|-|-|-|-|-|-|-|-|-|-|-|		GO:0045184	establishment of protein localization	biological_process	0.030712	1	146	4190	702	23640	GSMUA_Achr2G02880_001,GSMUA_Achr6G01500_001,GSMUA_Achr6G14960_001,GSMUA_Achr4G11150_001,GSMUA_Achr8G21130_001,GSMUA_Achr11G04060_001,GSMUA_Achr5G04510_001,GSMUA_Achr3G11810_001,GSMUA_Achr3G05390_001,GSMUA_Achr6G32620_001,GSMUA_Achr10G06360_001,GSMUA_Achr4G11140_001,GSMUA_Achr7G03650_001,GSMUA_Achr4G27660_001,GSMUA_Achr6G18430_001,GSMUA_Achr2G15860_001,GSMUA_Achr2G02930_001,GSMUA_Achr8G05680_001,G…	-|-|-|-|-|-|-|-|-|-|-|-|-|-|-|-|-|-|-|-|-|-|-|-|-|-|-|-|-|-|-|-|-|-|-|-|-|-|-|-|-|-|-|-|-|-|-|-|-|-|-|-|-|-|-|-|-|-|-|-|-|-|-|-|-|-|-|-|-|-|-|-|-|-|-|-|-|-|-|-|-|-|-|-|-|-|-|-|-|-|-|-|-|-|-|-|-|-|-|-|-|-|-|-|-|-|-|-|-|-|-|-|-|-|-|-|-|-|-|-|-|-|-|-|-|-|-|-		GO:1901362	organic cyclic compound biosynthetic process	biological_process	0.01823	1	591	4626	2834	23640	GSMUA_Achr7G08010_001,GSMUA_Achr9G24080_001,GSMUA_Achr8G29170_001,GSMUA_Achr7G01060_001,GSMUA_Achr8G14610_001,GSMUA_Achr4G20600_001,GSMUA_Achr8G30640_001,GSMUA_Achr5G25620_001,GSMUA_Achr7G04630_001,GSMUA_Achr5G24680_001,GSMUA_Achr2G12730_001,GSMUA_Achr2G08220_001,GSMUA_Achr2G05880_001,GSMUA_Achr7G27540_001,GSMUA_Achr2G16660_001,GSMUA_Achr7G07430_001,GSMUA_Achr6G18900_001,GSMUA_Achr4G02390_001,GSM…	-|-|-|-|-|-|-|-|-|-|-|-|-|-|-|-|-|-|-|-|-|-|-|-|-|-|-|-|-|-|-|-|-|-|-|-|-|-|-|-|-|-|-|-|-|-|-|-|-|-|-|-|-|-|-|-|-|-|-|-|-|-|-|-|-|-|-|-|-|-|-|-|-|-|-|-|-|-|-|-|-|-|-|-|-|-|-|-|-|-|-|-|-|-|-|-|-|-|-|-|-|-|-|-|-|-|-|-|-|-|-|-|-|-|-|-|-|-|-|-|-|-|-|-|-|-|-|-		GO:0043436	oxoacid metabolic process	biological_process	0.022869	1	60	1095	983	23640	GSMUA_Achr10G31500_001,GSMUA_Achr11G15280_001,GSMUA_Achr8G21130_001,GSMUA_Achr1G24370_001,GSMUA_Achr7G07780_001,GSMUA_Achr10G28260_001,GSMUA_Achr6G28450_001,GSMUA_Achr8G06200_001,GSMUA_Achr10G19000_001,GSMUA_Achr10G19770_001,GSMUA_Achr6G09000_001,GSMUA_Achr8G07320_001,GSMUA_AchrUn_randomG04500_001,GSMUA_Achr2G06320_001,GSMUA_Achr4G02120_001,GSMUA_Achr8G05390_001,GSMUA_Achr4G10660_001,GSMUA_Achr9G…	-|-|-|-|-|-|-|-|-|-|-|-|-|-|-|-|-|-|-|-|-|-|-|-|-|-|-|-|-|-|-|-|-|-|-|-|-|-|-|-|-|-|-|-|-|-|-|-|-|-|-|-|-|-|-|-|-|-|-|-|		GO:0000975	regulatory region DNA binding
GO:0046907	intracellular transport	biological_process	0.028399	1	123	3436	704	23640	GSMUA_Achr5G00900_001,GSMUA_Achr6G10210_001,GSMUA_Achr6G01550_001,GSMUA_Achr3G24260_001,GSMUA_Achr6G06370_001,GSMUA_Achr11G03160_001,GSMUA_Achr8G02570_001,GSMUA_Achr1G24200_001,GSMUA_Achr9G03250_001,GSMUA_Achr5G24620_001,GSMUA_Achr5G07760_001,GSMUA_Achr7G24220_001,GSMUA_Achr4G26100_001,GSMUA_Achr9G17200_001,GSMUA_Achr10G14920_001,GSMUA_Achr5G23810_001,GSMUA_Achr3G19850_001,GSMUA_Achr6G15000_001,G…	-|-|-|-|-|-|-|-|-|-|-|-|-|-|-|-|-|-|-|-|-|-|-|-|-|-|-|-|-|-|-|-|-|-|-|-|-|-|-|-|-|-|-|-|-|-|-|-|-|-|-|-|-|-|-|-|-|-|-|-|-|-|-|-|-|-|-|-|-|-|-|-|-|-|-|-|-|-|-|-|-|-|-|-|-|-|-|-|-|-|-|-|-|-|-|-|-|-|-|-|-|-|-|-|-|-|-|-|-|-|-|-|-|-|-|-|-|-|-|-|-|-|-|		GO:0052541	plant-type cell wall cellulose metabolic process	biological_process	0.031115	1	2	4190	2	23640	GSMUA_Achr4G33550_001,GSMUA_Achr9G30580_001	-|-|		GO:0031981	nuclear lumen	cellular_component	0.018231	1	63	4626	249	23640	GSMUA_Achr10G19090_001,GSMUA_Achr8G05140_001,GSMUA_Achr5G26790_001,GSMUA_Achr9G19140_001,GSMUA_Achr4G26260_001,GSMUA_Achr3G05060_001,GSMUA_Achr3G16470_001,GSMUA_Achr2G12930_001,GSMUA_Achr6G32560_001,GSMUA_Achr3G26260_001,GSMUA_Achr3G11990_001,GSMUA_Achr10G15780_001,GSMUA_Achr6G15740_001,GSMUA_Achr6G27360_001,GSMUA_Achr3G24600_001,GSMUA_Achr7G17900_001,GSMUA_Achr5G28090_001,GSMUA_Achr5G23080_001,G…	-|-|-|-|-|-|-|-|-|-|-|-|-|-|-|-|-|-|-|-|-|-|-|-|-|-|-|-|-|-|-|-|-|-|-|-|-|-|-|-|-|-|-|-|-|-|-|-|-|-|-|-|-|-|-|-|-|-|-|-|-|-|-|		GO:0006082	organic acid metabolic process	biological_process	0.02329	1	60	1095	984	23640	GSMUA_Achr10G00120_001,GSMUA_Achr3G26360_001,GSMUA_Achr10G00140_001,GSMUA_Achr1G22870_001,GSMUA_Achr9G02430_001,GSMUA_Achr7G07510_001,GSMUA_Achr10G18980_001,GSMUA_Achr8G20930_001,GSMUA_Achr4G10520_001,GSMUA_Achr11G24750_001,GSMUA_Achr11G15050_001,GSMUA_Achr10G09520_001,GSMUA_Achr11G25660_001,GSMUA_Achr10G00150_001,GSMUA_Achr2G17210_001,GSMUA_Achr10G25750_001,GSMUA_Achr8G20910_001,GSMUA_Achr8G1179…	-|-|-|-|-|-|-|-|-|-|-|-|-|-|-|-|-|-|-|-|-|-|-|-|-|-|-|-|-|-|-|-|-|-|-|-|-|-|-|-|-|-|-|-|-|-|-|-|-|-|-|-|-|-|-|-|-|-|-|-|		GO:0001067	regulatory region nucleic acid binding
GO:0012506	vesicle membrane	cellular_component	0.028912	1	14	3436	55	23640	GSMUA_AchrUn_randomG01490_001,GSMUA_Achr1G17650_001,GSMUA_Achr8G07760_001,GSMUA_Achr9G07200_001,GSMUA_AchrUn_randomG01480_001,GSMUA_Achr11G04170_001,GSMUA_Achr8G33210_001,GSMUA_Achr4G26100_001,GSMUA_Achr11G17980_001,GSMUA_Achr4G04300_001,GSMUA_Achr2G18530_001,GSMUA_Achr6G13200_001,GSMUA_Achr3G26080_001,GSMUA_Achr1G10740_001	-|-|-|-|-|-|-|-|-|-|-|-|-|-|		GO:0015697	quaternary ammonium group transport	biological_process	0.032147	1	2	4190	2	23640	GSMUA_Achr1G10590_001,GSMUA_Achr1G02050_001	-|-|		GO:0060560	developmental growth involved in morphogenesis	biological_process	0.01826	1	17	4626	52	23640	GSMUA_Achr1G10590_001,GSMUA_Achr8G30740_001,GSMUA_Achr7G07430_001,GSMUA_Achr3G07920_001,GSMUA_Achr3G19380_001,GSMUA_Achr4G22180_001,GSMUA_Achr8G29500_001,GSMUA_Achr11G24020_001,GSMUA_Achr5G14060_001,GSMUA_Achr3G16610_001,GSMUA_Achr6G02100_001,GSMUA_Achr8G07870_001,GSMUA_Achr5G00890_001,GSMUA_Achr6G15820_001,GSMUA_Achr2G22160_001,GSMUA_Achr9G05690_001,GSMUA_Achr4G21340_001	-|-|-|-|-|-|-|-|-|-|-|-|-|-|-|-|-|		GO:0044281	small molecule metabolic process	biological_process	0.02364	1	105	1095	1850	23640	GSMUA_Achr11G24750_001,GSMUA_Achr2G17250_001,GSMUA_Achr8G20930_001,GSMUA_Achr9G02430_001,GSMUA_Achr7G07510_001,GSMUA_Achr10G00120_001,GSMUA_Achr8G33250_001,GSMUA_Achr2G17210_001,GSMUA_Achr10G20370_001,GSMUA_Achr10G06560_001,GSMUA_Achr8G25300_001,GSMUA_Achr10G09520_001,GSMUA_Achr11G15050_001,GSMUA_Achr2G13300_001,GSMUA_Achr3G26310_001,GSMUA_Achr3G26090_001,GSMUA_Achr6G26600_001,GSMUA_Achr10G19680_…	-|-|-|-|-|-|-|-|-|-|-|-|-|-|-|-|-|-|-|-|-|-|-|-|-|-|-|-|-|-|-|-|-|-|-|-|-|-|-|-|-|-|-|-|-|-|-|-|-|-|-|-|-|-|-|-|-|-|-|-|-|-|-|-|-|-|-|-|-|-|-|-|-|-|-|-|-|-|-|-|-|-|-|-|-|-|-|-|-|-|-|-|-|-|-|-|-|-|-|-|-|-|-|-|-|		GO:0015295	solute:hydrogen symporter activity
GO:0030659	cytoplasmic vesicle membrane	cellular_component	0.028912	1	14	3436	55	23640	GSMUA_Achr6G13200_001,GSMUA_Achr2G18530_001,GSMUA_Achr1G10740_001,GSMUA_Achr3G26080_001,GSMUA_Achr4G26100_001,GSMUA_Achr11G17980_001,GSMUA_Achr8G33210_001,GSMUA_Achr4G04300_001,GSMUA_Achr11G04170_001,GSMUA_AchrUn_randomG01480_001,GSMUA_Achr9G07200_001,GSMUA_Achr8G07760_001,GSMUA_AchrUn_randomG01490_001,GSMUA_Achr1G17650_001	-|-|-|-|-|-|-|-|-|-|-|-|-|-|		GO:0004864	protein phosphatase inhibitor activity	molecular_function	0.032356	1	2	4190	2	23640	GSMUA_Achr9G05730_001,GSMUA_Achr6G26070_001	-|-|		GO:0046943	carboxylic acid transmembrane transporter activity	molecular_function	0.01847	1	14	4626	40	23640	GSMUA_Achr10G09660_001,GSMUA_Achr10G22700_001,GSMUA_Achr2G13450_001,GSMUA_AchrUn_randomG21350_001,GSMUA_Achr7G07960_001,GSMUA_Achr7G13940_001,GSMUA_Achr2G12780_001,GSMUA_Achr6G01650_001,GSMUA_Achr6G34470_001,GSMUA_AchrUn_randomG21370_001,GSMUA_Achr3G26340_001,GSMUA_Achr4G21440_001,GSMUA_Achr3G19460_001,GSMUA_Achr2G08070_001	-|-|-|-|-|-|-|-|-|-|-|-|-|-|		GO:0009063	cellular amino acid catabolic process	biological_process	0.024816	1	8	1095	75	23640	GSMUA_Achr1G04110_001,GSMUA_Achr10G00150_001,GSMUA_Achr8G11790_001,GSMUA_Achr10G00120_001,GSMUA_Achr10G00140_001,GSMUA_Achr9G15990_001,GSMUA_Achr10G18980_001,GSMUA_Achr3G26310_001	-|-|-|-|-|-|-|-|		GO:0004565	beta-galactosidase activity
GO:0044433	cytoplasmic vesicle part	cellular_component	0.028912	1	14	3436	55	23640	GSMUA_AchrUn_randomG01480_001,GSMUA_Achr9G07200_001,GSMUA_Achr11G04170_001,GSMUA_Achr1G17650_001,GSMUA_AchrUn_randomG01490_001,GSMUA_Achr8G07760_001,GSMUA_Achr2G18530_001,GSMUA_Achr6G13200_001,GSMUA_Achr3G26080_001,GSMUA_Achr1G10740_001,GSMUA_Achr8G33210_001,GSMUA_Achr11G17980_001,GSMUA_Achr4G26100_001,GSMUA_Achr4G04300_001	-|-|-|-|-|-|-|-|-|-|-|-|-|-|		GO:0019212	phosphatase inhibitor activity	molecular_function	0.032356	1	2	4190	2	23640	GSMUA_Achr6G26070_001,GSMUA_Achr9G05730_001	-|-|		GO:0005887	integral to plasma membrane	cellular_component	0.019234	1	5	4626	9	23640	GSMUA_Achr6G10670_001,GSMUA_Achr3G26170_001,GSMUA_Achr10G18850_001,GSMUA_Achr6G04410_001,GSMUA_Achr8G05180_001	-|-|-|-|-|		GO:0031407	oxylipin metabolic process	biological_process	0.025864	1	4	1095	24	23640	GSMUA_Achr1G22970_001,GSMUA_Achr9G16020_001,GSMUA_Achr1G24370_001,GSMUA_Achr6G28450_001	-|-|-|-|		GO:0031668	cellular response to extracellular stimulus
GO:0030130	clathrin coat of trans-Golgi network vesicle	cellular_component	0.029901	1	6	3436	17	23640	GSMUA_Achr4G26100_001,GSMUA_Achr1G17650_001,GSMUA_AchrUn_randomG01490_001,GSMUA_Achr11G04170_001,GSMUA_AchrUn_randomG01480_001,GSMUA_Achr2G18530_001	-|-|-|-|-|-|		GO:0043666	regulation of phosphoprotein phosphatase activity	biological_process	0.032356	1	2	4190	2	23640	GSMUA_Achr9G05730_001,GSMUA_Achr6G26070_001	-|-|		GO:0010468	regulation of gene expression	biological_process	0.019273	1	467	4626	2228	23640	GSMUA_Achr7G20690_001,GSMUA_Achr10G09410_001,GSMUA_Achr7G25620_001,GSMUA_Achr6G10660_001,GSMUA_Achr11G03730_001,GSMUA_Achr9G24710_001,GSMUA_Achr6G34420_001,GSMUA_Achr9G23940_001,GSMUA_Achr10G03230_001,GSMUA_Achr6G18670_001,GSMUA_AchrUn_randomG00220_001,GSMUA_AchrUn_randomG13650_001,GSMUA_Achr6G28550_001,GSMUA_Achr3G23360_001,GSMUA_Achr10G25670_001,GSMUA_Achr7G06220_001,GSMUA_Achr4G03660_001,GSMUA…	-|-|-|-|-|-|-|-|-|-|-|-|-|-|-|-|-|-|-|-|-|-|-|-|-|-|-|-|-|-|-|-|-|-|-|-|-|-|-|-|-|-|-|-|-|-|-|-|-|-|-|-|-|-|-|-|-|-|-|-|-|-|-|-|-|-|-|-|-|-|-|-|-|-|-|-|-|-|-|-|-|-|-|-|-|-|-|-|-|-|-|-|-|-|-|-|-|-|-|-|-|-|-|-|-|-|-|-|-|-|-|-|-|-|-|-|-|-|-|-|-|-|-|-|-|-|-|-		GO:0031408	oxylipin biosynthetic process	biological_process	0.025864	1	4	1095	24	23640	GSMUA_Achr1G22970_001,GSMUA_Achr1G24370_001,GSMUA_Achr9G16020_001,GSMUA_Achr6G28450_001	-|-|-|-|		GO:0071496	cellular response to external stimulus
GO:0008810	cellulase activity	molecular_function	0.030283	1	8	3436	26	23640	GSMUA_Achr11G03690_001,GSMUA_Achr11G03700_001,GSMUA_Achr11G03660_001,GSMUA_Achr2G03770_001,GSMUA_Achr5G05960_001,GSMUA_Achr11G05440_001,GSMUA_Achr11G03710_001,GSMUA_Achr6G15630_001	-|-|-|-|-|-|-|-|		GO:0016409	palmitoyltransferase activity	molecular_function	0.032726	1	12	4190	38	23640	GSMUA_Achr11G22330_001,GSMUA_Achr4G20330_001,GSMUA_Achr3G09200_001,GSMUA_Achr11G18130_001,GSMUA_Achr3G30600_001,GSMUA_Achr2G04180_001,GSMUA_Achr8G08010_001,GSMUA_Achr7G03550_001,GSMUA_Achr6G07830_001,GSMUA_Achr9G17430_001,GSMUA_Achr6G11740_001,GSMUA_Achr3G14680_001	-|-|-|-|-|-|-|-|-|-|-|-|		GO:0016246	RNA interference	biological_process	0.019302	1	18	4626	55	23640	GSMUA_Achr6G29390_001,GSMUA_Achr4G21340_001,GSMUA_Achr4G03560_001,GSMUA_Achr3G26090_001,GSMUA_Achr7G26400_001,GSMUA_Achr10G15700_001,GSMUA_Achr4G26110_001,GSMUA_Achr7G06140_001,GSMUA_AchrUn_randomG00220_001,GSMUA_Achr2G08230_001,GSMUA_Achr3G05450_001,GSMUA_Achr3G19380_001,GSMUA_Achr8G28980_001,GSMUA_Achr7G12340_001,GSMUA_Achr6G34460_001,GSMUA_Achr10G19090_001,GSMUA_Achr11G03730_001,GSMUA_Achr9G26…	-|-|-|-|-|-|-|-|-|-|-|-|-|-|-|-|-|-|		GO:0009507	chloroplast	cellular_component	0.025915	1	43	1095	677	23640	GSMUA_Achr10G17560_001,GSMUA_Achr10G17650_001,GSMUA_Achr6G09110_001,GSMUA_Achr1G22850_001,GSMUA_Achr2G17190_001,GSMUA_Achr9G14990_001,GSMUA_Achr9G16090_001,GSMUA_Achr8G11840_001,GSMUA_Achr8G33170_001,GSMUA_Achr8G33150_001,GSMUA_Achr10G31430_001,GSMUA_Achr8G05290_001,GSMUA_Achr7G07610_001,GSMUA_Achr7G07620_001,GSMUA_Achr3G16510_001,GSMUA_Achr10G31450_001,GSMUA_Achr9G14980_001,GSMUA_Achr10G12170_00…	-|-|-|-|-|-|-|-|-|-|-|-|-|-|-|-|-|-|-|-|-|-|-|-|-|-|-|-|-|-|-|-|-|-|-|-|-|-|-|-|-|-|-|		GO:0016246	RNA interference
GO:0030245	cellulose catabolic process	biological_process	0.030283	1	8	3436	26	23640	GSMUA_Achr11G03660_001,GSMUA_Achr11G03700_001,GSMUA_Achr11G03690_001,GSMUA_Achr11G05440_001,GSMUA_Achr5G05960_001,GSMUA_Achr2G03770_001,GSMUA_Achr6G15630_001,GSMUA_Achr11G03710_001	-|-|-|-|-|-|-|-|		GO:0019706	protein-cysteine S-palmitoyltransferase activity	molecular_function	0.032726	1	12	4190	38	23640	GSMUA_Achr3G30600_001,GSMUA_Achr11G18130_001,GSMUA_Achr2G04180_001,GSMUA_Achr8G08010_001,GSMUA_Achr7G03550_001,GSMUA_Achr11G22330_001,GSMUA_Achr4G20330_001,GSMUA_Achr3G09200_001,GSMUA_Achr6G11740_001,GSMUA_Achr3G14680_001,GSMUA_Achr6G07830_001,GSMUA_Achr9G17430_001	-|-|-|-|-|-|-|-|-|-|-|-|		GO:0080090	regulation of primary metabolic process	biological_process	0.019724	1	478	4626	2283	23640	GSMUA_Achr9G03150_001,GSMUA_Achr6G10570_001,GSMUA_Achr7G20950_001,GSMUA_Achr11G24600_001,GSMUA_Achr3G05460_001,GSMUA_Achr1G07020_001,GSMUA_Achr3G09130_001,GSMUA_Achr4G02380_001,GSMUA_Achr10G14400_001,GSMUA_Achr4G07010_001,GSMUA_Achr2G15700_001,GSMUA_Achr10G06560_001,GSMUA_Achr11G25640_001,GSMUA_Achr1G28040_001,GSMUA_Achr8G15080_001,GSMUA_Achr1G21950_001,GSMUA_Achr6G04440_001,GSMUA_Achr3G15140_001…	-|-|-|-|-|-|-|-|-|-|-|-|-|-|-|-|-|-|-|-|-|-|-|-|-|-|-|-|-|-|-|-|-|-|-|-|-|-|-|-|-|-|-|-|-|-|-|-|-|-|-|-|-|-|-|-|-|-|-|-|-|-|-|-|-|-|-|-|-|-|-|-|-|-|-|-|-|-|-|-|-|-|-|-|-|-|-|-|-|-|-|-|-|-|-|-|-|-|-|-|-|-|-|-|-|-|-|-|-|-|-|-|-|-|-|-|-|-|-|-|-|-|-|-|-|-|-|-		GO:0005622	intracellular	cellular_component	0.026404	1	308	1095	6028	23640	GSMUA_Achr10G12150_001,GSMUA_Achr2G02930_001,GSMUA_Achr8G33090_001,GSMUA_Achr11G24810_001,GSMUA_Achr8G06150_001,GSMUA_Achr5G20340_001,GSMUA_Achr4G10620_001,GSMUA_Achr8G21030_001,GSMUA_Achr11G15080_001,GSMUA_Achr9G14800_001,GSMUA_Achr3G16130_001,GSMUA_Achr1G22950_001,GSMUA_Achr3G26350_001,GSMUA_Achr10G09290_001,GSMUA_Achr8G26880_001,GSMUA_Achr10G20430_001,GSMUA_Achr9G23070_001,GSMUA_AchrUn_randomG…	-|-|-|-|-|-|-|-|-|-|-|-|-|-|-|-|-|-|-|-|-|-|-|-|-|-|-|-|-|-|-|-|-|-|-|-|-|-|-|-|-|-|-|-|-|-|-|-|-|-|-|-|-|-|-|-|-|-|-|-|-|-|-|-|-|-|-|-|-|-|-|-|-|-|-|-|-|-|-|-|-|-|-|-|-|-|-|-|-|-|-|-|-|-|-|-|-|-|-|-|-|-|-|-|-|-|-|-|-|-|-|-|-|-|-|-|-|-|-|-|-|-|-|-|-|-|-|-		GO:0004525	ribonuclease III activity
GO:0051275	beta-glucan catabolic process	biological_process	0.030283	1	8	3436	26	23640	GSMUA_Achr11G03690_001,GSMUA_Achr11G03660_001,GSMUA_Achr11G03700_001,GSMUA_Achr11G03710_001,GSMUA_Achr6G15630_001,GSMUA_Achr5G05960_001,GSMUA_Achr2G03770_001,GSMUA_Achr11G05440_001	-|-|-|-|-|-|-|-|		GO:0019707	protein-cysteine S-acyltransferase activity	molecular_function	0.032726	1	12	4190	38	23640	GSMUA_Achr4G20330_001,GSMUA_Achr3G09200_001,GSMUA_Achr11G22330_001,GSMUA_Achr2G04180_001,GSMUA_Achr7G03550_001,GSMUA_Achr8G08010_001,GSMUA_Achr3G30600_001,GSMUA_Achr11G18130_001,GSMUA_Achr6G07830_001,GSMUA_Achr9G17430_001,GSMUA_Achr3G14680_001,GSMUA_Achr6G11740_001	-|-|-|-|-|-|-|-|-|-|-|-|		GO:0019899	enzyme binding	molecular_function	0.020029	1	25	4626	84	23640	GSMUA_Achr10G18140_001,GSMUA_Achr3G19380_001,GSMUA_Achr8G13320_001,GSMUA_Achr1G28070_001,GSMUA_Achr3G20030_001,GSMUA_AchrUn_randomG00520_001,GSMUA_Achr9G17200_001,GSMUA_Achr7G18000_001,GSMUA_Achr6G36510_001,GSMUA_Achr3G19450_001,GSMUA_Achr11G25890_001,GSMUA_Achr2G07360_001,GSMUA_Achr7G22510_001,GSMUA_Achr8G33200_001,GSMUA_Achr3G24980_001,GSMUA_Achr2G06040_001,GSMUA_Achr7G07330_001,GSMUA_Achr6G102…	-|-|-|-|-|-|-|-|-|-|-|-|-|-|-|-|-|-|-|-|-|-|-|-|-|		GO:0032544	plastid translation	biological_process	0.027636	1	2	1095	6	23640	GSMUA_Achr8G33170_001,GSMUA_Achr7G07510_001	-|-|		GO:0016458	gene silencing
GO:0009110	vitamin biosynthetic process	biological_process	0.030801	1	10	3436	36	23640	GSMUA_Achr10G24880_001,GSMUA_AchrUn_randomG00210_001,GSMUA_Achr10G14700_001,GSMUA_Achr7G10960_001,GSMUA_Achr4G10520_001,GSMUA_Achr5G20490_001,GSMUA_Achr7G12750_001,GSMUA_Achr6G06630_001,GSMUA_Achr4G24840_001,GSMUA_Achr4G10550_001	-|-|-|-|-|-|-|-|-|-|		GO:0034613	cellular protein localization	biological_process	0.032752	1	123	4190	584	23640	GSMUA_Achr10G22700_001,GSMUA_Achr9G29010_001,GSMUA_Achr2G18530_001,GSMUA_Achr2G01760_001,GSMUA_Achr2G17410_001,GSMUA_Achr1G04780_001,GSMUA_Achr9G06220_001,GSMUA_Achr5G07760_001,GSMUA_Achr8G15550_001,GSMUA_Achr1G02060_001,GSMUA_Achr6G15820_001,GSMUA_Achr4G26100_001,GSMUA_Achr1G15950_001,GSMUA_Achr9G14860_001,GSMUA_Achr11G16230_001,GSMUA_Achr8G14560_001,GSMUA_Achr4G02310_001,GSMUA_Achr10G28240_001,…	-|-|-|-|-|-|-|-|-|-|-|-|-|-|-|-|-|-|-|-|-|-|-|-|-|-|-|-|-|-|-|-|-|-|-|-|-|-|-|-|-|-|-|-|-|-|-|-|-|-|-|-|-|-|-|-|-|-|-|-|-|-|-|-|-|-|-|-|-|-|-|-|-|-|-|-|-|-|-|-|-|-|-|-|-|-|-|-|-|-|-|-|-|-|-|-|-|-|-|-|-|-|-|-|-|-|-|-|-|-|-|-|-|-|-|-|-|-|-|-|-|-|-|		GO:0019438	aromatic compound biosynthetic process	biological_process	0.020231	1	572	4626	2745	23640	GSMUA_Achr6G13040_001,GSMUA_Achr3G23600_001,GSMUA_Achr8G05640_001,GSMUA_Achr5G24600_001,GSMUA_Achr4G03790_001,GSMUA_Achr4G29100_001,GSMUA_Achr5G01990_001,GSMUA_Achr6G06810_001,GSMUA_Achr2G10230_001,GSMUA_Achr11G10010_001,GSMUA_Achr9G05660_001,GSMUA_Achr5G14150_001,GSMUA_Achr11G22760_001,GSMUA_Achr3G24870_001,GSMUA_Achr5G14100_001,GSMUA_Achr3G19370_001,GSMUA_Achr3G30440_001,GSMUA_Achr8G33050_001,G…	-|-|-|-|-|-|-|-|-|-|-|-|-|-|-|-|-|-|-|-|-|-|-|-|-|-|-|-|-|-|-|-|-|-|-|-|-|-|-|-|-|-|-|-|-|-|-|-|-|-|-|-|-|-|-|-|-|-|-|-|-|-|-|-|-|-|-|-|-|-|-|-|-|-|-|-|-|-|-|-|-|-|-|-|-|-|-|-|-|-|-|-|-|-|-|-|-|-|-|-|-|-|-|-|-|-|-|-|-|-|-|-|-|-|-|-|-|-|-|-|-|-|-|-|-|-|-|-		GO:0008104	protein localization	biological_process	0.02803	1	46	1095	729	23640	GSMUA_Achr2G06080_001,GSMUA_Achr11G00050_001,GSMUA_Achr10G00110_001,GSMUA_Achr5G04510_001,GSMUA_Achr10G00070_001,GSMUA_Achr11G15140_001,GSMUA_Achr10G12110_001,GSMUA_Achr4G12710_001,GSMUA_Achr3G26080_001,GSMUA_Achr10G28310_001,GSMUA_Achr11G15160_001,GSMUA_Achr11G24850_001,GSMUA_Achr8G07320_001,GSMUA_Achr2G06320_001,GSMUA_Achr3G04210_001,GSMUA_Achr3G24260_001,GSMUA_Achr9G16130_001,GSMUA_Achr10G1210…	-|-|-|-|-|-|-|-|-|-|-|-|-|-|-|-|-|-|-|-|-|-|-|-|-|-|-|-|-|-|-|-|-|-|-|-|-|-|-|-|-|-|-|-|-|-|		GO:0030488	tRNA methylation
GO:0042364	water-soluble vitamin biosynthetic process	biological_process	0.030801	1	10	3436	36	23640	GSMUA_AchrUn_randomG00210_001,GSMUA_Achr10G14700_001,GSMUA_Achr10G24880_001,GSMUA_Achr4G24840_001,GSMUA_Achr4G10550_001,GSMUA_Achr6G06630_001,GSMUA_Achr7G12750_001,GSMUA_Achr4G10520_001,GSMUA_Achr7G10960_001,GSMUA_Achr5G20490_001	-|-|-|-|-|-|-|-|-|-|		GO:0044030	regulation of DNA methylation	biological_process	0.033135	1	2	4190	2	23640	GSMUA_Achr3G26090_001,GSMUA_Achr10G20860_001	-|-|		GO:0031323	regulation of cellular metabolic process	biological_process	0.020264	1	479	4626	2289	23640	GSMUA_Achr9G19550_001,GSMUA_Achr5G01990_001,GSMUA_Achr5G24600_001,GSMUA_Achr5G23030_001,GSMUA_Achr4G29100_001,GSMUA_Achr4G03790_001,GSMUA_Achr6G13040_001,GSMUA_Achr3G23600_001,GSMUA_Achr3G26230_001,GSMUA_Achr5G13050_001,GSMUA_Achr4G03600_001,GSMUA_Achr8G32070_001,GSMUA_Achr11G22760_001,GSMUA_Achr4G29170_001,GSMUA_Achr4G03560_001,GSMUA_Achr5G14150_001,GSMUA_Achr7G04380_001,GSMUA_Achr3G24870_001,GS…	-|-|-|-|-|-|-|-|-|-|-|-|-|-|-|-|-|-|-|-|-|-|-|-|-|-|-|-|-|-|-|-|-|-|-|-|-|-|-|-|-|-|-|-|-|-|-|-|-|-|-|-|-|-|-|-|-|-|-|-|-|-|-|-|-|-|-|-|-|-|-|-|-|-|-|-|-|-|-|-|-|-|-|-|-|-|-|-|-|-|-|-|-|-|-|-|-|-|-|-|-|-|-|-|-|-|-|-|-|-|-|-|-|-|-|-|-|-|-|-|-|-|-|-|-|-|-|-		GO:0003746	translation elongation factor activity	molecular_function	0.028126	1	4	1095	25	23640	GSMUA_Achr11G25510_001,GSMUA_Achr7G07580_001,GSMUA_Achr11G25500_001,GSMUA_Achr8G06040_001	-|-|-|-|		GO:0043066	negative regulation of apoptotic process
GO:0015020	glucuronosyltransferase activity	molecular_function	0.031995	1	9	3436	31	23640	GSMUA_Achr3G16530_001,GSMUA_Achr1G15930_001,GSMUA_Achr8G29450_001,GSMUA_Achr8G32660_001,GSMUA_Achr6G10110_001,GSMUA_Achr7G25150_001,GSMUA_Achr11G24650_001,GSMUA_Achr6G18570_001,GSMUA_Achr4G20230_001	-|-|-|-|-|-|-|-|-|		GO:0004014	adenosylmethionine decarboxylase activity	molecular_function	0.033347	1	4	4190	8	23640	GSMUA_Achr3G04790_001,GSMUA_Achr5G24230_001,GSMUA_Achr3G22890_001,GSMUA_Achr9G13400_001	-|-|-|-|		GO:0051171	regulation of nitrogen compound metabolic process	biological_process	0.020636	1	452	4626	2159	23640	GSMUA_Achr2G10230_001,GSMUA_Achr11G10010_001,GSMUA_AchrUn_randomG04590_001,GSMUA_Achr7G19670_001,GSMUA_Achr9G05660_001,GSMUA_Achr4G03560_001,GSMUA_Achr5G14150_001,GSMUA_Achr11G22760_001,GSMUA_Achr4G29170_001,GSMUA_Achr3G24870_001,GSMUA_Achr7G04380_001,GSMUA_Achr3G23600_001,GSMUA_Achr6G13040_001,GSMUA_Achr8G32070_001,GSMUA_Achr4G03600_001,GSMUA_Achr3G26230_001,GSMUA_Achr5G13050_001,GSMUA_Achr9G195…	-|-|-|-|-|-|-|-|-|-|-|-|-|-|-|-|-|-|-|-|-|-|-|-|-|-|-|-|-|-|-|-|-|-|-|-|-|-|-|-|-|-|-|-|-|-|-|-|-|-|-|-|-|-|-|-|-|-|-|-|-|-|-|-|-|-|-|-|-|-|-|-|-|-|-|-|-|-|-|-|-|-|-|-|-|-|-|-|-|-|-|-|-|-|-|-|-|-|-|-|-|-|-|-|-|-|-|-|-|-|-|-|-|-|-|-|-|-|-|-|-|-|-|-|-|-|-|-		GO:0051213	dioxygenase activity	molecular_function	0.028942	1	14	1095	172	23640	GSMUA_Achr6G28450_001,GSMUA_Achr10G00140_001,GSMUA_AchrUn_randomG26390_001,GSMUA_Achr4G10660_001,GSMUA_Achr10G00150_001,GSMUA_Achr9G20530_001,GSMUA_Achr9G11880_001,GSMUA_Achr8G06010_001,GSMUA_Achr9G20540_001,GSMUA_Achr9G16020_001,GSMUA_Achr1G24370_001,GSMUA_Achr9G15020_001,GSMUA_Achr1G22970_001,GSMUA_Achr1G23020_001	-|-|-|-|-|-|-|-|-|-|-|-|-|-|		GO:0004527	exonuclease activity
GO:0015031	protein transport	biological_process	0.032349	1	122	3436	702	23640	GSMUA_Achr10G16820_001,GSMUA_Achr11G16410_001,GSMUA_Achr6G06640_001,GSMUA_Achr1G15950_001,GSMUA_Achr10G22640_001,GSMUA_Achr10G22790_001,GSMUA_Achr8G33090_001,GSMUA_Achr11G04060_001,GSMUA_Achr6G28110_001,GSMUA_Achr10G19270_001,GSMUA_Achr8G05450_001,GSMUA_Achr6G34270_001,GSMUA_Achr11G18140_001,GSMUA_Achr7G04740_001,GSMUA_Achr10G08490_001,GSMUA_Achr10G19260_001,GSMUA_Achr9G26640_001,GSMUA_AchrUn_ran…	-|-|-|-|-|-|-|-|-|-|-|-|-|-|-|-|-|-|-|-|-|-|-|-|-|-|-|-|-|-|-|-|-|-|-|-|-|-|-|-|-|-|-|-|-|-|-|-|-|-|-|-|-|-|-|-|-|-|-|-|-|-|-|-|-|-|-|-|-|-|-|-|-|-|-|-|-|-|-|-|-|-|-|-|-|-|-|-|-|-|-|-|-|-|-|-|-|-|-|-|-|-|-|-|-|-|-|-|-|-|-|-|-|-|-|-|-|-|-|-|-|-|		GO:0006597	spermine biosynthetic process	biological_process	0.033347	1	4	4190	8	23640	GSMUA_Achr5G24230_001,GSMUA_Achr3G22890_001,GSMUA_Achr3G04790_001,GSMUA_Achr9G13400_001	-|-|-|-|		GO:0042631	cellular response to water deprivation	biological_process	0.020665	1	5	4626	9	23640	GSMUA_Achr1G16670_001,GSMUA_Achr2G06280_001,GSMUA_Achr8G05970_001,GSMUA_Achr10G22450_001,GSMUA_Achr10G11220_001	-|-|-|-|-|		GO:0034613	cellular protein localization	biological_process	0.029287	1	38	1095	584	23640	GSMUA_Achr3G24260_001,GSMUA_Achr3G04210_001,GSMUA_Achr2G06320_001,GSMUA_Achr9G16130_001,GSMUA_Achr8G07320_001,GSMUA_Achr11G24850_001,GSMUA_Achr10G28310_001,GSMUA_Achr11G15160_001,GSMUA_Achr3G26080_001,GSMUA_Achr2G06050_001,GSMUA_Achr8G21130_001,GSMUA_Achr11G00050_001,GSMUA_Achr2G06080_001,GSMUA_Achr11G15140_001,GSMUA_Achr5G04510_001,GSMUA_Achr10G00070_001,GSMUA_AchrUn_randomG04450_001,GSMUA_Achr1…	-|-|-|-|-|-|-|-|-|-|-|-|-|-|-|-|-|-|-|-|-|-|-|-|-|-|-|-|-|-|-|-|-|-|-|-|-|-|		GO:0022603	regulation of anatomical structure morphogenesis
GO:0045184	establishment of protein localization	biological_process	0.032349	1	122	3436	702	23640	GSMUA_Achr1G10740_001,GSMUA_Achr8G02620_001,GSMUA_Achr2G18530_001,GSMUA_Achr5G12840_001,GSMUA_Achr7G03650_001,GSMUA_Achr2G15860_001,GSMUA_Achr6G10200_001,GSMUA_Achr9G14860_001,GSMUA_Achr6G14960_001,GSMUA_Achr6G10400_001,GSMUA_Achr3G24150_001,GSMUA_Achr10G03870_001,GSMUA_Achr7G20310_001,GSMUA_Achr5G19850_001,GSMUA_Achr8G02580_001,GSMUA_Achr10G22650_001,GSMUA_Achr11G07960_001,GSMUA_Achr5G07760_001,…	-|-|-|-|-|-|-|-|-|-|-|-|-|-|-|-|-|-|-|-|-|-|-|-|-|-|-|-|-|-|-|-|-|-|-|-|-|-|-|-|-|-|-|-|-|-|-|-|-|-|-|-|-|-|-|-|-|-|-|-|-|-|-|-|-|-|-|-|-|-|-|-|-|-|-|-|-|-|-|-|-|-|-|-|-|-|-|-|-|-|-|-|-|-|-|-|-|-|-|-|-|-|-|-|-|-|-|-|-|-|-|-|-|-|-|-|-|-|-|-|-|-|		GO:0008215	spermine metabolic process	biological_process	0.033347	1	4	4190	8	23640	GSMUA_Achr9G13400_001,GSMUA_Achr3G04790_001,GSMUA_Achr5G24230_001,GSMUA_Achr3G22890_001	-|-|-|-|		GO:0071462	cellular response to water stimulus	biological_process	0.020665	1	5	4626	9	23640	GSMUA_Achr1G16670_001,GSMUA_Achr2G06280_001,GSMUA_Achr8G05970_001,GSMUA_Achr10G11220_001,GSMUA_Achr10G22450_001	-|-|-|-|-|		GO:0006378	mRNA polyadenylation	biological_process	0.029447	1	2	1095	6	23640	GSMUA_Achr9G20560_001,GSMUA_Achr3G26260_001	-|-|		GO:0004930	G-protein coupled receptor activity
GO:0004527	exonuclease activity	molecular_function	0.033199	1	12	3436	46	23640	GSMUA_Achr8G05450_001,GSMUA_Achr10G08620_001,GSMUA_Achr2G21960_001,GSMUA_Achr8G07320_001,GSMUA_Achr1G21770_001,GSMUA_Achr3G16500_001,GSMUA_Achr3G24600_001,GSMUA_Achr8G01100_001,GSMUA_Achr3G26110_001,GSMUA_Achr8G05820_001,GSMUA_Achr3G02880_001,GSMUA_Achr11G24100_001	-|-|-|-|-|-|-|-|-|-|-|-|		GO:0031369	translation initiation factor binding	molecular_function	0.033603	1	2	4190	2	23640	GSMUA_Achr11G00080_001,GSMUA_Achr3G04920_001	-|-|		GO:0019219	regulation of nucleobase-containing compound metabolic process	biological_process	0.021074	1	451	4626	2155	23640	GSMUA_Achr4G02390_001,GSMUA_Achr10G22480_001,GSMUA_Achr4G10560_001,GSMUA_Achr1G10860_001,GSMUA_Achr11G03200_001,GSMUA_Achr4G31660_001,GSMUA_Achr3G19420_001,GSMUA_Achr11G22590_001,GSMUA_Achr2G12610_001,GSMUA_Achr10G20380_001,GSMUA_Achr2G07010_001,GSMUA_Achr2G18390_001,GSMUA_Achr4G03920_001,GSMUA_Achr6G15970_001,GSMUA_Achr3G19170_001,GSMUA_Achr6G11680_001,GSMUA_Achr1G21620_001,GSMUA_Achr3G25080_001…	-|-|-|-|-|-|-|-|-|-|-|-|-|-|-|-|-|-|-|-|-|-|-|-|-|-|-|-|-|-|-|-|-|-|-|-|-|-|-|-|-|-|-|-|-|-|-|-|-|-|-|-|-|-|-|-|-|-|-|-|-|-|-|-|-|-|-|-|-|-|-|-|-|-|-|-|-|-|-|-|-|-|-|-|-|-|-|-|-|-|-|-|-|-|-|-|-|-|-|-|-|-|-|-|-|-|-|-|-|-|-|-|-|-|-|-|-|-|-|-|-|-|-|-|-|-|-|-		GO:1901363	heterocyclic compound binding	molecular_function	0.029493	1	397	1095	7928	23640	GSMUA_Achr3G04210_001,GSMUA_AchrUn_randomG26420_001,GSMUA_Achr7G24090_001,GSMUA_Achr8G06200_001,GSMUA_Achr10G19000_001,GSMUA_Achr9G02330_001,GSMUA_Achr9G16060_001,GSMUA_AchrUn_randomG27020_001,GSMUA_Achr2G03020_001,GSMUA_Achr9G02260_001,GSMUA_AchrUn_randomG04460_001,GSMUA_Achr8G11850_001,GSMUA_Achr10G23420_001,GSMUA_Achr10G18880_001,GSMUA_Achr1G24350_001,GSMUA_Achr5G20340_001,GSMUA_Achr10G12150_0…	-|-|-|-|-|-|-|-|-|-|-|-|-|-|-|-|-|-|-|-|-|-|-|-|-|-|-|-|-|-|-|-|-|-|-|-|-|-|-|-|-|-|-|-|-|-|-|-|-|-|-|-|-|-|-|-|-|-|-|-|-|-|-|-|-|-|-|-|-|-|-|-|-|-|-|-|-|-|-|-|-|-|-|-|-|-|-|-|-|-|-|-|-|-|-|-|-|-|-|-|-|-|-|-|-|-|-|-|-|-|-|-|-|-|-|-|-|-|-|-|-|-|-|-|-|-|-|-		GO:0071214	cellular response to abiotic stimulus
GO:0006771	riboflavin metabolic process	biological_process	0.033708	1	5	3436	13	23640	GSMUA_Achr7G12750_001,GSMUA_Achr6G06630_001,GSMUA_Achr4G10550_001,GSMUA_Achr10G24880_001,GSMUA_Achr5G20490_001	-|-|-|-|-|		GO:0033925	mannosyl-glycoprotein endo-beta-N-acetylglucosaminidase activity	molecular_function	0.033606	1	2	4190	2	23640	GSMUA_Achr6G32810_001,GSMUA_Achr6G32820_001	-|-|		GO:0060255	regulation of macromolecule metabolic process	biological_process	0.02258	1	487	4626	2331	23640	GSMUA_Achr3G23290_001,GSMUA_Achr7G27440_001,GSMUA_Achr2G10250_001,GSMUA_Achr5G07840_001,GSMUA_Achr3G23710_001,GSMUA_Achr8G08000_001,GSMUA_Achr5G26790_001,GSMUA_Achr4G07230_001,GSMUA_Achr3G05450_001,GSMUA_Achr6G15740_001,GSMUA_Achr11G23870_001,GSMUA_AchrUn_randomG20170_001,GSMUA_Achr2G07570_001,GSMUA_Achr6G36550_001,GSMUA_Achr9G10690_001,GSMUA_Achr7G12610_001,GSMUA_Achr11G09930_001,GSMUA_Achr3G050…	-|-|-|-|-|-|-|-|-|-|-|-|-|-|-|-|-|-|-|-|-|-|-|-|-|-|-|-|-|-|-|-|-|-|-|-|-|-|-|-|-|-|-|-|-|-|-|-|-|-|-|-|-|-|-|-|-|-|-|-|-|-|-|-|-|-|-|-|-|-|-|-|-|-|-|-|-|-|-|-|-|-|-|-|-|-|-|-|-|-|-|-|-|-|-|-|-|-|-|-|-|-|-|-|-|-|-|-|-|-|-|-|-|-|-|-|-|-|-|-|-|-|-|-|-|-|-|-		GO:0044424	intracellular part	cellular_component	0.029514	1	291	1095	5691	23640	GSMUA_Achr4G12820_001,GSMUA_Achr1G21580_001,GSMUA_Achr9G20560_001,GSMUA_Achr10G06880_001,GSMUA_Achr9G20520_001,GSMUA_Achr10G31230_001,GSMUA_Achr5G05080_001,GSMUA_Achr4G02280_001,GSMUA_Achr6G28500_001,GSMUA_Achr8G11670_001,GSMUA_Achr8G33050_001,GSMUA_Achr4G10730_001,GSMUA_Achr11G25490_001,GSMUA_Achr11G14550_001,GSMUA_Achr10G28260_001,GSMUA_Achr10G31440_001,GSMUA_Achr10G08040_001,GSMUA_Achr8G05150_…	-|-|-|-|-|-|-|-|-|-|-|-|-|-|-|-|-|-|-|-|-|-|-|-|-|-|-|-|-|-|-|-|-|-|-|-|-|-|-|-|-|-|-|-|-|-|-|-|-|-|-|-|-|-|-|-|-|-|-|-|-|-|-|-|-|-|-|-|-|-|-|-|-|-|-|-|-|-|-|-|-|-|-|-|-|-|-|-|-|-|-|-|-|-|-|-|-|-|-|-|-|-|-|-|-|-|-|-|-|-|-|-|-|-|-|-|-|-|-|-|-|-|-|-|-|-|-|-		GO:0009892	negative regulation of metabolic process
GO:0009231	riboflavin biosynthetic process	biological_process	0.033708	1	5	3436	13	23640	GSMUA_Achr4G10550_001,GSMUA_Achr6G06630_001,GSMUA_Achr7G12750_001,GSMUA_Achr5G20490_001,GSMUA_Achr10G24880_001	-|-|-|-|-|		GO:0016560	protein import into peroxisome matrix, docking	biological_process	0.033624	1	2	4190	2	23640	GSMUA_Achr4G01250_001,GSMUA_Achr10G20380_001	-|-|		GO:0005342	organic acid transmembrane transporter activity	molecular_function	0.022797	1	14	4626	41	23640	GSMUA_Achr10G09660_001,GSMUA_Achr2G13450_001,GSMUA_Achr10G22700_001,GSMUA_AchrUn_randomG21350_001,GSMUA_Achr7G13940_001,GSMUA_Achr7G07960_001,GSMUA_Achr2G12780_001,GSMUA_Achr6G01650_001,GSMUA_Achr6G34470_001,GSMUA_Achr4G21440_001,GSMUA_AchrUn_randomG21370_001,GSMUA_Achr3G19460_001,GSMUA_Achr3G26340_001,GSMUA_Achr2G08070_001	-|-|-|-|-|-|-|-|-|-|-|-|-|-|		GO:0097159	organic cyclic compound binding	molecular_function	0.029683	1	397	1095	7929	23640	GSMUA_Achr1G04100_001,GSMUA_Achr8G26730_001,GSMUA_Achr2G17370_001,GSMUA_Achr10G09560_001,GSMUA_Achr5G05110_001,GSMUA_Achr3G24380_001,GSMUA_Achr10G23450_001,GSMUA_Achr7G24120_001,GSMUA_Achr2G03030_001,GSMUA_Achr10G25700_001,GSMUA_Achr10G17790_001,GSMUA_Achr11G15070_001,GSMUA_Achr8G06090_001,GSMUA_Achr9G14920_001,GSMUA_Achr1G03990_001,GSMUA_Achr5G20440_001,GSMUA_Achr8G05100_001,GSMUA_Achr9G11700_00…	-|-|-|-|-|-|-|-|-|-|-|-|-|-|-|-|-|-|-|-|-|-|-|-|-|-|-|-|-|-|-|-|-|-|-|-|-|-|-|-|-|-|-|-|-|-|-|-|-|-|-|-|-|-|-|-|-|-|-|-|-|-|-|-|-|-|-|-|-|-|-|-|-|-|-|-|-|-|-|-|-|-|-|-|-|-|-|-|-|-|-|-|-|-|-|-|-|-|-|-|-|-|-|-|-|-|-|-|-|-|-|-|-|-|-|-|-|-|-|-|-|-|-|-|-|-|-|-		GO:0007154	cell communication
GO:0042726	flavin-containing compound metabolic process	biological_process	0.033708	1	5	3436	13	23640	GSMUA_Achr5G20490_001,GSMUA_Achr10G24880_001,GSMUA_Achr4G10550_001,GSMUA_Achr7G12750_001,GSMUA_Achr6G06630_001	-|-|-|-|-|		GO:0008153	para-aminobenzoic acid biosynthetic process	biological_process	0.033625	1	2	4190	2	23640	GSMUA_Achr7G10900_001,GSMUA_Achr3G05610_001	-|-|		GO:0008810	cellulase activity	molecular_function	0.023113	1	10	4626	26	23640	GSMUA_Achr11G03700_001,GSMUA_Achr4G08520_001,GSMUA_Achr2G05670_001,GSMUA_Achr6G15630_001,GSMUA_Achr11G03710_001,GSMUA_Achr11G05440_001,GSMUA_Achr11G03660_001,GSMUA_Achr2G03770_001,GSMUA_Achr2G05330_001,GSMUA_Achr11G03690_001	-|-|-|-|-|-|-|-|-|-|		GO:0015766	disaccharide transport	biological_process	0.030258	1	2	1095	6	23640	GSMUA_Achr8G05180_001,GSMUA_Achr3G26170_001	-|-|		GO:0004970	ionotropic glutamate receptor activity
GO:0042727	flavin-containing compound biosynthetic process	biological_process	0.033708	1	5	3436	13	23640	GSMUA_Achr10G24880_001,GSMUA_Achr5G20490_001,GSMUA_Achr7G12750_001,GSMUA_Achr6G06630_001,GSMUA_Achr4G10550_001	-|-|-|-|-|		GO:0055069	zinc ion homeostasis	biological_process	0.033629	1	2	4190	2	23640	GSMUA_Achr10G20680_001,GSMUA_Achr9G16140_001	-|-|		GO:0030245	cellulose catabolic process	biological_process	0.023113	1	10	4626	26	23640	GSMUA_Achr11G05440_001,GSMUA_Achr11G03710_001,GSMUA_Achr6G15630_001,GSMUA_Achr2G05670_001,GSMUA_Achr11G03700_001,GSMUA_Achr4G08520_001,GSMUA_Achr2G05330_001,GSMUA_Achr11G03690_001,GSMUA_Achr2G03770_001,GSMUA_Achr11G03660_001	-|-|-|-|-|-|-|-|-|-|		GO:0015770	sucrose transport	biological_process	0.030258	1	2	1095	6	23640	GSMUA_Achr3G26170_001,GSMUA_Achr8G05180_001	-|-|		GO:0005230	extracellular ligand-gated ion channel activity
GO:0042558	pteridine-containing compound metabolic process	biological_process	0.033987	1	11	3436	41	23640	GSMUA_Achr8G29250_001,GSMUA_Achr1G11420_001,GSMUA_Achr9G03510_001,GSMUA_Achr6G23140_001,GSMUA_Achr8G00960_001,GSMUA_Achr7G10900_001,GSMUA_Achr9G30880_001,GSMUA_Achr6G06520_001,GSMUA_Achr9G07310_001,GSMUA_Achr9G30870_001,GSMUA_Achr3G31150_001	-|-|-|-|-|-|-|-|-|-|-|		GO:0016442	RNA-induced silencing complex	cellular_component	0.033629	1	2	4190	2	23640	GSMUA_Achr10G12320_001,GSMUA_Achr6G08280_001	-|-|		GO:0051275	beta-glucan catabolic process	biological_process	0.023113	1	10	4626	26	23640	GSMUA_Achr2G05330_001,GSMUA_Achr11G03690_001,GSMUA_Achr2G03770_001,GSMUA_Achr11G03660_001,GSMUA_Achr11G05440_001,GSMUA_Achr6G15630_001,GSMUA_Achr11G03710_001,GSMUA_Achr2G05670_001,GSMUA_Achr4G08520_001,GSMUA_Achr11G03700_001	-|-|-|-|-|-|-|-|-|-|		GO:0015772	oligosaccharide transport	biological_process	0.030258	1	2	1095	6	23640	GSMUA_Achr3G26170_001,GSMUA_Achr8G05180_001	-|-|		GO:0005231	excitatory extracellular ligand-gated ion channel activity
GO:0015144	carbohydrate transmembrane transporter activity	molecular_function	0.034939	1	7	3436	22	23640	GSMUA_Achr9G14770_001,GSMUA_Achr9G14810_001,GSMUA_Achr10G18850_001,GSMUA_Achr9G14800_001,GSMUA_Achr1G06880_001,GSMUA_Achr6G34470_001,GSMUA_Achr7G02840_001	-|-|-|-|-|-|-|		GO:0031332	RNAi effector complex	cellular_component	0.033629	1	2	4190	2	23640	GSMUA_Achr6G08280_001,GSMUA_Achr10G12320_001	-|-|		GO:0051020	GTPase binding	molecular_function	0.023291	1	10	4626	26	23640	GSMUA_Achr6G06640_001,GSMUA_Achr6G36510_001,GSMUA_Achr3G19450_001,GSMUA_Achr2G06040_001,GSMUA_Achr5G27630_001,GSMUA_Achr9G17200_001,GSMUA_Achr5G28110_001,GSMUA_Achr8G33200_001,GSMUA_Achr7G22510_001,GSMUA_Achr1G28070_001	-|-|-|-|-|-|-|-|-|-|		GO:0009072	aromatic amino acid family metabolic process	biological_process	0.030464	1	11	1095	123	23640	GSMUA_Achr8G33080_001,GSMUA_Achr9G15990_001,GSMUA_Achr11G00050_001,GSMUA_Achr10G24620_001,GSMUA_Achr10G00140_001,GSMUA_Achr10G24720_001,GSMUA_Achr3G04280_001,GSMUA_Achr7G07510_001,GSMUA_Achr10G00150_001,GSMUA_Achr8G33150_001,GSMUA_Achr1G21510_001	-|-|-|-|-|-|-|-|-|-|-|		GO:0005234	extracellular-glutamate-gated ion channel activity
GO:1901476	carbohydrate transporter activity	molecular_function	0.034939	1	7	3436	22	23640	GSMUA_Achr1G06880_001,GSMUA_Achr6G34470_001,GSMUA_Achr7G02840_001,GSMUA_Achr9G14770_001,GSMUA_Achr9G14810_001,GSMUA_Achr10G18850_001,GSMUA_Achr9G14800_001	-|-|-|-|-|-|-|		GO:0004516	nicotinate phosphoribosyltransferase activity	molecular_function	0.033629	1	2	4190	2	23640	GSMUA_Achr11G18830_001,GSMUA_Achr2G08220_001	-|-|		GO:0044260	cellular macromolecule metabolic process	biological_process	0.023979	1	1394	4626	6829	23640	GSMUA_Achr2G10130_001,GSMUA_Achr3G04830_001,GSMUA_Achr7G26720_001,GSMUA_Achr7G06070_001,GSMUA_Achr10G03210_001,GSMUA_Achr2G06850_001,GSMUA_Achr3G09020_001,GSMUA_Achr2G12930_001,GSMUA_Achr3G19190_001,GSMUA_Achr2G04060_001,GSMUA_Achr3G19210_001,GSMUA_Achr6G13270_001,GSMUA_Achr1G13320_001,GSMUA_Achr3G24160_001,GSMUA_Achr2G07840_001,GSMUA_Achr2G10040_001,GSMUA_Achr4G16100_001,GSMUA_Achr9G04550_001,GS…	-|-|-|-|-|-|-|-|-|-|-|-|-|-|-|-|-|-|-|-|-|-|-|-|-|-|-|-|-|-|-|-|-|-|-|-|-|-|-|-|-|-|-|-|-|-|-|-|-|-|-|-|-|-|-|-|-|-|-|-|-|-|-|-|-|-|-|-|-|-|-|-|-|-|-|-|-|-|-|-|-|-|-|-|-|-|-|-|-|-|-|-|-|-|-|-|-|-|-|-|-|-|-|-|-|-|-|-|-|-|-|-|-|-|-|-|-|-|-|-|-|-|-|-|-|-|-|-		GO:0070727	cellular macromolecule localization	biological_process	0.030648	1	38	1095	586	23640	GSMUA_Achr3G16080_001,GSMUA_Achr8G33200_001,GSMUA_Achr1G24200_001,GSMUA_Achr7G23940_001,GSMUA_Achr8G33150_001,GSMUA_Achr8G05240_001,GSMUA_Achr2G17410_001,GSMUA_Achr8G33210_001,GSMUA_Achr10G07900_001,GSMUA_Achr4G02310_001,GSMUA_Achr10G20380_001,GSMUA_Achr10G17560_001,GSMUA_Achr9G14860_001,GSMUA_Achr10G28240_001,GSMUA_Achr11G15230_001,GSMUA_Achr3G16090_001,GSMUA_Achr10G09550_001,GSMUA_Achr6G26750_0…	-|-|-|-|-|-|-|-|-|-|-|-|-|-|-|-|-|-|-|-|-|-|-|-|-|-|-|-|-|-|-|-|-|-|-|-|-|-|		GO:0007215	glutamate receptor signaling pathway
GO:0046961	proton-transporting ATPase activity, rotational mechanism	molecular_function	0.035652	1	7	3436	22	23640	GSMUA_Achr9G19600_001,GSMUA_Achr9G07120_001,GSMUA_Achr5G12640_001,GSMUA_Achr1G15900_001,GSMUA_Achr11G08060_001,GSMUA_Achr2G02960_001,GSMUA_Achr4G00970_001	-|-|-|-|-|-|-|		GO:0005245	voltage-gated calcium channel activity	molecular_function	0.033629	1	2	4190	2	23640	GSMUA_Achr4G15270_001,GSMUA_Achr4G15260_001	-|-|		GO:0032989	cellular component morphogenesis	biological_process	0.024251	1	28	4626	98	23640	GSMUA_Achr6G36510_001,GSMUA_Achr3G16470_001,GSMUA_Achr1G10590_001,GSMUA_Achr7G07430_001,GSMUA_Achr8G33230_001,GSMUA_Achr8G30740_001,GSMUA_Achr11G24020_001,GSMUA_Achr8G29500_001,GSMUA_Achr5G14060_001,GSMUA_Achr4G22180_001,GSMUA_Achr3G05450_001,GSMUA_Achr3G19380_001,GSMUA_Achr3G07920_001,GSMUA_Achr6G32560_001,GSMUA_Achr2G01670_001,GSMUA_Achr10G06400_001,GSMUA_Achr6G36020_001,GSMUA_Achr6G02100_001,G…	-|-|-|-|-|-|-|-|-|-|-|-|-|-|-|-|-|-|-|-|-|-|-|-|-|-|-|-|		GO:0003333	amino acid transmembrane transport	biological_process	0.031421	1	4	1095	26	23640	GSMUA_Achr9G23200_001,GSMUA_Achr1G23010_001,GSMUA_Achr2G13450_001,GSMUA_Achr3G26340_001	-|-|-|-|		GO:0008066	glutamate receptor activity
GO:0070727	cellular macromolecule localization	biological_process	0.036312	1	103	3436	586	23640	GSMUA_Achr8G33210_001,GSMUA_Achr2G18340_001,GSMUA_Achr7G22510_001,GSMUA_Achr5G12820_001,GSMUA_Achr10G15700_001,GSMUA_Achr1G22490_001,GSMUA_Achr5G23540_001,GSMUA_Achr10G22700_001,GSMUA_Achr3G26080_001,GSMUA_Achr1G04780_001,GSMUA_Achr1G17650_001,GSMUA_Achr8G07760_001,GSMUA_Achr11G24850_001,GSMUA_Achr3G11810_001,GSMUA_Achr8G07320_001,GSMUA_Achr6G01500_001,GSMUA_Achr1G17570_001,GSMUA_Achr4G05690_001,…	-|-|-|-|-|-|-|-|-|-|-|-|-|-|-|-|-|-|-|-|-|-|-|-|-|-|-|-|-|-|-|-|-|-|-|-|-|-|-|-|-|-|-|-|-|-|-|-|-|-|-|-|-|-|-|-|-|-|-|-|-|-|-|-|-|-|-|-|-|-|-|-|-|-|-|-|-|-|-|-|-|-|-|-|-|-|-|-|-|-|-|-|-|-|-|-|-|-|-|-|-|-|-|		GO:0019357	nicotinate nucleotide biosynthetic process	biological_process	0.033629	1	2	4190	2	23640	GSMUA_Achr11G18830_001,GSMUA_Achr2G08220_001	-|-|		GO:0009566	fertilization	biological_process	0.024423	1	3	4626	4	23640	GSMUA_Achr9G06220_001,GSMUA_Achr1G04600_001,GSMUA_Achr8G15070_001	-|-|-|		GO:0030126	COPI vesicle coat	cellular_component	0.032323	1	3	1095	15	23640	GSMUA_Achr10G23400_001,GSMUA_Achr8G05240_001,GSMUA_Achr3G26080_001	-|-|-|		GO:0015276	ligand-gated ion channel activity
GO:0010383	cell wall polysaccharide metabolic process	biological_process	0.03737	1	11	3436	42	23640	GSMUA_Achr3G16530_001,GSMUA_Achr8G31410_001,GSMUA_Achr4G33550_001,GSMUA_Achr9G30580_001,GSMUA_Achr6G10110_001,GSMUA_Achr8G32660_001,GSMUA_Achr8G29450_001,GSMUA_Achr9G21630_001,GSMUA_Achr3G02400_001,GSMUA_Achr8G05390_001,GSMUA_Achr6G18570_001	-|-|-|-|-|-|-|-|-|-|-|		GO:0019358	nicotinate nucleotide salvage	biological_process	0.033629	1	2	4190	2	23640	GSMUA_Achr2G08220_001,GSMUA_Achr11G18830_001	-|-|		GO:0009567	double fertilization forming a zygote and endosperm	biological_process	0.024423	1	3	4626	4	23640	GSMUA_Achr9G06220_001,GSMUA_Achr1G04600_001,GSMUA_Achr8G15070_001	-|-|-|		GO:0030137	COPI-coated vesicle	cellular_component	0.032323	1	3	1095	15	23640	GSMUA_Achr3G26080_001,GSMUA_Achr8G05240_001,GSMUA_Achr10G23400_001	-|-|-|		GO:0022834	ligand-gated channel activity
GO:0034220	ion transmembrane transport	biological_process	0.038992	1	39	3436	202	23640	GSMUA_Achr5G01130_001,GSMUA_Achr2G03100_001,GSMUA_Achr4G23040_001,GSMUA_Achr6G19840_001,GSMUA_Achr6G18890_001,GSMUA_Achr5G08080_001,GSMUA_Achr9G05890_001,GSMUA_Achr3G28900_001,GSMUA_Achr2G07900_001,GSMUA_Achr3G28950_001,GSMUA_Achr11G08060_001,GSMUA_Achr11G24920_001,GSMUA_AchrUn_randomG26360_001,GSMUA_Achr9G30840_001,GSMUA_Achr4G32520_001,GSMUA_Achr9G19600_001,GSMUA_Achr8G05550_001,GSMUA_Achr7G126…	-|-|-|-|-|-|-|-|-|-|-|-|-|-|-|-|-|-|-|-|-|-|-|-|-|-|-|-|-|-|-|-|-|-|-|-|-|-|-|		GO:0046497	nicotinate nucleotide metabolic process	biological_process	0.033629	1	2	4190	2	23640	GSMUA_Achr2G08220_001,GSMUA_Achr11G18830_001	-|-|		GO:0051641	cellular localization	biological_process	0.024563	1	191	4626	840	23640	GSMUA_Achr8G33210_001,GSMUA_Achr10G02030_001,GSMUA_Achr6G04330_001,GSMUA_Achr3G02790_001,GSMUA_Achr8G05680_001,GSMUA_Achr3G19450_001,GSMUA_Achr10G22450_001,GSMUA_Achr10G09540_001,GSMUA_Achr11G08190_001,GSMUA_Achr11G18140_001,GSMUA_Achr9G14860_001,GSMUA_Achr5G28110_001,GSMUA_Achr4G28880_001,GSMUA_Achr8G33150_001,GSMUA_Achr2G15860_001,GSMUA_Achr7G03650_001,GSMUA_Achr4G23470_001,GSMUA_Achr3G24260_00…	-|-|-|-|-|-|-|-|-|-|-|-|-|-|-|-|-|-|-|-|-|-|-|-|-|-|-|-|-|-|-|-|-|-|-|-|-|-|-|-|-|-|-|-|-|-|-|-|-|-|-|-|-|-|-|-|-|-|-|-|-|-|-|-|-|-|-|-|-|-|-|-|-|-|-|-|-|-|-|-|-|-|-|-|-|-|-|-|-|-|-|-|-|-|-|-|-|-|-|-|-|-|-|-|-|-|-|-|-|-|-|-|-|-|-|-|-|-|-|-|-|-|-|-|-|-|-|-		GO:0030663	COPI-coated vesicle membrane	cellular_component	0.032323	1	3	1095	15	23640	GSMUA_Achr3G26080_001,GSMUA_Achr10G23400_001,GSMUA_Achr8G05240_001	-|-|-|		GO:0035235	ionotropic glutamate receptor signaling pathway
GO:0030125	clathrin vesicle coat	cellular_component	0.039582	1	6	3436	18	23640	GSMUA_Achr11G04170_001,GSMUA_AchrUn_randomG01480_001,GSMUA_Achr2G18530_001,GSMUA_Achr4G26100_001,GSMUA_AchrUn_randomG01490_001,GSMUA_Achr1G17650_001	-|-|-|-|-|-|		GO:0003825	alpha,alpha-trehalose-phosphate synthase (UDP-forming) activity	molecular_function	0.033629	1	2	4190	2	23640	GSMUA_Achr9G05740_001,GSMUA_Achr6G26110_001	-|-|		GO:0000775	chromosome, centromeric region	cellular_component	0.025443	1	6	4626	13	23640	GSMUA_Achr4G29220_001,GSMUA_Achr6G34500_001,GSMUA_Achr11G10900_001,GSMUA_Achr4G04030_001,GSMUA_Achr4G31580_001,GSMUA_Achr4G04040_001	-|-|-|-|-|-|		GO:0010035	response to inorganic substance	biological_process	0.032409	1	12	1095	142	23640	GSMUA_Achr10G19250_001,GSMUA_Achr10G07930_001,GSMUA_Achr10G19240_001,GSMUA_Achr8G05970_001,GSMUA_Achr5G04580_001,GSMUA_Achr6G09110_001,GSMUA_Achr1G03980_001,GSMUA_Achr8G11740_001,GSMUA_Achr4G12790_001,GSMUA_Achr5G04510_001,GSMUA_Achr2G06280_001,GSMUA_Achr10G07850_001	-|-|-|-|-|-|-|-|-|-|-|-|		GO:0015294	solute:cation symporter activity
GO:0030132	clathrin coat of coated pit	cellular_component	0.039582	1	6	3436	18	23640	GSMUA_AchrUn_randomG01480_001,GSMUA_Achr11G04170_001,GSMUA_Achr2G18530_001,GSMUA_AchrUn_randomG01490_001,GSMUA_Achr1G17650_001,GSMUA_Achr4G26100_001	-|-|-|-|-|-|		GO:0004792	thiosulfate sulfurtransferase activity	molecular_function	0.033629	1	2	4190	2	23640	GSMUA_Achr9G26180_001,GSMUA_Achr3G23430_001	-|-|		GO:0017176	phosphatidylinositol N-acetylglucosaminyltransferase activity	molecular_function	0.02546	1	3	4626	4	23640	GSMUA_Achr6G32640_001,GSMUA_Achr8G29500_001,GSMUA_Achr9G04680_001	-|-|-|		GO:0006821	chloride transport	biological_process	0.032412	1	3	1095	15	23640	GSMUA_Achr10G31490_001,GSMUA_Achr8G25410_001,GSMUA_Achr3G16100_001	-|-|-|		GO:0032880	regulation of protein localization
GO:0012510	trans-Golgi network transport vesicle membrane	cellular_component	0.039582	1	6	3436	18	23640	GSMUA_Achr4G26100_001,GSMUA_AchrUn_randomG01490_001,GSMUA_Achr1G17650_001,GSMUA_Achr11G04170_001,GSMUA_AchrUn_randomG01480_001,GSMUA_Achr2G18530_001	-|-|-|-|-|-|		GO:0051051	negative regulation of transport	biological_process	0.033629	1	2	4190	2	23640	GSMUA_Achr8G25430_001,GSMUA_Achr5G08220_001	-|-|		GO:0051649	establishment of localization in cell	biological_process	0.02575	1	184	4626	808	23640	GSMUA_Achr4G00940_001,GSMUA_Achr4G01240_001,GSMUA_Achr6G26750_001,GSMUA_Achr6G06640_001,GSMUA_Achr1G16820_001,GSMUA_Achr2G01540_001,GSMUA_Achr8G14560_001,GSMUA_Achr5G00900_001,GSMUA_Achr10G15830_001,GSMUA_Achr10G09550_001,GSMUA_Achr10G12110_001,GSMUA_Achr4G33490_001,GSMUA_Achr10G06360_001,GSMUA_Achr10G28310_001,GSMUA_Achr3G26360_001,GSMUA_Achr10G19270_001,GSMUA_Achr4G23350_001,GSMUA_Achr3G05390_0…	-|-|-|-|-|-|-|-|-|-|-|-|-|-|-|-|-|-|-|-|-|-|-|-|-|-|-|-|-|-|-|-|-|-|-|-|-|-|-|-|-|-|-|-|-|-|-|-|-|-|-|-|-|-|-|-|-|-|-|-|-|-|-|-|-|-|-|-|-|-|-|-|-|-|-|-|-|-|-|-|-|-|-|-|-|-|-|-|-|-|-|-|-|-|-|-|-|-|-|-|-|-|-|-|-|-|-|-|-|-|-|-|-|-|-|-|-|-|-|-|-|-|-|-|-|-|-|-		GO:0015108	chloride transmembrane transporter activity	molecular_function	0.032419	1	3	1095	15	23640	GSMUA_Achr3G16100_001,GSMUA_Achr10G31490_001,GSMUA_Achr8G25410_001	-|-|-|		GO:0032269	negative regulation of cellular protein metabolic process
GO:0030140	trans-Golgi network transport vesicle	cellular_component	0.039582	1	6	3436	18	23640	GSMUA_Achr2G18530_001,GSMUA_AchrUn_randomG01480_001,GSMUA_Achr11G04170_001,GSMUA_AchrUn_randomG01490_001,GSMUA_Achr1G17650_001,GSMUA_Achr4G26100_001	-|-|-|-|-|-|		GO:0023014	signal transduction by phosphorylation	biological_process	0.034491	1	10	4190	30	23640	GSMUA_Achr3G08340_001,GSMUA_Achr3G26680_001,GSMUA_Achr10G25970_001,GSMUA_Achr3G22920_001,GSMUA_Achr8G06130_001,GSMUA_Achr8G25430_001,GSMUA_Achr8G14350_001,GSMUA_AchrUn_randomG10030_001,GSMUA_Achr4G30620_001,GSMUA_Achr11G18040_001	-|-|-|-|-|-|-|-|-|-|		GO:0006355	regulation of transcription, DNA-dependent	biological_process	0.025829	1	436	4626	2090	23640	GSMUA_Achr2G18390_001,GSMUA_Achr6G15970_001,GSMUA_Achr4G03920_001,GSMUA_Achr4G02390_001,GSMUA_Achr4G31660_001,GSMUA_Achr11G22590_001,GSMUA_Achr3G19420_001,GSMUA_Achr10G20380_001,GSMUA_Achr2G12610_001,GSMUA_Achr2G07010_001,GSMUA_Achr4G10560_001,GSMUA_Achr1G10860_001,GSMUA_Achr11G03200_001,GSMUA_Achr2G16730_001,GSMUA_Achr6G04170_001,GSMUA_Achr10G09470_001,GSMUA_Achr7G19760_001,GSMUA_Achr4G10590_001…	-|-|-|-|-|-|-|-|-|-|-|-|-|-|-|-|-|-|-|-|-|-|-|-|-|-|-|-|-|-|-|-|-|-|-|-|-|-|-|-|-|-|-|-|-|-|-|-|-|-|-|-|-|-|-|-|-|-|-|-|-|-|-|-|-|-|-|-|-|-|-|-|-|-|-|-|-|-|-|-|-|-|-|-|-|-|-|-|-|-|-|-|-|-|-|-|-|-|-|-|-|-|-|-|-|-|-|-|-|-|-|-|-|-|-|-|-|-|-|-|-|-|-|-|-|-|-|-		GO:0008152	metabolic process	biological_process	0.034288	1	614	1095	12584	23640	GSMUA_Achr10G24720_001,GSMUA_Achr3G26200_001,GSMUA_Achr10G12260_001,GSMUA_Achr9G23340_001,GSMUA_Achr1G04170_001,GSMUA_Achr3G04310_001,GSMUA_Achr6G09000_001,GSMUA_Achr1G22980_001,GSMUA_Achr3G16530_001,GSMUA_Achr6G26710_001,GSMUA_Achr6G26730_001,GSMUA_Achr9G11980_001,GSMUA_AchrUn_randomG04590_001,GSMUA_Achr8G07360_001,GSMUA_Achr10G09380_001,GSMUA_Achr8G06180_001,GSMUA_Achr10G19150_001,GSMUA_Achr7G0…	-|-|-|-|-|-|-|-|-|-|-|-|-|-|-|-|-|-|-|-|-|-|-|-|-|-|-|-|-|-|-|-|-|-|-|-|-|-|-|-|-|-|-|-|-|-|-|-|-|-|-|-|-|-|-|-|-|-|-|-|-|-|-|-|-|-|-|-|-|-|-|-|-|-|-|-|-|-|-|-|-|-|-|-|-|-|-|-|-|-|-|-|-|-|-|-|-|-|-|-|-|-|-|-|-|-|-|-|-|-|-|-|-|-|-|-|-|-|-|-|-|-|-|-|-|-|-|-		GO:0051248	negative regulation of protein metabolic process
GO:0036094	small molecule binding	molecular_function	0.039726	1	644	3436	4097	23640	GSMUA_Achr8G32630_001,GSMUA_Achr6G11450_001,GSMUA_Achr10G28130_001,GSMUA_Achr7G19690_001,GSMUA_Achr6G28180_001,GSMUA_Achr6G29830_001,GSMUA_Achr5G07770_001,GSMUA_Achr7G11160_001,GSMUA_Achr3G27817_001,GSMUA_Achr5G19840_001,GSMUA_Achr10G18890_001,GSMUA_Achr6G29700_001,GSMUA_Achr11G24090_001,GSMUA_Achr2G15780_001,GSMUA_Achr3G05230_001,GSMUA_Achr9G19130_001,GSMUA_Achr10G25810_001,GSMUA_Achr2G15660_001…	-|-|-|-|-|-|-|-|-|-|-|-|-|-|-|-|-|-|-|-|-|-|-|-|-|-|-|-|-|-|-|-|-|-|-|-|-|-|-|-|-|-|-|-|-|-|-|-|-|-|-|-|-|-|-|-|-|-|-|-|-|-|-|-|-|-|-|-|-|-|-|-|-|-|-|-|-|-|-|-|-|-|-|-|-|-|-|-|-|-|-|-|-|-|-|-|-|-|-|-|-|-|-|-|-|-|-|-|-|-|-|-|-|-|-|-|-|-|-|-|-|-|-|-|-|-|-|-		GO:0051052	regulation of DNA metabolic process	biological_process	0.035705	1	21	4190	78	23640	GSMUA_Achr7G27470_001,GSMUA_Achr4G19780_001,GSMUA_Achr5G24510_001,GSMUA_Achr6G32560_001,GSMUA_Achr4G22860_001,GSMUA_Achr8G07320_001,GSMUA_Achr5G24310_001,GSMUA_Achr5G14060_001,GSMUA_Achr4G01130_001,GSMUA_Achr10G20860_001,GSMUA_Achr2G20940_001,GSMUA_Achr5G24600_001,GSMUA_Achr7G04320_001,GSMUA_Achr3G26090_001,GSMUA_Achr6G29390_001,GSMUA_Achr5G00890_001,GSMUA_Achr7G04380_001,GSMUA_Achr9G09430_001,GS…	-|-|-|-|-|-|-|-|-|-|-|-|-|-|-|-|-|-|-|-|-|		GO:2001141	regulation of RNA biosynthetic process	biological_process	0.025829	1	436	4626	2090	23640	GSMUA_Achr4G06840_001,GSMUA_Achr7G12440_001,GSMUA_Achr6G29390_001,GSMUA_Achr6G27250_001,GSMUA_AchrUn_randomG28740_001,GSMUA_Achr9G26560_001,GSMUA_Achr5G23000_001,GSMUA_Achr4G00950_001,GSMUA_Achr6G36450_001,GSMUA_Achr3G25280_001,GSMUA_Achr9G15370_001,GSMUA_Achr10G11750_001,GSMUA_Achr8G33150_001,GSMUA_Achr8G30700_001,GSMUA_Achr10G22520_001,GSMUA_Achr7G11500_001,GSMUA_Achr9G00570_001,GSMUA_Achr2G127…	-|-|-|-|-|-|-|-|-|-|-|-|-|-|-|-|-|-|-|-|-|-|-|-|-|-|-|-|-|-|-|-|-|-|-|-|-|-|-|-|-|-|-|-|-|-|-|-|-|-|-|-|-|-|-|-|-|-|-|-|-|-|-|-|-|-|-|-|-|-|-|-|-|-|-|-|-|-|-|-|-|-|-|-|-|-|-|-|-|-|-|-|-|-|-|-|-|-|-|-|-|-|-|-|-|-|-|-|-|-|-|-|-|-|-|-|-|-|-|-|-|-|-|-|-|-|-|-		GO:0008643	carbohydrate transport	biological_process	0.035031	1	6	1095	53	23640	GSMUA_Achr10G20300_001,GSMUA_Achr3G26170_001,GSMUA_Achr9G14770_001,GSMUA_Achr9G14800_001,GSMUA_Achr9G14810_001,GSMUA_Achr8G05180_001	-|-|-|-|-|-|		GO:0046500	S-adenosylmethionine metabolic process
GO:0046933	proton-transporting ATP synthase activity, rotational mechanism	molecular_function	0.039807	1	8	3436	28	23640	GSMUA_AchrUn_randomG26360_001,GSMUA_Achr9G21710_001,GSMUA_Achr1G15900_001,GSMUA_Achr5G12640_001,GSMUA_Achr9G19600_001,GSMUA_Achr9G07120_001,GSMUA_Achr2G07890_001,GSMUA_Achr2G07900_001	-|-|-|-|-|-|-|-|		GO:0070727	cellular macromolecule localization	biological_process	0.035856	1	123	4190	586	23640	GSMUA_Achr1G04780_001,GSMUA_Achr2G17410_001,GSMUA_Achr9G29010_001,GSMUA_Achr10G22700_001,GSMUA_Achr2G18530_001,GSMUA_Achr2G01760_001,GSMUA_Achr9G14860_001,GSMUA_Achr11G16230_001,GSMUA_Achr8G14560_001,GSMUA_Achr4G26100_001,GSMUA_Achr1G15950_001,GSMUA_Achr8G15550_001,GSMUA_Achr9G06220_001,GSMUA_Achr5G07760_001,GSMUA_Achr1G02060_001,GSMUA_Achr6G15820_001,GSMUA_Achr5G08220_001,GSMUA_Achr1G10590_001,G…	-|-|-|-|-|-|-|-|-|-|-|-|-|-|-|-|-|-|-|-|-|-|-|-|-|-|-|-|-|-|-|-|-|-|-|-|-|-|-|-|-|-|-|-|-|-|-|-|-|-|-|-|-|-|-|-|-|-|-|-|-|-|-|-|-|-|-|-|-|-|-|-|-|-|-|-|-|-|-|-|-|-|-|-|-|-|-|-|-|-|-|-|-|-|-|-|-|-|-|-|-|-|-|-|-|-|-|-|-|-|-|-|-|-|-|-|-|-|-|-|-|-|-|		GO:0010608	posttranscriptional regulation of gene expression	biological_process	0.026164	1	32	4626	114	23640	GSMUA_Achr9G26450_001,GSMUA_Achr6G34460_001,GSMUA_Achr10G10140_001,GSMUA_Achr7G12340_001,GSMUA_Achr3G25460_001,GSMUA_Achr2G08230_001,GSMUA_Achr10G15700_001,GSMUA_Achr7G26400_001,GSMUA_Achr4G03560_001,GSMUA_Achr6G29390_001,GSMUA_Achr8G30480_001,GSMUA_Achr3G02260_001,GSMUA_Achr11G03730_001,GSMUA_Achr10G19090_001,GSMUA_Achr8G28980_001,GSMUA_Achr3G19380_001,GSMUA_Achr3G05450_001,GSMUA_Achr7G26730_001…	-|-|-|-|-|-|-|-|-|-|-|-|-|-|-|-|-|-|-|-|-|-|-|-|-|-|-|-|-|-|-|-|		GO:0015171	amino acid transmembrane transporter activity	molecular_function	0.035676	1	4	1095	27	23640	GSMUA_Achr2G13450_001,GSMUA_Achr3G26340_001,GSMUA_Achr9G23200_001,GSMUA_Achr1G23010_001	-|-|-|-|		GO:0003723	RNA binding
GO:0009432	SOS response	biological_process	0.039899	1	4	3436	10	23640	GSMUA_Achr3G19350_001,GSMUA_Achr1G11360_001,GSMUA_Achr11G18090_001,GSMUA_Achr1G11350_001	-|-|-|-|		GO:0016602	CCAAT-binding factor complex	cellular_component	0.036347	1	8	4190	23	23640	GSMUA_Achr11G18170_001,GSMUA_Achr4G11090_001,GSMUA_Achr11G25640_001,GSMUA_Achr10G11750_001,GSMUA_Achr7G07860_001,GSMUA_Achr5G26790_001,GSMUA_Achr2G12930_001,GSMUA_Achr4G31650_001	-|-|-|-|-|-|-|-|		GO:0009058	biosynthetic process	biological_process	0.026369	1	1015	4626	4949	23640	GSMUA_Achr5G12940_001,GSMUA_Achr2G21900_001,GSMUA_Achr1G10700_001,GSMUA_AchrUn_randomG04450_001,GSMUA_Achr2G05820_001,GSMUA_Achr11G24770_001,GSMUA_Achr3G10670_001,GSMUA_Achr6G15650_001,GSMUA_Achr2G18410_001,GSMUA_Achr10G12010_001,GSMUA_Achr11G03050_001,GSMUA_Achr11G22610_001,GSMUA_Achr2G07970_001,GSMUA_Achr4G07270_001,GSMUA_Achr4G02360_001,GSMUA_Achr6G27140_001,GSMUA_Achr10G22610_001,GSMUA_Achr10…	-|-|-|-|-|-|-|-|-|-|-|-|-|-|-|-|-|-|-|-|-|-|-|-|-|-|-|-|-|-|-|-|-|-|-|-|-|-|-|-|-|-|-|-|-|-|-|-|-|-|-|-|-|-|-|-|-|-|-|-|-|-|-|-|-|-|-|-|-|-|-|-|-|-|-|-|-|-|-|-|-|-|-|-|-|-|-|-|-|-|-|-|-|-|-|-|-|-|-|-|-|-|-|-|-|-|-|-|-|-|-|-|-|-|-|-|-|-|-|-|-|-|-|-|-|-|-|-		GO:0019439	aromatic compound catabolic process	biological_process	0.036169	1	29	1095	430	23640	GSMUA_Achr10G18910_001,GSMUA_Achr10G08000_001,GSMUA_Achr10G06650_001,GSMUA_Achr7G23940_001,GSMUA_Achr7G24070_001,GSMUA_Achr9G15990_001,GSMUA_Achr10G18930_001,GSMUA_Achr6G26600_001,GSMUA_Achr5G05110_001,GSMUA_Achr3G26090_001,GSMUA_Achr2G13300_001,GSMUA_Achr8G06290_001,GSMUA_AchrUn_randomG26360_001,GSMUA_Achr10G00150_001,GSMUA_Achr7G24040_001,GSMUA_Achr8G33250_001,GSMUA_Achr3G24450_001,GSMUA_Achr11…	-|-|-|-|-|-|-|-|-|-|-|-|-|-|-|-|-|-|-|-|-|-|-|-|-|-|-|-|-|		GO:0006848	pyruvate transport
GO:0019842	vitamin binding	molecular_function	0.040799	1	10	3436	37	23640	GSMUA_AchrUn_randomG01470_001,GSMUA_Achr3G02450_001,GSMUA_Achr4G26090_001,GSMUA_Achr1G06870_001,GSMUA_Achr10G11760_001,GSMUA_Achr11G05640_001,GSMUA_Achr9G00630_001,GSMUA_Achr4G32560_001,GSMUA_Achr11G24780_001,GSMUA_Achr8G05930_001	-|-|-|-|-|-|-|-|-|-|		GO:0042886	amide transport	biological_process	0.037948	1	10	4190	31	23640	GSMUA_Achr9G29100_001,GSMUA_Achr10G22520_001,GSMUA_Achr4G30700_001,GSMUA_Achr3G26620_001,GSMUA_AchrUn_randomG24200_001,GSMUA_Achr8G11190_001,GSMUA_Achr8G11180_001,GSMUA_Achr9G01100_001,GSMUA_Achr6G15050_001,GSMUA_Achr6G15780_001	-|-|-|-|-|-|-|-|-|-|		GO:0007021	tubulin complex assembly	biological_process	0.026383	1	3	4626	4	23640	GSMUA_Achr1G21520_001,GSMUA_Achr9G26270_001,GSMUA_Achr11G03730_001	-|-|-|		GO:0005351	sugar:hydrogen symporter activity	molecular_function	0.036579	1	3	1095	16	23640	GSMUA_Achr9G14800_001,GSMUA_Achr9G14810_001,GSMUA_Achr9G14770_001	-|-|-|		GO:0006850	mitochondrial pyruvate transport
GO:0030119	AP-type membrane coat adaptor complex	cellular_component	0.04103	1	9	3436	32	23640	GSMUA_Achr6G10200_001,GSMUA_Achr6G10210_001,GSMUA_Achr10G19260_001,GSMUA_Achr1G24200_001,GSMUA_Achr10G19270_001,GSMUA_Achr10G22650_001,GSMUA_Achr4G04300_001,GSMUA_Achr8G33090_001,GSMUA_Achr10G22640_001	-|-|-|-|-|-|-|-|-|		GO:0008643	carbohydrate transport	biological_process	0.038194	1	15	4190	53	23640	GSMUA_Achr10G20300_001,GSMUA_Achr1G06880_001,GSMUA_Achr8G05180_001,GSMUA_Achr10G11880_001,GSMUA_Achr3G26170_001,GSMUA_Achr11G05500_001,GSMUA_Achr9G14770_001,GSMUA_Achr7G14170_001,GSMUA_Achr10G18850_001,GSMUA_Achr6G09170_001,GSMUA_Achr9G14810_001,GSMUA_Achr6G07950_001,GSMUA_Achr7G02840_001,GSMUA_Achr9G14800_001,GSMUA_Achr6G09180_001	-|-|-|-|-|-|-|-|-|-|-|-|-|-|-|		GO:0072668	tubulin complex biogenesis	biological_process	0.026383	1	3	4626	4	23640	GSMUA_Achr1G21520_001,GSMUA_Achr9G26270_001,GSMUA_Achr11G03730_001	-|-|-|		GO:0005402	cation:sugar symporter activity	molecular_function	0.036579	1	3	1095	16	23640	GSMUA_Achr9G14770_001,GSMUA_Achr9G14810_001,GSMUA_Achr9G14800_001	-|-|-|		GO:0008483	transaminase activity
GO:0034613	cellular protein localization	biological_process	0.042794	1	102	3436	584	23640	GSMUA_Achr10G14870_001,GSMUA_Achr6G15820_001,GSMUA_Achr3G24130_001,GSMUA_Achr1G11400_001,GSMUA_Achr6G18430_001,GSMUA_Achr5G12680_001,GSMUA_Achr9G03220_001,GSMUA_Achr11G08190_001,GSMUA_Achr8G15550_001,GSMUA_Achr1G17570_001,GSMUA_Achr4G05690_001,GSMUA_Achr8G07320_001,GSMUA_Achr6G01500_001,GSMUA_Achr4G33470_001,GSMUA_Achr2G15850_001,GSMUA_Achr11G24850_001,GSMUA_Achr3G11810_001,GSMUA_Achr1G17650_001,…	-|-|-|-|-|-|-|-|-|-|-|-|-|-|-|-|-|-|-|-|-|-|-|-|-|-|-|-|-|-|-|-|-|-|-|-|-|-|-|-|-|-|-|-|-|-|-|-|-|-|-|-|-|-|-|-|-|-|-|-|-|-|-|-|-|-|-|-|-|-|-|-|-|-|-|-|-|-|-|-|-|-|-|-|-|-|-|-|-|-|-|-|-|-|-|-|-|-|-|-|-|-|		GO:0015020	glucuronosyltransferase activity	molecular_function	0.03888	1	10	4190	31	23640	GSMUA_Achr5G28370_001,GSMUA_Achr4G22080_001,GSMUA_Achr6G18570_001,GSMUA_Achr8G21050_001,GSMUA_Achr8G09710_001,GSMUA_Achr3G16530_001,GSMUA_Achr6G10110_001,GSMUA_Achr1G15930_001,GSMUA_Achr8G29450_001,GSMUA_Achr11G24650_001	-|-|-|-|-|-|-|-|-|-|		GO:0015849	organic acid transport	biological_process	0.026958	1	22	4626	74	23640	GSMUA_Achr11G03310_001,GSMUA_Achr2G12780_001,GSMUA_Achr3G19850_001,GSMUA_AchrUn_randomG21370_001,GSMUA_Achr2G08070_001,GSMUA_Achr4G21440_001,GSMUA_Achr3G26340_001,GSMUA_Achr11G00180_001,GSMUA_Achr9G14860_001,GSMUA_Achr3G12180_001,GSMUA_Achr2G09980_001,GSMUA_Achr7G07960_001,GSMUA_AchrUn_randomG21350_001,GSMUA_Achr10G30050_001,GSMUA_Achr8G22010_001,GSMUA_Achr8G22030_001,GSMUA_Achr1G10590_001,GSMUA_…	-|-|-|-|-|-|-|-|-|-|-|-|-|-|-|-|-|-|-|-|-|-|		GO:0006635	fatty acid beta-oxidation	biological_process	0.036791	1	5	1095	39	23640	GSMUA_Achr8G07320_001,GSMUA_Achr5G04510_001,GSMUA_Achr2G06320_001,GSMUA_Achr11G15050_001,GSMUA_Achr8G21130_001	-|-|-|-|-|		GO:0016769	transferase activity, transferring nitrogenous groups
GO:0040007	growth	biological_process	0.04464	1	23	3436	109	23640	GSMUA_Achr6G15820_001,GSMUA_Achr10G08500_001,GSMUA_Achr9G21550_001,GSMUA_Achr8G01050_001,GSMUA_Achr1G10590_001,GSMUA_Achr7G19670_001,GSMUA_Achr9G05690_001,GSMUA_Achr5G00890_001,GSMUA_Achr5G14060_001,GSMUA_Achr2G22160_001,GSMUA_Achr8G07870_001,GSMUA_Achr4G33540_001,GSMUA_Achr10G21030_001,GSMUA_Achr8G29500_001,GSMUA_Achr6G27970_001,GSMUA_Achr6G01630_001,GSMUA_Achr3G16610_001,GSMUA_Achr4G00810_001,G…	-|-|-|-|-|-|-|-|-|-|-|-|-|-|-|-|-|-|-|-|-|-|-|		GO:0060548	negative regulation of cell death	biological_process	0.041098	1	7	4190	19	23640	GSMUA_Achr5G08050_001,GSMUA_Achr5G22430_001,GSMUA_Achr9G01170_001,GSMUA_Achr8G14560_001,GSMUA_Achr9G14860_001,GSMUA_Achr11G22210_001,GSMUA_Achr10G20680_001	-|-|-|-|-|-|-|		GO:0046942	carboxylic acid transport	biological_process	0.026958	1	22	4626	74	23640	GSMUA_AchrUn_randomG21350_001,GSMUA_Achr7G07960_001,GSMUA_Achr3G12180_001,GSMUA_Achr2G09980_001,GSMUA_Achr9G14860_001,GSMUA_Achr11G00180_001,GSMUA_Achr4G21440_001,GSMUA_AchrUn_randomG21370_001,GSMUA_Achr2G08070_001,GSMUA_Achr3G26340_001,GSMUA_Achr2G12780_001,GSMUA_Achr3G19850_001,GSMUA_Achr11G03310_001,GSMUA_Achr7G13940_001,GSMUA_Achr2G13450_001,GSMUA_Achr7G07380_001,GSMUA_Achr10G22700_001,GSMUA_…	-|-|-|-|-|-|-|-|-|-|-|-|-|-|-|-|-|-|-|-|-|-|		GO:0019395	fatty acid oxidation	biological_process	0.036791	1	5	1095	39	23640	GSMUA_Achr11G15050_001,GSMUA_Achr8G21130_001,GSMUA_Achr8G07320_001,GSMUA_Achr5G04510_001,GSMUA_Achr2G06320_001	-|-|-|-|-|		GO:0010467	gene expression
GO:0009292	genetic transfer	biological_process	0.044915	1	3	3436	6	23640	GSMUA_AchrUn_randomG08530_001,GSMUA_Achr3G02630_001,GSMUA_Achr3G26090_001	-|-|-|		GO:0009055	electron carrier activity	molecular_function	0.041873	1	101	4190	497	23640	GSMUA_Achr10G25740_001,GSMUA_Achr6G24950_001,GSMUA_Achr8G04830_001,GSMUA_Achr9G24020_001,GSMUA_Achr6G30720_001,GSMUA_Achr9G17300_001,GSMUA_Achr9G30630_001,GSMUA_Achr10G11860_001,GSMUA_Achr1G13230_001,GSMUA_Achr6G08360_001,GSMUA_Achr8G05890_001,GSMUA_Achr8G26350_001,GSMUA_Achr3G31280_001,GSMUA_Achr8G26330_001,GSMUA_Achr7G06050_001,GSMUA_Achr6G30710_001,GSMUA_Achr3G31300_001,GSMUA_Achr3G22060_001,G…	-|-|-|-|-|-|-|-|-|-|-|-|-|-|-|-|-|-|-|-|-|-|-|-|-|-|-|-|-|-|-|-|-|-|-|-|-|-|-|-|-|-|-|-|-|-|-|-|-|-|-|-|-|-|-|-|-|-|-|-|-|-|-|-|-|-|-|-|-|-|-|-|-|-|-|-|-|-|-|-|-|-|-|-|-|-|-|-|-|-|-|-|-|-|-|-|-|-|-|-|-|		GO:0004109	coproporphyrinogen oxidase activity	molecular_function	0.027016	1	3	4626	4	23640	GSMUA_Achr3G23700_001,GSMUA_Achr8G28740_001,GSMUA_Achr11G25600_001	-|-|-|		GO:0022626	cytosolic ribosome	cellular_component	0.037717	1	3	1095	16	23640	GSMUA_Achr11G15050_001,GSMUA_Achr1G21820_001,GSMUA_Achr8G11640_001	-|-|-|		GO:0051052	regulation of DNA metabolic process
GO:0000275	mitochondrial proton-transporting ATP synthase complex, catalytic core F(1)	cellular_component	0.045377	1	4	3436	10	23640	GSMUA_Achr1G15900_001,GSMUA_Achr9G21710_001,GSMUA_AchrUn_randomG26360_001,GSMUA_Achr9G19600_001	-|-|-|-|		GO:0043139	5'-3' DNA helicase activity	molecular_function	0.041913	1	4	4190	8	23640	GSMUA_Achr1G13360_001,GSMUA_Achr4G30550_001,GSMUA_Achr9G30570_001,GSMUA_Achr11G06770_001	-|-|-|-|		GO:0008536	Ran GTPase binding	molecular_function	0.027083	1	9	4626	23	23640	GSMUA_Achr8G33200_001,GSMUA_Achr7G22510_001,GSMUA_Achr1G28070_001,GSMUA_Achr2G06040_001,GSMUA_Achr9G17200_001,GSMUA_Achr5G28110_001,GSMUA_Achr5G27630_001,GSMUA_Achr3G19450_001,GSMUA_Achr6G06640_001	-|-|-|-|-|-|-|-|-|		GO:0003849	3-deoxy-7-phosphoheptulonate synthase activity	molecular_function	0.037824	1	2	1095	7	23640	GSMUA_Achr1G21510_001,GSMUA_Achr10G24720_001	-|-|		GO:1901360	organic cyclic compound metabolic process
GO:0030135	coated vesicle	cellular_component	0.046219	1	17	3436	75	23640	GSMUA_Achr11G04170_001,GSMUA_Achr6G18600_001,GSMUA_AchrUn_randomG01480_001,GSMUA_Achr9G07200_001,GSMUA_AchrUn_randomG01490_001,GSMUA_Achr6G13200_001,GSMUA_Achr4G04300_001,GSMUA_Achr5G23570_001,GSMUA_Achr4G26100_001,GSMUA_Achr1G15690_001,GSMUA_Achr8G07760_001,GSMUA_Achr1G17650_001,GSMUA_Achr1G10740_001,GSMUA_Achr3G26080_001,GSMUA_Achr2G18530_001,GSMUA_Achr11G17980_001,GSMUA_Achr8G33210_001	-|-|-|-|-|-|-|-|-|-|-|-|-|-|-|-|-|		GO:0003999	adenine phosphoribosyltransferase activity	molecular_function	0.042189	1	4	4190	8	23640	GSMUA_Achr5G01730_001,GSMUA_Achr2G18510_001,GSMUA_Achr3G19800_001,GSMUA_Achr8G11200_001	-|-|-|-|		GO:0006625	protein targeting to peroxisome	biological_process	0.027989	1	11	4626	30	23640	GSMUA_Achr8G07320_001,GSMUA_Achr7G20310_001,GSMUA_Achr5G19850_001,GSMUA_Achr5G04510_001,GSMUA_Achr4G01250_001,GSMUA_Achr10G14960_001,GSMUA_AchrUn_randomG23750_001,GSMUA_Achr10G20380_001,GSMUA_Achr7G03650_001,GSMUA_Achr6G15820_001,GSMUA_Achr5G12950_001	-|-|-|-|-|-|-|-|-|-|-|		GO:0048193	Golgi vesicle transport	biological_process	0.038083	1	10	1095	111	23640	GSMUA_Achr10G09350_001,GSMUA_Achr8G33210_001,GSMUA_Achr1G22850_001,GSMUA_Achr4G12790_001,GSMUA_Achr3G16090_001,GSMUA_Achr5G04510_001,GSMUA_AchrUn_randomG04610_001,GSMUA_Achr3G16080_001,GSMUA_Achr10G09540_001,GSMUA_Achr9G14860_001	-|-|-|-|-|-|-|-|-|-|		GO:0008515	sucrose transmembrane transporter activity
GO:0048588	developmental cell growth	biological_process	0.047039	1	8	3436	29	23640	GSMUA_Achr8G07870_001,GSMUA_Achr2G22160_001,GSMUA_Achr9G05690_001,GSMUA_Achr3G16610_001,GSMUA_Achr1G10590_001,GSMUA_Achr8G01050_001,GSMUA_Achr6G15820_001,GSMUA_Achr8G29500_001	-|-|-|-|-|-|-|-|		GO:0006168	adenine salvage	biological_process	0.042189	1	4	4190	8	23640	GSMUA_Achr2G18510_001,GSMUA_Achr3G19800_001,GSMUA_Achr8G11200_001,GSMUA_Achr5G01730_001	-|-|-|-|		GO:0072662	protein localization to peroxisome	biological_process	0.027989	1	11	4626	30	23640	GSMUA_Achr6G15820_001,GSMUA_Achr7G03650_001,GSMUA_Achr5G12950_001,GSMUA_Achr7G20310_001,GSMUA_Achr8G07320_001,GSMUA_Achr4G01250_001,GSMUA_Achr10G14960_001,GSMUA_Achr5G19850_001,GSMUA_Achr5G04510_001,GSMUA_Achr10G20380_001,GSMUA_AchrUn_randomG23750_001	-|-|-|-|-|-|-|-|-|-|-|		GO:0030120	vesicle coat	cellular_component	0.039076	1	6	1095	53	23640	GSMUA_Achr3G16080_001,GSMUA_Achr3G26080_001,GSMUA_Achr8G33210_001,GSMUA_Achr3G16090_001,GSMUA_Achr10G23400_001,GSMUA_Achr8G05240_001	-|-|-|-|-|-|		GO:0015154	disaccharide transmembrane transporter activity
GO:0008238	exopeptidase activity	molecular_function	0.047209	1	19	3436	86	23640	GSMUA_Achr9G20470_001,GSMUA_Achr3G24430_001,GSMUA_Achr11G22550_001,GSMUA_Achr5G01780_001,GSMUA_AchrUn_randomG15120_001,GSMUA_Achr11G03740_001,GSMUA_Achr4G25790_001,GSMUA_Achr10G21030_001,GSMUA_Achr10G25110_001,GSMUA_Achr3G24400_001,GSMUA_Achr7G25160_001,GSMUA_Achr8G29460_001,GSMUA_Achr2G03060_001,GSMUA_Achr2G04000_001,GSMUA_Achr11G23820_001,GSMUA_Achr4G10700_001,GSMUA_Achr8G33120_001,GSMUA_Achr3G…	-|-|-|-|-|-|-|-|-|-|-|-|-|-|-|-|-|-|-|		GO:0043096	purine nucleobase salvage	biological_process	0.042189	1	4	4190	8	23640	GSMUA_Achr5G01730_001,GSMUA_Achr8G11200_001,GSMUA_Achr3G19800_001,GSMUA_Achr2G18510_001	-|-|-|-|		GO:0072663	establishment of protein localization to peroxisome	biological_process	0.027989	1	11	4626	30	23640	GSMUA_Achr5G12950_001,GSMUA_Achr6G15820_001,GSMUA_Achr7G03650_001,GSMUA_Achr7G20310_001,GSMUA_Achr8G07320_001,GSMUA_Achr10G20380_001,GSMUA_AchrUn_randomG23750_001,GSMUA_Achr4G01250_001,GSMUA_Achr10G14960_001,GSMUA_Achr5G19850_001,GSMUA_Achr5G04510_001	-|-|-|-|-|-|-|-|-|-|-|		GO:0009881	photoreceptor activity	molecular_function	0.039461	1	2	1095	7	23640	GSMUA_Achr8G25430_001,GSMUA_Achr8G06130_001	-|-|		GO:0015157	oligosaccharide transmembrane transporter activity
GO:0006760	folic acid-containing compound metabolic process	biological_process	0.047381	1	10	3436	38	23640	GSMUA_Achr9G03510_001,GSMUA_Achr6G23140_001,GSMUA_Achr8G00960_001,GSMUA_Achr7G10900_001,GSMUA_Achr8G29250_001,GSMUA_Achr1G11420_001,GSMUA_Achr9G07310_001,GSMUA_Achr9G30880_001,GSMUA_Achr6G06520_001,GSMUA_Achr9G30870_001	-|-|-|-|-|-|-|-|-|-|		GO:0046083	adenine metabolic process	biological_process	0.042189	1	4	4190	8	23640	GSMUA_Achr2G18510_001,GSMUA_Achr8G11200_001,GSMUA_Achr3G19800_001,GSMUA_Achr5G01730_001	-|-|-|-|		GO:0035194	posttranscriptional gene silencing by RNA	biological_process	0.028086	1	19	4626	61	23640	GSMUA_Achr6G29390_001,GSMUA_Achr4G21340_001,GSMUA_Achr4G03560_001,GSMUA_Achr3G26090_001,GSMUA_Achr7G26400_001,GSMUA_Achr10G15700_001,GSMUA_Achr7G06140_001,GSMUA_Achr4G26110_001,GSMUA_AchrUn_randomG00220_001,GSMUA_Achr2G08230_001,GSMUA_Achr3G05450_001,GSMUA_Achr3G19380_001,GSMUA_Achr8G28980_001,GSMUA_Achr7G12340_001,GSMUA_Achr3G25460_001,GSMUA_Achr6G34460_001,GSMUA_Achr10G19090_001,GSMUA_Achr11G03…	-|-|-|-|-|-|-|-|-|-|-|-|-|-|-|-|-|-|-|		GO:0000989	transcription factor binding transcription factor activity	molecular_function	0.039715	1	7	1095	68	23640	GSMUA_Achr10G20380_001,GSMUA_Achr11G15080_001,GSMUA_Achr5G05080_001,GSMUA_Achr8G05370_001,GSMUA_Achr10G24770_001,GSMUA_Achr10G12320_001,GSMUA_Achr10G19650_001	-|-|-|-|-|-|-|		GO:0016070	RNA metabolic process
GO:0070006	metalloaminopeptidase activity	molecular_function	0.048125	1	3	3436	6	23640	GSMUA_Achr2G03060_001,GSMUA_Achr11G03740_001,GSMUA_Achr10G25110_001	-|-|-|		GO:0046084	adenine biosynthetic process	biological_process	0.042189	1	4	4190	8	23640	GSMUA_Achr2G18510_001,GSMUA_Achr8G11200_001,GSMUA_Achr3G19800_001,GSMUA_Achr5G01730_001	-|-|-|-|		GO:0009251	glucan catabolic process	biological_process	0.028094	1	12	4626	34	23640	GSMUA_Achr11G03710_001,GSMUA_Achr6G15630_001,GSMUA_Achr11G05440_001,GSMUA_Achr2G22040_001,GSMUA_Achr4G08520_001,GSMUA_Achr11G03700_001,GSMUA_Achr2G05670_001,GSMUA_Achr2G03770_001,GSMUA_Achr11G03690_001,GSMUA_Achr2G05330_001,GSMUA_Achr11G03660_001,GSMUA_Achr9G14980_001	-|-|-|-|-|-|-|-|-|-|-|-|		GO:0019538	protein metabolic process	biological_process	0.039747	1	207	1095	3950	23640	GSMUA_Achr9G19040_001,GSMUA_Achr10G12210_001,GSMUA_AchrUn_randomG20970_001,GSMUA_Achr10G23300_001,GSMUA_Achr5G04580_001,GSMUA_Achr8G06100_001,GSMUA_Achr11G25500_001,GSMUA_Achr10G25810_001,GSMUA_Achr5G05180_001,GSMUA_Achr1G23030_001,GSMUA_Achr8G26980_001,GSMUA_Achr8G25210_001,GSMUA_Achr10G06660_001,GSMUA_Achr9G20470_001,GSMUA_Achr9G02470_001,GSMUA_Achr10G28150_001,GSMUA_Achr2G13360_001,GSMUA_Achr1…	-|-|-|-|-|-|-|-|-|-|-|-|-|-|-|-|-|-|-|-|-|-|-|-|-|-|-|-|-|-|-|-|-|-|-|-|-|-|-|-|-|-|-|-|-|-|-|-|-|-|-|-|-|-|-|-|-|-|-|-|-|-|-|-|-|-|-|-|-|-|-|-|-|-|-|-|-|-|-|-|-|-|-|-|-|-|-|-|-|-|-|-|-|-|-|-|-|-|-|-|-|-|-|-|-|-|-|-|-|-|-|-|-|-|-|-|-|-|-|-|-|-|-|-|-|-|-|-		GO:0009991	response to extracellular stimulus
GO:0070084	protein initiator methionine removal	biological_process	0.048125	1	3	3436	6	23640	GSMUA_Achr10G25110_001,GSMUA_Achr11G03740_001,GSMUA_Achr2G03060_001	-|-|-|		GO:0080008	Cul4-RING ubiquitin ligase complex	cellular_component	0.042515	1	10	4190	31	23640	GSMUA_Achr4G11320_001,GSMUA_Achr6G26300_001,GSMUA_Achr11G24160_001,GSMUA_Achr4G31530_001,GSMUA_Achr9G09460_001,GSMUA_Achr7G06140_001,GSMUA_Achr2G01810_001,GSMUA_Achr5G04510_001,GSMUA_Achr6G13100_001,GSMUA_Achr3G04370_001	-|-|-|-|-|-|-|-|-|-|		GO:0044247	cellular polysaccharide catabolic process	biological_process	0.028094	1	12	4626	34	23640	GSMUA_Achr11G03700_001,GSMUA_Achr4G08520_001,GSMUA_Achr2G05670_001,GSMUA_Achr6G15630_001,GSMUA_Achr11G03710_001,GSMUA_Achr2G22040_001,GSMUA_Achr11G05440_001,GSMUA_Achr11G03660_001,GSMUA_Achr9G14980_001,GSMUA_Achr2G03770_001,GSMUA_Achr11G03690_001,GSMUA_Achr2G05330_001	-|-|-|-|-|-|-|-|-|-|-|-|		GO:1901564	organonitrogen compound metabolic process	biological_process	0.040009	1	82	1095	1439	23640	GSMUA_Achr10G06640_001,GSMUA_Achr8G11790_001,GSMUA_Achr11G24770_001,GSMUA_Achr9G15990_001,GSMUA_Achr6G26600_001,GSMUA_Achr10G19680_001,GSMUA_Achr3G16130_001,GSMUA_Achr3G26310_001,GSMUA_Achr3G26290_001,GSMUA_Achr3G26090_001,GSMUA_Achr6G28660_001,GSMUA_Achr2G06230_001,GSMUA_Achr10G06810_001,GSMUA_Achr7G23940_001,GSMUA_Achr10G00120_001,GSMUA_Achr8G20930_001,GSMUA_Achr2G17250_001,GSMUA_Achr9G02430_00…	-|-|-|-|-|-|-|-|-|-|-|-|-|-|-|-|-|-|-|-|-|-|-|-|-|-|-|-|-|-|-|-|-|-|-|-|-|-|-|-|-|-|-|-|-|-|-|-|-|-|-|-|-|-|-|-|-|-|-|-|-|-|-|-|-|-|-|-|-|-|-|-|-|-|-|-|-|-|-|-|-|-|		GO:0030091	protein repair
GO:0045261	proton-transporting ATP synthase complex, catalytic core F(1)	cellular_component	0.048204	1	6	3436	19	23640	GSMUA_Achr9G19600_001,GSMUA_AchrUn_randomG26360_001,GSMUA_Achr9G21710_001,GSMUA_Achr9G07120_001,GSMUA_Achr5G12640_001,GSMUA_Achr1G15900_001	-|-|-|-|-|-|		GO:0008361	regulation of cell size	biological_process	0.043003	1	3	4190	5	23640	GSMUA_Achr5G00890_001,GSMUA_Achr11G17960_001,GSMUA_Achr1G15720_001	-|-|-|		GO:0090304	nucleic acid metabolic process	biological_process	0.028238	1	704	4626	3412	23640	GSMUA_Achr3G30440_001,GSMUA_Achr3G23050_001,GSMUA_Achr5G14100_001,GSMUA_Achr3G19370_001,GSMUA_Achr3G09030_001,GSMUA_Achr8G33050_001,GSMUA_Achr3G02880_001,GSMUA_Achr1G07000_001,GSMUA_Achr8G30680_001,GSMUA_Achr11G18090_001,GSMUA_Achr4G26070_001,GSMUA_Achr8G06150_001,GSMUA_Achr9G06080_001,GSMUA_Achr3G02690_001,GSMUA_Achr11G09000_001,GSMUA_Achr4G21340_001,GSMUA_AchrUn_randomG13060_001,GSMUA_Achr8G056…	-|-|-|-|-|-|-|-|-|-|-|-|-|-|-|-|-|-|-|-|-|-|-|-|-|-|-|-|-|-|-|-|-|-|-|-|-|-|-|-|-|-|-|-|-|-|-|-|-|-|-|-|-|-|-|-|-|-|-|-|-|-|-|-|-|-|-|-|-|-|-|-|-|-|-|-|-|-|-|-|-|-|-|-|-|-|-|-|-|-|-|-|-|-|-|-|-|-|-|-|-|-|-|-|-|-|-|-|-|-|-|-|-|-|-|-|-|-|-|-|-|-|-|-|-|-|-|-		GO:0031124	mRNA 3'-end processing	biological_process	0.040113	1	2	1095	7	23640	GSMUA_Achr3G26260_001,GSMUA_Achr9G20560_001	-|-|		GO:0015802	basic amino acid transport
GO:0006865	amino acid transport	biological_process	0.048324	1	12	3436	49	23640	GSMUA_AchrUn_randomG23550_001,GSMUA_Achr7G07960_001,GSMUA_Achr2G08070_001,GSMUA_Achr11G03310_001,GSMUA_Achr2G12780_001,GSMUA_Achr3G19850_001,GSMUA_Achr10G22700_001,GSMUA_Achr9G14860_001,GSMUA_AchrUn_randomG21370_001,GSMUA_AchrUn_randomG21350_001,GSMUA_Achr1G10590_001,GSMUA_Achr6G19840_001	-|-|-|-|-|-|-|-|-|-|-|-|		GO:0010941	regulation of cell death	biological_process	0.04454	1	11	4190	36	23640	GSMUA_Achr9G29140_001,GSMUA_Achr1G10590_001,GSMUA_Achr5G08050_001,GSMUA_Achr10G20680_001,GSMUA_Achr11G22210_001,GSMUA_Achr10G22450_001,GSMUA_Achr9G14860_001,GSMUA_Achr8G14560_001,GSMUA_Achr5G22430_001,GSMUA_Achr9G01170_001,GSMUA_Achr10G14650_001	-|-|-|-|-|-|-|-|-|-|-|		GO:0006513	protein monoubiquitination	biological_process	0.028491	1	3	4626	4	23640	GSMUA_AchrUn_randomG23750_001,GSMUA_Achr5G12950_001,GSMUA_Achr10G14960_001	-|-|-|		GO:0004190	aspartic-type endopeptidase activity	molecular_function	0.040229	1	9	1095	100	23640	GSMUA_Achr11G15200_001,GSMUA_Achr11G15180_001,GSMUA_Achr10G09340_001,GSMUA_Achr11G15190_001,GSMUA_Achr8G27020_001,GSMUA_Achr6G26700_001,GSMUA_Achr10G31470_001,GSMUA_Achr9G20490_001,GSMUA_Achr10G09330_001	-|-|-|-|-|-|-|-|-|		GO:0042445	hormone metabolic process
GO:0032403	protein complex binding	molecular_function	0.048942	1	4	3436	10	23640	GSMUA_Achr4G32390_001,GSMUA_Achr7G04730_001,GSMUA_Achr5G01790_001,GSMUA_Achr5G14060_001	-|-|-|-|		GO:0043141	ATP-dependent 5'-3' DNA helicase activity	molecular_function	0.045442	1	3	4190	5	23640	GSMUA_Achr1G13360_001,GSMUA_Achr4G30550_001,GSMUA_Achr11G06770_001	-|-|-|		GO:0051252	regulation of RNA metabolic process	biological_process	0.028574	1	437	4626	2099	23640	GSMUA_Achr10G20450_001,GSMUA_Achr4G19760_001,GSMUA_Achr10G18860_001,GSMUA_Achr8G29210_001,GSMUA_Achr4G29090_001,GSMUA_Achr10G25900_001,GSMUA_Achr5G27920_001,GSMUA_Achr10G14710_001,GSMUA_Achr10G09690_001,GSMUA_Achr9G16610_001,GSMUA_Achr8G07740_001,GSMUA_Achr1G04770_001,GSMUA_Achr11G03290_001,GSMUA_Achr9G10700_001,GSMUA_Achr6G32720_001,GSMUA_Achr5G27730_001,GSMUA_Achr6G34180_001,GSMUA_Achr1G16710_0…	-|-|-|-|-|-|-|-|-|-|-|-|-|-|-|-|-|-|-|-|-|-|-|-|-|-|-|-|-|-|-|-|-|-|-|-|-|-|-|-|-|-|-|-|-|-|-|-|-|-|-|-|-|-|-|-|-|-|-|-|-|-|-|-|-|-|-|-|-|-|-|-|-|-|-|-|-|-|-|-|-|-|-|-|-|-|-|-|-|-|-|-|-|-|-|-|-|-|-|-|-|-|-|-|-|-|-|-|-|-|-|-|-|-|-|-|-|-|-|-|-|-|-|-|-|-|-|-		GO:0070001	aspartic-type peptidase activity	molecular_function	0.040229	1	9	1095	100	23640	GSMUA_Achr11G15190_001,GSMUA_Achr10G09340_001,GSMUA_Achr11G15180_001,GSMUA_Achr11G15200_001,GSMUA_Achr10G09330_001,GSMUA_Achr9G20490_001,GSMUA_Achr6G26700_001,GSMUA_Achr10G31470_001,GSMUA_Achr8G27020_001	-|-|-|-|-|-|-|-|-|		GO:0003958	NADPH-hemoprotein reductase activity
GO:0009057	macromolecule catabolic process	biological_process	0.049231	1	69	3436	384	23640	GSMUA_Achr9G07120_001,GSMUA_Achr9G05880_001,GSMUA_Achr3G14700_001,GSMUA_Achr7G24290_001,GSMUA_Achr9G07030_001,GSMUA_Achr10G08560_001,GSMUA_Achr5G05860_001,GSMUA_Achr5G05960_001,GSMUA_Achr1G17570_001,GSMUA_Achr8G07320_001,GSMUA_Achr9G03360_001,GSMUA_Achr4G22850_001,GSMUA_Achr4G25750_001,GSMUA_Achr3G04660_001,GSMUA_Achr7G04590_001,GSMUA_Achr11G07890_001,GSMUA_Achr3G04570_001,GSMUA_Achr11G03660_001,…	-|-|-|-|-|-|-|-|-|-|-|-|-|-|-|-|-|-|-|-|-|-|-|-|-|-|-|-|-|-|-|-|-|-|-|-|-|-|-|-|-|-|-|-|-|-|-|-|-|-|-|-|-|-|-|-|-|-|-|-|-|-|-|-|-|-|-|-|-|		GO:0003724	RNA helicase activity	molecular_function	0.04585	1	3	4190	5	23640	GSMUA_Achr3G25460_001,GSMUA_Achr3G05450_001,GSMUA_Achr3G24670_001	-|-|-|		GO:0015171	amino acid transmembrane transporter activity	molecular_function	0.028697	1	10	4626	27	23640	GSMUA_Achr2G13450_001,GSMUA_Achr10G22700_001,GSMUA_Achr7G13940_001,GSMUA_Achr7G07960_001,GSMUA_AchrUn_randomG21350_001,GSMUA_Achr2G12780_001,GSMUA_AchrUn_randomG21370_001,GSMUA_Achr4G21440_001,GSMUA_Achr2G08070_001,GSMUA_Achr3G26340_001	-|-|-|-|-|-|-|-|-|-|		GO:0008409	5'-3' exonuclease activity	molecular_function	0.040298	1	2	1095	7	23640	GSMUA_Achr8G07320_001,GSMUA_Achr3G26110_001	-|-|		GO:0015293	symporter activity
GO:0010351	lithium ion transport	biological_process	0.049537	1	4	3436	10	23640	GSMUA_Achr6G15820_001,GSMUA_Achr8G02570_001,GSMUA_Achr10G14960_001,GSMUA_Achr7G20310_001	-|-|-|-|		GO:0004347	glucose-6-phosphate isomerase activity	molecular_function	0.045854	1	3	4190	5	23640	GSMUA_Achr9G15110_001,GSMUA_Achr10G25060_001,GSMUA_Achr9G15100_001	-|-|-|		GO:0001076	RNA polymerase II transcription factor binding transcription factor activity	molecular_function	0.028746	1	8	4626	20	23640	GSMUA_Achr5G23080_001,GSMUA_Achr4G26260_001,GSMUA_Achr7G17900_001,GSMUA_Achr4G19840_001,GSMUA_Achr9G06270_001,GSMUA_Achr7G12570_001,GSMUA_Achr2G08260_001,GSMUA_Achr5G23000_001	-|-|-|-|-|-|-|-|		GO:0032989	cellular component morphogenesis	biological_process	0.040749	1	9	1095	98	23640	GSMUA_Achr1G22850_001,GSMUA_Achr1G21520_001,GSMUA_Achr1G03980_001,GSMUA_Achr1G23070_001,GSMUA_Achr10G06810_001,GSMUA_Achr3G16610_001,GSMUA_Achr1G23100_001,GSMUA_Achr8G33230_001,GSMUA_Achr4G10760_001	-|-|-|-|-|-|-|-|-|		GO:0016891	endoribonuclease activity, producing 5'-phosphomonoesters
GO:0048037	cofactor binding	molecular_function	0.049931	1	104	3436	605	23640	GSMUA_Achr4G20510_001,GSMUA_Achr2G18520_001,GSMUA_Achr8G15520_001,GSMUA_Achr5G05730_001,GSMUA_Achr9G00630_001,GSMUA_Achr3G04850_001,GSMUA_Achr8G00130_001,GSMUA_Achr6G32610_001,GSMUA_Achr9G11130_001,GSMUA_Achr3G19750_001,GSMUA_Achr7G07880_001,GSMUA_Achr10G11770_001,GSMUA_Achr4G25630_001,GSMUA_Achr11G21300_001,GSMUA_Achr10G08400_001,GSMUA_Achr10G11760_001,GSMUA_Achr11G03500_001,GSMUA_Achr10G16890_0…	-|-|-|-|-|-|-|-|-|-|-|-|-|-|-|-|-|-|-|-|-|-|-|-|-|-|-|-|-|-|-|-|-|-|-|-|-|-|-|-|-|-|-|-|-|-|-|-|-|-|-|-|-|-|-|-|-|-|-|-|-|-|-|-|-|-|-|-|-|-|-|-|-|-|-|-|-|-|-|-|-|-|-|-|-|-|-|-|-|-|-|-|-|-|-|-|-|-|-|-|-|-|-|-|		GO:0030120	vesicle coat	cellular_component	0.046322	1	15	4190	53	23640	GSMUA_Achr4G04300_001,GSMUA_Achr6G13200_001,GSMUA_Achr8G07760_001,GSMUA_Achr11G16230_001,GSMUA_Achr10G23400_001,GSMUA_Achr1G10740_001,GSMUA_Achr8G33210_001,GSMUA_Achr3G26080_001,GSMUA_Achr4G26100_001,GSMUA_Achr8G05240_001,GSMUA_Achr2G18530_001,GSMUA_Achr4G11150_001,GSMUA_Achr11G04170_001,GSMUA_Achr4G11140_001,GSMUA_Achr11G17980_001	-|-|-|-|-|-|-|-|-|-|-|-|-|-|-|		GO:0001104	RNA polymerase II transcription cofactor activity	molecular_function	0.028746	1	8	4626	20	23640	GSMUA_Achr9G06270_001,GSMUA_Achr4G19840_001,GSMUA_Achr5G23080_001,GSMUA_Achr4G26260_001,GSMUA_Achr7G17900_001,GSMUA_Achr2G08260_001,GSMUA_Achr5G23000_001,GSMUA_Achr7G12570_001	-|-|-|-|-|-|-|-|		GO:0015294	solute:cation symporter activity	molecular_function	0.040775	1	4	1095	28	23640	GSMUA_Achr9G14770_001,GSMUA_Achr9G14810_001,GSMUA_Achr9G02300_001,GSMUA_Achr9G14800_001	-|-|-|-|		GO:0006396	RNA processing
GO:0043094	cellular metabolic compound salvage	biological_process	0.050934	1	17	3436	76	23640	GSMUA_Achr8G33190_001,GSMUA_Achr9G07120_001,GSMUA_Achr1G12180_001,GSMUA_Achr5G01730_001,GSMUA_Achr4G21870_001,GSMUA_Achr4G21860_001,GSMUA_Achr2G18510_001,GSMUA_AchrUn_randomG23750_001,GSMUA_Achr2G08220_001,GSMUA_Achr4G24840_001,GSMUA_Achr11G24770_001,GSMUA_Achr4G10660_001,GSMUA_Achr1G11420_001,GSMUA_Achr6G15650_001,GSMUA_Achr1G11570_001,GSMUA_Achr3G19800_001,GSMUA_Achr4G15950_001	-|-|-|-|-|-|-|-|-|-|-|-|-|-|-|-|-|		GO:0006090	pyruvate metabolic process	biological_process	0.046889	1	29	4190	118	23640	GSMUA_Achr6G06810_001,GSMUA_Achr3G24670_001,GSMUA_Achr1G04750_001,GSMUA_Achr3G24910_001,GSMUA_Achr9G24540_001,GSMUA_Achr10G08050_001,GSMUA_AchrUn_randomG00520_001,GSMUA_Achr8G04900_001,GSMUA_Achr4G02120_001,GSMUA_Achr9G03010_001,GSMUA_Achr10G12170_001,GSMUA_Achr3G24880_001,GSMUA_Achr8G05290_001,GSMUA_Achr6G28110_001,GSMUA_Achr6G10050_001,GSMUA_Achr2G17210_001,GSMUA_Achr7G07510_001,GSMUA_Achr4G073…	-|-|-|-|-|-|-|-|-|-|-|-|-|-|-|-|-|-|-|-|-|-|-|-|-|-|-|-|-|		GO:0034654	nucleobase-containing compound biosynthetic process	biological_process	0.029394	1	526	4626	2535	23640	GSMUA_Achr10G08120_001,GSMUA_Achr2G04350_001,GSMUA_Achr1G28030_001,GSMUA_AchrUn_randomG08810_001,GSMUA_Achr8G30520_001,GSMUA_Achr7G14200_001,GSMUA_AchrUn_randomG21460_001,GSMUA_Achr4G07150_001,GSMUA_Achr7G20690_001,GSMUA_Achr9G23940_001,GSMUA_AchrUn_randomG13650_001,GSMUA_Achr3G23360_001,GSMUA_Achr4G03660_001,GSMUA_Achr6G15910_001,GSMUA_Achr11G10670_001,GSMUA_Achr7G00860_001,GSMUA_Achr9G05890_001…	-|-|-|-|-|-|-|-|-|-|-|-|-|-|-|-|-|-|-|-|-|-|-|-|-|-|-|-|-|-|-|-|-|-|-|-|-|-|-|-|-|-|-|-|-|-|-|-|-|-|-|-|-|-|-|-|-|-|-|-|-|-|-|-|-|-|-|-|-|-|-|-|-|-|-|-|-|-|-|-|-|-|-|-|-|-|-|-|-|-|-|-|-|-|-|-|-|-|-|-|-|-|-|-|-|-|-|-|-|-|-|-|-|-|-|-|-|-|-|-|-|-|-|-|-|-|-|-		GO:0046777	protein autophosphorylation	biological_process	0.040874	1	4	1095	28	23640	GSMUA_Achr3G16510_001,GSMUA_Achr3G26070_001,GSMUA_Achr8G25430_001,GSMUA_Achr8G05290_001	-|-|-|-|		GO:0008138	protein tyrosine/serine/threonine phosphatase activity
GO:0005905	coated pit	cellular_component	0.051041	1	6	3436	19	23640	GSMUA_Achr4G26100_001,GSMUA_AchrUn_randomG01490_001,GSMUA_Achr1G17650_001,GSMUA_Achr11G04170_001,GSMUA_AchrUn_randomG01480_001,GSMUA_Achr2G18530_001	-|-|-|-|-|-|		GO:0007031	peroxisome organization	biological_process	0.046948	1	12	4190	40	23640	GSMUA_Achr6G15820_001,GSMUA_Achr8G21130_001,GSMUA_Achr5G04510_001,GSMUA_Achr10G14960_001,GSMUA_Achr5G12950_001,GSMUA_Achr8G07320_001,GSMUA_Achr5G19850_001,GSMUA_Achr7G20310_001,GSMUA_Achr4G01250_001,GSMUA_AchrUn_randomG23750_001,GSMUA_Achr7G03650_001,GSMUA_Achr10G20380_001	-|-|-|-|-|-|-|-|-|-|-|-|		GO:0010087	phloem or xylem histogenesis	biological_process	0.029827	1	6	4626	13	23640	GSMUA_Achr8G30740_001,GSMUA_Achr3G22920_001,GSMUA_Achr3G07920_001,GSMUA_Achr9G15520_001,GSMUA_Achr6G13270_001,GSMUA_Achr6G36510_001	-|-|-|-|-|-|		GO:0003714	transcription corepressor activity	molecular_function	0.04109	1	2	1095	7	23640	GSMUA_Achr10G20380_001,GSMUA_Achr10G24770_001	-|-|		GO:0006520	cellular amino acid metabolic process
GO:0030665	clathrin-coated vesicle membrane	cellular_component	0.051041	1	6	3436	19	23640	GSMUA_Achr1G17650_001,GSMUA_AchrUn_randomG01490_001,GSMUA_Achr4G26100_001,GSMUA_Achr2G18530_001,GSMUA_AchrUn_randomG01480_001,GSMUA_Achr11G04170_001	-|-|-|-|-|-|		GO:0044743	intracellular protein transmembrane import	biological_process	0.046974	1	14	4190	49	23640	GSMUA_AchrUn_randomG23750_001,GSMUA_Achr4G01250_001,GSMUA_Achr7G03650_001,GSMUA_Achr10G20380_001,GSMUA_Achr2G02930_001,GSMUA_Achr10G14960_001,GSMUA_Achr6G14960_001,GSMUA_Achr8G07320_001,GSMUA_Achr5G12950_001,GSMUA_Achr10G22700_001,GSMUA_Achr8G21130_001,GSMUA_Achr5G04510_001,GSMUA_Achr6G15820_001,GSMUA_Achr4G05500_001	-|-|-|-|-|-|-|-|-|-|-|-|-|-|		GO:0000902	cell morphogenesis	biological_process	0.029932	1	25	4626	87	23640	GSMUA_Achr7G07430_001,GSMUA_Achr8G30740_001,GSMUA_Achr6G36510_001,GSMUA_Achr1G10590_001,GSMUA_Achr3G16470_001,GSMUA_Achr6G32560_001,GSMUA_Achr2G01670_001,GSMUA_Achr6G02100_001,GSMUA_Achr3G16610_001,GSMUA_Achr1G21520_001,GSMUA_Achr3G05450_001,GSMUA_Achr3G19380_001,GSMUA_Achr5G14060_001,GSMUA_Achr8G29500_001,GSMUA_Achr11G24020_001,GSMUA_Achr4G22180_001,GSMUA_Achr3G07920_001,GSMUA_Achr7G19670_001,GS…	-|-|-|-|-|-|-|-|-|-|-|-|-|-|-|-|-|-|-|-|-|-|-|-|-|		GO:0033613	activating transcription factor binding	molecular_function	0.041408	1	1	1095	1	23640	GSMUA_Achr3G04310_001	-|		GO:0048523	negative regulation of cellular process
GO:0006888	ER to Golgi vesicle-mediated transport	biological_process	0.052532	1	12	3436	49	23640	GSMUA_Achr10G14960_001,GSMUA_Achr8G33210_001,GSMUA_Achr11G17980_001,GSMUA_Achr6G13200_001,GSMUA_Achr11G03310_001,GSMUA_Achr1G10740_001,GSMUA_Achr3G19850_001,GSMUA_Achr6G06370_001,GSMUA_Achr8G07760_001,GSMUA_Achr1G01540_001,GSMUA_Achr9G14860_001,GSMUA_Achr9G07200_001	-|-|-|-|-|-|-|-|-|-|-|-|		GO:0015706	nitrate transport	biological_process	0.047388	1	7	4190	20	23640	GSMUA_Achr10G16750_001,GSMUA_Achr10G22450_001,GSMUA_Achr8G31410_001,GSMUA_Achr9G15320_001,GSMUA_Achr1G10590_001,GSMUA_Achr6G30670_001,GSMUA_Achr1G02050_001	-|-|-|-|-|-|-|		GO:0009414	response to water deprivation	biological_process	0.03031	1	14	4626	43	23640	GSMUA_Achr2G06280_001,GSMUA_Achr8G14560_001,GSMUA_Achr6G02100_001,GSMUA_Achr4G23360_001,GSMUA_Achr10G11220_001,GSMUA_Achr2G01670_001,GSMUA_Achr8G15540_001,GSMUA_Achr8G05970_001,GSMUA_Achr2G12740_001,GSMUA_Achr3G11780_001,GSMUA_Achr1G16670_001,GSMUA_Achr6G33840_001,GSMUA_Achr10G22450_001,GSMUA_Achr3G24160_001	-|-|-|-|-|-|-|-|-|-|-|-|-|-|		GO:0022607	cellular component assembly	biological_process	0.04157	1	35	1095	555	23640	GSMUA_Achr8G07370_001,GSMUA_Achr8G25430_001,GSMUA_Achr10G00130_001,GSMUA_Achr9G02450_001,GSMUA_Achr7G07510_001,GSMUA_Achr2G17250_001,GSMUA_Achr8G20930_001,GSMUA_Achr11G15050_001,GSMUA_Achr11G00080_001,GSMUA_Achr10G09480_001,GSMUA_Achr8G20970_001,GSMUA_Achr10G06930_001,GSMUA_Achr8G26920_001,GSMUA_Achr1G23030_001,GSMUA_Achr8G33030_001,GSMUA_Achr8G11790_001,GSMUA_Achr1G21520_001,GSMUA_Achr10G20380_0…	-|-|-|-|-|-|-|-|-|-|-|-|-|-|-|-|-|-|-|-|-|-|-|-|-|-|-|-|-|-|-|-|-|-|-|		GO:0006401	RNA catabolic process
GO:0008104	protein localization	biological_process	0.053145	1	124	3436	729	23640	GSMUA_Achr8G07760_001,GSMUA_Achr1G17650_001,GSMUA_Achr11G24850_001,GSMUA_Achr3G11810_001,GSMUA_Achr3G26080_001,GSMUA_Achr10G22700_001,GSMUA_Achr1G04780_001,GSMUA_Achr7G22510_001,GSMUA_Achr8G33210_001,GSMUA_Achr2G18340_001,GSMUA_Achr5G12820_001,GSMUA_Achr10G15700_001,GSMUA_Achr5G23540_001,GSMUA_Achr1G22490_001,GSMUA_Achr8G15550_001,GSMUA_Achr9G03220_001,GSMUA_Achr11G08190_001,GSMUA_Achr6G18430_001…	-|-|-|-|-|-|-|-|-|-|-|-|-|-|-|-|-|-|-|-|-|-|-|-|-|-|-|-|-|-|-|-|-|-|-|-|-|-|-|-|-|-|-|-|-|-|-|-|-|-|-|-|-|-|-|-|-|-|-|-|-|-|-|-|-|-|-|-|-|-|-|-|-|-|-|-|-|-|-|-|-|-|-|-|-|-|-|-|-|-|-|-|-|-|-|-|-|-|-|-|-|-|-|-|-|-|-|-|-|-|-|-|-|-|-|-|-|-|-|-|-|-|-|-|		GO:0008104	protein localization	biological_process	0.048173	1	149	4190	729	23640	GSMUA_Achr4G33490_001,GSMUA_Achr5G25520_001,GSMUA_Achr1G04710_001,GSMUA_Achr10G23400_001,GSMUA_Achr4G04300_001,GSMUA_Achr5G24620_001,GSMUA_Achr10G16620_001,GSMUA_Achr4G01250_001,GSMUA_Achr10G15180_001,GSMUA_Achr11G00050_001,GSMUA_Achr10G28310_001,GSMUA_Achr6G26750_001,GSMUA_Achr7G27520_001,GSMUA_Achr8G14590_001,GSMUA_Achr10G00100_001,GSMUA_Achr11G17980_001,GSMUA_Achr11G18140_001,GSMUA_Achr3G26080…	-|-|-|-|-|-|-|-|-|-|-|-|-|-|-|-|-|-|-|-|-|-|-|-|-|-|-|-|-|-|-|-|-|-|-|-|-|-|-|-|-|-|-|-|-|-|-|-|-|-|-|-|-|-|-|-|-|-|-|-|-|-|-|-|-|-|-|-|-|-|-|-|-|-|-|-|-|-|-|-|-|-|-|-|-|-|-|-|-|-|-|-|-|-|-|-|-|-|-|-|-|-|-|-|-|-|-|-|-|-|-|-|-|-|-|-|-|-|-|-|-|-|-|-|-|-|-|-		GO:0009914	hormone transport	biological_process	0.030537	1	6	4626	13	23640	GSMUA_Achr3G04740_001,GSMUA_Achr1G15720_001,GSMUA_Achr4G01950_001,GSMUA_Achr9G15520_001,GSMUA_Achr11G17960_001,GSMUA_Achr3G07920_001	-|-|-|-|-|-|		GO:0000213	tRNA-intron endonuclease activity	molecular_function	0.041856	1	1	1095	1	23640	GSMUA_Achr8G07350_001	-|		GO:0045017	glycerolipid biosynthetic process
GO:0043626	PCNA complex	cellular_component	0.053637	1	2	3436	3	23640	GSMUA_Achr7G04370_001,GSMUA_Achr7G04380_001	-|-|		GO:0006888	ER to Golgi vesicle-mediated transport	biological_process	0.048781	1	14	4190	49	23640	GSMUA_Achr4G11140_001,GSMUA_Achr11G17980_001,GSMUA_Achr4G11150_001,GSMUA_Achr10G14960_001,GSMUA_Achr4G01720_001,GSMUA_Achr10G20680_001,GSMUA_Achr11G03310_001,GSMUA_Achr11G16230_001,GSMUA_Achr8G07760_001,GSMUA_Achr3G19850_001,GSMUA_Achr9G14860_001,GSMUA_Achr1G10740_001,GSMUA_Achr8G33210_001,GSMUA_Achr6G13200_001	-|-|-|-|-|-|-|-|-|-|-|-|-|-|		GO:0060918	auxin transport	biological_process	0.030537	1	6	4626	13	23640	GSMUA_Achr11G17960_001,GSMUA_Achr9G15520_001,GSMUA_Achr3G07920_001,GSMUA_Achr4G01950_001,GSMUA_Achr3G04740_001,GSMUA_Achr1G15720_001	-|-|-|-|-|-|		GO:0004521	endoribonuclease activity	molecular_function	0.042217	1	5	1095	42	23640	GSMUA_Achr10G28120_001,GSMUA_Achr9G02260_001,GSMUA_Achr10G28110_001,GSMUA_Achr8G07350_001,GSMUA_Achr10G28130_001	-|-|-|-|-|		GO:0004177	aminopeptidase activity
GO:0032787	monocarboxylic acid metabolic process	biological_process	0.053708	1	78	3436	444	23640	GSMUA_Achr7G22470_001,GSMUA_Achr1G04750_001,GSMUA_Achr6G10050_001,GSMUA_Achr1G04730_001,GSMUA_Achr3G24380_001,GSMUA_Achr2G22160_001,GSMUA_Achr7G03660_001,GSMUA_Achr6G06680_001,GSMUA_Achr11G04190_001,GSMUA_Achr6G14940_001,GSMUA_Achr6G11840_001,GSMUA_Achr3G22860_001,GSMUA_Achr3G29060_001,GSMUA_Achr3G24910_001,GSMUA_Achr1G13390_001,GSMUA_Achr11G24020_001,GSMUA_Achr6G06370_001,GSMUA_Achr9G03010_001,G…	-|-|-|-|-|-|-|-|-|-|-|-|-|-|-|-|-|-|-|-|-|-|-|-|-|-|-|-|-|-|-|-|-|-|-|-|-|-|-|-|-|-|-|-|-|-|-|-|-|-|-|-|-|-|-|-|-|-|-|-|-|-|-|-|-|-|-|-|-|-|-|-|-|-|-|-|-|-|		GO:0005778	peroxisomal membrane	cellular_component	0.048935	1	5	4190	12	23640	GSMUA_AchrUn_randomG23750_001,GSMUA_Achr4G01250_001,GSMUA_Achr10G20380_001,GSMUA_Achr6G09110_001,GSMUA_Achr5G12950_001	-|-|-|-|-|		GO:0046907	intracellular transport	biological_process	0.030939	1	161	4626	704	23640	GSMUA_Achr9G07510_001,GSMUA_Achr10G22660_001,GSMUA_Achr10G22700_001,GSMUA_Achr11G07070_001,GSMUA_Achr9G03150_001,GSMUA_Achr7G00970_001,GSMUA_Achr1G10310_001,GSMUA_Achr8G07760_001,GSMUA_Achr2G18530_001,GSMUA_Achr11G23980_001,GSMUA_Achr10G28240_001,GSMUA_Achr2G06040_001,GSMUA_Achr1G15950_001,GSMUA_Achr6G18430_001,GSMUA_Achr10G09350_001,GSMUA_Achr1G11410_001,GSMUA_Achr11G00180_001,GSMUA_Achr8G15060_…	-|-|-|-|-|-|-|-|-|-|-|-|-|-|-|-|-|-|-|-|-|-|-|-|-|-|-|-|-|-|-|-|-|-|-|-|-|-|-|-|-|-|-|-|-|-|-|-|-|-|-|-|-|-|-|-|-|-|-|-|-|-|-|-|-|-|-|-|-|-|-|-|-|-|-|-|-|-|-|-|-|-|-|-|-|-|-|-|-|-|-|-|-|-|-|-|-|-|-|-|-|-|-|-|-|-|-|-|-|-|-|-|-|-|-|-|-|-|-|-|-|-|-|-|-|-|-|-		GO:0043269	regulation of ion transport	biological_process	0.04227	1	5	1095	41	23640	GSMUA_Achr8G05290_001,GSMUA_Achr9G14860_001,GSMUA_Achr7G23900_001,GSMUA_Achr8G25430_001,GSMUA_Achr3G16510_001	-|-|-|-|-|		GO:0019205	nucleobase-containing compound kinase activity
GO:0071669	plant-type cell wall organization or biogenesis	biological_process	0.053796	1	20	3436	97	23640	GSMUA_Achr8G32660_001,GSMUA_Achr11G19780_001,GSMUA_Achr8G01050_001,GSMUA_Achr1G10590_001,GSMUA_Achr7G22100_001,GSMUA_Achr6G18570_001,GSMUA_Achr10G22630_001,GSMUA_Achr3G16530_001,GSMUA_Achr9G24100_001,GSMUA_Achr4G33540_001,GSMUA_Achr6G10110_001,GSMUA_Achr8G29450_001,GSMUA_Achr9G14980_001,GSMUA_Achr4G00810_001,GSMUA_Achr11G24700_001,GSMUA_Achr11G17960_001,GSMUA_Achr8G10390_001,GSMUA_Achr4G33550_001…	-|-|-|-|-|-|-|-|-|-|-|-|-|-|-|-|-|-|-|-|		GO:0031903	microbody membrane	cellular_component	0.048935	1	5	4190	12	23640	GSMUA_AchrUn_randomG23750_001,GSMUA_Achr4G01250_001,GSMUA_Achr10G20380_001,GSMUA_Achr5G12950_001,GSMUA_Achr6G09110_001	-|-|-|-|-|		GO:0006771	riboflavin metabolic process	biological_process	0.030964	1	6	4626	13	23640	GSMUA_Achr4G10550_001,GSMUA_Achr7G12750_001,GSMUA_Achr6G06630_001,GSMUA_Achr4G08590_001,GSMUA_AchrUn_randomG20120_001,GSMUA_Achr10G24880_001	-|-|-|-|-|-|		GO:0030662	coated vesicle membrane	cellular_component	0.042293	1	6	1095	54	23640	GSMUA_Achr3G16080_001,GSMUA_Achr3G26080_001,GSMUA_Achr8G33210_001,GSMUA_Achr8G05240_001,GSMUA_Achr10G23400_001,GSMUA_Achr3G16090_001	-|-|-|-|-|-|		GO:0000976	transcription regulatory region sequence-specific DNA binding
GO:0006766	vitamin metabolic process	biological_process	0.056253	1	12	3436	50	23640	GSMUA_Achr5G20490_001,GSMUA_Achr7G10960_001,GSMUA_Achr4G10520_001,GSMUA_Achr11G05640_001,GSMUA_Achr4G10550_001,GSMUA_Achr4G24840_001,GSMUA_Achr3G11780_001,GSMUA_Achr7G12750_001,GSMUA_Achr6G06630_001,GSMUA_Achr10G14700_001,GSMUA_AchrUn_randomG00210_001,GSMUA_Achr10G24880_001	-|-|-|-|-|-|-|-|-|-|-|-|		GO:0031981	nuclear lumen	cellular_component	0.05082	1	55	4190	249	23640	GSMUA_Achr5G08200_001,GSMUA_Achr4G19740_001,GSMUA_Achr8G31600_001,GSMUA_Achr4G19840_001,GSMUA_Achr4G27590_001,GSMUA_Achr8G20970_001,GSMUA_Achr8G31370_001,GSMUA_Achr9G16480_001,GSMUA_Achr3G26260_001,GSMUA_Achr5G26790_001,GSMUA_Achr2G08260_001,GSMUA_Achr9G02290_001,GSMUA_Achr7G07860_001,GSMUA_Achr6G15890_001,GSMUA_Achr7G02900_001,GSMUA_Achr6G11910_001,GSMUA_Achr6G15740_001,GSMUA_Achr10G19090_001,GS…	-|-|-|-|-|-|-|-|-|-|-|-|-|-|-|-|-|-|-|-|-|-|-|-|-|-|-|-|-|-|-|-|-|-|-|-|-|-|-|-|-|-|-|-|-|-|-|-|-|-|-|-|-|-|-|		GO:0009231	riboflavin biosynthetic process	biological_process	0.030964	1	6	4626	13	23640	GSMUA_Achr10G24880_001,GSMUA_AchrUn_randomG20120_001,GSMUA_Achr4G08590_001,GSMUA_Achr6G06630_001,GSMUA_Achr7G12750_001,GSMUA_Achr4G10550_001	-|-|-|-|-|-|		GO:0016558	protein import into peroxisome matrix	biological_process	0.042697	1	4	1095	28	23640	GSMUA_Achr8G21130_001,GSMUA_Achr10G20380_001,GSMUA_Achr5G04510_001,GSMUA_Achr8G07320_001	-|-|-|-|		GO:0046483	heterocycle metabolic process
GO:0000166	nucleotide binding	molecular_function	0.056489	1	634	3436	4054	23640	GSMUA_Achr6G13250_001,GSMUA_Achr8G15350_001,GSMUA_Achr9G17330_001,GSMUA_Achr7G24120_001,GSMUA_Achr10G14990_001,GSMUA_Achr9G14920_001,GSMUA_Achr10G21130_001,GSMUA_Achr7G08000_001,GSMUA_Achr11G24170_001,GSMUA_Achr4G05790_001,GSMUA_Achr8G15410_001,GSMUA_Achr4G24840_001,GSMUA_Achr6G06630_001,GSMUA_Achr6G12010_001,GSMUA_AchrUn_randomG08730_001,GSMUA_Achr3G19280_001,GSMUA_Achr3G04680_001,GSMUA_Achr4G00…	-|-|-|-|-|-|-|-|-|-|-|-|-|-|-|-|-|-|-|-|-|-|-|-|-|-|-|-|-|-|-|-|-|-|-|-|-|-|-|-|-|-|-|-|-|-|-|-|-|-|-|-|-|-|-|-|-|-|-|-|-|-|-|-|-|-|-|-|-|-|-|-|-|-|-|-|-|-|-|-|-|-|-|-|-|-|-|-|-|-|-|-|-|-|-|-|-|-|-|-|-|-|-|-|-|-|-|-|-|-|-|-|-|-|-|-|-|-|-|-|-|-|-|-|-|-|-|-		GO:0034660	ncRNA metabolic process	biological_process	0.050917	1	65	4190	298	23640	GSMUA_Achr4G01240_001,GSMUA_Achr3G26360_001,GSMUA_Achr3G09130_001,GSMUA_Achr11G04730_001,GSMUA_Achr3G21960_001,GSMUA_Achr5G25520_001,GSMUA_Achr4G01570_001,GSMUA_Achr4G19670_001,GSMUA_Achr3G24620_001,GSMUA_Achr6G28110_001,GSMUA_Achr8G25300_001,GSMUA_Achr9G29140_001,GSMUA_Achr7G07780_001,GSMUA_Achr5G07950_001,GSMUA_Achr6G35900_001,GSMUA_Achr7G07790_001,GSMUA_Achr6G24850_001,GSMUA_Achr11G22690_001,G…	-|-|-|-|-|-|-|-|-|-|-|-|-|-|-|-|-|-|-|-|-|-|-|-|-|-|-|-|-|-|-|-|-|-|-|-|-|-|-|-|-|-|-|-|-|-|-|-|-|-|-|-|-|-|-|-|-|-|-|-|-|-|-|-|-|		GO:0042726	flavin-containing compound metabolic process	biological_process	0.030964	1	6	4626	13	23640	GSMUA_Achr7G12750_001,GSMUA_Achr4G10550_001,GSMUA_Achr6G06630_001,GSMUA_Achr10G24880_001,GSMUA_AchrUn_randomG20120_001,GSMUA_Achr4G08590_001	-|-|-|-|-|-|		GO:0006558	L-phenylalanine metabolic process	biological_process	0.043199	1	4	1095	29	23640	GSMUA_Achr10G00140_001,GSMUA_Achr10G00150_001,GSMUA_Achr9G15990_001,GSMUA_Achr8G33080_001	-|-|-|-|		GO:0031047	gene silencing by RNA
GO:1901265	nucleoside phosphate binding	molecular_function	0.056489	1	634	3436	4054	23640	GSMUA_Achr10G08410_001,GSMUA_Achr1G24220_001,GSMUA_Achr5G19820_001,GSMUA_Achr4G01980_001,GSMUA_Achr5G02210_001,GSMUA_Achr10G22540_001,GSMUA_Achr6G28350_001,GSMUA_Achr3G11760_001,GSMUA_Achr1G06860_001,GSMUA_AchrUn_randomG10030_001,GSMUA_Achr3G02750_001,GSMUA_Achr2G03680_001,GSMUA_Achr7G27660_001,GSMUA_Achr8G15460_001,GSMUA_Achr3G27830_001,GSMUA_Achr4G25730_001,GSMUA_Achr4G00780_001,GSMUA_Achr5G246…	-|-|-|-|-|-|-|-|-|-|-|-|-|-|-|-|-|-|-|-|-|-|-|-|-|-|-|-|-|-|-|-|-|-|-|-|-|-|-|-|-|-|-|-|-|-|-|-|-|-|-|-|-|-|-|-|-|-|-|-|-|-|-|-|-|-|-|-|-|-|-|-|-|-|-|-|-|-|-|-|-|-|-|-|-|-|-|-|-|-|-|-|-|-|-|-|-|-|-|-|-|-|-|-|-|-|-|-|-|-|-|-|-|-|-|-|-|-|-|-|-|-|-|-|-|-|-|-		GO:0050660	flavin adenine dinucleotide binding	molecular_function	0.051342	1	36	4190	155	23640	GSMUA_Achr6G11710_001,GSMUA_Achr8G09570_001,GSMUA_Achr1G01980_001,GSMUA_Achr2G21810_001,GSMUA_Achr3G14750_001,GSMUA_Achr6G24950_001,GSMUA_Achr3G26290_001,GSMUA_Achr2G22160_001,GSMUA_Achr11G22730_001,GSMUA_Achr8G05020_001,GSMUA_Achr8G00040_001,GSMUA_Achr8G13460_001,GSMUA_Achr8G21130_001,GSMUA_Achr2G16770_001,GSMUA_Achr11G10760_001,GSMUA_Achr4G02230_001,GSMUA_Achr8G05080_001,GSMUA_Achr3G19760_001,G…	-|-|-|-|-|-|-|-|-|-|-|-|-|-|-|-|-|-|-|-|-|-|-|-|-|-|-|-|-|-|-|-|-|-|-|-|		GO:0042727	flavin-containing compound biosynthetic process	biological_process	0.030964	1	6	4626	13	23640	GSMUA_Achr4G10550_001,GSMUA_Achr7G12750_001,GSMUA_Achr6G06630_001,GSMUA_AchrUn_randomG20120_001,GSMUA_Achr10G24880_001,GSMUA_Achr4G08590_001	-|-|-|-|-|-|		GO:1902221	erythrose 4-phosphate/phosphoenolpyruvate family amino acid metabolic process	biological_process	0.043199	1	4	1095	29	23640	GSMUA_Achr10G00140_001,GSMUA_Achr8G33080_001,GSMUA_Achr9G15990_001,GSMUA_Achr10G00150_001	-|-|-|-|		GO:0042981	regulation of apoptotic process
GO:0016023	cytoplasmic membrane-bounded vesicle	cellular_component	0.056595	1	17	3436	77	23640	GSMUA_AchrUn_randomG01490_001,GSMUA_Achr9G07200_001,GSMUA_AchrUn_randomG01480_001,GSMUA_Achr6G18600_001,GSMUA_Achr11G04170_001,GSMUA_Achr4G26100_001,GSMUA_Achr4G04300_001,GSMUA_Achr5G23570_001,GSMUA_Achr6G13200_001,GSMUA_Achr1G17650_001,GSMUA_Achr8G07760_001,GSMUA_Achr1G15690_001,GSMUA_Achr8G33210_001,GSMUA_Achr11G17980_001,GSMUA_Achr2G18530_001,GSMUA_Achr3G26080_001,GSMUA_Achr1G10740_001	-|-|-|-|-|-|-|-|-|-|-|-|-|-|-|-|-|		GO:0006144	purine nucleobase metabolic process	biological_process	0.051756	1	6	4190	16	23640	GSMUA_Achr3G19800_001,GSMUA_Achr8G11200_001,GSMUA_Achr2G18510_001,GSMUA_Achr5G01730_001,GSMUA_Achr3G22240_001,GSMUA_Achr5G13910_001	-|-|-|-|-|-|		GO:0043090	amino acid import	biological_process	0.032719	1	4	4626	7	23640	GSMUA_Achr9G14860_001,GSMUA_Achr11G03310_001,GSMUA_Achr7G07380_001,GSMUA_Achr3G19850_001	-|-|-|-|		GO:0007023	post-chaperonin tubulin folding pathway	biological_process	0.043268	1	1	1095	1	23640	GSMUA_Achr1G21520_001	-|		GO:0022604	regulation of cell morphogenesis
GO:0031410	cytoplasmic vesicle	cellular_component	0.056595	1	17	3436	77	23640	GSMUA_Achr4G26100_001,GSMUA_Achr5G23570_001,GSMUA_Achr4G04300_001,GSMUA_Achr6G13200_001,GSMUA_AchrUn_randomG01490_001,GSMUA_AchrUn_randomG01480_001,GSMUA_Achr6G18600_001,GSMUA_Achr9G07200_001,GSMUA_Achr11G04170_001,GSMUA_Achr8G33210_001,GSMUA_Achr11G17980_001,GSMUA_Achr2G18530_001,GSMUA_Achr3G26080_001,GSMUA_Achr1G10740_001,GSMUA_Achr1G17650_001,GSMUA_Achr8G07760_001,GSMUA_Achr1G15690_001	-|-|-|-|-|-|-|-|-|-|-|-|-|-|-|-|-|		GO:0003712	transcription cofactor activity	molecular_function	0.052875	1	16	4190	59	23640	GSMUA_Achr6G08280_001,GSMUA_Achr9G06270_001,GSMUA_AchrUn_randomG20170_001,GSMUA_Achr6G18700_001,GSMUA_Achr4G26260_001,GSMUA_Achr11G17990_001,GSMUA_Achr7G17900_001,GSMUA_Achr8G05370_001,GSMUA_Achr4G19840_001,GSMUA_Achr10G20380_001,GSMUA_Achr4G01250_001,GSMUA_Achr10G12320_001,GSMUA_Achr2G12580_001,GSMUA_Achr5G05080_001,GSMUA_Achr2G08260_001,GSMUA_Achr6G36040_001	-|-|-|-|-|-|-|-|-|-|-|-|-|-|-|-|		GO:0016441	posttranscriptional gene silencing	biological_process	0.033107	1	19	4626	62	23640	GSMUA_Achr11G03730_001,GSMUA_Achr6G34460_001,GSMUA_Achr10G19090_001,GSMUA_Achr9G26450_001,GSMUA_Achr2G08230_001,GSMUA_AchrUn_randomG00220_001,GSMUA_Achr8G28980_001,GSMUA_Achr7G12340_001,GSMUA_Achr3G25460_001,GSMUA_Achr3G05450_001,GSMUA_Achr3G19380_001,GSMUA_Achr10G15700_001,GSMUA_Achr7G26400_001,GSMUA_Achr4G26110_001,GSMUA_Achr7G06140_001,GSMUA_Achr6G29390_001,GSMUA_Achr3G26090_001,GSMUA_Achr4G21…	-|-|-|-|-|-|-|-|-|-|-|-|-|-|-|-|-|-|-|		GO:0046982	protein heterodimerization activity	molecular_function	0.043473	1	10	1095	123	23640	GSMUA_Achr3G04310_001,GSMUA_Achr9G14950_001,GSMUA_Achr8G26920_001,GSMUA_Achr8G07360_001,GSMUA_Achr10G25860_001,GSMUA_Achr8G20900_001,GSMUA_Achr8G20970_001,GSMUA_Achr11G25640_001,GSMUA_Achr8G05300_001,GSMUA_Achr10G09480_001	-|-|-|-|-|-|-|-|-|-|		GO:0044451	nucleoplasm part
GO:0031988	membrane-bounded vesicle	cellular_component	0.056595	1	17	3436	77	23640	GSMUA_Achr2G18530_001,GSMUA_Achr3G26080_001,GSMUA_Achr1G10740_001,GSMUA_Achr8G33210_001,GSMUA_Achr11G17980_001,GSMUA_Achr1G15690_001,GSMUA_Achr1G17650_001,GSMUA_Achr8G07760_001,GSMUA_Achr6G13200_001,GSMUA_Achr4G26100_001,GSMUA_Achr5G23570_001,GSMUA_Achr4G04300_001,GSMUA_AchrUn_randomG01480_001,GSMUA_Achr6G18600_001,GSMUA_Achr9G07200_001,GSMUA_Achr11G04170_001,GSMUA_AchrUn_randomG01490_001	-|-|-|-|-|-|-|-|-|-|-|-|-|-|-|-|-|		GO:0051536	iron-sulfur cluster binding	molecular_function	0.053257	1	29	4190	121	23640	GSMUA_Achr5G00940_001,GSMUA_Achr6G18880_001,GSMUA_Achr6G26560_001,GSMUA_Achr1G11570_001,GSMUA_Achr5G00920_001,GSMUA_Achr2G13190_001,GSMUA_Achr7G07640_001,GSMUA_Achr6G09070_001,GSMUA_Achr9G24590_001,GSMUA_Achr10G20670_001,GSMUA_Achr4G20520_001,GSMUA_Achr10G22660_001,GSMUA_Achr9G02330_001,GSMUA_Achr10G16510_001,GSMUA_Achr3G22240_001,GSMUA_AchrUn_randomG08080_001,GSMUA_Achr6G24950_001,GSMUA_Achr11G1…	-|-|-|-|-|-|-|-|-|-|-|-|-|-|-|-|-|-|-|-|-|-|-|-|-|-|-|-|-|		GO:0018738	S-formylglutathione hydrolase activity	molecular_function	0.033284	1	2	4626	2	23640	GSMUA_Achr5G08110_001,GSMUA_Achr5G08120_001	-|-|		GO:1901361	organic cyclic compound catabolic process	biological_process	0.044076	1	29	1095	438	23640	GSMUA_Achr2G13300_001,GSMUA_AchrUn_randomG26360_001,GSMUA_Achr8G06290_001,GSMUA_Achr10G00150_001,GSMUA_Achr7G24040_001,GSMUA_Achr8G33250_001,GSMUA_Achr3G24450_001,GSMUA_Achr11G25690_001,GSMUA_Achr10G00140_001,GSMUA_Achr2G17400_001,GSMUA_Achr9G02330_001,GSMUA_Achr4G20580_001,GSMUA_Achr8G06040_001,GSMUA_Achr8G07320_001,GSMUA_Achr8G26860_001,GSMUA_Achr10G07980_001,GSMUA_Achr9G16140_001,GSMUA_Achr10G…	-|-|-|-|-|-|-|-|-|-|-|-|-|-|-|-|-|-|-|-|-|-|-|-|-|-|-|-|-|		GO:0006333	chromatin assembly or disassembly
GO:0046906	tetrapyrrole binding	molecular_function	0.056766	1	82	3436	491	23640	GSMUA_Achr9G26660_001,GSMUA_Achr9G11940_001,GSMUA_Achr9G17300_001,GSMUA_Achr8G33230_001,GSMUA_Achr11G03530_001,GSMUA_Achr10G31440_001,GSMUA_Achr2G03120_001,GSMUA_AchrUn_randomG23250_001,GSMUA_Achr7G04670_001,GSMUA_Achr4G04400_001,GSMUA_Achr11G03560_001,GSMUA_Achr2G03030_001,GSMUA_Achr7G05780_001,GSMUA_AchrUn_randomG29210_001,GSMUA_Achr11G03550_001,GSMUA_Achr8G05890_001,GSMUA_Achr7G22220_001,GSMUA…	-|-|-|-|-|-|-|-|-|-|-|-|-|-|-|-|-|-|-|-|-|-|-|-|-|-|-|-|-|-|-|-|-|-|-|-|-|-|-|-|-|-|-|-|-|-|-|-|-|-|-|-|-|-|-|-|-|-|-|-|-|-|-|-|-|-|-|-|-|-|-|-|-|-|-|-|-|-|-|-|-|-|		GO:0051540	metal cluster binding	molecular_function	0.053257	1	29	4190	121	23640	GSMUA_Achr5G02040_001,GSMUA_Achr10G15480_001,GSMUA_Achr7G02810_001,GSMUA_Achr8G33030_001,GSMUA_Achr11G18910_001,GSMUA_Achr11G22210_001,GSMUA_Achr10G20460_001,GSMUA_Achr5G02060_001,GSMUA_Achr7G02800_001,GSMUA_Achr5G01200_001,GSMUA_Achr9G15320_001,GSMUA_AchrUn_randomG08080_001,GSMUA_Achr11G18930_001,GSMUA_Achr6G24950_001,GSMUA_Achr3G22240_001,GSMUA_Achr9G02330_001,GSMUA_Achr10G16510_001,GSMUA_Achr1…	-|-|-|-|-|-|-|-|-|-|-|-|-|-|-|-|-|-|-|-|-|-|-|-|-|-|-|-|-|		GO:0046292	formaldehyde metabolic process	biological_process	0.033284	1	2	4626	2	23640	GSMUA_Achr5G08120_001,GSMUA_Achr5G08110_001	-|-|		GO:0022406	membrane docking	biological_process	0.044356	1	3	1095	17	23640	GSMUA_Achr6G28440_001,GSMUA_Achr6G28430_001,GSMUA_Achr10G09580_001	-|-|-|		GO:0046474	glycerophospholipid biosynthetic process
GO:0030131	clathrin adaptor complex	cellular_component	0.057113	1	7	3436	24	23640	GSMUA_Achr6G10200_001,GSMUA_Achr10G19270_001,GSMUA_Achr10G19260_001,GSMUA_Achr6G10210_001,GSMUA_Achr4G04300_001,GSMUA_Achr1G24200_001,GSMUA_Achr8G33090_001	-|-|-|-|-|-|-|		GO:0030662	coated vesicle membrane	cellular_component	0.053831	1	15	4190	54	23640	GSMUA_Achr4G26100_001,GSMUA_Achr3G26080_001,GSMUA_Achr11G16230_001,GSMUA_Achr8G07760_001,GSMUA_Achr10G23400_001,GSMUA_Achr8G33210_001,GSMUA_Achr1G10740_001,GSMUA_Achr4G04300_001,GSMUA_Achr6G13200_001,GSMUA_Achr4G11140_001,GSMUA_Achr11G17980_001,GSMUA_Achr11G04170_001,GSMUA_Achr2G18530_001,GSMUA_Achr4G11150_001,GSMUA_Achr8G05240_001	-|-|-|-|-|-|-|-|-|-|-|-|-|-|-|		GO:0046294	formaldehyde catabolic process	biological_process	0.033284	1	2	4626	2	23640	GSMUA_Achr5G08110_001,GSMUA_Achr5G08120_001	-|-|		GO:0048278	vesicle docking	biological_process	0.044356	1	3	1095	17	23640	GSMUA_Achr6G28440_001,GSMUA_Achr6G28430_001,GSMUA_Achr10G09580_001	-|-|-|		GO:0009218	pyrimidine ribonucleotide metabolic process
GO:0050661	NADP binding	molecular_function	0.057142	1	18	3436	83	23640	GSMUA_Achr1G24210_001,GSMUA_Achr7G03660_001,GSMUA_Achr5G01800_001,GSMUA_Achr6G28350_001,GSMUA_Achr8G00070_001,GSMUA_Achr7G03580_001,GSMUA_Achr6G06630_001,GSMUA_Achr11G21300_001,GSMUA_Achr10G11770_001,GSMUA_Achr4G25630_001,GSMUA_Achr2G21810_001,GSMUA_Achr8G13460_001,GSMUA_Achr8G00130_001,GSMUA_Achr6G11710_001,GSMUA_Achr8G02490_001,GSMUA_Achr2G18520_001,GSMUA_Achr4G31670_001,GSMUA_Achr3G14750_001	-|-|-|-|-|-|-|-|-|-|-|-|-|-|-|-|-|-|		GO:0051537	2 iron, 2 sulfur cluster binding	molecular_function	0.053905	1	10	4190	33	23640	GSMUA_Achr4G20520_001,GSMUA_Achr7G02800_001,GSMUA_Achr9G24590_001,GSMUA_Achr11G18910_001,GSMUA_Achr11G22210_001,GSMUA_Achr5G00940_001,GSMUA_Achr6G18880_001,GSMUA_Achr6G24950_001,GSMUA_Achr7G07640_001,GSMUA_Achr5G01200_001	-|-|-|-|-|-|-|-|-|-|		GO:0051130	positive regulation of cellular component organization	biological_process	0.033823	1	23	4626	78	23640	GSMUA_Achr3G26090_001,GSMUA_Achr4G21340_001,GSMUA_Achr8G07320_001,GSMUA_Achr10G18250_001,GSMUA_Achr4G04170_001,GSMUA_Achr7G26410_001,GSMUA_Achr4G04230_001,GSMUA_Achr9G07630_001,GSMUA_Achr7G03650_001,GSMUA_Achr2G05970_001,GSMUA_Achr7G19670_001,GSMUA_Achr3G24260_001,GSMUA_Achr7G26240_001,GSMUA_Achr2G05960_001,GSMUA_Achr8G07370_001,GSMUA_Achr3G23040_001,GSMUA_Achr7G26420_001,GSMUA_Achr3G05450_001,GS…	-|-|-|-|-|-|-|-|-|-|-|-|-|-|-|-|-|-|-|-|-|-|-|		GO:0051791	medium-chain fatty acid metabolic process	biological_process	0.044575	1	1	1095	1	23640	GSMUA_Achr8G33230_001	-|		GO:0009220	pyrimidine ribonucleotide biosynthetic process
GO:0016973	poly(A)+ mRNA export from nucleus	biological_process	0.057522	1	2	3436	3	23640	GSMUA_Achr6G28120_001,GSMUA_Achr6G28140_001	-|-|		GO:0048449	floral organ formation	biological_process	0.056283	1	12	4190	41	23640	GSMUA_Achr3G05450_001,GSMUA_Achr11G22370_001,GSMUA_Achr5G24510_001,GSMUA_Achr11G22330_001,GSMUA_Achr7G27470_001,GSMUA_Achr10G11780_001,GSMUA_Achr9G26450_001,GSMUA_Achr10G16530_001,GSMUA_Achr11G04780_001,GSMUA_Achr6G29390_001,GSMUA_Achr3G26510_001,GSMUA_Achr2G21960_001	-|-|-|-|-|-|-|-|-|-|-|-|		GO:0006399	tRNA metabolic process	biological_process	0.033827	1	43	4626	166	23640	GSMUA_Achr10G08170_001,GSMUA_Achr3G10750_001,GSMUA_Achr2G07430_001,GSMUA_Achr7G07780_001,GSMUA_Achr11G24100_001,GSMUA_Achr7G07790_001,GSMUA_Achr10G09290_001,GSMUA_Achr10G10100_001,GSMUA_AchrUn_randomG00220_001,GSMUA_Achr2G06730_001,GSMUA_Achr2G18500_001,GSMUA_Achr3G25440_001,GSMUA_Achr1G06960_001,GSMUA_Achr11G03680_001,GSMUA_Achr6G23250_001,GSMUA_Achr7G04500_001,GSMUA_Achr10G28260_001,GSMUA_Achr4…	-|-|-|-|-|-|-|-|-|-|-|-|-|-|-|-|-|-|-|-|-|-|-|-|-|-|-|-|-|-|-|-|-|-|-|-|-|-|-|-|-|-|-|		GO:0051792	medium-chain fatty acid biosynthetic process	biological_process	0.044575	1	1	1095	1	23640	GSMUA_Achr8G33230_001	-|		GO:0006221	pyrimidine nucleotide biosynthetic process
GO:0008375	acetylglucosaminyltransferase activity	molecular_function	0.058661	1	14	3436	62	23640	GSMUA_Achr1G04580_001,GSMUA_Achr6G28040_001,GSMUA_Achr8G29500_001,GSMUA_Achr5G24710_001,GSMUA_Achr8G29190_001,GSMUA_Achr10G16790_001,GSMUA_Achr9G05830_001,GSMUA_Achr7G19640_001,GSMUA_Achr4G05750_001,GSMUA_Achr3G28930_001,GSMUA_Achr11G08080_001,GSMUA_Achr6G32640_001,GSMUA_Achr9G07530_001,GSMUA_Achr1G04590_001	-|-|-|-|-|-|-|-|-|-|-|-|-|-|		GO:0004097	catechol oxidase activity	molecular_function	0.056363	1	4	4190	9	23640	GSMUA_Achr10G20540_001,GSMUA_Achr6G29370_001,GSMUA_Achr7G03450_001,GSMUA_Achr7G03560_001	-|-|-|-|		GO:0050794	regulation of cellular process	biological_process	0.033827	1	649	4626	3145	23640	GSMUA_Achr8G22080_001,GSMUA_Achr8G07230_001,GSMUA_Achr1G15720_001,GSMUA_Achr4G23000_001,GSMUA_Achr8G32030_001,GSMUA_Achr8G29390_001,GSMUA_Achr9G11810_001,GSMUA_Achr2G08260_001,GSMUA_Achr8G07310_001,GSMUA_Achr1G19110_001,GSMUA_Achr10G25130_001,GSMUA_Achr4G20720_001,GSMUA_Achr6G02100_001,GSMUA_Achr11G25960_001,GSMUA_Achr6G10310_001,GSMUA_Achr4G04060_001,GSMUA_Achr6G18640_001,GSMUA_Achr9G06290_001,G…	-|-|-|-|-|-|-|-|-|-|-|-|-|-|-|-|-|-|-|-|-|-|-|-|-|-|-|-|-|-|-|-|-|-|-|-|-|-|-|-|-|-|-|-|-|-|-|-|-|-|-|-|-|-|-|-|-|-|-|-|-|-|-|-|-|-|-|-|-|-|-|-|-|-|-|-|-|-|-|-|-|-|-|-|-|-|-|-|-|-|-|-|-|-|-|-|-|-|-|-|-|-|-|-|-|-|-|-|-|-|-|-|-|-|-|-|-|-|-|-|-|-|-|-|-|-|-|-		GO:0042754	negative regulation of circadian rhythm	biological_process	0.044873	1	1	1095	1	23640	GSMUA_Achr10G06560_001	-|		GO:0072594	establishment of protein localization to organelle
GO:0052546	cell wall pectin metabolic process	biological_process	0.059216	1	2	3436	3	23640	GSMUA_Achr4G33550_001,GSMUA_Achr9G30580_001	-|-|		GO:0050661	NADP binding	molecular_function	0.056778	1	21	4190	83	23640	GSMUA_Achr10G11770_001,GSMUA_Achr5G25410_001,GSMUA_Achr7G03660_001,GSMUA_Achr8G00070_001,GSMUA_Achr6G07910_001,GSMUA_Achr6G11710_001,GSMUA_Achr2G18520_001,GSMUA_Achr2G21810_001,GSMUA_Achr3G14750_001,GSMUA_Achr5G01800_001,GSMUA_Achr8G00130_001,GSMUA_Achr7G03580_001,GSMUA_Achr4G14860_001,GSMUA_Achr11G22300_001,GSMUA_Achr8G13460_001,GSMUA_Achr11G04910_001,GSMUA_Achr2G04250_001,GSMUA_Achr8G05290_001,…	-|-|-|-|-|-|-|-|-|-|-|-|-|-|-|-|-|-|-|-|-|		GO:0008409	5'-3' exonuclease activity	molecular_function	0.033894	1	4	4626	7	23640	GSMUA_Achr6G33060_001,GSMUA_Achr3G26110_001,GSMUA_Achr8G07320_001,GSMUA_Achr3G24600_001	-|-|-|-|		GO:0043393	regulation of protein binding	biological_process	0.044873	1	1	1095	1	23640	GSMUA_Achr10G06560_001	-|		GO:0006399	tRNA metabolic process
GO:0000126	transcription factor TFIIIB complex	cellular_component	0.059459	1	2	3436	3	23640	GSMUA_Achr6G15740_001,GSMUA_Achr6G15730_001	-|-|		GO:0034440	lipid oxidation	biological_process	0.057167	1	12	4190	41	23640	GSMUA_Achr6G15820_001,GSMUA_Achr2G22160_001,GSMUA_Achr5G04510_001,GSMUA_Achr8G21130_001,GSMUA_Achr7G20310_001,GSMUA_Achr5G12950_001,GSMUA_Achr8G07320_001,GSMUA_Achr10G14960_001,GSMUA_Achr3G11780_001,GSMUA_Achr7G22470_001,GSMUA_Achr7G03650_001,GSMUA_AchrUn_randomG23750_001	-|-|-|-|-|-|-|-|-|-|-|-|		GO:0017148	negative regulation of translation	biological_process	0.033962	1	2	4626	2	23640	GSMUA_Achr1G20670_001,GSMUA_Achr5G23120_001	-|-|		GO:0043496	regulation of protein homodimerization activity	biological_process	0.044873	1	1	1095	1	23640	GSMUA_Achr10G06560_001	-|		GO:0008643	carbohydrate transport
GO:0006384	transcription initiation from RNA polymerase III promoter	biological_process	0.059459	1	2	3436	3	23640	GSMUA_Achr6G15730_001,GSMUA_Achr6G15740_001	-|-|		GO:0048519	negative regulation of biological process	biological_process	0.057824	1	61	4190	280	23640	GSMUA_Achr6G35900_001,GSMUA_Achr9G03340_001,GSMUA_Achr3G25910_001,GSMUA_Achr7G22140_001,GSMUA_Achr7G06140_001,GSMUA_Achr10G25130_001,GSMUA_Achr9G01170_001,GSMUA_Achr3G16620_001,GSMUA_Achr10G20680_001,GSMUA_Achr7G04550_001,GSMUA_Achr6G29390_001,GSMUA_Achr8G25430_001,GSMUA_Achr10G12320_001,GSMUA_Achr1G02050_001,GSMUA_Achr4G01250_001,GSMUA_Achr10G06560_001,GSMUA_Achr2G01810_001,GSMUA_Achr9G26450_001…	-|-|-|-|-|-|-|-|-|-|-|-|-|-|-|-|-|-|-|-|-|-|-|-|-|-|-|-|-|-|-|-|-|-|-|-|-|-|-|-|-|-|-|-|-|-|-|-|-|-|-|-|-|-|-|-|-|-|-|-|-|		GO:0045900	negative regulation of translational elongation	biological_process	0.033962	1	2	4626	2	23640	GSMUA_Achr1G20670_001,GSMUA_Achr5G23120_001	-|-|		GO:0051098	regulation of binding	biological_process	0.044873	1	1	1095	1	23640	GSMUA_Achr10G06560_001	-|		GO:0006334	nucleosome assembly
GO:0008839	4-hydroxy-tetrahydrodipicolinate reductase	molecular_function	0.06043	1	2	3436	3	23640	GSMUA_Achr8G00070_001,GSMUA_Achr4G25630_001	-|-|		GO:0031974	membrane-enclosed lumen	cellular_component	0.05874	1	62	4190	287	23640	GSMUA_Achr8G31400_001,GSMUA_Achr11G22700_001,GSMUA_Achr6G32560_001,GSMUA_Achr7G02730_001,GSMUA_Achr3G05150_001,GSMUA_Achr4G30490_001,GSMUA_Achr4G02220_001,GSMUA_Achr8G31380_001,GSMUA_Achr8G05640_001,GSMUA_Achr10G09290_001,GSMUA_Achr3G05060_001,GSMUA_Achr9G06270_001,GSMUA_Achr2G12930_001,GSMUA_Achr11G07890_001,GSMUA_Achr9G19050_001,GSMUA_Achr6G08160_001,GSMUA_Achr1G07160_001,GSMUA_Achr7G07940_001,…	-|-|-|-|-|-|-|-|-|-|-|-|-|-|-|-|-|-|-|-|-|-|-|-|-|-|-|-|-|-|-|-|-|-|-|-|-|-|-|-|-|-|-|-|-|-|-|-|-|-|-|-|-|-|-|-|-|-|-|-|-|-|		GO:0030003	cellular cation homeostasis	biological_process	0.034109	1	11	4626	32	23640	GSMUA_Achr3G25330_001,GSMUA_Achr9G16140_001,GSMUA_AchrUn_randomG04500_001,GSMUA_Achr9G04560_001,GSMUA_Achr11G10730_001,GSMUA_Achr6G15060_001,GSMUA_Achr6G02100_001,GSMUA_Achr3G23800_001,GSMUA_Achr6G34470_001,GSMUA_Achr7G07320_001,GSMUA_Achr3G11780_001	-|-|-|-|-|-|-|-|-|-|-|		GO:0015293	symporter activity	molecular_function	0.045642	1	4	1095	29	23640	GSMUA_Achr9G14810_001,GSMUA_Achr9G02300_001,GSMUA_Achr9G14800_001,GSMUA_Achr9G14770_001	-|-|-|-|		GO:0034728	nucleosome organization
GO:0016854	racemase and epimerase activity	molecular_function	0.060573	1	9	3436	35	23640	GSMUA_Achr3G04850_001,GSMUA_Achr9G06140_001,GSMUA_Achr2G21940_001,GSMUA_Achr8G00950_001,GSMUA_Achr6G01600_001,GSMUA_Achr8G02650_001,GSMUA_Achr9G11650_001,GSMUA_Achr7G02740_001,GSMUA_Achr4G02040_001	-|-|-|-|-|-|-|-|-|		GO:0006383	transcription from RNA polymerase III promoter	biological_process	0.060728	1	4	4190	9	23640	GSMUA_AchrUn_randomG28540_001,GSMUA_Achr11G10670_001,GSMUA_Achr6G15740_001,GSMUA_Achr6G15730_001	-|-|-|-|		GO:0008514	organic anion transmembrane transporter activity	molecular_function	0.034568	1	14	4626	43	23640	GSMUA_Achr10G22700_001,GSMUA_Achr2G13450_001,GSMUA_Achr10G09660_001,GSMUA_Achr7G13940_001,GSMUA_Achr7G07960_001,GSMUA_AchrUn_randomG21350_001,GSMUA_Achr6G01650_001,GSMUA_Achr2G12780_001,GSMUA_Achr4G21440_001,GSMUA_AchrUn_randomG21370_001,GSMUA_Achr3G19460_001,GSMUA_Achr3G26340_001,GSMUA_Achr2G08070_001,GSMUA_Achr6G34470_001	-|-|-|-|-|-|-|-|-|-|-|-|-|-|		GO:0012506	vesicle membrane	cellular_component	0.045671	1	6	1095	55	23640	GSMUA_Achr8G33210_001,GSMUA_Achr8G05240_001,GSMUA_Achr10G23400_001,GSMUA_Achr3G16090_001,GSMUA_Achr3G16080_001,GSMUA_Achr3G26080_001	-|-|-|-|-|-|		GO:0010492	maintenance of shoot apical meristem identity
GO:0010921	regulation of phosphatase activity	biological_process	0.060976	1	2	3436	3	23640	GSMUA_Achr9G05730_001,GSMUA_Achr6G26070_001	-|-|		GO:0005887	integral to plasma membrane	cellular_component	0.060858	1	4	4190	9	23640	GSMUA_Achr10G18850_001,GSMUA_Achr1G06880_001,GSMUA_Achr8G05180_001,GSMUA_Achr3G26170_001	-|-|-|-|		GO:0003712	transcription cofactor activity	molecular_function	0.034686	1	18	4626	59	23640	GSMUA_Achr2G08260_001,GSMUA_Achr5G23000_001,GSMUA_Achr4G01250_001,GSMUA_Achr10G20380_001,GSMUA_Achr7G12570_001,GSMUA_Achr4G19840_001,GSMUA_Achr9G06270_001,GSMUA_Achr6G36040_001,GSMUA_Achr2G12580_001,GSMUA_Achr5G23080_001,GSMUA_Achr6G18700_001,GSMUA_Achr7G17900_001,GSMUA_AchrUn_randomG20170_001,GSMUA_Achr8G05370_001,GSMUA_Achr7G12730_001,GSMUA_Achr4G26260_001,GSMUA_Achr11G17990_001,GSMUA_Achr7G197…	-|-|-|-|-|-|-|-|-|-|-|-|-|-|-|-|-|-|		GO:0030659	cytoplasmic vesicle membrane	cellular_component	0.045671	1	6	1095	55	23640	GSMUA_Achr10G23400_001,GSMUA_Achr8G05240_001,GSMUA_Achr3G16090_001,GSMUA_Achr8G33210_001,GSMUA_Achr3G26080_001,GSMUA_Achr3G16080_001	-|-|-|-|-|-|		GO:0080166	stomium development
GO:0004001	adenosine kinase activity	molecular_function	0.061308	1	2	3436	3	23640	GSMUA_Achr4G21870_001,GSMUA_Achr4G21860_001	-|-|		GO:0000373	Group II intron splicing	biological_process	0.061553	1	4	4190	9	23640	GSMUA_AchrUn_randomG19500_001,GSMUA_Achr3G20000_001,GSMUA_Achr2G05490_001,GSMUA_Achr2G08090_001	-|-|-|-|		GO:0060341	regulation of cellular localization	biological_process	0.034726	1	2	4626	2	23640	GSMUA_Achr8G15070_001,GSMUA_Achr3G24260_001	-|-|		GO:0044433	cytoplasmic vesicle part	cellular_component	0.045671	1	6	1095	55	23640	GSMUA_Achr3G16080_001,GSMUA_Achr3G26080_001,GSMUA_Achr8G33210_001,GSMUA_Achr3G16090_001,GSMUA_Achr10G23400_001,GSMUA_Achr8G05240_001	-|-|-|-|-|-|		GO:0007186	G-protein coupled receptor signaling pathway
GO:0006166	purine ribonucleoside salvage	biological_process	0.061308	1	2	3436	3	23640	GSMUA_Achr4G21860_001,GSMUA_Achr4G21870_001	-|-|		GO:0031347	regulation of defense response	biological_process	0.061883	1	15	4190	56	23640	GSMUA_Achr3G17410_001,GSMUA_Achr4G23050_001,GSMUA_Achr4G30530_001,GSMUA_Achr5G22430_001,GSMUA_Achr9G01170_001,GSMUA_Achr8G14560_001,GSMUA_Achr9G14860_001,GSMUA_Achr6G10180_001,GSMUA_Achr5G02100_001,GSMUA_Achr1G11460_001,GSMUA_Achr1G10590_001,GSMUA_Achr9G29140_001,GSMUA_Achr10G22450_001,GSMUA_Achr7G04550_001,GSMUA_Achr10G20680_001	-|-|-|-|-|-|-|-|-|-|-|-|-|-|-|		GO:0009249	protein lipoylation	biological_process	0.035133	1	2	4626	2	23640	GSMUA_Achr9G17140_001,GSMUA_Achr6G31420_001	-|-|		GO:0015934	large ribosomal subunit	cellular_component	0.045768	1	5	1095	43	23640	GSMUA_Achr10G19730_001,GSMUA_Achr4G10740_001,GSMUA_Achr4G10730_001,GSMUA_Achr11G14550_001,GSMUA_Achr11G14540_001	-|-|-|-|-|		GO:0003998	acylphosphatase activity
GO:0043174	nucleoside salvage	biological_process	0.061308	1	2	3436	3	23640	GSMUA_Achr4G21860_001,GSMUA_Achr4G21870_001	-|-|		GO:0012506	vesicle membrane	cellular_component	0.062138	1	15	4190	55	23640	GSMUA_Achr4G04300_001,GSMUA_Achr6G13200_001,GSMUA_Achr4G26100_001,GSMUA_Achr3G26080_001,GSMUA_Achr8G07760_001,GSMUA_Achr11G16230_001,GSMUA_Achr10G23400_001,GSMUA_Achr1G10740_001,GSMUA_Achr8G33210_001,GSMUA_Achr2G18530_001,GSMUA_Achr4G11150_001,GSMUA_Achr8G05240_001,GSMUA_Achr11G17980_001,GSMUA_Achr4G11140_001,GSMUA_Achr11G04170_001	-|-|-|-|-|-|-|-|-|-|-|-|-|-|-|		GO:0006480	N-terminal protein amino acid methylation	biological_process	0.035566	1	2	4626	2	23640	GSMUA_Achr6G31450_001,GSMUA_Achr6G31460_001	-|-|		GO:0050105	L-gulonolactone oxidase activity	molecular_function	0.046058	1	1	1095	1	23640	GSMUA_Achr4G10520_001	-|		GO:0005996	monosaccharide metabolic process
GO:0035265	organ growth	biological_process	0.061354	1	2	3436	3	23640	GSMUA_Achr5G14060_001,GSMUA_Achr3G02630_001	-|-|		GO:0030659	cytoplasmic vesicle membrane	cellular_component	0.062138	1	15	4190	55	23640	GSMUA_Achr6G13200_001,GSMUA_Achr4G04300_001,GSMUA_Achr3G26080_001,GSMUA_Achr4G26100_001,GSMUA_Achr8G33210_001,GSMUA_Achr1G10740_001,GSMUA_Achr10G23400_001,GSMUA_Achr8G07760_001,GSMUA_Achr11G16230_001,GSMUA_Achr4G11150_001,GSMUA_Achr2G18530_001,GSMUA_Achr8G05240_001,GSMUA_Achr4G11140_001,GSMUA_Achr11G17980_001,GSMUA_Achr11G04170_001	-|-|-|-|-|-|-|-|-|-|-|-|-|-|-|		GO:0043574	peroxisomal transport	biological_process	0.035679	1	11	4626	31	23640	GSMUA_Achr8G07320_001,GSMUA_Achr7G20310_001,GSMUA_AchrUn_randomG23750_001,GSMUA_Achr10G20380_001,GSMUA_Achr5G04510_001,GSMUA_Achr5G19850_001,GSMUA_Achr4G01250_001,GSMUA_Achr10G14960_001,GSMUA_Achr5G12950_001,GSMUA_Achr7G03650_001,GSMUA_Achr6G15820_001	-|-|-|-|-|-|-|-|-|-|-|		GO:0009087	methionine catabolic process	biological_process	0.04619	1	1	1095	1	23640	GSMUA_Achr8G11790_001	-|		GO:0015849	organic acid transport
GO:0005753	mitochondrial proton-transporting ATP synthase complex	cellular_component	0.061421	1	7	3436	25	23640	GSMUA_Achr9G07120_001,GSMUA_Achr11G22620_001,GSMUA_Achr9G21710_001,GSMUA_AchrUn_randomG26360_001,GSMUA_Achr1G15900_001,GSMUA_Achr9G19600_001,GSMUA_Achr9G05890_001	-|-|-|-|-|-|-|		GO:0044433	cytoplasmic vesicle part	cellular_component	0.062138	1	15	4190	55	23640	GSMUA_Achr6G13200_001,GSMUA_Achr4G04300_001,GSMUA_Achr8G33210_001,GSMUA_Achr1G10740_001,GSMUA_Achr10G23400_001,GSMUA_Achr8G07760_001,GSMUA_Achr11G16230_001,GSMUA_Achr3G26080_001,GSMUA_Achr4G26100_001,GSMUA_Achr8G05240_001,GSMUA_Achr4G11150_001,GSMUA_Achr2G18530_001,GSMUA_Achr11G04170_001,GSMUA_Achr4G11140_001,GSMUA_Achr11G17980_001	-|-|-|-|-|-|-|-|-|-|-|-|-|-|-|		GO:0009630	gravitropism	biological_process	0.035706	1	11	4626	31	23640	GSMUA_Achr7G26250_001,GSMUA_Achr5G04510_001,GSMUA_Achr1G15720_001,GSMUA_Achr2G13430_001,GSMUA_Achr6G29910_001,GSMUA_Achr4G21340_001,GSMUA_Achr4G30510_001,GSMUA_Achr7G03650_001,GSMUA_Achr6G17850_001,GSMUA_Achr9G17150_001,GSMUA_Achr9G15520_001	-|-|-|-|-|-|-|-|-|-|-|		GO:0019458	methionine catabolic process via 2-oxobutanoate	biological_process	0.04619	1	1	1095	1	23640	GSMUA_Achr8G11790_001	-|		GO:0046942	carboxylic acid transport
GO:0008531	riboflavin kinase activity	molecular_function	0.061483	1	2	3436	3	23640	GSMUA_Achr5G20490_001,GSMUA_Achr4G10550_001	-|-|		GO:0065002	intracellular protein transmembrane transport	biological_process	0.063775	1	14	4190	51	23640	GSMUA_Achr5G04510_001,GSMUA_Achr8G21130_001,GSMUA_Achr4G05500_001,GSMUA_Achr6G15820_001,GSMUA_Achr10G20380_001,GSMUA_Achr7G03650_001,GSMUA_Achr4G01250_001,GSMUA_AchrUn_randomG23750_001,GSMUA_Achr10G22700_001,GSMUA_Achr5G12950_001,GSMUA_Achr8G07320_001,GSMUA_Achr10G14960_001,GSMUA_Achr6G14960_001,GSMUA_Achr2G02930_001	-|-|-|-|-|-|-|-|-|-|-|-|-|-|		GO:0017016	Ras GTPase binding	molecular_function	0.036006	1	9	4626	24	23640	GSMUA_Achr5G28110_001,GSMUA_Achr9G17200_001,GSMUA_Achr5G27630_001,GSMUA_Achr2G06040_001,GSMUA_Achr1G28070_001,GSMUA_Achr7G22510_001,GSMUA_Achr8G33200_001,GSMUA_Achr6G06640_001,GSMUA_Achr3G19450_001	-|-|-|-|-|-|-|-|-|		GO:0051262	protein tetramerization	biological_process	0.04619	1	1	1095	1	23640	GSMUA_Achr8G11790_001	-|		GO:0004871	signal transducer activity
GO:0009313	oligosaccharide catabolic process	biological_process	0.061483	1	2	3436	3	23640	GSMUA_Achr4G24850_001,GSMUA_Achr2G22040_001	-|-|		GO:0071806	protein transmembrane transport	biological_process	0.063775	1	14	4190	51	23640	GSMUA_Achr6G15820_001,GSMUA_Achr4G05500_001,GSMUA_Achr8G21130_001,GSMUA_Achr5G04510_001,GSMUA_Achr2G02930_001,GSMUA_Achr6G14960_001,GSMUA_Achr10G14960_001,GSMUA_Achr5G12950_001,GSMUA_Achr8G07320_001,GSMUA_Achr10G22700_001,GSMUA_AchrUn_randomG23750_001,GSMUA_Achr4G01250_001,GSMUA_Achr7G03650_001,GSMUA_Achr10G20380_001	-|-|-|-|-|-|-|-|-|-|-|-|-|-|		GO:0031267	small GTPase binding	molecular_function	0.036006	1	9	4626	24	23640	GSMUA_Achr5G28110_001,GSMUA_Achr9G17200_001,GSMUA_Achr5G27630_001,GSMUA_Achr2G06040_001,GSMUA_Achr1G28070_001,GSMUA_Achr8G33200_001,GSMUA_Achr7G22510_001,GSMUA_Achr6G06640_001,GSMUA_Achr3G19450_001	-|-|-|-|-|-|-|-|-|		GO:0051289	protein homotetramerization	biological_process	0.04619	1	1	1095	1	23640	GSMUA_Achr8G11790_001	-|		GO:0060089	molecular transducer activity
GO:0046352	disaccharide catabolic process	biological_process	0.061483	1	2	3436	3	23640	GSMUA_Achr4G24850_001,GSMUA_Achr2G22040_001	-|-|		GO:0070569	uridylyltransferase activity	molecular_function	0.06501	1	4	4190	9	23640	GSMUA_Achr11G25630_001,GSMUA_Achr5G21950_001,GSMUA_Achr9G30800_001,GSMUA_Achr9G23930_001	-|-|-|-|		GO:0010024	phytochromobilin biosynthetic process	biological_process	0.036244	1	2	4626	2	23640	GSMUA_Achr6G10050_001,GSMUA_Achr2G06910_001	-|-|		GO:0010193	response to ozone	biological_process	0.046388	1	1	1095	1	23640	GSMUA_Achr10G07850_001	-|		GO:0000213	tRNA-intron endonuclease activity
GO:0003876	AMP deaminase activity	molecular_function	0.061483	1	2	3436	3	23640	GSMUA_Achr11G24770_001,GSMUA_Achr6G15650_001	-|-|		GO:0000155	phosphorelay sensor kinase activity	molecular_function	0.066661	1	9	4190	29	23640	GSMUA_Achr10G25970_001,GSMUA_Achr3G08340_001,GSMUA_Achr8G25430_001,GSMUA_Achr8G06130_001,GSMUA_Achr3G22920_001,GSMUA_Achr4G30620_001,GSMUA_Achr11G18040_001,GSMUA_AchrUn_randomG10030_001,GSMUA_Achr8G14350_001	-|-|-|-|-|-|-|-|-|		GO:0051202	phytochromobilin metabolic process	biological_process	0.036244	1	2	4626	2	23640	GSMUA_Achr2G06910_001,GSMUA_Achr6G10050_001	-|-|		GO:0006820	anion transport	biological_process	0.046889	1	15	1095	198	23640	GSMUA_Achr10G20280_001,GSMUA_AchrUn_randomG25200_001,GSMUA_Achr1G04020_001,GSMUA_Achr3G24480_001,GSMUA_Achr9G14860_001,GSMUA_Achr2G13450_001,GSMUA_Achr8G25410_001,GSMUA_Achr1G23010_001,GSMUA_Achr3G16100_001,GSMUA_Achr11G00180_001,GSMUA_Achr9G23200_001,GSMUA_Achr3G26340_001,GSMUA_Achr10G31490_001,GSMUA_Achr7G23900_001,GSMUA_Achr8G25430_001	-|-|-|-|-|-|-|-|-|-|-|-|-|-|-|		GO:0034641	cellular nitrogen compound metabolic process
GO:0032261	purine nucleotide salvage	biological_process	0.061483	1	2	3436	3	23640	GSMUA_Achr11G24770_001,GSMUA_Achr6G15650_001	-|-|		GO:0005525	GTP binding	molecular_function	0.069072	1	79	4190	376	23640	GSMUA_Achr8G06040_001,GSMUA_Achr8G11110_001,GSMUA_Achr3G24830_001,GSMUA_Achr6G13250_001,GSMUA_Achr9G11700_001,GSMUA_Achr4G05460_001,GSMUA_Achr2G18340_001,GSMUA_Achr6G29670_001,GSMUA_Achr11G18190_001,GSMUA_Achr11G18140_001,GSMUA_Achr3G04210_001,GSMUA_Achr5G26680_001,GSMUA_Achr8G15410_001,GSMUA_Achr9G26270_001,GSMUA_Achr2G17250_001,GSMUA_Achr4G27450_001,GSMUA_Achr3G26670_001,GSMUA_Achr10G21070_001,…	-|-|-|-|-|-|-|-|-|-|-|-|-|-|-|-|-|-|-|-|-|-|-|-|-|-|-|-|-|-|-|-|-|-|-|-|-|-|-|-|-|-|-|-|-|-|-|-|-|-|-|-|-|-|-|-|-|-|-|-|-|-|-|-|-|-|-|-|-|-|-|-|-|-|-|-|-|-|-|		GO:0007017	microtubule-based process	biological_process	0.036488	1	55	4626	220	23640	GSMUA_Achr7G05800_001,GSMUA_Achr4G01980_001,GSMUA_Achr6G04350_001,GSMUA_Achr11G03600_001,GSMUA_Achr7G06230_001,GSMUA_Achr4G01130_001,GSMUA_Achr4G12880_001,GSMUA_Achr3G23070_001,GSMUA_AchrUn_randomG25950_001,GSMUA_Achr4G00810_001,GSMUA_Achr5G02020_001,GSMUA_Achr4G25620_001,GSMUA_Achr11G18020_001,GSMUA_Achr3G24160_001,GSMUA_Achr4G26250_001,GSMUA_Achr8G10440_001,GSMUA_Achr5G28090_001,GSMUA_Achr3G238…	-|-|-|-|-|-|-|-|-|-|-|-|-|-|-|-|-|-|-|-|-|-|-|-|-|-|-|-|-|-|-|-|-|-|-|-|-|-|-|-|-|-|-|-|-|-|-|-|-|-|-|-|-|-|-|		GO:0031226	intrinsic to plasma membrane	cellular_component	0.046889	1	3	1095	18	23640	GSMUA_Achr10G00030_001,GSMUA_Achr3G26170_001,GSMUA_Achr8G05180_001	-|-|-|		GO:0010422	regulation of brassinosteroid biosynthetic process
GO:0032264	IMP salvage	biological_process	0.061483	1	2	3436	3	23640	GSMUA_Achr11G24770_001,GSMUA_Achr6G15650_001	-|-|		GO:0019001	guanyl nucleotide binding	molecular_function	0.069072	1	79	4190	376	23640	GSMUA_Achr3G24830_001,GSMUA_Achr6G13250_001,GSMUA_Achr9G11700_001,GSMUA_Achr8G11110_001,GSMUA_Achr8G06040_001,GSMUA_Achr3G04210_001,GSMUA_Achr5G26680_001,GSMUA_Achr11G18140_001,GSMUA_Achr11G18190_001,GSMUA_Achr2G18340_001,GSMUA_Achr6G29670_001,GSMUA_Achr4G05460_001,GSMUA_Achr9G26270_001,GSMUA_Achr8G15410_001,GSMUA_Achr10G21070_001,GSMUA_Achr2G03680_001,GSMUA_Achr5G24440_001,GSMUA_Achr3G26670_001,…	-|-|-|-|-|-|-|-|-|-|-|-|-|-|-|-|-|-|-|-|-|-|-|-|-|-|-|-|-|-|-|-|-|-|-|-|-|-|-|-|-|-|-|-|-|-|-|-|-|-|-|-|-|-|-|-|-|-|-|-|-|-|-|-|-|-|-|-|-|-|-|-|-|-|-|-|-|-|-|		GO:0014070	response to organic cyclic compound	biological_process	0.036869	1	29	4626	105	23640	GSMUA_Achr10G14480_001,GSMUA_Achr9G01170_001,GSMUA_Achr7G04550_001,GSMUA_Achr2G08230_001,GSMUA_Achr5G04510_001,GSMUA_Achr2G12930_001,GSMUA_AchrUn_randomG00220_001,GSMUA_Achr7G13940_001,GSMUA_Achr3G19380_001,GSMUA_Achr3G05450_001,GSMUA_Achr10G22450_001,GSMUA_Achr11G03730_001,GSMUA_Achr6G34460_001,GSMUA_Achr10G19090_001,GSMUA_Achr1G10590_001,GSMUA_Achr11G25870_001,GSMUA_Achr3G10730_001,GSMUA_Achr8G…	-|-|-|-|-|-|-|-|-|-|-|-|-|-|-|-|-|-|-|-|-|-|-|-|-|-|-|-|-|		GO:0004451	isocitrate lyase activity	molecular_function	0.047493	1	1	1095	1	23640	GSMUA_Achr9G11850_001	-|		GO:0010423	negative regulation of brassinosteroid biosynthetic process
GO:0031929	TOR signaling cascade	biological_process	0.061483	1	2	3436	3	23640	GSMUA_AchrUn_randomG12080_001,GSMUA_AchrUn_randomG12070_001	-|-|		GO:0032561	guanyl ribonucleotide binding	molecular_function	0.069072	1	79	4190	376	23640	GSMUA_Achr1G04670_001,GSMUA_Achr7G06230_001,GSMUA_Achr10G15180_001,GSMUA_Achr2G17400_001,GSMUA_Achr10G00100_001,GSMUA_Achr11G24850_001,GSMUA_Achr6G26750_001,GSMUA_Achr11G18010_001,GSMUA_Achr4G05450_001,GSMUA_Achr3G15540_001,GSMUA_Achr4G26250_001,GSMUA_Achr6G08450_001,GSMUA_Achr1G04710_001,GSMUA_Achr2G17250_001,GSMUA_Achr4G27450_001,GSMUA_Achr10G21070_001,GSMUA_Achr5G24440_001,GSMUA_Achr2G03680_00…	-|-|-|-|-|-|-|-|-|-|-|-|-|-|-|-|-|-|-|-|-|-|-|-|-|-|-|-|-|-|-|-|-|-|-|-|-|-|-|-|-|-|-|-|-|-|-|-|-|-|-|-|-|-|-|-|-|-|-|-|-|-|-|-|-|-|-|-|-|-|-|-|-|-|-|-|-|-|-|		GO:0030145	manganese ion binding	molecular_function	0.037078	1	13	4626	42	23640	GSMUA_Achr5G26690_001,GSMUA_Achr5G26710_001,GSMUA_AchrUn_randomG28090_001,GSMUA_Achr5G26730_001,GSMUA_Achr1G21920_001,GSMUA_Achr8G28710_001,GSMUA_Achr9G16110_001,GSMUA_Achr4G01070_001,GSMUA_Achr5G26760_001,GSMUA_AchrUn_randomG27800_001,GSMUA_Achr5G26700_001,GSMUA_Achr9G30640_001,GSMUA_Achr5G26750_001	-|-|-|-|-|-|-|-|-|-|-|-|-|		GO:0000390	spliceosomal complex disassembly	biological_process	0.047691	1	1	1095	1	23640	GSMUA_Achr7G16610_001	-|		GO:0010894	negative regulation of steroid biosynthetic process
GO:0031931	TORC1 complex	cellular_component	0.061483	1	2	3436	3	23640	GSMUA_AchrUn_randomG12080_001,GSMUA_AchrUn_randomG12070_001	-|-|		GO:0072594	establishment of protein localization to organelle	biological_process	0.06918	1	35	4190	152	23640	GSMUA_Achr6G27360_001,GSMUA_Achr3G25630_001,GSMUA_Achr8G05450_001,GSMUA_Achr10G22660_001,GSMUA_Achr5G19850_001,GSMUA_Achr4G01720_001,GSMUA_Achr10G14960_001,GSMUA_Achr10G16550_001,GSMUA_Achr1G15950_001,GSMUA_Achr9G14860_001,GSMUA_Achr8G33150_001,GSMUA_Achr6G15820_001,GSMUA_Achr10G20380_001,GSMUA_Achr10G22700_001,GSMUA_Achr5G12950_001,GSMUA_Achr5G04510_001,GSMUA_Achr11G04060_001,GSMUA_Achr6G28110_0…	-|-|-|-|-|-|-|-|-|-|-|-|-|-|-|-|-|-|-|-|-|-|-|-|-|-|-|-|-|-|-|-|-|-|-|		GO:0016049	cell growth	biological_process	0.03785	1	23	4626	81	23640	GSMUA_Achr8G07870_001,GSMUA_Achr4G00810_001,GSMUA_Achr7G19670_001,GSMUA_Achr2G22160_001,GSMUA_Achr6G15820_001,GSMUA_Achr5G00890_001,GSMUA_Achr4G21340_001,GSMUA_Achr9G05690_001,GSMUA_Achr4G33540_001,GSMUA_Achr1G16820_001,GSMUA_Achr2G06240_001,GSMUA_Achr8G10390_001,GSMUA_Achr1G10590_001,GSMUA_Achr7G07430_001,GSMUA_Achr8G30740_001,GSMUA_Achr4G22180_001,GSMUA_Achr8G29500_001,GSMUA_Achr11G24020_001,GS…	-|-|-|-|-|-|-|-|-|-|-|-|-|-|-|-|-|-|-|-|-|-|-|		GO:0032988	ribonucleoprotein complex disassembly	biological_process	0.047691	1	1	1095	1	23640	GSMUA_Achr7G16610_001	-|		GO:0019218	regulation of steroid metabolic process
GO:0004133	glycogen debranching enzyme activity	molecular_function	0.061483	1	2	3436	3	23640	GSMUA_Achr2G22040_001,GSMUA_Achr9G14980_001	-|-|		GO:0030133	transport vesicle	cellular_component	0.069223	1	11	4190	38	23640	GSMUA_Achr4G11150_001,GSMUA_Achr2G18530_001,GSMUA_Achr11G04170_001,GSMUA_Achr4G11140_001,GSMUA_Achr11G17980_001,GSMUA_Achr6G13200_001,GSMUA_Achr8G33210_001,GSMUA_Achr1G10740_001,GSMUA_Achr8G07760_001,GSMUA_Achr11G16230_001,GSMUA_Achr4G26100_001	-|-|-|-|-|-|-|-|-|-|-|		GO:0007010	cytoskeleton organization	biological_process	0.038323	1	61	4626	247	23640	GSMUA_Achr4G19770_001,GSMUA_Achr1G21520_001,GSMUA_Achr4G03890_001,GSMUA_Achr7G26240_001,GSMUA_Achr2G05960_001,GSMUA_Achr1G19020_001,GSMUA_Achr4G19780_001,GSMUA_Achr7G26420_001,GSMUA_Achr3G25910_001,GSMUA_Achr10G25910_001,GSMUA_Achr10G10140_001,GSMUA_Achr8G30740_001,GSMUA_Achr9G07700_001,GSMUA_Achr6G14890_001,GSMUA_Achr5G08240_001,GSMUA_Achr7G06200_001,GSMUA_Achr7G00900_001,GSMUA_Achr6G29390_001,G…	-|-|-|-|-|-|-|-|-|-|-|-|-|-|-|-|-|-|-|-|-|-|-|-|-|-|-|-|-|-|-|-|-|-|-|-|-|-|-|-|-|-|-|-|-|-|-|-|-|-|-|-|-|-|-|-|-|-|-|-|-|		GO:0071008	U2-type post-mRNA release spliceosomal complex	cellular_component	0.047691	1	1	1095	1	23640	GSMUA_Achr7G16610_001	-|		GO:0045833	negative regulation of lipid metabolic process
GO:0046943	carboxylic acid transmembrane transporter activity	molecular_function	0.061554	1	10	3436	40	23640	GSMUA_Achr8G31410_001,GSMUA_Achr2G08070_001,GSMUA_Achr7G07960_001,GSMUA_Achr6G34470_001,GSMUA_Achr6G01650_001,GSMUA_Achr10G22700_001,GSMUA_Achr2G12780_001,GSMUA_Achr6G19840_001,GSMUA_AchrUn_randomG21370_001,GSMUA_AchrUn_randomG21350_001	-|-|-|-|-|-|-|-|-|-|		GO:0030658	transport vesicle membrane	cellular_component	0.069223	1	11	4190	38	23640	GSMUA_Achr6G13200_001,GSMUA_Achr4G26100_001,GSMUA_Achr8G07760_001,GSMUA_Achr11G16230_001,GSMUA_Achr8G33210_001,GSMUA_Achr1G10740_001,GSMUA_Achr2G18530_001,GSMUA_Achr4G11150_001,GSMUA_Achr11G17980_001,GSMUA_Achr4G11140_001,GSMUA_Achr11G04170_001	-|-|-|-|-|-|-|-|-|-|-|		GO:0006635	fatty acid beta-oxidation	biological_process	0.038325	1	13	4626	39	23640	GSMUA_Achr7G07440_001,GSMUA_Achr7G03650_001,GSMUA_Achr6G15820_001,GSMUA_Achr2G22160_001,GSMUA_Achr5G12950_001,GSMUA_Achr2G06320_001,GSMUA_Achr7G22470_001,GSMUA_Achr8G07320_001,GSMUA_Achr7G20310_001,GSMUA_Achr11G25870_001,GSMUA_Achr5G04510_001,GSMUA_Achr10G14960_001,GSMUA_AchrUn_randomG23750_001	-|-|-|-|-|-|-|-|-|-|-|-|-|		GO:0071014	post-mRNA release spliceosomal complex	cellular_component	0.047691	1	1	1095	1	23640	GSMUA_Achr7G16610_001	-|		GO:0045939	negative regulation of steroid metabolic process
GO:0003924	GTPase activity	molecular_function	0.061683	1	43	3436	230	23640	GSMUA_Achr10G27990_001,GSMUA_Achr6G34270_001,GSMUA_Achr10G28000_001,GSMUA_Achr10G18930_001,GSMUA_Achr7G24260_001,GSMUA_Achr11G04060_001,GSMUA_Achr5G26680_001,GSMUA_Achr7G06230_001,GSMUA_Achr6G06690_001,GSMUA_Achr7G23940_001,GSMUA_Achr11G18200_001,GSMUA_Achr11G23980_001,GSMUA_Achr4G00780_001,GSMUA_Achr7G04730_001,GSMUA_Achr2G03680_001,GSMUA_Achr8G02620_001,GSMUA_Achr4G26250_001,GSMUA_Achr1G04780_0…	-|-|-|-|-|-|-|-|-|-|-|-|-|-|-|-|-|-|-|-|-|-|-|-|-|-|-|-|-|-|-|-|-|-|-|-|-|-|-|-|-|-|-|		GO:0030117	membrane coat	cellular_component	0.072611	1	28	4190	118	23640	GSMUA_Achr8G33090_001,GSMUA_Achr4G26100_001,GSMUA_Achr8G33210_001,GSMUA_Achr8G07760_001,GSMUA_Achr11G16230_001,GSMUA_Achr6G18600_001,GSMUA_Achr8G15550_001,GSMUA_Achr6G13200_001,GSMUA_Achr4G11140_001,GSMUA_Achr3G05590_001,GSMUA_Achr2G18530_001,GSMUA_Achr10G22640_001,GSMUA_Achr1G15690_001,GSMUA_Achr8G05240_001,GSMUA_Achr3G26080_001,GSMUA_Achr6G10200_001,GSMUA_Achr1G10740_001,GSMUA_Achr8G26380_001,G…	-|-|-|-|-|-|-|-|-|-|-|-|-|-|-|-|-|-|-|-|-|-|-|-|-|-|-|-|		GO:0019395	fatty acid oxidation	biological_process	0.038325	1	13	4626	39	23640	GSMUA_Achr7G03650_001,GSMUA_Achr7G07440_001,GSMUA_Achr6G15820_001,GSMUA_Achr2G22160_001,GSMUA_Achr5G12950_001,GSMUA_Achr2G06320_001,GSMUA_Achr5G04510_001,GSMUA_Achr11G25870_001,GSMUA_Achr10G14960_001,GSMUA_AchrUn_randomG23750_001,GSMUA_Achr7G22470_001,GSMUA_Achr8G07320_001,GSMUA_Achr7G20310_001	-|-|-|-|-|-|-|-|-|-|-|-|-|		GO:0070191	methionine-R-sulfoxide reductase activity	molecular_function	0.047736	1	1	1095	1	23640	GSMUA_Achr8G05970_001	-|		GO:0050810	regulation of steroid biosynthetic process
GO:0031982	vesicle	cellular_component	0.061853	1	17	3436	78	23640	GSMUA_Achr1G15690_001,GSMUA_Achr8G07760_001,GSMUA_Achr1G17650_001,GSMUA_Achr1G10740_001,GSMUA_Achr3G26080_001,GSMUA_Achr2G18530_001,GSMUA_Achr11G17980_001,GSMUA_Achr8G33210_001,GSMUA_Achr11G04170_001,GSMUA_Achr9G07200_001,GSMUA_AchrUn_randomG01480_001,GSMUA_Achr6G18600_001,GSMUA_AchrUn_randomG01490_001,GSMUA_Achr6G13200_001,GSMUA_Achr5G23570_001,GSMUA_Achr4G04300_001,GSMUA_Achr4G26100_001	-|-|-|-|-|-|-|-|-|-|-|-|-|-|-|-|-|		GO:0048475	coated membrane	cellular_component	0.072611	1	28	4190	118	23640	GSMUA_Achr11G04170_001,GSMUA_Achr11G17980_001,GSMUA_Achr10G22650_001,GSMUA_Achr4G11150_001,GSMUA_Achr10G19260_001,GSMUA_Achr10G23400_001,GSMUA_Achr8G26380_001,GSMUA_Achr1G10740_001,GSMUA_Achr6G10200_001,GSMUA_Achr3G26080_001,GSMUA_Achr4G04300_001,GSMUA_Achr2G15850_001,GSMUA_Achr10G19270_001,GSMUA_Achr6G10210_001,GSMUA_Achr4G11140_001,GSMUA_Achr8G05240_001,GSMUA_Achr1G15690_001,GSMUA_Achr2G18530_0…	-|-|-|-|-|-|-|-|-|-|-|-|-|-|-|-|-|-|-|-|-|-|-|-|-|-|-|-|		GO:0052541	plant-type cell wall cellulose metabolic process	biological_process	0.038909	1	2	4626	2	23640	GSMUA_Achr4G33550_001,GSMUA_Achr9G30580_001	-|-|		GO:0000773	phosphatidyl-N-methylethanolamine N-methyltransferase activity	molecular_function	0.047935	1	1	1095	1	23640	GSMUA_Achr5G04530_001	-|		GO:0051055	negative regulation of lipid biosynthetic process
GO:0046653	tetrahydrofolate metabolic process	biological_process	0.06235	1	5	3436	15	23640	GSMUA_Achr9G07310_001,GSMUA_Achr6G06520_001,GSMUA_Achr8G00960_001,GSMUA_Achr6G23140_001,GSMUA_Achr7G10900_001	-|-|-|-|-|		GO:0003674	molecular_function	molecular_function	0.073804	1	3688	4190	20644	23640	GSMUA_Achr6G08030_001,GSMUA_Achr1G04640_001,GSMUA_Achr8G07340_001,GSMUA_Achr6G12040_001,GSMUA_Achr2G15770_001,GSMUA_Achr2G05230_001,GSMUA_Achr4G30600_001,GSMUA_Achr4G26260_001,GSMUA_Achr5G08220_001,GSMUA_AchrUn_randomG21390_001,GSMUA_Achr6G29400_001,GSMUA_Achr8G14700_001,GSMUA_Achr11G09870_001,GSMUA_Achr4G31470_001,GSMUA_Achr5G22620_001,GSMUA_Achr7G05810_001,GSMUA_Achr8G32080_001,GSMUA_Achr10G282…			GO:0009925	basal plasma membrane	cellular_component	0.039165	1	2	4626	2	23640	GSMUA_Achr9G15520_001,GSMUA_Achr1G15720_001	-|-|		GO:0080101	phosphatidyl-N-dimethylethanolamine N-methyltransferase activity	molecular_function	0.047935	1	1	1095	1	23640	GSMUA_Achr5G04530_001	-|		GO:0090030	regulation of steroid hormone biosynthetic process
GO:0016627	oxidoreductase activity, acting on the CH-CH group of donors	molecular_function	0.062602	1	14	3436	62	23640	GSMUA_Achr3G22830_001,GSMUA_AchrUn_randomG24250_001,GSMUA_Achr4G07270_001,GSMUA_Achr11G16400_001,GSMUA_Achr4G25630_001,GSMUA_Achr2G22160_001,GSMUA_Achr3G19760_001,GSMUA_Achr7G04280_001,GSMUA_Achr3G19750_001,GSMUA_Achr4G21820_001,GSMUA_Achr7G02800_001,GSMUA_Achr8G00070_001,GSMUA_Achr11G16340_001,GSMUA_Achr2G12820_001	-|-|-|-|-|-|-|-|-|-|-|-|-|-|		GSMUA_Achr4G14940_001,GSMUA_Achr11G24650_001,GSMUA_Achr8G00160_001,GSMUA_Achr7G22400_001,GSMUA_Achr3G30520_001,GSMUA_Achr7G07570_001,GSMUA_Achr2G13450_001,GSMUA_Achr3G11760_001,GSMUA_Achr5G07800_001,GSMUA_Achr9G00780_001,GSMUA_Achr9G17450_001,GSMUA_Achr6G26040_001,GSMUA_Achr5G13110_001,GSMUA_Achr11G24790_001,GSMUA_Achr8G11190_001,GSMUA_Achr3G04510_001,GSMUA_Achr3G26510_001,GSMUA_Achr8G25410_001,G…												GO:0016323	basolateral plasma membrane	cellular_component	0.039165	1	2	4626	2	23640	GSMUA_Achr1G15720_001,GSMUA_Achr9G15520_001	-|-|		GO:0004585	ornithine carbamoyltransferase activity	molecular_function	0.047958	1	1	1095	1	23640	GSMUA_Achr6G09000_001	-|		GO:0090032	negative regulation of steroid hormone biosynthetic process
GO:0042546	cell wall biogenesis	biological_process	0.063901	1	17	3436	79	23640	GSMUA_Achr8G01050_001,GSMUA_Achr8G32660_001,GSMUA_Achr6G18570_001,GSMUA_Achr3G16530_001,GSMUA_Achr10G25180_001,GSMUA_Achr4G33540_001,GSMUA_Achr9G21630_001,GSMUA_Achr6G10110_001,GSMUA_Achr8G29450_001,GSMUA_Achr8G05390_001,GSMUA_Achr3G02400_001,GSMUA_Achr8G10390_001,GSMUA_Achr11G17960_001,GSMUA_Achr3G24160_001,GSMUA_Achr11G24700_001,GSMUA_Achr4G00810_001,GSMUA_Achr8G31410_001	-|-|-|-|-|-|-|-|-|-|-|-|-|-|-|-|-|		80_001,GSMUA_Achr9G21590_001,GSMUA_Achr11G06870_001,GSMUA_Achr2G05520_001,GSMUA_Achr2G12780_001,GSMUA_Achr10G16660_001,GSMUA_Achr3G09300_001,GSMUA_Achr1G07060_001,GSMUA_Achr5G25430_001,GSMUA_Achr6G27330_001,GSMUA_Achr4G02360_001,GSMUA_Achr3G20050_001,GSMUA_Achr8G00040_001,GSMUA_Achr1G02190_001,GSMUA_Achr4G22070_001,GSMUA_Achr8G13440_001,GSMUA_Achr8G04940_001,GSMUA_Achr9G09280_001,GSMUA_Achr5G2680…	-|-|-|-|-|-|-|-|-|-|-|-|-|-|-|-|-|-|-|-|-|-|-|-|-|-|-|-|-|-|-|-|-|-|-|-|-|-|-|-|-|-|-|-|-|-|-|-|-|-|-|-|-|-|-|-|-|-|-|-|-|-|-|-|-|-|-|-|-|-|-|-|-|-|-|-|-|-|-|-|-|-|-|-|-|-|-|-|-|-|-|-|-|-|-|-|-|-|-|-|-|-|-|-|-|-|-|-|-|-|-|-|-|-|-|-|-|-|-|-|-|-|-|-|-|-|-|-											GO:0045178	basal part of cell	cellular_component	0.039165	1	2	4626	2	23640	GSMUA_Achr9G15520_001,GSMUA_Achr1G15720_001	-|-|		GO:0018580	nitronate monooxygenase activity	molecular_function	0.047958	1	1	1095	1	23640	GSMUA_Achr10G24620_001	-|		GO:0051716	cellular response to stimulus
GO:0006818	hydrogen transport	biological_process	0.066005	1	26	3436	132	23640	GSMUA_Achr5G01130_001,GSMUA_Achr2G07890_001,GSMUA_Achr8G29230_001,GSMUA_Achr11G22620_001,GSMUA_Achr1G15900_001,GSMUA_Achr2G02960_001,GSMUA_Achr3G16510_001,GSMUA_Achr6G18890_001,GSMUA_Achr9G07120_001,GSMUA_Achr7G20850_001,GSMUA_Achr8G32740_001,GSMUA_Achr4G00970_001,GSMUA_Achr2G07900_001,GSMUA_Achr9G05890_001,GSMUA_Achr11G03730_001,GSMUA_AchrUn_randomG26360_001,GSMUA_Achr9G21710_001,GSMUA_Achr5G126…	-|-|-|-|-|-|-|-|-|-|-|-|-|-|-|-|-|-|-|-|-|-|-|-|-|-|		GO:0016093	polyprenol metabolic process	biological_process	0.075331	1	3	4190	6	23640	GSMUA_Achr7G07510_001,GSMUA_Achr10G25110_001,GSMUA_Achr10G16550_001	-|-|-|		GO:0048519	negative regulation of biological process	biological_process	0.039184	1	68	4626	280	23640	GSMUA_Achr8G30740_001,GSMUA_Achr6G34460_001,GSMUA_Achr1G16690_001,GSMUA_Achr10G06560_001,GSMUA_Achr6G36640_001,GSMUA_Achr2G01670_001,GSMUA_Achr1G11460_001,GSMUA_Achr1G11410_001,GSMUA_Achr9G17150_001,GSMUA_Achr10G25130_001,GSMUA_AchrUn_randomG08530_001,GSMUA_Achr10G15700_001,GSMUA_AchrUn_randomG13080_001,GSMUA_Achr7G22230_001,GSMUA_Achr7G27470_001,GSMUA_Achr10G20380_001,GSMUA_Achr2G07010_001,GSMUA…	-|-|-|-|-|-|-|-|-|-|-|-|-|-|-|-|-|-|-|-|-|-|-|-|-|-|-|-|-|-|-|-|-|-|-|-|-|-|-|-|-|-|-|-|-|-|-|-|-|-|-|-|-|-|-|-|-|-|-|-|-|-|-|-|-|-|-|-|		GO:0031118	rRNA pseudouridine synthesis	biological_process	0.047959	1	1	1095	1	23640	GSMUA_Achr8G25300_001	-|		GO:0006725	cellular aromatic compound metabolic process
GO:0015992	proton transport	biological_process	0.066005	1	26	3436	132	23640	GSMUA_Achr8G29230_001,GSMUA_Achr2G07890_001,GSMUA_Achr5G01130_001,GSMUA_Achr3G16510_001,GSMUA_Achr6G18890_001,GSMUA_Achr11G22620_001,GSMUA_Achr2G02960_001,GSMUA_Achr1G15900_001,GSMUA_Achr9G05890_001,GSMUA_Achr2G07900_001,GSMUA_Achr7G20850_001,GSMUA_Achr9G07120_001,GSMUA_Achr4G00970_001,GSMUA_Achr8G32740_001,GSMUA_Achr9G19600_001,GSMUA_Achr7G19750_001,GSMUA_Achr3G19880_001,GSMUA_Achr8G05550_001,GS…	-|-|-|-|-|-|-|-|-|-|-|-|-|-|-|-|-|-|-|-|-|-|-|-|-|-|		GO:0016094	polyprenol biosynthetic process	biological_process	0.075331	1	3	4190	6	23640	GSMUA_Achr7G07510_001,GSMUA_Achr10G16550_001,GSMUA_Achr10G25110_001	-|-|-|		GO:0006631	fatty acid metabolic process	biological_process	0.039301	1	59	4626	241	23640	GSMUA_Achr3G07870_001,GSMUA_Achr6G31420_001,GSMUA_Achr8G07320_001,GSMUA_Achr11G25870_001,GSMUA_Achr1G15890_001,GSMUA_Achr7G20930_001,GSMUA_Achr7G18020_001,GSMUA_Achr3G11780_001,GSMUA_Achr6G14940_001,GSMUA_Achr6G10490_001,GSMUA_Achr3G02010_001,GSMUA_Achr3G24070_001,GSMUA_Achr11G04190_001,GSMUA_Achr6G15820_001,GSMUA_Achr9G17140_001,GSMUA_Achr4G25650_001,GSMUA_Achr10G18000_001,GSMUA_Achr8G28970_001,…	-|-|-|-|-|-|-|-|-|-|-|-|-|-|-|-|-|-|-|-|-|-|-|-|-|-|-|-|-|-|-|-|-|-|-|-|-|-|-|-|-|-|-|-|-|-|-|-|-|-|-|-|-|-|-|-|-|-|-|		GO:0004641	phosphoribosylformylglycinamidine cyclo-ligase activity	molecular_function	0.047959	1	1	1095	1	23640	GSMUA_Achr11G25390_001	-|		GO:0016604	nuclear body
GO:0004860	protein kinase inhibitor activity	molecular_function	0.06605	1	5	3436	16	23640	GSMUA_Achr10G19320_001,GSMUA_Achr6G36640_001,GSMUA_Achr10G25130_001,GSMUA_Achr11G21380_001,GSMUA_Achr5G20430_001	-|-|-|-|-|		GO:0019348	dolichol metabolic process	biological_process	0.075331	1	3	4190	6	23640	GSMUA_Achr7G07510_001,GSMUA_Achr10G16550_001,GSMUA_Achr10G25110_001	-|-|-|		GO:0043233	organelle lumen	cellular_component	0.039494	1	68	4626	282	23640	GSMUA_Achr8G30700_001,GSMUA_Achr10G11750_001,GSMUA_Achr7G22150_001,GSMUA_Achr7G11350_001,GSMUA_Achr5G08200_001,GSMUA_Achr5G23000_001,GSMUA_Achr7G12570_001,GSMUA_Achr9G16480_001,GSMUA_Achr3G23600_001,GSMUA_Achr6G11910_001,GSMUA_Achr6G15730_001,GSMUA_Achr2G03900_001,GSMUA_Achr8G05640_001,GSMUA_Achr7G02900_001,GSMUA_Achr4G03600_001,GSMUA_Achr3G02630_001,GSMUA_Achr7G07940_001,GSMUA_Achr2G05510_001,GS…	-|-|-|-|-|-|-|-|-|-|-|-|-|-|-|-|-|-|-|-|-|-|-|-|-|-|-|-|-|-|-|-|-|-|-|-|-|-|-|-|-|-|-|-|-|-|-|-|-|-|-|-|-|-|-|-|-|-|-|-|-|-|-|-|-|-|-|-|		GO:0010283	pinoresinol reductase activity	molecular_function	0.047959	1	1	1095	1	23640	GSMUA_Achr10G20550_001	-|		GO:0036092	phosphatidylinositol-3-phosphate biosynthetic process
GO:0004861	cyclin-dependent protein serine/threonine kinase inhibitor activity	molecular_function	0.06605	1	5	3436	16	23640	GSMUA_Achr10G19320_001,GSMUA_Achr6G36640_001,GSMUA_Achr5G20430_001,GSMUA_Achr10G25130_001,GSMUA_Achr11G21380_001	-|-|-|-|-|		GO:0019408	dolichol biosynthetic process	biological_process	0.075331	1	3	4190	6	23640	GSMUA_Achr10G25110_001,GSMUA_Achr10G16550_001,GSMUA_Achr7G07510_001	-|-|-|		GO:0070013	intracellular organelle lumen	cellular_component	0.039494	1	68	4626	282	23640	GSMUA_Achr5G26790_001,GSMUA_Achr8G05140_001,GSMUA_Achr10G19090_001,GSMUA_Achr3G16470_001,GSMUA_Achr10G15780_001,GSMUA_Achr3G11990_001,GSMUA_Achr3G24600_001,GSMUA_Achr6G15740_001,GSMUA_Achr6G27360_001,GSMUA_Achr5G23080_001,GSMUA_Achr5G00890_001,GSMUA_Achr7G17900_001,GSMUA_Achr4G31530_001,GSMUA_Achr9G06270_001,GSMUA_Achr4G19840_001,GSMUA_Achr6G15890_001,GSMUA_Achr4G01130_001,GSMUA_Achr7G02730_001,G…	-|-|-|-|-|-|-|-|-|-|-|-|-|-|-|-|-|-|-|-|-|-|-|-|-|-|-|-|-|-|-|-|-|-|-|-|-|-|-|-|-|-|-|-|-|-|-|-|-|-|-|-|-|-|-|-|-|-|-|-|-|-|-|-|-|-|-|-|		GO:0009051	pentose-phosphate shunt, oxidative branch	biological_process	0.047959	1	1	1095	1	23640	GSMUA_Achr8G05290_001	-|		GO:0006378	mRNA polyadenylation
GO:0019210	kinase inhibitor activity	molecular_function	0.06605	1	5	3436	16	23640	GSMUA_Achr10G25130_001,GSMUA_Achr11G21380_001,GSMUA_Achr5G20430_001,GSMUA_Achr10G19320_001,GSMUA_Achr6G36640_001	-|-|-|-|-|		GO:0016627	oxidoreductase activity, acting on the CH-CH group of donors	molecular_function	0.075552	1	16	4190	62	23640	GSMUA_Achr2G22160_001,GSMUA_Achr7G04280_001,GSMUA_Achr10G20550_001,GSMUA_Achr3G19760_001,GSMUA_Achr8G00070_001,GSMUA_Achr9G29140_001,GSMUA_Achr7G02800_001,GSMUA_Achr4G07270_001,GSMUA_Achr3G19750_001,GSMUA_AchrUn_randomG24250_001,GSMUA_Achr8G21130_001,GSMUA_Achr10G16540_001,GSMUA_Achr3G22830_001,GSMUA_Achr11G25600_001,GSMUA_Achr2G12820_001,GSMUA_Achr6G27140_001	-|-|-|-|-|-|-|-|-|-|-|-|-|-|-|-|		GO:0048598	embryonic morphogenesis	biological_process	0.039564	1	2	4626	2	23640	GSMUA_Achr9G15520_001,GSMUA_Achr5G12950_001	-|-|		GO:0008734	L-aspartate oxidase activity	molecular_function	0.047959	1	1	1095	1	23640	GSMUA_Achr10G20370_001	-|		GO:0007023	post-chaperonin tubulin folding pathway
GO:0030291	protein serine/threonine kinase inhibitor activity	molecular_function	0.06605	1	5	3436	16	23640	GSMUA_Achr10G19320_001,GSMUA_Achr6G36640_001,GSMUA_Achr10G25130_001,GSMUA_Achr11G21380_001,GSMUA_Achr5G20430_001	-|-|-|-|-|		GO:0022607	cellular component assembly	biological_process	0.075693	1	112	4190	555	23640	GSMUA_Achr3G23050_001,GSMUA_Achr4G01250_001,GSMUA_Achr11G04770_001,GSMUA_Achr11G24570_001,GSMUA_Achr7G06230_001,GSMUA_Achr9G09430_001,GSMUA_Achr2G12760_001,GSMUA_AchrUn_randomG19500_001,GSMUA_Achr10G18820_001,GSMUA_Achr3G09280_001,GSMUA_Achr11G00050_001,GSMUA_Achr8G33030_001,GSMUA_Achr6G28340_001,GSMUA_Achr11G18930_001,GSMUA_Achr4G05450_001,GSMUA_Achr10G22540_001,GSMUA_Achr7G21000_001,GSMUA_Achr6…	-|-|-|-|-|-|-|-|-|-|-|-|-|-|-|-|-|-|-|-|-|-|-|-|-|-|-|-|-|-|-|-|-|-|-|-|-|-|-|-|-|-|-|-|-|-|-|-|-|-|-|-|-|-|-|-|-|-|-|-|-|-|-|-|-|-|-|-|-|-|-|-|-|-|-|-|-|-|-|-|-|-|-|-|-|-|-|-|-|-|-|-|-|-|-|-|-|-|-|-|-|-|-|-|-|-|-|-|-|-|-|-|		GO:0015291	secondary active transmembrane transporter activity	molecular_function	0.039795	1	44	4626	171	23640	GSMUA_Achr10G22450_001,GSMUA_Achr3G24660_001,GSMUA_Achr10G30060_001,GSMUA_Achr6G18760_001,GSMUA_Achr7G14170_001,GSMUA_Achr9G14810_001,GSMUA_Achr2G07530_001,GSMUA_Achr2G01560_001,GSMUA_Achr6G10500_001,GSMUA_Achr2G05530_001,GSMUA_Achr2G05520_001,GSMUA_Achr4G03630_001,GSMUA_Achr10G09660_001,GSMUA_Achr6G15060_001,GSMUA_Achr2G05550_001,GSMUA_Achr4G22990_001,GSMUA_Achr5G27950_001,GSMUA_Achr5G27820_001,…	-|-|-|-|-|-|-|-|-|-|-|-|-|-|-|-|-|-|-|-|-|-|-|-|-|-|-|-|-|-|-|-|-|-|-|-|-|-|-|-|-|-|-|-|		GO:0015922	aspartate oxidase activity	molecular_function	0.047959	1	1	1095	1	23640	GSMUA_Achr10G20370_001	-|		GO:0006220	pyrimidine nucleotide metabolic process
GO:0012507	ER to Golgi transport vesicle membrane	cellular_component	0.067237	1	6	3436	20	23640	GSMUA_Achr6G13200_001,GSMUA_Achr9G07200_001,GSMUA_Achr1G10740_001,GSMUA_Achr8G33210_001,GSMUA_Achr11G17980_001,GSMUA_Achr8G07760_001	-|-|-|-|-|-|		GO:0043621	protein self-association	molecular_function	0.076158	1	3	4190	6	23640	GSMUA_Achr3G26680_001,GSMUA_Achr7G06230_001,GSMUA_AchrUn_randomG00520_001	-|-|-|		GO:0010638	positive regulation of organelle organization	biological_process	0.040061	1	21	4626	71	23640	GSMUA_Achr4G07090_001,GSMUA_Achr3G04690_001,GSMUA_Achr7G26240_001,GSMUA_Achr2G05960_001,GSMUA_Achr8G07370_001,GSMUA_Achr7G26420_001,GSMUA_Achr3G23040_001,GSMUA_Achr3G05450_001,GSMUA_Achr8G30740_001,GSMUA_Achr6G36510_001,GSMUA_Achr4G04170_001,GSMUA_Achr7G26410_001,GSMUA_Achr3G26090_001,GSMUA_Achr4G21340_001,GSMUA_Achr8G07320_001,GSMUA_Achr2G05970_001,GSMUA_Achr7G03650_001,GSMUA_Achr7G19670_001,GSM…	-|-|-|-|-|-|-|-|-|-|-|-|-|-|-|-|-|-|-|-|-|		GO:0005980	glycogen catabolic process	biological_process	0.047959	1	1	1095	1	23640	GSMUA_Achr9G14980_001	-|		GO:0007160	cell-matrix adhesion
GO:0030127	COPII vesicle coat	cellular_component	0.067237	1	6	3436	20	23640	GSMUA_Achr6G13200_001,GSMUA_Achr1G10740_001,GSMUA_Achr9G07200_001,GSMUA_Achr11G17980_001,GSMUA_Achr8G07760_001,GSMUA_Achr8G33210_001	-|-|-|-|-|-|		GO:0034470	ncRNA processing	biological_process	0.076252	1	46	4190	209	23640	GSMUA_Achr10G12170_001,GSMUA_Achr8G25430_001,GSMUA_Achr8G25300_001,GSMUA_Achr9G29140_001,GSMUA_Achr5G07950_001,GSMUA_Achr6G35900_001,GSMUA_AchrUn_randomG08080_001,GSMUA_Achr4G01240_001,GSMUA_Achr11G04730_001,GSMUA_Achr3G09130_001,GSMUA_Achr10G09290_001,GSMUA_Achr4G19670_001,GSMUA_Achr3G21960_001,GSMUA_Achr6G09200_001,GSMUA_Achr9G17140_001,GSMUA_Achr6G28110_001,GSMUA_Achr9G03010_001,GSMUA_Achr8G07…	-|-|-|-|-|-|-|-|-|-|-|-|-|-|-|-|-|-|-|-|-|-|-|-|-|-|-|-|-|-|-|-|-|-|-|-|-|-|-|-|-|-|-|-|-|-|		GO:0042761	very long-chain fatty acid biosynthetic process	biological_process	0.040912	1	2	4626	2	23640	GSMUA_Achr2G05820_001,GSMUA_Achr11G24020_001	-|-|		GO:0006063	uronic acid metabolic process	biological_process	0.047959	1	1	1095	1	23640	GSMUA_Achr9G23070_001	-|		GO:0031589	cell-substrate adhesion
GO:0030134	ER to Golgi transport vesicle	cellular_component	0.067237	1	6	3436	20	23640	GSMUA_Achr11G17980_001,GSMUA_Achr8G07760_001,GSMUA_Achr8G33210_001,GSMUA_Achr6G13200_001,GSMUA_Achr1G10740_001,GSMUA_Achr9G07200_001	-|-|-|-|-|-|		GO:0045491	xylan metabolic process	biological_process	0.076424	1	11	4190	39	23640	GSMUA_Achr2G20940_001,GSMUA_Achr9G15250_001,GSMUA_Achr10G31240_001,GSMUA_Achr6G18570_001,GSMUA_Achr8G05390_001,GSMUA_Achr3G16530_001,GSMUA_Achr4G27590_001,GSMUA_Achr9G21630_001,GSMUA_Achr8G31410_001,GSMUA_Achr6G10110_001,GSMUA_Achr8G29450_001	-|-|-|-|-|-|-|-|-|-|-|		GO:0031300	intrinsic to organelle membrane	cellular_component	0.040953	1	13	4626	40	23640	GSMUA_Achr8G05590_001,GSMUA_Achr5G12950_001,GSMUA_Achr3G19240_001,GSMUA_Achr10G22430_001,GSMUA_Achr9G24700_001,GSMUA_Achr11G08760_001,GSMUA_Achr6G06590_001,GSMUA_Achr3G26350_001,GSMUA_AchrUn_randomG23750_001,GSMUA_Achr7G04550_001,GSMUA_Achr8G10450_001,GSMUA_Achr2G00750_001,GSMUA_Achr7G25640_001	-|-|-|-|-|-|-|-|-|-|-|-|-|		GO:0006344	maintenance of chromatin silencing	biological_process	0.047959	1	1	1095	1	23640	GSMUA_Achr3G26090_001	-|		GO:0004640	phosphoribosylanthranilate isomerase activity
GO:0007050	cell cycle arrest	biological_process	0.067625	1	5	3436	16	23640	GSMUA_Achr10G19320_001,GSMUA_Achr6G36640_001,GSMUA_Achr11G21380_001,GSMUA_Achr10G25130_001,GSMUA_Achr5G20430_001	-|-|-|-|-|		GO:0045492	xylan biosynthetic process	biological_process	0.076424	1	11	4190	39	23640	GSMUA_Achr8G05390_001,GSMUA_Achr9G15250_001,GSMUA_Achr6G18570_001,GSMUA_Achr10G31240_001,GSMUA_Achr2G20940_001,GSMUA_Achr8G29450_001,GSMUA_Achr9G21630_001,GSMUA_Achr6G10110_001,GSMUA_Achr8G31410_001,GSMUA_Achr4G27590_001,GSMUA_Achr3G16530_001	-|-|-|-|-|-|-|-|-|-|-|		GO:0009646	response to absence of light	biological_process	0.0413	1	2	4626	2	23640	GSMUA_Achr9G01170_001,GSMUA_Achr7G11490_001	-|-|		GO:0007569	cell aging	biological_process	0.047959	1	1	1095	1	23640	GSMUA_Achr6G09140_001	-|		GO:0000082	G1/S transition of mitotic cell cycle
GO:0060560	developmental growth involved in morphogenesis	biological_process	0.06832	1	12	3436	52	23640	GSMUA_Achr8G07870_001,GSMUA_Achr11G24020_001,GSMUA_Achr2G22160_001,GSMUA_Achr5G14060_001,GSMUA_Achr5G00890_001,GSMUA_Achr9G05690_001,GSMUA_Achr3G16610_001,GSMUA_Achr1G10590_001,GSMUA_Achr9G21550_001,GSMUA_Achr8G01050_001,GSMUA_Achr6G15820_001,GSMUA_Achr8G29500_001	-|-|-|-|-|-|-|-|-|-|-|-|		GO:0070592	cell wall polysaccharide biosynthetic process	biological_process	0.076424	1	11	4190	39	23640	GSMUA_Achr2G20940_001,GSMUA_Achr6G18570_001,GSMUA_Achr10G31240_001,GSMUA_Achr9G15250_001,GSMUA_Achr8G05390_001,GSMUA_Achr3G16530_001,GSMUA_Achr4G27590_001,GSMUA_Achr9G21630_001,GSMUA_Achr8G31410_001,GSMUA_Achr6G10110_001,GSMUA_Achr8G29450_001	-|-|-|-|-|-|-|-|-|-|-|		GO:0009558	embryo sac cellularization	biological_process	0.041342	1	2	4626	2	23640	GSMUA_Achr2G07010_001,GSMUA_Achr9G26270_001	-|-|		GO:0019586	galacturonate metabolic process	biological_process	0.047959	1	1	1095	1	23640	GSMUA_Achr9G23070_001	-|		GO:0022403	cell cycle phase
GO:0055114	oxidation-reduction process	biological_process	0.068843	1	280	3436	1781	23640	GSMUA_Achr3G31210_001,GSMUA_Achr8G32610_001,GSMUA_Achr5G02000_001,GSMUA_Achr8G32640_001,GSMUA_Achr6G23260_001,GSMUA_Achr3G24950_001,GSMUA_Achr6G11440_001,GSMUA_Achr9G17370_001,GSMUA_Achr3G31300_001,GSMUA_Achr6G28080_001,GSMUA_Achr3G31220_001,GSMUA_Achr11G22690_001,GSMUA_Achr8G13460_001,GSMUA_Achr4G10660_001,GSMUA_AchrUn_randomG24190_001,GSMUA_Achr10G25800_001,GSMUA_Achr6G13240_001,GSMUA_Achr11G04…	-|-|-|-|-|-|-|-|-|-|-|-|-|-|-|-|-|-|-|-|-|-|-|-|-|-|-|-|-|-|-|-|-|-|-|-|-|-|-|-|-|-|-|-|-|-|-|-|-|-|-|-|-|-|-|-|-|-|-|-|-|-|-|-|-|-|-|-|-|-|-|-|-|-|-|-|-|-|-|-|-|-|-|-|-|-|-|-|-|-|-|-|-|-|-|-|-|-|-|-|-|-|-|-|-|-|-|-|-|-|-|-|-|-|-|-|-|-|-|-|-|-|-|-|-|-|-|-		GO:0006605	protein targeting	biological_process	0.076489	1	50	4190	228	23640	GSMUA_Achr1G15950_001,GSMUA_Achr8G14560_001,GSMUA_Achr9G14860_001,GSMUA_Achr8G33150_001,GSMUA_Achr6G15820_001,GSMUA_Achr9G06220_001,GSMUA_Achr10G20380_001,GSMUA_Achr5G12950_001,GSMUA_Achr10G22700_001,GSMUA_Achr1G11400_001,GSMUA_Achr5G22430_001,GSMUA_Achr6G27360_001,GSMUA_Achr3G25630_001,GSMUA_Achr8G11110_001,GSMUA_Achr8G05450_001,GSMUA_Achr1G10590_001,GSMUA_Achr10G22450_001,GSMUA_Achr5G19850_001,…	-|-|-|-|-|-|-|-|-|-|-|-|-|-|-|-|-|-|-|-|-|-|-|-|-|-|-|-|-|-|-|-|-|-|-|-|-|-|-|-|-|-|-|-|-|-|-|-|-|-|		GO:0000291	nuclear-transcribed mRNA catabolic process, exonucleolytic	biological_process	0.041342	1	2	4626	2	23640	GSMUA_Achr4G21340_001,GSMUA_Achr6G02090_001	-|-|		GO:0031057	negative regulation of histone modification	biological_process	0.047959	1	1	1095	1	23640	GSMUA_Achr3G26090_001	-|		GO:0030332	cyclin binding
GO:0042026	protein refolding	biological_process	0.069732	1	4	3436	11	23640	GSMUA_Achr10G08040_001,GSMUA_Achr7G24090_001,GSMUA_Achr10G20970_001,GSMUA_AchrUn_randomG08730_001	-|-|-|-|		GO:0006855	drug transmembrane transport	biological_process	0.077137	1	14	4190	53	23640	GSMUA_Achr6G04190_001,GSMUA_Achr8G26440_001,GSMUA_Achr6G18760_001,GSMUA_Achr4G22990_001,GSMUA_Achr4G23760_001,GSMUA_Achr4G19690_001,GSMUA_Achr11G24170_001,GSMUA_Achr5G27950_001,GSMUA_Achr8G05190_001,GSMUA_Achr8G31410_001,GSMUA_Achr5G01870_001,GSMUA_Achr11G03230_001,GSMUA_Achr7G04510_001,GSMUA_Achr10G24960_001	-|-|-|-|-|-|-|-|-|-|-|-|-|-|		GO:0003873	6-phosphofructo-2-kinase activity	molecular_function	0.041342	1	2	4626	2	23640	GSMUA_Achr5G28130_001,GSMUA_Achr11G24790_001	-|-|		GO:0031058	positive regulation of histone modification	biological_process	0.047959	1	1	1095	1	23640	GSMUA_Achr3G26090_001	-|		GO:0031571	mitotic G1 DNA damage checkpoint
GO:0008033	tRNA processing	biological_process	0.070309	1	17	3436	80	23640	GSMUA_Achr11G03680_001,GSMUA_Achr10G24890_001,GSMUA_Achr8G07350_001,GSMUA_Achr7G04500_001,GSMUA_Achr3G19750_001,GSMUA_Achr3G02630_001,GSMUA_Achr3G25440_001,GSMUA_Achr11G16340_001,GSMUA_Achr7G02830_001,GSMUA_Achr1G06960_001,GSMUA_Achr7G10880_001,GSMUA_Achr3G19760_001,GSMUA_Achr10G22660_001,GSMUA_Achr3G21960_001,GSMUA_Achr5G07950_001,GSMUA_Achr4G21820_001,GSMUA_Achr10G08170_001	-|-|-|-|-|-|-|-|-|-|-|-|-|-|-|-|-|		GO:0016853	isomerase activity	molecular_function	0.077347	1	54	4190	250	23640	GSMUA_Achr11G19080_001,GSMUA_Achr6G26620_001,GSMUA_Achr11G04730_001,GSMUA_Achr3G26710_001,GSMUA_Achr7G02740_001,GSMUA_Achr6G29170_001,GSMUA_Achr1G07180_001,GSMUA_Achr9G10620_001,GSMUA_Achr8G31950_001,GSMUA_Achr3G23390_001,GSMUA_Achr7G22470_001,GSMUA_Achr11G24670_001,GSMUA_Achr8G32120_001,GSMUA_Achr6G07940_001,GSMUA_Achr2G21070_001,GSMUA_Achr10G08160_001,GSMUA_Achr8G15530_001,GSMUA_Achr2G15900_001…	-|-|-|-|-|-|-|-|-|-|-|-|-|-|-|-|-|-|-|-|-|-|-|-|-|-|-|-|-|-|-|-|-|-|-|-|-|-|-|-|-|-|-|-|-|-|-|-|-|-|-|-|-|-|		GO:0004331	fructose-2,6-bisphosphate 2-phosphatase activity	molecular_function	0.041342	1	2	4626	2	23640	GSMUA_Achr5G28130_001,GSMUA_Achr11G24790_001	-|-|		GO:0031062	positive regulation of histone methylation	biological_process	0.047959	1	1	1095	1	23640	GSMUA_Achr3G26090_001	-|		GO:0044773	mitotic DNA damage checkpoint
GO:0020037	heme binding	molecular_function	0.07035	1	76	3436	456	23640	GSMUA_Achr9G26660_001,GSMUA_Achr9G11940_001,GSMUA_Achr8G33230_001,GSMUA_Achr9G17300_001,GSMUA_Achr11G03530_001,GSMUA_AchrUn_randomG23250_001,GSMUA_Achr2G03120_001,GSMUA_Achr7G04670_001,GSMUA_Achr11G03560_001,GSMUA_Achr4G04400_001,GSMUA_Achr2G03030_001,GSMUA_Achr7G05780_001,GSMUA_Achr11G03550_001,GSMUA_AchrUn_randomG29210_001,GSMUA_Achr7G22220_001,GSMUA_Achr8G05890_001,GSMUA_Achr3G16520_001,GSMUA_…	-|-|-|-|-|-|-|-|-|-|-|-|-|-|-|-|-|-|-|-|-|-|-|-|-|-|-|-|-|-|-|-|-|-|-|-|-|-|-|-|-|-|-|-|-|-|-|-|-|-|-|-|-|-|-|-|-|-|-|-|-|-|-|-|-|-|-|-|-|-|-|-|-|-|-|-|		GO:0020037	heme binding	molecular_function	0.077349	1	91	4190	456	23640	GSMUA_Achr6G06700_001,GSMUA_Achr5G01820_001,GSMUA_AchrUn_randomG23250_001,GSMUA_Achr2G03120_001,GSMUA_Achr9G17370_001,GSMUA_Achr8G25390_001,GSMUA_Achr2G03020_001,GSMUA_Achr10G16690_001,GSMUA_Achr3G05430_001,GSMUA_Achr8G33230_001,GSMUA_Achr2G13300_001,GSMUA_Achr5G17710_001,GSMUA_Achr6G30780_001,GSMUA_Achr8G13360_001,GSMUA_Achr11G04110_001,GSMUA_AchrUn_randomG23270_001,GSMUA_Achr9G26720_001,GSMUA_A…	-|-|-|-|-|-|-|-|-|-|-|-|-|-|-|-|-|-|-|-|-|-|-|-|-|-|-|-|-|-|-|-|-|-|-|-|-|-|-|-|-|-|-|-|-|-|-|-|-|-|-|-|-|-|-|-|-|-|-|-|-|-|-|-|-|-|-|-|-|-|-|-|-|-|-|-|-|-|-|-|-|-|-|-|-|-|-|-|-|-|-|		GO:0006000	fructose metabolic process	biological_process	0.041342	1	2	4626	2	23640	GSMUA_Achr11G24790_001,GSMUA_Achr5G28130_001	-|-|		GO:0032197	transposition, RNA-mediated	biological_process	0.047959	1	1	1095	1	23640	GSMUA_Achr3G26090_001	-|		GO:0044774	mitotic DNA integrity checkpoint
GO:0005342	organic acid transmembrane transporter activity	molecular_function	0.070579	1	10	3436	41	23640	GSMUA_Achr7G07960_001,GSMUA_Achr8G31410_001,GSMUA_Achr2G08070_001,GSMUA_Achr2G12780_001,GSMUA_Achr6G34470_001,GSMUA_Achr6G01650_001,GSMUA_Achr10G22700_001,GSMUA_AchrUn_randomG21350_001,GSMUA_AchrUn_randomG21370_001,GSMUA_Achr6G19840_001	-|-|-|-|-|-|-|-|-|-|		GO:0008299	isoprenoid biosynthetic process	biological_process	0.077659	1	45	4190	204	23640	GSMUA_Achr2G17210_001,GSMUA_Achr6G28110_001,GSMUA_Achr11G06760_001,GSMUA_Achr9G17140_001,GSMUA_Achr6G24830_001,GSMUA_Achr3G26070_001,GSMUA_Achr11G04190_001,GSMUA_Achr3G26360_001,GSMUA_Achr11G19080_001,GSMUA_Achr3G09130_001,GSMUA_Achr4G01240_001,GSMUA_Achr8G33170_001,GSMUA_Achr4G22170_001,GSMUA_Achr9G29140_001,GSMUA_Achr6G15790_001,GSMUA_Achr10G12170_001,GSMUA_Achr7G07510_001,GSMUA_Achr6G11940_001…	-|-|-|-|-|-|-|-|-|-|-|-|-|-|-|-|-|-|-|-|-|-|-|-|-|-|-|-|-|-|-|-|-|-|-|-|-|-|-|-|-|-|-|-|-|		GO:0006003	fructose 2,6-bisphosphate metabolic process	biological_process	0.041342	1	2	4626	2	23640	GSMUA_Achr5G28130_001,GSMUA_Achr11G24790_001	-|-|		GO:0035065	regulation of histone acetylation	biological_process	0.047959	1	1	1095	1	23640	GSMUA_Achr3G26090_001	-|		GO:0044783	G1 DNA damage checkpoint
GO:0006625	protein targeting to peroxisome	biological_process	0.070735	1	8	3436	30	23640	GSMUA_Achr8G07320_001,GSMUA_Achr10G14960_001,GSMUA_Achr7G03650_001,GSMUA_Achr5G19850_001,GSMUA_Achr8G02570_001,GSMUA_Achr7G20310_001,GSMUA_Achr6G15820_001,GSMUA_AchrUn_randomG23750_001	-|-|-|-|-|-|-|-|		GO:0043626	PCNA complex	cellular_component	0.07832	1	2	4190	3	23640	GSMUA_Achr7G04370_001,GSMUA_Achr7G04380_001	-|-|		GO:0008608	attachment of spindle microtubules to kinetochore	biological_process	0.041342	1	2	4626	2	23640	GSMUA_Achr7G03650_001,GSMUA_Achr5G28090_001	-|-|		GO:0035067	negative regulation of histone acetylation	biological_process	0.047959	1	1	1095	1	23640	GSMUA_Achr3G26090_001	-|		GO:0051325	interphase
GO:0072662	protein localization to peroxisome	biological_process	0.070735	1	8	3436	30	23640	GSMUA_Achr10G14960_001,GSMUA_Achr8G07320_001,GSMUA_Achr7G03650_001,GSMUA_Achr7G20310_001,GSMUA_Achr8G02570_001,GSMUA_Achr5G19850_001,GSMUA_AchrUn_randomG23750_001,GSMUA_Achr6G15820_001	-|-|-|-|-|-|-|-|		GO:0004673	protein histidine kinase activity	molecular_function	0.078799	1	9	4190	30	23640	GSMUA_Achr3G08340_001,GSMUA_Achr10G25970_001,GSMUA_Achr3G22920_001,GSMUA_Achr8G06130_001,GSMUA_Achr8G25430_001,GSMUA_AchrUn_randomG10030_001,GSMUA_Achr8G14350_001,GSMUA_Achr11G18040_001,GSMUA_Achr4G30620_001	-|-|-|-|-|-|-|-|-|		GO:0016560	protein import into peroxisome matrix, docking	biological_process	0.041342	1	2	4626	2	23640	GSMUA_Achr10G20380_001,GSMUA_Achr4G01250_001	-|-|		GO:0046396	D-galacturonate metabolic process	biological_process	0.047959	1	1	1095	1	23640	GSMUA_Achr9G23070_001	-|		GO:0051329	interphase of mitotic cell cycle
GO:0072663	establishment of protein localization to peroxisome	biological_process	0.070735	1	8	3436	30	23640	GSMUA_Achr7G03650_001,GSMUA_Achr8G07320_001,GSMUA_Achr10G14960_001,GSMUA_AchrUn_randomG23750_001,GSMUA_Achr6G15820_001,GSMUA_Achr7G20310_001,GSMUA_Achr5G19850_001,GSMUA_Achr8G02570_001	-|-|-|-|-|-|-|-|		GO:0016775	phosphotransferase activity, nitrogenous group as acceptor	molecular_function	0.078799	1	9	4190	30	23640	GSMUA_Achr3G22920_001,GSMUA_Achr8G25430_001,GSMUA_Achr8G06130_001,GSMUA_Achr8G14350_001,GSMUA_AchrUn_randomG10030_001,GSMUA_Achr4G30620_001,GSMUA_Achr11G18040_001,GSMUA_Achr3G08340_001,GSMUA_Achr10G25970_001	-|-|-|-|-|-|-|-|-|		GO:0031369	translation initiation factor binding	molecular_function	0.041342	1	2	4626	2	23640	GSMUA_Achr11G00080_001,GSMUA_Achr3G04920_001	-|-|		GO:0046459	short-chain fatty acid metabolic process	biological_process	0.047959	1	1	1095	1	23640	GSMUA_Achr8G21130_001	-|		GO:2000045	regulation of G1/S transition of mitotic cell cycle
GO:0043090	amino acid import	biological_process	0.070972	1	3	3436	7	23640	GSMUA_Achr11G03310_001,GSMUA_Achr9G14860_001,GSMUA_Achr3G19850_001	-|-|-|		GO:0032259	methylation	biological_process	0.07901	1	78	4190	373	23640	GSMUA_Achr2G22020_001,GSMUA_Achr2G04380_001,GSMUA_Achr3G09300_001,GSMUA_AchrUn_randomG08080_001,GSMUA_Achr9G00430_001,GSMUA_Achr3G25910_001,GSMUA_Achr1G11550_001,GSMUA_Achr10G31540_001,GSMUA_Achr11G18230_001,GSMUA_Achr7G20830_001,GSMUA_Achr3G20050_001,GSMUA_Achr6G29390_001,GSMUA_Achr5G18010_001,GSMUA_Achr6G32560_001,GSMUA_Achr2G01810_001,GSMUA_Achr7G20380_001,GSMUA_Achr10G20860_001,GSMUA_Achr10G0…	-|-|-|-|-|-|-|-|-|-|-|-|-|-|-|-|-|-|-|-|-|-|-|-|-|-|-|-|-|-|-|-|-|-|-|-|-|-|-|-|-|-|-|-|-|-|-|-|-|-|-|-|-|-|-|-|-|-|-|-|-|-|-|-|-|-|-|-|-|-|-|-|-|-|-|-|-|-|		GO:0033925	mannosyl-glycoprotein endo-beta-N-acetylglucosaminidase activity	molecular_function	0.041342	1	2	4626	2	23640	GSMUA_Achr6G32820_001,GSMUA_Achr6G32810_001	-|-|		GO:0051574	positive regulation of histone H3-K9 methylation	biological_process	0.047959	1	1	1095	1	23640	GSMUA_Achr3G26090_001	-|		GO:2000134	negative regulation of G1/S transition of mitotic cell cycle
GO:0033036	macromolecule localization	biological_process	0.072215	1	137	3436	823	23640	GSMUA_Achr4G05690_001,GSMUA_Achr1G17570_001,GSMUA_Achr1G17580_001,GSMUA_Achr2G15850_001,GSMUA_Achr4G33470_001,GSMUA_Achr6G15820_001,GSMUA_Achr10G14870_001,GSMUA_Achr10G15180_001,GSMUA_Achr5G12680_001,GSMUA_Achr8G15550_001,GSMUA_Achr11G08190_001,GSMUA_Achr9G03220_001,GSMUA_Achr5G23540_001,GSMUA_Achr11G07890_001,GSMUA_Achr7G22510_001,GSMUA_Achr6G28140_001,GSMUA_Achr5G12820_001,GSMUA_Achr3G26080_001…	-|-|-|-|-|-|-|-|-|-|-|-|-|-|-|-|-|-|-|-|-|-|-|-|-|-|-|-|-|-|-|-|-|-|-|-|-|-|-|-|-|-|-|-|-|-|-|-|-|-|-|-|-|-|-|-|-|-|-|-|-|-|-|-|-|-|-|-|-|-|-|-|-|-|-|-|-|-|-|-|-|-|-|-|-|-|-|-|-|-|-|-|-|-|-|-|-|-|-|-|-|-|-|-|-|-|-|-|-|-|-|-|-|-|-|-|-|-|-|-|-|-|-|-|-|-|-|-		GO:0043233	organelle lumen	cellular_component	0.079212	1	60	4190	282	23640	GSMUA_Achr2G12930_001,GSMUA_Achr11G07890_001,GSMUA_Achr9G19050_001,GSMUA_Achr6G08160_001,GSMUA_Achr1G07160_001,GSMUA_Achr7G07940_001,GSMUA_Achr10G08050_001,GSMUA_Achr8G25300_001,GSMUA_Achr7G17900_001,GSMUA_Achr8G05140_001,GSMUA_Achr8G31400_001,GSMUA_Achr11G22700_001,GSMUA_Achr6G32560_001,GSMUA_Achr7G02730_001,GSMUA_Achr4G02220_001,GSMUA_Achr4G30490_001,GSMUA_Achr3G05150_001,GSMUA_Achr8G31380_001,…	-|-|-|-|-|-|-|-|-|-|-|-|-|-|-|-|-|-|-|-|-|-|-|-|-|-|-|-|-|-|-|-|-|-|-|-|-|-|-|-|-|-|-|-|-|-|-|-|-|-|-|-|-|-|-|-|-|-|-|-|		GO:0036002	pre-mRNA binding	molecular_function	0.041342	1	2	4626	2	23640	GSMUA_Achr6G10420_001,GSMUA_Achr6G10430_001	-|-|		GO:0090239	regulation of histone H4 acetylation	biological_process	0.047959	1	1	1095	1	23640	GSMUA_Achr3G26090_001	-|		GO:0035194	posttranscriptional gene silencing by RNA
GO:0051649	establishment of localization in cell	biological_process	0.072688	1	135	3436	808	23640	GSMUA_Achr10G22450_001,GSMUA_AchrUn_randomG01480_001,GSMUA_Achr5G23800_001,GSMUA_Achr11G19670_001,GSMUA_Achr10G19260_001,GSMUA_Achr10G08490_001,GSMUA_Achr10G22660_001,GSMUA_Achr1G22420_001,GSMUA_Achr1G15950_001,GSMUA_Achr10G16820_001,GSMUA_Achr8G05450_001,GSMUA_Achr10G19270_001,GSMUA_Achr11G04060_001,GSMUA_Achr6G28110_001,GSMUA_Achr7G06230_001,GSMUA_Achr3G24130_001,GSMUA_Achr1G11400_001,GSMUA_Ach…	-|-|-|-|-|-|-|-|-|-|-|-|-|-|-|-|-|-|-|-|-|-|-|-|-|-|-|-|-|-|-|-|-|-|-|-|-|-|-|-|-|-|-|-|-|-|-|-|-|-|-|-|-|-|-|-|-|-|-|-|-|-|-|-|-|-|-|-|-|-|-|-|-|-|-|-|-|-|-|-|-|-|-|-|-|-|-|-|-|-|-|-|-|-|-|-|-|-|-|-|-|-|-|-|-|-|-|-|-|-|-|-|-|-|-|-|-|-|-|-|-|-|-|-|-|-|-|-		GO:0070013	intracellular organelle lumen	cellular_component	0.079212	1	60	4190	282	23640	GSMUA_Achr2G03900_001,GSMUA_Achr6G27360_001,GSMUA_Achr11G10670_001,GSMUA_Achr4G31650_001,GSMUA_Achr5G21960_001,GSMUA_Achr7G22150_001,GSMUA_Achr4G26260_001,GSMUA_Achr9G19140_001,GSMUA_Achr4G31530_001,GSMUA_Achr4G11090_001,GSMUA_Achr4G01130_001,GSMUA_Achr6G15740_001,GSMUA_Achr11G25640_001,GSMUA_Achr10G19090_001,GSMUA_Achr10G11750_001,GSMUA_Achr3G24600_001,GSMUA_Achr11G18170_001,GSMUA_Achr6G15730_00…	-|-|-|-|-|-|-|-|-|-|-|-|-|-|-|-|-|-|-|-|-|-|-|-|-|-|-|-|-|-|-|-|-|-|-|-|-|-|-|-|-|-|-|-|-|-|-|-|-|-|-|-|-|-|-|-|-|-|-|-|		GO:0045143	homologous chromosome segregation	biological_process	0.041342	1	2	4626	2	23640	GSMUA_Achr5G28090_001,GSMUA_Achr7G03650_001	-|-|		GO:0090241	negative regulation of histone H4 acetylation	biological_process	0.047959	1	1	1095	1	23640	GSMUA_Achr3G26090_001	-|		GO:0043190	ATP-binding cassette (ABC) transporter complex
GO:0008409	5'-3' exonuclease activity	molecular_function	0.072805	1	3	3436	7	23640	GSMUA_Achr3G24600_001,GSMUA_Achr8G07320_001,GSMUA_Achr3G26110_001	-|-|-|		GO:0016725	oxidoreductase activity, acting on CH or CH2 groups	molecular_function	0.079317	1	3	4190	6	23640	GSMUA_Achr8G04900_001,GSMUA_Achr11G18840_001,GSMUA_AchrUn_randomG03050_001	-|-|-|		GO:0051223	regulation of protein transport	biological_process	0.041342	1	2	4626	2	23640	GSMUA_Achr3G24260_001,GSMUA_Achr5G08220_001	-|-|		GO:0090399	replicative senescence	biological_process	0.047959	1	1	1095	1	23640	GSMUA_Achr6G09140_001	-|		GO:0009543	chloroplast thylakoid lumen
GO:0006400	tRNA modification	biological_process	0.073301	1	10	3436	41	23640	GSMUA_Achr4G21820_001,GSMUA_Achr3G21960_001,GSMUA_Achr3G25440_001,GSMUA_Achr10G22660_001,GSMUA_Achr3G19760_001,GSMUA_Achr3G02630_001,GSMUA_Achr3G19750_001,GSMUA_Achr7G02830_001,GSMUA_Achr10G24890_001,GSMUA_Achr11G16340_001	-|-|-|-|-|-|-|-|-|-|		GO:0004807	triose-phosphate isomerase activity	molecular_function	0.079326	1	3	4190	6	23640	GSMUA_Achr9G24140_001,GSMUA_Achr3G26710_001,GSMUA_Achr9G03330_001	-|-|-|		GO:0051316	attachment of spindle microtubules to kinetochore involved in meiotic chromosome segregation	biological_process	0.041342	1	2	4626	2	23640	GSMUA_Achr7G03650_001,GSMUA_Achr5G28090_001	-|-|		GO:1901983	regulation of protein acetylation	biological_process	0.047959	1	1	1095	1	23640	GSMUA_Achr3G26090_001	-|		GO:0031978	plastid thylakoid lumen
GO:0016810	hydrolase activity, acting on carbon-nitrogen (but not peptide) bonds	molecular_function	0.074277	1	17	3436	79	23640	GSMUA_Achr11G24770_001,GSMUA_Achr10G24880_001,GSMUA_Achr6G32810_001,GSMUA_Achr9G30770_001,GSMUA_Achr4G20210_001,GSMUA_Achr6G15650_001,GSMUA_Achr5G13910_001,GSMUA_Achr5G19870_001,GSMUA_Achr5G12600_001,GSMUA_AchrUn_randomG00520_001,GSMUA_Achr1G21960_001,GSMUA_Achr7G24040_001,GSMUA_Achr7G03610_001,GSMUA_Achr1G04750_001,GSMUA_Achr8G00960_001,GSMUA_Achr7G12750_001,GSMUA_Achr6G06630_001	-|-|-|-|-|-|-|-|-|-|-|-|-|-|-|-|-|		GO:0042350	GDP-L-fucose biosynthetic process	biological_process	0.079899	1	2	4190	3	23640	GSMUA_Achr11G03380_001,GSMUA_Achr4G20510_001	-|-|		GO:0051455	attachment of spindle microtubules to kinetochore involved in homologous chromosome segregation	biological_process	0.041342	1	2	4626	2	23640	GSMUA_Achr7G03650_001,GSMUA_Achr5G28090_001	-|-|		GO:1901984	negative regulation of protein acetylation	biological_process	0.047959	1	1	1095	1	23640	GSMUA_Achr3G26090_001	-|		GO:0015766	disaccharide transport
GO:0046185	aldehyde catabolic process	biological_process	0.074679	1	9	3436	36	23640	GSMUA_Achr3G24380_001,GSMUA_Achr5G08120_001,GSMUA_Achr11G03580_001,GSMUA_Achr7G22170_001,GSMUA_Achr9G03370_001,GSMUA_Achr1G13390_001,GSMUA_Achr3G22860_001,GSMUA_Achr9G07120_001,GSMUA_Achr5G08110_001	-|-|-|-|-|-|-|-|-|		GO:0046368	GDP-L-fucose metabolic process	biological_process	0.079899	1	2	4190	3	23640	GSMUA_Achr11G03380_001,GSMUA_Achr4G20510_001	-|-|		GO:0051754	meiotic sister chromatid cohesion, centromeric	biological_process	0.041342	1	2	4626	2	23640	GSMUA_Achr7G03650_001,GSMUA_Achr5G28090_001	-|-|		GO:2000756	regulation of peptidyl-lysine acetylation	biological_process	0.047959	1	1	1095	1	23640	GSMUA_Achr3G26090_001	-|		GO:0015770	sucrose transport
GO:0009834	secondary cell wall biogenesis	biological_process	0.075187	1	5	3436	16	23640	GSMUA_Achr6G18570_001,GSMUA_Achr8G29450_001,GSMUA_Achr8G32660_001,GSMUA_Achr3G16530_001,GSMUA_Achr6G10110_001	-|-|-|-|-|		GO:0004518	nuclease activity	molecular_function	0.08023	1	36	4190	160	23640	GSMUA_Achr9G29160_001,GSMUA_Achr6G35900_001,GSMUA_Achr3G26110_001,GSMUA_Achr4G19650_001,GSMUA_Achr8G06140_001,GSMUA_Achr8G06290_001,GSMUA_Achr9G29000_001,GSMUA_AchrUn_randomG19500_001,GSMUA_Achr3G05420_001,GSMUA_Achr8G05820_001,GSMUA_Achr7G04350_001,GSMUA_Achr6G33060_001,GSMUA_Achr3G22160_001,GSMUA_Achr8G07320_001,GSMUA_Achr9G21590_001,GSMUA_Achr4G23740_001,GSMUA_Achr9G02330_001,GSMUA_Achr2G21960…	-|-|-|-|-|-|-|-|-|-|-|-|-|-|-|-|-|-|-|-|-|-|-|-|-|-|-|-|-|-|-|-|-|-|-|-|		GO:0070201	regulation of establishment of protein localization	biological_process	0.041342	1	2	4626	2	23640	GSMUA_Achr3G24260_001,GSMUA_Achr5G08220_001	-|-|		GO:2000757	negative regulation of peptidyl-lysine acetylation	biological_process	0.047959	1	1	1095	1	23640	GSMUA_Achr3G26090_001	-|		GO:0015772	oligosaccharide transport
GO:0003333	amino acid transmembrane transport	biological_process	0.0764	1	7	3436	26	23640	GSMUA_Achr2G12780_001,GSMUA_AchrUn_randomG21350_001,GSMUA_AchrUn_randomG21370_001,GSMUA_Achr10G22700_001,GSMUA_Achr6G19840_001,GSMUA_Achr7G07960_001,GSMUA_Achr2G08070_001	-|-|-|-|-|-|-|		GO:0043067	regulation of programmed cell death	biological_process	0.080511	1	10	4190	35	23640	GSMUA_Achr10G20680_001,GSMUA_Achr10G22450_001,GSMUA_Achr11G22210_001,GSMUA_Achr1G10590_001,GSMUA_Achr9G29140_001,GSMUA_Achr8G14560_001,GSMUA_Achr9G14860_001,GSMUA_Achr10G14650_001,GSMUA_Achr9G01170_001,GSMUA_Achr5G22430_001	-|-|-|-|-|-|-|-|-|-|		GO:0070601	centromeric sister chromatid cohesion	biological_process	0.041342	1	2	4626	2	23640	GSMUA_Achr7G03650_001,GSMUA_Achr5G28090_001	-|-|		GO:2001251	negative regulation of chromosome organization	biological_process	0.047959	1	1	1095	1	23640	GSMUA_Achr3G26090_001	-|		GO:0031301	integral to organelle membrane
GO:0005488	binding	molecular_function	0.076662	1	2161	3436	14596	23640	GSMUA_Achr6G29780_001,GSMUA_Achr6G18930_001,GSMUA_Achr8G32610_001,GSMUA_Achr7G25300_001,GSMUA_Achr10G11810_001,GSMUA_Achr1G07220_001,GSMUA_Achr9G17370_001,GSMUA_Achr8G00180_001,GSMUA_AchrUn_randomG00540_001,GSMUA_Achr10G08100_001,GSMUA_Achr9G01110_001,GSMUA_Achr9G05990_001,GSMUA_Achr4G01010_001,GSMUA_Achr4G31650_001,GSMUA_Achr9G19620_001,GSMUA_Achr5G07760_001,GSMUA_Achr4G24760_001,GSMUA_Achr11G07…			GO:0004375	glycine dehydrogenase (decarboxylating) activity	molecular_function	0.0833	1	2	4190	3	23640	GSMUA_Achr3G26310_001,GSMUA_Achr8G05620_001	-|-|		GO:0097157	pre-mRNA intronic binding	molecular_function	0.041342	1	2	4626	2	23640	GSMUA_Achr6G10420_001,GSMUA_Achr6G10430_001	-|-|		GO:0004174	electron-transferring-flavoprotein dehydrogenase activity	molecular_function	0.047959	1	1	1095	1	23640	GSMUA_Achr1G04110_001	-|		GO:0006323	DNA packaging
AchrUn_randomG29180_001,GSMUA_Achr3G24260_001,GSMUA_Achr7G24040_001,GSMUA_Achr3G24400_001,GSMUA_Achr4G32370_001,GSMUA_Achr10G18970_001,GSMUA_Achr4G00930_001,GSMUA_Achr5G24680_001,GSMUA_Achr3G25540_001,GSMUA_Achr2G15780_001,GSMUA_Achr6G01630_001,GSMUA_Achr9G19130_001,GSMUA_Achr8G10310_001,GSMUA_Achr3G31310_001,GSMUA_Achr6G28180_001,GSMUA_Achr6G11450_001,GSMUA_Achr5G07770_001,GSMUA_Achr3G27817_001,…	-|-|-|-|-|-|-|-|-|-|-|-|-|-|-|-|-|-|-|-|-|-|-|-|-|-|-|-|-|-|-|-|-|-|-|-|-|-|-|-|-|-|-|-|-|-|-|-|-|-|-|-|-|-|-|-|-|-|-|-|-|-|-|-|-|-|-|-|-|-|-|-|-|-|-|-|-|-|-|-|-|-|-|-|-|-|-|-|-|-|-|-|-|-|-|-|-|-|-|-|-|-|-|-|-|-|-|-|-|-|-|-|-|-|-|-|-|-|-|-|-|-|-|-|-|-|-|-											GO:0016642	oxidoreductase activity, acting on the CH-NH2 group of donors, disulfide as acceptor	molecular_function	0.0833	1	2	4190	3	23640	GSMUA_Achr3G26310_001,GSMUA_Achr8G05620_001	-|-|		GO:0004792	thiosulfate sulfurtransferase activity	molecular_function	0.041342	1	2	4626	2	23640	GSMUA_Achr9G26180_001,GSMUA_Achr3G23430_001	-|-|		GO:0008569	minus-end-directed microtubule motor activity	molecular_function	0.047959	1	1	1095	1	23640	GSMUA_Achr1G04040_001	-|		GO:0006139	nucleobase-containing compound metabolic process
GO:0034440	lipid oxidation	biological_process	0.077736	1	10	3436	41	23640	GSMUA_Achr7G20310_001,GSMUA_Achr6G06370_001,GSMUA_Achr7G22470_001,GSMUA_Achr3G11780_001,GSMUA_AchrUn_randomG23750_001,GSMUA_Achr6G15820_001,GSMUA_Achr10G14960_001,GSMUA_Achr8G07320_001,GSMUA_Achr7G03650_001,GSMUA_Achr2G22160_001	-|-|-|-|-|-|-|-|-|-|		GO:0033612	receptor serine/threonine kinase binding	molecular_function	0.083524	1	2	4190	3	23640	GSMUA_Achr10G16530_001,GSMUA_Achr3G26680_001	-|-|		GO:0006664	glycolipid metabolic process	biological_process	0.044195	1	14	4626	44	23640	GSMUA_Achr1G21980_001,GSMUA_Achr4G12800_001,GSMUA_Achr6G10710_001,GSMUA_Achr4G16070_001,GSMUA_Achr8G29500_001,GSMUA_Achr2G06280_001,GSMUA_Achr10G10020_001,GSMUA_Achr4G30190_001,GSMUA_Achr1G20650_001,GSMUA_Achr8G05970_001,GSMUA_Achr6G18500_001,GSMUA_Achr10G09360_001,GSMUA_Achr11G08760_001,GSMUA_Achr6G06590_001	-|-|-|-|-|-|-|-|-|-|-|-|-|-|		GO:0010360	negative regulation of anion channel activity	biological_process	0.047959	1	1	1095	1	23640	GSMUA_Achr8G25430_001	-|		GO:0010267	production of ta-siRNAs involved in RNA interference
GO:0000272	polysaccharide catabolic process	biological_process	0.077864	1	15	3436	69	23640	GSMUA_Achr7G04580_001,GSMUA_Achr11G03690_001,GSMUA_Achr11G03700_001,GSMUA_Achr11G03660_001,GSMUA_Achr9G07030_001,GSMUA_Achr2G22040_001,GSMUA_Achr9G14980_001,GSMUA_Achr5G05960_001,GSMUA_Achr6G28260_001,GSMUA_Achr2G03770_001,GSMUA_Achr10G21080_001,GSMUA_Achr11G05440_001,GSMUA_Achr7G11100_001,GSMUA_Achr6G15630_001,GSMUA_Achr11G03710_001	-|-|-|-|-|-|-|-|-|-|-|-|-|-|-|		GO:0048529	magnesium-protoporphyrin IX monomethyl ester (oxidative) cyclase activity	molecular_function	0.08386	1	2	4190	3	23640	GSMUA_Achr8G05770_001,GSMUA_Achr3G25050_001	-|-|		GO:0030976	thiamine pyrophosphate binding	molecular_function	0.044491	1	6	4626	14	23640	GSMUA_Achr10G11760_001,GSMUA_Achr11G24780_001,GSMUA_Achr9G00630_001,GSMUA_AchrUn_randomG01470_001,GSMUA_Achr1G20870_001,GSMUA_Achr5G28140_001	-|-|-|-|-|-|		GO:0010361	regulation of anion channel activity by blue light	biological_process	0.047959	1	1	1095	1	23640	GSMUA_Achr8G25430_001	-|		GO:0006661	phosphatidylinositol biosynthetic process
GO:0016469	proton-transporting two-sector ATPase complex	cellular_component	0.078955	1	17	3436	81	23640	GSMUA_Achr8G32740_001,GSMUA_Achr4G00970_001,GSMUA_Achr9G07120_001,GSMUA_Achr2G07900_001,GSMUA_Achr9G05890_001,GSMUA_Achr5G12640_001,GSMUA_Achr3G28950_001,GSMUA_Achr11G08060_001,GSMUA_Achr9G21710_001,GSMUA_AchrUn_randomG26360_001,GSMUA_Achr8G05550_001,GSMUA_Achr9G19600_001,GSMUA_Achr5G01130_001,GSMUA_Achr1G15900_001,GSMUA_Achr2G02960_001,GSMUA_Achr11G22620_001,GSMUA_Achr6G18890_001	-|-|-|-|-|-|-|-|-|-|-|-|-|-|-|-|-|		GO:0006635	fatty acid beta-oxidation	biological_process	0.083983	1	11	4190	39	23640	GSMUA_Achr6G15820_001,GSMUA_Achr8G21130_001,GSMUA_Achr2G22160_001,GSMUA_Achr5G04510_001,GSMUA_Achr10G14960_001,GSMUA_Achr7G20310_001,GSMUA_Achr5G12950_001,GSMUA_Achr8G07320_001,GSMUA_AchrUn_randomG23750_001,GSMUA_Achr7G22470_001,GSMUA_Achr7G03650_001	-|-|-|-|-|-|-|-|-|-|-|		GO:0009629	response to gravity	biological_process	0.044768	1	11	4626	32	23640	GSMUA_Achr7G26250_001,GSMUA_Achr5G04510_001,GSMUA_Achr1G15720_001,GSMUA_Achr2G13430_001,GSMUA_Achr6G29910_001,GSMUA_Achr4G21340_001,GSMUA_Achr4G30510_001,GSMUA_Achr7G03650_001,GSMUA_Achr6G17850_001,GSMUA_Achr9G15520_001,GSMUA_Achr9G17150_001	-|-|-|-|-|-|-|-|-|-|-|		GO:0010362	negative regulation of anion channel activity by blue light	biological_process	0.047959	1	1	1095	1	23640	GSMUA_Achr8G25430_001	-|		GO:0006807	nitrogen compound metabolic process
GO:0051119	sugar transmembrane transporter activity	molecular_function	0.079043	1	6	3436	21	23640	GSMUA_Achr9G14770_001,GSMUA_Achr9G14810_001,GSMUA_Achr10G18850_001,GSMUA_Achr9G14800_001,GSMUA_Achr1G06880_001,GSMUA_Achr7G02840_001	-|-|-|-|-|-|		GO:0019395	fatty acid oxidation	biological_process	0.083983	1	11	4190	39	23640	GSMUA_Achr7G22470_001,GSMUA_Achr7G03650_001,GSMUA_AchrUn_randomG23750_001,GSMUA_Achr7G20310_001,GSMUA_Achr5G12950_001,GSMUA_Achr8G07320_001,GSMUA_Achr10G14960_001,GSMUA_Achr2G22160_001,GSMUA_Achr5G04510_001,GSMUA_Achr8G21130_001,GSMUA_Achr6G15820_001	-|-|-|-|-|-|-|-|-|-|-|		GO:0004014	adenosylmethionine decarboxylase activity	molecular_function	0.044838	1	4	4626	8	23640	GSMUA_Achr11G26050_001,GSMUA_Achr9G13400_001,GSMUA_Achr3G22890_001,GSMUA_Achr3G04790_001	-|-|-|-|		GO:0015086	cadmium ion transmembrane transporter activity	molecular_function	0.047959	1	1	1095	1	23640	GSMUA_Achr9G16140_001	-|		GO:0004532	exoribonuclease activity
GO:0019200	carbohydrate kinase activity	molecular_function	0.079805	1	11	3436	47	23640	GSMUA_Achr8G29510_001,GSMUA_Achr11G24790_001,GSMUA_Achr6G18400_001,GSMUA_Achr9G06050_001,GSMUA_Achr3G11650_001,GSMUA_Achr5G05850_001,GSMUA_Achr4G01040_001,GSMUA_Achr1G12300_001,GSMUA_Achr4G15420_001,GSMUA_Achr4G23090_001,GSMUA_Achr1G11390_001	-|-|-|-|-|-|-|-|-|-|-|		GO:0016973	poly(A)+ mRNA export from nucleus	biological_process	0.084014	1	2	4190	3	23640	GSMUA_Achr6G28120_001,GSMUA_Achr6G28140_001	-|-|		GO:0006597	spermine biosynthetic process	biological_process	0.044838	1	4	4626	8	23640	GSMUA_Achr11G26050_001,GSMUA_Achr9G13400_001,GSMUA_Achr3G22890_001,GSMUA_Achr3G04790_001	-|-|-|-|		GO:0015434	cadmium-transporting ATPase activity	molecular_function	0.047959	1	1	1095	1	23640	GSMUA_Achr9G16140_001	-|		GO:0016896	exoribonuclease activity, producing 5'-phosphomonoesters
GO:0043234	protein complex	cellular_component	0.080181	1	220	3436	1374	23640	GSMUA_Achr6G29780_001,GSMUA_Achr6G34510_001,GSMUA_AchrUn_randomG00540_001,GSMUA_Achr2G18530_001,GSMUA_Achr10G15780_001,GSMUA_Achr4G32680_001,GSMUA_Achr3G04690_001,GSMUA_Achr7G27470_001,GSMUA_Achr4G26260_001,GSMUA_Achr4G00970_001,GSMUA_Achr6G29670_001,GSMUA_Achr4G32340_001,GSMUA_Achr2G15690_001,GSMUA_Achr6G32560_001,GSMUA_Achr3G25910_001,GSMUA_Achr7G12570_001,GSMUA_Achr6G13240_001,GSMUA_Achr9G0770…	-|-|-|-|-|-|-|-|-|-|-|-|-|-|-|-|-|-|-|-|-|-|-|-|-|-|-|-|-|-|-|-|-|-|-|-|-|-|-|-|-|-|-|-|-|-|-|-|-|-|-|-|-|-|-|-|-|-|-|-|-|-|-|-|-|-|-|-|-|-|-|-|-|-|-|-|-|-|-|-|-|-|-|-|-|-|-|-|-|-|-|-|-|-|-|-|-|-|-|-|-|-|-|-|-|-|-|-|-|-|-|-|-|-|-|-|-|-|-|-|-|-|-|-|-|-|-|-		GO:0052546	cell wall pectin metabolic process	biological_process	0.084228	1	2	4190	3	23640	GSMUA_Achr4G33550_001,GSMUA_Achr9G30580_001	-|-|		GO:0008215	spermine metabolic process	biological_process	0.044838	1	4	4626	8	23640	GSMUA_Achr3G22890_001,GSMUA_Achr3G04790_001,GSMUA_Achr9G13400_001,GSMUA_Achr11G26050_001	-|-|-|-|		GO:0015633	zinc transporting ATPase activity	molecular_function	0.047959	1	1	1095	1	23640	GSMUA_Achr9G16140_001	-|		GO:0030176	integral to endoplasmic reticulum membrane
GO:0006855	drug transmembrane transport	biological_process	0.080309	1	12	3436	53	23640	GSMUA_Achr10G24960_001,GSMUA_Achr4G22990_001,GSMUA_Achr6G18760_001,GSMUA_Achr3G29080_001,GSMUA_Achr11G19700_001,GSMUA_Achr3G24100_001,GSMUA_Achr5G27950_001,GSMUA_Achr8G31410_001,GSMUA_Achr11G24170_001,GSMUA_Achr5G01870_001,GSMUA_Achr7G04510_001,GSMUA_Achr11G03230_001	-|-|-|-|-|-|-|-|-|-|-|-|		GO:0000275	mitochondrial proton-transporting ATP synthase complex, catalytic core F(1)	cellular_component	0.084688	1	4	4190	10	23640	GSMUA_Achr9G21710_001,GSMUA_Achr1G15900_001,GSMUA_AchrUn_randomG26360_001,GSMUA_Achr9G19600_001	-|-|-|-|		GO:0044242	cellular lipid catabolic process	biological_process	0.045105	1	17	4626	56	23640	GSMUA_Achr11G25870_001,GSMUA_Achr4G30190_001,GSMUA_Achr8G07320_001,GSMUA_Achr2G22160_001,GSMUA_Achr6G15820_001,GSMUA_Achr7G03650_001,GSMUA_Achr2G06320_001,GSMUA_Achr6G14940_001,GSMUA_Achr10G14960_001,GSMUA_Achr5G04510_001,GSMUA_AchrUn_randomG23750_001,GSMUA_Achr6G11620_001,GSMUA_Achr7G22470_001,GSMUA_Achr7G20310_001,GSMUA_Achr7G07440_001,GSMUA_Achr5G12950_001,GSMUA_Achr6G18500_001	-|-|-|-|-|-|-|-|-|-|-|-|-|-|-|-|-|		GO:0016649	oxidoreductase activity, acting on the CH-NH group of donors, quinone or similar compound as acceptor	molecular_function	0.047959	1	1	1095	1	23640	GSMUA_Achr1G04110_001	-|		GO:0090304	nucleic acid metabolic process
GO:0016818	hydrolase activity, acting on acid anhydrides, in phosphorus-containing anhydrides	molecular_function	0.080541	1	172	3436	1046	23640	GSMUA_Achr9G03360_001,GSMUA_Achr7G12640_001,GSMUA_AchrUn_randomG26420_001,GSMUA_Achr7G11190_001,GSMUA_Achr2G02960_001,GSMUA_Achr11G03590_001,GSMUA_Achr4G26250_001,GSMUA_Achr7G04590_001,GSMUA_Achr2G18340_001,GSMUA_Achr10G15700_001,GSMUA_Achr4G07150_001,GSMUA_Achr7G20850_001,GSMUA_Achr3G25460_001,GSMUA_Achr9G07120_001,GSMUA_Achr6G18430_001,GSMUA_Achr8G05380_001,GSMUA_Achr11G03600_001,GSMUA_Achr9G21…	-|-|-|-|-|-|-|-|-|-|-|-|-|-|-|-|-|-|-|-|-|-|-|-|-|-|-|-|-|-|-|-|-|-|-|-|-|-|-|-|-|-|-|-|-|-|-|-|-|-|-|-|-|-|-|-|-|-|-|-|-|-|-|-|-|-|-|-|-|-|-|-|-|-|-|-|-|-|-|-|-|-|-|-|-|-|-|-|-|-|-|-|-|-|-|-|-|-|-|-|-|-|-|-|-|-|-|-|-|-|-|-|-|-|-|-|-|-|-|-|-|-|-|-|-|-|-|-		GO:0070925	organelle assembly	biological_process	0.085114	1	8	4190	26	23640	GSMUA_Achr4G01130_001,GSMUA_Achr11G04780_001,GSMUA_Achr6G28340_001,GSMUA_Achr6G28200_001,GSMUA_Achr1G21820_001,GSMUA_Achr7G27470_001,GSMUA_Achr9G07700_001,GSMUA_Achr4G19780_001	-|-|-|-|-|-|-|-|		GO:0048037	cofactor binding	molecular_function	0.046376	1	137	4626	605	23640	GSMUA_Achr3G01940_001,GSMUA_Achr8G00130_001,GSMUA_Achr1G21750_001,GSMUA_Achr8G15510_001,GSMUA_Achr1G20870_001,GSMUA_Achr11G10760_001,GSMUA_Achr11G09850_001,GSMUA_Achr11G24780_001,GSMUA_Achr6G33840_001,GSMUA_Achr3G23790_001,GSMUA_Achr7G26580_001,GSMUA_Achr4G04100_001,GSMUA_Achr3G25350_001,GSMUA_Achr4G02550_001,GSMUA_Achr3G18920_001,GSMUA_Achr3G16160_001,GSMUA_Achr2G18520_001,GSMUA_Achr4G10520_001,…	-|-|-|-|-|-|-|-|-|-|-|-|-|-|-|-|-|-|-|-|-|-|-|-|-|-|-|-|-|-|-|-|-|-|-|-|-|-|-|-|-|-|-|-|-|-|-|-|-|-|-|-|-|-|-|-|-|-|-|-|-|-|-|-|-|-|-|-|-|-|-|-|-|-|-|-|-|-|-|-|-|-|-|-|-|-|-|-|-|-|-|-|-|-|-|-|-|-|-|-|-|-|-|-|-|-|-|-|-|-|-|-|-|-|-|-|-|-|-|-|-|-|-|-|-|-|-|-		GO:0019003	GDP binding	molecular_function	0.047959	1	1	1095	1	23640	GSMUA_Achr10G18930_001	-|		GO:0005654	nucleoplasm
GO:0043168	anion binding	molecular_function	0.081772	1	595	3436	3823	23640	GSMUA_Achr6G28170_001,GSMUA_Achr4G26090_001,GSMUA_Achr1G22430_001,GSMUA_Achr1G24350_001,GSMUA_Achr6G14930_001,GSMUA_AchrUn_randomG12290_001,GSMUA_Achr3G19300_001,GSMUA_Achr4G15370_001,GSMUA_Achr3G27790_001,GSMUA_Achr1G17640_001,GSMUA_Achr6G06750_001,GSMUA_Achr3G27990_001,GSMUA_Achr2G15650_001,GSMUA_Achr2G15820_001,GSMUA_Achr6G32580_001,GSMUA_Achr7G10970_001,GSMUA_Achr9G17480_001,GSMUA_Achr2G18370…	-|-|-|-|-|-|-|-|-|-|-|-|-|-|-|-|-|-|-|-|-|-|-|-|-|-|-|-|-|-|-|-|-|-|-|-|-|-|-|-|-|-|-|-|-|-|-|-|-|-|-|-|-|-|-|-|-|-|-|-|-|-|-|-|-|-|-|-|-|-|-|-|-|-|-|-|-|-|-|-|-|-|-|-|-|-|-|-|-|-|-|-|-|-|-|-|-|-|-|-|-|-|-|-|-|-|-|-|-|-|-|-|-|-|-|-|-|-|-|-|-|-|-|-|-|-|-|-		GO:0000126	transcription factor TFIIIB complex	cellular_component	0.085646	1	2	4190	3	23640	GSMUA_Achr6G15740_001,GSMUA_Achr6G15730_001	-|-|		GO:0043101	purine-containing compound salvage	biological_process	0.047052	1	6	4626	14	23640	GSMUA_Achr4G21860_001,GSMUA_Achr6G15650_001,GSMUA_Achr3G19800_001,GSMUA_Achr4G21870_001,GSMUA_Achr2G18510_001,GSMUA_Achr11G24770_001	-|-|-|-|-|-|		GO:0019779	APG8 activating enzyme activity	molecular_function	0.047959	1	1	1095	1	23640	GSMUA_Achr2G06280_001	-|		GO:0016441	posttranscriptional gene silencing
GO:0043574	peroxisomal transport	biological_process	0.083342	1	8	3436	31	23640	GSMUA_Achr8G02570_001,GSMUA_Achr7G20310_001,GSMUA_Achr5G19850_001,GSMUA_AchrUn_randomG23750_001,GSMUA_Achr6G15820_001,GSMUA_Achr10G14960_001,GSMUA_Achr8G07320_001,GSMUA_Achr7G03650_001	-|-|-|-|-|-|-|-|		GO:0006384	transcription initiation from RNA polymerase III promoter	biological_process	0.085646	1	2	4190	3	23640	GSMUA_Achr6G15730_001,GSMUA_Achr6G15740_001	-|-|		GO:0009832	plant-type cell wall biogenesis	biological_process	0.04755	1	12	4626	37	23640	GSMUA_Achr8G10390_001,GSMUA_Achr8G29450_001,GSMUA_Achr4G00810_001,GSMUA_Achr7G26720_001,GSMUA_Achr11G24700_001,GSMUA_Achr6G18570_001,GSMUA_Achr7G12310_001,GSMUA_Achr4G33540_001,GSMUA_Achr11G17960_001,GSMUA_Achr6G10110_001,GSMUA_Achr3G16530_001,GSMUA_Achr2G06240_001	-|-|-|-|-|-|-|-|-|-|-|-|		GO:0032386	regulation of intracellular transport	biological_process	0.047959	1	1	1095	1	23640	GSMUA_Achr3G24260_001	-|		GO:0051510	regulation of unidimensional cell growth
GO:0070925	organelle assembly	biological_process	0.083452	1	7	3436	26	23640	GSMUA_Achr11G03730_001,GSMUA_Achr6G28340_001,GSMUA_Achr1G21820_001,GSMUA_Achr9G07700_001,GSMUA_Achr6G28200_001,GSMUA_Achr6G34500_001,GSMUA_Achr7G27470_001	-|-|-|-|-|-|-|		GO:0001676	long-chain fatty acid metabolic process	biological_process	0.085824	1	2	4190	3	23640	GSMUA_Achr6G36020_001,GSMUA_Achr2G22160_001	-|-|		GO:0009664	plant-type cell wall organization	biological_process	0.047715	1	21	4626	77	23640	GSMUA_Achr2G07340_001,GSMUA_Achr9G30580_001,GSMUA_Achr4G33540_001,GSMUA_Achr11G17960_001,GSMUA_Achr4G27910_001,GSMUA_Achr9G14980_001,GSMUA_Achr10G22630_001,GSMUA_Achr4G33550_001,GSMUA_Achr2G06240_001,GSMUA_Achr6G10730_001,GSMUA_Achr2G21970_001,GSMUA_Achr9G24100_001,GSMUA_Achr1G21690_001,GSMUA_Achr9G04790_001,GSMUA_Achr4G27950_001,GSMUA_Achr8G10390_001,GSMUA_Achr7G22100_001,GSMUA_Achr1G10590_001,G…	-|-|-|-|-|-|-|-|-|-|-|-|-|-|-|-|-|-|-|-|-|		GO:0032388	positive regulation of intracellular transport	biological_process	0.047959	1	1	1095	1	23640	GSMUA_Achr3G24260_001	-|		GO:0005484	SNAP receptor activity
GO:0016491	oxidoreductase activity	molecular_function	0.085679	1	272	3436	1744	23640	GSMUA_Achr6G11710_001,GSMUA_Achr10G03970_001,GSMUA_Achr8G00150_001,GSMUA_Achr9G06070_001,GSMUA_Achr11G16400_001,GSMUA_Achr9G30780_001,GSMUA_Achr2G21810_001,GSMUA_Achr6G29920_001,GSMUA_Achr6G10050_001,GSMUA_Achr6G11430_001,GSMUA_Achr6G24950_001,GSMUA_Achr4G21920_001,GSMUA_Achr6G32920_001,GSMUA_Achr2G22160_001,GSMUA_AchrUn_randomG23790_001,GSMUA_Achr8G01040_001,GSMUA_Achr7G10990_001,GSMUA_Achr5G203…	-|-|-|-|-|-|-|-|-|-|-|-|-|-|-|-|-|-|-|-|-|-|-|-|-|-|-|-|-|-|-|-|-|-|-|-|-|-|-|-|-|-|-|-|-|-|-|-|-|-|-|-|-|-|-|-|-|-|-|-|-|-|-|-|-|-|-|-|-|-|-|-|-|-|-|-|-|-|-|-|-|-|-|-|-|-|-|-|-|-|-|-|-|-|-|-|-|-|-|-|-|-|-|-|-|-|-|-|-|-|-|-|-|-|-|-|-|-|-|-|-|-|-|-|-|-|-|-		GO:0005666	DNA-directed RNA polymerase III complex	cellular_component	0.08621	1	2	4190	3	23640	GSMUA_Achr8G05640_001,GSMUA_Achr11G10670_001	-|-|		GO:0030060	L-malate dehydrogenase activity	molecular_function	0.047868	1	5	4626	11	23640	GSMUA_Achr7G11540_001,GSMUA_Achr5G02000_001,GSMUA_Achr10G25750_001,GSMUA_Achr4G08580_001,GSMUA_Achr4G21920_001	-|-|-|-|-|		GO:0032410	negative regulation of transporter activity	biological_process	0.047959	1	1	1095	1	23640	GSMUA_Achr8G25430_001	-|		GO:0006506	GPI anchor biosynthetic process
GO:0051641	cellular localization	biological_process	0.08677	1	139	3436	840	23640	GSMUA_Achr6G06640_001,GSMUA_Achr11G16410_001,GSMUA_Achr6G34270_001,GSMUA_Achr11G18140_001,GSMUA_Achr10G22640_001,GSMUA_Achr9G24460_001,GSMUA_Achr8G33090_001,GSMUA_Achr11G04170_001,GSMUA_AchrUn_randomG23750_001,GSMUA_Achr2G02930_001,GSMUA_Achr8G33150_001,GSMUA_Achr11G03310_001,GSMUA_Achr11G23980_001,GSMUA_Achr7G27520_001,GSMUA_Achr10G14960_001,GSMUA_Achr11G24850_001,GSMUA_Achr3G11810_001,GSMUA_Ach…	-|-|-|-|-|-|-|-|-|-|-|-|-|-|-|-|-|-|-|-|-|-|-|-|-|-|-|-|-|-|-|-|-|-|-|-|-|-|-|-|-|-|-|-|-|-|-|-|-|-|-|-|-|-|-|-|-|-|-|-|-|-|-|-|-|-|-|-|-|-|-|-|-|-|-|-|-|-|-|-|-|-|-|-|-|-|-|-|-|-|-|-|-|-|-|-|-|-|-|-|-|-|-|-|-|-|-|-|-|-|-|-|-|-|-|-|-|-|-|-|-|-|-|-|-|-|-|-		GO:0016814	hydrolase activity, acting on carbon-nitrogen (but not peptide) bonds, in cyclic amidines	molecular_function	0.086271	1	7	4190	22	23640	GSMUA_Achr6G09200_001,GSMUA_Achr4G05430_001,GSMUA_Achr10G24880_001,GSMUA_Achr9G30770_001,GSMUA_Achr11G24770_001,GSMUA_Achr6G06630_001,GSMUA_Achr6G15650_001	-|-|-|-|-|-|-|		GO:0009826	unidimensional cell growth	biological_process	0.047964	1	13	4626	41	23640	GSMUA_Achr8G29500_001,GSMUA_Achr4G21340_001,GSMUA_Achr5G14060_001,GSMUA_Achr4G22180_001,GSMUA_Achr11G24020_001,GSMUA_Achr3G19380_001,GSMUA_Achr3G07920_001,GSMUA_Achr3G16610_001,GSMUA_Achr6G02100_001,GSMUA_Achr1G10590_001,GSMUA_Achr7G07430_001,GSMUA_Achr8G30740_001,GSMUA_Achr5G00890_001	-|-|-|-|-|-|-|-|-|-|-|-|-|		GO:0032413	negative regulation of ion transmembrane transporter activity	biological_process	0.047959	1	1	1095	1	23640	GSMUA_Achr8G25430_001	-|		GO:0000786	nucleosome
GO:0031301	integral to organelle membrane	cellular_component	0.0877	1	8	3436	32	23640	GSMUA_Achr3G19240_001,GSMUA_Achr8G10450_001,GSMUA_AchrUn_randomG23750_001,GSMUA_Achr9G24700_001,GSMUA_Achr1G22420_001,GSMUA_Achr6G06590_001,GSMUA_Achr4G32360_001,GSMUA_Achr7G04550_001	-|-|-|-|-|-|-|-|		GO:0010921	regulation of phosphatase activity	biological_process	0.086469	1	2	4190	3	23640	GSMUA_Achr6G26070_001,GSMUA_Achr9G05730_001	-|-|		GO:0005634	nucleus	cellular_component	0.048787	1	461	4626	2221	23640	GSMUA_Achr5G24560_001,GSMUA_Achr8G28730_001,GSMUA_Achr3G14720_001,GSMUA_Achr7G12570_001,GSMUA_Achr2G04310_001,GSMUA_Achr11G25600_001,GSMUA_Achr10G19230_001,GSMUA_Achr7G22150_001,GSMUA_Achr4G02200_001,GSMUA_Achr8G05100_001,GSMUA_Achr10G15510_001,GSMUA_Achr8G13320_001,GSMUA_Achr3G30690_001,GSMUA_Achr2G18380_001,GSMUA_Achr4G31680_001,GSMUA_Achr2G05510_001,GSMUA_Achr10G09560_001,GSMUA_Achr10G25040_00…	-|-|-|-|-|-|-|-|-|-|-|-|-|-|-|-|-|-|-|-|-|-|-|-|-|-|-|-|-|-|-|-|-|-|-|-|-|-|-|-|-|-|-|-|-|-|-|-|-|-|-|-|-|-|-|-|-|-|-|-|-|-|-|-|-|-|-|-|-|-|-|-|-|-|-|-|-|-|-|-|-|-|-|-|-|-|-|-|-|-|-|-|-|-|-|-|-|-|-|-|-|-|-|-|-|-|-|-|-|-|-|-|-|-|-|-|-|-|-|-|-|-|-|-|-|-|-|-		GO:0033157	regulation of intracellular protein transport	biological_process	0.047959	1	1	1095	1	23640	GSMUA_Achr3G24260_001	-|		GO:0031497	chromatin assembly
GO:0009269	response to desiccation	biological_process	0.088105	1	3	3436	8	23640	GSMUA_Achr8G15540_001,GSMUA_Achr2G12740_001,GSMUA_Achr3G11780_001	-|-|-|		GO:0003725	double-stranded RNA binding	molecular_function	0.087061	1	2	4190	3	23640	GSMUA_Achr11G10890_001,GSMUA_Achr9G03140_001	-|-|		GO:0030855	epithelial cell differentiation	biological_process	0.04898	1	18	4626	62	23640	GSMUA_Achr3G05450_001,GSMUA_Achr2G03770_001,GSMUA_Achr3G07920_001,GSMUA_Achr6G32560_001,GSMUA_Achr3G16610_001,GSMUA_Achr6G36510_001,GSMUA_Achr4G27840_001,GSMUA_Achr3G16470_001,GSMUA_Achr8G30740_001,GSMUA_Achr4G21340_001,GSMUA_Achr9G05690_001,GSMUA_Achr8G07870_001,GSMUA_Achr4G00810_001,GSMUA_Achr8G15070_001,GSMUA_Achr7G19670_001,GSMUA_Achr7G03650_001,GSMUA_Achr2G22160_001,GSMUA_Achr6G15820_001	-|-|-|-|-|-|-|-|-|-|-|-|-|-|-|-|-|-|		GO:0033306	phytol metabolic process	biological_process	0.047959	1	1	1095	1	23640	GSMUA_Achr11G25540_001	-|		GO:0009072	aromatic amino acid family metabolic process
GO:0016817	hydrolase activity, acting on acid anhydrides	molecular_function	0.089733	1	173	3436	1057	23640	GSMUA_Achr4G32520_001,GSMUA_Achr3G24350_001,GSMUA_Achr1G11360_001,GSMUA_Achr8G32690_001,GSMUA_Achr11G18200_001,GSMUA_Achr11G18090_001,GSMUA_AchrUn_randomG00160_001,GSMUA_Achr9G07290_001,GSMUA_Achr10G14770_001,GSMUA_Achr4G24730_001,GSMUA_Achr3G04570_001,GSMUA_Achr2G18380_001,GSMUA_Achr3G26010_001,GSMUA_Achr5G26800_001,GSMUA_Achr7G06230_001,GSMUA_Achr11G04060_001,GSMUA_Achr10G28000_001,GSMUA_Achr10…	-|-|-|-|-|-|-|-|-|-|-|-|-|-|-|-|-|-|-|-|-|-|-|-|-|-|-|-|-|-|-|-|-|-|-|-|-|-|-|-|-|-|-|-|-|-|-|-|-|-|-|-|-|-|-|-|-|-|-|-|-|-|-|-|-|-|-|-|-|-|-|-|-|-|-|-|-|-|-|-|-|-|-|-|-|-|-|-|-|-|-|-|-|-|-|-|-|-|-|-|-|-|-|-|-|-|-|-|-|-|-|-|-|-|-|-|-|-|-|-|-|-|-|-|-|-|-|-		GO:0004180	carboxypeptidase activity	molecular_function	0.087248	1	13	4190	49	23640	GSMUA_Achr2G04000_001,GSMUA_Achr8G21070_001,GSMUA_AchrUn_randomG15120_001,GSMUA_Achr6G29250_001,GSMUA_Achr9G20470_001,GSMUA_Achr9G01080_001,GSMUA_Achr8G29460_001,GSMUA_Achr6G29260_001,GSMUA_Achr5G04540_001,GSMUA_Achr4G01330_001,GSMUA_Achr11G22550_001,GSMUA_Achr10G21030_001,GSMUA_Achr4G05490_001	-|-|-|-|-|-|-|-|-|-|-|-|-|		GO:0060429	epithelium development	biological_process	0.04898	1	18	4626	62	23640	GSMUA_Achr2G03770_001,GSMUA_Achr3G07920_001,GSMUA_Achr3G05450_001,GSMUA_Achr3G16610_001,GSMUA_Achr6G32560_001,GSMUA_Achr3G16470_001,GSMUA_Achr4G27840_001,GSMUA_Achr6G36510_001,GSMUA_Achr8G30740_001,GSMUA_Achr9G05690_001,GSMUA_Achr4G21340_001,GSMUA_Achr4G00810_001,GSMUA_Achr8G07870_001,GSMUA_Achr2G22160_001,GSMUA_Achr6G15820_001,GSMUA_Achr7G03650_001,GSMUA_Achr7G19670_001,GSMUA_Achr8G15070_001	-|-|-|-|-|-|-|-|-|-|-|-|-|-|-|-|-|-|		GO:0044088	regulation of vacuole organization	biological_process	0.047959	1	1	1095	1	23640	GSMUA_Achr3G24260_001	-|		GO:0065008	regulation of biological quality
GO:0017111	nucleoside-triphosphatase activity	molecular_function	0.089988	1	162	3436	985	23640	GSMUA_Achr4G04430_001,GSMUA_Achr1G04780_001,GSMUA_Achr3G19040_001,GSMUA_Achr5G23540_001,GSMUA_Achr4G33400_001,GSMUA_Achr5G14000_001,GSMUA_Achr1G04620_001,GSMUA_Achr6G27910_001,GSMUA_Achr2G07890_001,GSMUA_Achr11G24850_001,GSMUA_AchrUn_randomG00150_001,GSMUA_Achr3G11810_001,GSMUA_Achr4G32390_001,GSMUA_Achr9G11210_001,GSMUA_Achr5G12640_001,GSMUA_Achr8G33250_001,GSMUA_Achr6G36570_001,GSMUA_Achr1G0461…	-|-|-|-|-|-|-|-|-|-|-|-|-|-|-|-|-|-|-|-|-|-|-|-|-|-|-|-|-|-|-|-|-|-|-|-|-|-|-|-|-|-|-|-|-|-|-|-|-|-|-|-|-|-|-|-|-|-|-|-|-|-|-|-|-|-|-|-|-|-|-|-|-|-|-|-|-|-|-|-|-|-|-|-|-|-|-|-|-|-|-|-|-|-|-|-|-|-|-|-|-|-|-|-|-|-|-|-|-|-|-|-|-|-|-|-|-|-|-|-|-|-|-|-|-|-|-|-		GO:0019365	pyridine nucleotide salvage	biological_process	0.087345	1	2	4190	3	23640	GSMUA_Achr11G18830_001,GSMUA_Achr2G08220_001	-|-|		GO:0009415	response to water stimulus	biological_process	0.049396	1	14	4626	46	23640	GSMUA_Achr3G24160_001,GSMUA_Achr10G22450_001,GSMUA_Achr6G33840_001,GSMUA_Achr1G16670_001,GSMUA_Achr3G11780_001,GSMUA_Achr2G12740_001,GSMUA_Achr8G05970_001,GSMUA_Achr2G01670_001,GSMUA_Achr8G15540_001,GSMUA_Achr10G11220_001,GSMUA_Achr6G02100_001,GSMUA_Achr4G23360_001,GSMUA_Achr8G14560_001,GSMUA_Achr2G06280_001	-|-|-|-|-|-|-|-|-|-|-|-|-|-|		GO:0044090	positive regulation of vacuole organization	biological_process	0.047959	1	1	1095	1	23640	GSMUA_Achr3G24260_001	-|		GO:0004451	isocitrate lyase activity
GO:0003830	beta-1,4-mannosylglycoprotein 4-beta-N-acetylglucosaminyltransferase activity	molecular_function	0.090926	1	3	3436	8	23640	GSMUA_Achr10G16790_001,GSMUA_Achr9G07530_001,GSMUA_Achr6G28040_001	-|-|-|		GO:1901681	sulfur compound binding	molecular_function	0.087552	1	6	4190	18	23640	GSMUA_Achr9G00630_001,GSMUA_Achr5G28580_001,GSMUA_Achr10G11760_001,GSMUA_Achr11G24780_001,GSMUA_Achr11G19030_001,GSMUA_Achr11G05640_001	-|-|-|-|-|-|		GO:1901681	sulfur compound binding	molecular_function	0.050342	1	7	4626	18	23640	GSMUA_Achr11G05640_001,GSMUA_Achr11G24780_001,GSMUA_Achr10G11760_001,GSMUA_Achr9G00630_001,GSMUA_AchrUn_randomG01470_001,GSMUA_Achr5G28140_001,GSMUA_Achr1G20870_001	-|-|-|-|-|-|-|		GO:0045254	pyruvate dehydrogenase complex	cellular_component	0.047959	1	1	1095	1	23640	GSMUA_Achr10G08050_001	-|		GO:1901334	lactone metabolic process
GO:0016070	RNA metabolic process	biological_process	0.090955	1	445	3436	2918	23640	GSMUA_Achr7G22020_001,GSMUA_Achr10G12070_001,GSMUA_Achr4G26080_001,GSMUA_Achr11G18240_001,GSMUA_Achr7G19670_001,GSMUA_Achr11G05710_001,GSMUA_Achr4G32280_001,GSMUA_Achr7G27480_001,GSMUA_Achr10G22740_001,GSMUA_Achr2G18400_001,GSMUA_Achr9G26560_001,GSMUA_Achr3G18960_001,GSMUA_Achr3G19760_001,GSMUA_Achr11G24600_001,GSMUA_Achr3G24670_001,GSMUA_Achr3G24300_001,GSMUA_Achr4G15980_001,GSMUA_Achr3G28120_00…	-|-|-|-|-|-|-|-|-|-|-|-|-|-|-|-|-|-|-|-|-|-|-|-|-|-|-|-|-|-|-|-|-|-|-|-|-|-|-|-|-|-|-|-|-|-|-|-|-|-|-|-|-|-|-|-|-|-|-|-|-|-|-|-|-|-|-|-|-|-|-|-|-|-|-|-|-|-|-|-|-|-|-|-|-|-|-|-|-|-|-|-|-|-|-|-|-|-|-|-|-|-|-|-|-|-|-|-|-|-|-|-|-|-|-|-|-|-|-|-|-|-|-|-|-|-|-|-		GO:0004452	isopentenyl-diphosphate delta-isomerase activity	molecular_function	0.087692	1	2	4190	3	23640	GSMUA_Achr6G11940_001,GSMUA_Achr11G19080_001	-|-|		GO:0072594	establishment of protein localization to organelle	biological_process	0.051192	1	39	4626	152	23640	GSMUA_Achr11G04060_001,GSMUA_Achr4G23580_001,GSMUA_Achr5G12950_001,GSMUA_Achr3G10750_001,GSMUA_Achr10G14960_001,GSMUA_Achr5G04510_001,GSMUA_Achr5G19850_001,GSMUA_Achr7G26730_001,GSMUA_AchrUn_randomG23750_001,GSMUA_Achr7G20310_001,GSMUA_Achr11G00050_001,GSMUA_Achr6G27360_001,GSMUA_Achr6G15820_001,GSMUA_Achr4G33470_001,GSMUA_Achr5G23120_001,GSMUA_Achr1G20670_001,GSMUA_Achr4G01250_001,GSMUA_Achr10G1…	-|-|-|-|-|-|-|-|-|-|-|-|-|-|-|-|-|-|-|-|-|-|-|-|-|-|-|-|-|-|-|-|-|-|-|-|-|-|-|		GO:0051222	positive regulation of protein transport	biological_process	0.047959	1	1	1095	1	23640	GSMUA_Achr3G24260_001	-|		GO:1901336	lactone biosynthetic process
GO:0015171	amino acid transmembrane transporter activity	molecular_function	0.09105	1	7	3436	27	23640	GSMUA_Achr7G07960_001,GSMUA_Achr2G08070_001,GSMUA_Achr2G12780_001,GSMUA_AchrUn_randomG21350_001,GSMUA_AchrUn_randomG21370_001,GSMUA_Achr6G19840_001,GSMUA_Achr10G22700_001	-|-|-|-|-|-|-|		GO:0003950	NAD+ ADP-ribosyltransferase activity	molecular_function	0.088097	1	9	4190	32	23640	GSMUA_Achr5G01120_001,GSMUA_Achr4G30380_001,GSMUA_Achr10G25940_001,GSMUA_Achr9G24720_001,GSMUA_Achr2G08150_001,GSMUA_Achr4G27510_001,GSMUA_Achr5G14120_001,GSMUA_Achr8G14660_001,GSMUA_Achr7G27570_001	-|-|-|-|-|-|-|-|-|		GO:0006605	protein targeting	biological_process	0.051415	1	56	4626	228	23640	GSMUA_Achr10G22660_001,GSMUA_Achr9G03150_001,GSMUA_Achr8G05450_001,GSMUA_Achr10G22700_001,GSMUA_Achr11G07070_001,GSMUA_Achr8G05680_001,GSMUA_Achr9G06220_001,GSMUA_Achr3G24150_001,GSMUA_Achr10G22450_001,GSMUA_Achr10G20380_001,GSMUA_Achr1G15950_001,GSMUA_Achr9G14860_001,GSMUA_Achr6G01530_001,GSMUA_Achr8G15060_001,GSMUA_Achr8G33150_001,GSMUA_Achr4G23430_001,GSMUA_Achr8G05710_001,GSMUA_Achr2G06320_00…	-|-|-|-|-|-|-|-|-|-|-|-|-|-|-|-|-|-|-|-|-|-|-|-|-|-|-|-|-|-|-|-|-|-|-|-|-|-|-|-|-|-|-|-|-|-|-|-|-|-|-|-|-|-|-|-|		GO:0070481	nuclear-transcribed mRNA catabolic process, non-stop decay	biological_process	0.047959	1	1	1095	1	23640	GSMUA_Achr8G06290_001	-|		GO:1901600	strigolactone metabolic process
GO:0004518	nuclease activity	molecular_function	0.091293	1	30	3436	160	23640	GSMUA_Achr7G11130_001,GSMUA_Achr7G11120_001,GSMUA_Achr10G28120_001,GSMUA_Achr3G24600_001,GSMUA_Achr8G01100_001,GSMUA_Achr11G03680_001,GSMUA_Achr8G07350_001,GSMUA_Achr9G21590_001,GSMUA_Achr1G21770_001,GSMUA_Achr10G28110_001,GSMUA_Achr10G15480_001,GSMUA_Achr2G21960_001,GSMUA_Achr3G29010_001,GSMUA_Achr8G05450_001,GSMUA_Achr3G19320_001,GSMUA_Achr11G24100_001,GSMUA_Achr3G02880_001,GSMUA_Achr2G12740_00…	-|-|-|-|-|-|-|-|-|-|-|-|-|-|-|-|-|-|-|-|-|-|-|-|-|-|-|-|-|-|		GO:0004000	adenosine deaminase activity	molecular_function	0.088324	1	2	4190	3	23640	GSMUA_Achr4G05430_001,GSMUA_Achr6G09200_001	-|-|		GO:0009247	glycolipid biosynthetic process	biological_process	0.051431	1	12	4626	37	23640	GSMUA_Achr8G05970_001,GSMUA_Achr6G06590_001,GSMUA_Achr11G08760_001,GSMUA_Achr10G09360_001,GSMUA_Achr1G20650_001,GSMUA_Achr10G10020_001,GSMUA_Achr8G29500_001,GSMUA_Achr2G06280_001,GSMUA_Achr4G12800_001,GSMUA_Achr6G10710_001,GSMUA_Achr1G21980_001,GSMUA_Achr4G16070_001	-|-|-|-|-|-|-|-|-|-|-|-|		GO:0070966	nuclear-transcribed mRNA catabolic process, no-go decay	biological_process	0.047959	1	1	1095	1	23640	GSMUA_Achr8G06290_001	-|		GO:1901601	strigolactone biosynthetic process
GO:0019238	cyclohydrolase activity	molecular_function	0.091553	1	4	3436	12	23640	GSMUA_Achr10G24880_001,GSMUA_Achr9G30770_001,GSMUA_Achr8G00960_001,GSMUA_Achr7G12750_001	-|-|-|-|		GO:0072507	divalent inorganic cation homeostasis	biological_process	0.088343	1	2	4190	3	23640	GSMUA_Achr9G16140_001,GSMUA_Achr10G20680_001	-|-|		GO:0033036	macromolecule localization	biological_process	0.051436	1	183	4626	823	23640	GSMUA_Achr4G23430_001,GSMUA_Achr8G05710_001,GSMUA_Achr10G20380_001,GSMUA_Achr3G16090_001,GSMUA_Achr10G22640_001,GSMUA_Achr9G26270_001,GSMUA_Achr6G01550_001,GSMUA_Achr4G08330_001,GSMUA_Achr1G04710_001,GSMUA_Achr2G05630_001,GSMUA_Achr6G31140_001,GSMUA_Achr9G04740_001,GSMUA_AchrUn_randomG01480_001,GSMUA_Achr8G05450_001,GSMUA_Achr7G04740_001,GSMUA_Achr4G33470_001,GSMUA_Achr6G36120_001,GSMUA_Achr5G077…	-|-|-|-|-|-|-|-|-|-|-|-|-|-|-|-|-|-|-|-|-|-|-|-|-|-|-|-|-|-|-|-|-|-|-|-|-|-|-|-|-|-|-|-|-|-|-|-|-|-|-|-|-|-|-|-|-|-|-|-|-|-|-|-|-|-|-|-|-|-|-|-|-|-|-|-|-|-|-|-|-|-|-|-|-|-|-|-|-|-|-|-|-|-|-|-|-|-|-|-|-|-|-|-|-|-|-|-|-|-|-|-|-|-|-|-|-|-|-|-|-|-|-|-|-|-|-|-		GO:0071025	RNA surveillance	biological_process	0.047959	1	1	1095	1	23640	GSMUA_Achr8G06290_001	-|		GO:0008535	respiratory chain complex IV assembly
GO:0008514	organic anion transmembrane transporter activity	molecular_function	0.092668	1	10	3436	43	23640	GSMUA_Achr6G19840_001,GSMUA_AchrUn_randomG21370_001,GSMUA_AchrUn_randomG21350_001,GSMUA_Achr8G31410_001,GSMUA_Achr2G08070_001,GSMUA_Achr7G07960_001,GSMUA_Achr6G01650_001,GSMUA_Achr6G34470_001,GSMUA_Achr10G22700_001,GSMUA_Achr2G12780_001	-|-|-|-|-|-|-|-|-|-|		GO:0010410	hemicellulose metabolic process	biological_process	0.088474	1	11	4190	40	23640	GSMUA_Achr8G29450_001,GSMUA_Achr6G10110_001,GSMUA_Achr9G21630_001,GSMUA_Achr8G31410_001,GSMUA_Achr4G27590_001,GSMUA_Achr3G16530_001,GSMUA_Achr8G05390_001,GSMUA_Achr9G15250_001,GSMUA_Achr10G31240_001,GSMUA_Achr6G18570_001,GSMUA_Achr2G20940_001	-|-|-|-|-|-|-|-|-|-|-|		GO:0050661	NADP binding	molecular_function	0.053215	1	23	4626	83	23640	GSMUA_Achr7G03580_001,GSMUA_Achr2G06120_001,GSMUA_Achr2G21810_001,GSMUA_Achr2G18520_001,GSMUA_Achr8G05290_001,GSMUA_Achr7G03660_001,GSMUA_Achr8G00070_001,GSMUA_Achr3G01990_001,GSMUA_Achr11G08720_001,GSMUA_Achr3G14750_001,GSMUA_Achr2G04250_001,GSMUA_Achr5G25410_001,GSMUA_Achr8G13460_001,GSMUA_Achr6G28350_001,GSMUA_Achr4G25630_001,GSMUA_Achr8G00130_001,GSMUA_Achr3G16150_001,GSMUA_Achr6G11710_001,GS…	-|-|-|-|-|-|-|-|-|-|-|-|-|-|-|-|-|-|-|-|-|-|-|		GO:0090316	positive regulation of intracellular protein transport	biological_process	0.047959	1	1	1095	1	23640	GSMUA_Achr3G24260_001	-|		GO:0070191	methionine-R-sulfoxide reductase activity
GO:0006891	intra-Golgi vesicle-mediated transport	biological_process	0.092805	1	5	3436	17	23640	GSMUA_Achr6G15820_001,GSMUA_Achr10G14960_001,GSMUA_Achr8G02570_001,GSMUA_Achr7G20310_001,GSMUA_Achr1G22420_001	-|-|-|-|-|		GO:0030785	[ribulose-bisphosphate carboxylase]-lysine N-methyltransferase activity	molecular_function	0.088489	1	2	4190	3	23640	GSMUA_Achr7G21080_001,GSMUA_Achr7G21060_001	-|-|		GO:0051225	spindle assembly	biological_process	0.053252	1	7	4626	18	23640	GSMUA_Achr9G07700_001,GSMUA_Achr4G19780_001,GSMUA_Achr2G07010_001,GSMUA_Achr4G01130_001,GSMUA_Achr11G03730_001,GSMUA_Achr8G30740_001,GSMUA_Achr7G27470_001	-|-|-|-|-|-|-|		GO:0016043	cellular component organization	biological_process	0.048654	1	86	1095	1544	23640	GSMUA_Achr2G17170_001,GSMUA_Achr9G20450_001,GSMUA_Achr5G04510_001,GSMUA_Achr8G06220_001,GSMUA_Achr1G21690_001,GSMUA_Achr1G03980_001,GSMUA_Achr5G05080_001,GSMUA_Achr2G06240_001,GSMUA_Achr8G11670_001,GSMUA_Achr11G00050_001,GSMUA_Achr11G25690_001,GSMUA_Achr8G07360_001,GSMUA_Achr3G24260_001,GSMUA_Achr8G07320_001,GSMUA_Achr1G21830_001,GSMUA_Achr1G23100_001,GSMUA_Achr8G33230_001,GSMUA_Achr10G17840_001,…	-|-|-|-|-|-|-|-|-|-|-|-|-|-|-|-|-|-|-|-|-|-|-|-|-|-|-|-|-|-|-|-|-|-|-|-|-|-|-|-|-|-|-|-|-|-|-|-|-|-|-|-|-|-|-|-|-|-|-|-|-|-|-|-|-|-|-|-|-|-|-|-|-|-|-|-|-|-|-|-|-|-|-|-|-|-|		GO:0016837	carbon-oxygen lyase activity, acting on polysaccharides
GO:0048589	developmental growth	biological_process	0.092963	1	16	3436	77	23640	GSMUA_Achr9G21550_001,GSMUA_Achr8G01050_001,GSMUA_Achr10G08500_001,GSMUA_Achr6G15820_001,GSMUA_Achr1G10590_001,GSMUA_Achr5G00890_001,GSMUA_Achr9G05690_001,GSMUA_Achr10G21030_001,GSMUA_Achr8G07870_001,GSMUA_Achr2G22160_001,GSMUA_Achr5G14060_001,GSMUA_Achr6G27970_001,GSMUA_Achr8G29500_001,GSMUA_Achr3G16610_001,GSMUA_Achr11G17960_001,GSMUA_Achr11G24020_001	-|-|-|-|-|-|-|-|-|-|-|-|-|-|-|-|		GO:0031929	TOR signaling cascade	biological_process	0.088545	1	2	4190	3	23640	GSMUA_AchrUn_randomG12070_001,GSMUA_AchrUn_randomG12080_001	-|-|		GO:0031227	intrinsic to endoplasmic reticulum membrane	cellular_component	0.053299	1	8	4626	22	23640	GSMUA_Achr8G05590_001,GSMUA_Achr6G06590_001,GSMUA_Achr9G24700_001,GSMUA_Achr10G22430_001,GSMUA_Achr11G08760_001,GSMUA_Achr3G26350_001,GSMUA_Achr7G04550_001,GSMUA_Achr2G00750_001	-|-|-|-|-|-|-|-|		GO:0010598	NAD(P)H dehydrogenase complex (plastoquinone)	cellular_component	0.048695	1	2	1095	8	23640	GSMUA_Achr3G16510_001,GSMUA_Achr8G11670_001	-|-|		GO:0030570	pectate lyase activity
GO:0044459	plasma membrane part	cellular_component	0.09339	1	14	3436	66	23640	GSMUA_AchrUn_randomG01490_001,GSMUA_Achr4G33510_001,GSMUA_Achr1G17650_001,GSMUA_Achr10G18850_001,GSMUA_AchrUn_randomG01480_001,GSMUA_Achr10G15010_001,GSMUA_Achr11G04170_001,GSMUA_Achr9G10650_001,GSMUA_Achr1G15720_001,GSMUA_Achr4G26100_001,GSMUA_Achr1G06880_001,GSMUA_Achr8G13480_001,GSMUA_Achr2G18530_001,GSMUA_Achr10G08620_001	-|-|-|-|-|-|-|-|-|-|-|-|-|-|		GO:0031931	TORC1 complex	cellular_component	0.088545	1	2	4190	3	23640	GSMUA_AchrUn_randomG12080_001,GSMUA_AchrUn_randomG12070_001	-|-|		GO:0031048	chromatin silencing by small RNA	biological_process	0.053438	1	10	4626	29	23640	GSMUA_Achr9G26450_001,GSMUA_Achr2G08020_001,GSMUA_Achr8G30740_001,GSMUA_Achr8G07320_001,GSMUA_Achr7G12340_001,GSMUA_Achr3G26090_001,GSMUA_Achr1G19020_001,GSMUA_Achr6G29390_001,GSMUA_Achr2G07010_001,GSMUA_Achr7G27470_001	-|-|-|-|-|-|-|-|-|-|		GO:0006777	Mo-molybdopterin cofactor biosynthetic process	biological_process	0.049037	1	2	1095	8	23640	GSMUA_Achr11G15140_001,GSMUA_Achr10G06640_001	-|-|		GO:0045490	pectin catabolic process
GO:0051537	2 iron, 2 sulfur cluster binding	molecular_function	0.093771	1	8	3436	33	23640	GSMUA_Achr7G02800_001,GSMUA_Achr5G01200_001,GSMUA_Achr6G24950_001,GSMUA_Achr10G08490_001,GSMUA_Achr5G00940_001,GSMUA_Achr9G24590_001,GSMUA_Achr6G18880_001,GSMUA_Achr4G20520_001	-|-|-|-|-|-|-|-|		GO:0003876	AMP deaminase activity	molecular_function	0.088558	1	2	4190	3	23640	GSMUA_Achr11G24770_001,GSMUA_Achr6G15650_001	-|-|		GO:0030120	vesicle coat	cellular_component	0.05386	1	16	4626	53	23640	GSMUA_Achr4G04300_001,GSMUA_Achr6G13200_001,GSMUA_Achr8G05240_001,GSMUA_Achr4G26100_001,GSMUA_Achr3G16090_001,GSMUA_Achr1G10740_001,GSMUA_Achr11G17980_001,GSMUA_Achr8G07760_001,GSMUA_Achr2G18530_001,GSMUA_AchrUn_randomG01490_001,GSMUA_AchrUn_randomG01480_001,GSMUA_Achr11G04170_001,GSMUA_Achr3G16080_001,GSMUA_Achr7G26800_001,GSMUA_Achr8G33210_001,GSMUA_Achr3G26080_001	-|-|-|-|-|-|-|-|-|-|-|-|-|-|-|-|		GO:0019720	Mo-molybdopterin cofactor metabolic process	biological_process	0.049037	1	2	1095	8	23640	GSMUA_Achr10G06640_001,GSMUA_Achr11G15140_001	-|-|		GO:0004359	glutaminase activity
GO:0051049	regulation of transport	biological_process	0.094043	1	10	3436	43	23640	GSMUA_Achr6G19930_001,GSMUA_Achr11G03730_001,GSMUA_Achr5G08220_001,GSMUA_Achr3G16510_001,GSMUA_Achr7G19750_001,GSMUA_Achr9G14860_001,GSMUA_Achr7G23900_001,GSMUA_Achr8G02570_001,GSMUA_Achr3G24260_001,GSMUA_Achr8G29230_001	-|-|-|-|-|-|-|-|-|-|		GO:0004514	nicotinate-nucleotide diphosphorylase (carboxylating) activity	molecular_function	0.088558	1	2	4190	3	23640	GSMUA_Achr11G18830_001,GSMUA_Achr2G08220_001	-|-|		GO:0010605	negative regulation of macromolecule metabolic process	biological_process	0.053934	1	43	4626	170	23640	GSMUA_Achr3G05450_001,GSMUA_Achr3G19380_001,GSMUA_Achr7G04320_001,GSMUA_Achr8G28980_001,GSMUA_Achr6G32560_001,GSMUA_AchrUn_randomG00220_001,GSMUA_Achr10G19090_001,GSMUA_Achr2G08020_001,GSMUA_Achr11G03730_001,GSMUA_Achr4G21340_001,GSMUA_Achr8G07320_001,GSMUA_Achr3G26090_001,GSMUA_Achr4G01250_001,GSMUA_Achr10G10080_001,GSMUA_Achr4G26110_001,GSMUA_Achr7G06140_001,GSMUA_Achr1G20670_001,GSMUA_Achr5G23…	-|-|-|-|-|-|-|-|-|-|-|-|-|-|-|-|-|-|-|-|-|-|-|-|-|-|-|-|-|-|-|-|-|-|-|-|-|-|-|-|-|-|-|		GO:0032324	molybdopterin cofactor biosynthetic process	biological_process	0.049037	1	2	1095	8	23640	GSMUA_Achr11G15140_001,GSMUA_Achr10G06640_001	-|-|		GO:0003849	3-deoxy-7-phosphoheptulonate synthase activity
GO:0032991	macromolecular complex	cellular_component	0.094889	1	332	3436	2139	23640	GSMUA_Achr6G13240_001,GSMUA_Achr7G12570_001,GSMUA_Achr9G07700_001,GSMUA_Achr6G13100_001,GSMUA_Achr3G25910_001,GSMUA_Achr4G31650_001,GSMUA_Achr7G17900_001,GSMUA_Achr10G08200_001,GSMUA_Achr4G32340_001,GSMUA_Achr6G29670_001,GSMUA_Achr8G02690_001,GSMUA_Achr11G05470_001,GSMUA_Achr2G18530_001,GSMUA_AchrUn_randomG00540_001,GSMUA_Achr11G21400_001,GSMUA_Achr7G27470_001,GSMUA_Achr10G15780_001,GSMUA_Achr3G0…	-|-|-|-|-|-|-|-|-|-|-|-|-|-|-|-|-|-|-|-|-|-|-|-|-|-|-|-|-|-|-|-|-|-|-|-|-|-|-|-|-|-|-|-|-|-|-|-|-|-|-|-|-|-|-|-|-|-|-|-|-|-|-|-|-|-|-|-|-|-|-|-|-|-|-|-|-|-|-|-|-|-|-|-|-|-|-|-|-|-|-|-|-|-|-|-|-|-|-|-|-|-|-|-|-|-|-|-|-|-|-|-|-|-|-|-|-|-|-|-|-|-|-|-|-|-|-|-		GO:0032261	purine nucleotide salvage	biological_process	0.088558	1	2	4190	3	23640	GSMUA_Achr11G24770_001,GSMUA_Achr6G15650_001	-|-|		GO:0019222	regulation of metabolic process	biological_process	0.054267	1	527	4626	2567	23640	GSMUA_Achr4G07320_001,GSMUA_Achr3G16640_001,GSMUA_Achr11G08010_001,GSMUA_Achr7G14120_001,GSMUA_Achr5G19930_001,GSMUA_Achr5G27930_001,GSMUA_Achr7G25310_001,GSMUA_Achr7G02730_001,GSMUA_Achr3G24980_001,GSMUA_Achr2G15590_001,GSMUA_Achr11G03110_001,GSMUA_Achr10G10990_001,GSMUA_Achr11G03210_001,GSMUA_Achr2G05490_001,GSMUA_Achr11G10790_001,GSMUA_Achr10G25970_001,GSMUA_Achr10G30030_001,GSMUA_Achr9G19550_…	-|-|-|-|-|-|-|-|-|-|-|-|-|-|-|-|-|-|-|-|-|-|-|-|-|-|-|-|-|-|-|-|-|-|-|-|-|-|-|-|-|-|-|-|-|-|-|-|-|-|-|-|-|-|-|-|-|-|-|-|-|-|-|-|-|-|-|-|-|-|-|-|-|-|-|-|-|-|-|-|-|-|-|-|-|-|-|-|-|-|-|-|-|-|-|-|-|-|-|-|-|-|-|-|-|-|-|-|-|-|-|-|-|-|-|-|-|-|-|-|-|-|-|-|-|-|-|-		GO:0043545	molybdopterin cofactor metabolic process	biological_process	0.049037	1	2	1095	8	23640	GSMUA_Achr10G06640_001,GSMUA_Achr11G15140_001	-|-|		GO:0043173	nucleotide salvage
GO:0016855	racemase and epimerase activity, acting on amino acids and derivatives	molecular_function	0.095761	1	2	3436	4	23640	GSMUA_Achr8G02650_001,GSMUA_Achr6G01600_001	-|-|		GO:0032264	IMP salvage	biological_process	0.088558	1	2	4190	3	23640	GSMUA_Achr6G15650_001,GSMUA_Achr11G24770_001	-|-|		GO:0031974	membrane-enclosed lumen	cellular_component	0.054364	1	68	4626	287	23640	GSMUA_Achr3G12150_001,GSMUA_Achr2G09960_001,GSMUA_Achr5G28090_001,GSMUA_Achr3G26260_001,GSMUA_Achr2G12930_001,GSMUA_Achr6G32560_001,GSMUA_Achr10G09290_001,GSMUA_Achr9G19140_001,GSMUA_Achr4G26260_001,GSMUA_Achr3G05060_001,GSMUA_Achr10G08050_001,GSMUA_Achr4G30490_001,GSMUA_Achr9G19050_001,GSMUA_Achr2G08260_001,GSMUA_Achr1G19110_001,GSMUA_AchrUn_randomG04450_001,GSMUA_Achr4G03920_001,GSMUA_Achr11G10…	-|-|-|-|-|-|-|-|-|-|-|-|-|-|-|-|-|-|-|-|-|-|-|-|-|-|-|-|-|-|-|-|-|-|-|-|-|-|-|-|-|-|-|-|-|-|-|-|-|-|-|-|-|-|-|-|-|-|-|-|-|-|-|-|-|-|-|-|		GO:0051189	prosthetic group metabolic process	biological_process	0.049037	1	2	1095	8	23640	GSMUA_Achr10G06640_001,GSMUA_Achr11G15140_001	-|-|		GO:0034660	ncRNA metabolic process
GO:0036361	racemase activity, acting on amino acids and derivatives	molecular_function	0.095761	1	2	3436	4	23640	GSMUA_Achr6G01600_001,GSMUA_Achr8G02650_001	-|-|		GO:0004825	methionine-tRNA ligase activity	molecular_function	0.088558	1	2	4190	3	23640	GSMUA_Achr6G24850_001,GSMUA_Achr6G07840_001	-|-|		GO:0032269	negative regulation of cellular protein metabolic process	biological_process	0.054713	1	3	4626	5	23640	GSMUA_Achr5G23120_001,GSMUA_Achr1G20670_001,GSMUA_Achr3G26090_001	-|-|-|		GO:0008097	5S rRNA binding	molecular_function	0.049839	1	2	1095	8	23640	GSMUA_Achr9G02470_001,GSMUA_Achr9G02440_001	-|-|		GO:0019135	deoxyhypusine monooxygenase activity
GO:0008271	secondary active sulfate transmembrane transporter activity	molecular_function	0.097431	1	6	3436	22	23640	GSMUA_Achr6G10500_001,GSMUA_Achr7G17940_001,GSMUA_Achr3G14940_001,GSMUA_Achr1G12240_001,GSMUA_Achr3G25450_001,GSMUA_AchrUn_randomG21590_001	-|-|-|-|-|-|		GO:0006431	methionyl-tRNA aminoacylation	biological_process	0.088558	1	2	4190	3	23640	GSMUA_Achr6G24850_001,GSMUA_Achr6G07840_001	-|-|		GO:0051248	negative regulation of protein metabolic process	biological_process	0.054713	1	3	4626	5	23640	GSMUA_Achr5G23120_001,GSMUA_Achr1G20670_001,GSMUA_Achr3G26090_001	-|-|-|		GO:0043069	negative regulation of programmed cell death	biological_process	0.050006	1	3	1095	18	23640	GSMUA_Achr9G14860_001,GSMUA_Achr10G06930_001,GSMUA_Achr11G15140_001	-|-|-|		GO:0006874	cellular calcium ion homeostasis
GO:0008272	sulfate transport	biological_process	0.097431	1	6	3436	22	23640	GSMUA_Achr1G12240_001,GSMUA_Achr7G17940_001,GSMUA_Achr3G14940_001,GSMUA_Achr6G10500_001,GSMUA_Achr3G25450_001,GSMUA_AchrUn_randomG21590_001	-|-|-|-|-|-|		GO:0005262	calcium channel activity	molecular_function	0.088558	1	2	4190	3	23640	GSMUA_Achr4G15260_001,GSMUA_Achr4G15270_001	-|-|		GO:0032880	regulation of protein localization	biological_process	0.055175	1	3	4626	5	23640	GSMUA_Achr5G08220_001,GSMUA_Achr8G15070_001,GSMUA_Achr3G24260_001	-|-|-|		GO:1901565	organonitrogen compound catabolic process	biological_process	0.050189	1	30	1095	463	23640	GSMUA_Achr8G11790_001,GSMUA_Achr9G15990_001,GSMUA_Achr7G24070_001,GSMUA_Achr10G18930_001,GSMUA_Achr6G26600_001,GSMUA_Achr3G26090_001,GSMUA_Achr3G26310_001,GSMUA_Achr10G18910_001,GSMUA_Achr1G04110_001,GSMUA_Achr9G02370_001,GSMUA_Achr10G08000_001,GSMUA_Achr10G06650_001,GSMUA_Achr7G23940_001,GSMUA_Achr10G00140_001,GSMUA_Achr10G00120_001,GSMUA_Achr2G17400_001,GSMUA_Achr8G06040_001,GSMUA_Achr4G20580_0…	-|-|-|-|-|-|-|-|-|-|-|-|-|-|-|-|-|-|-|-|-|-|-|-|-|-|-|-|-|-|		GO:0010617	circadian regulation of calcium ion oscillation
GO:0015116	sulfate transmembrane transporter activity	molecular_function	0.097431	1	6	3436	22	23640	GSMUA_AchrUn_randomG21590_001,GSMUA_Achr3G25450_001,GSMUA_Achr6G10500_001,GSMUA_Achr1G12240_001,GSMUA_Achr7G17940_001,GSMUA_Achr3G14940_001	-|-|-|-|-|-|		GO:0004133	glycogen debranching enzyme activity	molecular_function	0.088558	1	2	4190	3	23640	GSMUA_Achr2G22040_001,GSMUA_Achr9G14980_001	-|-|		GO:0000988	protein binding transcription factor activity	molecular_function	0.055317	1	22	4626	79	23640	GSMUA_Achr2G08260_001,GSMUA_Achr5G23000_001,GSMUA_Achr4G01250_001,GSMUA_Achr10G20380_001,GSMUA_Achr7G12570_001,GSMUA_Achr9G06270_001,GSMUA_Achr6G36040_001,GSMUA_Achr4G19840_001,GSMUA_Achr2G12580_001,GSMUA_Achr1G10700_001,GSMUA_Achr6G18700_001,GSMUA_Achr5G23080_001,GSMUA_Achr7G17900_001,GSMUA_AchrUn_randomG20170_001,GSMUA_Achr8G05370_001,GSMUA_Achr7G12730_001,GSMUA_Achr11G08010_001,GSMUA_Achr4G262…	-|-|-|-|-|-|-|-|-|-|-|-|-|-|-|-|-|-|-|-|-|-|		GO:0009074	aromatic amino acid family catabolic process	biological_process	0.050321	1	3	1095	18	23640	GSMUA_Achr10G00140_001,GSMUA_Achr10G00150_001,GSMUA_Achr9G15990_001	-|-|-|		GO:0051480	cytosolic calcium ion homeostasis
GO:1901682	sulfur compound transmembrane transporter activity	molecular_function	0.097431	1	6	3436	22	23640	GSMUA_Achr6G10500_001,GSMUA_Achr7G17940_001,GSMUA_Achr3G14940_001,GSMUA_Achr1G12240_001,GSMUA_Achr3G25450_001,GSMUA_AchrUn_randomG21590_001	-|-|-|-|-|-|		GO:0009113	purine nucleobase biosynthetic process	biological_process	0.088618	1	5	4190	14	23640	GSMUA_Achr2G18510_001,GSMUA_Achr8G11200_001,GSMUA_Achr3G19800_001,GSMUA_Achr3G22240_001,GSMUA_Achr5G01730_001	-|-|-|-|-|		GO:0043473	pigmentation	biological_process	0.056289	1	4	4626	8	23640	GSMUA_Achr1G15720_001,GSMUA_Achr3G16610_001,GSMUA_Achr3G07920_001,GSMUA_Achr9G15520_001	-|-|-|-|		GO:0003989	acetyl-CoA carboxylase activity	molecular_function	0.050341	1	2	1095	8	23640	GSMUA_Achr10G19000_001,GSMUA_Achr10G31500_001	-|-|		GO:0055074	calcium ion homeostasis
GO:0030904	retromer complex	cellular_component	0.097445	1	3	3436	8	23640	GSMUA_Achr9G11120_001,GSMUA_Achr5G05770_001,GSMUA_Achr5G23810_001	-|-|-|		GO:0043069	negative regulation of programmed cell death	biological_process	0.088632	1	6	4190	18	23640	GSMUA_Achr8G14560_001,GSMUA_Achr9G14860_001,GSMUA_Achr9G01170_001,GSMUA_Achr5G22430_001,GSMUA_Achr10G20680_001,GSMUA_Achr11G22210_001	-|-|-|-|-|-|		GO:0043476	pigment accumulation	biological_process	0.056289	1	4	4626	8	23640	GSMUA_Achr9G15520_001,GSMUA_Achr3G07920_001,GSMUA_Achr3G16610_001,GSMUA_Achr1G15720_001	-|-|-|-|		GO:0016421	CoA carboxylase activity	molecular_function	0.050341	1	2	1095	8	23640	GSMUA_Achr10G19000_001,GSMUA_Achr10G31500_001	-|-|		GO:0010032	meiotic chromosome condensation
GO:0034976	response to endoplasmic reticulum stress	biological_process	0.097893	1	9	3436	38	23640	GSMUA_Achr10G14650_001,GSMUA_Achr9G01170_001,GSMUA_Achr7G04550_001,GSMUA_Achr8G05680_001,GSMUA_Achr10G20970_001,GSMUA_Achr9G21550_001,GSMUA_Achr5G12650_001,GSMUA_Achr1G10590_001,GSMUA_Achr6G14900_001	-|-|-|-|-|-|-|-|-|		GO:0000989	transcription factor binding transcription factor activity	molecular_function	0.088937	1	17	4190	68	23640	GSMUA_Achr4G01250_001,GSMUA_Achr11G17990_001,GSMUA_Achr8G05370_001,GSMUA_Achr4G19840_001,GSMUA_Achr7G17900_001,GSMUA_Achr10G20380_001,GSMUA_Achr2G12580_001,GSMUA_Achr10G12320_001,GSMUA_Achr2G08260_001,GSMUA_Achr6G36040_001,GSMUA_Achr5G05080_001,GSMUA_Achr6G08280_001,GSMUA_AchrUn_randomG20170_001,GSMUA_Achr9G06270_001,GSMUA_Achr6G18700_001,GSMUA_Achr4G26260_001,GSMUA_Achr8G09690_001	-|-|-|-|-|-|-|-|-|-|-|-|-|-|-|-|-|		GO:0043478	pigment accumulation in response to UV light	biological_process	0.056289	1	4	4626	8	23640	GSMUA_Achr1G15720_001,GSMUA_Achr3G16610_001,GSMUA_Achr3G07920_001,GSMUA_Achr9G15520_001	-|-|-|-|		GO:0016885	ligase activity, forming carbon-carbon bonds	molecular_function	0.050341	1	2	1095	8	23640	GSMUA_Achr10G19000_001,GSMUA_Achr10G31500_001	-|-|		GO:0005092	GDP-dissociation inhibitor activity
GO:0016602	CCAAT-binding factor complex	cellular_component	0.098625	1	6	3436	23	23640	GSMUA_Achr11G18170_001,GSMUA_Achr5G26790_001,GSMUA_Achr4G31650_001,GSMUA_Achr7G07860_001,GSMUA_Achr10G11750_001,GSMUA_Achr2G12930_001	-|-|-|-|-|-|		GO:0005200	structural constituent of cytoskeleton	molecular_function	0.089596	1	8	4190	27	23640	GSMUA_Achr4G26250_001,GSMUA_Achr6G29670_001,GSMUA_Achr2G17250_001,GSMUA_Achr4G05450_001,GSMUA_Achr7G17960_001,GSMUA_Achr6G08450_001,GSMUA_Achr11G25690_001,GSMUA_Achr8G15410_001	-|-|-|-|-|-|-|-|		GO:0043479	pigment accumulation in tissues in response to UV light	biological_process	0.056289	1	4	4626	8	23640	GSMUA_Achr3G16610_001,GSMUA_Achr1G15720_001,GSMUA_Achr9G15520_001,GSMUA_Achr3G07920_001	-|-|-|-|		GO:0000902	cell morphogenesis	biological_process	0.051629	1	8	1095	87	23640	GSMUA_Achr1G21520_001,GSMUA_Achr1G22850_001,GSMUA_Achr3G16610_001,GSMUA_Achr1G23100_001,GSMUA_Achr4G10760_001,GSMUA_Achr1G03980_001,GSMUA_Achr1G23070_001,GSMUA_Achr10G06810_001	-|-|-|-|-|-|-|-|		GO:0004076	biotin synthase activity
GO:0031418	L-ascorbic acid binding	molecular_function	0.099229	1	5	3436	17	23640	GSMUA_Achr4G32560_001,GSMUA_Achr8G05930_001,GSMUA_Achr4G26090_001,GSMUA_Achr3G02450_001,GSMUA_Achr1G06870_001	-|-|-|-|-|		GO:0015295	solute:hydrogen symporter activity	molecular_function	0.089639	1	6	4190	18	23640	GSMUA_Achr9G14770_001,GSMUA_Achr9G14810_001,GSMUA_Achr7G14170_001,GSMUA_Achr9G02300_001,GSMUA_Achr9G14800_001,GSMUA_Achr7G02840_001	-|-|-|-|-|-|		GO:0043480	pigment accumulation in tissues	biological_process	0.056289	1	4	4626	8	23640	GSMUA_Achr1G15720_001,GSMUA_Achr3G16610_001,GSMUA_Achr9G15520_001,GSMUA_Achr3G07920_001	-|-|-|-|		GO:0005849	mRNA cleavage factor complex	cellular_component	0.051988	1	2	1095	8	23640	GSMUA_Achr9G20560_001,GSMUA_Achr3G26260_001	-|-|		GO:0000266	mitochondrial fission
GO:0048029	monosaccharide binding	molecular_function	0.099229	1	5	3436	17	23640	GSMUA_Achr4G32560_001,GSMUA_Achr8G05930_001,GSMUA_Achr3G02450_001,GSMUA_Achr4G26090_001,GSMUA_Achr1G06870_001	-|-|-|-|-|		GO:0016482	cytoplasmic transport	biological_process	0.090527	1	57	4190	266	23640	GSMUA_Achr6G14960_001,GSMUA_Achr8G07320_001,GSMUA_Achr4G11150_001,GSMUA_Achr10G17560_001,GSMUA_Achr4G33490_001,GSMUA_Achr10G00070_001,GSMUA_Achr9G03150_001,GSMUA_Achr4G05500_001,GSMUA_Achr6G28120_001,GSMUA_Achr11G04060_001,GSMUA_Achr8G21130_001,GSMUA_Achr6G28110_001,GSMUA_Achr5G04510_001,GSMUA_Achr2G02930_001,GSMUA_Achr10G20680_001,GSMUA_Achr6G01530_001,GSMUA_Achr8G05680_001,GSMUA_Achr11G00050_00…	-|-|-|-|-|-|-|-|-|-|-|-|-|-|-|-|-|-|-|-|-|-|-|-|-|-|-|-|-|-|-|-|-|-|-|-|-|-|-|-|-|-|-|-|-|-|-|-|-|-|-|-|-|-|-|-|-|		GO:0043481	anthocyanin accumulation in tissues in response to UV light	biological_process	0.056289	1	4	4626	8	23640	GSMUA_Achr3G07920_001,GSMUA_Achr9G15520_001,GSMUA_Achr3G16610_001,GSMUA_Achr1G15720_001	-|-|-|-|		GO:0044267	cellular protein metabolic process	biological_process	0.052637	1	182	1095	3472	23640	GSMUA_Achr7G24000_001,GSMUA_Achr5G04610_001,GSMUA_Achr4G12820_001,GSMUA_Achr1G21580_001,GSMUA_Achr6G28500_001,GSMUA_Achr5G04590_001,GSMUA_Achr3G24380_001,GSMUA_Achr11G25530_001,GSMUA_Achr10G23450_001,GSMUA_Achr5G05080_001,GSMUA_Achr4G02280_001,GSMUA_Achr8G26730_001,GSMUA_Achr10G28260_001,GSMUA_Achr11G14550_001,GSMUA_Achr11G25490_001,GSMUA_Achr4G10730_001,GSMUA_Achr5G20440_001,GSMUA_AchrUn_randomG…	-|-|-|-|-|-|-|-|-|-|-|-|-|-|-|-|-|-|-|-|-|-|-|-|-|-|-|-|-|-|-|-|-|-|-|-|-|-|-|-|-|-|-|-|-|-|-|-|-|-|-|-|-|-|-|-|-|-|-|-|-|-|-|-|-|-|-|-|-|-|-|-|-|-|-|-|-|-|-|-|-|-|-|-|-|-|-|-|-|-|-|-|-|-|-|-|-|-|-|-|-|-|-|-|-|-|-|-|-|-|-|-|-|-|-|-|-|-|-|-|-|-|-|-|-|-|-|-		GO:0080188	RNA-directed DNA methylation
GO:0009566	fertilization	biological_process	0.10061	1	2	3436	4	23640	GSMUA_Achr9G06220_001,GSMUA_Achr1G04600_001	-|-|		GO:0046916	cellular transition metal ion homeostasis	biological_process	0.090721	1	4	4190	10	23640	GSMUA_Achr11G10730_001,GSMUA_Achr10G20680_001,GSMUA_Achr8G31410_001,GSMUA_Achr9G16140_001	-|-|-|-|		GO:0016417	S-acyltransferase activity	molecular_function	0.056721	1	14	4626	45	23640	GSMUA_Achr8G08010_001,GSMUA_Achr10G08050_001,GSMUA_Achr4G20330_001,GSMUA_Achr7G03550_001,GSMUA_Achr2G04180_001,GSMUA_Achr11G18130_001,GSMUA_Achr3G09200_001,GSMUA_Achr3G30600_001,GSMUA_Achr3G14680_001,GSMUA_Achr9G04590_001,GSMUA_Achr6G11740_001,GSMUA_Achr9G17430_001,GSMUA_Achr9G01190_001,GSMUA_Achr1G19020_001	-|-|-|-|-|-|-|-|-|-|-|-|-|-|		GO:0006625	protein targeting to peroxisome	biological_process	0.053048	1	4	1095	30	23640	GSMUA_Achr5G04510_001,GSMUA_Achr8G07320_001,GSMUA_Achr10G20380_001,GSMUA_Achr8G21130_001	-|-|-|-|		GO:0008297	single-stranded DNA specific exodeoxyribonuclease activity
GO:0009567	double fertilization forming a zygote and endosperm	biological_process	0.10061	1	2	3436	4	23640	GSMUA_Achr1G04600_001,GSMUA_Achr9G06220_001	-|-|		GO:0006986	response to unfolded protein	biological_process	0.09082	1	5	4190	14	23640	GSMUA_Achr1G10590_001,GSMUA_Achr8G14560_001,GSMUA_Achr5G22430_001,GSMUA_Achr9G01170_001,GSMUA_Achr7G04550_001	-|-|-|-|-|		GO:0006807	nitrogen compound metabolic process	biological_process	0.056843	1	961	4626	4717	23640	GSMUA_Achr6G11950_001,GSMUA_Achr10G11760_001,GSMUA_Achr5G13050_001,GSMUA_Achr3G26230_001,GSMUA_Achr4G03600_001,GSMUA_Achr8G32070_001,GSMUA_Achr6G26710_001,GSMUA_Achr9G15990_001,GSMUA_Achr4G28940_001,GSMUA_Achr9G19550_001,GSMUA_Achr6G29890_001,GSMUA_Achr6G29170_001,GSMUA_Achr7G19670_001,GSMUA_AchrUn_randomG04590_001,GSMUA_Achr8G15510_001,GSMUA_Achr6G10630_001,GSMUA_Achr5G23170_001,GSMUA_Achr8G1501…	-|-|-|-|-|-|-|-|-|-|-|-|-|-|-|-|-|-|-|-|-|-|-|-|-|-|-|-|-|-|-|-|-|-|-|-|-|-|-|-|-|-|-|-|-|-|-|-|-|-|-|-|-|-|-|-|-|-|-|-|-|-|-|-|-|-|-|-|-|-|-|-|-|-|-|-|-|-|-|-|-|-|-|-|-|-|-|-|-|-|-|-|-|-|-|-|-|-|-|-|-|-|-|-|-|-|-|-|-|-|-|-|-|-|-|-|-|-|-|-|-|-|-|-|-|-|-|-		GO:0072662	protein localization to peroxisome	biological_process	0.053048	1	4	1095	30	23640	GSMUA_Achr8G21130_001,GSMUA_Achr5G04510_001,GSMUA_Achr8G07320_001,GSMUA_Achr10G20380_001	-|-|-|-|		GO:0045145	single-stranded DNA specific 5'-3' exodeoxyribonuclease activity
GO:0030337	DNA polymerase processivity factor activity	molecular_function	0.10067	1	2	3436	4	23640	GSMUA_Achr7G04380_001,GSMUA_Achr7G04370_001	-|-|		GO:0030968	endoplasmic reticulum unfolded protein response	biological_process	0.09082	1	5	4190	14	23640	GSMUA_Achr8G14560_001,GSMUA_Achr1G10590_001,GSMUA_Achr5G22430_001,GSMUA_Achr9G01170_001,GSMUA_Achr7G04550_001	-|-|-|-|-|		GO:0043170	macromolecule metabolic process	biological_process	0.057007	1	1499	4626	7411	23640	GSMUA_Achr1G21910_001,GSMUA_Achr11G05370_001,GSMUA_Achr8G18070_001,GSMUA_Achr10G19030_001,GSMUA_Achr10G15480_001,GSMUA_Achr5G00990_001,GSMUA_AchrUn_randomG29170_001,GSMUA_Achr6G27190_001,GSMUA_Achr5G27890_001,GSMUA_Achr9G06160_001,GSMUA_Achr1G11520_001,GSMUA_Achr4G23580_001,GSMUA_Achr1G21940_001,GSMUA_Achr7G22020_001,GSMUA_Achr3G25170_001,GSMUA_AchrUn_randomG28100_001,GSMUA_Achr10G15540_001,GSMUA…			GO:0072663	establishment of protein localization to peroxisome	biological_process	0.053048	1	4	1095	30	23640	GSMUA_Achr8G21130_001,GSMUA_Achr10G20380_001,GSMUA_Achr5G04510_001,GSMUA_Achr8G07320_001	-|-|-|-|		GO:0080085	signal recognition particle, chloroplast targeting
GO:0015893	drug transport	biological_process	0.1011	1	12	3436	55	23640	GSMUA_Achr7G04510_001,GSMUA_Achr11G03230_001,GSMUA_Achr8G31410_001,GSMUA_Achr11G24170_001,GSMUA_Achr5G27950_001,GSMUA_Achr5G01870_001,GSMUA_Achr3G29080_001,GSMUA_Achr6G18760_001,GSMUA_Achr11G19700_001,GSMUA_Achr3G24100_001,GSMUA_Achr10G24960_001,GSMUA_Achr4G22990_001	-|-|-|-|-|-|-|-|-|-|-|-|		GO:0034620	cellular response to unfolded protein	biological_process	0.09082	1	5	4190	14	23640	GSMUA_Achr7G04550_001,GSMUA_Achr8G14560_001,GSMUA_Achr1G10590_001,GSMUA_Achr5G22430_001,GSMUA_Achr9G01170_001	-|-|-|-|-|		Achr5G24570_001,GSMUA_Achr3G24710_001,GSMUA_Achr7G26730_001,GSMUA_Achr3G26260_001,GSMUA_Achr5G26600_001,GSMUA_Achr4G21970_001,GSMUA_Achr5G23300_001,GSMUA_Achr2G05670_001,GSMUA_Achr10G09530_001,GSMUA_Achr10G14710_001,GSMUA_Achr1G04770_001,GSMUA_Achr10G11120_001,GSMUA_Achr9G12240_001,GSMUA_Achr4G28960_001,GSMUA_Achr6G27150_001,GSMUA_AchrUn_randomG23380_001,GSMUA_Achr10G20450_001,GSMUA_Achr10G22750_…	-|-|-|-|-|-|-|-|-|-|-|-|-|-|-|-|-|-|-|-|-|-|-|-|-|-|-|-|-|-|-|-|-|-|-|-|-|-|-|-|-|-|-|-|-|-|-|-|-|-|-|-|-|-|-|-|-|-|-|-|-|-|-|-|-|-|-|-|-|-|-|-|-|-|-|-|-|-|-|-|-|-|-|-|-|-|-|-|-|-|-|-|-|-|-|-|-|-|-|-|-|-|-|-|-|-|-|-|-|-|-|-|-|-|-|-|-|-|-|-|-|-|-|-|-|-|-|-											GO:0004601	peroxidase activity	molecular_function	0.053195	1	12	1095	158	23640	GSMUA_Achr3G16520_001,GSMUA_Achr9G11910_001,GSMUA_Achr9G11940_001,GSMUA_Achr10G25880_001,GSMUA_Achr11G25550_001,GSMUA_Achr9G11930_001,GSMUA_Achr10G12340_001,GSMUA_Achr9G11920_001,GSMUA_AchrUn_randomG25180_001,GSMUA_Achr2G03030_001,GSMUA_Achr2G03020_001,GSMUA_Achr5G20330_001	-|-|-|-|-|-|-|-|-|-|-|-|		GO:0004655	porphobilinogen synthase activity
GO:0042493	response to drug	biological_process	0.1011	1	12	3436	55	23640	GSMUA_Achr11G03230_001,GSMUA_Achr7G04510_001,GSMUA_Achr5G01870_001,GSMUA_Achr8G31410_001,GSMUA_Achr5G27950_001,GSMUA_Achr11G24170_001,GSMUA_Achr11G19700_001,GSMUA_Achr3G24100_001,GSMUA_Achr6G18760_001,GSMUA_Achr3G29080_001,GSMUA_Achr4G22990_001,GSMUA_Achr10G24960_001	-|-|-|-|-|-|-|-|-|-|-|-|		GO:0035967	cellular response to topologically incorrect protein	biological_process	0.09082	1	5	4190	14	23640	GSMUA_Achr5G22430_001,GSMUA_Achr9G01170_001,GSMUA_Achr8G14560_001,GSMUA_Achr1G10590_001,GSMUA_Achr7G04550_001	-|-|-|-|-|		GO:0008271	secondary active sulfate transmembrane transporter activity	molecular_function	0.057091	1	8	4626	22	23640	GSMUA_Achr10G30070_001,GSMUA_Achr6G10500_001,GSMUA_Achr3G14940_001,GSMUA_Achr2G07530_001,GSMUA_Achr7G17940_001,GSMUA_Achr3G25450_001,GSMUA_AchrUn_randomG21590_001,GSMUA_Achr10G30060_001	-|-|-|-|-|-|-|-|		GO:0016684	oxidoreductase activity, acting on peroxide as acceptor	molecular_function	0.053195	1	12	1095	158	23640	GSMUA_Achr9G11910_001,GSMUA_Achr9G11940_001,GSMUA_Achr3G16520_001,GSMUA_Achr5G20330_001,GSMUA_Achr2G03020_001,GSMUA_Achr9G11920_001,GSMUA_AchrUn_randomG25180_001,GSMUA_Achr2G03030_001,GSMUA_Achr10G12340_001,GSMUA_Achr11G25550_001,GSMUA_Achr9G11930_001,GSMUA_Achr10G25880_001	-|-|-|-|-|-|-|-|-|-|-|-|		GO:0050518	2-C-methyl-D-erythritol 4-phosphate cytidylyltransferase activity
GO:0043473	pigmentation	biological_process	0.10275	1	3	3436	8	23640	GSMUA_Achr1G15720_001,GSMUA_Achr3G16610_001,GSMUA_Achr8G01050_001	-|-|-|		GO:0004396	hexokinase activity	molecular_function	0.091138	1	4	4190	10	23640	GSMUA_Achr8G29510_001,GSMUA_Achr1G11390_001,GSMUA_Achr9G06050_001,GSMUA_Achr6G26380_001	-|-|-|-|		GO:0008272	sulfate transport	biological_process	0.057091	1	8	4626	22	23640	GSMUA_Achr7G17940_001,GSMUA_Achr10G30060_001,GSMUA_AchrUn_randomG21590_001,GSMUA_Achr3G25450_001,GSMUA_Achr10G30070_001,GSMUA_Achr2G07530_001,GSMUA_Achr3G14940_001,GSMUA_Achr6G10500_001	-|-|-|-|-|-|-|-|		GO:0030117	membrane coat	cellular_component	0.053349	1	10	1095	118	23640	GSMUA_Achr10G23400_001,GSMUA_Achr8G33210_001,GSMUA_Achr3G26080_001,GSMUA_Achr8G33090_001,GSMUA_Achr3G16090_001,GSMUA_Achr8G05240_001,GSMUA_Achr11G15230_001,GSMUA_Achr4G20660_001,GSMUA_Achr1G24200_001,GSMUA_Achr3G16080_001	-|-|-|-|-|-|-|-|-|-|		GO:0046467	membrane lipid biosynthetic process
GO:0043476	pigment accumulation	biological_process	0.10275	1	3	3436	8	23640	GSMUA_Achr1G15720_001,GSMUA_Achr3G16610_001,GSMUA_Achr8G01050_001	-|-|-|		GO:0010351	lithium ion transport	biological_process	0.091271	1	4	4190	10	23640	GSMUA_Achr5G04510_001,GSMUA_Achr10G14960_001,GSMUA_Achr6G15820_001,GSMUA_Achr7G20310_001	-|-|-|-|		GO:0015116	sulfate transmembrane transporter activity	molecular_function	0.057091	1	8	4626	22	23640	GSMUA_Achr2G07530_001,GSMUA_Achr3G14940_001,GSMUA_Achr6G10500_001,GSMUA_Achr10G30070_001,GSMUA_Achr10G30060_001,GSMUA_AchrUn_randomG21590_001,GSMUA_Achr3G25450_001,GSMUA_Achr7G17940_001	-|-|-|-|-|-|-|-|		GO:0048475	coated membrane	cellular_component	0.053349	1	10	1095	118	23640	GSMUA_Achr8G33090_001,GSMUA_Achr3G26080_001,GSMUA_Achr8G33210_001,GSMUA_Achr10G23400_001,GSMUA_Achr3G16080_001,GSMUA_Achr4G20660_001,GSMUA_Achr1G24200_001,GSMUA_Achr11G15230_001,GSMUA_Achr8G05240_001,GSMUA_Achr3G16090_001	-|-|-|-|-|-|-|-|-|-|		GO:0034427	nuclear-transcribed mRNA catabolic process, exonucleolytic, 3'-5'
GO:0043478	pigment accumulation in response to UV light	biological_process	0.10275	1	3	3436	8	23640	GSMUA_Achr3G16610_001,GSMUA_Achr1G15720_001,GSMUA_Achr8G01050_001	-|-|-|		GO:0051225	spindle assembly	biological_process	0.092304	1	6	4190	18	23640	GSMUA_Achr4G01130_001,GSMUA_Achr11G04780_001,GSMUA_Achr7G27470_001,GSMUA_Achr9G07700_001,GSMUA_Achr6G28340_001,GSMUA_Achr4G19780_001	-|-|-|-|-|-|		GO:1901682	sulfur compound transmembrane transporter activity	molecular_function	0.057091	1	8	4626	22	23640	GSMUA_Achr10G30070_001,GSMUA_Achr6G10500_001,GSMUA_Achr3G14940_001,GSMUA_Achr2G07530_001,GSMUA_Achr7G17940_001,GSMUA_Achr3G25450_001,GSMUA_AchrUn_randomG21590_001,GSMUA_Achr10G30060_001	-|-|-|-|-|-|-|-|		GO:0044550	secondary metabolite biosynthetic process	biological_process	0.053689	1	6	1095	58	23640	GSMUA_Achr6G09110_001,GSMUA_AchrUn_randomG04500_001,GSMUA_Achr8G25430_001,GSMUA_Achr9G15990_001,GSMUA_Achr3G26070_001,GSMUA_Achr10G07930_001	-|-|-|-|-|-|		GO:1990074	polyuridylation-dependent mRNA catabolic process
GO:0043479	pigment accumulation in tissues in response to UV light	biological_process	0.10275	1	3	3436	8	23640	GSMUA_Achr3G16610_001,GSMUA_Achr1G15720_001,GSMUA_Achr8G01050_001	-|-|-|		GO:0019288	isopentenyl diphosphate biosynthetic process, mevalonate-independent pathway	biological_process	0.092428	1	26	4190	111	23640	GSMUA_Achr3G09130_001,GSMUA_Achr3G11780_001,GSMUA_Achr3G26360_001,GSMUA_Achr8G33170_001,GSMUA_Achr11G22690_001,GSMUA_Achr4G01240_001,GSMUA_Achr4G11040_001,GSMUA_Achr11G04190_001,GSMUA_Achr8G29230_001,GSMUA_Achr9G17140_001,GSMUA_Achr4G07390_001,GSMUA_Achr6G06680_001,GSMUA_Achr6G10050_001,GSMUA_Achr6G28110_001,GSMUA_Achr2G17210_001,GSMUA_Achr7G07510_001,GSMUA_Achr8G05290_001,GSMUA_Achr9G03010_001,G…	-|-|-|-|-|-|-|-|-|-|-|-|-|-|-|-|-|-|-|-|-|-|-|-|-|-|		GO:0042335	cuticle development	biological_process	0.057423	1	3	4626	5	23640	GSMUA_Achr8G28970_001,GSMUA_Achr7G12310_001,GSMUA_Achr8G29250_001	-|-|-|		GO:0044085	cellular component biogenesis	biological_process	0.053951	1	44	1095	736	23640	GSMUA_Achr9G02450_001,GSMUA_Achr10G00130_001,GSMUA_Achr8G25430_001,GSMUA_Achr8G07370_001,GSMUA_Achr8G20930_001,GSMUA_Achr8G07220_001,GSMUA_Achr2G17250_001,GSMUA_Achr7G07510_001,GSMUA_Achr8G20970_001,GSMUA_Achr10G06930_001,GSMUA_Achr10G09480_001,GSMUA_Achr11G00080_001,GSMUA_Achr10G23470_001,GSMUA_Achr11G15050_001,GSMUA_Achr8G20910_001,GSMUA_Achr1G23030_001,GSMUA_Achr8G26920_001,GSMUA_Achr10G31240_…	-|-|-|-|-|-|-|-|-|-|-|-|-|-|-|-|-|-|-|-|-|-|-|-|-|-|-|-|-|-|-|-|-|-|-|-|-|-|-|-|-|-|-|-|		GO:0010168	ER body
GO:0043480	pigment accumulation in tissues	biological_process	0.10275	1	3	3436	8	23640	GSMUA_Achr1G15720_001,GSMUA_Achr3G16610_001,GSMUA_Achr8G01050_001	-|-|-|		GO:0019682	glyceraldehyde-3-phosphate metabolic process	biological_process	0.092428	1	26	4190	111	23640	GSMUA_Achr3G24670_001,GSMUA_Achr1G04750_001,GSMUA_Achr9G24540_001,GSMUA_Achr6G06810_001,GSMUA_Achr9G03010_001,GSMUA_Achr10G12170_001,GSMUA_Achr8G04900_001,GSMUA_AchrUn_randomG00520_001,GSMUA_Achr4G02120_001,GSMUA_Achr4G07390_001,GSMUA_Achr6G06680_001,GSMUA_Achr9G17140_001,GSMUA_Achr8G29230_001,GSMUA_Achr8G05290_001,GSMUA_Achr6G10050_001,GSMUA_Achr6G28110_001,GSMUA_Achr2G17210_001,GSMUA_Achr7G0751…	-|-|-|-|-|-|-|-|-|-|-|-|-|-|-|-|-|-|-|-|-|-|-|-|-|-|		GO:0006766	vitamin metabolic process	biological_process	0.057431	1	15	4626	50	23640	GSMUA_Achr4G08590_001,GSMUA_Achr10G14480_001,GSMUA_Achr11G05640_001,GSMUA_Achr6G06630_001,GSMUA_Achr7G12750_001,GSMUA_Achr4G10550_001,GSMUA_Achr3G11780_001,GSMUA_Achr7G07370_001,GSMUA_AchrUn_randomG20120_001,GSMUA_AchrUn_randomG00210_001,GSMUA_Achr10G24880_001,GSMUA_Achr4G10520_001,GSMUA_Achr11G08830_001,GSMUA_Achr10G14700_001,GSMUA_Achr9G17140_001	-|-|-|-|-|-|-|-|-|-|-|-|-|-|-|		GO:0033036	macromolecule localization	biological_process	0.054869	1	49	1095	823	23640	GSMUA_Achr10G28310_001,GSMUA_Achr11G24850_001,GSMUA_Achr11G15160_001,GSMUA_Achr3G26080_001,GSMUA_Achr3G04210_001,GSMUA_Achr2G06320_001,GSMUA_Achr3G24260_001,GSMUA_Achr9G16130_001,GSMUA_Achr10G12100_001,GSMUA_Achr8G07320_001,GSMUA_Achr2G06050_001,GSMUA_Achr8G21130_001,GSMUA_AchrUn_randomG25200_001,GSMUA_Achr9G11700_001,GSMUA_Achr11G00050_001,GSMUA_Achr2G06080_001,GSMUA_Achr10G00110_001,GSMUA_Achr1…	-|-|-|-|-|-|-|-|-|-|-|-|-|-|-|-|-|-|-|-|-|-|-|-|-|-|-|-|-|-|-|-|-|-|-|-|-|-|-|-|-|-|-|-|-|-|-|-|-|		GO:0046523	S-methyl-5-thioribose-1-phosphate isomerase activity
GO:0043481	anthocyanin accumulation in tissues in response to UV light	biological_process	0.10275	1	3	3436	8	23640	GSMUA_Achr3G16610_001,GSMUA_Achr1G15720_001,GSMUA_Achr8G01050_001	-|-|-|		GO:0033036	macromolecule localization	biological_process	0.092632	1	163	4190	823	23640	GSMUA_Achr4G33490_001,GSMUA_Achr5G25520_001,GSMUA_Achr5G24620_001,GSMUA_Achr4G04300_001,GSMUA_Achr10G23400_001,GSMUA_Achr1G04710_001,GSMUA_Achr10G15180_001,GSMUA_Achr11G00050_001,GSMUA_Achr10G16620_001,GSMUA_Achr4G01250_001,GSMUA_Achr6G26750_001,GSMUA_Achr7G27520_001,GSMUA_Achr10G00100_001,GSMUA_Achr8G14590_001,GSMUA_Achr10G28310_001,GSMUA_Achr11G18140_001,GSMUA_Achr11G17980_001,GSMUA_Achr11G0332…	-|-|-|-|-|-|-|-|-|-|-|-|-|-|-|-|-|-|-|-|-|-|-|-|-|-|-|-|-|-|-|-|-|-|-|-|-|-|-|-|-|-|-|-|-|-|-|-|-|-|-|-|-|-|-|-|-|-|-|-|-|-|-|-|-|-|-|-|-|-|-|-|-|-|-|-|-|-|-|-|-|-|-|-|-|-|-|-|-|-|-|-|-|-|-|-|-|-|-|-|-|-|-|-|-|-|-|-|-|-|-|-|-|-|-|-|-|-|-|-|-|-|-|-|-|-|-|-		GO:0016458	gene silencing	biological_process	0.057678	1	34	4626	130	23640	GSMUA_Achr3G26090_001,GSMUA_Achr8G07320_001,GSMUA_Achr4G21340_001,GSMUA_Achr7G06140_001,GSMUA_Achr4G26110_001,GSMUA_Achr3G16620_001,GSMUA_Achr8G28980_001,GSMUA_Achr3G19380_001,GSMUA_Achr3G05450_001,GSMUA_AchrUn_randomG00220_001,GSMUA_Achr6G32560_001,GSMUA_Achr11G03730_001,GSMUA_Achr2G08020_001,GSMUA_Achr10G19090_001,GSMUA_Achr4G03560_001,GSMUA_Achr7G27470_001,GSMUA_Achr2G07010_001,GSMUA_Achr6G293…	-|-|-|-|-|-|-|-|-|-|-|-|-|-|-|-|-|-|-|-|-|-|-|-|-|-|-|-|-|-|-|-|-|-|		GO:0051536	iron-sulfur cluster binding	molecular_function	0.055938	1	10	1095	121	23640	GSMUA_Achr9G02330_001,GSMUA_Achr8G33030_001,GSMUA_Achr7G07640_001,GSMUA_Achr1G22900_001,GSMUA_Achr10G20460_001,GSMUA_Achr10G06930_001,GSMUA_Achr6G09070_001,GSMUA_Achr11G14530_001,GSMUA_Achr6G26560_001,GSMUA_Achr2G13190_001	-|-|-|-|-|-|-|-|-|-|		GO:0008696	4-amino-4-deoxychorismate lyase activity
GO:0017089	glycolipid transporter activity	molecular_function	0.10302	1	3	3436	8	23640	GSMUA_Achr11G16450_001,GSMUA_Achr3G21990_001,GSMUA_Achr8G29400_001	-|-|-|		GO:0042991	transcription factor import into nucleus	biological_process	0.093046	1	4	4190	10	23640	GSMUA_Achr1G11400_001,GSMUA_Achr9G16130_001,GSMUA_Achr3G09300_001,GSMUA_Achr10G17560_001	-|-|-|-|		GO:0006767	water-soluble vitamin metabolic process	biological_process	0.058416	1	12	4626	38	23640	GSMUA_Achr7G07370_001,GSMUA_AchrUn_randomG00210_001,GSMUA_AchrUn_randomG20120_001,GSMUA_Achr4G10520_001,GSMUA_Achr10G24880_001,GSMUA_Achr10G14700_001,GSMUA_Achr11G08830_001,GSMUA_Achr4G08590_001,GSMUA_Achr11G05640_001,GSMUA_Achr4G10550_001,GSMUA_Achr7G12750_001,GSMUA_Achr6G06630_001	-|-|-|-|-|-|-|-|-|-|-|-|		GO:0051540	metal cluster binding	molecular_function	0.055938	1	10	1095	121	23640	GSMUA_Achr9G02330_001,GSMUA_Achr8G33030_001,GSMUA_Achr7G07640_001,GSMUA_Achr1G22900_001,GSMUA_Achr10G20460_001,GSMUA_Achr10G06930_001,GSMUA_Achr6G09070_001,GSMUA_Achr11G14530_001,GSMUA_Achr6G26560_001,GSMUA_Achr2G13190_001	-|-|-|-|-|-|-|-|-|-|		GO:0046554	malate dehydrogenase (NADP+) activity
GO:0046836	glycolipid transport	biological_process	0.10302	1	3	3436	8	23640	GSMUA_Achr8G29400_001,GSMUA_Achr3G21990_001,GSMUA_Achr11G16450_001	-|-|-|		GO:0016405	CoA-ligase activity	molecular_function	0.09343	1	4	4190	10	23640	GSMUA_Achr6G08320_001,GSMUA_Achr11G05030_001,GSMUA_Achr6G11840_001,GSMUA_Achr8G15320_001	-|-|-|-|		GO:0009892	negative regulation of metabolic process	biological_process	0.058637	1	45	4626	180	23640	GSMUA_Achr7G12340_001,GSMUA_Achr10G03220_001,GSMUA_Achr1G19020_001,GSMUA_Achr3G25460_001,GSMUA_Achr2G08230_001,GSMUA_Achr5G23030_001,GSMUA_Achr9G06220_001,GSMUA_Achr9G26450_001,GSMUA_Achr8G30740_001,GSMUA_Achr6G34460_001,GSMUA_Achr3G25910_001,GSMUA_Achr1G16690_001,GSMUA_Achr10G06560_001,GSMUA_Achr4G03560_001,GSMUA_Achr7G27470_001,GSMUA_Achr10G20380_001,GSMUA_Achr6G29390_001,GSMUA_Achr2G07010_001,…	-|-|-|-|-|-|-|-|-|-|-|-|-|-|-|-|-|-|-|-|-|-|-|-|-|-|-|-|-|-|-|-|-|-|-|-|-|-|-|-|-|-|-|-|-|		GO:0015935	small ribosomal subunit	cellular_component	0.056875	1	5	1095	45	23640	GSMUA_Achr2G17190_001,GSMUA_Achr11G15170_001,GSMUA_Achr1G21820_001,GSMUA_Achr1G22950_001,GSMUA_Achr10G20430_001	-|-|-|-|-|		GO:0032039	integrator complex
GO:0051861	glycolipid binding	molecular_function	0.10302	1	3	3436	8	23640	GSMUA_Achr8G29400_001,GSMUA_Achr3G21990_001,GSMUA_Achr11G16450_001	-|-|-|		GO:0043173	nucleotide salvage	biological_process	0.094208	1	5	4190	14	23640	GSMUA_Achr11G18830_001,GSMUA_Achr2G08220_001,GSMUA_Achr11G24770_001,GSMUA_Achr6G15650_001,GSMUA_Achr11G03380_001	-|-|-|-|-|		GO:0003935	GTP cyclohydrolase II activity	molecular_function	0.058762	1	3	4626	5	23640	GSMUA_Achr7G12750_001,GSMUA_AchrUn_randomG20120_001,GSMUA_Achr10G24880_001	-|-|-|		GO:0060548	negative regulation of cell death	biological_process	0.057514	1	3	1095	19	23640	GSMUA_Achr11G15140_001,GSMUA_Achr10G06930_001,GSMUA_Achr9G14860_001	-|-|-|		GO:0006344	maintenance of chromatin silencing
GO:0015988	energy coupled proton transmembrane transport, against electrochemical gradient	biological_process	0.1032	1	11	3436	49	23640	GSMUA_Achr8G05550_001,GSMUA_Achr6G18890_001,GSMUA_AchrUn_randomG26360_001,GSMUA_Achr9G21710_001,GSMUA_Achr2G02960_001,GSMUA_Achr11G08060_001,GSMUA_Achr3G28950_001,GSMUA_Achr2G07900_001,GSMUA_Achr4G00970_001,GSMUA_Achr5G01130_001,GSMUA_Achr8G32740_001	-|-|-|-|-|-|-|-|-|-|-|		GO:0000156	phosphorelay response regulator activity	molecular_function	0.094364	1	16	4190	64	23640	GSMUA_Achr8G09640_001,GSMUA_Achr8G14350_001,GSMUA_AchrUn_randomG10030_001,GSMUA_Achr8G29210_001,GSMUA_Achr3G22920_001,GSMUA_Achr3G22910_001,GSMUA_Achr8G32070_001,GSMUA_Achr9G19550_001,GSMUA_Achr1G07020_001,GSMUA_Achr6G18540_001,GSMUA_Achr10G06310_001,GSMUA_Achr3G16640_001,GSMUA_Achr5G08230_001,GSMUA_Achr5G13050_001,GSMUA_Achr10G25970_001,GSMUA_Achr9G16610_001	-|-|-|-|-|-|-|-|-|-|-|-|-|-|-|-|		GO:0008686	3,4-dihydroxy-2-butanone-4-phosphate synthase activity	molecular_function	0.058762	1	3	4626	5	23640	GSMUA_Achr7G12750_001,GSMUA_Achr10G24880_001,GSMUA_AchrUn_randomG20120_001	-|-|-|		GO:0003712	transcription cofactor activity	molecular_function	0.058075	1	6	1095	59	23640	GSMUA_Achr10G12320_001,GSMUA_Achr5G05080_001,GSMUA_Achr11G15080_001,GSMUA_Achr10G20380_001,GSMUA_Achr10G24770_001,GSMUA_Achr8G05370_001	-|-|-|-|-|-|		GO:0031057	negative regulation of histone modification
GO:0015991	ATP hydrolysis coupled proton transport	biological_process	0.1032	1	11	3436	49	23640	GSMUA_Achr6G18890_001,GSMUA_Achr8G05550_001,GSMUA_Achr11G08060_001,GSMUA_Achr3G28950_001,GSMUA_Achr2G02960_001,GSMUA_AchrUn_randomG26360_001,GSMUA_Achr9G21710_001,GSMUA_Achr2G07900_001,GSMUA_Achr5G01130_001,GSMUA_Achr8G32740_001,GSMUA_Achr4G00970_001	-|-|-|-|-|-|-|-|-|-|-|		GO:0071840	cellular component organization or biogenesis	biological_process	0.095658	1	327	4190	1719	23640	GSMUA_Achr3G14700_001,GSMUA_Achr6G28340_001,GSMUA_Achr8G05140_001,GSMUA_Achr9G09430_001,GSMUA_Achr3G09280_001,GSMUA_Achr1G07160_001,GSMUA_Achr6G04350_001,GSMUA_Achr6G26360_001,GSMUA_Achr11G18930_001,GSMUA_Achr4G33540_001,GSMUA_Achr4G04230_001,GSMUA_Achr3G16510_001,GSMUA_Achr9G02450_001,GSMUA_Achr11G06760_001,GSMUA_Achr11G05430_001,GSMUA_Achr9G30580_001,GSMUA_Achr9G03150_001,GSMUA_Achr4G22860_001,…	-|-|-|-|-|-|-|-|-|-|-|-|-|-|-|-|-|-|-|-|-|-|-|-|-|-|-|-|-|-|-|-|-|-|-|-|-|-|-|-|-|-|-|-|-|-|-|-|-|-|-|-|-|-|-|-|-|-|-|-|-|-|-|-|-|-|-|-|-|-|-|-|-|-|-|-|-|-|-|-|-|-|-|-|-|-|-|-|-|-|-|-|-|-|-|-|-|-|-|-|-|-|-|-|-|-|-|-|-|-|-|-|-|-|-|-|-|-|-|-|-|-|-|-|-|-|-|-		GO:0032879	regulation of localization	biological_process	0.059109	1	14	4626	46	23640	GSMUA_Achr9G14860_001,GSMUA_Achr7G07380_001,GSMUA_Achr8G14670_001,GSMUA_Achr6G02100_001,GSMUA_Achr7G26190_001,GSMUA_Achr8G29230_001,GSMUA_Achr8G15070_001,GSMUA_Achr3G16510_001,GSMUA_Achr3G24260_001,GSMUA_Achr11G03730_001,GSMUA_Achr7G19750_001,GSMUA_Achr8G05290_001,GSMUA_AchrUn_randomG08100_001,GSMUA_Achr5G08220_001	-|-|-|-|-|-|-|-|-|-|-|-|-|-|		GO:0043574	peroxisomal transport	biological_process	0.05871	1	4	1095	31	23640	GSMUA_Achr5G04510_001,GSMUA_Achr8G07320_001,GSMUA_Achr10G20380_001,GSMUA_Achr8G21130_001	-|-|-|-|		GO:0031058	positive regulation of histone modification
GO:0017176	phosphatidylinositol N-acetylglucosaminyltransferase activity	molecular_function	0.10325	1	2	3436	4	23640	GSMUA_Achr8G29500_001,GSMUA_Achr6G32640_001	-|-|		GO:0005543	phospholipid binding	molecular_function	0.095676	1	23	4190	97	23640	GSMUA_Achr8G00080_001,GSMUA_Achr9G13170_001,GSMUA_Achr9G14750_001,GSMUA_Achr9G16530_001,GSMUA_Achr1G01960_001,GSMUA_Achr3G17520_001,GSMUA_Achr6G13010_001,GSMUA_Achr10G19070_001,GSMUA_Achr7G20980_001,GSMUA_Achr5G08220_001,GSMUA_Achr8G11040_001,GSMUA_Achr6G18600_001,GSMUA_Achr4G05670_001,GSMUA_Achr5G02150_001,GSMUA_Achr7G22530_001,GSMUA_Achr2G05220_001,GSMUA_Achr8G00100_001,GSMUA_Achr3G05590_001,GS…	-|-|-|-|-|-|-|-|-|-|-|-|-|-|-|-|-|-|-|-|-|-|-|		GO:0016783	sulfurtransferase activity	molecular_function	0.059149	1	4	4626	8	23640	GSMUA_Achr6G31420_001,GSMUA_Achr9G26180_001,GSMUA_Achr11G08830_001,GSMUA_Achr3G23430_001	-|-|-|-|		GO:0000976	transcription regulatory region sequence-specific DNA binding	molecular_function	0.058749	1	4	1095	33	23640	GSMUA_Achr5G05300_001,GSMUA_Achr1G21620_001,GSMUA_Achr9G14960_001,GSMUA_Achr10G25670_001	-|-|-|-|		GO:0031062	positive regulation of histone methylation
GO:0003933	GTP cyclohydrolase activity	molecular_function	0.10402	1	3	3436	8	23640	GSMUA_Achr7G12750_001,GSMUA_Achr8G00960_001,GSMUA_Achr10G24880_001	-|-|-|		GO:0016877	ligase activity, forming carbon-sulfur bonds	molecular_function	0.095755	1	5	4190	14	23640	GSMUA_Achr6G08320_001,GSMUA_Achr6G36020_001,GSMUA_Achr11G05030_001,GSMUA_Achr6G11840_001,GSMUA_Achr8G15320_001	-|-|-|-|-|		GO:0000162	tryptophan biosynthetic process	biological_process	0.059244	1	4	4626	8	23640	GSMUA_Achr9G07690_001,GSMUA_Achr9G10670_001,GSMUA_Achr4G07140_001,GSMUA_Achr2G05390_001	-|-|-|-|		GO:0003743	translation initiation factor activity	molecular_function	0.058794	1	7	1095	74	23640	GSMUA_Achr5G04590_001,GSMUA_Achr5G04600_001,GSMUA_Achr1G23030_001,GSMUA_Achr4G12820_001,GSMUA_Achr11G00080_001,GSMUA_Achr8G07330_001,GSMUA_Achr9G11860_001	-|-|-|-|-|-|-|		GO:0032197	transposition, RNA-mediated
GO:0016893	endonuclease activity, active with either ribo- or deoxyribonucleic acids and producing 5'-phosphomonoesters	molecular_function	0.10404	1	9	3436	39	23640	GSMUA_Achr3G21810_001,GSMUA_Achr7G11130_001,GSMUA_Achr7G11120_001,GSMUA_Achr10G28120_001,GSMUA_Achr10G28130_001,GSMUA_Achr3G24600_001,GSMUA_Achr11G03680_001,GSMUA_Achr7G22150_001,GSMUA_Achr10G28110_001	-|-|-|-|-|-|-|-|-|		GO:0010363	regulation of plant-type hypersensitive response	biological_process	0.095834	1	8	4190	27	23640	GSMUA_Achr8G14560_001,GSMUA_Achr9G14860_001,GSMUA_Achr9G01170_001,GSMUA_Achr5G22430_001,GSMUA_Achr10G20680_001,GSMUA_Achr10G22450_001,GSMUA_Achr1G10590_001,GSMUA_Achr9G29140_001	-|-|-|-|-|-|-|-|		GO:0046219	indolalkylamine biosynthetic process	biological_process	0.059244	1	4	4626	8	23640	GSMUA_Achr2G05390_001,GSMUA_Achr9G10670_001,GSMUA_Achr4G07140_001,GSMUA_Achr9G07690_001	-|-|-|-|		GO:0005681	spliceosomal complex	cellular_component	0.058837	1	4	1095	32	23640	GSMUA_Achr1G22980_001,GSMUA_Achr7G16610_001,GSMUA_Achr1G22990_001,GSMUA_Achr1G03990_001	-|-|-|-|		GO:0035065	regulation of histone acetylation
GO:0016462	pyrophosphatase activity	molecular_function	0.10442	1	167	3436	1024	23640	GSMUA_Achr6G34530_001,GSMUA_Achr2G07900_001,GSMUA_Achr7G04730_001,GSMUA_Achr6G23180_001,GSMUA_Achr3G26090_001,GSMUA_Achr7G03410_001,GSMUA_Achr7G05930_001,GSMUA_Achr7G27520_001,GSMUA_Achr9G30570_001,GSMUA_Achr9G19600_001,GSMUA_Achr11G06770_001,GSMUA_Achr3G19880_001,GSMUA_Achr11G23980_001,GSMUA_Achr3G24670_001,GSMUA_Achr11G08060_001,GSMUA_AchrUn_randomG26360_001,GSMUA_Achr10G18910_001,GSMUA_Achr6G0…	-|-|-|-|-|-|-|-|-|-|-|-|-|-|-|-|-|-|-|-|-|-|-|-|-|-|-|-|-|-|-|-|-|-|-|-|-|-|-|-|-|-|-|-|-|-|-|-|-|-|-|-|-|-|-|-|-|-|-|-|-|-|-|-|-|-|-|-|-|-|-|-|-|-|-|-|-|-|-|-|-|-|-|-|-|-|-|-|-|-|-|-|-|-|-|-|-|-|-|-|-|-|-|-|-|-|-|-|-|-|-|-|-|-|-|-|-|-|-|-|-|-|-|-|-|-|-|-		GO:0048444	floral organ morphogenesis	biological_process	0.09985	1	12	4190	45	23640	GSMUA_Achr11G22330_001,GSMUA_Achr5G24510_001,GSMUA_Achr3G05450_001,GSMUA_Achr11G22370_001,GSMUA_Achr9G26450_001,GSMUA_Achr10G11780_001,GSMUA_Achr7G27470_001,GSMUA_Achr11G04780_001,GSMUA_Achr10G16530_001,GSMUA_Achr2G21960_001,GSMUA_Achr6G29390_001,GSMUA_Achr3G26510_001	-|-|-|-|-|-|-|-|-|-|-|-|		GO:0044265	cellular macromolecule catabolic process	biological_process	0.059318	1	61	4626	252	23640	GSMUA_Achr4G20500_001,GSMUA_Achr2G03080_001,GSMUA_Achr11G07170_001,GSMUA_Achr8G06290_001,GSMUA_Achr4G01920_001,GSMUA_Achr4G21340_001,GSMUA_Achr10G14590_001,GSMUA_Achr8G07320_001,GSMUA_Achr3G04660_001,GSMUA_Achr4G22850_001,GSMUA_Achr1G10260_001,GSMUA_Achr1G11570_001,GSMUA_Achr6G14940_001,GSMUA_Achr5G22990_001,GSMUA_Achr10G14960_001,GSMUA_Achr5G04510_001,GSMUA_Achr3G20030_001,GSMUA_Achr9G24070_001,…	-|-|-|-|-|-|-|-|-|-|-|-|-|-|-|-|-|-|-|-|-|-|-|-|-|-|-|-|-|-|-|-|-|-|-|-|-|-|-|-|-|-|-|-|-|-|-|-|-|-|-|-|-|-|-|-|-|-|-|-|-|		GO:0048046	apoplast	cellular_component	0.059947	1	7	1095	77	23640	GSMUA_Achr3G26220_001,GSMUA_Achr8G05120_001,GSMUA_Achr10G23460_001,GSMUA_Achr9G20450_001,GSMUA_Achr10G17840_001,GSMUA_Achr10G23480_001,GSMUA_Achr4G02240_001	-|-|-|-|-|-|-|		GO:0035067	negative regulation of histone acetylation
GO:0003713	transcription coactivator activity	molecular_function	0.10457	1	3	3436	8	23640	GSMUA_Achr6G18700_001,GSMUA_Achr8G05370_001,GSMUA_Achr2G12580_001	-|-|-|		GO:0048563	post-embryonic organ morphogenesis	biological_process	0.09985	1	12	4190	45	23640	GSMUA_Achr7G27470_001,GSMUA_Achr10G11780_001,GSMUA_Achr9G26450_001,GSMUA_Achr5G24510_001,GSMUA_Achr3G05450_001,GSMUA_Achr11G22370_001,GSMUA_Achr11G22330_001,GSMUA_Achr3G26510_001,GSMUA_Achr6G29390_001,GSMUA_Achr2G21960_001,GSMUA_Achr10G16530_001,GSMUA_Achr11G04780_001	-|-|-|-|-|-|-|-|-|-|-|-|		GO:0004345	glucose-6-phosphate dehydrogenase activity	molecular_function	0.05936	1	4	4626	8	23640	GSMUA_Achr8G28750_001,GSMUA_Achr8G05290_001,GSMUA_Achr6G28350_001,GSMUA_Achr10G11770_001	-|-|-|-|		GO:0006570	tyrosine metabolic process	biological_process	0.060036	1	2	1095	9	23640	GSMUA_Achr10G00140_001,GSMUA_Achr10G00150_001	-|-|		GO:0051574	positive regulation of histone H3-K9 methylation
GO:0012505	endomembrane system	cellular_component	0.10504	1	55	3436	315	23640	GSMUA_Achr8G05590_001,GSMUA_Achr11G08140_001,GSMUA_Achr4G26100_001,GSMUA_Achr5G23810_001,GSMUA_Achr6G06590_001,GSMUA_Achr7G24220_001,GSMUA_Achr4G33560_001,GSMUA_Achr4G15460_001,GSMUA_Achr7G18030_001,GSMUA_Achr11G07870_001,GSMUA_Achr9G24700_001,GSMUA_Achr7G04550_001,GSMUA_Achr2G18530_001,GSMUA_Achr6G28120_001,GSMUA_Achr1G10740_001,GSMUA_Achr3G26080_001,GSMUA_Achr6G28140_001,GSMUA_Achr8G33210_001,G…	-|-|-|-|-|-|-|-|-|-|-|-|-|-|-|-|-|-|-|-|-|-|-|-|-|-|-|-|-|-|-|-|-|-|-|-|-|-|-|-|-|-|-|-|-|-|-|-|-|-|-|-|-|-|-|		GO:0006720	isoprenoid metabolic process	biological_process	0.099892	1	45	4190	208	23640	GSMUA_Achr6G06810_001,GSMUA_Achr3G08380_001,GSMUA_Achr8G14640_001,GSMUA_Achr1G04750_001,GSMUA_Achr9G24540_001,GSMUA_Achr3G24670_001,GSMUA_Achr3G24940_001,GSMUA_Achr3G17540_001,GSMUA_AchrUn_randomG00520_001,GSMUA_Achr8G04900_001,GSMUA_Achr11G04950_001,GSMUA_Achr4G02120_001,GSMUA_Achr9G03010_001,GSMUA_Achr6G10050_001,GSMUA_Achr6G11940_001,GSMUA_Achr7G07510_001,GSMUA_Achr8G05290_001,GSMUA_Achr10G251…	-|-|-|-|-|-|-|-|-|-|-|-|-|-|-|-|-|-|-|-|-|-|-|-|-|-|-|-|-|-|-|-|-|-|-|-|-|-|-|-|-|-|-|-|-|		GO:0002943	tRNA dihydrouridine synthesis	biological_process	0.059794	1	3	4626	5	23640	GSMUA_Achr3G19750_001,GSMUA_Achr3G19760_001,GSMUA_Achr4G21820_001	-|-|-|		GO:0016226	iron-sulfur cluster assembly	biological_process	0.060527	1	7	1095	74	23640	GSMUA_Achr11G00050_001,GSMUA_Achr6G09070_001,GSMUA_Achr10G06930_001,GSMUA_Achr8G33030_001,GSMUA_Achr10G20460_001,GSMUA_Achr7G07510_001,GSMUA_Achr8G33150_001	-|-|-|-|-|-|-|		GO:0090239	regulation of histone H4 acetylation
GO:0031981	nuclear lumen	cellular_component	0.10505	1	44	3436	249	23640	GSMUA_Achr10G11750_001,GSMUA_Achr3G05060_001,GSMUA_Achr11G07890_001,GSMUA_Achr11G18170_001,GSMUA_Achr9G19140_001,GSMUA_Achr4G05770_001,GSMUA_Achr10G15780_001,GSMUA_Achr6G27910_001,GSMUA_Achr3G24600_001,GSMUA_Achr3G05150_001,GSMUA_Achr2G08260_001,GSMUA_Achr8G05640_001,GSMUA_Achr4G31530_001,GSMUA_Achr2G12930_001,GSMUA_Achr7G12570_001,GSMUA_Achr5G08200_001,GSMUA_Achr7G17900_001,GSMUA_Achr6G15730_001…	-|-|-|-|-|-|-|-|-|-|-|-|-|-|-|-|-|-|-|-|-|-|-|-|-|-|-|-|-|-|-|-|-|-|-|-|-|-|-|-|-|-|-|-|		GO:0015893	drug transport	biological_process	0.099939	1	14	4190	55	23640	GSMUA_Achr6G18760_001,GSMUA_Achr4G22990_001,GSMUA_Achr8G26440_001,GSMUA_Achr6G04190_001,GSMUA_Achr10G24960_001,GSMUA_Achr7G04510_001,GSMUA_Achr11G03230_001,GSMUA_Achr5G01870_001,GSMUA_Achr8G31410_001,GSMUA_Achr8G05190_001,GSMUA_Achr5G27950_001,GSMUA_Achr4G19690_001,GSMUA_Achr11G24170_001,GSMUA_Achr4G23760_001	-|-|-|-|-|-|-|-|-|-|-|-|-|-|		GO:0017150	tRNA dihydrouridine synthase activity	molecular_function	0.059794	1	3	4626	5	23640	GSMUA_Achr3G19760_001,GSMUA_Achr3G19750_001,GSMUA_Achr4G21820_001	-|-|-|		GO:0031163	metallo-sulfur cluster assembly	biological_process	0.060527	1	7	1095	74	23640	GSMUA_Achr7G07510_001,GSMUA_Achr8G33150_001,GSMUA_Achr10G20460_001,GSMUA_Achr8G33030_001,GSMUA_Achr6G09070_001,GSMUA_Achr11G00050_001,GSMUA_Achr10G06930_001	-|-|-|-|-|-|-|		GO:0090241	negative regulation of histone H4 acetylation
GO:0009055	electron carrier activity	molecular_function	0.10595	1	80	3436	497	23640	GSMUA_Achr2G03790_001,GSMUA_Achr9G24120_001,GSMUA_Achr3G31220_001,GSMUA_Achr3G31300_001,GSMUA_Achr5G19970_001,GSMUA_Achr9G10960_001,GSMUA_Achr9G17370_001,GSMUA_Achr3G24950_001,GSMUA_Achr8G32610_001,GSMUA_Achr9G17390_001,GSMUA_Achr3G31210_001,GSMUA_Achr4G32370_001,GSMUA_Achr8G33070_001,GSMUA_Achr8G07290_001,GSMUA_AchrUn_randomG23260_001,GSMUA_Achr9G26720_001,GSMUA_Achr9G24040_001,GSMUA_Achr4G22980…	-|-|-|-|-|-|-|-|-|-|-|-|-|-|-|-|-|-|-|-|-|-|-|-|-|-|-|-|-|-|-|-|-|-|-|-|-|-|-|-|-|-|-|-|-|-|-|-|-|-|-|-|-|-|-|-|-|-|-|-|-|-|-|-|-|-|-|-|-|-|-|-|-|-|-|-|-|-|-|-|		GO:0042493	response to drug	biological_process	0.099939	1	14	4190	55	23640	GSMUA_Achr11G24170_001,GSMUA_Achr4G19690_001,GSMUA_Achr4G23760_001,GSMUA_Achr8G31410_001,GSMUA_Achr5G27950_001,GSMUA_Achr8G05190_001,GSMUA_Achr5G01870_001,GSMUA_Achr7G04510_001,GSMUA_Achr10G24960_001,GSMUA_Achr11G03230_001,GSMUA_Achr6G04190_001,GSMUA_Achr8G26440_001,GSMUA_Achr6G18760_001,GSMUA_Achr4G22990_001	-|-|-|-|-|-|-|-|-|-|-|-|-|-|		GO:0034976	response to endoplasmic reticulum stress	biological_process	0.059912	1	12	4626	38	23640	GSMUA_Achr9G01170_001,GSMUA_Achr7G04550_001,GSMUA_Achr2G07350_001,GSMUA_Achr7G14000_001,GSMUA_Achr6G14900_001,GSMUA_Achr8G14560_001,GSMUA_Achr4G12790_001,GSMUA_Achr5G04580_001,GSMUA_Achr8G05680_001,GSMUA_Achr10G14650_001,GSMUA_Achr1G10590_001,GSMUA_Achr6G28380_001	-|-|-|-|-|-|-|-|-|-|-|-|		GO:0004519	endonuclease activity	molecular_function	0.0615	1	7	1095	76	23640	GSMUA_Achr9G02330_001,GSMUA_Achr8G06290_001,GSMUA_Achr10G28130_001,GSMUA_Achr8G07350_001,GSMUA_Achr9G02260_001,GSMUA_Achr10G28110_001,GSMUA_Achr10G28120_001	-|-|-|-|-|-|-|		GO:1901983	regulation of protein acetylation
GO:0043139	5'-3' DNA helicase activity	molecular_function	0.10667	1	3	3436	8	23640	GSMUA_Achr11G06770_001,GSMUA_Achr9G30570_001,GSMUA_Achr1G13360_001	-|-|-|		GO:0015849	organic acid transport	biological_process	0.099981	1	18	4190	74	23640	GSMUA_AchrUn_randomG21350_001,GSMUA_Achr8G31410_001,GSMUA_Achr3G26340_001,GSMUA_Achr7G07960_001,GSMUA_Achr1G10590_001,GSMUA_Achr11G00180_001,GSMUA_Achr7G13940_001,GSMUA_Achr2G08070_001,GSMUA_Achr2G13450_001,GSMUA_Achr10G22700_001,GSMUA_Achr10G20680_001,GSMUA_AchrUn_randomG21370_001,GSMUA_Achr1G02050_001,GSMUA_Achr7G03400_001,GSMUA_Achr11G03310_001,GSMUA_Achr3G19850_001,GSMUA_Achr2G12780_001,GSMUA…	-|-|-|-|-|-|-|-|-|-|-|-|-|-|-|-|-|-|		GO:0004066	asparagine synthase (glutamine-hydrolyzing) activity	molecular_function	0.060244	1	3	4626	5	23640	GSMUA_Achr9G15390_001,GSMUA_Achr9G04460_001,GSMUA_Achr5G28200_001	-|-|-|		GO:0003676	nucleic acid binding	molecular_function	0.061546	1	205	1095	4044	23640	GSMUA_Achr7G07580_001,GSMUA_Achr8G05140_001,GSMUA_Achr10G24400_001,GSMUA_Achr1G21540_001,GSMUA_Achr8G05300_001,GSMUA_Achr10G01440_001,GSMUA_Achr8G25380_001,GSMUA_Achr1G03930_001,GSMUA_Achr9G14850_001,GSMUA_Achr3G04360_001,GSMUA_Achr11G00230_001,GSMUA_Achr11G15170_001,GSMUA_Achr10G23280_001,GSMUA_Achr10G20500_001,GSMUA_Achr2G13380_001,GSMUA_Achr10G09480_001,GSMUA_Achr3G24450_001,GSMUA_Achr10G12070…	-|-|-|-|-|-|-|-|-|-|-|-|-|-|-|-|-|-|-|-|-|-|-|-|-|-|-|-|-|-|-|-|-|-|-|-|-|-|-|-|-|-|-|-|-|-|-|-|-|-|-|-|-|-|-|-|-|-|-|-|-|-|-|-|-|-|-|-|-|-|-|-|-|-|-|-|-|-|-|-|-|-|-|-|-|-|-|-|-|-|-|-|-|-|-|-|-|-|-|-|-|-|-|-|-|-|-|-|-|-|-|-|-|-|-|-|-|-|-|-|-|-|-|-|-|-|-|-		GO:1901984	negative regulation of protein acetylation
GO:0003999	adenine phosphoribosyltransferase activity	molecular_function	0.10681	1	3	3436	8	23640	GSMUA_Achr5G01730_001,GSMUA_Achr2G18510_001,GSMUA_Achr3G19800_001	-|-|-|		GO:0046942	carboxylic acid transport	biological_process	0.099981	1	18	4190	74	23640	GSMUA_Achr7G03400_001,GSMUA_Achr11G03310_001,GSMUA_Achr9G14860_001,GSMUA_Achr3G19850_001,GSMUA_Achr2G12780_001,GSMUA_Achr10G22700_001,GSMUA_Achr10G20680_001,GSMUA_Achr1G02050_001,GSMUA_AchrUn_randomG21370_001,GSMUA_Achr7G13940_001,GSMUA_Achr2G08070_001,GSMUA_Achr2G13450_001,GSMUA_AchrUn_randomG21350_001,GSMUA_Achr8G31410_001,GSMUA_Achr3G26340_001,GSMUA_Achr11G00180_001,GSMUA_Achr7G07960_001,GSMUA…	-|-|-|-|-|-|-|-|-|-|-|-|-|-|-|-|-|-|		GO:0006528	asparagine metabolic process	biological_process	0.060244	1	3	4626	5	23640	GSMUA_Achr9G04460_001,GSMUA_Achr5G28200_001,GSMUA_Achr9G15390_001	-|-|-|		GO:0043492	ATPase activity, coupled to movement of substances	molecular_function	0.062466	1	14	1095	188	23640	GSMUA_Achr4G20580_001,GSMUA_AchrUn_randomG04520_001,GSMUA_Achr4G10650_001,GSMUA_Achr1G04000_001,GSMUA_Achr9G16140_001,GSMUA_Achr10G07980_001,GSMUA_Achr9G23040_001,GSMUA_Achr8G33240_001,GSMUA_Achr10G24410_001,GSMUA_AchrUn_randomG26360_001,GSMUA_Achr10G20280_001,GSMUA_Achr8G33250_001,GSMUA_AchrUn_randomG25200_001,GSMUA_Achr2G02960_001	-|-|-|-|-|-|-|-|-|-|-|-|-|-|		GO:2000756	regulation of peptidyl-lysine acetylation
GO:0006168	adenine salvage	biological_process	0.10681	1	3	3436	8	23640	GSMUA_Achr2G18510_001,GSMUA_Achr5G01730_001,GSMUA_Achr3G19800_001	-|-|-|		GO:0009240	isopentenyl diphosphate biosynthetic process	biological_process	0.10065	1	26	4190	112	23640	GSMUA_Achr10G12170_001,GSMUA_Achr9G03010_001,GSMUA_Achr4G02120_001,GSMUA_AchrUn_randomG00520_001,GSMUA_Achr8G04900_001,GSMUA_Achr3G24670_001,GSMUA_Achr9G24540_001,GSMUA_Achr1G04750_001,GSMUA_Achr6G06810_001,GSMUA_Achr4G01240_001,GSMUA_Achr8G33170_001,GSMUA_Achr11G22690_001,GSMUA_Achr3G11780_001,GSMUA_Achr3G26360_001,GSMUA_Achr3G09130_001,GSMUA_Achr11G04190_001,GSMUA_Achr4G11040_001,GSMUA_Achr6G06…	-|-|-|-|-|-|-|-|-|-|-|-|-|-|-|-|-|-|-|-|-|-|-|-|-|-|		GO:0006529	asparagine biosynthetic process	biological_process	0.060244	1	3	4626	5	23640	GSMUA_Achr9G15390_001,GSMUA_Achr5G28200_001,GSMUA_Achr9G04460_001	-|-|-|		GO:0032991	macromolecular complex	cellular_component	0.06257	1	114	1095	2139	23640	GSMUA_Achr4G02280_001,GSMUA_Achr3G24380_001,GSMUA_Achr6G28500_001,GSMUA_Achr8G11670_001,GSMUA_Achr1G21580_001,GSMUA_Achr3G26200_001,GSMUA_Achr9G20560_001,GSMUA_Achr2G17170_001,GSMUA_Achr5G04510_001,GSMUA_Achr10G00070_001,GSMUA_Achr4G02260_001,GSMUA_Achr9G11710_001,GSMUA_Achr3G26080_001,GSMUA_Achr4G10510_001,GSMUA_Achr10G19100_001,GSMUA_Achr10G31440_001,GSMUA_Achr8G05150_001,GSMUA_Achr11G14510_001…	-|-|-|-|-|-|-|-|-|-|-|-|-|-|-|-|-|-|-|-|-|-|-|-|-|-|-|-|-|-|-|-|-|-|-|-|-|-|-|-|-|-|-|-|-|-|-|-|-|-|-|-|-|-|-|-|-|-|-|-|-|-|-|-|-|-|-|-|-|-|-|-|-|-|-|-|-|-|-|-|-|-|-|-|-|-|-|-|-|-|-|-|-|-|-|-|-|-|-|-|-|-|-|-|-|-|-|-|-|-|-|-|-|-|		GO:2000757	negative regulation of peptidyl-lysine acetylation
GO:0043096	purine nucleobase salvage	biological_process	0.10681	1	3	3436	8	23640	GSMUA_Achr2G18510_001,GSMUA_Achr5G01730_001,GSMUA_Achr3G19800_001	-|-|-|		GO:0046490	isopentenyl diphosphate metabolic process	biological_process	0.10065	1	26	4190	112	23640	GSMUA_Achr11G04190_001,GSMUA_Achr4G11040_001,GSMUA_Achr8G33170_001,GSMUA_Achr11G22690_001,GSMUA_Achr4G01240_001,GSMUA_Achr3G09130_001,GSMUA_Achr3G26360_001,GSMUA_Achr3G11780_001,GSMUA_Achr8G05290_001,GSMUA_Achr6G28110_001,GSMUA_Achr6G10050_001,GSMUA_Achr7G07510_001,GSMUA_Achr2G17210_001,GSMUA_Achr4G07390_001,GSMUA_Achr6G06680_001,GSMUA_Achr9G17140_001,GSMUA_Achr8G29230_001,GSMUA_Achr8G04900_001,G…	-|-|-|-|-|-|-|-|-|-|-|-|-|-|-|-|-|-|-|-|-|-|-|-|-|-|		GO:0009294	DNA mediated transformation	biological_process	0.060275	1	3	4626	5	23640	GSMUA_Achr3G02630_001,GSMUA_AchrUn_randomG08530_001,GSMUA_Achr3G26090_001	-|-|-|		GO:0009846	pollen germination	biological_process	0.062655	1	2	1095	9	23640	GSMUA_Achr5G04510_001,GSMUA_Achr1G23070_001	-|-|		GO:2001251	negative regulation of chromosome organization
GO:0046083	adenine metabolic process	biological_process	0.10681	1	3	3436	8	23640	GSMUA_Achr2G18510_001,GSMUA_Achr5G01730_001,GSMUA_Achr3G19800_001	-|-|-|		GO:0000976	transcription regulatory region sequence-specific DNA binding	molecular_function	0.10167	1	9	4190	33	23640	GSMUA_Achr3G25630_001,GSMUA_Achr9G14960_001,GSMUA_Achr6G10310_001,GSMUA_Achr1G21620_001,GSMUA_Achr4G00550_001,GSMUA_Achr10G18860_001,GSMUA_Achr7G20950_001,GSMUA_Achr5G05300_001,GSMUA_Achr10G25670_001	-|-|-|-|-|-|-|-|-|		GO:0042255	ribosome assembly	biological_process	0.060454	1	3	4626	5	23640	GSMUA_Achr10G18260_001,GSMUA_Achr8G30490_001,GSMUA_Achr1G21820_001	-|-|-|		GO:0030135	coated vesicle	cellular_component	0.063642	1	7	1095	75	23640	GSMUA_Achr3G16080_001,GSMUA_Achr4G20660_001,GSMUA_Achr3G26080_001,GSMUA_Achr8G33210_001,GSMUA_Achr8G05240_001,GSMUA_Achr10G23400_001,GSMUA_Achr3G16090_001	-|-|-|-|-|-|-|		GO:0005952	cAMP-dependent protein kinase complex
GO:0046084	adenine biosynthetic process	biological_process	0.10681	1	3	3436	8	23640	GSMUA_Achr2G18510_001,GSMUA_Achr5G01730_001,GSMUA_Achr3G19800_001	-|-|-|		GO:0046906	tetrapyrrole binding	molecular_function	0.10206	1	96	4190	491	23640	GSMUA_Achr8G07290_001,GSMUA_Achr8G33070_001,GSMUA_Achr3G25690_001,GSMUA_Achr10G15270_001,GSMUA_Achr3G16520_001,GSMUA_Achr9G24040_001,GSMUA_AchrUn_randomG28100_001,GSMUA_Achr6G18410_001,GSMUA_Achr6G30740_001,GSMUA_Achr6G18470_001,GSMUA_Achr9G30610_001,GSMUA_Achr8G26340_001,GSMUA_Achr2G16740_001,GSMUA_Achr6G30750_001,GSMUA_Achr3G09210_001,GSMUA_Achr6G08110_001,GSMUA_AchrUn_randomG24190_001,GSMUA_Ac…	-|-|-|-|-|-|-|-|-|-|-|-|-|-|-|-|-|-|-|-|-|-|-|-|-|-|-|-|-|-|-|-|-|-|-|-|-|-|-|-|-|-|-|-|-|-|-|-|-|-|-|-|-|-|-|-|-|-|-|-|-|-|-|-|-|-|-|-|-|-|-|-|-|-|-|-|-|-|-|-|-|-|-|-|-|-|-|-|-|-|-|-|-|-|-|-|		GO:0003724	RNA helicase activity	molecular_function	0.060501	1	3	4626	5	23640	GSMUA_Achr3G25460_001,GSMUA_Achr3G05450_001,GSMUA_Achr3G24670_001	-|-|-|		GO:0004571	mannosyl-oligosaccharide 1,2-alpha-mannosidase activity	molecular_function	0.063873	1	2	1095	9	23640	GSMUA_Achr4G12680_001,GSMUA_Achr4G12690_001	-|-|		GO:0008603	cAMP-dependent protein kinase regulator activity
GO:0031355	integral to plastid outer membrane	cellular_component	0.10696	1	2	3436	4	23640	GSMUA_Achr4G32360_001,GSMUA_Achr3G19240_001	-|-|		GO:0042023	DNA endoreduplication	biological_process	0.10242	1	8	4190	27	23640	GSMUA_Achr5G00890_001,GSMUA_Achr9G09430_001,GSMUA_Achr5G14060_001,GSMUA_Achr4G01130_001,GSMUA_Achr4G19780_001,GSMUA_Achr7G27470_001,GSMUA_Achr4G22180_001,GSMUA_Achr6G32560_001	-|-|-|-|-|-|-|-|		GO:0051539	4 iron, 4 sulfur cluster binding	molecular_function	0.061861	1	12	4626	38	23640	GSMUA_Achr1G11570_001,GSMUA_Achr3G19320_001,GSMUA_Achr6G26560_001,GSMUA_Achr7G02800_001,GSMUA_Achr11G08830_001,GSMUA_Achr5G02040_001,GSMUA_Achr10G11160_001,GSMUA_Achr2G13190_001,GSMUA_Achr10G15480_001,GSMUA_Achr6G31420_001,GSMUA_Achr8G28760_001,GSMUA_Achr11G08740_001	-|-|-|-|-|-|-|-|-|-|-|-|		GO:0015924	mannosyl-oligosaccharide mannosidase activity	molecular_function	0.063873	1	2	1095	9	23640	GSMUA_Achr4G12690_001,GSMUA_Achr4G12680_001	-|-|		GO:0004168	dolichol kinase activity
GO:0031359	integral to chloroplast outer membrane	cellular_component	0.10696	1	2	3436	4	23640	GSMUA_Achr3G19240_001,GSMUA_Achr4G32360_001	-|-|		GO:0044786	cell cycle DNA replication	biological_process	0.10242	1	8	4190	27	23640	GSMUA_Achr9G09430_001,GSMUA_Achr5G14060_001,GSMUA_Achr5G00890_001,GSMUA_Achr4G01130_001,GSMUA_Achr4G19780_001,GSMUA_Achr7G27470_001,GSMUA_Achr4G22180_001,GSMUA_Achr6G32560_001	-|-|-|-|-|-|-|-|		GO:0030662	coated vesicle membrane	cellular_component	0.062826	1	16	4626	54	23640	GSMUA_Achr1G10740_001,GSMUA_Achr3G16090_001,GSMUA_Achr11G17980_001,GSMUA_Achr6G13200_001,GSMUA_Achr4G26100_001,GSMUA_Achr8G05240_001,GSMUA_Achr4G04300_001,GSMUA_Achr8G33210_001,GSMUA_Achr3G26080_001,GSMUA_AchrUn_randomG01480_001,GSMUA_Achr11G04170_001,GSMUA_Achr3G16080_001,GSMUA_Achr7G26800_001,GSMUA_AchrUn_randomG01490_001,GSMUA_Achr8G07760_001,GSMUA_Achr2G18530_001	-|-|-|-|-|-|-|-|-|-|-|-|-|-|-|-|		GO:0005887	integral to plasma membrane	cellular_component	0.063954	1	2	1095	9	23640	GSMUA_Achr3G26170_001,GSMUA_Achr8G05180_001	-|-|		GO:0043048	dolichyl monophosphate biosynthetic process
GO:0072522	purine-containing compound biosynthetic process	biological_process	0.10779	1	26	3436	140	23640	GSMUA_AchrUn_randomG26360_001,GSMUA_Achr9G21710_001,GSMUA_Achr5G12640_001,GSMUA_Achr9G19600_001,GSMUA_Achr9G07120_001,GSMUA_Achr5G01730_001,GSMUA_Achr4G21860_001,GSMUA_Achr4G21870_001,GSMUA_Achr2G18510_001,GSMUA_Achr2G07900_001,GSMUA_Achr9G05890_001,GSMUA_Achr3G04540_001,GSMUA_Achr2G07970_001,GSMUA_Achr11G22620_001,GSMUA_Achr9G30770_001,GSMUA_Achr11G24770_001,GSMUA_Achr1G15900_001,GSMUA_Achr3G279…	-|-|-|-|-|-|-|-|-|-|-|-|-|-|-|-|-|-|-|-|-|-|-|-|-|-|		GO:0005345	purine nucleobase transmembrane transporter activity	molecular_function	0.10332	1	3	4190	7	23640	GSMUA_Achr6G15800_001,GSMUA_Achr10G16670_001,GSMUA_Achr6G06790_001	-|-|-|		GO:0009062	fatty acid catabolic process	biological_process	0.06326	1	15	4626	50	23640	GSMUA_Achr2G06320_001,GSMUA_Achr5G12950_001,GSMUA_Achr2G22160_001,GSMUA_Achr6G15820_001,GSMUA_Achr7G03650_001,GSMUA_Achr7G07440_001,GSMUA_Achr6G14940_001,GSMUA_Achr6G11620_001,GSMUA_AchrUn_randomG23750_001,GSMUA_Achr10G14960_001,GSMUA_Achr5G04510_001,GSMUA_Achr11G25870_001,GSMUA_Achr7G20310_001,GSMUA_Achr8G07320_001,GSMUA_Achr7G22470_001	-|-|-|-|-|-|-|-|-|-|-|-|-|-|-|		GO:0000302	response to reactive oxygen species	biological_process	0.064264	1	6	1095	61	23640	GSMUA_Achr10G07850_001,GSMUA_Achr6G09110_001,GSMUA_Achr5G04580_001,GSMUA_Achr4G12790_001,GSMUA_Achr5G04510_001,GSMUA_Achr1G03980_001	-|-|-|-|-|-|		GO:0045053	protein retention in Golgi apparatus
GO:0005798	Golgi-associated vesicle	cellular_component	0.10809	1	8	3436	33	23640	GSMUA_Achr4G26100_001,GSMUA_Achr4G04300_001,GSMUA_Achr2G18530_001,GSMUA_Achr3G26080_001,GSMUA_Achr1G17650_001,GSMUA_AchrUn_randomG01490_001,GSMUA_Achr11G04170_001,GSMUA_AchrUn_randomG01480_001	-|-|-|-|-|-|-|-|		GO:0003755	peptidyl-prolyl cis-trans isomerase activity	molecular_function	0.10347	1	14	4190	55	23640	GSMUA_Achr9G24540_001,GSMUA_Achr7G21050_001,GSMUA_Achr11G16250_001,GSMUA_Achr6G04160_001,GSMUA_Achr4G20420_001,GSMUA_Achr2G15900_001,GSMUA_Achr5G24380_001,GSMUA_Achr2G21150_001,GSMUA_Achr8G05680_001,GSMUA_Achr7G21090_001,GSMUA_Achr10G06300_001,GSMUA_Achr1G07180_001,GSMUA_Achr6G23790_001,GSMUA_Achr9G30710_001	-|-|-|-|-|-|-|-|-|-|-|-|-|-|		GO:0030133	transport vesicle	cellular_component	0.063776	1	12	4626	38	23640	GSMUA_Achr8G33210_001,GSMUA_Achr11G17980_001,GSMUA_Achr1G10740_001,GSMUA_Achr3G16090_001,GSMUA_Achr3G16080_001,GSMUA_AchrUn_randomG01480_001,GSMUA_Achr11G04170_001,GSMUA_Achr4G26100_001,GSMUA_Achr6G13200_001,GSMUA_AchrUn_randomG01490_001,GSMUA_Achr2G18530_001,GSMUA_Achr8G07760_001	-|-|-|-|-|-|-|-|-|-|-|-|		GO:0006473	protein acetylation	biological_process	0.065443	1	3	1095	20	23640	GSMUA_Achr3G26090_001,GSMUA_Achr5G05080_001,GSMUA_Achr11G15080_001	-|-|-|		GO:0052624	2-phytyl-1,4-naphthoquinone methyltransferase activity
GO:0030660	Golgi-associated vesicle membrane	cellular_component	0.10809	1	8	3436	33	23640	GSMUA_Achr2G18530_001,GSMUA_Achr3G26080_001,GSMUA_Achr4G26100_001,GSMUA_Achr4G04300_001,GSMUA_AchrUn_randomG01480_001,GSMUA_Achr11G04170_001,GSMUA_Achr1G17650_001,GSMUA_AchrUn_randomG01490_001	-|-|-|-|-|-|-|-|		GO:0000988	protein binding transcription factor activity	molecular_function	0.10426	1	19	4190	79	23640	GSMUA_Achr6G18700_001,GSMUA_Achr4G26260_001,GSMUA_Achr8G09690_001,GSMUA_Achr6G08280_001,GSMUA_Achr9G06270_001,GSMUA_AchrUn_randomG20170_001,GSMUA_Achr11G08010_001,GSMUA_Achr1G10700_001,GSMUA_Achr5G05080_001,GSMUA_Achr6G36040_001,GSMUA_Achr2G08260_001,GSMUA_Achr4G19840_001,GSMUA_Achr8G05370_001,GSMUA_Achr7G17900_001,GSMUA_Achr10G20380_001,GSMUA_Achr11G17990_001,GSMUA_Achr4G01250_001,GSMUA_Achr10G1…	-|-|-|-|-|-|-|-|-|-|-|-|-|-|-|-|-|-|-|		GO:0030658	transport vesicle membrane	cellular_component	0.063776	1	12	4626	38	23640	GSMUA_Achr4G26100_001,GSMUA_Achr6G13200_001,GSMUA_AchrUn_randomG01490_001,GSMUA_Achr2G18530_001,GSMUA_Achr8G07760_001,GSMUA_Achr8G33210_001,GSMUA_Achr11G17980_001,GSMUA_Achr3G16090_001,GSMUA_Achr1G10740_001,GSMUA_Achr3G16080_001,GSMUA_AchrUn_randomG01480_001,GSMUA_Achr11G04170_001	-|-|-|-|-|-|-|-|-|-|-|-|		GO:0006475	internal protein amino acid acetylation	biological_process	0.065443	1	3	1095	20	23640	GSMUA_Achr3G26090_001,GSMUA_Achr5G05080_001,GSMUA_Achr11G15080_001	-|-|-|		GO:0019003	GDP binding
GO:0016781	phosphotransferase activity, paired acceptors	molecular_function	0.10893	1	2	3436	4	23640	GSMUA_Achr3G24880_001,GSMUA_Achr3G24910_001	-|-|		GO:0008216	spermidine metabolic process	biological_process	0.10468	1	5	4190	15	23640	GSMUA_Achr3G22890_001,GSMUA_Achr8G05390_001,GSMUA_Achr5G24230_001,GSMUA_Achr3G04790_001,GSMUA_Achr9G13400_001	-|-|-|-|-|		GO:0030838	positive regulation of actin filament polymerization	biological_process	0.064923	1	17	4626	58	23640	GSMUA_Achr6G36510_001,GSMUA_Achr8G30740_001,GSMUA_Achr3G05450_001,GSMUA_Achr7G26240_001,GSMUA_Achr2G05960_001,GSMUA_Achr8G07370_001,GSMUA_Achr3G23040_001,GSMUA_Achr7G26420_001,GSMUA_Achr3G04690_001,GSMUA_Achr4G07090_001,GSMUA_Achr9G07630_001,GSMUA_Achr4G04230_001,GSMUA_Achr7G19670_001,GSMUA_Achr2G05970_001,GSMUA_Achr4G21340_001,GSMUA_Achr7G26410_001,GSMUA_Achr4G04170_001	-|-|-|-|-|-|-|-|-|-|-|-|-|-|-|-|-|		GO:0016573	histone acetylation	biological_process	0.065443	1	3	1095	20	23640	GSMUA_Achr11G15080_001,GSMUA_Achr5G05080_001,GSMUA_Achr3G26090_001	-|-|-|		GO:0000187	activation of MAPK activity
GO:0050242	pyruvate, phosphate dikinase activity	molecular_function	0.10893	1	2	3436	4	23640	GSMUA_Achr3G24880_001,GSMUA_Achr3G24910_001	-|-|		GO:0008295	spermidine biosynthetic process	biological_process	0.10468	1	5	4190	15	23640	GSMUA_Achr3G04790_001,GSMUA_Achr8G05390_001,GSMUA_Achr5G24230_001,GSMUA_Achr3G22890_001,GSMUA_Achr9G13400_001	-|-|-|-|-|		GO:0031334	positive regulation of protein complex assembly	biological_process	0.064923	1	17	4626	58	23640	GSMUA_Achr6G36510_001,GSMUA_Achr8G30740_001,GSMUA_Achr3G05450_001,GSMUA_Achr2G05960_001,GSMUA_Achr7G26240_001,GSMUA_Achr7G26420_001,GSMUA_Achr3G23040_001,GSMUA_Achr8G07370_001,GSMUA_Achr3G04690_001,GSMUA_Achr4G07090_001,GSMUA_Achr9G07630_001,GSMUA_Achr4G04230_001,GSMUA_Achr7G19670_001,GSMUA_Achr2G05970_001,GSMUA_Achr4G21340_001,GSMUA_Achr7G26410_001,GSMUA_Achr4G04170_001	-|-|-|-|-|-|-|-|-|-|-|-|-|-|-|-|-|		GO:0018393	internal peptidyl-lysine acetylation	biological_process	0.065443	1	3	1095	20	23640	GSMUA_Achr3G26090_001,GSMUA_Achr5G05080_001,GSMUA_Achr11G15080_001	-|-|-|		GO:0004708	MAP kinase kinase activity
GO:0046654	tetrahydrofolate biosynthetic process	biological_process	0.1091	1	2	3436	4	23640	GSMUA_Achr7G10900_001,GSMUA_Achr8G00960_001	-|-|		GO:0072522	purine-containing compound biosynthetic process	biological_process	0.10479	1	31	4190	140	23640	GSMUA_Achr11G24770_001,GSMUA_Achr9G30770_001,GSMUA_Achr6G26570_001,GSMUA_Achr3G08470_001,GSMUA_Achr1G15900_001,GSMUA_Achr2G07890_001,GSMUA_AchrUn_randomG26360_001,GSMUA_Achr9G13400_001,GSMUA_Achr9G19600_001,GSMUA_Achr11G25390_001,GSMUA_Achr2G18510_001,GSMUA_Achr8G06200_001,GSMUA_Achr5G24230_001,GSMUA_Achr2G07900_001,GSMUA_Achr1G11560_001,GSMUA_Achr9G05890_001,GSMUA_Achr11G22620_001,GSMUA_Achr6G09…	-|-|-|-|-|-|-|-|-|-|-|-|-|-|-|-|-|-|-|-|-|-|-|-|-|-|-|-|-|-|-|		GO:0032273	positive regulation of protein polymerization	biological_process	0.064923	1	17	4626	58	23640	GSMUA_Achr8G30740_001,GSMUA_Achr6G36510_001,GSMUA_Achr3G04690_001,GSMUA_Achr4G07090_001,GSMUA_Achr3G05450_001,GSMUA_Achr7G26240_001,GSMUA_Achr2G05960_001,GSMUA_Achr7G26420_001,GSMUA_Achr8G07370_001,GSMUA_Achr3G23040_001,GSMUA_Achr7G19670_001,GSMUA_Achr2G05970_001,GSMUA_Achr9G07630_001,GSMUA_Achr4G04230_001,GSMUA_Achr7G26410_001,GSMUA_Achr4G04170_001,GSMUA_Achr4G21340_001	-|-|-|-|-|-|-|-|-|-|-|-|-|-|-|-|-|		GO:0018394	peptidyl-lysine acetylation	biological_process	0.065443	1	3	1095	20	23640	GSMUA_Achr3G26090_001,GSMUA_Achr5G05080_001,GSMUA_Achr11G15080_001	-|-|-|		GO:0005980	glycogen catabolic process
GO:0046982	protein heterodimerization activity	molecular_function	0.10933	1	22	3436	123	23640	GSMUA_Achr8G07360_001,GSMUA_Achr9G14950_001,GSMUA_Achr5G26790_001,GSMUA_Achr11G05710_001,GSMUA_Achr3G27970_001,GSMUA_Achr11G24630_001,GSMUA_Achr8G07880_001,GSMUA_Achr1G07160_001,GSMUA_Achr10G20860_001,GSMUA_Achr7G06220_001,GSMUA_Achr11G24570_001,GSMUA_Achr3G23050_001,GSMUA_Achr10G25860_001,GSMUA_Achr5G01050_001,GSMUA_Achr8G07750_001,GSMUA_Achr11G18170_001,GSMUA_Achr4G33600_001,GSMUA_Achr9G00790_0…	-|-|-|-|-|-|-|-|-|-|-|-|-|-|-|-|-|-|-|-|-|-|		GO:0015205	nucleobase transmembrane transporter activity	molecular_function	0.10529	1	4	4190	11	23640	GSMUA_Achr6G06790_001,GSMUA_Achr11G04180_001,GSMUA_Achr10G16670_001,GSMUA_Achr6G15800_001	-|-|-|-|		GO:0045010	actin nucleation	biological_process	0.064923	1	17	4626	58	23640	GSMUA_Achr4G04230_001,GSMUA_Achr9G07630_001,GSMUA_Achr2G05970_001,GSMUA_Achr7G19670_001,GSMUA_Achr4G21340_001,GSMUA_Achr7G26410_001,GSMUA_Achr4G04170_001,GSMUA_Achr6G36510_001,GSMUA_Achr8G30740_001,GSMUA_Achr8G07370_001,GSMUA_Achr3G23040_001,GSMUA_Achr7G26420_001,GSMUA_Achr7G26240_001,GSMUA_Achr2G05960_001,GSMUA_Achr3G05450_001,GSMUA_Achr4G07090_001,GSMUA_Achr3G04690_001	-|-|-|-|-|-|-|-|-|-|-|-|-|-|-|-|-|		GO:0009165	nucleotide biosynthetic process	biological_process	0.065994	1	16	1095	225	23640	GSMUA_Achr11G24770_001,GSMUA_Achr4G12740_001,GSMUA_Achr10G09530_001,GSMUA_Achr10G19680_001,GSMUA_Achr6G09090_001,GSMUA_Achr2G06230_001,GSMUA_Achr10G24410_001,GSMUA_Achr11G25390_001,GSMUA_Achr4G20580_001,GSMUA_Achr10G19100_001,GSMUA_Achr6G26570_001,GSMUA_Achr6G09000_001,GSMUA_AchrUn_randomG26360_001,GSMUA_Achr10G20370_001,GSMUA_Achr10G06530_001,GSMUA_Achr8G25300_001	-|-|-|-|-|-|-|-|-|-|-|-|-|-|-|-|		GO:0010100	negative regulation of photomorphogenesis
GO:0004150	dihydroneopterin aldolase activity	molecular_function	0.10952	1	2	3436	4	23640	GSMUA_Achr9G30870_001,GSMUA_Achr9G30880_001	-|-|		GO:0009062	fatty acid catabolic process	biological_process	0.10656	1	13	4190	50	23640	GSMUA_Achr6G15820_001,GSMUA_Achr6G11620_001,GSMUA_Achr2G22160_001,GSMUA_Achr5G04510_001,GSMUA_Achr6G14940_001,GSMUA_Achr8G21130_001,GSMUA_Achr7G20310_001,GSMUA_Achr8G07320_001,GSMUA_Achr5G12950_001,GSMUA_Achr10G14960_001,GSMUA_Achr7G22470_001,GSMUA_Achr7G03650_001,GSMUA_AchrUn_randomG23750_001	-|-|-|-|-|-|-|-|-|-|-|-|-|		GO:0051495	positive regulation of cytoskeleton organization	biological_process	0.064923	1	17	4626	58	23640	GSMUA_Achr3G05450_001,GSMUA_Achr7G26420_001,GSMUA_Achr8G07370_001,GSMUA_Achr3G23040_001,GSMUA_Achr2G05960_001,GSMUA_Achr7G26240_001,GSMUA_Achr3G04690_001,GSMUA_Achr4G07090_001,GSMUA_Achr6G36510_001,GSMUA_Achr8G30740_001,GSMUA_Achr4G21340_001,GSMUA_Achr7G26410_001,GSMUA_Achr4G04170_001,GSMUA_Achr9G07630_001,GSMUA_Achr4G04230_001,GSMUA_Achr7G19670_001,GSMUA_Achr2G05970_001	-|-|-|-|-|-|-|-|-|-|-|-|-|-|-|-|-|		GO:0018342	protein prenylation	biological_process	0.066074	1	2	1095	9	23640	GSMUA_Achr8G26980_001,GSMUA_Achr10G07940_001	-|-|		GO:0010354	homogentisate prenyltransferase activity
GO:0004325	ferrochelatase activity	molecular_function	0.1104	1	2	3436	4	23640	GSMUA_Achr7G24300_001,GSMUA_Achr8G29200_001	-|-|		GO:0016638	oxidoreductase activity, acting on the CH-NH2 group of donors	molecular_function	0.10674	1	7	4190	23	23640	GSMUA_Achr3G26310_001,GSMUA_Achr2G12720_001,GSMUA_Achr8G15510_001,GSMUA_Achr8G05620_001,GSMUA_Achr8G15520_001,GSMUA_Achr10G20370_001,GSMUA_Achr6G06650_001	-|-|-|-|-|-|-|		GO:0006413	translational initiation	biological_process	0.064972	1	21	4626	76	23640	GSMUA_Achr8G07330_001,GSMUA_Achr5G04600_001,GSMUA_Achr2G07570_001,GSMUA_Achr9G21700_001,GSMUA_Achr7G19750_001,GSMUA_Achr4G27690_001,GSMUA_Achr11G09880_001,GSMUA_Achr1G13270_001,GSMUA_Achr4G12820_001,GSMUA_Achr4G08600_001,GSMUA_Achr4G00840_001,GSMUA_Achr2G07850_001,GSMUA_Achr9G11860_001,GSMUA_Achr2G05610_001,GSMUA_Achr10G18260_001,GSMUA_Achr8G30480_001,GSMUA_Achr5G12940_001,GSMUA_Achr10G22540_001,…	-|-|-|-|-|-|-|-|-|-|-|-|-|-|-|-|-|-|-|-|-|		GO:0097354	prenylation	biological_process	0.066074	1	2	1095	9	23640	GSMUA_Achr8G26980_001,GSMUA_Achr10G07940_001	-|-|		GO:0010355	homogentisate farnesyltransferase activity
GO:0008898	homocysteine S-methyltransferase activity	molecular_function	0.11056	1	2	3436	4	23640	GSMUA_Achr6G29850_001,GSMUA_Achr1G22390_001	-|-|		GO:0009309	amine biosynthetic process	biological_process	0.10736	1	8	4190	28	23640	GSMUA_Achr8G05390_001,GSMUA_Achr9G07690_001,GSMUA_Achr9G13400_001,GSMUA_Achr3G22890_001,GSMUA_Achr5G24230_001,GSMUA_Achr3G04790_001,GSMUA_Achr2G05390_001,GSMUA_Achr9G10670_001	-|-|-|-|-|-|-|-|		GO:0065007	biological regulation	biological_process	0.065327	1	739	4626	3626	23640	GSMUA_Achr10G06310_001,GSMUA_Achr5G27850_001,GSMUA_Achr9G17150_001,GSMUA_Achr6G14930_001,GSMUA_Achr4G20400_001,GSMUA_Achr3G25160_001,GSMUA_Achr5G26640_001,GSMUA_Achr11G23980_001,GSMUA_Achr3G18990_001,GSMUA_Achr2G22000_001,GSMUA_Achr7G19680_001,GSMUA_Achr7G26700_001,GSMUA_Achr2G15700_001,GSMUA_Achr11G07140_001,GSMUA_Achr1G21950_001,GSMUA_Achr1G28040_001,GSMUA_Achr9G03150_001,GSMUA_Achr1G07020_001,…	-|-|-|-|-|-|-|-|-|-|-|-|-|-|-|-|-|-|-|-|-|-|-|-|-|-|-|-|-|-|-|-|-|-|-|-|-|-|-|-|-|-|-|-|-|-|-|-|-|-|-|-|-|-|-|-|-|-|-|-|-|-|-|-|-|-|-|-|-|-|-|-|-|-|-|-|-|-|-|-|-|-|-|-|-|-|-|-|-|-|-|-|-|-|-|-|-|-|-|-|-|-|-|-|-|-|-|-|-|-|-|-|-|-|-|-|-|-|-|-|-|-|-|-|-|-|-|-		GO:0006413	translational initiation	biological_process	0.066101	1	7	1095	76	23640	GSMUA_Achr11G00080_001,GSMUA_Achr8G07330_001,GSMUA_Achr9G11860_001,GSMUA_Achr4G12820_001,GSMUA_Achr5G04590_001,GSMUA_Achr1G23030_001,GSMUA_Achr5G04600_001	-|-|-|-|-|-|-|		GO:0010356	homogentisate geranylgeranyltransferase activity
GO:0009443	pyridoxal 5'-phosphate salvage	biological_process	0.11073	1	2	3436	4	23640	GSMUA_Achr4G24840_001,GSMUA_Achr1G12180_001	-|-|		GO:0042401	cellular biogenic amine biosynthetic process	biological_process	0.10736	1	8	4190	28	23640	GSMUA_Achr2G05390_001,GSMUA_Achr5G24230_001,GSMUA_Achr3G04790_001,GSMUA_Achr3G22890_001,GSMUA_Achr9G10670_001,GSMUA_Achr9G07690_001,GSMUA_Achr8G05390_001,GSMUA_Achr9G13400_001	-|-|-|-|-|-|-|-|		GO:0030163	protein catabolic process	biological_process	0.066338	1	58	4626	240	23640	GSMUA_Achr4G12790_001,GSMUA_Achr2G06320_001,GSMUA_Achr4G25740_001,GSMUA_Achr6G01970_001,GSMUA_Achr2G22160_001,GSMUA_Achr11G24090_001,GSMUA_Achr10G20580_001,GSMUA_Achr3G23630_001,GSMUA_Achr6G17800_001,GSMUA_Achr3G02110_001,GSMUA_Achr4G21810_001,GSMUA_Achr9G13190_001,GSMUA_Achr4G03720_001,GSMUA_Achr6G02000_001,GSMUA_Achr3G24620_001,GSMUA_Achr4G25750_001,GSMUA_Achr10G10140_001,GSMUA_Achr3G25910_001,…	-|-|-|-|-|-|-|-|-|-|-|-|-|-|-|-|-|-|-|-|-|-|-|-|-|-|-|-|-|-|-|-|-|-|-|-|-|-|-|-|-|-|-|-|-|-|-|-|-|-|-|-|-|-|-|-|-|-|		GO:0016071	mRNA metabolic process	biological_process	0.066731	1	16	1095	225	23640	GSMUA_Achr1G03990_001,GSMUA_Achr8G06050_001,GSMUA_Achr10G19090_001,GSMUA_Achr8G20930_001,GSMUA_Achr9G16060_001,GSMUA_Achr8G25430_001,GSMUA_Achr2G17210_001,GSMUA_Achr3G26260_001,GSMUA_Achr3G24450_001,GSMUA_Achr8G06290_001,GSMUA_Achr9G14990_001,GSMUA_Achr7G16610_001,GSMUA_Achr5G04630_001,GSMUA_Achr10G31260_001,GSMUA_Achr4G02120_001,GSMUA_Achr9G20560_001	-|-|-|-|-|-|-|-|-|-|-|-|-|-|-|-|		GO:0010357	homogentisate solanesyltransferase activity
GO:0034508	centromere complex assembly	biological_process	0.11077	1	2	3436	4	23640	GSMUA_Achr6G34500_001,GSMUA_Achr6G28200_001	-|-|		GO:0015238	drug transmembrane transporter activity	molecular_function	0.10781	1	13	4190	51	23640	GSMUA_Achr10G24960_001,GSMUA_Achr7G04510_001,GSMUA_Achr11G03230_001,GSMUA_Achr5G01870_001,GSMUA_Achr8G31410_001,GSMUA_Achr8G05190_001,GSMUA_Achr5G27950_001,GSMUA_Achr4G19690_001,GSMUA_Achr4G23760_001,GSMUA_Achr4G22990_001,GSMUA_Achr6G18760_001,GSMUA_Achr8G26440_001,GSMUA_Achr6G04190_001	-|-|-|-|-|-|-|-|-|-|-|-|-|		GO:0050662	coenzyme binding	molecular_function	0.066705	1	99	4626	434	23640	GSMUA_Achr5G02060_001,GSMUA_Achr2G04250_001,GSMUA_Achr9G07580_001,GSMUA_Achr7G00810_001,GSMUA_Achr3G01990_001,GSMUA_Achr11G05530_001,GSMUA_Achr7G07440_001,GSMUA_Achr8G07810_001,GSMUA_Achr4G03490_001,GSMUA_Achr2G21810_001,GSMUA_Achr3G23390_001,GSMUA_Achr7G07880_001,GSMUA_Achr3G02810_001,GSMUA_Achr10G10080_001,GSMUA_Achr6G06630_001,GSMUA_Achr3G04850_001,GSMUA_Achr8G28750_001,GSMUA_Achr3G23440_001,G…	-|-|-|-|-|-|-|-|-|-|-|-|-|-|-|-|-|-|-|-|-|-|-|-|-|-|-|-|-|-|-|-|-|-|-|-|-|-|-|-|-|-|-|-|-|-|-|-|-|-|-|-|-|-|-|-|-|-|-|-|-|-|-|-|-|-|-|-|-|-|-|-|-|-|-|-|-|-|-|-|-|-|-|-|-|-|-|-|-|-|-|-|-|-|-|-|-|-|-|		GO:0019829	cation-transporting ATPase activity	molecular_function	0.06683	1	10	1095	123	23640	GSMUA_Achr9G16140_001,GSMUA_Achr1G04000_001,GSMUA_Achr9G23040_001,GSMUA_Achr4G10650_001,GSMUA_AchrUn_randomG04520_001,GSMUA_Achr4G20580_001,GSMUA_Achr2G02960_001,GSMUA_Achr10G20280_001,GSMUA_AchrUn_randomG26360_001,GSMUA_Achr10G24410_001	-|-|-|-|-|-|-|-|-|-|		GO:0019902	phosphatase binding
GO:0017108	5'-flap endonuclease activity	molecular_function	0.11077	1	2	3436	4	23640	GSMUA_Achr7G22150_001,GSMUA_Achr3G24600_001	-|-|		GO:0015018	galactosylgalactosylxylosylprotein 3-beta-glucuronosyltransferase activity	molecular_function	0.10884	1	6	4190	19	23640	GSMUA_Achr11G24650_001,GSMUA_Achr1G15930_001,GSMUA_Achr8G09710_001,GSMUA_Achr8G21050_001,GSMUA_Achr4G22080_001,GSMUA_Achr5G28370_001	-|-|-|-|-|-|		GO:0009606	tropism	biological_process	0.066875	1	11	4626	34	23640	GSMUA_Achr7G03650_001,GSMUA_Achr9G17150_001,GSMUA_Achr9G15520_001,GSMUA_Achr6G17850_001,GSMUA_Achr5G04510_001,GSMUA_Achr7G26250_001,GSMUA_Achr2G13430_001,GSMUA_Achr1G15720_001,GSMUA_Achr6G29910_001,GSMUA_Achr4G30510_001,GSMUA_Achr4G21340_001	-|-|-|-|-|-|-|-|-|-|-|		GO:0042625	ATPase activity, coupled to transmembrane movement of ions	molecular_function	0.06683	1	10	1095	123	23640	GSMUA_Achr4G10650_001,GSMUA_Achr9G23040_001,GSMUA_Achr1G04000_001,GSMUA_Achr9G16140_001,GSMUA_Achr4G20580_001,GSMUA_AchrUn_randomG04520_001,GSMUA_Achr10G20280_001,GSMUA_Achr2G02960_001,GSMUA_AchrUn_randomG26360_001,GSMUA_Achr10G24410_001	-|-|-|-|-|-|-|-|-|-|		GO:0019903	protein phosphatase binding
GO:0048256	flap endonuclease activity	molecular_function	0.11077	1	2	3436	4	23640	GSMUA_Achr7G22150_001,GSMUA_Achr3G24600_001	-|-|		GO:0016837	carbon-oxygen lyase activity, acting on polysaccharides	molecular_function	0.11085	1	5	4190	15	23640	GSMUA_Achr10G21080_001,GSMUA_Achr2G16830_001,GSMUA_Achr6G28260_001,GSMUA_Achr7G04580_001,GSMUA_Achr10G28220_001	-|-|-|-|-|		GO:0050789	regulation of biological process	biological_process	0.067449	1	713	4626	3499	23640	GSMUA_Achr3G23600_001,GSMUA_Achr6G13040_001,GSMUA_Achr6G32840_001,GSMUA_Achr2G13300_001,GSMUA_Achr3G02750_001,GSMUA_Achr5G01990_001,GSMUA_Achr4G29100_001,GSMUA_Achr4G03790_001,GSMUA_Achr5G23030_001,GSMUA_Achr5G24600_001,GSMUA_Achr8G30570_001,GSMUA_Achr1G13230_001,GSMUA_Achr2G10230_001,GSMUA_Achr11G10010_001,GSMUA_Achr8G06100_001,GSMUA_Achr9G05660_001,GSMUA_Achr8G15070_001,GSMUA_Achr7G26400_001,GS…	-|-|-|-|-|-|-|-|-|-|-|-|-|-|-|-|-|-|-|-|-|-|-|-|-|-|-|-|-|-|-|-|-|-|-|-|-|-|-|-|-|-|-|-|-|-|-|-|-|-|-|-|-|-|-|-|-|-|-|-|-|-|-|-|-|-|-|-|-|-|-|-|-|-|-|-|-|-|-|-|-|-|-|-|-|-|-|-|-|-|-|-|-|-|-|-|-|-|-|-|-|-|-|-|-|-|-|-|-|-|-|-|-|-|-|-|-|-|-|-|-|-|-|-|-|-|-|-		GO:0012507	ER to Golgi transport vesicle membrane	cellular_component	0.067316	1	3	1095	20	23640	GSMUA_Achr3G16080_001,GSMUA_Achr8G33210_001,GSMUA_Achr3G16090_001	-|-|-|		GO:0032065	cortical protein anchoring
GO:0006349	regulation of gene expression by genetic imprinting	biological_process	0.11077	1	2	3436	4	23640	GSMUA_Achr3G26090_001,GSMUA_AchrUn_randomG08530_001	-|-|		GO:0030570	pectate lyase activity	molecular_function	0.11085	1	5	4190	15	23640	GSMUA_Achr6G28260_001,GSMUA_Achr7G04580_001,GSMUA_Achr10G28220_001,GSMUA_Achr10G21080_001,GSMUA_Achr2G16830_001	-|-|-|-|-|		GO:0009658	chloroplast organization	biological_process	0.067771	1	31	4626	119	23640	GSMUA_Achr10G25200_001,GSMUA_Achr3G24670_001,GSMUA_Achr10G15830_001,GSMUA_Achr11G22690_001,GSMUA_Achr7G06230_001,GSMUA_Achr6G06630_001,GSMUA_Achr3G02690_001,GSMUA_Achr1G15950_001,GSMUA_Achr6G01630_001,GSMUA_Achr8G33150_001,GSMUA_Achr4G30230_001,GSMUA_Achr6G06810_001,GSMUA_Achr4G01240_001,GSMUA_Achr9G03010_001,GSMUA_Achr2G05490_001,GSMUA_Achr9G04390_001,GSMUA_Achr6G29910_001,GSMUA_Achr10G22660_001…	-|-|-|-|-|-|-|-|-|-|-|-|-|-|-|-|-|-|-|-|-|-|-|-|-|-|-|-|-|-|-|		GO:0030127	COPII vesicle coat	cellular_component	0.067316	1	3	1095	20	23640	GSMUA_Achr3G16080_001,GSMUA_Achr3G16090_001,GSMUA_Achr8G33210_001	-|-|-|		GO:0032386	regulation of intracellular transport
GO:0071514	genetic imprinting	biological_process	0.11077	1	2	3436	4	23640	GSMUA_Achr3G26090_001,GSMUA_AchrUn_randomG08530_001	-|-|		GO:0045490	pectin catabolic process	biological_process	0.11085	1	5	4190	15	23640	GSMUA_Achr6G28260_001,GSMUA_Achr10G28220_001,GSMUA_Achr7G04580_001,GSMUA_Achr10G21080_001,GSMUA_Achr2G16830_001	-|-|-|-|-|		GO:0000989	transcription factor binding transcription factor activity	molecular_function	0.067802	1	19	4626	68	23640	GSMUA_Achr2G08260_001,GSMUA_Achr5G23000_001,GSMUA_Achr4G01250_001,GSMUA_Achr10G20380_001,GSMUA_Achr7G12570_001,GSMUA_Achr9G06270_001,GSMUA_Achr4G19840_001,GSMUA_Achr6G36040_001,GSMUA_Achr2G12580_001,GSMUA_Achr5G23080_001,GSMUA_Achr6G18700_001,GSMUA_Achr7G17900_001,GSMUA_AchrUn_randomG20170_001,GSMUA_Achr8G05370_001,GSMUA_Achr7G12730_001,GSMUA_Achr6G34550_001,GSMUA_Achr4G26260_001,GSMUA_Achr11G179…	-|-|-|-|-|-|-|-|-|-|-|-|-|-|-|-|-|-|-|		GO:0030134	ER to Golgi transport vesicle	cellular_component	0.067316	1	3	1095	20	23640	GSMUA_Achr3G16090_001,GSMUA_Achr8G33210_001,GSMUA_Achr3G16080_001	-|-|-|		GO:0032388	positive regulation of intracellular transport
GO:0030149	sphingolipid catabolic process	biological_process	0.11077	1	2	3436	4	23640	GSMUA_Achr6G18500_001,GSMUA_Achr6G06370_001	-|-|		GO:0008033	tRNA processing	biological_process	0.11175	1	19	4190	80	23640	GSMUA_Achr1G06960_001,GSMUA_Achr6G09200_001,GSMUA_Achr10G24890_001,GSMUA_Achr3G21960_001,GSMUA_Achr10G09290_001,GSMUA_Achr7G02830_001,GSMUA_Achr11G04730_001,GSMUA_Achr10G22660_001,GSMUA_Achr7G10880_001,GSMUA_Achr3G19760_001,GSMUA_Achr3G08420_001,GSMUA_Achr3G09080_001,GSMUA_Achr6G35900_001,GSMUA_Achr5G07950_001,GSMUA_Achr7G04500_001,GSMUA_Achr10G08170_001,GSMUA_Achr3G25440_001,GSMUA_Achr3G19750_00…	-|-|-|-|-|-|-|-|-|-|-|-|-|-|-|-|-|-|-|		GO:0071407	cellular response to organic cyclic compound	biological_process	0.068267	1	22	4626	80	23640	GSMUA_Achr9G01170_001,GSMUA_Achr10G14480_001,GSMUA_Achr7G04550_001,GSMUA_Achr2G08230_001,GSMUA_Achr5G04510_001,GSMUA_AchrUn_randomG00220_001,GSMUA_Achr2G12930_001,GSMUA_Achr3G05450_001,GSMUA_Achr3G19380_001,GSMUA_Achr10G22450_001,GSMUA_Achr11G03730_001,GSMUA_Achr6G34460_001,GSMUA_Achr10G19090_001,GSMUA_Achr1G10590_001,GSMUA_Achr8G28730_001,GSMUA_Achr11G25560_001,GSMUA_Achr4G21340_001,GSMUA_Achr4G…	-|-|-|-|-|-|-|-|-|-|-|-|-|-|-|-|-|-|-|-|-|-|		GO:0019637	organophosphate metabolic process	biological_process	0.067448	1	59	1095	1027	23640	GSMUA_Achr6G26600_001,GSMUA_Achr10G19680_001,GSMUA_Achr3G26090_001,GSMUA_Achr11G24790_001,GSMUA_Achr10G06640_001,GSMUA_Achr10G18930_001,GSMUA_Achr11G24770_001,GSMUA_Achr8G05290_001,GSMUA_Achr7G23940_001,GSMUA_Achr8G33170_001,GSMUA_Achr10G17810_001,GSMUA_Achr10G24410_001,GSMUA_Achr2G06230_001,GSMUA_Achr10G12170_001,GSMUA_Achr1G21680_001,GSMUA_Achr10G28250_001,GSMUA_Achr2G17250_001,GSMUA_Achr9G1614…	-|-|-|-|-|-|-|-|-|-|-|-|-|-|-|-|-|-|-|-|-|-|-|-|-|-|-|-|-|-|-|-|-|-|-|-|-|-|-|-|-|-|-|-|-|-|-|-|-|-|-|-|-|-|-|-|-|-|-|		GO:0033157	regulation of intracellular protein transport
[truncated: 3,230 more rows]
[truncated: 20 more columns]
