# Supplementary material for: Genome-wide identification and characterization of mRNAs and lncRNAs involved in cold stress in the wild banana (Musa itinerans)
Source: PLoS One. 2018 Jul 9;13(7):e0200002. doi: 10.1371/journal.pone.0200002 (PMC6037364; doi:10.1371/journal.pone.0200002)
Supplement: S16 Table — (XLS) [file pone.0200002.s026.xls]

## Sheet: S16 Table
S16 Table KEGG enrichment analysis of lncRNA mapped to Banana Genome A
L_4_vs_L_0.DEG_KEGG_pathway_enr													L_4_vs_L13.DEG_KEGG_pathway_enr													L_4_vs_L28.DEG_KEGG_pathway_enr													L_0_vs_L13.DEG_KEGG_pathway_enr
#Term	Database	ID	Input number	Background number	P-Value	Corrected P-Value	Input	KO	Entrez_ID	KO_name	Hyperlink		#Term	Database	ID	Input number	Background number	P-Value	Corrected P-Value	Input	KO	Entrez_ID	KO_name	Hyperlink		#Term	Database	ID	Input number	Background number	P-Value	Corrected P-Value	Input	KO	Entrez_ID	KO_name	Hyperlink		#Term	Database	ID	Input number	Background number	P-Value	Corrected P-Value	Input	KO	Entrez_ID	KO_name
Citrate cycle (TCA cycle)	KEGG PATHWAY	mus00020	24	68	0.00659727	0.449104	GSMUA_Achr7G02800_001|GSMUA_Achr6G28080_001|GSMUA_AchrUn_randomG24250_001|GSMUA_Achr10G03950_001|GSMUA_Achr9G11060_001|GSMUA_Achr11G16400_001|GSMUA_Achr10G11940_001|GSMUA_Achr4G00910_001|GSMUA_Achr9G01190_001|GSMUA_Achr10G11950_001|GSMUA_Achr4G31470_001|GSMUA_Achr9G07560_001|GSMUA_Achr10G11960_001|GSMUA_Achr10G25750_001|GSMUA_Achr5G02000_001|GSMUA_Achr11G21550_001|GSMUA_Achr11G22600_001|GSMUA_Ach…	mus:103970730|mus:103989292|mus:103974248|mus:103970730|mus:103975717|mus:103971629|mus:103974523|mus:103980394|mus:103996643|mus:103996643|mus:103983525|mus:103997179|mus:103979443|mus:103969233|mus:103983570|mus:103972052|mus:103972144|mus:103983038|mus:103994981|mus:104000425|mus:103970730|mus:103979443|mus:103994643|mus:103997179|	103970730|103989292|103974248|103970730|103975717|103971629|103974523|103980394|103996643|103996643|103983525|103997179|103979443|103969233|103983570|103972052|103972144|103983038|103994981|104000425|103970730|103979443|103994643|103997179|	| | | | | | | | | | | | | | | | | | | | | | | |	http://www.genome.jp/kegg-bin/show_pathway?mus00020/mus:104000425%09red/mus:103970730%09red/mus:103997179%09red/mus:103972052%09red/mus:103983525%09red/mus:103994643%09red/mus:103974523%09red/mus:103971629%09red/mus:103980394%09red/mus:103996643%09red/mus:103972144%09red/mus:103979443%09red/mus:103974248%09red/mus:103983570%09red/mus:103989292%09red/mus:103994981%09red/mus:103975717%09red/mus:103…		Diterpenoid biosynthesis	KEGG PATHWAY	mus00904	13	25	0.0134842	0.999014	GSMUA_Achr10G20930_001|GSMUA_Achr10G20940_001|GSMUA_Achr8G31530_001|GSMUA_Achr8G31540_001|GSMUA_Achr8G31500_001|GSMUA_Achr10G06500_001|GSMUA_Achr10G20910_001|GSMUA_Achr8G31520_001|GSMUA_Achr10G20900_001|GSMUA_Achr3G31410_001|GSMUA_Achr10G20920_001|GSMUA_Achr8G31510_001|GSMUA_Achr10G06490_001	mus:103969834|mus:103969834|mus:103996438|mus:103996438|mus:103995767|mus:104000204|mus:103969833|mus:103996438|mus:103969833|mus:103980046|mus:103969833|mus:103995767|mus:104000204|	103969834|103969834|103996438|103996438|103995767|104000204|103969833|103996438|103969833|103980046|103969833|103995767|104000204|	| | | | | | | | | | | | |	http://www.genome.jp/kegg-bin/show_pathway?mus00904/mus:103980046%09red/mus:104000204%09red/mus:103969834%09red/mus:103969833%09red/mus:103995767%09red/mus:103996438%09red		Fructose and mannose metabolism	KEGG PATHWAY	mus00051	34	90	0.0266513	0.997525	GSMUA_Achr9G24140_001|GSMUA_Achr4G19600_001|GSMUA_Achr3G11650_001|GSMUA_Achr1G11390_001|GSMUA_Achr4G20510_001|GSMUA_Achr8G29510_001|GSMUA_Achr11G06960_001|GSMUA_Achr1G21680_001|GSMUA_Achr6G18400_001|GSMUA_Achr7G26380_001|GSMUA_Achr9G06050_001|GSMUA_Achr4G19610_001|GSMUA_Achr11G08860_001|GSMUA_Achr4G19620_001|GSMUA_Achr10G18150_001|GSMUA_Achr8G07890_001|GSMUA_Achr11G24790_001|GSMUA_Achr10G09630_00…	mus:103998826|mus:103983251|mus:103977933|mus:103988590|mus:103983178|mus:103995938|mus:103970338|mus:103991404|mus:103988130|mus:103992900|mus:103996098|mus:103983251|mus:103970741|mus:103983248|mus:103968562|mus:103993558|mus:103972346|mus:104000532|mus:103983248|mus:103977957|mus:103991413|mus:104000442|mus:103990176|mus:103986188|mus:103983248|mus:103997707|mus:103971774|mus:103985718|mus:103…	103998826|103983251|103977933|103988590|103983178|103995938|103970338|103991404|103988130|103992900|103996098|103983251|103970741|103983248|103968562|103993558|103972346|104000532|103983248|103977957|103991413|104000442|103990176|103986188|103983248|103997707|103971774|103985718|103994827|103980383|103988094|103986422|103985718|103970338|	| | | | | | | | | | | | | | | | | | | | | | | | | | | | | | | | | |	http://www.genome.jp/kegg-bin/show_pathway?mus00051/mus:103977957%09red/mus:103997707%09red/mus:103988590%09red/mus:103992900%09red/mus:103977933%09red/mus:103988130%09red/mus:103991404%09red/mus:104000532%09red/mus:103994827%09red/mus:103983248%09red/mus:104000442%09red/mus:103968562%09red/mus:103971774%09red/mus:103983178%09red/mus:103985718%09red/mus:103970338%09red/mus:103995938%09red/mus:103…		Flavonoid biosynthesis	KEGG PATHWAY	mus00941	11	55	0.00109969	0.114368	GSMUA_Achr10G20630_001|GSMUA_AchrUn_randomG27040_001|GSMUA_Achr10G12260_001|GSMUA_Achr10G20590_001|GSMUA_Achr4G10640_001|GSMUA_Achr6G08990_001|GSMUA_Achr10G20610_001|GSMUA_Achr10G20620_001|GSMUA_Achr10G12200_001|GSMUA_Achr5G04550_001|GSMUA_Achr10G20600_001	mus:103968788|mus:103997903|mus:104000773|mus:103968786|mus:103981125|mus:103987346|mus:103968790|mus:103968789|mus:104000649|mus:103983932|mus:103968787|	103968788|103997903|104000773|103968786|103981125|103987346|103968790|103968789|104000649|103983932|103968787|	| | | | | | | | | | |
Tropane, piperidine and pyridine alkaloid biosynthesis	KEGG PATHWAY	mus00960	13	28	0.007677	0.449104	GSMUA_Achr9G03420_001|GSMUA_Achr9G11130_001|GSMUA_Achr8G15510_001|GSMUA_Achr6G06650_001|GSMUA_Achr9G03460_001|GSMUA_Achr9G03470_001|GSMUA_Achr9G03430_001|GSMUA_Achr9G03450_001|GSMUA_Achr8G15520_001|GSMUA_Achr9G03440_001|GSMUA_Achr7G25170_001|GSMUA_Achr10G16890_001|GSMUA_Achr11G24060_001	mus:103996856|mus:103997609|mus:103994655|mus:103987137|mus:103996859|mus:103996858|mus:103996857|mus:103996858|mus:103994655|mus:103996859|mus:103992797|mus:103968460|mus:103972276|	103996856|103997609|103994655|103987137|103996859|103996858|103996857|103996858|103994655|103996859|103992797|103968460|103972276|	| | | | | | | | | | | | |	http://www.genome.jp/kegg-bin/show_pathway?mus00960/mus:103992797%09red/mus:103996857%09red/mus:103996856%09red/mus:103994655%09red/mus:103996858%09red/mus:103968460%09red/mus:103987137%09red/mus:103997609%09red/mus:103972276%09red/mus:103996859%09red		Folate biosynthesis	KEGG PATHWAY	mus00790	10	20	0.0341941	0.999014	GSMUA_Achr7G10900_001|GSMUA_Achr9G30870_001|GSMUA_Achr9G30880_001|GSMUA_Achr9G09300_001|GSMUA_Achr7G20710_001|GSMUA_Achr8G29170_001|GSMUA_Achr10G00080_001|GSMUA_Achr1G11420_001|GSMUA_Achr7G20720_001|GSMUA_Achr3G05610_001	mus:103991361|mus:103999485|mus:103999486|mus:103997371|mus:103992399|mus:103995963|mus:103999595|mus:103988553|mus:103992399|mus:103976847|	103991361|103999485|103999486|103997371|103992399|103995963|103999595|103988553|103992399|103976847|	| | | | | | | | | |	http://www.genome.jp/kegg-bin/show_pathway?mus00790/mus:103988553%09red/mus:103997371%09red/mus:103999595%09red/mus:103999486%09red/mus:103999485%09red/mus:103976847%09red/mus:103991361%09red/mus:103992399%09red/mus:103995963%09red		Citrate cycle (TCA cycle)	KEGG PATHWAY	mus00020	26	68	0.0434657	0.997525	GSMUA_Achr7G02800_001|GSMUA_Achr4G08580_001|GSMUA_Achr4G21920_001|GSMUA_Achr10G11940_001|GSMUA_Achr4G00910_001|GSMUA_Achr10G11960_001|GSMUA_Achr9G01190_001|GSMUA_Achr10G11950_001|GSMUA_Achr4G31470_001|GSMUA_Achr9G07560_001|GSMUA_Achr7G14090_001|GSMUA_Achr11G08740_001|GSMUA_Achr4G22070_001|GSMUA_Achr7G00810_001|GSMUA_Achr10G25750_001|GSMUA_Achr5G02000_001|GSMUA_Achr11G22600_001|GSMUA_AchrUn_random…	mus:103970730|mus:103980951|mus:103983038|mus:103974523|mus:103980394|mus:103979443|mus:103996643|mus:103996643|mus:103983525|mus:103997179|mus:103991634|mus:103970730|mus:103983025|mus:103990978|mus:103969233|mus:103983570|mus:103972144|mus:103974248|mus:103993707|mus:103994981|mus:103991412|mus:104000425|mus:103970730|mus:103979443|mus:103994643|mus:103997179|	103970730|103980951|103983038|103974523|103980394|103979443|103996643|103996643|103983525|103997179|103991634|103970730|103983025|103990978|103969233|103983570|103972144|103974248|103993707|103994981|103991412|104000425|103970730|103979443|103994643|103997179|	| | | | | | | | | | | | | | | | | | | | | | | | | |	http://www.genome.jp/kegg-bin/show_pathway?mus00020/mus:103991412%09red/mus:103980951%09red/mus:103970730%09red/mus:103994643%09red/mus:103990978%09red/mus:103997179%09red/mus:103974523%09red/mus:103980394%09red/mus:103983525%09red/mus:103994981%09red/mus:103996643%09red/mus:103991634%09red/mus:103972144%09red/mus:103979443%09red/mus:103983025%09red/mus:103983570%09red/mus:104000425%09red/mus:103…		SNARE interactions in vesicular transport	KEGG PATHWAY	mus04130	8	52	0.0191894	0.727856	GSMUA_Achr2G17410_001|GSMUA_Achr10G09540_001|GSMUA_Achr10G28310_001|GSMUA_Achr2G17420_001|GSMUA_Achr4G20770_001|GSMUA_Achr10G07900_001|GSMUA_Achr10G28240_001|GSMUA_Achr10G09550_001	mus:103975293|mus:103988102|mus:103969454|mus:103975293|mus:103983150|mus:104000568|mus:103969447|mus:103988102|	103975293|103988102|103969454|103975293|103983150|104000568|103969447|103988102|	| | | | | | | |
Spliceosome	KEGG PATHWAY	mus03040	59	229	0.0158621	0.533102	GSMUA_Achr3G26010_001|GSMUA_Achr6G19800_001|GSMUA_Achr9G11080_001|GSMUA_Achr9G01280_001|GSMUA_AchrUn_randomG29180_001|GSMUA_Achr7G11060_001|GSMUA_Achr5G05950_001|GSMUA_Achr7G11070_001|GSMUA_Achr11G05540_001|GSMUA_Achr7G11050_001|GSMUA_Achr9G21660_001|GSMUA_Achr7G11080_001|GSMUA_Achr8G06050_001|GSMUA_Achr3G26000_001|GSMUA_Achr7G11090_001|GSMUA_Achr10G22800_001|GSMUA_Achr4G21930_001|GSMUA_Achr1G070…	mus:103978776|mus:103988530|mus:103997605|mus:103996651|mus:103974786|mus:103969268|mus:103984057|mus:103969268|mus:103970474|mus:103969268|mus:103998621|mus:103969268|mus:103993723|mus:103978776|mus:103969268|mus:103968995|mus:103983037|mus:103979805|mus:103970599|mus:103972262|mus:103980844|mus:103968466|mus:103988530|mus:103998796|mus:103968995|mus:103995624|mus:103993784|mus:103978558|mus:103…	103978776|103988530|103997605|103996651|103974786|103969268|103984057|103969268|103970474|103969268|103998621|103969268|103993723|103978776|103969268|103968995|103983037|103979805|103970599|103972262|103980844|103968466|103988530|103998796|103968995|103995624|103993784|103978558|103990156|103990486|103987596|103987462|103968647|103974785|103982252|103971626|103976716|103988529|103987462|103980844…	| | | | | | | | | | | | | | | | | | | | | | | | | | | | | | | | | | | | | | | | | | | | | | | | | | | | | | | | | | |	http://www.genome.jp/kegg-bin/show_pathway?mus03040/mus:103969648%09red/mus:103973611%09red/mus:103972070%09red/mus:103987462%09red/mus:103971626%09red/mus:103979805%09red/mus:103999745%09red/mus:103969268%09red/mus:103996651%09red/mus:103982252%09red/mus:103997605%09red/mus:103997144%09red/mus:103993563%09red/mus:103976716%09red/mus:103970599%09red/mus:103978927%09red/mus:103978558%09red/mus:103…		Citrate cycle (TCA cycle)	KEGG PATHWAY	mus00020	24	68	0.0373175	0.999014	GSMUA_Achr7G02800_001|GSMUA_AchrUn_randomG24250_001|GSMUA_Achr2G21060_001|GSMUA_Achr5G28580_001|GSMUA_Achr10G11940_001|GSMUA_Achr10G11960_001|GSMUA_Achr11G05030_001|GSMUA_Achr9G01190_001|GSMUA_Achr10G11950_001|GSMUA_Achr4G31470_001|GSMUA_Achr9G07560_001|GSMUA_Achr7G14090_001|GSMUA_Achr4G22070_001|GSMUA_Achr10G25750_001|GSMUA_Achr3G17420_001|GSMUA_Achr5G02000_001|GSMUA_Achr11G22600_001|GSMUA_Achr8…	mus:103970730|mus:103974248|mus:103976802|mus:103986147|mus:103974523|mus:103979443|mus:103970434|mus:103996643|mus:103996643|mus:103983525|mus:103997179|mus:103991634|mus:103983025|mus:103969233|mus:103978617|mus:103983570|mus:103972144|mus:103993707|mus:103994981|mus:104000425|mus:103970730|mus:103979443|mus:103994643|mus:103997179|	103970730|103974248|103976802|103986147|103974523|103979443|103970434|103996643|103996643|103983525|103997179|103991634|103983025|103969233|103978617|103983570|103972144|103993707|103994981|104000425|103970730|103979443|103994643|103997179|	| | | | | | | | | | | | | | | | | | | | | | | |	http://www.genome.jp/kegg-bin/show_pathway?mus00020/mus:104000425%09red/mus:103978617%09red/mus:103970730%09red/mus:103997179%09red/mus:103974523%09red/mus:103994643%09red/mus:103983525%09red/mus:103986147%09red/mus:103994981%09red/mus:103996643%09red/mus:103991634%09red/mus:103972144%09red/mus:103979443%09red/mus:103983025%09red/mus:103983570%09red/mus:103970434%09red/mus:103969233%09red/mus:103…		RNA polymerase	KEGG PATHWAY	mus03020	18	43	0.0475222	0.997525	GSMUA_Achr6G24220_001|GSMUA_Achr4G30460_001|GSMUA_AchrUn_randomG21510_001|GSMUA_Achr7G06070_001|GSMUA_Achr2G06220_001|GSMUA_Achr6G11950_001|GSMUA_Achr6G36700_001|GSMUA_Achr10G17980_001|GSMUA_AchrUn_randomG25170_001|GSMUA_Achr2G09990_001|GSMUA_Achr1G19210_001|GSMUA_Achr11G10670_001|GSMUA_AchrUn_randomG21500_001|GSMUA_Achr10G17990_001|GSMUA_Achr6G26710_001|GSMUA_Achr8G05640_001|GSMUA_AchrUn_randomG…	mus:103988947|mus:103982333|mus:103999650|mus:103990492|mus:103973338|mus:103987598|mus:103999650|mus:103987530|mus:103999650|mus:103982333|mus:103993655|mus:103971075|mus:103999650|mus:103987530|mus:103989158|mus:103993762|mus:103999650|mus:103990331|	103988947|103982333|103999650|103990492|103973338|103987598|103999650|103987530|103999650|103982333|103993655|103971075|103999650|103987530|103989158|103993762|103999650|103990331|	| | | | | | | | | | | | | | | | | |	http://www.genome.jp/kegg-bin/show_pathway?mus03020/mus:103990492%09red/mus:103987598%09red/mus:103971075%09red/mus:103987530%09red/mus:103990331%09red/mus:103993762%09red/mus:103982333%09red/mus:103989158%09red/mus:103999650%09red/mus:103993655%09red/mus:103988947%09red/mus:103973338%09red		Circadian rhythm - plant	KEGG PATHWAY	mus04712	11	86	0.0209959	0.727856	GSMUA_Achr10G20630_001|GSMUA_Achr8G06130_001|GSMUA_Achr10G12260_001|GSMUA_Achr10G20590_001|GSMUA_Achr10G20610_001|GSMUA_Achr6G08990_001|GSMUA_Achr10G20620_001|GSMUA_Achr10G06550_001|GSMUA_Achr10G12200_001|GSMUA_Achr10G20600_001|GSMUA_Achr10G06560_001	mus:103968788|mus:103993716|mus:104000773|mus:103968786|mus:103968790|mus:103987346|mus:103968789|mus:104000178|mus:104000649|mus:103968787|mus:104000178|	103968788|103993716|104000773|103968786|103968790|103987346|103968789|104000178|104000649|103968787|104000178|	| | | | | | | | | | |
Diterpenoid biosynthesis	KEGG PATHWAY	mus00904	11	25	0.0182257	0.533102	GSMUA_Achr10G20930_001|GSMUA_Achr10G20940_001|GSMUA_Achr8G31530_001|GSMUA_Achr8G31540_001|GSMUA_Achr8G31500_001|GSMUA_Achr3G31410_001|GSMUA_Achr10G20900_001|GSMUA_Achr10G20910_001|GSMUA_Achr10G20920_001|GSMUA_Achr8G31510_001|GSMUA_Achr8G31520_001	mus:103969834|mus:103969834|mus:103996438|mus:103996438|mus:103995767|mus:103980046|mus:103969833|mus:103969833|mus:103969833|mus:103995767|mus:103996438|	103969834|103969834|103996438|103996438|103995767|103980046|103969833|103969833|103969833|103995767|103996438|	| | | | | | | | | | |	http://www.genome.jp/kegg-bin/show_pathway?mus00904/mus:103969834%09red/mus:103969833%09red/mus:103980046%09red/mus:103996438%09red/mus:103995767%09red		Fructose and mannose metabolism	KEGG PATHWAY	mus00051	29	90	0.0543448	0.999014	GSMUA_Achr9G24140_001|GSMUA_Achr4G19600_001|GSMUA_Achr3G11650_001|GSMUA_Achr1G11390_001|GSMUA_Achr7G10770_001|GSMUA_Achr4G20510_001|GSMUA_Achr8G29510_001|GSMUA_Achr11G06960_001|GSMUA_Achr1G21680_001|GSMUA_Achr6G18400_001|GSMUA_Achr9G06050_001|GSMUA_Achr9G03330_001|GSMUA_Achr4G19610_001|GSMUA_Achr3G21740_001|GSMUA_Achr4G19620_001|GSMUA_Achr8G07890_001|GSMUA_Achr11G24790_001|GSMUA_Achr5G22470_001|G…	mus:103998826|mus:103983251|mus:103977933|mus:103988590|mus:103975363|mus:103983178|mus:103995938|mus:103970338|mus:103991404|mus:103988130|mus:103996098|mus:103996843|mus:103983251|mus:103979168|mus:103983248|mus:103993558|mus:103972346|mus:103985498|mus:103983248|mus:103986422|mus:104000442|mus:103997707|mus:103983248|mus:103970309|mus:103985718|mus:103971774|mus:103978717|mus:103989133|mus:103…	103998826|103983251|103977933|103988590|103975363|103983178|103995938|103970338|103991404|103988130|103996098|103996843|103983251|103979168|103983248|103993558|103972346|103985498|103983248|103986422|104000442|103997707|103983248|103970309|103985718|103971774|103978717|103989133|103970338|	| | | | | | | | | | | | | | | | | | | | | | | | | | | | |	http://www.genome.jp/kegg-bin/show_pathway?mus00051/mus:103997707%09red/mus:103988590%09red/mus:103970309%09red/mus:103977933%09red/mus:103988130%09red/mus:103975363%09red/mus:103978717%09red/mus:103996843%09red/mus:103983248%09red/mus:104000442%09red/mus:103989133%09red/mus:103991404%09red/mus:103983178%09red/mus:103985718%09red/mus:103970338%09red/mus:103995938%09red/mus:103972346%09red/mus:103…		Biotin metabolism	KEGG PATHWAY	mus00780	11	23	0.060229	0.997525	GSMUA_Achr1G13210_001|GSMUA_Achr2G05560_001|GSMUA_Achr6G11720_001|GSMUA_Achr6G23230_001|GSMUA_Achr11G08150_001|GSMUA_Achr11G08830_001|GSMUA_Achr11G08160_001|GSMUA_Achr7G07760_001|GSMUA_Achr3G11700_001|GSMUA_Achr6G23240_001|GSMUA_Achr3G01950_001	mus:103987064|mus:103974014|mus:103987577|mus:103988860|mus:103970687|mus:103970738|mus:103970687|mus:103990353|mus:103983280|mus:103988862|mus:103977160|	103987064|103974014|103987577|103988860|103970687|103970738|103970687|103990353|103983280|103988862|103977160|	| | | | | | | | | | |	http://www.genome.jp/kegg-bin/show_pathway?mus00780/mus:103987577%09red/mus:103970687%09red/mus:103970738%09red/mus:103983280%09red/mus:103977160%09red/mus:103987064%09red/mus:103974014%09red/mus:103990353%09red/mus:103988860%09red/mus:103988862%09red		Linoleic acid metabolism	KEGG PATHWAY	mus00591	4	23	0.0634863	0.950795	GSMUA_Achr1G22970_001|GSMUA_Achr6G28450_001|GSMUA_Achr9G16020_001|GSMUA_Achr1G24370_001	mus:103990202|mus:103989321|mus:103998047|mus:103996519|	103990202|103989321|103998047|103996519|	| | | |
Folate biosynthesis	KEGG PATHWAY	mus00790	9	20	0.0284046	0.664667	GSMUA_Achr7G10900_001|GSMUA_Achr9G30870_001|GSMUA_Achr9G30880_001|GSMUA_Achr7G20710_001|GSMUA_Achr8G00960_001|GSMUA_Achr8G29170_001|GSMUA_Achr9G03510_001|GSMUA_Achr1G11420_001|GSMUA_Achr7G20720_001	mus:103991361|mus:103999485|mus:103999486|mus:103992399|mus:103993487|mus:103995963|mus:103996865|mus:103988553|mus:103992399|	103991361|103999485|103999486|103992399|103993487|103995963|103996865|103988553|103992399|	| | | | | | | | |	http://www.genome.jp/kegg-bin/show_pathway?mus00790/mus:103996865%09red/mus:103988553%09red/mus:103991361%09red/mus:103993487%09red/mus:103999485%09red/mus:103999486%09red/mus:103992399%09red/mus:103995963%09red		Sesquiterpenoid and triterpenoid biosynthesis	KEGG PATHWAY	mus00909	5	9	0.0937185	0.999014	GSMUA_Achr8G05040_001|GSMUA_Achr8G05010_001|GSMUA_Achr8G05060_001|GSMUA_Achr8G05030_001|GSMUA_Achr8G05080_001	mus:103993815|mus:103993817|mus:103994331|mus:103994331|mus:103993815|	103993815|103993817|103994331|103994331|103993815|	| | | | |	http://www.genome.jp/kegg-bin/show_pathway?mus00909/mus:103993815%09red/mus:103993817%09red/mus:103994331%09red		Aminoacyl-tRNA biosynthesis	KEGG PATHWAY	mus00970	20	53	0.0762387	0.997525	GSMUA_Achr2G16920_001|GSMUA_Achr3G24620_001|GSMUA_Achr8G31970_001|GSMUA_Achr4G26070_001|GSMUA_Achr2G07430_001|GSMUA_Achr10G10140_001|GSMUA_Achr6G36190_001|GSMUA_Achr2G18500_001|GSMUA_Achr7G07780_001|GSMUA_Achr10G28260_001|GSMUA_Achr3G05380_001|GSMUA_Achr2G07450_001|GSMUA_Achr5G14080_001|GSMUA_Achr2G16890_001|GSMUA_Achr2G07440_001|GSMUA_Achr2G16900_001|GSMUA_AchrUn_randomG13080_001|GSMUA_Achr7G077…	mus:103969450|mus:103978906|mus:103995735|mus:103973284|mus:103973456|mus:104000252|mus:103989977|mus:103974866|mus:103985408|mus:103969450|mus:103976864|mus:103973456|mus:103984911|mus:103969450|mus:103973456|mus:103969450|mus:103973872|mus:103985408|mus:103988863|mus:103970743|	103969450|103978906|103995735|103973284|103973456|104000252|103989977|103974866|103985408|103969450|103976864|103973456|103984911|103969450|103973456|103969450|103973872|103985408|103988863|103970743|	| | | | | | | | | | | | | | | | | | | |	http://www.genome.jp/kegg-bin/show_pathway?mus00970/mus:103985408%09red/mus:103978906%09red/mus:103995735%09red/mus:103970743%09red/mus:103973456%09red/mus:103976864%09red/mus:104000252%09red/mus:103974866%09red/mus:103988863%09red/mus:103984911%09red/mus:103969450%09red/mus:103989977%09red/mus:103973872%09red/mus:103973284%09red		Phenylalanine metabolism	KEGG PATHWAY	mus00360	14	159	0.113157	0.950795	GSMUA_AchrUn_randomG27040_001|GSMUA_Achr2G03020_001|GSMUA_Achr3G16520_001|GSMUA_Achr9G15990_001|GSMUA_AchrUn_randomG25180_001|GSMUA_Achr5G20330_001|GSMUA_Achr11G25550_001|GSMUA_Achr9G11910_001|GSMUA_Achr2G03030_001|GSMUA_Achr9G11920_001|GSMUA_Achr10G25880_001|GSMUA_Achr9G11930_001|GSMUA_AchrUn_randomG04620_001|GSMUA_Achr9G11940_001	mus:103997903|mus:103970582|mus:103978478|mus:103998043|mus:103975138|mus:103985683|mus:103972416|mus:103997680|mus:103970589|mus:103988742|mus:103969242|mus:103988743|mus:103973145|mus:103997791|	103997903|103970582|103978478|103998043|103975138|103985683|103972416|103997680|103970589|103988742|103969242|103988743|103973145|103997791|	| | | | | | | | | | | | | |
Arginine and proline metabolism	KEGG PATHWAY	mus00330	26	94	0.0487498	0.828668	GSMUA_AchrUn_randomG01460_001|GSMUA_Achr1G06870_001|GSMUA_Achr11G24750_001|GSMUA_Achr7G25160_001|GSMUA_Achr6G24910_001|GSMUA_Achr3G04790_001|GSMUA_Achr3G22890_001|GSMUA_Achr6G24870_001|GSMUA_Achr7G07890_001|GSMUA_Achr7G25170_001|GSMUA_Achr1G07100_001|GSMUA_Achr2G12720_001|GSMUA_Achr9G17490_001|GSMUA_Achr11G16320_001|GSMUA_Achr8G05390_001|GSMUA_Achr8G05930_001|GSMUA_Achr4G26090_001|GSMUA_Achr6G248…	mus:103972884|mus:103979933|mus:103972341|mus:103992796|mus:103989023|mus:103976912|mus:103979062|mus:103989771|mus:103969487|mus:103992797|mus:103973550|mus:103975692|mus:103998224|mus:103971621|mus:103993783|mus:103993735|mus:103982683|mus:103989771|mus:103977117|mus:103998224|mus:103989023|mus:103969487|mus:103973495|mus:103982173|mus:103994027|mus:103973495|	103972884|103979933|103972341|103992796|103989023|103976912|103979062|103989771|103969487|103992797|103973550|103975692|103998224|103971621|103993783|103993735|103982683|103989771|103977117|103998224|103989023|103969487|103973495|103982173|103994027|103973495|	| | | | | | | | | | | | | | | | | | | | | | | | | |	http://www.genome.jp/kegg-bin/show_pathway?mus00330/mus:103979933%09red/mus:103993735%09red/mus:103976912%09red/mus:103992797%09red/mus:103975692%09red/mus:103971621%09red/mus:103973550%09red/mus:103982683%09red/mus:103992796%09red/mus:103973495%09red/mus:103979062%09red/mus:103972884%09red/mus:103972341%09red/mus:103989023%09red/mus:103993783%09red/mus:103989771%09red/mus:103969487%09red/mus:103…		Galactose metabolism	KEGG PATHWAY	mus00052	25	81	0.0957129	0.999014	GSMUA_Achr6G26620_001|GSMUA_Achr5G21950_001|GSMUA_Achr1G11390_001|GSMUA_Achr7G10770_001|GSMUA_Achr9G23930_001|GSMUA_Achr8G29510_001|GSMUA_Achr1G21680_001|GSMUA_Achr9G06050_001|GSMUA_Achr6G13160_001|GSMUA_Achr11G16140_001|GSMUA_Achr5G22470_001|GSMUA_Achr6G13170_001|GSMUA_Achr4G22110_001|GSMUA_Achr6G27280_001|GSMUA_Achr6G15820_001|GSMUA_Achr3G23340_001|GSMUA_Achr4G01690_001|GSMUA_Achr9G06140_001|GS…	mus:103989150|mus:103985547|mus:103988590|mus:103975363|mus:103998808|mus:103995938|mus:103991404|mus:103996098|mus:103987700|mus:103971608|mus:103985498|mus:103987701|mus:103983021|mus:103989221|mus:103987929|mus:103979031|mus:103980329|mus:103997071|mus:103989133|mus:103979031|mus:103974157|mus:103985724|mus:103989724|mus:103997662|mus:103980329|	103989150|103985547|103988590|103975363|103998808|103995938|103991404|103996098|103987700|103971608|103985498|103987701|103983021|103989221|103987929|103979031|103980329|103997071|103989133|103979031|103974157|103985724|103989724|103997662|103980329|	| | | | | | | | | | | | | | | | | | | | | | | | |	http://www.genome.jp/kegg-bin/show_pathway?mus00052/mus:103971608%09red/mus:103980329%09red/mus:103983021%09red/mus:103997071%09red/mus:103997662%09red/mus:103985724%09red/mus:103975363%09red/mus:103987701%09red/mus:103987700%09red/mus:103985547%09red/mus:103985498%09red/mus:103989133%09red/mus:103989724%09red/mus:103974157%09red/mus:103995938%09red/mus:103989150%09red/mus:103991404%09red/mus:103…		Ribosome biogenesis in eukaryotes	KEGG PATHWAY	mus03008	32	96	0.0933233	0.997525	GSMUA_Achr4G00780_001|GSMUA_Achr3G16500_001|GSMUA_Achr3G30580_001|GSMUA_Achr4G21320_001|GSMUA_Achr8G05140_001|GSMUA_Achr3G30590_001|GSMUA_Achr8G33200_001|GSMUA_Achr1G10900_001|GSMUA_Achr8G15080_001|GSMUA_Achr1G16800_001|GSMUA_Achr7G04500_001|GSMUA_Achr10G10100_001|GSMUA_Achr11G03680_001|GSMUA_Achr4G21340_001|GSMUA_Achr6G01550_001|GSMUA_Achr9G19150_001|GSMUA_Achr4G23400_001|GSMUA_Achr1G16760_001|G…	mus:103984688|mus:103978476|mus:103979810|mus:103983096|mus:103993810|mus:103979810|mus:103995631|mus:103988989|mus:103994613|mus:103983805|mus:103990645|mus:103975553|mus:103970328|mus:103983096|mus:103986665|mus:103998370|mus:103968756|mus:103983805|mus:103981786|mus:103980166|mus:103993606|mus:103986663|mus:103983096|mus:103984244|mus:103987590|mus:103968570|mus:103984244|mus:103998370|mus:103…	103984688|103978476|103979810|103983096|103993810|103979810|103995631|103988989|103994613|103983805|103990645|103975553|103970328|103983096|103986665|103998370|103968756|103983805|103981786|103980166|103993606|103986663|103983096|103984244|103987590|103968570|103984244|103998370|103990344|103981786|103986664|103968756|	| | | | | | | | | | | | | | | | | | | | | | | | | | | | | | | |	http://www.genome.jp/kegg-bin/show_pathway?mus03008/mus:103984244%09red/mus:103983805%09red/mus:103984688%09red/mus:103968570%09red/mus:103970328%09red/mus:103990344%09red/mus:103981786%09red/mus:103987590%09red/mus:103978476%09red/mus:103998370%09red/mus:103993810%09red/mus:103994613%09red/mus:103986663%09red/mus:103986665%09red/mus:103986664%09red/mus:103979810%09red/mus:103983096%09red/mus:103…		Histidine metabolism	KEGG PATHWAY	mus00340	3	20	0.138363	0.950795	GSMUA_Achr8G11740_001|GSMUA_Achr5G05290_001|GSMUA_Achr10G09460_001	mus:103993232|mus:103983997|mus:104000304|	103993232|103983997|104000304|	| | |
Non-homologous end-joining	KEGG PATHWAY	mus03450	5	9	0.0544283	0.828668	GSMUA_Achr9G07280_001|GSMUA_Achr8G01100_001|GSMUA_Achr9G07290_001|GSMUA_Achr3G24600_001|GSMUA_Achr8G01090_001	mus:103997159|mus:103994131|mus:103997159|mus:103978908|mus:103994131|	103997159|103994131|103997159|103978908|103994131|	| | | | |	http://www.genome.jp/kegg-bin/show_pathway?mus03450/mus:103997159%09red/mus:103978908%09red/mus:103994131%09red		Sulfur relay system	KEGG PATHWAY	mus04122	6	13	0.115016	0.999014	GSMUA_Achr9G26240_001|GSMUA_Achr3G23430_001|GSMUA_Achr9G26180_001|GSMUA_Achr8G29170_001|GSMUA_Achr2G16680_001|GSMUA_Achr7G02830_001	mus:103999090|mus:103979017|mus:103999085|mus:103995963|mus:103999090|mus:103990794|	103999090|103979017|103999085|103995963|103999090|103990794|	| | | | | |	http://www.genome.jp/kegg-bin/show_pathway?mus04122/mus:103995963%09red/mus:103999085%09red/mus:103999090%09red/mus:103990794%09red/mus:103979017%09red		Oxidative phosphorylation	KEGG PATHWAY	mus00190	55	183	0.123743	0.997525	GSMUA_Achr2G07900_001|GSMUA_Achr1G11570_001|GSMUA_Achr2G13190_001|GSMUA_Achr7G02800_001|GSMUA_Achr6G18890_001|GSMUA_Achr3G19880_001|GSMUA_Achr10G15620_001|GSMUA_Achr8G07910_001|GSMUA_Achr11G08060_001|GSMUA_AchrUn_randomG24250_001|GSMUA_Achr3G19890_001|GSMUA_AchrUn_randomG23250_001|GSMUA_Achr6G13240_001|GSMUA_Achr8G14620_001|GSMUA_Achr11G25440_001|GSMUA_Achr1G10350_001|GSMUA_AchrUn_randomG23260_00…	mus:103987297|mus:103988422|mus:103975653|mus:103970730|mus:103995861|mus:103985418|mus:103968355|mus:103993556|mus:103970680|mus:103974248|mus:103985418|mus:103994677|mus:103987709|mus:103994571|mus:103972406|mus:103981973|mus:103990544|mus:103998627|mus:103995337|mus:103988422|mus:103984908|mus:103992412|mus:103994677|mus:103989145|mus:103979935|mus:103993768|mus:103993546|mus:103975653|mus:103…	103987297|103988422|103975653|103970730|103995861|103985418|103968355|103993556|103970680|103974248|103985418|103994677|103987709|103994571|103972406|103981973|103990544|103998627|103995337|103988422|103984908|103992412|103994677|103989145|103979935|103993768|103993546|103975653|103977742|103981335|103989956|103978161|103989000|103970730|103976905|103975351|103976388|103990978|103983169|103973626…	| | | | | | | | | | | | | | | | | | | | | | | | | | | | | | | | | | | | | | | | | | | | | | | | | | | | | | |	http://www.genome.jp/kegg-bin/show_pathway?mus00190/mus:103976905%09red/mus:103987297%09red/mus:103989000%09red/mus:103983169%09red/mus:103984908%09red/mus:103992412%09red/mus:103995337%09red/mus:103999092%09red/mus:103995861%09red/mus:103970730%09red/mus:103993546%09red/mus:103990978%09red/mus:103972328%09red/mus:103987709%09red/mus:103994677%09red/mus:103978161%09red/mus:103981335%09red/mus:103…		Spliceosome	KEGG PATHWAY	mus03040	18	229	0.163289	0.950795	GSMUA_Achr8G25380_001|GSMUA_Achr1G03990_001|GSMUA_Achr3G16070_001|GSMUA_Achr3G04370_001|GSMUA_Achr8G20840_001|GSMUA_Achr1G22980_001|GSMUA_Achr10G19090_001|GSMUA_Achr9G23340_001|GSMUA_Achr8G20850_001|GSMUA_Achr5G04580_001|GSMUA_Achr1G22990_001|GSMUA_Achr8G05140_001|GSMUA_Achr3G24350_001|GSMUA_Achr5G05110_001|GSMUA_Achr10G19050_001|GSMUA_Achr8G33270_001|GSMUA_Achr8G05380_001|GSMUA_Achr8G06050_001	mus:103996279|mus:103975942|mus:103987199|mus:103976945|mus:103995447|mus:103994860|mus:103968647|mus:103998753|mus:103995447|mus:103983934|mus:103994860|mus:103993810|mus:103978927|mus:103983981|mus:103987462|mus:103995624|mus:103993784|mus:103993723|	103996279|103975942|103987199|103976945|103995447|103994860|103968647|103998753|103995447|103983934|103994860|103993810|103978927|103983981|103987462|103995624|103993784|103993723|	| | | | | | | | | | | | | | | | | |
Carbon metabolism	KEGG PATHWAY	mus01200	73	321	0.0648142	0.828668	GSMUA_Achr9G24140_001|GSMUA_Achr7G02800_001|GSMUA_Achr10G15400_001|GSMUA_Achr6G23140_001|GSMUA_Achr11G18240_001|GSMUA_Achr1G11390_001|GSMUA_Achr9G10620_001|GSMUA_Achr6G28080_001|GSMUA_Achr6G06520_001|GSMUA_AchrUn_randomG24250_001|GSMUA_Achr8G29510_001|GSMUA_Achr10G03950_001|GSMUA_Achr10G31560_001|GSMUA_Achr9G11060_001|GSMUA_Achr2G03840_001|GSMUA_Achr9G11850_001|GSMUA_Achr9G03330_001|GSMUA_Achr9G0…	mus:103998826|mus:103970730|mus:104001044|mus:103988851|mus:103971774|mus:103988590|mus:103997566|mus:103989292|mus:103987126|mus:103974248|mus:103995938|mus:103970730|mus:103992375|mus:103975717|mus:103971433|mus:103997675|mus:103996843|mus:103996098|mus:103988528|mus:103988442|mus:103969164|mus:103992702|mus:103987723|mus:103974523|mus:103971629|mus:104000681|mus:103993558|mus:103997160|mus:103…	103998826|103970730|104001044|103988851|103971774|103988590|103997566|103989292|103987126|103974248|103995938|103970730|103992375|103975717|103971433|103997675|103996843|103996098|103988528|103988442|103969164|103992702|103987723|103974523|103971629|104000681|103993558|103997160|103987723|103988442|103996643|103984894|103980383|103996643|103983525|103978746|103997179|103989769|103979443|103987588…	| | | | | | | | | | | | | | | | | | | | | | | | | | | | | | | | | | | | | | | | | | | | | | | | | | | | | | | | | | | | | | | | | | | | | | | | |	http://www.genome.jp/kegg-bin/show_pathway?mus01200/mus:104000425%09red/mus:103972052%09red/mus:103997160%09red/mus:103971629%09red/mus:103983570%09red/mus:103976730%09red/mus:103988590%09red/mus:103976941%09red/mus:103989923%09red/mus:103990730%09red/mus:104000149%09red/mus:103971433%09red/mus:103983038%09red/mus:103970730%09red/mus:103980923%09red/mus:103972142%09red/mus:103992702%09red/mus:103…		Aminoacyl-tRNA biosynthesis	KEGG PATHWAY	mus00970	17	53	0.122162	0.999014	GSMUA_Achr6G07840_001|GSMUA_Achr4G01570_001|GSMUA_Achr4G26070_001|GSMUA_Achr2G16920_001|GSMUA_Achr2G18500_001|GSMUA_Achr7G07780_001|GSMUA_Achr10G28260_001|GSMUA_Achr3G05380_001|GSMUA_Achr8G31970_001|GSMUA_Achr8G20910_001|GSMUA_Achr6G24850_001|GSMUA_Achr2G16890_001|GSMUA_Achr2G16900_001|GSMUA_Achr3G24620_001|GSMUA_Achr7G07790_001|GSMUA_Achr5G14080_001|GSMUA_Achr9G15240_001	mus:103987244|mus:103980340|mus:103973284|mus:103969450|mus:103974866|mus:103985408|mus:103969450|mus:103976864|mus:103995735|mus:103995440|mus:103989021|mus:103969450|mus:103969450|mus:103978906|mus:103985408|mus:103984911|mus:103977528|	103987244|103980340|103973284|103969450|103974866|103985408|103969450|103976864|103995735|103995440|103989021|103969450|103969450|103978906|103985408|103984911|103977528|	| | | | | | | | | | | | | | | | |	http://www.genome.jp/kegg-bin/show_pathway?mus00970/mus:103985408%09red/mus:103995735%09red/mus:103987244%09red/mus:103976864%09red/mus:103995440%09red/mus:103977528%09red/mus:103989021%09red/mus:103974866%09red/mus:103984911%09red/mus:103969450%09red/mus:103978906%09red/mus:103980340%09red/mus:103973284%09red		Proteasome	KEGG PATHWAY	mus03050	24	73	0.14358	0.997525	GSMUA_AchrUn_randomG28680_001|GSMUA_AchrUn_randomG00180_001|GSMUA_Achr6G02000_001|GSMUA_Achr3G02120_001|GSMUA_Achr6G28520_001|GSMUA_Achr11G10000_001|GSMUA_Achr2G15880_001|GSMUA_Achr3G02110_001|GSMUA_Achr2G16950_001|GSMUA_Achr11G09990_001|GSMUA_Achr1G10580_001|GSMUA_Achr10G20580_001|GSMUA_Achr9G13230_001|GSMUA_Achr6G28530_001|GSMUA_Achr6G33940_001|GSMUA_Achr4G01890_001|GSMUA_AchrUn_randomG26560_00…	mus:103980721|mus:103972764|mus:103992451|mus:103977384|mus:103997201|mus:103971009|mus:103969356|mus:103968510|mus:103975332|mus:103971009|mus:103982186|mus:103968785|mus:103997842|mus:103997201|mus:103990180|mus:103980307|mus:103974156|mus:103983928|mus:103970609|mus:103980147|mus:103973835|mus:103997837|mus:103987568|mus:103991286|	103980721|103972764|103992451|103977384|103997201|103971009|103969356|103968510|103975332|103971009|103982186|103968785|103997842|103997201|103990180|103980307|103974156|103983928|103970609|103980147|103973835|103997837|103987568|103991286|	| | | | | | | | | | | | | | | | | | | | | | | |	http://www.genome.jp/kegg-bin/show_pathway?mus03050/mus:103972764%09red/mus:103983928%09red/mus:103987568%09red/mus:103980307%09red/mus:103971009%09red/mus:103968510%09red/mus:103992451%09red/mus:103968785%09red/mus:103990180%09red/mus:103997842%09red/mus:103977384%09red/mus:103969356%09red/mus:103974156%09red/mus:103997201%09red/mus:103973835%09red/mus:103982186%09red/mus:103975332%09red/mus:103…		Selenocompound metabolism	KEGG PATHWAY	mus00450	3	22	0.165757	0.950795	GSMUA_Achr8G11790_001|GSMUA_Achr8G26890_001|GSMUA_Achr1G21750_001	mus:103993227|mus:103996156|mus:103991346|	103993227|103996156|103991346|	| | |
Propanoate metabolism	KEGG PATHWAY	mus00640	11	33	0.0719534	0.828668	GSMUA_Achr6G10480_001|GSMUA_Achr11G22710_001|GSMUA_Achr10G19000_001|GSMUA_Achr8G01050_001|GSMUA_Achr5G13900_001|GSMUA_Achr9G06240_001|GSMUA_Achr8G15320_001|GSMUA_Achr6G10490_001|GSMUA_Achr9G11060_001|GSMUA_Achr5G13890_001|GSMUA_Achr6G11840_001	mus:103968636|mus:103994981|mus:103968636|mus:103994133|mus:103984894|mus:103990441|mus:103994643|mus:103968636|mus:103975717|mus:103984894|mus:103987588|	103968636|103994981|103968636|103994133|103984894|103990441|103994643|103968636|103975717|103984894|103987588|	| | | | | | | | | | |	http://www.genome.jp/kegg-bin/show_pathway?mus00640/mus:103994643%09red/mus:103994133%09red/mus:103984894%09red/mus:103968636%09red/mus:103990441%09red/mus:103994981%09red/mus:103987588%09red/mus:103975717%09red		RNA transport	KEGG PATHWAY	mus03013	57	214	0.125785	0.999014	GSMUA_Achr3G26010_001|GSMUA_Achr6G08340_001|GSMUA_Achr3G04920_001|GSMUA_Achr3G05370_001|GSMUA_Achr4G00560_001|GSMUA_Achr3G16570_001|GSMUA_Achr6G04100_001|GSMUA_Achr11G18250_001|GSMUA_Achr2G04240_001|GSMUA_Achr8G33200_001|GSMUA_Achr6G23750_001|GSMUA_Achr5G12940_001|GSMUA_Achr5G24420_001|GSMUA_Achr3G26000_001|GSMUA_Achr5G07690_001|GSMUA_Achr11G18260_001|GSMUA_Achr11G22270_001|GSMUA_Achr5G24430_001|…	mus:103978776|mus:103987285|mus:103976902|mus:103976866|mus:103980423|mus:103978483|mus:103975208|mus:103971775|mus:103971771|mus:103995631|mus:103987285|mus:103984431|mus:103969643|mus:103978776|mus:103984394|mus:103971775|mus:103972112|mus:103969009|mus:103968973|mus:103969036|mus:103986683|mus:103998796|mus:103990486|mus:103975208|mus:103980423|mus:103998796|mus:103987565|mus:103970037|mus:103…	103978776|103987285|103976902|103976866|103980423|103978483|103975208|103971775|103971771|103995631|103987285|103984431|103969643|103978776|103984394|103971775|103972112|103969009|103968973|103969036|103986683|103998796|103990486|103975208|103980423|103998796|103987565|103970037|103986665|103980423|103993784|103976073|103984394|103990008|103998625|103976716|103986917|103984394|103998796|103979133…	| | | | | | | | | | | | | | | | | | | | | | | | | | | | | | | | | | | | | | | | | | | | | | | | | | | | | | | | |	http://www.genome.jp/kegg-bin/show_pathway?mus03013/mus:103987565%09red/mus:103976902%09red/mus:103981163%09red/mus:103970030%09red/mus:103979805%09red/mus:103969643%09red/mus:103970037%09red/mus:103975208%09red/mus:103971771%09red/mus:103968513%09red/mus:103991363%09red/mus:103976716%09red/mus:103986683%09red/mus:103978483%09red/mus:103978776%09red/mus:103979133%09red/mus:103970290%09red/mus:103…		Carbon metabolism	KEGG PATHWAY	mus01200	91	321	0.145783	0.997525	GSMUA_Achr4G21920_001|GSMUA_Achr8G28750_001|GSMUA_Achr2G07320_001|GSMUA_Achr10G11940_001|GSMUA_Achr7G03580_001|GSMUA_AchrUn_randomG07600_001|GSMUA_Achr9G01190_001|GSMUA_Achr5G13890_001|GSMUA_Achr5G25410_001|GSMUA_Achr10G11950_001|GSMUA_Achr8G05290_001|GSMUA_Achr9G07560_001|GSMUA_Achr10G11960_001|GSMUA_Achr2G06210_001|GSMUA_Achr11G08720_001|GSMUA_Achr11G22600_001|GSMUA_Achr3G16150_001|GSMUA_Achr3G…	mus:103983038|mus:103996001|mus:103976115|mus:103974523|mus:103990730|mus:103973387|mus:103996643|mus:103984894|mus:103986429|mus:103996643|mus:103993794|mus:103997179|mus:103979443|mus:103973330|mus:103971108|mus:103972144|mus:103978425|mus:103978746|mus:103994981|mus:104000425|mus:103986225|mus:103988094|mus:103985718|mus:103984236|mus:103997566|mus:103975358|mus:103982456|mus:103974248|mus:103…	103983038|103996001|103976115|103974523|103990730|103973387|103996643|103984894|103986429|103996643|103993794|103997179|103979443|103973330|103971108|103972144|103978425|103978746|103994981|104000425|103986225|103988094|103985718|103984236|103997566|103975358|103982456|103974248|103995938|103991404|103982341|103978746|103977957|103978746|103978768|103987588|103983025|103982456|103990978|103983570…	| | | | | | | | | | | | | | | | | | | | | | | | | | | | | | | | | | | | | | | | | | | | | | | | | | | | | | | | | | | | | | | | | | | | | | | | | | | | | | | | | | | | | | | | | | |	http://www.genome.jp/kegg-bin/show_pathway?mus01200/mus:103977957%09red/mus:104000425%09red/mus:103975358%09red/mus:103973387%09red/mus:103980562%09red/mus:103982456%09red/mus:103994643%09red/mus:103989311%09red/mus:103976730%09red/mus:103990730%09red/mus:103992921%09red/mus:103986225%09red/mus:103983025%09red/mus:103992924%09red/mus:103992398%09red/mus:103978768%09red/mus:104000149%09red/mus:103…		Proteasome	KEGG PATHWAY	mus03050	7	73	0.166434	0.950795	GSMUA_Achr6G09010_001|GSMUA_Achr6G28530_001|GSMUA_Achr1G21790_001|GSMUA_Achr11G15050_001|GSMUA_Achr6G28520_001|GSMUA_Achr5G04520_001|GSMUA_Achr10G20580_001	mus:103987348|mus:103997201|mus:103973835|mus:103971512|mus:103997201|mus:103983928|mus:103968785|	103987348|103997201|103973835|103971512|103997201|103983928|103968785|	| | | | | | |
Glyoxylate and dicarboxylate metabolism	KEGG PATHWAY	mus00630	21	77	0.0780694	0.828668	GSMUA_Achr1G17560_001|GSMUA_Achr4G21920_001|GSMUA_Achr4G22900_001|GSMUA_AchrUn_randomG01460_001|GSMUA_Achr6G23140_001|GSMUA_Achr4G22910_001|GSMUA_Achr4G22920_001|GSMUA_Achr7G04680_001|GSMUA_Achr6G06520_001|GSMUA_Achr6G19880_001|GSMUA_Achr9G17490_001|GSMUA_Achr10G31560_001|GSMUA_Achr5G26780_001|GSMUA_Achr10G25750_001|GSMUA_Achr9G07310_001|GSMUA_Achr1G17550_001|GSMUA_Achr5G02000_001|GSMUA_Achr9G118…	mus:103983085|mus:103983038|mus:103983478|mus:103972884|mus:103988851|mus:103983478|mus:103990342|mus:103980445|mus:103987126|mus:103988537|mus:103998224|mus:103992375|mus:103986305|mus:103969233|mus:103997160|mus:103983085|mus:103983570|mus:103997675|mus:103994447|mus:103990342|mus:103998224|	103983085|103983038|103983478|103972884|103988851|103983478|103990342|103980445|103987126|103988537|103998224|103992375|103986305|103969233|103997160|103983085|103983570|103997675|103994447|103990342|103998224|	| | | | | | | | | | | | | | | | | | | | |	http://www.genome.jp/kegg-bin/show_pathway?mus00630/mus:103992375%09red/mus:103983478%09red/mus:103997160%09red/mus:103980445%09red/mus:103987126%09red/mus:103972884%09red/mus:103994447%09red/mus:103988537%09red/mus:103997675%09red/mus:103986305%09red/mus:103988851%09red/mus:103983570%09red/mus:103983085%09red/mus:103998224%09red/mus:103990342%09red/mus:103969233%09red/mus:103983038%09red		Carbon metabolism	KEGG PATHWAY	mus01200	82	321	0.140506	0.999014	GSMUA_Achr9G24140_001|GSMUA_Achr7G02800_001|GSMUA_Achr10G15400_001|GSMUA_Achr6G07920_001|GSMUA_Achr11G08180_001|GSMUA_Achr1G11390_001|GSMUA_Achr9G10620_001|GSMUA_Achr3G17420_001|GSMUA_Achr2G16640_001|GSMUA_Achr11G04910_001|GSMUA_AchrUn_randomG24250_001|GSMUA_Achr8G29510_001|GSMUA_Achr7G10770_001|GSMUA_Achr2G21060_001|GSMUA_Achr10G12360_001|GSMUA_Achr4G01080_001|GSMUA_Achr2G03840_001|GSMUA_Achr9G0…	mus:103998826|mus:103970730|mus:104001044|mus:103987991|mus:104000149|mus:103988590|mus:103997566|mus:103978617|mus:103975358|mus:103970427|mus:103974248|mus:103995938|mus:103975363|mus:103976802|mus:104000636|mus:103980378|mus:103971433|mus:103996098|mus:103972115|mus:103996843|mus:103997675|mus:103991348|mus:103986422|mus:103986147|mus:103978768|mus:103969164|mus:103981170|mus:104000681|mus:103…	103998826|103970730|104001044|103987991|104000149|103988590|103997566|103978617|103975358|103970427|103974248|103995938|103975363|103976802|104000636|103980378|103971433|103996098|103972115|103996843|103997675|103991348|103986422|103986147|103978768|103969164|103981170|104000681|103979443|103993558|103982575|103984001|103996643|103978746|103985498|104000149|103996643|103984894|103986429|103981462…	| | | | | | | | | | | | | | | | | | | | | | | | | | | | | | | | | | | | | | | | | | | | | | | | | | | | | | | | | | | | | | | | | | | | | | | | | | | | | | | | | |	http://www.genome.jp/kegg-bin/show_pathway?mus01200/mus:104000425%09red/mus:103975358%09red/mus:103983525%09red/mus:103986147%09red/mus:103976730%09red/mus:103996764%09red/mus:103976941%09red/mus:103989410%09red/mus:103983025%09red/mus:103982341%09red/mus:103990730%09red/mus:104000149%09red/mus:103971433%09red/mus:103969164%09red/mus:103979443%09red/mus:103970730%09red/mus:103986422%09red/mus:103…		Glycosylphosphatidylinositol(GPI)-anchor biosynthesis	KEGG PATHWAY	mus00563	9	22	0.147654	0.997525	GSMUA_Achr6G10710_001|GSMUA_Achr8G29500_001|GSMUA_Achr6G32640_001|GSMUA_Achr9G24700_001|GSMUA_Achr9G04680_001|GSMUA_Achr11G08760_001|GSMUA_Achr1G21980_001|GSMUA_Achr6G06590_001|GSMUA_Achr3G24590_001	mus:103987483|mus:103995939|mus:103989685|mus:103998878|mus:103989685|mus:103970731|mus:103991056|mus:103987132|mus:103978910|	103987483|103995939|103989685|103998878|103989685|103970731|103991056|103987132|103978910|	| | | | | | | | |	http://www.genome.jp/kegg-bin/show_pathway?mus00563/mus:103970731%09red/mus:103998878%09red/mus:103987483%09red/mus:103987132%09red/mus:103989685%09red/mus:103995939%09red/mus:103978910%09red/mus:103991056%09red		Phenylpropanoid biosynthesis	KEGG PATHWAY	mus00940	18	231	0.171518	0.950795	GSMUA_Achr5G04550_001|GSMUA_AchrUn_randomG27040_001|GSMUA_Achr8G11700_001|GSMUA_Achr3G16520_001|GSMUA_Achr9G15990_001|GSMUA_Achr10G08020_001|GSMUA_AchrUn_randomG04620_001|GSMUA_AchrUn_randomG25180_001|GSMUA_Achr5G20330_001|GSMUA_Achr11G25550_001|GSMUA_Achr9G11910_001|GSMUA_Achr2G03030_001|GSMUA_Achr9G11920_001|GSMUA_Achr10G25880_001|GSMUA_Achr9G11930_001|GSMUA_Achr8G33160_001|GSMUA_Achr9G11940_00…	mus:103983932|mus:103997903|mus:103993235|mus:103978478|mus:103998043|mus:104000428|mus:103973145|mus:103975138|mus:103985683|mus:103972416|mus:103997680|mus:103970589|mus:103988742|mus:103969242|mus:103988743|mus:103995637|mus:103997791|mus:103970582|	103983932|103997903|103993235|103978478|103998043|104000428|103973145|103975138|103985683|103972416|103997680|103970589|103988742|103969242|103988743|103995637|103997791|103970582|	| | | | | | | | | | | | | | | | | |
Thiamine metabolism	KEGG PATHWAY	mus00730	6	14	0.0792174	0.828668	GSMUA_Achr10G08410_001|GSMUA_Achr10G08390_001|GSMUA_Achr5G24730_001|GSMUA_Achr3G24940_001|GSMUA_Achr10G08400_001|GSMUA_Achr11G05640_001	mus:103999090|mus:103999090|mus:103986006|mus:103978880|mus:103999090|mus:103970482|	103999090|103999090|103986006|103978880|103999090|103970482|	| | | | | |	http://www.genome.jp/kegg-bin/show_pathway?mus00730/mus:103978880%09red/mus:103986006%09red/mus:103970482%09red/mus:103999090%09red		Flavonoid biosynthesis	KEGG PATHWAY	mus00941	17	55	0.148116	0.999014	GSMUA_Achr10G20620_001|GSMUA_Achr8G05810_001|GSMUA_Achr10G20630_001|GSMUA_Achr10G12260_001|GSMUA_Achr6G08180_001|GSMUA_Achr10G20590_001|GSMUA_Achr10G12200_001|GSMUA_Achr6G08170_001|GSMUA_Achr10G20610_001|GSMUA_Achr6G08990_001|GSMUA_Achr9G15360_001|GSMUA_AchrUn_randomG25470_001|GSMUA_Achr3G31110_001|GSMUA_Achr9G17300_001|GSMUA_Achr5G04550_001|GSMUA_Achr10G20600_001|GSMUA_Achr3G05430_001	mus:103968789|mus:103993746|mus:103968788|mus:104000773|mus:103987271|mus:103968786|mus:104000649|mus:103987272|mus:103968790|mus:103987346|mus:103969182|mus:104000770|mus:103979760|mus:103998211|mus:103983932|mus:103968787|mus:103977324|	103968789|103993746|103968788|104000773|103987271|103968786|104000649|103987272|103968790|103987346|103969182|104000770|103979760|103998211|103983932|103968787|103977324|	| | | | | | | | | | | | | | | | |	http://www.genome.jp/kegg-bin/show_pathway?mus00941/mus:103968788%09red/mus:103977324%09red/mus:103968789%09red/mus:103983932%09red/mus:104000770%09red/mus:103987271%09red/mus:103969182%09red/mus:103987272%09red/mus:104000649%09red/mus:103979760%09red/mus:103993746%09red/mus:103987346%09red/mus:103968786%09red/mus:103968787%09red/mus:103998211%09red/mus:103968790%09red/mus:104000773%09red		Pentose phosphate pathway	KEGG PATHWAY	mus00030	24	74	0.155998	0.997525	GSMUA_Achr9G10620_001|GSMUA_Achr2G06120_001|GSMUA_Achr4G01040_001|GSMUA_Achr1G21680_001|GSMUA_Achr6G01980_001|GSMUA_Achr5G25490_001|GSMUA_Achr10G25060_001|GSMUA_Achr10G11770_001|GSMUA_Achr8G07890_001|GSMUA_Achr10G09630_001|GSMUA_Achr8G05290_001|GSMUA_Achr3G12000_001|GSMUA_Achr7G11550_001|GSMUA_Achr3G16150_001|GSMUA_Achr5G19920_001|GSMUA_Achr11G18240_001|GSMUA_Achr7G26690_001|GSMUA_Achr10G09650_00…	mus:103997566|mus:103973250|mus:103980383|mus:103991404|mus:103986699|mus:103986422|mus:103969164|mus:104000681|mus:103993558|mus:104000532|mus:103993794|mus:103977957|mus:103991413|mus:103978425|mus:103985718|mus:103971774|mus:103992924|mus:103994827|mus:103989311|mus:103988094|mus:103985718|mus:103976730|mus:103996001|mus:103980148|	103997566|103973250|103980383|103991404|103986699|103986422|103969164|104000681|103993558|104000532|103993794|103977957|103991413|103978425|103985718|103971774|103992924|103994827|103989311|103988094|103985718|103976730|103996001|103980148|	| | | | | | | | | | | | | | | | | | | | | | | |	http://www.genome.jp/kegg-bin/show_pathway?mus00030/mus:103977957%09red/mus:103976730%09red/mus:103992924%09red/mus:103991404%09red/mus:103973250%09red/mus:104000532%09red/mus:103994827%09red/mus:103989311%09red/mus:103993794%09red/mus:103969164%09red/mus:103996001%09red/mus:103971774%09red/mus:103985718%09red/mus:103988094%09red/mus:103991413%09red/mus:103980148%09red/mus:103986699%09red/mus:103…		alpha-Linolenic acid metabolism	KEGG PATHWAY	mus00592	6	61	0.177638	0.950795	GSMUA_Achr10G31550_001|GSMUA_Achr8G21130_001|GSMUA_Achr10G31540_001|GSMUA_Achr6G28450_001|GSMUA_AchrUn_randomG26980_001|GSMUA_Achr9G16020_001	mus:103969738|mus:103995422|mus:103974658|mus:103989321|mus:103974658|mus:103998047|	103969738|103995422|103974658|103989321|103974658|103998047|	| | | | | |
Glycine, serine and threonine metabolism	KEGG PATHWAY	mus00260	24	92	0.0874639	0.828668	GSMUA_Achr5G26780_001|GSMUA_Achr5G01810_001|GSMUA_Achr6G23140_001|GSMUA_Achr10G31560_001|GSMUA_Achr6G19770_001|GSMUA_Achr9G11130_001|GSMUA_Achr8G15510_001|GSMUA_Achr6G06650_001|GSMUA_Achr9G07310_001|GSMUA_Achr8G00040_001|GSMUA_Achr8G05620_001|GSMUA_Achr8G05610_001|GSMUA_Achr7G04680_001|GSMUA_Achr11G08180_001|GSMUA_Achr3G27990_001|GSMUA_Achr11G08170_001|GSMUA_Achr3G04430_001|GSMUA_Achr9G10670_001|…	mus:103986305|mus:103983587|mus:103988851|mus:103992375|mus:103988528|mus:103997609|mus:103994655|mus:103987137|mus:103997160|mus:103994416|mus:103978746|mus:103978746|mus:103980445|mus:104000149|mus:103980124|mus:104000149|mus:103976941|mus:103997571|mus:103987126|mus:103968632|mus:103983587|mus:103989682|mus:103994655|mus:103968460|	103986305|103983587|103988851|103992375|103988528|103997609|103994655|103987137|103997160|103994416|103978746|103978746|103980445|104000149|103980124|104000149|103976941|103997571|103987126|103968632|103983587|103989682|103994655|103968460|	| | | | | | | | | | | | | | | | | | | | | | | |	http://www.genome.jp/kegg-bin/show_pathway?mus00260/mus:103997571%09red/mus:103992375%09red/mus:103989682%09red/mus:103997160%09red/mus:103997609%09red/mus:103994655%09red/mus:103978746%09red/mus:103980124%09red/mus:103968460%09red/mus:103968632%09red/mus:103988528%09red/mus:103976941%09red/mus:103994416%09red/mus:103988851%09red/mus:103987126%09red/mus:103983587%09red/mus:104000149%09red/mus:103…		Glycolysis / Gluconeogenesis	KEGG PATHWAY	mus00010	44	164	0.151448	0.999014	GSMUA_Achr9G24140_001|GSMUA_Achr10G15400_001|GSMUA_Achr6G18590_001|GSMUA_Achr1G11390_001|GSMUA_Achr7G10770_001|GSMUA_Achr4G02210_001|GSMUA_Achr11G24780_001|GSMUA_Achr10G08050_001|GSMUA_Achr8G29510_001|GSMUA_Achr9G06240_001|GSMUA_Achr1G21680_001|GSMUA_Achr2G03840_001|GSMUA_Achr9G06050_001|GSMUA_Achr9G03330_001|GSMUA_Achr7G10730_001|GSMUA_Achr10G25060_001|GSMUA_Achr8G07890_001|GSMUA_Achr5G05330_001…	mus:103998826|mus:104001044|mus:103988144|mus:103988590|mus:103975363|mus:103980273|mus:103972345|mus:104000425|mus:103995938|mus:103990441|mus:103991404|mus:103971433|mus:103996098|mus:103996843|mus:103991348|mus:103969164|mus:103993558|mus:103984001|mus:103985498|mus:103995722|mus:103976061|mus:103986429|mus:103995941|mus:103983525|mus:103997978|mus:103986422|mus:103987588|mus:103983025|mus:103…	103998826|104001044|103988144|103988590|103975363|103980273|103972345|104000425|103995938|103990441|103991404|103971433|103996098|103996843|103991348|103969164|103993558|103984001|103985498|103995722|103976061|103986429|103995941|103983525|103997978|103986422|103987588|103983025|103977807|103989133|103978617|103985718|103971774|103972144|103990730|103978717|103983714|103976941|103987283|103972142…	| | | | | | | | | | | | | | | | | | | | | | | | | | | | | | | | | | | | | | | | | | | |	http://www.genome.jp/kegg-bin/show_pathway?mus00010/mus:104000425%09red/mus:103983025%09red/mus:103988590%09red/mus:103976941%09red/mus:103995941%09red/mus:103990730%09red/mus:103997662%09red/mus:103971433%09red/mus:103995722%09red/mus:103975363%09red/mus:103978717%09red/mus:103991348%09red/mus:103983997%09red/mus:103998826%09red/mus:103983714%09red/mus:103972144%09red/mus:103972142%09red/mus:103…		Protein export	KEGG PATHWAY	mus03060	22	67	0.157281	0.997525	GSMUA_Achr5G25520_001|GSMUA_Achr1G20670_001|GSMUA_Achr9G26540_001|GSMUA_Achr11G07070_001|GSMUA_Achr2G12620_001|GSMUA_Achr5G25510_001|GSMUA_Achr5G04730_001|GSMUA_Achr4G20310_001|GSMUA_Achr11G03320_001|GSMUA_Achr4G12710_001|GSMUA_Achr11G04060_001|GSMUA_Achr6G24200_001|GSMUA_Achr11G24860_001|GSMUA_Achr5G23170_001|GSMUA_Achr9G15510_001|GSMUA_Achr9G04740_001|GSMUA_Achr11G24880_001|GSMUA_Achr2G06860_00…	mus:103986420|mus:103992442|mus:103999121|mus:103970602|mus:103975703|mus:103986420|mus:103983948|mus:103983195|mus:103970303|mus:103981290|mus:103970354|mus:103988983|mus:103972353|mus:103985447|mus:103969188|mus:103996962|mus:103972353|mus:103976151|mus:103998628|mus:103978445|mus:103968363|mus:103985453|	103986420|103992442|103999121|103970602|103975703|103986420|103983948|103983195|103970303|103981290|103970354|103988983|103972353|103985447|103969188|103996962|103972353|103976151|103998628|103978445|103968363|103985453|	| | | | | | | | | | | | | | | | | | | | | |	http://www.genome.jp/kegg-bin/show_pathway?mus03060/mus:103968363%09red/mus:103996962%09red/mus:103978445%09red/mus:103975703%09red/mus:103985453%09red/mus:103986420%09red/mus:103970354%09red/mus:103988983%09red/mus:103983195%09red/mus:103998628%09red/mus:103985447%09red/mus:103970602%09red/mus:103976151%09red/mus:103983948%09red/mus:103970303%09red/mus:103981290%09red/mus:103969188%09red/mus:103…		Biosynthesis of unsaturated fatty acids	KEGG PATHWAY	mus01040	5	48	0.17943	0.950795	GSMUA_Achr7G07760_001|GSMUA_Achr11G24740_001|GSMUA_Achr8G21120_001|GSMUA_Achr8G21110_001|GSMUA_Achr8G21130_001	mus:103990353|mus:103972340|mus:103995423|mus:103995423|mus:103995422|	103990353|103972340|103995423|103995423|103995422|	| | | | |
Lysine biosynthesis	KEGG PATHWAY	mus00300	7	19	0.099049	0.828668	GSMUA_Achr11G03060_001|GSMUA_Achr4G25630_001|GSMUA_Achr5G01810_001|GSMUA_Achr5G23640_001|GSMUA_Achr5G01800_001|GSMUA_Achr8G02650_001|GSMUA_Achr11G03070_001	mus:103970283|mus:103977311|mus:103983587|mus:103985406|mus:103983587|mus:103994011|mus:103970283|	103970283|103977311|103983587|103985406|103983587|103994011|103970283|	| | | | | | |	http://www.genome.jp/kegg-bin/show_pathway?mus00300/mus:103983587%09red/mus:103970283%09red/mus:103994011%09red/mus:103977311%09red/mus:103985406%09red		Nucleotide excision repair	KEGG PATHWAY	mus03420	22	76	0.165587	0.999014	GSMUA_Achr7G04380_001|GSMUA_Achr3G15470_001|GSMUA_Achr3G05100_001|GSMUA_Achr11G22370_001|GSMUA_Achr8G26970_001|GSMUA_Achr4G00720_001|GSMUA_AchrUn_randomG28650_001|GSMUA_Achr10G20310_001|GSMUA_Achr3G19040_001|GSMUA_Achr3G09020_001|GSMUA_Achr11G08000_001|GSMUA_Achr3G23300_001|GSMUA_Achr7G04370_001|GSMUA_Achr2G04330_001|GSMUA_Achr3G05420_001|GSMUA_Achr11G24160_001|GSMUA_Achr4G20500_001|GSMUA_Achr8G0…	mus:103990655|mus:103978377|mus:103977331|mus:103972121|mus:103996490|mus:103980411|mus:104000066|mus:103968763|mus:103979403|mus:103977719|mus:103970676|mus:103993621|mus:103990655|mus:103973317|mus:103976861|mus:103972285|mus:103983179|mus:103993568|mus:103968770|mus:103987360|mus:103976861|mus:103982955|	103990655|103978377|103977331|103972121|103996490|103980411|104000066|103968763|103979403|103977719|103970676|103993621|103990655|103973317|103976861|103972285|103983179|103993568|103968770|103987360|103976861|103982955|	| | | | | | | | | | | | | | | | | | | | | |	http://www.genome.jp/kegg-bin/show_pathway?mus03420/mus:103979403%09red/mus:103970676%09red/mus:103993621%09red/mus:103972121%09red/mus:103982955%09red/mus:103977719%09red/mus:103976861%09red/mus:103996490%09red/mus:103977331%09red/mus:103990655%09red/mus:103987360%09red/mus:103993568%09red/mus:103983179%09red/mus:103980411%09red/mus:104000066%09red/mus:103968770%09red/mus:103968763%09red/mus:103…		Sulfur relay system	KEGG PATHWAY	mus04122	6	13	0.160513	0.997525	GSMUA_Achr9G26240_001|GSMUA_Achr3G23430_001|GSMUA_Achr9G26180_001|GSMUA_Achr8G29170_001|GSMUA_Achr2G16680_001|GSMUA_Achr7G02830_001	mus:103999090|mus:103979017|mus:103999085|mus:103995963|mus:103999090|mus:103990794|	103999090|103979017|103999085|103995963|103999090|103990794|	| | | | | |	http://www.genome.jp/kegg-bin/show_pathway?mus04122/mus:103995963%09red/mus:103999085%09red/mus:103999090%09red/mus:103990794%09red/mus:103979017%09red		Glycerolipid metabolism	KEGG PATHWAY	mus00561	8	90	0.190379	0.950795	GSMUA_Achr10G09420_001|GSMUA_Achr2G02950_001|GSMUA_Achr4G12800_001|GSMUA_Achr8G11740_001|GSMUA_Achr5G05290_001|GSMUA_Achr10G09380_001|GSMUA_Achr9G16010_001|GSMUA_Achr3G24330_001	mus:104000310|mus:103970529|mus:103981301|mus:103993232|mus:103983997|mus:104000310|mus:103998045|mus:103978930|	104000310|103970529|103981301|103993232|103983997|104000310|103998045|103978930|	| | | | | | | |
Biotin metabolism	KEGG PATHWAY	mus00780	8	23	0.0991568	0.828668	GSMUA_Achr1G13210_001|GSMUA_Achr6G23240_001|GSMUA_Achr6G23230_001|GSMUA_Achr11G08150_001|GSMUA_Achr11G08160_001|GSMUA_Achr7G07760_001|GSMUA_Achr3G11700_001|GSMUA_Achr6G11720_001	mus:103987064|mus:103988862|mus:103988860|mus:103970687|mus:103970687|mus:103990353|mus:103983280|mus:103987577|	103987064|103988862|103988860|103970687|103970687|103990353|103983280|103987577|	| | | | | | | |	http://www.genome.jp/kegg-bin/show_pathway?mus00780/mus:103987577%09red/mus:103970687%09red/mus:103983280%09red/mus:103987064%09red/mus:103990353%09red/mus:103988860%09red/mus:103988862%09red		Biotin metabolism	KEGG PATHWAY	mus00780	8	23	0.188494	0.999014	GSMUA_Achr1G13210_001|GSMUA_Achr5G22530_001|GSMUA_Achr11G08150_001|GSMUA_Achr11G08160_001|GSMUA_Achr7G07760_001|GSMUA_Achr3G11700_001|GSMUA_Achr6G11720_001|GSMUA_Achr2G05560_001	mus:103987064|mus:103985494|mus:103970687|mus:103970687|mus:103990353|mus:103983280|mus:103987577|mus:103974014|	103987064|103985494|103970687|103970687|103990353|103983280|103987577|103974014|	| | | | | | | |	http://www.genome.jp/kegg-bin/show_pathway?mus00780/mus:103987577%09red/mus:103970687%09red/mus:103983280%09red/mus:103985494%09red/mus:103987064%09red/mus:103974014%09red/mus:103990353%09red		Propanoate metabolism	KEGG PATHWAY	mus00640	12	33	0.17003	0.997525	GSMUA_Achr1G19180_001|GSMUA_Achr6G10480_001|GSMUA_Achr11G22710_001|GSMUA_Achr10G19000_001|GSMUA_Achr6G10490_001|GSMUA_Achr7G26600_001|GSMUA_Achr5G13900_001|GSMUA_Achr9G06240_001|GSMUA_Achr4G30390_001|GSMUA_Achr5G13890_001|GSMUA_Achr6G11840_001|GSMUA_Achr8G15320_001	mus:103993680|mus:103968636|mus:103994981|mus:103968636|mus:103968636|mus:103992921|mus:103984894|mus:103990441|mus:103982341|mus:103984894|mus:103987588|mus:103994643|	103993680|103968636|103994981|103968636|103968636|103992921|103984894|103990441|103982341|103984894|103987588|103994643|	| | | | | | | | | | | |	http://www.genome.jp/kegg-bin/show_pathway?mus00640/mus:103982341%09red/mus:103994643%09red/mus:103984894%09red/mus:103992921%09red/mus:103968636%09red/mus:103990441%09red/mus:103994981%09red/mus:103987588%09red/mus:103993680%09red		Biosynthesis of secondary metabolites	KEGG PATHWAY	mus01110	82	1235	0.191051	0.950795	GSMUA_Achr6G26620_001|GSMUA_Achr9G11910_001|GSMUA_Achr4G10620_001|GSMUA_Achr10G01400_001|GSMUA_Achr1G21510_001|GSMUA_Achr8G06200_001|GSMUA_Achr10G06500_001|GSMUA_Achr11G24780_001|GSMUA_Achr5G20330_001|GSMUA_Achr11G25600_001|GSMUA_AchrUn_randomG23850_001|GSMUA_Achr1G21680_001|GSMUA_Achr2G03020_001|GSMUA_AchrUn_randomG27000_001|GSMUA_AchrUn_randomG25180_001|GSMUA_AchrUn_randomG02330_001|GSMUA_AchrU…	mus:103989150|mus:103997680|mus:103981653|mus:103999741|mus:103991548|mus:103993709|mus:104000204|mus:103972345|mus:103985683|mus:103972421|mus:103974980|mus:103991404|mus:103970582|mus:103974660|mus:103975138|mus:103995653|mus:103973145|mus:103983932|mus:103994851|mus:104000304|mus:103968436|mus:103972344|mus:103972402|mus:103989338|mus:103974765|mus:103970028|mus:103980273|mus:103968790|mus:103…	103989150|103997680|103981653|103999741|103991548|103993709|104000204|103972345|103985683|103972421|103974980|103991404|103970582|103974660|103975138|103995653|103973145|103983932|103994851|104000304|103968436|103972344|103972402|103989338|103974765|103970028|103980273|103968790|103984001|103995637|103972416|103987638|103968436|103988742|103995645|104000649|103970589|103996760|103990359|103968786…	| | | | | | | | | | | | | | | | | | | | | | | | | | | | | | | | | | | | | | | | | | | | | | | | | | | | | | | | | | | | | | | | | | | | | | | | | | | | | | | | | |
Sulfur relay system	KEGG PATHWAY	mus04122	5	13	0.137539	0.960469	GSMUA_Achr10G08390_001|GSMUA_Achr10G08400_001|GSMUA_Achr8G29170_001|GSMUA_Achr10G08410_001|GSMUA_Achr7G02830_001	mus:103999090|mus:103999090|mus:103995963|mus:103999090|mus:103990794|	103999090|103999090|103995963|103999090|103990794|	| | | | |	http://www.genome.jp/kegg-bin/show_pathway?mus04122/mus:103990794%09red/mus:103999090%09red/mus:103995963%09red		Metabolic pathways	KEGG PATHWAY	mus01100	539	2344	0.219171	0.999014	GSMUA_Achr9G29210_001|GSMUA_Achr4G04130_001|GSMUA_Achr8G26350_001|GSMUA_Achr4G14780_001|GSMUA_Achr10G09460_001|GSMUA_Achr3G26040_001|GSMUA_Achr10G00140_001|GSMUA_Achr3G05480_001|GSMUA_Achr7G03580_001|GSMUA_AchrUn_randomG26360_001|GSMUA_Achr7G02700_001|GSMUA_Achr2G07900_001|GSMUA_Achr8G32120_001|GSMUA_AchrUn_randomG23270_001|GSMUA_Achr6G10090_001|GSMUA_Achr7G14090_001|GSMUA_Achr10G06420_001|GSMUA_…	mus:103999347|mus:103980566|mus:103996193|mus:103981462|mus:104000304|mus:103978768|mus:103999598|mus:103976857|mus:103990730|mus:103979935|mus:103990806|mus:103987297|mus:103995722|mus:103981335|mus:103987430|mus:103991634|mus:103970667|mus:103997680|mus:103990365|mus:103972201|mus:103977987|mus:103989133|mus:103974844|mus:103969149|mus:103978746|mus:103970687|mus:103995963|mus:103972276|mus:103…	103999347|103980566|103996193|103981462|104000304|103978768|103999598|103976857|103990730|103979935|103990806|103987297|103995722|103981335|103987430|103991634|103970667|103997680|103990365|103972201|103977987|103989133|103974844|103969149|103978746|103970687|103995963|103972276|103985725|103976857|103993772|103978313|103971825|103968507|104000814|103971905|103982341|103972406|103990664|103991348…	| | | | | | | | | | | | | | | | | | | | | | | | | | | | | | | | | | | | | | | | | | | | | | | | | | | | | | | | | | | | | | | | | | | | | | | | | | | | | | | | | | | | | | | | | | | | | | | | | | | | | | | | | | | | | | | | | | | | | | | | | | | | | | | | | | | | | | | | | | | | | | | | | | | | | | | | | | | | | | | | | | | | | | | | | | | | | | | | | | | | | | | | | | | | | | | | | | | | | | | |…	http://www.genome.jp/kegg-bin/show_pathway?mus01100/mus:103990519%09red/mus:103971944%09red/mus:103973808%09red/mus:103970309%09red/mus:103973803%09red/mus:103970730%09red/mus:103983997%09red/mus:103987709%09red/mus:103980566%09red/mus:103987064%09red/mus:103987701%09red/mus:103987700%09red/mus:103969314%09red/mus:103972424%09red/mus:103972426%09red/mus:103972421%09red/mus:103972345%09red/mus:103…		Peroxisome	KEGG PATHWAY	mus04146	30	97	0.17316	0.997525	GSMUA_Achr4G31490_001|GSMUA_Achr1G20870_001|GSMUA_Achr4G27630_001|GSMUA_Achr2G08140_001|GSMUA_Achr4G22900_001|GSMUA_Achr7G07440_001|GSMUA_Achr3G01940_001|GSMUA_AchrUn_randomG23750_001|GSMUA_Achr4G06850_001|GSMUA_Achr4G00910_001|GSMUA_Achr4G22920_001|GSMUA_Achr4G22910_001|GSMUA_Achr4G07060_001|GSMUA_Achr7G20310_001|GSMUA_Achr10G14960_001|GSMUA_Achr7G14090_001|GSMUA_Achr2G22160_001|GSMUA_Achr5G1295…	mus:103982256|mus:103992223|mus:103982557|mus:103976051|mus:103983478|mus:103990377|mus:103977161|mus:103974972|mus:103980801|mus:103980394|mus:103990342|mus:103983478|mus:103980819|mus:103992370|mus:104001008|mus:103991634|mus:103976712|mus:103984430|mus:103992223|mus:103990195|mus:103980932|mus:103990342|mus:103979005|mus:103992549|mus:103968767|mus:103976051|mus:103994447|mus:103980367|mus:103…	103982256|103992223|103982557|103976051|103983478|103990377|103977161|103974972|103980801|103980394|103990342|103983478|103980819|103992370|104001008|103991634|103976712|103984430|103992223|103990195|103980932|103990342|103979005|103992549|103968767|103976051|103994447|103980367|103987074|103997699|	| | | | | | | | | | | | | | | | | | | | | | | | | | | | | |	http://www.genome.jp/kegg-bin/show_pathway?mus04146/mus:103980367%09red/mus:103997699%09red/mus:103990195%09red/mus:103976051%09red/mus:103982256%09red/mus:103976712%09red/mus:103990342%09red/mus:103979005%09red/mus:103980932%09red/mus:103974972%09red/mus:103977161%09red/mus:103968767%09red/mus:103992370%09red/mus:104001008%09red/mus:103980801%09red/mus:103980394%09red/mus:103991634%09red/mus:103…		ABC transporters	KEGG PATHWAY	mus02010	3	24	0.194572	0.950795	GSMUA_Achr10G07980_001|GSMUA_Achr10G07990_001|GSMUA_Achr10G08000_001	mus:104000565|mus:104000565|mus:104000565|	104000565|104000565|104000565|	| | |
Tyrosine metabolism	KEGG PATHWAY	mus00350	12	43	0.140813	0.960469	GSMUA_Achr9G11130_001|GSMUA_Achr8G15510_001|GSMUA_Achr6G18590_001|GSMUA_Achr6G06650_001|GSMUA_Achr7G07930_001|GSMUA_Achr8G15520_001|GSMUA_Achr2G08040_001|GSMUA_Achr3G24110_001|GSMUA_Achr10G16890_001|GSMUA_Achr9G30670_001|GSMUA_Achr7G25170_001|GSMUA_Achr8G29470_001	mus:103997609|mus:103994655|mus:103988144|mus:103987137|mus:103990339|mus:103994655|mus:103976061|mus:103978953|mus:103968460|mus:103999505|mus:103992797|mus:103995941|	103997609|103994655|103988144|103987137|103990339|103994655|103976061|103978953|103968460|103999505|103992797|103995941|	| | | | | | | | | | | |	http://www.genome.jp/kegg-bin/show_pathway?mus00350/mus:103978953%09red/mus:103994655%09red/mus:103992797%09red/mus:103999505%09red/mus:103968460%09red/mus:103987137%09red/mus:103976061%09red/mus:103990339%09red/mus:103988144%09red/mus:103997609%09red/mus:103995941%09red		Other types of O-glycan biosynthesis	KEGG PATHWAY	mus00514	7	21	0.235991	0.999014	GSMUA_Achr9G00650_001|GSMUA_Achr8G09710_001|GSMUA_Achr7G07550_001|GSMUA_Achr2G03930_001|GSMUA_Achr4G05440_001|GSMUA_Achr2G03920_001|GSMUA_Achr8G15490_001	mus:103996593|mus:103993406|mus:103990369|mus:103973797|mus:103980687|mus:103973788|mus:103994654|	103996593|103993406|103990369|103973797|103980687|103973788|103994654|	| | | | | | |	http://www.genome.jp/kegg-bin/show_pathway?mus00514/mus:103973797%09red/mus:103980687%09red/mus:103994654%09red/mus:103996593%09red/mus:103973788%09red/mus:103993406%09red/mus:103990369%09red		Stilbenoid, diarylheptanoid and gingerol biosynthesis	KEGG PATHWAY	mus00945	7	17	0.185821	0.997525	GSMUA_Achr6G01940_001|GSMUA_Achr4G01990_001|GSMUA_Achr6G01930_001|GSMUA_Achr6G01960_001|GSMUA_Achr5G04550_001|GSMUA_Achr6G36400_001|GSMUA_Achr3G05430_001	mus:103986697|mus:103980297|mus:103986697|mus:103986697|mus:103983932|mus:103989957|mus:103977324|	103986697|103980297|103986697|103986697|103983932|103989957|103977324|	| | | | | | |	http://www.genome.jp/kegg-bin/show_pathway?mus00945/mus:103977324%09red/mus:103980297%09red/mus:103986697%09red/mus:103983932%09red/mus:103989957%09red		Ribosome	KEGG PATHWAY	mus03010	32	453	0.206458	0.950795	GSMUA_Achr1G21580_001|GSMUA_Achr8G06120_001|GSMUA_Achr5G20390_001|GSMUA_Achr10G19730_001|GSMUA_Achr9G02440_001|GSMUA_Achr10G19160_001|GSMUA_Achr11G14510_001|GSMUA_Achr1G21740_001|GSMUA_Achr10G24550_001|GSMUA_Achr10G12210_001|GSMUA_Achr10G19100_001|GSMUA_Achr11G25490_001|GSMUA_Achr11G14550_001|GSMUA_Achr9G11710_001|GSMUA_Achr11G24810_001|GSMUA_Achr9G02470_001|GSMUA_Achr4G10740_001|GSMUA_Achr10G233…	mus:103991474|mus:103993717|mus:103985677|mus:103968706|mus:103996765|mus:103987452|mus:103971396|mus:103974252|mus:103969127|mus:103987970|mus:103968646|mus:103972411|mus:103971392|mus:103997667|mus:103972348|mus:103996765|mus:103981132|mus:103986883|mus:103985676|mus:103972407|mus:103972410|mus:103996746|mus:103990209|mus:103991293|mus:103968771|mus:103971392|mus:103995636|mus:103971520|mus:103…	103991474|103993717|103985677|103968706|103996765|103987452|103971396|103974252|103969127|103987970|103968646|103972411|103971392|103997667|103972348|103996765|103981132|103986883|103985676|103972407|103972410|103996746|103990209|103991293|103968771|103971392|103995636|103971520|103981132|103971541|103975310|103981114|	| | | | | | | | | | | | | | | | | | | | | | | | | | | | | | | |
Fructose and mannose metabolism	KEGG PATHWAY	mus00051	22	90	0.148672	0.960469	GSMUA_Achr9G24140_001|GSMUA_Achr3G11650_001|GSMUA_Achr1G11390_001|GSMUA_Achr4G20510_001|GSMUA_Achr8G29510_001|GSMUA_Achr11G06960_001|GSMUA_Achr6G18400_001|GSMUA_Achr9G06050_001|GSMUA_Achr9G03330_001|GSMUA_Achr3G21740_001|GSMUA_Achr1G12300_001|GSMUA_Achr8G07890_001|GSMUA_Achr1G12290_001|GSMUA_Achr8G02520_001|GSMUA_Achr11G06940_001|GSMUA_Achr4G15420_001|GSMUA_Achr5G19920_001|GSMUA_Achr11G18240_001|…	mus:103998826|mus:103977933|mus:103988590|mus:103983178|mus:103995938|mus:103970338|mus:103988130|mus:103996098|mus:103996843|mus:103979168|mus:103987723|mus:103993558|mus:103987723|mus:103994024|mus:104000442|mus:103980923|mus:103985718|mus:103971774|mus:103972346|mus:103980383|mus:103984047|mus:103970338|	103998826|103977933|103988590|103983178|103995938|103970338|103988130|103996098|103996843|103979168|103987723|103993558|103987723|103994024|104000442|103980923|103985718|103971774|103972346|103980383|103984047|103970338|	| | | | | | | | | | | | | | | | | | | | | |	http://www.genome.jp/kegg-bin/show_pathway?mus00051/mus:103979168%09red/mus:103972346%09red/mus:103970338%09red/mus:103980923%09red/mus:103985718%09red/mus:103993558%09red/mus:103983178%09red/mus:103996098%09red/mus:103988590%09red/mus:103998826%09red/mus:103987723%09red/mus:104000442%09red/mus:103977933%09red/mus:103980383%09red/mus:103984047%09red/mus:103995938%09red/mus:103971774%09red/mus:103…		Proteasome	KEGG PATHWAY	mus03050	20	73	0.237372	0.999014	GSMUA_Achr3G04570_001|GSMUA_Achr2G16950_001|GSMUA_Achr11G10000_001|GSMUA_AchrUn_randomG28680_001|GSMUA_Achr6G09010_001|GSMUA_Achr5G24110_001|GSMUA_Achr9G13230_001|GSMUA_Achr2G15880_001|GSMUA_Achr4G23680_001|GSMUA_Achr1G21790_001|GSMUA_AchrUn_randomG26560_001|GSMUA_Achr9G13190_001|GSMUA_Achr10G16630_001|GSMUA_Achr6G11610_001|GSMUA_Achr2G15890_001|GSMUA_Achr11G09990_001|GSMUA_Achr1G10580_001|GSMUA_…	mus:103976929|mus:103975332|mus:103971009|mus:103980721|mus:103987348|mus:103991764|mus:103997842|mus:103969356|mus:103982890|mus:103973835|mus:103974156|mus:103997837|mus:103968441|mus:103987568|mus:103991286|mus:103971009|mus:103982186|mus:103983928|mus:103968785|mus:103968510|	103976929|103975332|103971009|103980721|103987348|103991764|103997842|103969356|103982890|103973835|103974156|103997837|103968441|103987568|103991286|103971009|103982186|103983928|103968785|103968510|	| | | | | | | | | | | | | | | | | | | |	http://www.genome.jp/kegg-bin/show_pathway?mus03050/mus:103969356%09red/mus:103976929%09red/mus:103975332%09red/mus:103968510%09red/mus:103983928%09red/mus:103991764%09red/mus:103987568%09red/mus:103971009%09red/mus:103980721%09red/mus:103974156%09red/mus:103997842%09red/mus:103968441%09red/mus:103982890%09red/mus:103973835%09red/mus:103982186%09red/mus:103991286%09red/mus:103987348%09red/mus:103…		Alanine, aspartate and glutamate metabolism	KEGG PATHWAY	mus00250	19	60	0.214023	0.997525	GSMUA_Achr2G07320_001|GSMUA_Achr10G20370_001|GSMUA_Achr9G17480_001|GSMUA_AchrUn_randomG01460_001|GSMUA_Achr8G30730_001|GSMUA_Achr7G12330_001|GSMUA_Achr1G21960_001|GSMUA_Achr2G12720_001|GSMUA_Achr10G18980_001|GSMUA_Achr9G17490_001|GSMUA_Achr3G25910_001|GSMUA_Achr6G32610_001|GSMUA_Achr8G05390_001|GSMUA_Achr5G26820_001|GSMUA_Achr3G09120_001|GSMUA_Achr9G04460_001|GSMUA_Achr5G28200_001|GSMUA_Achr7G251…	mus:103976115|mus:103968766|mus:103998224|mus:103972884|mus:103995822|mus:103991481|mus:103991078|mus:103975692|mus:103968632|mus:103998224|mus:103978783|mus:103989682|mus:103993783|mus:103986300|mus:103977726|mus:103996943|mus:103986184|mus:103992797|mus:103998001|	103976115|103968766|103998224|103972884|103995822|103991481|103991078|103975692|103968632|103998224|103978783|103989682|103993783|103986300|103977726|103996943|103986184|103992797|103998001|	| | | | | | | | | | | | | | | | | | |	http://www.genome.jp/kegg-bin/show_pathway?mus00250/mus:103975692%09red/mus:103986300%09red/mus:103996943%09red/mus:103998001%09red/mus:103991481%09red/mus:103992797%09red/mus:103976115%09red/mus:103972884%09red/mus:103995822%09red/mus:103968632%09red/mus:103986184%09red/mus:103968766%09red/mus:103993783%09red/mus:103991078%09red/mus:103989682%09red/mus:103998224%09red/mus:103978783%09red/mus:103…		Diterpenoid biosynthesis	KEGG PATHWAY	mus00904	3	25	0.209413	0.950795	GSMUA_Achr2G02860_001|GSMUA_Achr10G06500_001|GSMUA_Achr10G06490_001	mus:103974586|mus:104000204|mus:104000204|	103974586|104000204|104000204|	| | |
Oxidative phosphorylation	KEGG PATHWAY	mus00190	41	183	0.154509	0.960469	GSMUA_Achr1G11570_001|GSMUA_Achr7G02800_001|GSMUA_Achr6G18890_001|GSMUA_Achr3G19880_001|GSMUA_Achr10G15620_001|GSMUA_Achr8G07910_001|GSMUA_Achr11G08060_001|GSMUA_AchrUn_randomG24250_001|GSMUA_Achr3G19890_001|GSMUA_Achr10G03950_001|GSMUA_AchrUn_randomG23250_001|GSMUA_Achr6G13240_001|GSMUA_Achr11G16400_001|GSMUA_Achr5G23650_001|GSMUA_Achr7G02810_001|GSMUA_Achr9G21710_001|GSMUA_Achr8G32740_001|GSMUA…	mus:103988422|mus:103970730|mus:103995861|mus:103985418|mus:103968355|mus:103993556|mus:103970680|mus:103974248|mus:103985418|mus:103970730|mus:103994677|mus:103987709|mus:103971629|mus:103985405|mus:103970730|mus:103998627|mus:103995671|mus:103979935|mus:103987297|mus:103997593|mus:103992412|mus:103993768|mus:103993546|mus:103975653|mus:103981335|mus:103978161|mus:103979946|mus:103976932|mus:103…	103988422|103970730|103995861|103985418|103968355|103993556|103970680|103974248|103985418|103970730|103994677|103987709|103971629|103985405|103970730|103998627|103995671|103979935|103987297|103997593|103992412|103993768|103993546|103975653|103981335|103978161|103979946|103976932|103976905|103976388|103984455|103984529|103983743|103984908|103976388|103980389|103990544|103972328|103997147|103979935…	| | | | | | | | | | | | | | | | | | | | | | | | | | | | | | | | | | | | | | | | |	http://www.genome.jp/kegg-bin/show_pathway?mus00190/mus:103976905%09red/mus:103987297%09red/mus:103971629%09red/mus:103997147%09red/mus:103992412%09red/mus:103995861%09red/mus:103987709%09red/mus:103970730%09red/mus:103993546%09red/mus:103972328%09red/mus:103985405%09red/mus:103980018%09red/mus:103976932%09red/mus:103994677%09red/mus:103978161%09red/mus:103981335%09red/mus:103990544%09red/mus:103…		Spliceosome	KEGG PATHWAY	mus03040	57	229	0.239701	0.999014	GSMUA_Achr3G26010_001|GSMUA_Achr6G08340_001|GSMUA_Achr2G20950_001|GSMUA_Achr8G20850_001|GSMUA_Achr11G25370_001|GSMUA_Achr5G22480_001|GSMUA_Achr4G07280_001|GSMUA_Achr8G05140_001|GSMUA_Achr11G05540_001|GSMUA_Achr9G21660_001|GSMUA_Achr6G23750_001|GSMUA_Achr8G06050_001|GSMUA_Achr3G26000_001|GSMUA_Achr5G22490_001|GSMUA_Achr10G22800_001|GSMUA_Achr8G20840_001|GSMUA_Achr11G07040_001|GSMUA_Achr11G23920_00…	mus:103978776|mus:103987285|mus:103976574|mus:103995447|mus:103972400|mus:103996365|mus:103980844|mus:103993810|mus:103970474|mus:103998621|mus:103987285|mus:103993723|mus:103978776|mus:103981040|mus:103968995|mus:103995447|mus:103970599|mus:103972262|mus:103996651|mus:103998796|mus:103968995|mus:103995624|mus:103998796|mus:103973611|mus:103979805|mus:103996279|mus:103990486|mus:103987596|mus:103…	103978776|103987285|103976574|103995447|103972400|103996365|103980844|103993810|103970474|103998621|103987285|103993723|103978776|103981040|103968995|103995447|103970599|103972262|103996651|103998796|103968995|103995624|103998796|103973611|103979805|103996279|103990486|103987596|103974786|103987939|103968647|103979830|103974785|103997717|103983981|103976716|103976574|103983934|103987462|103999334…	| | | | | | | | | | | | | | | | | | | | | | | | | | | | | | | | | | | | | | | | | | | | | | | | | | | | | | | | |	http://www.genome.jp/kegg-bin/show_pathway?mus03040/mus:103969648%09red/mus:103973611%09red/mus:103987462%09red/mus:103999334%09red/mus:103996279%09red/mus:103999745%09red/mus:103996651%09red/mus:103972541%09red/mus:103976945%09red/mus:103993563%09red/mus:103976716%09red/mus:103970599%09red/mus:103987939%09red/mus:103970474%09red/mus:103980844%09red/mus:103968647%09red/mus:103987596%09red/mus:103…		Glycolysis / Gluconeogenesis	KEGG PATHWAY	mus00010	47	164	0.216542	0.997525	GSMUA_Achr9G24140_001|GSMUA_Achr10G15400_001|GSMUA_Achr6G18590_001|GSMUA_Achr1G11390_001|GSMUA_Achr7G03580_001|GSMUA_Achr5G28160_001|GSMUA_Achr4G28890_001|GSMUA_Achr8G29510_001|GSMUA_Achr9G06240_001|GSMUA_Achr1G21680_001|GSMUA_Achr2G03840_001|GSMUA_Achr9G06050_001|GSMUA_Achr5G19920_001|GSMUA_Achr5G25490_001|GSMUA_Achr5G28140_001|GSMUA_Achr10G25060_001|GSMUA_Achr8G07890_001|GSMUA_Achr10G09630_001|…	mus:103998826|mus:104001044|mus:103988144|mus:103988590|mus:103990730|mus:103986474|mus:103982456|mus:103995938|mus:103990441|mus:103991404|mus:103971433|mus:103996098|mus:103985718|mus:103986422|mus:103986187|mus:103969164|mus:103993558|mus:104000532|mus:103986474|mus:103995722|mus:103976061|mus:103986429|mus:103995941|mus:103983525|mus:103977957|mus:103991413|mus:103987588|mus:103983025|mus:103…	103998826|104001044|103988144|103988590|103990730|103986474|103982456|103995938|103990441|103991404|103971433|103996098|103985718|103986422|103986187|103969164|103993558|104000532|103986474|103995722|103976061|103986429|103995941|103983525|103977957|103991413|103987588|103983025|103982456|103971108|103980273|103972888|103972345|103986699|103971774|103972144|103992828|103983714|103994827|103980383…	| | | | | | | | | | | | | | | | | | | | | | | | | | | | | | | | | | | | | | | | | | | | | | |	http://www.genome.jp/kegg-bin/show_pathway?mus00010/mus:103977957%09red/mus:104000425%09red/mus:103972888%09red/mus:103983025%09red/mus:103983525%09red/mus:103988590%09red/mus:103986225%09red/mus:103995941%09red/mus:103990730%09red/mus:103997662%09red/mus:103971433%09red/mus:103995722%09red/mus:103991404%09red/mus:104000532%09red/mus:103983714%09red/mus:103972144%09red/mus:103992828%09red/mus:103…		Pantothenate and CoA biosynthesis	KEGG PATHWAY	mus00770	3	26	0.224493	0.950795	GSMUA_Achr6G09090_001|GSMUA_Achr6G09100_001|GSMUA_Achr6G28660_001	mus:103987356|mus:103987356|mus:103989338|	103987356|103987356|103989338|	| | |
Isoquinoline alkaloid biosynthesis	KEGG PATHWAY	mus00950	7	22	0.155974	0.960469	GSMUA_Achr9G11130_001|GSMUA_Achr8G15510_001|GSMUA_Achr6G06650_001|GSMUA_Achr7G07930_001|GSMUA_Achr8G15520_001|GSMUA_Achr10G16890_001|GSMUA_Achr7G25170_001	mus:103997609|mus:103994655|mus:103987137|mus:103990339|mus:103994655|mus:103968460|mus:103992797|	103997609|103994655|103987137|103990339|103994655|103968460|103992797|	| | | | | | |	http://www.genome.jp/kegg-bin/show_pathway?mus00950/mus:103994655%09red/mus:103992797%09red/mus:103968460%09red/mus:103987137%09red/mus:103997609%09red/mus:103990339%09red		Arginine and proline metabolism	KEGG PATHWAY	mus00330	25	94	0.242482	0.999014	GSMUA_Achr6G24870_001|GSMUA_Achr1G06870_001|GSMUA_Achr11G24750_001|GSMUA_Achr5G05290_001|GSMUA_Achr2G05380_001|GSMUA_Achr9G13400_001|GSMUA_Achr6G24910_001|GSMUA_Achr3G09120_001|GSMUA_Achr3G04790_001|GSMUA_Achr3G22890_001|GSMUA_Achr11G00040_001|GSMUA_Achr7G07890_001|GSMUA_Achr1G07100_001|GSMUA_Achr2G12720_001|GSMUA_Achr9G17490_001|GSMUA_Achr5G24230_001|GSMUA_Achr8G05390_001|GSMUA_Achr8G05930_001|G…	mus:103989771|mus:103979933|mus:103972341|mus:103983997|mus:103972693|mus:103976912|mus:103989023|mus:103977726|mus:103976912|mus:103979062|mus:103970028|mus:103969487|mus:103973550|mus:103975692|mus:103998224|mus:103985356|mus:103993783|mus:103993735|mus:103982683|mus:103989771|mus:103987347|mus:103998224|mus:103989023|mus:103969487|mus:103970028|	103989771|103979933|103972341|103983997|103972693|103976912|103989023|103977726|103976912|103979062|103970028|103969487|103973550|103975692|103998224|103985356|103993783|103993735|103982683|103989771|103987347|103998224|103989023|103969487|103970028|	| | | | | | | | | | | | | | | | | | | | | | | | |	http://www.genome.jp/kegg-bin/show_pathway?mus00330/mus:103979933%09red/mus:103993735%09red/mus:103976912%09red/mus:103975692%09red/mus:103973550%09red/mus:103972693%09red/mus:103972341%09red/mus:103985356%09red/mus:103983997%09red/mus:103979062%09red/mus:103970028%09red/mus:103989023%09red/mus:103993783%09red/mus:103987347%09red/mus:103989771%09red/mus:103969487%09red/mus:103998224%09red/mus:103…		Amino sugar and nucleotide sugar metabolism	KEGG PATHWAY	mus00520	53	188	0.22985	0.997525	GSMUA_Achr6G26620_001|GSMUA_Achr3G05470_001|GSMUA_Achr7G26580_001|GSMUA_Achr4G29070_001|GSMUA_Achr7G26570_001|GSMUA_Achr4G20510_001|GSMUA_Achr9G23930_001|GSMUA_Achr8G29510_001|GSMUA_Achr11G06960_001|GSMUA_Achr4G23320_001|GSMUA_Achr5G27610_001|GSMUA_Achr7G26380_001|GSMUA_Achr3G18920_001|GSMUA_Achr7G02740_001|GSMUA_Achr5G04690_001|GSMUA_Achr9G06050_001|GSMUA_Achr6G11980_001|GSMUA_Achr3G16200_001|GS…	mus:103989150|mus:103976857|mus:103993041|mus:103984640|mus:103993041|mus:103983178|mus:103998808|mus:103995938|mus:103970338|mus:103982917|mus:103986233|mus:103992900|mus:103979418|mus:103990801|mus:103983943|mus:103996098|mus:103987600|mus:103996089|mus:103980241|mus:103986172|mus:103968562|mus:103968572|mus:104000442|mus:103983943|mus:103988590|mus:103978945|mus:103980842|mus:103976857|mus:103…	103989150|103976857|103993041|103984640|103993041|103983178|103998808|103995938|103970338|103982917|103986233|103992900|103979418|103990801|103983943|103996098|103987600|103996089|103980241|103986172|103968562|103968572|104000442|103983943|103988590|103978945|103980842|103976857|103970741|103978702|103990176|103976907|103990489|103982083|103996089|103978838|103978702|103997071|103969164|103972424…	| | | | | | | | | | | | | | | | | | | | | | | | | | | | | | | | | | | | | | | | | | | | | | | | | | | | |	http://www.genome.jp/kegg-bin/show_pathway?mus00520/mus:103980241%09red/mus:103976907%09red/mus:103999494%09red/mus:103993041%09red/mus:103976110%09red/mus:103984640%09red/mus:103968572%09red/mus:103979418%09red/mus:103992900%09red/mus:103976857%09red/mus:103997071%09red/mus:103988130%09red/mus:103980842%09red/mus:103972424%09red/mus:103987600%09red/mus:103982917%09red/mus:103987603%09red/mus:103…		Aminoacyl-tRNA biosynthesis	KEGG PATHWAY	mus00970	5	53	0.230174	0.950795	GSMUA_Achr10G28260_001|GSMUA_Achr1G22870_001|GSMUA_Achr7G07790_001|GSMUA_Achr8G20910_001|GSMUA_Achr7G07780_001	mus:103969450|mus:103990293|mus:103985408|mus:103995440|mus:103985408|	103969450|103990293|103985408|103995440|103985408|	| | | | |
Fatty acid biosynthesis	KEGG PATHWAY	mus00061	14	54	0.167084	0.97744	GSMUA_Achr1G13210_001|GSMUA_Achr6G10480_001|GSMUA_Achr2G08140_001|GSMUA_Achr6G23240_001|GSMUA_Achr8G01050_001|GSMUA_Achr6G23230_001|GSMUA_Achr8G32640_001|GSMUA_Achr7G07760_001|GSMUA_Achr3G11700_001|GSMUA_Achr6G10490_001|GSMUA_Achr6G11720_001|GSMUA_Achr2G08130_001|GSMUA_Achr10G19000_001|GSMUA_Achr1G13190_001	mus:103987064|mus:103968636|mus:103976051|mus:103988862|mus:103994133|mus:103988860|mus:103995678|mus:103990353|mus:103983280|mus:103968636|mus:103987577|mus:103976051|mus:103968636|mus:103987074|	103987064|103968636|103976051|103988862|103994133|103988860|103995678|103990353|103983280|103968636|103987577|103976051|103968636|103987074|	| | | | | | | | | | | | | |	http://www.genome.jp/kegg-bin/show_pathway?mus00061/mus:103987577%09red/mus:103994133%09red/mus:103983280%09red/mus:103987074%09red/mus:103987064%09red/mus:103995678%09red/mus:103976051%09red/mus:103990353%09red/mus:103988860%09red/mus:103968636%09red/mus:103988862%09red		Ether lipid metabolism	KEGG PATHWAY	mus00565	10	33	0.245022	0.999014	GSMUA_Achr4G19720_001|GSMUA_Achr8G09600_001|GSMUA_Achr10G11730_001|GSMUA_Achr3G14660_001|GSMUA_Achr9G16520_001|GSMUA_Achr11G05390_001|GSMUA_Achr9G16530_001|GSMUA_Achr10G00180_001|GSMUA_Achr11G05400_001|GSMUA_Achr11G05380_001	mus:103977987|mus:103993414|mus:104000685|mus:103978313|mus:103998083|mus:104000973|mus:103998083|mus:103999601|mus:104000973|mus:104000973|	103977987|103993414|104000685|103978313|103998083|104000973|103998083|103999601|104000973|104000973|	| | | | | | | | | |	http://www.genome.jp/kegg-bin/show_pathway?mus00565/mus:103977987%09red/mus:103999601%09red/mus:104000973%09red/mus:103993414%09red/mus:104000685%09red/mus:103998083%09red/mus:103978313%09red		Fatty acid biosynthesis	KEGG PATHWAY	mus00061	17	54	0.236416	0.997525	GSMUA_Achr1G13210_001|GSMUA_Achr6G10480_001|GSMUA_Achr7G07760_001|GSMUA_Achr9G04590_001|GSMUA_Achr6G10490_001|GSMUA_Achr7G26600_001|GSMUA_Achr6G23230_001|GSMUA_Achr6G11720_001|GSMUA_Achr6G31000_001|GSMUA_Achr2G08140_001|GSMUA_Achr3G11700_001|GSMUA_Achr10G19000_001|GSMUA_Achr6G23240_001|GSMUA_Achr2G08130_001|GSMUA_Achr3G01950_001|GSMUA_Achr1G13190_001|GSMUA_Achr2G05560_001	mus:103987064|mus:103968636|mus:103990353|mus:103996954|mus:103968636|mus:103992921|mus:103988860|mus:103987577|mus:103989535|mus:103976051|mus:103983280|mus:103968636|mus:103988862|mus:103976051|mus:103977160|mus:103987074|mus:103974014|	103987064|103968636|103990353|103996954|103968636|103992921|103988860|103987577|103989535|103976051|103983280|103968636|103988862|103976051|103977160|103987074|103974014|	| | | | | | | | | | | | | | | | |	http://www.genome.jp/kegg-bin/show_pathway?mus00061/mus:103996954%09red/mus:103987577%09red/mus:103989535%09red/mus:103990353%09red/mus:103992921%09red/mus:103983280%09red/mus:103977160%09red/mus:103987074%09red/mus:103987064%09red/mus:103974014%09red/mus:103976051%09red/mus:103968636%09red/mus:103988860%09red/mus:103988862%09red		Protein export	KEGG PATHWAY	mus03060	6	67	0.231323	0.950795	GSMUA_Achr11G24880_001|GSMUA_Achr5G04730_001|GSMUA_Achr11G24860_001|GSMUA_Achr3G16130_001|GSMUA_Achr10G00070_001|GSMUA_Achr4G12710_001	mus:103972353|mus:103983948|mus:103972353|mus:103978445|mus:103999594|mus:103981290|	103972353|103983948|103972353|103978445|103999594|103981290|	| | | | | |
Metabolic pathways	KEGG PATHWAY	mus01100	454	2344	0.176143	0.981366	GSMUA_Achr4G21920_001|GSMUA_Achr4G04130_001|GSMUA_Achr8G05520_001|GSMUA_Achr3G26040_001|GSMUA_Achr10G15270_001|GSMUA_Achr7G03580_001|GSMUA_AchrUn_randomG26360_001|GSMUA_Achr7G02700_001|GSMUA_Achr5G12650_001|GSMUA_Achr2G07900_001|GSMUA_Achr6G23190_001|GSMUA_Achr8G02520_001|GSMUA_Achr9G18820_001|GSMUA_AchrUn_randomG23270_001|GSMUA_Achr6G10090_001|GSMUA_Achr4G24850_001|GSMUA_Achr1G22630_001|GSMUA_Ac…	mus:103983038|mus:103980566|mus:103993772|mus:103978768|mus:104001037|mus:103990730|mus:103979935|mus:103990806|mus:103984454|mus:103987297|mus:103988856|mus:103994024|mus:103974217|mus:103981335|mus:103987430|mus:103982784|mus:103974864|mus:103996857|mus:103989292|mus:103972144|mus:103968636|mus:103987917|mus:103969149|mus:103970687|mus:103995963|mus:103972276|mus:103985725|mus:103978313|mus:103…	103983038|103980566|103993772|103978768|104001037|103990730|103979935|103990806|103984454|103987297|103988856|103994024|103974217|103981335|103987430|103982784|103974864|103996857|103989292|103972144|103968636|103987917|103969149|103970687|103995963|103972276|103985725|103978313|103985683|104000814|103987709|103990664|103988528|103990492|103987700|103988862|103992120|103976736|103975653|103988137…	| | | | | | | | | | | | | | | | | | | | | | | | | | | | | | | | | | | | | | | | | | | | | | | | | | | | | | | | | | | | | | | | | | | | | | | | | | | | | | | | | | | | | | | | | | | | | | | | | | | | | | | | | | | | | | | | | | | | | | | | | | | | | | | | | | | | | | | | | | | | | | | | | | | | | | | | | | | | | | | | | | | | | | | | | | | | | | | | | | | | | | | | | | | | | | | | | | | | | | | |…	http://www.genome.jp/kegg-bin/show_pathway?mus01100/mus:103972888%09red/mus:103990519%09red/mus:103972884%09red/mus:103973808%09red/mus:103973803%09red/mus:103985667%09red/mus:103970730%09red/mus:103985683%09red/mus:103987709%09red/mus:103980566%09red/mus:103987064%09red/mus:103984047%09red/mus:103987700%09red/mus:103972424%09red/mus:103984908%09red/mus:103987127%09red/mus:103987126%09red/mus:103…		Porphyrin and chlorophyll metabolism	KEGG PATHWAY	mus00860	14	49	0.245152	0.999014	GSMUA_Achr6G18880_001|GSMUA_Achr11G25600_001|GSMUA_Achr2G03080_001|GSMUA_Achr9G29140_001|GSMUA_Achr8G29200_001|GSMUA_Achr3G24620_001|GSMUA_Achr3G25430_001|GSMUA_Achr3G25050_001|GSMUA_Achr10G16540_001|GSMUA_AchrUn_randomG03050_001|GSMUA_Achr6G07940_001|GSMUA_Achr7G04280_001|GSMUA_Achr7G10870_001|GSMUA_Achr8G05770_001	mus:103988166|mus:103972421|mus:103970933|mus:103999342|mus:103995960|mus:103978906|mus:103978829|mus:103978869|mus:103968434|mus:103973012|mus:103987255|mus:103990664|mus:103991357|mus:103999618|	103988166|103972421|103970933|103999342|103995960|103978906|103978829|103978869|103968434|103973012|103987255|103990664|103991357|103999618|	| | | | | | | | | | | | | |	http://www.genome.jp/kegg-bin/show_pathway?mus00860/mus:103968434%09red/mus:103991357%09red/mus:103990664%09red/mus:103999618%09red/mus:103988166%09red/mus:103978869%09red/mus:103973012%09red/mus:103978829%09red/mus:103972421%09red/mus:103999342%09red/mus:103970933%09red/mus:103987255%09red/mus:103995960%09red/mus:103978906%09red		Ubiquitin mediated proteolysis	KEGG PATHWAY	mus04120	54	193	0.241961	0.997525	GSMUA_Achr11G07110_001|GSMUA_Achr2G10080_001|GSMUA_Achr6G29810_001|GSMUA_Achr4G20620_001|GSMUA_Achr4G25740_001|GSMUA_Achr7G07410_001|GSMUA_Achr3G15050_001|GSMUA_Achr4G30260_001|GSMUA_Achr1G21660_001|GSMUA_Achr2G07370_001|GSMUA_Achr8G21960_001|GSMUA_Achr1G21670_001|GSMUA_Achr1G28050_001|GSMUA_Achr9G06210_001|GSMUA_Achr9G10780_001|GSMUA_Achr3G16670_001|GSMUA_Achr4G02490_001|GSMUA_Achr3G20030_001|GS…	mus:103970925|mus:103975896|mus:103989436|mus:103983167|mus:103983426|mus:103990379|mus:103978334|mus:103982353|mus:103972946|mus:103976112|mus:103995346|mus:103972946|mus:104000406|mus:103997076|mus:103997582|mus:103978491|mus:103980245|mus:103992128|mus:103992791|mus:103983012|mus:103968939|mus:104000815|mus:103982429|mus:103990473|mus:103999876|mus:103994569|mus:103968941|mus:103990379|mus:103…	103970925|103975896|103989436|103983167|103983426|103990379|103978334|103982353|103972946|103976112|103995346|103972946|104000406|103997076|103997582|103978491|103980245|103992128|103992791|103983012|103968939|104000815|103982429|103990473|103999876|103994569|103968941|103990379|103976112|103973136|103975338|103998820|103993621|103995821|103992128|103990155|103972269|103979372|103972285|103977954…	| | | | | | | | | | | | | | | | | | | | | | | | | | | | | | | | | | | | | | | | | | | | | | | | | | | | | |	http://www.genome.jp/kegg-bin/show_pathway?mus04120/mus:103977954%09red/mus:103980245%09red/mus:104000406%09red/mus:103973781%09red/mus:103990473%09red/mus:103973136%09red/mus:103995821%09red/mus:103997076%09red/mus:103989436%09red/mus:103990155%09red/mus:103972946%09red/mus:103984915%09red/mus:103983167%09red/mus:103982038%09red/mus:103997048%09red/mus:103999876%09red/mus:103981101%09red/mus:103…		Photosynthesis - antenna proteins	KEGG PATHWAY	mus00196	3	28	0.255223	0.950795	GSMUA_Achr10G31450_001|GSMUA_Achr10G31430_001|GSMUA_Achr10G31440_001	mus:103970019|mus:103976969|mus:103970019|	103970019|103976969|103970019|	| | |
Photosynthesis - antenna proteins	KEGG PATHWAY	mus00196	8	28	0.190452	0.993751	GSMUA_Achr10G15270_001|GSMUA_AchrUn_randomG28110_001|GSMUA_Achr3G02800_001|GSMUA_Achr10G31440_001|GSMUA_Achr10G31450_001|GSMUA_AchrUn_randomG28100_001|GSMUA_Achr10G31430_001|GSMUA_Achr3G02780_001	mus:104001037|mus:103975165|mus:103987658|mus:103970019|mus:103970019|mus:103975165|mus:103976969|mus:103977088|	104001037|103975165|103987658|103970019|103970019|103975165|103976969|103977088|	| | | | | | | |	http://www.genome.jp/kegg-bin/show_pathway?mus00196/mus:103975165%09red/mus:103987658%09red/mus:103977088%09red/mus:103970019%09red/mus:104001037%09red/mus:103976969%09red		Thiamine metabolism	KEGG PATHWAY	mus00730	5	14	0.254143	0.999014	GSMUA_Achr2G16680_001|GSMUA_Achr3G24940_001|GSMUA_Achr9G26240_001|GSMUA_Achr11G05640_001|GSMUA_Achr5G24730_001	mus:103999090|mus:103978880|mus:103999090|mus:103970482|mus:103986006|	103999090|103978880|103999090|103970482|103986006|	| | | | |	http://www.genome.jp/kegg-bin/show_pathway?mus00730/mus:103978880%09red/mus:103986006%09red/mus:103999090%09red/mus:103970482%09red		Glyoxylate and dicarboxylate metabolism	KEGG PATHWAY	mus00630	23	77	0.253498	0.997525	GSMUA_Achr5G26780_001|GSMUA_Achr6G23140_001|GSMUA_Achr4G08580_001|GSMUA_Achr4G21920_001|GSMUA_Achr3G09120_001|GSMUA_Achr8G28830_001|GSMUA_Achr9G11850_001|GSMUA_Achr1G19180_001|GSMUA_AchrUn_randomG01460_001|GSMUA_Achr4G22920_001|GSMUA_Achr4G22910_001|GSMUA_Achr4G22900_001|GSMUA_Achr7G04680_001|GSMUA_Achr6G17750_001|GSMUA_Achr10G25750_001|GSMUA_Achr5G02000_001|GSMUA_Achr7G07880_001|GSMUA_Achr9G1749…	mus:103986305|mus:103988851|mus:103980951|mus:103983038|mus:103977726|mus:103995993|mus:103997675|mus:103993680|mus:103972884|mus:103990342|mus:103983478|mus:103983478|mus:103980445|mus:103988076|mus:103969233|mus:103983570|mus:103990342|mus:103998224|mus:103998224|mus:103991412|mus:103977161|mus:103995996|mus:103994447|	103986305|103988851|103980951|103983038|103977726|103995993|103997675|103993680|103972884|103990342|103983478|103983478|103980445|103988076|103969233|103983570|103990342|103998224|103998224|103991412|103977161|103995996|103994447|	| | | | | | | | | | | | | | | | | | | | | | |	http://www.genome.jp/kegg-bin/show_pathway?mus00630/mus:103991412%09red/mus:103980951%09red/mus:103986305%09red/mus:103995996%09red/mus:103983478%09red/mus:103980445%09red/mus:103972884%09red/mus:103993680%09red/mus:103988076%09red/mus:103997675%09red/mus:103977161%09red/mus:103995993%09red/mus:103988851%09red/mus:103983570%09red/mus:103969233%09red/mus:103990342%09red/mus:103998224%09red/mus:103…		Inositol phosphate metabolism	KEGG PATHWAY	mus00562	6	70	0.259887	0.950795	GSMUA_Achr1G21570_001|GSMUA_AchrUn_randomG01520_001|GSMUA_Achr10G19590_001|GSMUA_Achr10G00180_001|GSMUA_Achr11G25660_001|GSMUA_Achr3G26190_001	mus:103991485|mus:103972891|mus:103968698|mus:103999601|mus:103972426|mus:103978756|	103991485|103972891|103968698|103999601|103972426|103978756|	| | | | | |
beta-Alanine metabolism	KEGG PATHWAY	mus00410	13	52	0.207334	0.993751	GSMUA_Achr5G19870_001|GSMUA_Achr9G11130_001|GSMUA_Achr8G15510_001|GSMUA_Achr6G24900_001|GSMUA_Achr1G07100_001|GSMUA_Achr6G24870_001|GSMUA_Achr5G13900_001|GSMUA_Achr6G24880_001|GSMUA_Achr8G15520_001|GSMUA_Achr6G24910_001|GSMUA_Achr10G16890_001|GSMUA_Achr5G13890_001|GSMUA_Achr6G06650_001	mus:103985725|mus:103997609|mus:103994655|mus:103989023|mus:103973550|mus:103989771|mus:103984894|mus:103989771|mus:103994655|mus:103989023|mus:103968460|mus:103984894|mus:103987137|	103985725|103997609|103994655|103989023|103973550|103989771|103984894|103989771|103994655|103989023|103968460|103984894|103987137|	| | | | | | | | | | | | |	http://www.genome.jp/kegg-bin/show_pathway?mus00410/mus:103985725%09red/mus:103973550%09red/mus:103994655%09red/mus:103968460%09red/mus:103984894%09red/mus:103989023%09red/mus:103987137%09red/mus:103989771%09red/mus:103997609%09red		Regulation of autophagy	KEGG PATHWAY	mus04140	15	54	0.26328	0.999014	GSMUA_Achr8G11170_001|GSMUA_Achr5G04510_001|GSMUA_Achr11G04740_001|GSMUA_Achr3G04710_001|GSMUA_Achr1G07140_001|GSMUA_Achr3G04720_001|GSMUA_AchrUn_randomG28520_001|GSMUA_Achr4G23720_001|GSMUA_Achr1G07230_001|GSMUA_Achr1G07130_001|GSMUA_Achr5G01040_001|GSMUA_Achr4G33470_001|GSMUA_Achr9G00700_001|GSMUA_Achr9G00690_001|GSMUA_Achr2G12710_001	mus:103993279|mus:103983927|mus:103970412|mus:103976919|mus:103980841|mus:103976919|mus:103996008|mus:103982885|mus:103973543|mus:103980841|mus:103983657|mus:103983788|mus:103996598|mus:103996598|mus:103975694|	103993279|103983927|103970412|103976919|103980841|103976919|103996008|103982885|103973543|103980841|103983657|103983788|103996598|103996598|103975694|	| | | | | | | | | | | | | | |	http://www.genome.jp/kegg-bin/show_pathway?mus04140/mus:103983657%09red/mus:103996008%09red/mus:103975694%09red/mus:103973543%09red/mus:103983788%09red/mus:103996598%09red/mus:103976919%09red/mus:103983927%09red/mus:103980841%09red/mus:103993279%09red/mus:103982885%09red/mus:103970412%09red		Flavonoid biosynthesis	KEGG PATHWAY	mus00941	17	55	0.255791	0.997525	GSMUA_Achr10G20620_001|GSMUA_Achr8G05810_001|GSMUA_Achr10G20630_001|GSMUA_Achr6G01940_001|GSMUA_Achr4G01990_001|GSMUA_Achr10G20590_001|GSMUA_Achr6G01930_001|GSMUA_Achr10G20610_001|GSMUA_Achr4G10640_001|GSMUA_Achr9G15360_001|GSMUA_Achr9G17300_001|GSMUA_AchrUn_randomG25470_001|GSMUA_Achr6G01960_001|GSMUA_Achr5G04550_001|GSMUA_Achr10G20600_001|GSMUA_Achr6G36400_001|GSMUA_Achr3G05430_001	mus:103968789|mus:103993746|mus:103968788|mus:103986697|mus:103980297|mus:103968786|mus:103986697|mus:103968790|mus:103981125|mus:103969182|mus:103998211|mus:104000770|mus:103986697|mus:103983932|mus:103968787|mus:103989957|mus:103977324|	103968789|103993746|103968788|103986697|103980297|103968786|103986697|103968790|103981125|103969182|103998211|104000770|103986697|103983932|103968787|103989957|103977324|	| | | | | | | | | | | | | | | | |	http://www.genome.jp/kegg-bin/show_pathway?mus00941/mus:103989957%09red/mus:103981125%09red/mus:103968788%09red/mus:103977324%09red/mus:103980297%09red/mus:103986697%09red/mus:103983932%09red/mus:104000770%09red/mus:103969182%09red/mus:103993746%09red/mus:103968789%09red/mus:103968786%09red/mus:103968787%09red/mus:103998211%09red/mus:103968790%09red		Tryptophan metabolism	KEGG PATHWAY	mus00380	4	42	0.262088	0.950795	GSMUA_Achr1G24210_001|GSMUA_Achr6G08900_001|GSMUA_Achr8G11740_001|GSMUA_Achr5G05290_001	mus:103996348|mus:103988297|mus:103993232|mus:103983997|	103996348|103988297|103993232|103983997|	| | | |
Peroxisome	KEGG PATHWAY	mus04146	22	97	0.227147	0.993751	GSMUA_Achr4G31490_001|GSMUA_Achr2G08140_001|GSMUA_Achr1G17550_001|GSMUA_Achr7G20310_001|GSMUA_AchrUn_randomG23750_001|GSMUA_Achr4G00910_001|GSMUA_Achr4G22920_001|GSMUA_Achr4G22910_001|GSMUA_Achr4G22900_001|GSMUA_Achr10G14960_001|GSMUA_Achr2G22160_001|GSMUA_Achr2G08130_001|GSMUA_Achr7G07880_001|GSMUA_Achr1G17560_001|GSMUA_Achr9G20410_001|GSMUA_Achr10G31560_001|GSMUA_Achr6G19880_001|GSMUA_Achr6G249…	mus:103982256|mus:103976051|mus:103983085|mus:103992370|mus:103974972|mus:103980394|mus:103990342|mus:103983478|mus:103983478|mus:104001008|mus:103976712|mus:103976051|mus:103990342|mus:103983085|mus:103998500|mus:103992375|mus:103988537|mus:103989027|mus:103992223|mus:103994447|mus:103992549|mus:103987074|	103982256|103976051|103983085|103992370|103974972|103980394|103990342|103983478|103983478|104001008|103976712|103976051|103990342|103983085|103998500|103992375|103988537|103989027|103992223|103994447|103992549|103987074|	| | | | | | | | | | | | | | | | | | | | | |	http://www.genome.jp/kegg-bin/show_pathway?mus04146/mus:104001008%09red/mus:103992375%09red/mus:103983478%09red/mus:103974972%09red/mus:103980394%09red/mus:103992549%09red/mus:103988537%09red/mus:103976712%09red/mus:103987074%09red/mus:103989027%09red/mus:103982256%09red/mus:103983085%09red/mus:103976051%09red/mus:103990342%09red/mus:103998500%09red/mus:103994447%09red/mus:103992370%09red/mus:103…		C5-Branched dibasic acid metabolism	KEGG PATHWAY	mus00660	3	7	0.267869	0.999014	GSMUA_Achr10G16520_001|GSMUA_Achr10G16510_001|GSMUA_Achr10G11760_001	mus:103976571|mus:103976571|mus:104000682|	103976571|103976571|104000682|	| | |	http://www.genome.jp/kegg-bin/show_pathway?mus00660/mus:104000682%09red/mus:103976571%09red		Metabolic pathways	KEGG PATHWAY	mus01100	598	2344	0.276536	0.997525	GSMUA_Achr4G12800_001|GSMUA_Achr4G21920_001|GSMUA_Achr4G04130_001|GSMUA_Achr8G15010_001|GSMUA_Achr8G28750_001|GSMUA_Achr8G05520_001|GSMUA_Achr10G09460_001|GSMUA_Achr3G26040_001|GSMUA_Achr10G15270_001|GSMUA_Achr3G25350_001|GSMUA_Achr7G03580_001|GSMUA_Achr10G11150_001|GSMUA_AchrUn_randomG25180_001|GSMUA_Achr7G02700_001|GSMUA_AchrUn_randomG07600_001|GSMUA_Achr8G32120_001|GSMUA_Achr6G23190_001|GSMUA_…	mus:103981301|mus:103983038|mus:103980566|mus:103994607|mus:103996001|mus:103993772|mus:104000304|mus:103978768|mus:104001037|mus:103978838|mus:103990730|mus:103988038|mus:103975138|mus:103990806|mus:103973387|mus:103995722|mus:103988856|mus:103990199|mus:103968957|mus:103981335|mus:103987430|mus:103991634|mus:103973330|mus:103970667|mus:103980273|mus:103997680|mus:103972201|mus:103977987|mus:103…	103981301|103983038|103980566|103994607|103996001|103993772|104000304|103978768|104001037|103978838|103990730|103988038|103975138|103990806|103973387|103995722|103988856|103990199|103968957|103981335|103987430|103991634|103973330|103970667|103980273|103997680|103972201|103977987|103968636|103974844|103969149|103975165|103983786|103970687|103995963|103973626|103989311|103972276|103985725|103976857…	| | | | | | | | | | | | | | | | | | | | | | | | | | | | | | | | | | | | | | | | | | | | | | | | | | | | | | | | | | | | | | | | | | | | | | | | | | | | | | | | | | | | | | | | | | | | | | | | | | | | | | | | | | | | | | | | | | | | | | | | | | | | | | | | | | | | | | | | | | | | | | | | | | | | | | | | | | | | | | | | | | | | | | | | | | | | | | | | | | | | | | | | | | | | | | | | | | | | | | | |…	http://www.genome.jp/kegg-bin/show_pathway?mus01100/mus:103972888%09red/mus:103990519%09red/mus:103971944%09red/mus:103970582%09red/mus:103972884%09red/mus:103970730%09red/mus:103970731%09red/mus:103982461%09red/mus:103980297%09red/mus:103970738%09red/mus:103987709%09red/mus:103980566%09red/mus:103987064%09red/mus:103980562%09red/mus:103994827%09red/mus:103987701%09red/mus:103987700%09red/mus:103…		Phagosome	KEGG PATHWAY	mus04145	11	144	0.262572	0.950795	GSMUA_Achr7G23940_001|GSMUA_Achr5G04730_001|GSMUA_Achr4G20770_001|GSMUA_Achr11G24880_001|GSMUA_Achr2G17250_001|GSMUA_Achr11G25690_001|GSMUA_Achr9G23040_001|GSMUA_Achr11G24860_001|GSMUA_Achr6G26750_001|GSMUA_Achr3G24280_001|GSMUA_Achr4G12710_001	mus:103992683|mus:103983948|mus:103983150|mus:103972353|mus:103975302|mus:103972430|mus:103998735|mus:103972353|mus:103989165|mus:103978936|mus:103981290|	103992683|103983948|103983150|103972353|103975302|103972430|103998735|103972353|103989165|103978936|103981290|	| | | | | | | | | | |
Homologous recombination	KEGG PATHWAY	mus03440	14	58	0.227167	0.993751	GSMUA_Achr1G11360_001|GSMUA_Achr8G01090_001|GSMUA_Achr11G18090_001|GSMUA_Achr9G07290_001|GSMUA_Achr3G05100_001|GSMUA_Achr8G01100_001|GSMUA_Achr3G28990_001|GSMUA_Achr5G14000_001|GSMUA_Achr3G02880_001|GSMUA_Achr9G07280_001|GSMUA_Achr5G24600_001|GSMUA_Achr3G19350_001|GSMUA_Achr1G11350_001|GSMUA_Achr11G08000_001	mus:103988618|mus:103994131|mus:103971763|mus:103997159|mus:103977331|mus:103994131|mus:103979943|mus:103984903|mus:103977078|mus:103997159|mus:103985991|mus:103979375|mus:103988618|mus:103970676|	103988618|103994131|103971763|103997159|103977331|103994131|103979943|103984903|103977078|103997159|103985991|103979375|103988618|103970676|	| | | | | | | | | | | | | |	http://www.genome.jp/kegg-bin/show_pathway?mus03440/mus:103977078%09red/mus:103970676%09red/mus:103977331%09red/mus:103985991%09red/mus:103979375%09red/mus:103994131%09red/mus:103971763%09red/mus:103979943%09red/mus:103997159%09red/mus:103984903%09red/mus:103988618%09red		Biosynthesis of secondary metabolites	KEGG PATHWAY	mus01110	285	1235	0.28101	0.999014	GSMUA_Achr9G21010_001|GSMUA_Achr4G22870_001|GSMUA_Achr5G21950_001|GSMUA_Achr9G28980_001|GSMUA_Achr7G10770_001|GSMUA_Achr2G12660_001|GSMUA_Achr8G29200_001|GSMUA_Achr11G24780_001|GSMUA_Achr4G04130_001|GSMUA_Achr9G06240_001|GSMUA_Achr8G26350_001|GSMUA_Achr3G18920_001|GSMUA_Achr3G22240_001|GSMUA_Achr10G09460_001|GSMUA_Achr10G11940_001|GSMUA_Achr8G15510_001|GSMUA_Achr7G03580_001|GSMUA_Achr7G02700_001|…	mus:103998578|mus:103982953|mus:103985547|mus:103999327|mus:103975363|mus:103975699|mus:103995960|mus:103972345|mus:103980566|mus:103990441|mus:103996193|mus:103979418|mus:103979118|mus:104000304|mus:103974523|mus:103994655|mus:103990730|mus:103990806|mus:103971774|mus:103972201|mus:103983478|mus:103985498|mus:103995722|mus:103969164|mus:103986006|mus:103987255|mus:103996643|mus:103972694|mus:103…	103998578|103982953|103985547|103999327|103975363|103975699|103995960|103972345|103980566|103990441|103996193|103979418|103979118|104000304|103974523|103994655|103990730|103990806|103971774|103972201|103983478|103985498|103995722|103969164|103986006|103987255|103996643|103972694|103993815|103996643|103972424|103993746|103997179|103991634|103978702|103987574|103999342|103972344|103980273|103969182…	| | | | | | | | | | | | | | | | | | | | | | | | | | | | | | | | | | | | | | | | | | | | | | | | | | | | | | | | | | | | | | | | | | | | | | | | | | | | | | | | | | | | | | | | | | | | | | | | | | | | | | | | | | | | | | | | | | | | | | | | | | | | | | | | | | | | | | | | | | | | | | | | | | | | | | | | | | | | | | | | | | | | | | | | | | | | | | | | | | | | | | | | | | | | | | | | | | | | | | | |…	http://www.genome.jp/kegg-bin/show_pathway?mus01110/mus:103978906%09red/mus:103986305%09red/mus:103993746%09red/mus:103971944%09red/mus:103980689%09red/mus:103987255%09red/mus:103990441%09red/mus:103986147%09red/mus:103976730%09red/mus:103990241%09red/mus:103968436%09red/mus:103989410%09red/mus:103969833%09red/mus:103974791%09red/mus:103972344%09red/mus:103977324%09red/mus:103969487%09red/mus:103…		Folate biosynthesis	KEGG PATHWAY	mus00790	7	20	0.282603	0.997525	GSMUA_Achr9G30870_001|GSMUA_Achr9G30880_001|GSMUA_Achr7G20710_001|GSMUA_Achr8G29170_001|GSMUA_Achr6G33960_001|GSMUA_Achr1G11420_001|GSMUA_Achr7G20720_001	mus:103999485|mus:103999486|mus:103992399|mus:103995963|mus:103990178|mus:103988553|mus:103992399|	103999485|103999486|103992399|103995963|103990178|103988553|103992399|	| | | | | | |	http://www.genome.jp/kegg-bin/show_pathway?mus00790/mus:103988553%09red/mus:103990178%09red/mus:103999485%09red/mus:103999486%09red/mus:103992399%09red/mus:103995963%09red		Metabolic pathways	KEGG PATHWAY	mus01100	148	2344	0.267461	0.950795	GSMUA_Achr10G20370_001|GSMUA_Achr4G12800_001|GSMUA_Achr10G20590_001|GSMUA_Achr4G02210_001|GSMUA_Achr11G24780_001|GSMUA_Achr4G12690_001|GSMUA_Achr2G03020_001|GSMUA_Achr10G24510_001|GSMUA_Achr1G23110_001|GSMUA_Achr10G09460_001|GSMUA_AchrUn_randomG26360_001|GSMUA_Achr4G10750_001|GSMUA_Achr5G04530_001|GSMUA_Achr10G06530_001|GSMUA_Achr6G28470_001|GSMUA_Achr6G26570_001|GSMUA_Achr6G26710_001|GSMUA_Achr7…	mus:103968766|mus:103981301|mus:103968786|mus:103980273|mus:103972345|mus:103981288|mus:103970582|mus:103969123|mus:103994851|mus:104000304|mus:103979935|mus:103974765|mus:103983929|mus:104000175|mus:103968436|mus:103989145|mus:103989158|mus:103990361|mus:103968641|mus:103969236|mus:103973330|mus:103968789|mus:103968710|mus:103997680|mus:103968698|mus:103990365|mus:103998047|mus:103997791|mus:103…	103968766|103981301|103968786|103980273|103972345|103981288|103970582|103969123|103994851|104000304|103979935|103974765|103983929|104000175|103968436|103989145|103989158|103990361|103968641|103969236|103973330|103968789|103968710|103997680|103968698|103990365|103998047|103997791|103978746|103978425|103993707|103981653|103969041|103997662|103972424|103972667|103970028|103989150|103975653|104000310…	| | | | | | | | | | | | | | | | | | | | | | | | | | | | | | | | | | | | | | | | | | | | | | | | | | | | | | | | | | | | | | | | | | | | | | | | | | | | | | | | | | | | | | | | | | | | | | | | | | | | | | | | | | | | | | | | | | | | | | | | | | | | | | | | | | | | | | | | | | | | | | | | | | | |
Ribosome	KEGG PATHWAY	mus03010	91	453	0.253002	0.993751	GSMUA_Achr7G19740_001|GSMUA_Achr5G20390_001|GSMUA_Achr7G20730_001|GSMUA_Achr1G10750_001|GSMUA_Achr10G19160_001|GSMUA_Achr1G21900_001|GSMUA_Achr6G10540_001|GSMUA_Achr9G11710_001|GSMUA_Achr4G16010_001|GSMUA_Achr7G24180_001|GSMUA_Achr2G22080_001|GSMUA_Achr3G04840_001|GSMUA_Achr11G19640_001|GSMUA_Achr7G19710_001|GSMUA_Achr5G20400_001|GSMUA_Achr9G00440_001|GSMUA_Achr3G27680_001|GSMUA_Achr8G29420_001|G…	mus:103992309|mus:103985677|mus:103992400|mus:103985449|mus:103987452|mus:103991160|mus:103987468|mus:103997667|mus:103981774|mus:103992705|mus:103976719|mus:103976908|mus:103971885|mus:103992306|mus:103985676|mus:103996576|mus:103978639|mus:103980574|mus:103995636|mus:103994017|mus:103991462|mus:103973652|mus:103973567|mus:103983032|mus:103981114|mus:103985154|mus:103982246|mus:103975173|mus:103…	103992309|103985677|103992400|103985449|103987452|103991160|103987468|103997667|103981774|103992705|103976719|103976908|103971885|103992306|103985676|103996576|103978639|103980574|103995636|103994017|103991462|103973652|103973567|103983032|103981114|103985154|103982246|103975173|103972158|103990752|103994008|103973021|103995659|103968646|103980714|103997075|103994138|103997841|103981132|103971917…	| | | | | | | | | | | | | | | | | | | | | | | | | | | | | | | | | | | | | | | | | | | | | | | | | | | | | | | | | | | | | | | | | | | | | | | | | | | | | | | | | | | | | | | | | | |	http://www.genome.jp/kegg-bin/show_pathway?mus03010/mus:103973610%09red/mus:103991293%09red/mus:103968360%09red/mus:103970672%09red/mus:103993548%09red/mus:103984155%09red/mus:103981774%09red/mus:103968990%09red/mus:103987468%09red/mus:103992309%09red/mus:103973652%09red/mus:103976908%09red/mus:103997077%09red/mus:103992415%09red/mus:103997075%09red/mus:103992705%09red/mus:103973567%09red/mus:103…		Peroxisome	KEGG PATHWAY	mus04146	25	97	0.285945	0.999014	GSMUA_Achr4G31490_001|GSMUA_Achr4G27630_001|GSMUA_Achr2G08140_001|GSMUA_Achr7G20310_001|GSMUA_AchrUn_randomG23750_001|GSMUA_Achr4G22920_001|GSMUA_Achr4G22910_001|GSMUA_Achr4G22900_001|GSMUA_Achr10G14960_001|GSMUA_Achr7G14090_001|GSMUA_Achr2G22160_001|GSMUA_Achr5G12950_001|GSMUA_Achr9G00630_001|GSMUA_Achr7G07880_001|GSMUA_Achr9G20410_001|GSMUA_Achr8G21130_001|GSMUA_Achr7G22470_001|GSMUA_Achr10G203…	mus:103982256|mus:103982557|mus:103976051|mus:103992370|mus:103974972|mus:103990342|mus:103983478|mus:103983478|mus:104001008|mus:103991634|mus:103976712|mus:103984430|mus:103992223|mus:103990342|mus:103998500|mus:103995422|mus:103992549|mus:103968767|mus:103975298|mus:103989027|mus:103976051|mus:103994447|mus:103980367|mus:103987074|mus:103997699|	103982256|103982557|103976051|103992370|103974972|103990342|103983478|103983478|104001008|103991634|103976712|103984430|103992223|103990342|103998500|103995422|103992549|103968767|103975298|103989027|103976051|103994447|103980367|103987074|103997699|	| | | | | | | | | | | | | | | | | | | | | | | | |	http://www.genome.jp/kegg-bin/show_pathway?mus04146/mus:103980367%09red/mus:103976051%09red/mus:103989027%09red/mus:103982256%09red/mus:103976712%09red/mus:103990342%09red/mus:103974972%09red/mus:103997699%09red/mus:103968767%09red/mus:103995422%09red/mus:103992370%09red/mus:104001008%09red/mus:103998500%09red/mus:103991634%09red/mus:103994447%09red/mus:103992223%09red/mus:103982557%09red/mus:103…		Arginine and proline metabolism	KEGG PATHWAY	mus00330	27	94	0.286182	0.997525	GSMUA_Achr9G04450_001|GSMUA_AchrUn_randomG01460_001|GSMUA_Achr5G28210_001|GSMUA_Achr11G24750_001|GSMUA_Achr7G25160_001|GSMUA_Achr2G05380_001|GSMUA_Achr9G13400_001|GSMUA_Achr3G09120_001|GSMUA_Achr11G26050_001|GSMUA_Achr3G04790_001|GSMUA_Achr3G22890_001|GSMUA_Achr11G00040_001|GSMUA_Achr7G07890_001|GSMUA_Achr7G25170_001|GSMUA_Achr6G04470_001|GSMUA_Achr1G07100_001|GSMUA_Achr2G12720_001|GSMUA_Achr9G17…	mus:103996944|mus:103972884|mus:103996944|mus:103972341|mus:103992796|mus:103972693|mus:103976912|mus:103977726|mus:103972457|mus:103976912|mus:103979062|mus:103970028|mus:103969487|mus:103992797|mus:103986947|mus:103973550|mus:103975692|mus:103998224|mus:103993783|mus:103993735|mus:103982683|mus:103977117|mus:103972341|mus:103998224|mus:103969487|mus:103993837|mus:103970028|	103996944|103972884|103996944|103972341|103992796|103972693|103976912|103977726|103972457|103976912|103979062|103970028|103969487|103992797|103986947|103973550|103975692|103998224|103993783|103993735|103982683|103977117|103972341|103998224|103969487|103993837|103970028|	| | | | | | | | | | | | | | | | | | | | | | | | | | |	http://www.genome.jp/kegg-bin/show_pathway?mus00330/mus:103993735%09red/mus:103996944%09red/mus:103976912%09red/mus:103992797%09red/mus:103975692%09red/mus:103986947%09red/mus:103973550%09red/mus:103972693%09red/mus:103977117%09red/mus:103992796%09red/mus:103993783%09red/mus:103979062%09red/mus:103970028%09red/mus:103972884%09red/mus:103972341%09red/mus:103972457%09red/mus:103969487%09red/mus:103…		RNA polymerase	KEGG PATHWAY	mus03020	4	43	0.274826	0.950795	GSMUA_Achr6G26710_001|GSMUA_Achr9G23310_001|GSMUA_AchrUn_randomG25170_001|GSMUA_Achr2G06220_001	mus:103989158|mus:103998751|mus:103999650|mus:103973338|	103989158|103998751|103999650|103973338|	| | | |
Glycosylphosphatidylinositol(GPI)-anchor biosynthesis	KEGG PATHWAY	mus00563	6	22	0.266227	0.993751	GSMUA_Achr3G24590_001|GSMUA_Achr8G29500_001|GSMUA_Achr6G32640_001|GSMUA_Achr9G24700_001|GSMUA_Achr1G21980_001|GSMUA_Achr6G06590_001	mus:103978910|mus:103995939|mus:103989685|mus:103998878|mus:103991056|mus:103987132|	103978910|103995939|103989685|103998878|103991056|103987132|	| | | | | |	http://www.genome.jp/kegg-bin/show_pathway?mus00563/mus:103989685%09red/mus:103998878%09red/mus:103987132%09red/mus:103995939%09red/mus:103978910%09red/mus:103991056%09red		Oxidative phosphorylation	KEGG PATHWAY	mus00190	45	183	0.29387	0.999014	GSMUA_Achr2G07900_001|GSMUA_Achr1G11570_001|GSMUA_Achr2G13190_001|GSMUA_Achr7G02800_001|GSMUA_Achr6G18890_001|GSMUA_Achr3G19880_001|GSMUA_Achr8G07910_001|GSMUA_Achr11G08060_001|GSMUA_AchrUn_randomG24250_001|GSMUA_Achr3G19890_001|GSMUA_AchrUn_randomG23250_001|GSMUA_Achr11G25440_001|GSMUA_Achr8G14620_001|GSMUA_Achr6G13240_001|GSMUA_Achr7G02810_001|GSMUA_Achr9G21710_001|GSMUA_AchrUn_randomG26360_001…	mus:103987297|mus:103988422|mus:103975653|mus:103970730|mus:103995861|mus:103985418|mus:103993556|mus:103970680|mus:103974248|mus:103985418|mus:103994677|mus:103972406|mus:103994571|mus:103987709|mus:103970730|mus:103998627|mus:103979935|mus:103988422|mus:103993768|mus:103971605|mus:103984908|mus:103992412|mus:103994677|mus:103989145|mus:103976905|mus:103993546|mus:103975653|mus:103990009|mus:103…	103987297|103988422|103975653|103970730|103995861|103985418|103993556|103970680|103974248|103985418|103994677|103972406|103994571|103987709|103970730|103998627|103979935|103988422|103993768|103971605|103984908|103992412|103994677|103989145|103976905|103993546|103975653|103990009|103990764|103981335|103978161|103976932|103983332|103975351|103976388|103984529|103983743|103990361|103976388|103997839…	| | | | | | | | | | | | | | | | | | | | | | | | | | | | | | | | | | | | | | | | | | | | |	http://www.genome.jp/kegg-bin/show_pathway?mus00190/mus:103976905%09red/mus:103999092%09red/mus:103971605%09red/mus:103984908%09red/mus:103992412%09red/mus:103990361%09red/mus:103989145%09red/mus:103987297%09red/mus:103995861%09red/mus:103998627%09red/mus:103970730%09red/mus:103993546%09red/mus:103972328%09red/mus:103987709%09red/mus:103994677%09red/mus:103978161%09red/mus:103981335%09red/mus:103…		Spliceosome	KEGG PATHWAY	mus03040	62	229	0.296097	0.997525	GSMUA_Achr2G06970_001|GSMUA_Achr3G26010_001|GSMUA_Achr9G21660_001|GSMUA_Achr3G24350_001|GSMUA_Achr11G26080_001|GSMUA_Achr11G25370_001|GSMUA_Achr4G07280_001|GSMUA_Achr8G05140_001|GSMUA_Achr1G19260_001|GSMUA_AchrUn_randomG13070_001|GSMUA_Achr8G06050_001|GSMUA_Achr3G26000_001|GSMUA_Achr6G34210_001|GSMUA_Achr4G21930_001|GSMUA_Achr11G07040_001|GSMUA_Achr4G23500_001|GSMUA_Achr11G23920_001|GSMUA_AchrUn_…	mus:103976141|mus:103978776|mus:103998621|mus:103978927|mus:103972460|mus:103972400|mus:103980844|mus:103993810|mus:103993647|mus:103973871|mus:103993723|mus:103978776|mus:103990156|mus:103983037|mus:103970599|mus:103982902|mus:103972262|mus:103974786|mus:103976716|mus:103974744|mus:103998796|mus:103968995|mus:103995624|mus:103998796|mus:103969588|mus:103979805|mus:103990156|mus:103993784|mus:103…	103976141|103978776|103998621|103978927|103972460|103972400|103980844|103993810|103993647|103973871|103993723|103978776|103990156|103983037|103970599|103982902|103972262|103974786|103976716|103974744|103998796|103968995|103995624|103998796|103969588|103979805|103990156|103993784|103987596|103982912|103987462|103987939|103968647|103971024|103974785|103997717|103968995|103976716|103986246|103983934…	| | | | | | | | | | | | | | | | | | | | | | | | | | | | | | | | | | | | | | | | | | | | | | | | | | | | | | | | | | | | | |	http://www.genome.jp/kegg-bin/show_pathway?mus03040/mus:103969648%09red/mus:103973611%09red/mus:103972070%09red/mus:103987462%09red/mus:103997717%09red/mus:103979805%09red/mus:103999745%09red/mus:103996651%09red/mus:103972541%09red/mus:103974785%09red/mus:103993563%09red/mus:103976716%09red/mus:103986246%09red/mus:103970599%09red/mus:103978927%09red/mus:103987939%09red/mus:103970474%09red/mus:103…		Protein processing in endoplasmic reticulum	KEGG PATHWAY	mus04141	21	302	0.286413	0.950795	GSMUA_Achr8G33210_001|GSMUA_Achr4G12680_001|GSMUA_Achr8G20840_001|GSMUA_Achr4G12790_001|GSMUA_Achr3G16090_001|GSMUA_Achr4G12710_001|GSMUA_Achr11G24860_001|GSMUA_Achr7G23960_001|GSMUA_Achr11G24880_001|GSMUA_Achr5G04730_001|GSMUA_Achr4G12690_001|GSMUA_Achr2G13250_001|GSMUA_Achr5G04580_001|GSMUA_Achr1G22860_001|GSMUA_Achr8G20850_001|GSMUA_Achr3G24280_001|GSMUA_Achr10G06820_001|GSMUA_Achr1G22850_001|…	mus:103995630|mus:103981288|mus:103995447|mus:103981300|mus:103978420|mus:103981290|mus:103972353|mus:103992687|mus:103972353|mus:103983948|mus:103981288|mus:103975646|mus:103983934|mus:103990302|mus:103995447|mus:103978936|mus:104000509|mus:103990302|mus:103983979|mus:103978420|mus:103968770|	103995630|103981288|103995447|103981300|103978420|103981290|103972353|103992687|103972353|103983948|103981288|103975646|103983934|103990302|103995447|103978936|104000509|103990302|103983979|103978420|103968770|	| | | | | | | | | | | | | | | | | | | | |
Flavone and flavonol biosynthesis	KEGG PATHWAY	mus00944	3	9	0.285986	0.993751	GSMUA_Achr9G17300_001|GSMUA_Achr8G05810_001|GSMUA_AchrUn_randomG25470_001	mus:103998211|mus:103993746|mus:104000770|	103998211|103993746|104000770|	| | |	http://www.genome.jp/kegg-bin/show_pathway?mus00944/mus:103998211%09red/mus:104000770%09red/mus:103993746%09red		beta-Alanine metabolism	KEGG PATHWAY	mus00410	14	52	0.30618	0.999014	GSMUA_Achr5G19870_001|GSMUA_Achr8G15510_001|GSMUA_Achr6G24870_001|GSMUA_Achr6G06650_001|GSMUA_Achr1G07100_001|GSMUA_Achr5G05290_001|GSMUA_Achr5G13900_001|GSMUA_Achr6G24900_001|GSMUA_Achr2G05380_001|GSMUA_Achr4G30390_001|GSMUA_Achr8G15520_001|GSMUA_Achr6G24910_001|GSMUA_Achr6G24880_001|GSMUA_Achr5G13890_001	mus:103985725|mus:103994655|mus:103989771|mus:103987137|mus:103973550|mus:103983997|mus:103984894|mus:103989023|mus:103972693|mus:103982341|mus:103994655|mus:103989023|mus:103989771|mus:103984894|	103985725|103994655|103989771|103987137|103973550|103983997|103984894|103989023|103972693|103982341|103994655|103989023|103989771|103984894|	| | | | | | | | | | | | | |	http://www.genome.jp/kegg-bin/show_pathway?mus00410/mus:103985725%09red/mus:103973550%09red/mus:103972693%09red/mus:103994655%09red/mus:103983997%09red/mus:103984894%09red/mus:103989023%09red/mus:103987137%09red/mus:103989771%09red/mus:103982341%09red		alpha-Linolenic acid metabolism	KEGG PATHWAY	mus00592	18	61	0.3016	0.997525	GSMUA_Achr7G20380_001|GSMUA_Achr3G07870_001|GSMUA_Achr3G24070_001|GSMUA_Achr6G18590_001|GSMUA_Achr3G11780_001|GSMUA_Achr2G01720_001|GSMUA_Achr2G22160_001|GSMUA_AchrUn_randomG08830_001|GSMUA_Achr3G25690_001|GSMUA_Achr3G02810_001|GSMUA_Achr7G07440_001|GSMUA_Achr2G08040_001|GSMUA_Achr6G28450_001|GSMUA_Achr9G16020_001|GSMUA_Achr4G02520_001|GSMUA_Achr2G05850_001|GSMUA_Achr8G13230_001|GSMUA_Achr8G29470…	mus:103992373|mus:103977612|mus:103978957|mus:103988144|mus:103977941|mus:103969314|mus:103976712|mus:103973512|mus:103978804|mus:103977085|mus:103990377|mus:103976061|mus:103989321|mus:103998047|mus:103980244|mus:103973030|mus:103994440|mus:103995941|	103992373|103977612|103978957|103988144|103977941|103969314|103976712|103973512|103978804|103977085|103990377|103976061|103989321|103998047|103980244|103973030|103994440|103995941|	| | | | | | | | | | | | | | | | | |	http://www.genome.jp/kegg-bin/show_pathway?mus00592/mus:103977085%09red/mus:103978957%09red/mus:103989321%09red/mus:103980244%09red/mus:103977612%09red/mus:103977941%09red/mus:103973030%09red/mus:103992373%09red/mus:103976061%09red/mus:103978804%09red/mus:103995941%09red/mus:103988144%09red/mus:103990377%09red/mus:103976712%09red/mus:103994440%09red/mus:103998047%09red/mus:103969314%09red/mus:103…		Sulfur metabolism	KEGG PATHWAY	mus00920	4	44	0.287664	0.950795	GSMUA_Achr9G02430_001|GSMUA_Achr1G22900_001|GSMUA_Achr8G26890_001|GSMUA_Achr1G21750_001	mus:103996764|mus:103990268|mus:103996156|mus:103991346|	103996764|103990268|103996156|103991346|	| | | |
RNA transport	KEGG PATHWAY	mus03013	44	214	0.287001	0.993751	GSMUA_Achr4G00780_001|GSMUA_Achr3G26010_001|GSMUA_Achr4G20270_001|GSMUA_Achr6G01500_001|GSMUA_Achr3G16570_001|GSMUA_Achr9G21700_001|GSMUA_Achr5G05950_001|GSMUA_Achr11G18250_001|GSMUA_Achr1G22590_001|GSMUA_Achr8G33200_001|GSMUA_Achr3G28040_001|GSMUA_Achr11G03680_001|GSMUA_Achr3G26000_001|GSMUA_Achr1G07040_001|GSMUA_Achr4G15460_001|GSMUA_Achr4G32460_001|GSMUA_Achr11G18260_001|GSMUA_Achr11G03160_001…	mus:103984688|mus:103978776|mus:103983199|mus:103986663|mus:103978483|mus:103998625|mus:103984057|mus:103971775|mus:103990584|mus:103995631|mus:103998709|mus:103970328|mus:103978776|mus:103998796|mus:103981519|mus:103982182|mus:103971775|mus:103970290|mus:103968973|mus:103986683|mus:103976902|mus:103998796|mus:103997300|mus:103990486|mus:103993784|mus:103987565|mus:103979805|mus:103986665|mus:103…	103984688|103978776|103983199|103986663|103978483|103998625|103984057|103971775|103990584|103995631|103998709|103970328|103978776|103998796|103981519|103982182|103971775|103970290|103968973|103986683|103976902|103998796|103997300|103990486|103993784|103987565|103979805|103986665|103976073|103976716|103984394|103984394|103998796|103980540|103993604|103982952|103972070|103978595|103997676|103976716…	| | | | | | | | | | | | | | | | | | | | | | | | | | | | | | | | | | | | | | | | | | | |	http://www.genome.jp/kegg-bin/show_pathway?mus03013/mus:103972070%09red/mus:103987565%09red/mus:103976902%09red/mus:103978483%09red/mus:103979805%09red/mus:103984688%09red/mus:103976073%09red/mus:103970328%09red/mus:103991363%09red/mus:103976716%09red/mus:103978776%09red/mus:103981519%09red/mus:103986683%09red/mus:103970290%09red/mus:103980540%09red/mus:103982952%09red/mus:103986663%09red/mus:103…		Sulfur metabolism	KEGG PATHWAY	mus00920	12	44	0.313	0.999014	GSMUA_Achr6G18470_001|GSMUA_Achr3G26040_001|GSMUA_Achr2G08060_001|GSMUA_Achr6G24840_001|GSMUA_Achr3G23430_001|GSMUA_Achr2G16640_001|GSMUA_Achr1G21750_001|GSMUA_Achr9G26180_001|GSMUA_Achr4G33410_001|GSMUA_Achr8G26890_001|GSMUA_Achr9G02430_001|GSMUA_Achr4G01080_001	mus:103988136|mus:103978768|mus:103976059|mus:103989769|mus:103979017|mus:103975358|mus:103991346|mus:103999085|mus:103975596|mus:103996156|mus:103996764|mus:103980378|	103988136|103978768|103976059|103989769|103979017|103975358|103991346|103999085|103975596|103996156|103996764|103980378|	| | | | | | | | | | | |	http://www.genome.jp/kegg-bin/show_pathway?mus00920/mus:103999085%09red/mus:103991346%09red/mus:103979017%09red/mus:103980378%09red/mus:103975358%09red/mus:103988136%09red/mus:103976059%09red/mus:103996764%09red/mus:103996156%09red/mus:103975596%09red/mus:103989769%09red/mus:103978768%09red		Regulation of autophagy	KEGG PATHWAY	mus04140	16	54	0.311822	0.997525	GSMUA_Achr2G06280_001|GSMUA_Achr5G04510_001|GSMUA_Achr3G04710_001|GSMUA_Achr8G28650_001|GSMUA_Achr1G20800_001|GSMUA_Achr1G07140_001|GSMUA_Achr3G04720_001|GSMUA_Achr1G07230_001|GSMUA_Achr1G07130_001|GSMUA_Achr5G01040_001|GSMUA_Achr4G33470_001|GSMUA_Achr8G28660_001|GSMUA_Achr9G00700_001|GSMUA_Achr9G00690_001|GSMUA_Achr4G27720_001|GSMUA_Achr2G12710_001	mus:103973404|mus:103983927|mus:103976919|mus:103996008|mus:103982825|mus:103980841|mus:103976919|mus:103973543|mus:103980841|mus:103983657|mus:103983788|mus:103996008|mus:103996598|mus:103996598|mus:103982545|mus:103975694|	103973404|103983927|103976919|103996008|103982825|103980841|103976919|103973543|103980841|103983657|103983788|103996008|103996598|103996598|103982545|103975694|	| | | | | | | | | | | | | | | |	http://www.genome.jp/kegg-bin/show_pathway?mus04140/mus:103983657%09red/mus:103996008%09red/mus:103975694%09red/mus:103973543%09red/mus:103983788%09red/mus:103996598%09red/mus:103976919%09red/mus:103983927%09red/mus:103980841%09red/mus:103973404%09red/mus:103982825%09red/mus:103982545%09red		Stilbenoid, diarylheptanoid and gingerol biosynthesis	KEGG PATHWAY	mus00945	2	17	0.292746	0.950795	GSMUA_Achr5G04550_001|GSMUA_AchrUn_randomG27040_001	mus:103983932|mus:103997903|	103983932|103997903|	| |
Glycolysis / Gluconeogenesis	KEGG PATHWAY	mus00010	34	164	0.301846	0.993751	GSMUA_Achr9G24140_001|GSMUA_Achr10G15400_001|GSMUA_Achr6G18590_001|GSMUA_Achr1G11390_001|GSMUA_Achr11G24780_001|GSMUA_Achr8G29510_001|GSMUA_Achr9G06240_001|GSMUA_Achr2G03840_001|GSMUA_Achr9G06050_001|GSMUA_Achr9G03330_001|GSMUA_Achr6G36800_001|GSMUA_Achr10G25060_001|GSMUA_Achr1G12300_001|GSMUA_Achr8G07890_001|GSMUA_Achr1G12290_001|GSMUA_Achr6G36810_001|GSMUA_Achr2G08040_001|GSMUA_Achr8G29470_001|…	mus:103998826|mus:104001044|mus:103988144|mus:103988590|mus:103972345|mus:103995938|mus:103990441|mus:103971433|mus:103996098|mus:103996843|mus:103988442|mus:103969164|mus:103987723|mus:103993558|mus:103987723|mus:103988442|mus:103976061|mus:103995941|mus:103983525|mus:103987588|mus:103977807|mus:103972888|mus:103980923|mus:103985718|mus:103971774|mus:103972144|mus:103990730|mus:103983714|mus:103…	103998826|104001044|103988144|103988590|103972345|103995938|103990441|103971433|103996098|103996843|103988442|103969164|103987723|103993558|103987723|103988442|103976061|103995941|103983525|103987588|103977807|103972888|103980923|103985718|103971774|103972144|103990730|103983714|103976941|103980383|103972142|104000425|103997662|103971433|	| | | | | | | | | | | | | | | | | | | | | | | | | | | | | | | | | |	http://www.genome.jp/kegg-bin/show_pathway?mus00010/mus:104000425%09red/mus:103972888%09red/mus:103988590%09red/mus:103976941%09red/mus:103995941%09red/mus:103990730%09red/mus:103997662%09red/mus:103971433%09red/mus:103983714%09red/mus:103972144%09red/mus:103987723%09red/mus:103988442%09red/mus:103971774%09red/mus:103972142%09red/mus:103969164%09red/mus:104001044%09red/mus:103976061%09red/mus:103…		Pentose phosphate pathway	KEGG PATHWAY	mus00030	19	74	0.325105	0.999014	GSMUA_Achr8G05290_001|GSMUA_Achr9G15100_001|GSMUA_Achr10G25060_001|GSMUA_Achr4G11200_001|GSMUA_Achr6G07920_001|GSMUA_Achr11G04900_001|GSMUA_Achr10G11770_001|GSMUA_Achr8G07890_001|GSMUA_Achr11G04910_001|GSMUA_Achr6G28350_001|GSMUA_Achr5G22470_001|GSMUA_Achr1G21680_001|GSMUA_Achr9G15110_001|GSMUA_Achr2G21940_001|GSMUA_Achr5G19920_001|GSMUA_Achr11G18240_001|GSMUA_Achr9G10620_001|GSMUA_Achr7G10770_00…	mus:103993794|mus:103997978|mus:103969164|mus:103981170|mus:103987991|mus:103970427|mus:104000681|mus:103993558|mus:103970427|mus:103989311|mus:103985498|mus:103991404|mus:103997978|mus:103976730|mus:103985718|mus:103971774|mus:103997566|mus:103975363|mus:103986422|	103993794|103997978|103969164|103981170|103987991|103970427|104000681|103993558|103970427|103989311|103985498|103991404|103997978|103976730|103985718|103971774|103997566|103975363|103986422|	| | | | | | | | | | | | | | | | | | |	http://www.genome.jp/kegg-bin/show_pathway?mus00030/mus:103975363%09red/mus:103969164%09red/mus:103971774%09red/mus:103991404%09red/mus:103970427%09red/mus:103981170%09red/mus:103976730%09red/mus:103993794%09red/mus:103985718%09red/mus:103986422%09red/mus:103993558%09red/mus:104000681%09red/mus:103987991%09red/mus:103997566%09red/mus:103997978%09red/mus:103989311%09red/mus:103985498%09red		Galactose metabolism	KEGG PATHWAY	mus00052	23	81	0.322786	0.997525	GSMUA_Achr6G26620_001|GSMUA_Achr1G11390_001|GSMUA_Achr9G23930_001|GSMUA_Achr8G29510_001|GSMUA_Achr1G21680_001|GSMUA_Achr9G06050_001|GSMUA_Achr5G23190_001|GSMUA_Achr6G13160_001|GSMUA_Achr6G13170_001|GSMUA_Achr4G22110_001|GSMUA_Achr6G27280_001|GSMUA_Achr6G15820_001|GSMUA_Achr3G23340_001|GSMUA_Achr7G11550_001|GSMUA_Achr10G15740_001|GSMUA_Achr9G06140_001|GSMUA_Achr4G01040_001|GSMUA_Achr3G23330_001|GS…	mus:103989150|mus:103988590|mus:103998808|mus:103995938|mus:103991404|mus:103996098|mus:103985882|mus:103987700|mus:103987701|mus:103983021|mus:103989221|mus:103987929|mus:103979031|mus:103991413|mus:103968366|mus:103997071|mus:103980383|mus:103979031|mus:103974157|mus:103985724|mus:103989724|mus:103997662|mus:103978462|	103989150|103988590|103998808|103995938|103991404|103996098|103985882|103987700|103987701|103983021|103989221|103987929|103979031|103991413|103968366|103997071|103980383|103979031|103974157|103985724|103989724|103997662|103978462|	| | | | | | | | | | | | | | | | | | | | | | |	http://www.genome.jp/kegg-bin/show_pathway?mus00052/mus:103968366%09red/mus:103983021%09red/mus:103997071%09red/mus:103997662%09red/mus:103985724%09red/mus:103991404%09red/mus:103987701%09red/mus:103987700%09red/mus:103985882%09red/mus:103989724%09red/mus:103974157%09red/mus:103995938%09red/mus:103989150%09red/mus:103987929%09red/mus:103991413%09red/mus:103988590%09red/mus:103978462%09red/mus:103…		RNA transport	KEGG PATHWAY	mus03013	15	214	0.317052	0.950795	GSMUA_Achr4G12750_001|GSMUA_Achr4G12820_001|GSMUA_AchrUn_randomG02360_001|GSMUA_Achr3G16570_001|GSMUA_Achr2G06320_001|GSMUA_Achr10G23250_001|GSMUA_Achr11G00080_001|GSMUA_Achr10G17550_001|GSMUA_Achr9G11860_001|GSMUA_Achr8G33200_001|GSMUA_Achr1G23030_001|GSMUA_Achr8G07330_001|GSMUA_Achr8G05380_001|GSMUA_Achr11G00220_001|GSMUA_Achr11G00230_001	mus:103981295|mus:103981303|mus:103986591|mus:103978483|mus:103973437|mus:103969036|mus:103970030|mus:103968513|mus:103997676|mus:103995631|mus:103990166|mus:103993604|mus:103993784|mus:103970037|mus:103970037|	103981295|103981303|103986591|103978483|103973437|103969036|103970030|103968513|103997676|103995631|103990166|103993604|103993784|103970037|103970037|	| | | | | | | | | | | | | | |
RNA polymerase	KEGG PATHWAY	mus03020	10	43	0.310505	0.993751	GSMUA_AchrUn_randomG21510_001|GSMUA_Achr7G06070_001|GSMUA_Achr6G11950_001|GSMUA_Achr1G01580_001|GSMUA_Achr6G36700_001|GSMUA_Achr1G12380_001|GSMUA_AchrUn_randomG21500_001|GSMUA_Achr8G05640_001|GSMUA_AchrUn_randomG21460_001|GSMUA_Achr7G08010_001	mus:103999650|mus:103990492|mus:103987598|mus:103984610|mus:103999650|mus:103987686|mus:103999650|mus:103993762|mus:103999650|mus:103990331|	103999650|103990492|103987598|103984610|103999650|103987686|103999650|103993762|103999650|103990331|	| | | | | | | | | |	http://www.genome.jp/kegg-bin/show_pathway?mus03020/mus:103990492%09red/mus:103987598%09red/mus:103987686%09red/mus:103993762%09red/mus:103999650%09red/mus:103990331%09red/mus:103984610%09red		Inositol phosphate metabolism	KEGG PATHWAY	mus00562	18	70	0.329551	0.999014	GSMUA_Achr9G24140_001|GSMUA_Achr3G26710_001|GSMUA_Achr1G21570_001|GSMUA_Achr2G08060_001|GSMUA_Achr10G11730_001|GSMUA_Achr8G09600_001|GSMUA_Achr4G15360_001|GSMUA_Achr5G07740_001|GSMUA_Achr7G04480_001|GSMUA_Achr4G15350_001|GSMUA_Achr10G08130_001|GSMUA_Achr5G28270_001|GSMUA_Achr4G17000_001|GSMUA_Achr3G26190_001|GSMUA_Achr9G03330_001|GSMUA_Achr3G17530_001|GSMUA_Achr11G25660_001|GSMUA_Achr10G00180_001	mus:103998826|mus:103978717|mus:103991485|mus:103976059|mus:104000685|mus:103993414|mus:103980922|mus:103984205|mus:103990648|mus:103980922|mus:104000419|mus:103986180|mus:103981823|mus:103978756|mus:103996843|mus:103978620|mus:103972426|mus:103999601|	103998826|103978717|103991485|103976059|104000685|103993414|103980922|103984205|103990648|103980922|104000419|103986180|103981823|103978756|103996843|103978620|103972426|103999601|	| | | | | | | | | | | | | | | | | |	http://www.genome.jp/kegg-bin/show_pathway?mus00562/mus:103981823%09red/mus:103993414%09red/mus:103980922%09red/mus:103978717%09red/mus:103990648%09red/mus:103999601%09red/mus:103991485%09red/mus:103972426%09red/mus:103976059%09red/mus:103984205%09red/mus:103998826%09red/mus:103978620%09red/mus:104000419%09red/mus:103986180%09red/mus:104000685%09red/mus:103978756%09red/mus:103996843%09red		Riboflavin metabolism	KEGG PATHWAY	mus00740	5	14	0.323184	0.997525	GSMUA_Achr10G24880_001|GSMUA_AchrUn_randomG20120_001|GSMUA_Achr4G08590_001|GSMUA_Achr8G30780_001|GSMUA_Achr7G12750_001	mus:103969149|mus:103974570|mus:103980952|mus:103995819|mus:103991521|	103969149|103974570|103980952|103995819|103991521|	| | | | |	http://www.genome.jp/kegg-bin/show_pathway?mus00740/mus:103995819%09red/mus:103974570%09red/mus:103991521%09red/mus:103980952%09red/mus:103969149%09red		Endocytosis	KEGG PATHWAY	mus04144	15	214	0.317052	0.950795	GSMUA_Achr10G12110_001|GSMUA_Achr8G20840_001|GSMUA_Achr1G23070_001|GSMUA_Achr2G06080_001|GSMUA_Achr7G23940_001|GSMUA_Achr11G15160_001|GSMUA_Achr8G20850_001|GSMUA_Achr10G19590_001|GSMUA_Achr10G12100_001|GSMUA_Achr10G19830_001|GSMUA_Achr5G04580_001|GSMUA_Achr10G00100_001|GSMUA_Achr4G02310_001|GSMUA_Achr10G00110_001|GSMUA_Achr3G24260_001	mus:103987976|mus:103995447|mus:103990130|mus:103973213|mus:103992683|mus:103971519|mus:103995447|mus:103968698|mus:104000775|mus:103968715|mus:103983934|mus:103968951|mus:103980261|mus:103991369|mus:103978938|	103987976|103995447|103990130|103973213|103992683|103971519|103995447|103968698|104000775|103968715|103983934|103968951|103980261|103991369|103978938|	| | | | | | | | | | | | | | |
Biosynthesis of secondary metabolites	KEGG PATHWAY	mus01110	237	1235	0.311994	0.993751	GSMUA_Achr4G32610_001|GSMUA_Achr4G22870_001|GSMUA_Achr8G29200_001|GSMUA_Achr11G24780_001|GSMUA_Achr4G21920_001|GSMUA_Achr4G04130_001|GSMUA_Achr9G06240_001|GSMUA_Achr8G05520_001|GSMUA_Achr3G18920_001|GSMUA_Achr5G05870_001|GSMUA_Achr9G03470_001|GSMUA_Achr4G01040_001|GSMUA_Achr6G11980_001|GSMUA_Achr10G11940_001|GSMUA_Achr8G15510_001|GSMUA_Achr7G03580_001|GSMUA_Achr5G23640_001|GSMUA_Achr4G10750_001|G…	mus:103982169|mus:103982953|mus:103995960|mus:103972345|mus:103983038|mus:103980566|mus:103990441|mus:103993772|mus:103979418|mus:103984048|mus:103996858|mus:103980383|mus:103987600|mus:103974523|mus:103994655|mus:103990730|mus:103985406|mus:103974765|mus:103990806|mus:103996859|mus:103980512|mus:103997160|mus:104000682|mus:103983478|mus:103988856|mus:103986006|mus:103996643|mus:103996643|mus:103…	103982169|103982953|103995960|103972345|103983038|103980566|103990441|103993772|103979418|103984048|103996858|103980383|103987600|103974523|103994655|103990730|103985406|103974765|103990806|103996859|103980512|103997160|104000682|103983478|103988856|103986006|103996643|103996643|103982713|103974217|103993746|103987126|103997179|103979443|103978702|103979808|103990626|103970730|103972888|103997680…	| | | | | | | | | | | | | | | | | | | | | | | | | | | | | | | | | | | | | | | | | | | | | | | | | | | | | | | | | | | | | | | | | | | | | | | | | | | | | | | | | | | | | | | | | | | | | | | | | | | | | | | | | | | | | | | | | | | | | | | | | | | | | | | | | | | | | | | | | | | | | | | | | | | | | | | | | | | | | | | | | | | | | | | | | | | | | | | | | | | | | | | | | | | | | | | | | | | | | | | |…	http://www.genome.jp/kegg-bin/show_pathway?mus01110/mus:103972888%09red/mus:103986305%09red/mus:103990519%09red/mus:104000659%09red/mus:103981772%09red/mus:103989311%09red/mus:103976730%09red/mus:103973808%09red/mus:103969834%09red/mus:103969833%09red/mus:103974791%09red/mus:103972344%09red/mus:103969487%09red/mus:103973803%09red/mus:103994024%09red/mus:103974248%09red/mus:103994415%09red/mus:103…		Ribosome biogenesis in eukaryotes	KEGG PATHWAY	mus03008	24	96	0.336464	0.999014	GSMUA_Achr3G16500_001|GSMUA_Achr3G30580_001|GSMUA_Achr8G07320_001|GSMUA_Achr8G05140_001|GSMUA_Achr9G29160_001|GSMUA_Achr3G30590_001|GSMUA_Achr8G33200_001|GSMUA_Achr8G11110_001|GSMUA_Achr7G04500_001|GSMUA_Achr2G17400_001|GSMUA_Achr6G01550_001|GSMUA_Achr9G19150_001|GSMUA_Achr4G16150_001|GSMUA_Achr6G01500_001|GSMUA_Achr8G25300_001|GSMUA_Achr5G08210_001|GSMUA_Achr6G11870_001|GSMUA_Achr6G01530_001|GSM…	mus:103978476|mus:103979810|mus:103993606|mus:103993810|mus:103999343|mus:103979810|mus:103995631|mus:103993283|mus:103990645|mus:103975294|mus:103986665|mus:103998370|mus:103981786|mus:103986663|mus:103996288|mus:103984244|mus:103987590|mus:103986664|mus:103992698|mus:103998370|mus:103990344|mus:103970409|mus:103981786|mus:103989125|	103978476|103979810|103993606|103993810|103999343|103979810|103995631|103993283|103990645|103975294|103986665|103998370|103981786|103986663|103996288|103984244|103987590|103986664|103992698|103998370|103990344|103970409|103981786|103989125|	| | | | | | | | | | | | | | | | | | | | | | | |	http://www.genome.jp/kegg-bin/show_pathway?mus03008/mus:103996288%09red/mus:103990645%09red/mus:103986663%09red/mus:103993606%09red/mus:103986665%09red/mus:103986664%09red/mus:103981786%09red/mus:103979810%09red/mus:103993283%09red/mus:103989125%09red/mus:103987590%09red/mus:103970409%09red/mus:103978476%09red/mus:103998370%09red/mus:103995631%09red/mus:103993810%09red/mus:103975294%09red/mus:103…		Thiamine metabolism	KEGG PATHWAY	mus00730	5	14	0.323184	0.997525	GSMUA_Achr2G16680_001|GSMUA_Achr3G24940_001|GSMUA_Achr9G26240_001|GSMUA_Achr11G05640_001|GSMUA_Achr5G24730_001	mus:103999090|mus:103978880|mus:103999090|mus:103970482|mus:103986006|	103999090|103978880|103999090|103970482|103986006|	| | | | |	http://www.genome.jp/kegg-bin/show_pathway?mus00730/mus:103978880%09red/mus:103986006%09red/mus:103970482%09red/mus:103999090%09red		DNA replication	KEGG PATHWAY	mus03030	5	62	0.329385	0.950795	GSMUA_Achr11G25680_001|GSMUA_Achr8G06140_001|GSMUA_Achr8G26970_001|GSMUA_Achr10G20310_001|GSMUA_Achr10G06950_001	mus:103972429|mus:103978908|mus:103996490|mus:103968763|mus:104000590|	103972429|103978908|103996490|103968763|104000590|	| | | | |
Arachidonic acid metabolism	KEGG PATHWAY	mus00590	5	19	0.317832	0.993751	GSMUA_Achr4G25780_001|GSMUA_Achr4G26210_001|GSMUA_Achr4G26240_001|GSMUA_Achr5G07930_001|GSMUA_Achr10G25790_001	mus:103984552|mus:103970350|mus:103982674|mus:103984221|mus:103969236|	103984552|103970350|103982674|103984221|103969236|	| | | | |	http://www.genome.jp/kegg-bin/show_pathway?mus00590/mus:103970350%09red/mus:103982674%09red/mus:103984552%09red/mus:103984221%09red/mus:103969236%09red		Propanoate metabolism	KEGG PATHWAY	mus00640	9	33	0.350496	0.999014	GSMUA_Achr6G08320_001|GSMUA_Achr11G22710_001|GSMUA_Achr10G19000_001|GSMUA_Achr6G11840_001|GSMUA_Achr5G13900_001|GSMUA_Achr9G06240_001|GSMUA_Achr8G15320_001|GSMUA_Achr5G13890_001|GSMUA_Achr4G30390_001	mus:103987283|mus:103994981|mus:103968636|mus:103987588|mus:103984894|mus:103990441|mus:103994643|mus:103984894|mus:103982341|	103987283|103994981|103968636|103987588|103984894|103990441|103994643|103984894|103982341|	| | | | | | | | |	http://www.genome.jp/kegg-bin/show_pathway?mus00640/mus:103982341%09red/mus:103994643%09red/mus:103984894%09red/mus:103968636%09red/mus:103990441%09red/mus:103994981%09red/mus:103987588%09red/mus:103987283%09red		Sphingolipid metabolism	KEGG PATHWAY	mus00600	16	55	0.333759	0.997525	GSMUA_Achr5G23190_001|GSMUA_Achr7G20930_001|GSMUA_Achr10G12010_001|GSMUA_AchrUn_randomG26570_001|GSMUA_Achr2G07500_001|GSMUA_Achr1G10720_001|GSMUA_Achr7G11560_001|GSMUA_Achr4G08390_001|GSMUA_Achr4G08380_001|GSMUA_Achr6G18490_001|GSMUA_Achr6G18500_001|GSMUA_Achr7G18020_001|GSMUA_Achr4G30190_001|GSMUA_Achr11G04120_001|GSMUA_Achr6G15820_001|GSMUA_Achr3G10560_001	mus:103985882|mus:103992418|mus:104000665|mus:103974157|mus:103976103|mus:103982361|mus:103988205|mus:103980936|mus:103980936|mus:103988137|mus:103988137|mus:103992129|mus:103982360|mus:103970361|mus:103987929|mus:103977843|	103985882|103992418|104000665|103974157|103976103|103982361|103988205|103980936|103980936|103988137|103988137|103992129|103982360|103970361|103987929|103977843|	| | | | | | | | | | | | | | | |	http://www.genome.jp/kegg-bin/show_pathway?mus00600/mus:103987929%09red/mus:103970361%09red/mus:103982360%09red/mus:103977843%09red/mus:103976103%09red/mus:103980936%09red/mus:103974157%09red/mus:103988205%09red/mus:103992129%09red/mus:103985882%09red/mus:103988137%09red/mus:103982361%09red/mus:104000665%09red/mus:103992418%09red		Arginine and proline metabolism	KEGG PATHWAY	mus00330	7	94	0.346846	0.950795	GSMUA_Achr11G00040_001|GSMUA_Achr8G11740_001|GSMUA_Achr11G24750_001|GSMUA_Achr5G05290_001|GSMUA_Achr8G05390_001|GSMUA_Achr6G09000_001|GSMUA_Achr11G00030_001	mus:103970028|mus:103993232|mus:103972341|mus:103983997|mus:103993783|mus:103987347|mus:103970028|	103970028|103993232|103972341|103983997|103993783|103987347|103970028|	| | | | | | |
Regulation of autophagy	KEGG PATHWAY	mus04140	12	54	0.33203	0.993751	GSMUA_Achr3G04710_001|GSMUA_Achr1G07140_001|GSMUA_Achr3G04720_001|GSMUA_Achr1G07130_001|GSMUA_AchrUn_randomG28520_001|GSMUA_Achr1G07230_001|GSMUA_Achr1G17580_001|GSMUA_Achr5G01040_001|GSMUA_Achr4G33470_001|GSMUA_Achr9G00700_001|GSMUA_Achr9G00690_001|GSMUA_Achr2G12710_001	mus:103976919|mus:103980841|mus:103976919|mus:103980841|mus:103996008|mus:103973543|mus:103983058|mus:103983657|mus:103983788|mus:103996598|mus:103996598|mus:103975694|	103976919|103980841|103976919|103980841|103996008|103973543|103983058|103983657|103983788|103996598|103996598|103975694|	| | | | | | | | | | | |	http://www.genome.jp/kegg-bin/show_pathway?mus04140/mus:103983657%09red/mus:103996008%09red/mus:103975694%09red/mus:103973543%09red/mus:103983788%09red/mus:103996598%09red/mus:103976919%09red/mus:103980841%09red/mus:103983058%09red		Amino sugar and nucleotide sugar metabolism	KEGG PATHWAY	mus00520	45	188	0.350718	0.999014	GSMUA_Achr6G26620_001|GSMUA_Achr3G05470_001|GSMUA_Achr7G02740_001|GSMUA_Achr1G11390_001|GSMUA_Achr4G20510_001|GSMUA_Achr9G23930_001|GSMUA_Achr8G29510_001|GSMUA_Achr11G06960_001|GSMUA_Achr4G01670_001|GSMUA_Achr6G18400_001|GSMUA_Achr3G18920_001|GSMUA_Achr6G11980_001|GSMUA_Achr5G21950_001|GSMUA_Achr5G04690_001|GSMUA_Achr9G06050_001|GSMUA_Achr3G21740_001|GSMUA_Achr3G04850_001|GSMUA_Achr5G28320_001|GS…	mus:103989150|mus:103976857|mus:103990801|mus:103988590|mus:103983178|mus:103998808|mus:103995938|mus:103970338|mus:103980525|mus:103988130|mus:103979418|mus:103987600|mus:103985547|mus:103983943|mus:103996098|mus:103979168|mus:103976907|mus:103986172|mus:103969164|mus:104000442|mus:103983943|mus:103996760|mus:103990359|mus:103980842|mus:103976857|mus:103968815|mus:103997978|mus:103978702|mus:103…	103989150|103976857|103990801|103988590|103983178|103998808|103995938|103970338|103980525|103988130|103979418|103987600|103985547|103983943|103996098|103979168|103976907|103986172|103969164|104000442|103983943|103996760|103990359|103980842|103976857|103968815|103997978|103978702|103997978|103990489|103982083|103989133|103982569|103970309|103978702|103997071|103972424|103999494|103987603|103969041…	| | | | | | | | | | | | | | | | | | | | | | | | | | | | | | | | | | | | | | | | | | | | |	http://www.genome.jp/kegg-bin/show_pathway?mus00520/mus:103976907%09red/mus:103999494%09red/mus:103988590%09red/mus:103970309%09red/mus:103979418%09red/mus:103996760%09red/mus:103976857%09red/mus:103997071%09red/mus:103988130%09red/mus:103980842%09red/mus:103982569%09red/mus:103979020%09red/mus:103980525%09red/mus:103987600%09red/mus:103987603%09red/mus:103985547%09red/mus:103989215%09red/mus:103…		RNA transport	KEGG PATHWAY	mus03013	57	214	0.344345	0.997525	GSMUA_Achr4G00780_001|GSMUA_Achr3G26010_001|GSMUA_Achr3G04920_001|GSMUA_Achr3G16570_001|GSMUA_Achr2G06320_001|GSMUA_Achr6G04100_001|GSMUA_Achr5G28110_001|GSMUA_Achr2G04240_001|GSMUA_Achr8G33200_001|GSMUA_Achr2G07570_001|GSMUA_Achr5G12940_001|GSMUA_Achr6G01750_001|GSMUA_Achr1G28070_001|GSMUA_Achr3G26000_001|GSMUA_Achr5G07690_001|GSMUA_Achr4G12820_001|GSMUA_Achr10G10100_001|GSMUA_Achr6G02020_001|GS…	mus:103984688|mus:103978776|mus:103976902|mus:103978483|mus:103973437|mus:103975208|mus:103986192|mus:103971771|mus:103995631|mus:103976100|mus:103984431|mus:103986683|mus:104000415|mus:103978776|mus:103984394|mus:103981303|mus:103975553|mus:103986704|mus:103970328|mus:103968973|mus:103982952|mus:103998796|mus:103990486|mus:103976866|mus:103982549|mus:103998796|mus:103987565|mus:103970037|mus:103…	103984688|103978776|103976902|103978483|103973437|103975208|103986192|103971771|103995631|103976100|103984431|103986683|104000415|103978776|103984394|103981303|103975553|103986704|103970328|103968973|103982952|103998796|103990486|103976866|103982549|103998796|103987565|103970037|103986665|103993784|103981295|103976073|103984394|103976716|103986917|103984394|103998796|103986663|103993604|103971775…	| | | | | | | | | | | | | | | | | | | | | | | | | | | | | | | | | | | | | | | | | | | | | | | | | | | | | | | | |	http://www.genome.jp/kegg-bin/show_pathway?mus03013/mus:103972070%09red/mus:103987565%09red/mus:103976902%09red/mus:103982952%09red/mus:103970030%09red/mus:103979805%09red/mus:103973437%09red/mus:103984688%09red/mus:103970037%09red/mus:103975208%09red/mus:103976073%09red/mus:103970328%09red/mus:103976716%09red/mus:103986683%09red/mus:103980953%09red/mus:103992304%09red/mus:103981295%09red/mus:103…		Folate biosynthesis	KEGG PATHWAY	mus00790	2	20	0.356287	0.950795	GSMUA_Achr11G15280_001|GSMUA_Achr10G00080_001	mus:103971528|mus:103999595|	103971528|103999595|	| |
Alanine, aspartate and glutamate metabolism	KEGG PATHWAY	mus00250	13	60	0.350469	0.993751	GSMUA_Achr9G17480_001|GSMUA_AchrUn_randomG01460_001|GSMUA_Achr1G21960_001|GSMUA_Achr2G12720_001|GSMUA_Achr10G18980_001|GSMUA_Achr9G17490_001|GSMUA_Achr10G31560_001|GSMUA_Achr3G25910_001|GSMUA_Achr3G27980_001|GSMUA_Achr6G32610_001|GSMUA_Achr8G05390_001|GSMUA_Achr5G26820_001|GSMUA_Achr7G25170_001	mus:103998224|mus:103972884|mus:103991078|mus:103975692|mus:103968632|mus:103998224|mus:103992375|mus:103978783|mus:103980012|mus:103989682|mus:103993783|mus:103986300|mus:103992797|	103998224|103972884|103991078|103975692|103968632|103998224|103992375|103978783|103980012|103989682|103993783|103986300|103992797|	| | | | | | | | | | | | |	http://www.genome.jp/kegg-bin/show_pathway?mus00250/mus:103989682%09red/mus:103986300%09red/mus:103992797%09red/mus:103972884%09red/mus:103968632%09red/mus:103993783%09red/mus:103991078%09red/mus:103975692%09red/mus:103998224%09red/mus:103992375%09red/mus:103978783%09red/mus:103980012%09red		Base excision repair	KEGG PATHWAY	mus03410	12	46	0.359898	0.999014	GSMUA_Achr8G06140_001|GSMUA_Achr7G04380_001|GSMUA_Achr7G04370_001|GSMUA_Achr1G07000_001|GSMUA_Achr9G19590_001|GSMUA_Achr11G22370_001|GSMUA_Achr4G00720_001|GSMUA_Achr3G24600_001|GSMUA_Achr9G02330_001|GSMUA_Achr5G05200_001|GSMUA_Achr8G07750_001|GSMUA_Achr11G08000_001	mus:103978908|mus:103990655|mus:103990655|mus:103979850|mus:103998430|mus:103972121|mus:103980411|mus:103978908|mus:103996754|mus:103974809|mus:103993568|mus:103970676|	103978908|103990655|103990655|103979850|103998430|103972121|103980411|103978908|103996754|103974809|103993568|103970676|	| | | | | | | | | | | |	http://www.genome.jp/kegg-bin/show_pathway?mus03410/mus:103970676%09red/mus:103972121%09red/mus:103996754%09red/mus:103990655%09red/mus:103993568%09red/mus:103978908%09red/mus:103979850%09red/mus:103980411%09red/mus:103974809%09red/mus:103998430%09red		SNARE interactions in vesicular transport	KEGG PATHWAY	mus04130	15	52	0.3516	0.997525	GSMUA_Achr9G03240_001|GSMUA_Achr10G09550_001|GSMUA_Achr1G16790_001|GSMUA_Achr2G01540_001|GSMUA_Achr10G09540_001|GSMUA_Achr10G28310_001|GSMUA_Achr4G21450_001|GSMUA_Achr10G06360_001|GSMUA_Achr4G20770_001|GSMUA_Achr6G31140_001|GSMUA_Achr1G16780_001|GSMUA_AchrUn_randomG08780_001|GSMUA_Achr10G25010_001|GSMUA_Achr10G28240_001|GSMUA_Achr6G34260_001	mus:103996835|mus:103988102|mus:103974429|mus:103969225|mus:103988102|mus:103969454|mus:103983082|mus:104000168|mus:103983150|mus:103989550|mus:103983843|mus:103973502|mus:103969159|mus:103969447|mus:103990152|	103996835|103988102|103974429|103969225|103988102|103969454|103983082|104000168|103983150|103989550|103983843|103973502|103969159|103969447|103990152|	| | | | | | | | | | | | | | |	http://www.genome.jp/kegg-bin/show_pathway?mus04130/mus:104000168%09red/mus:103983082%09red/mus:103988102%09red/mus:103989550%09red/mus:103983843%09red/mus:103973502%09red/mus:103969454%09red/mus:103983150%09red/mus:103969159%09red/mus:103974429%09red/mus:103996835%09red/mus:103969447%09red/mus:103990152%09red/mus:103969225%09red		C5-Branched dibasic acid metabolism	KEGG PATHWAY	mus00660	1	7	0.372692	0.950795	GSMUA_Achr6G28660_001	mus:103989338|	103989338|	|
Galactose metabolism	KEGG PATHWAY	mus00052	17	81	0.360186	0.993751	GSMUA_Achr6G15820_001|GSMUA_Achr1G12300_001|GSMUA_Achr6G13160_001|GSMUA_Achr1G11470_001|GSMUA_Achr1G11390_001|GSMUA_AchrUn_randomG26570_001|GSMUA_Achr9G06140_001|GSMUA_Achr5G19880_001|GSMUA_Achr1G12290_001|GSMUA_Achr9G23930_001|GSMUA_Achr8G29510_001|GSMUA_Achr9G11650_001|GSMUA_Achr4G15420_001|GSMUA_Achr10G15740_001|GSMUA_Achr6G13170_001|GSMUA_Achr9G06050_001|GSMUA_Achr4G01040_001	mus:103987929|mus:103987723|mus:103987700|mus:103989724|mus:103988590|mus:103974157|mus:103997071|mus:103985724|mus:103987723|mus:103998808|mus:103995938|mus:103997662|mus:103980923|mus:103968366|mus:103987701|mus:103996098|mus:103980383|	103987929|103987723|103987700|103989724|103988590|103974157|103997071|103985724|103987723|103998808|103995938|103997662|103980923|103968366|103987701|103996098|103980383|	| | | | | | | | | | | | | | | | |	http://www.genome.jp/kegg-bin/show_pathway?mus00052/mus:103987929%09red/mus:103985724%09red/mus:103968366%09red/mus:103989724%09red/mus:103980923%09red/mus:103997071%09red/mus:103974157%09red/mus:103980383%09red/mus:103988590%09red/mus:103987723%09red/mus:103987700%09red/mus:103998808%09red/mus:103995938%09red/mus:103987701%09red/mus:103997662%09red/mus:103996098%09red		Flavone and flavonol biosynthesis	KEGG PATHWAY	mus00944	3	9	0.376488	0.999014	GSMUA_Achr9G17300_001|GSMUA_Achr8G05810_001|GSMUA_AchrUn_randomG25470_001	mus:103998211|mus:103993746|mus:104000770|	103998211|103993746|104000770|	| | |	http://www.genome.jp/kegg-bin/show_pathway?mus00944/mus:103998211%09red/mus:104000770%09red/mus:103993746%09red		Carbon fixation in photosynthetic organisms	KEGG PATHWAY	mus00710	28	102	0.354228	0.997525	GSMUA_Achr9G24140_001|GSMUA_Achr9G10620_001|GSMUA_Achr4G08580_001|GSMUA_Achr4G21920_001|GSMUA_Achr2G07320_001|GSMUA_Achr7G03580_001|GSMUA_Achr8G07890_001|GSMUA_AchrUn_randomG07600_001|GSMUA_Achr10G09630_001|GSMUA_Achr7G25170_001|GSMUA_Achr5G25410_001|GSMUA_Achr3G12000_001|GSMUA_Achr5G25490_001|GSMUA_Achr4G22070_001|GSMUA_Achr11G08720_001|GSMUA_Achr10G25750_001|GSMUA_Achr5G02000_001|GSMUA_Achr5G19…	mus:103998826|mus:103997566|mus:103980951|mus:103983038|mus:103976115|mus:103990730|mus:103993558|mus:103973387|mus:104000532|mus:103992797|mus:103986429|mus:103977957|mus:103986422|mus:103983025|mus:103971108|mus:103969233|mus:103983570|mus:103985718|mus:103971774|mus:103992398|mus:103983714|mus:103994827|mus:103991412|mus:103978884|mus:103988094|mus:103985718|mus:103976730|mus:103980148|	103998826|103997566|103980951|103983038|103976115|103990730|103993558|103973387|104000532|103992797|103986429|103977957|103986422|103983025|103971108|103969233|103983570|103985718|103971774|103992398|103983714|103994827|103991412|103978884|103988094|103985718|103976730|103980148|	| | | | | | | | | | | | | | | | | | | | | | | | | | | |	http://www.genome.jp/kegg-bin/show_pathway?mus00710/mus:103977957%09red/mus:103976730%09red/mus:103992398%09red/mus:103973387%09red/mus:103990730%09red/mus:103971108%09red/mus:103980951%09red/mus:103976115%09red/mus:103983714%09red/mus:104000532%09red/mus:103983570%09red/mus:103994827%09red/mus:103969233%09red/mus:103992797%09red/mus:103978884%09red/mus:103971774%09red/mus:103985718%09red/mus:103…		N-Glycan biosynthesis	KEGG PATHWAY	mus00510	4	51	0.378895	0.950795	GSMUA_Achr4G12690_001|GSMUA_Achr4G12680_001|GSMUA_Achr1G22850_001|GSMUA_Achr1G22860_001	mus:103981288|mus:103981288|mus:103990302|mus:103990302|	103981288|103981288|103990302|103990302|	| | | |
alpha-Linolenic acid metabolism	KEGG PATHWAY	mus00592	13	61	0.369714	0.993751	GSMUA_Achr7G20380_001|GSMUA_Achr10G31550_001|GSMUA_Achr3G24070_001|GSMUA_Achr6G18590_001|GSMUA_Achr2G22160_001|GSMUA_Achr3G25690_001|GSMUA_Achr3G02810_001|GSMUA_Achr4G32370_001|GSMUA_Achr10G31540_001|GSMUA_Achr2G08040_001|GSMUA_Achr3G11780_001|GSMUA_Achr8G13230_001|GSMUA_Achr8G29470_001	mus:103992373|mus:103969738|mus:103978957|mus:103988144|mus:103976712|mus:103978804|mus:103977085|mus:103982191|mus:103974658|mus:103976061|mus:103977941|mus:103994440|mus:103995941|	103992373|103969738|103978957|103988144|103976712|103978804|103977085|103982191|103974658|103976061|103977941|103994440|103995941|	| | | | | | | | | | | | |	http://www.genome.jp/kegg-bin/show_pathway?mus00592/mus:103977085%09red/mus:103978957%09red/mus:103988144%09red/mus:103977941%09red/mus:103974658%09red/mus:103976061%09red/mus:103978804%09red/mus:103995941%09red/mus:103982191%09red/mus:103976712%09red/mus:103994440%09red/mus:103969738%09red/mus:103992373%09red		Non-homologous end-joining	KEGG PATHWAY	mus03450	3	9	0.376488	0.999014	GSMUA_Achr8G06140_001|GSMUA_Achr4G11170_001|GSMUA_Achr3G24600_001	mus:103978908|mus:103981167|mus:103978908|	103978908|103981167|103978908|	| | |	http://www.genome.jp/kegg-bin/show_pathway?mus03450/mus:103978908%09red/mus:103981167%09red		Fatty acid metabolism	KEGG PATHWAY	mus01212	26	95	0.366702	0.997525	GSMUA_Achr2G01720_001|GSMUA_Achr6G23230_001|GSMUA_Achr2G08140_001|GSMUA_Achr9G04440_001|GSMUA_Achr7G07440_001|GSMUA_Achr3G01950_001|GSMUA_Achr1G19180_001|GSMUA_Achr1G13210_001|GSMUA_Achr9G12380_001|GSMUA_Achr6G23240_001|GSMUA_Achr3G11700_001|GSMUA_Achr6G11720_001|GSMUA_Achr2G05560_001|GSMUA_Achr7G26600_001|GSMUA_Achr6G10480_001|GSMUA_Achr9G04590_001|GSMUA_Achr2G22160_001|GSMUA_Achr2G08130_001|GSM…	mus:103969314|mus:103988860|mus:103976051|mus:103996941|mus:103990377|mus:103977160|mus:103993680|mus:103987064|mus:103997712|mus:103988862|mus:103983280|mus:103987577|mus:103974014|mus:103992921|mus:103968636|mus:103996954|mus:103976712|mus:103976051|mus:103972340|mus:103973061|mus:103978957|mus:103990353|mus:103968636|mus:103989535|mus:103968636|mus:103987074|	103969314|103988860|103976051|103996941|103990377|103977160|103993680|103987064|103997712|103988862|103983280|103987577|103974014|103992921|103968636|103996954|103976712|103976051|103972340|103973061|103978957|103990353|103968636|103989535|103968636|103987074|	| | | | | | | | | | | | | | | | | | | | | | | | | |	http://www.genome.jp/kegg-bin/show_pathway?mus01212/mus:103978957%09red/mus:103989535%09red/mus:103974014%09red/mus:103983280%09red/mus:103976051%09red/mus:103992921%09red/mus:103968636%09red/mus:103976712%09red/mus:103973061%09red/mus:103996954%09red/mus:103977160%09red/mus:103987064%09red/mus:103969314%09red/mus:103987577%09red/mus:103997712%09red/mus:103990377%09red/mus:103990353%09red/mus:103…		Glycosylphosphatidylinositol(GPI)-anchor biosynthesis	KEGG PATHWAY	mus00563	2	22	0.397513	0.950795	GSMUA_Achr10G06860_001|GSMUA_Achr10G06850_001	mus:104000505|mus:104000505|	104000505|104000505|	| |
N-Glycan biosynthesis	KEGG PATHWAY	mus00510	11	51	0.374445	0.993751	GSMUA_Achr1G22610_001|GSMUA_Achr1G22620_001|GSMUA_Achr5G12650_001|GSMUA_Achr9G24700_001|GSMUA_Achr7G04550_001|GSMUA_Achr10G16790_001|GSMUA_Achr6G28040_001|GSMUA_Achr11G07870_001|GSMUA_Achr1G22630_001|GSMUA_AchrUn_randomG28560_001|GSMUA_Achr9G07530_001	mus:103974864|mus:103974864|mus:103984454|mus:103998878|mus:103990639|mus:103968453|mus:103989287|mus:103970667|mus:103974864|mus:103987521|mus:103997178|	103974864|103974864|103984454|103998878|103990639|103968453|103989287|103970667|103974864|103987521|103997178|	| | | | | | | | | | |	http://www.genome.jp/kegg-bin/show_pathway?mus00510/mus:103970667%09red/mus:103990639%09red/mus:103998878%09red/mus:103987521%09red/mus:103984454%09red/mus:103968453%09red/mus:103989287%09red/mus:103974864%09red/mus:103997178%09red		Mismatch repair	KEGG PATHWAY	mus03430	12	47	0.383744	0.999014	GSMUA_Achr7G04380_001|GSMUA_Achr7G04370_001|GSMUA_Achr7G04320_001|GSMUA_Achr3G15470_001|GSMUA_Achr3G05100_001|GSMUA_Achr11G22370_001|GSMUA_Achr8G26970_001|GSMUA_Achr4G00720_001|GSMUA_Achr10G20310_001|GSMUA_Achr5G24510_001|GSMUA_Achr3G19040_001|GSMUA_Achr11G08000_001	mus:103990655|mus:103990655|mus:103990661|mus:103978377|mus:103977331|mus:103972121|mus:103996490|mus:103980411|mus:103968763|mus:103985334|mus:103979403|mus:103970676|	103990655|103990655|103990661|103978377|103977331|103972121|103996490|103980411|103968763|103985334|103979403|103970676|	| | | | | | | | | | | |	http://www.genome.jp/kegg-bin/show_pathway?mus03430/mus:103979403%09red/mus:103970676%09red/mus:103977331%09red/mus:103985334%09red/mus:103972121%09red/mus:103996490%09red/mus:103990655%09red/mus:103990661%09red/mus:103968763%09red/mus:103980411%09red/mus:103978377%09red		Biosynthesis of secondary metabolites	KEGG PATHWAY	mus01110	314	1235	0.366851	0.997525	GSMUA_Achr9G04450_001|GSMUA_Achr4G22870_001|GSMUA_Achr5G27980_001|GSMUA_Achr10G20590_001|GSMUA_Achr3G16520_001|GSMUA_Achr8G29200_001|GSMUA_Achr11G24780_001|GSMUA_Achr9G04770_001|GSMUA_Achr4G21920_001|GSMUA_Achr4G04130_001|GSMUA_Achr8G15010_001|GSMUA_Achr8G28750_001|GSMUA_Achr8G05520_001|GSMUA_Achr3G18920_001|GSMUA_Achr10G25060_001|GSMUA_Achr8G28830_001|GSMUA_Achr1G06960_001|GSMUA_Achr5G28200_001|…	mus:103996944|mus:103982953|mus:103999627|mus:103968786|mus:103978478|mus:103995960|mus:103972345|mus:103996965|mus:103983038|mus:103980566|mus:103994607|mus:103996001|mus:103993772|mus:103979418|mus:103969164|mus:103995993|mus:103979877|mus:103986184|mus:103980383|mus:104000304|mus:103986187|mus:103974523|mus:103994655|mus:103978702|mus:103978838|mus:103990730|mus:103988038|mus:103975138|mus:103…	103996944|103982953|103999627|103968786|103978478|103995960|103972345|103996965|103983038|103980566|103994607|103996001|103993772|103979418|103969164|103995993|103979877|103986184|103980383|104000304|103986187|103974523|103994655|103978702|103978838|103990730|103988038|103975138|103990806|103971774|103980512|103981125|103972201|103983478|103979877|103968436|103995722|103988856|103986006|103976149…	| | | | | | | | | | | | | | | | | | | | | | | | | | | | | | | | | | | | | | | | | | | | | | | | | | | | | | | | | | | | | | | | | | | | | | | | | | | | | | | | | | | | | | | | | | | | | | | | | | | | | | | | | | | | | | | | | | | | | | | | | | | | | | | | | | | | | | | | | | | | | | | | | | | | | | | | | | | | | | | | | | | | | | | | | | | | | | | | | | | | | | | | | | | | | | | | | | | | | | | |…	http://www.genome.jp/kegg-bin/show_pathway?mus01110/mus:103978906%09red/mus:103972888%09red/mus:103986305%09red/mus:103993746%09red/mus:103971944%09red/mus:103990441%09red/mus:103989554%09red/mus:103976730%09red/mus:103990241%09red/mus:103968436%09red/mus:103986225%09red/mus:103974791%09red/mus:103975893%09red/mus:103972344%09red/mus:103977324%09red/mus:103969487%09red/mus:104000814%09red/mus:103…		Ascorbate and aldarate metabolism	KEGG PATHWAY	mus00053	4	53	0.404934	0.950795	GSMUA_Achr8G11740_001|GSMUA_Achr7G07660_001|GSMUA_Achr6G09110_001|GSMUA_Achr5G05290_001	mus:103993232|mus:103990359|mus:103987358|mus:103983997|	103993232|103990359|103987358|103983997|	| | | |
RNA degradation	KEGG PATHWAY	mus03018	29	145	0.383841	0.993751	GSMUA_Achr3G04600_001|GSMUA_Achr4G00840_001|GSMUA_Achr9G03040_001|GSMUA_Achr8G07320_001|GSMUA_Achr4G01040_001|GSMUA_Achr4G20270_001|GSMUA_Achr6G29710_001|GSMUA_Achr4G04150_001|GSMUA_Achr8G06050_001|GSMUA_Achr11G03490_001|GSMUA_Achr1G12300_001|GSMUA_Achr9G11040_001|GSMUA_Achr1G12290_001|GSMUA_Achr5G02230_001|GSMUA_Achr6G11930_001|GSMUA_Achr4G04220_001|GSMUA_Achr10G08150_001|GSMUA_Achr7G05820_001|G…	mus:103976926|mus:103980540|mus:103996814|mus:103993606|mus:103980383|mus:103983199|mus:103989425|mus:103980567|mus:103993723|mus:103983230|mus:103987723|mus:103997600|mus:103987723|mus:103983549|mus:103987596|mus:103980569|mus:104000417|mus:103983230|mus:103980923|mus:103990140|mus:104000426|mus:103992700|mus:103976728|mus:103972142|mus:103977995|mus:104000393|mus:103996814|mus:103983660|mus:103…	103976926|103980540|103996814|103993606|103980383|103983199|103989425|103980567|103993723|103983230|103987723|103997600|103987723|103983549|103987596|103980569|104000417|103983230|103980923|103990140|104000426|103992700|103976728|103972142|103977995|104000393|103996814|103983660|103987570|	| | | | | | | | | | | | | | | | | | | | | | | | | | | | |	http://www.genome.jp/kegg-bin/show_pathway?mus03018/mus:104000426%09red/mus:103976926%09red/mus:103997600%09red/mus:103996814%09red/mus:103990140%09red/mus:104000393%09red/mus:103987596%09red/mus:103992700%09red/mus:103977995%09red/mus:103980567%09red/mus:103987723%09red/mus:103972142%09red/mus:104000417%09red/mus:103980569%09red/mus:103980540%09red/mus:103987570%09red/mus:103989425%09red/mus:103…		Circadian rhythm - plant	KEGG PATHWAY	mus04712	21	86	0.386254	0.999014	GSMUA_Achr6G08180_001|GSMUA_Achr10G20630_001|GSMUA_Achr8G06130_001|GSMUA_Achr10G12260_001|GSMUA_Achr10G21010_001|GSMUA_Achr6G08170_001|GSMUA_Achr10G20590_001|GSMUA_Achr9G19550_001|GSMUA_Achr10G06310_001|GSMUA_Achr10G20610_001|GSMUA_Achr3G08340_001|GSMUA_Achr10G20620_001|GSMUA_Achr3G05120_001|GSMUA_Achr2G03890_001|GSMUA_Achr10G21020_001|GSMUA_Achr6G08990_001|GSMUA_Achr10G06550_001|GSMUA_Achr10G122…	mus:103987271|mus:103968788|mus:103993716|mus:104000773|mus:103968821|mus:103987272|mus:103968786|mus:103998424|mus:104000164|mus:103968790|mus:103977664|mus:103968789|mus:103976884|mus:103973781|mus:103968821|mus:103987346|mus:104000178|mus:104000649|mus:103968787|mus:103987590|mus:104000178|	103987271|103968788|103993716|104000773|103968821|103987272|103968786|103998424|104000164|103968790|103977664|103968789|103976884|103973781|103968821|103987346|104000178|104000649|103968787|103987590|104000178|	| | | | | | | | | | | | | | | | | | | | |	http://www.genome.jp/kegg-bin/show_pathway?mus04712/mus:103976884%09red/mus:103977664%09red/mus:103973781%09red/mus:103987590%09red/mus:103987346%09red/mus:104000164%09red/mus:104000178%09red/mus:103968821%09red/mus:103987271%09red/mus:103987272%09red/mus:104000649%09red/mus:103968788%09red/mus:103968789%09red/mus:103968786%09red/mus:103968787%09red/mus:103998424%09red/mus:103968790%09red/mus:104…		Porphyrin and chlorophyll metabolism	KEGG PATHWAY	mus00860	14	49	0.370796	0.997525	GSMUA_Achr6G18880_001|GSMUA_Achr3G23700_001|GSMUA_Achr8G28740_001|GSMUA_Achr2G03080_001|GSMUA_Achr2G06910_001|GSMUA_Achr8G29200_001|GSMUA_Achr3G24620_001|GSMUA_Achr3G25430_001|GSMUA_Achr3G25050_001|GSMUA_Achr8G05770_001|GSMUA_Achr11G25600_001|GSMUA_Achr2G06890_001|GSMUA_Achr7G04280_001|GSMUA_Achr2G06900_001	mus:103988166|mus:103978995|mus:103996002|mus:103970933|mus:103976148|mus:103995960|mus:103978906|mus:103978829|mus:103978869|mus:103999618|mus:103972421|mus:103976149|mus:103990664|mus:103976149|	103988166|103978995|103996002|103970933|103976148|103995960|103978906|103978829|103978869|103999618|103972421|103976149|103990664|103976149|	| | | | | | | | | | | | | |	http://www.genome.jp/kegg-bin/show_pathway?mus00860/mus:103978829%09red/mus:103990664%09red/mus:103999618%09red/mus:103988166%09red/mus:103978869%09red/mus:103976149%09red/mus:103976148%09red/mus:103972421%09red/mus:103978995%09red/mus:103970933%09red/mus:103996002%09red/mus:103995960%09red/mus:103978906%09red		Nicotinate and nicotinamide metabolism	KEGG PATHWAY	mus00760	2	23	0.417666	0.950795	GSMUA_Achr10G20370_001|GSMUA_Achr11G14580_001	mus:103968766|mus:103971390|	103968766|103971390|	| |
Mismatch repair	KEGG PATHWAY	mus03430	10	47	0.399153	0.993751	GSMUA_Achr7G04380_001|GSMUA_Achr7G04370_001|GSMUA_Achr3G05100_001|GSMUA_Achr3G28990_001|GSMUA_Achr7G04320_001|GSMUA_Achr3G02880_001|GSMUA_Achr5G24510_001|GSMUA_Achr4G24860_001|GSMUA_Achr3G19040_001|GSMUA_Achr11G08000_001	mus:103990655|mus:103990655|mus:103977331|mus:103979943|mus:103990661|mus:103977078|mus:103985334|mus:103982782|mus:103979403|mus:103970676|	103990655|103990655|103977331|103979943|103990661|103977078|103985334|103982782|103979403|103970676|	| | | | | | | | | |	http://www.genome.jp/kegg-bin/show_pathway?mus03430/mus:103979403%09red/mus:103970676%09red/mus:103977331%09red/mus:103982782%09red/mus:103977078%09red/mus:103990655%09red/mus:103990661%09red/mus:103985334%09red/mus:103979943%09red		RNA polymerase	KEGG PATHWAY	mus03020	11	43	0.390812	0.999014	GSMUA_AchrUn_randomG21510_001|GSMUA_Achr7G06070_001|GSMUA_Achr6G11950_001|GSMUA_Achr6G36700_001|GSMUA_Achr4G30460_001|GSMUA_Achr6G26710_001|GSMUA_Achr11G10670_001|GSMUA_AchrUn_randomG21500_001|GSMUA_Achr8G05640_001|GSMUA_AchrUn_randomG21460_001|GSMUA_Achr7G08010_001	mus:103999650|mus:103990492|mus:103987598|mus:103999650|mus:103982333|mus:103989158|mus:103971075|mus:103999650|mus:103993762|mus:103999650|mus:103990331|	103999650|103990492|103987598|103999650|103982333|103989158|103971075|103999650|103993762|103999650|103990331|	| | | | | | | | | | |	http://www.genome.jp/kegg-bin/show_pathway?mus03020/mus:103990492%09red/mus:103987598%09red/mus:103971075%09red/mus:103993762%09red/mus:103982333%09red/mus:103989158%09red/mus:103999650%09red/mus:103990331%09red		Nucleotide excision repair	KEGG PATHWAY	mus03420	21	76	0.372856	0.997525	GSMUA_Achr3G23300_001|GSMUA_Achr7G04380_001|GSMUA_Achr3G19040_001|GSMUA_Achr3G05410_001|GSMUA_Achr1G16710_001|GSMUA_Achr4G22850_001|GSMUA_Achr2G04330_001|GSMUA_Achr3G05420_001|GSMUA_Achr3G05100_001|GSMUA_AchrUn_randomG28650_001|GSMUA_Achr3G25310_001|GSMUA_Achr11G24160_001|GSMUA_Achr7G04370_001|GSMUA_Achr10G20310_001|GSMUA_Achr11G08000_001|GSMUA_Achr3G02880_001|GSMUA_Achr4G20500_001|GSMUA_Achr8G07…	mus:103993621|mus:103990655|mus:103979403|mus:103976861|mus:103983883|mus:103982955|mus:103973317|mus:103976861|mus:103977331|mus:104000066|mus:103978360|mus:103972285|mus:103990655|mus:103968763|mus:103970676|mus:103977078|mus:103983179|mus:103993568|mus:103977719|mus:103991482|mus:103968770|	103993621|103990655|103979403|103976861|103983883|103982955|103973317|103976861|103977331|104000066|103978360|103972285|103990655|103968763|103970676|103977078|103983179|103993568|103977719|103991482|103968770|	| | | | | | | | | | | | | | | | | | | | |	http://www.genome.jp/kegg-bin/show_pathway?mus03420/mus:103979403%09red/mus:103970676%09red/mus:103993621%09red/mus:103982955%09red/mus:103977719%09red/mus:103976861%09red/mus:103991482%09red/mus:103977331%09red/mus:103990655%09red/mus:103983883%09red/mus:103993568%09red/mus:103983179%09red/mus:103977078%09red/mus:104000066%09red/mus:103968770%09red/mus:103968763%09red/mus:103978360%09red/mus:103…		Non-homologous end-joining	KEGG PATHWAY	mus03450	1	9	0.441745	0.950795	GSMUA_Achr8G06140_001	mus:103978908|	103978908|	|
Fatty acid metabolism	KEGG PATHWAY	mus01212	19	95	0.418859	0.993751	GSMUA_Achr1G13210_001|GSMUA_Achr2G22160_001|GSMUA_Achr6G10480_001|GSMUA_Achr3G24070_001|GSMUA_Achr2G08140_001|GSMUA_Achr6G23240_001|GSMUA_Achr8G01050_001|GSMUA_Achr10G03970_001|GSMUA_Achr6G23230_001|GSMUA_Achr8G32640_001|GSMUA_Achr7G07760_001|GSMUA_Achr3G11700_001|GSMUA_Achr6G10490_001|GSMUA_Achr6G11720_001|GSMUA_Achr8G02750_001|GSMUA_Achr11G24740_001|GSMUA_Achr10G19000_001|GSMUA_Achr1G13190_001|…	mus:103987064|mus:103976712|mus:103968636|mus:103978957|mus:103976051|mus:103988862|mus:103994133|mus:103999942|mus:103988860|mus:103995678|mus:103990353|mus:103983280|mus:103968636|mus:103987577|mus:103994000|mus:103972340|mus:103968636|mus:103987074|mus:103976051|	103987064|103976712|103968636|103978957|103976051|103988862|103994133|103999942|103988860|103995678|103990353|103983280|103968636|103987577|103994000|103972340|103968636|103987074|103976051|	| | | | | | | | | | | | | | | | | | |	http://www.genome.jp/kegg-bin/show_pathway?mus01212/mus:103994000%09red/mus:103978957%09red/mus:103999942%09red/mus:103987577%09red/mus:103994133%09red/mus:103972340%09red/mus:103983280%09red/mus:103976712%09red/mus:103987074%09red/mus:103987064%09red/mus:103995678%09red/mus:103976051%09red/mus:103990353%09red/mus:103988860%09red/mus:103968636%09red/mus:103988862%09red		Tyrosine metabolism	KEGG PATHWAY	mus00350	11	43	0.390812	0.999014	GSMUA_Achr8G15510_001|GSMUA_Achr10G00140_001|GSMUA_Achr6G06650_001|GSMUA_Achr9G28980_001|GSMUA_Achr6G18590_001|GSMUA_Achr10G00150_001|GSMUA_Achr7G07930_001|GSMUA_Achr8G15520_001|GSMUA_Achr2G08040_001|GSMUA_Achr9G30670_001|GSMUA_Achr8G29470_001	mus:103994655|mus:103999598|mus:103987137|mus:103999327|mus:103988144|mus:103999598|mus:103990339|mus:103994655|mus:103976061|mus:103999505|mus:103995941|	103994655|103999598|103987137|103999327|103988144|103999598|103990339|103994655|103976061|103999505|103995941|	| | | | | | | | | | |	http://www.genome.jp/kegg-bin/show_pathway?mus00350/mus:103999598%09red/mus:103994655%09red/mus:103990339%09red/mus:103976061%09red/mus:103995941%09red/mus:103999505%09red/mus:103988144%09red/mus:103999327%09red/mus:103987137%09red		Purine metabolism	KEGG PATHWAY	mus00230	51	193	0.373654	0.997525	GSMUA_Achr4G19600_001|GSMUA_Achr10G15400_001|GSMUA_Achr8G05520_001|GSMUA_Achr6G11950_001|GSMUA_Achr10G17980_001|GSMUA_Achr4G28890_001|GSMUA_Achr4G04130_001|GSMUA_Achr8G15010_001|GSMUA_Achr4G01100_001|GSMUA_Achr1G11560_001|GSMUA_Achr5G13910_001|GSMUA_Achr10G17990_001|GSMUA_Achr2G03840_001|GSMUA_AchrUn_randomG21460_001|GSMUA_Achr4G19610_001|GSMUA_Achr6G28460_001|GSMUA_Achr6G24220_001|GSMUA_Achr11G2…	mus:103983251|mus:104001044|mus:103993772|mus:103987598|mus:103987530|mus:103982456|mus:103980566|mus:103994607|mus:103980377|mus:103988432|mus:103984895|mus:103987530|mus:103971433|mus:103999650|mus:103983251|mus:103968436|mus:103988947|mus:103972344|mus:103999650|mus:103990492|mus:103999650|mus:103978786|mus:103987638|mus:103968436|mus:103989158|mus:103971075|mus:103982333|mus:103970676|mus:103…	103983251|104001044|103993772|103987598|103987530|103982456|103980566|103994607|103980377|103988432|103984895|103987530|103971433|103999650|103983251|103968436|103988947|103972344|103999650|103990492|103999650|103978786|103987638|103968436|103989158|103971075|103982333|103970676|103983041|103979343|103999496|103999650|103982456|103972402|103993655|103983041|103970735|103993568|103972201|103990331…	| | | | | | | | | | | | | | | | | | | | | | | | | | | | | | | | | | | | | | | | | | | | | | | | | | |	http://www.genome.jp/kegg-bin/show_pathway?mus00230/mus:103970676%09red/mus:103978786%09red/mus:103988432%09red/mus:103974844%09red/mus:103993568%09red/mus:103968436%09red/mus:103999496%09red/mus:103970735%09red/mus:103993772%09red/mus:103971433%09red/mus:103993655%09red/mus:103970733%09red/mus:103979343%09red/mus:103987598%09red/mus:103987917%09red/mus:103990331%09red/mus:103984895%09red/mus:103…		Pentose phosphate pathway	KEGG PATHWAY	mus00030	5	74	0.465435	0.950795	GSMUA_AchrUn_randomG27000_001|GSMUA_Achr8G05290_001|GSMUA_Achr1G21680_001|GSMUA_Achr2G06120_001|GSMUA_Achr3G16150_001	mus:103974660|mus:103993794|mus:103991404|mus:103973250|mus:103978425|	103974660|103993794|103991404|103973250|103978425|	| | | | |
Phenylalanine metabolism	KEGG PATHWAY	mus00360	31	159	0.427273	0.993751	GSMUA_Achr3G04780_001|GSMUA_AchrUn_randomG29210_001|GSMUA_Achr4G16000_001|GSMUA_Achr5G20330_001|GSMUA_Achr9G11130_001|GSMUA_Achr8G15510_001|GSMUA_Achr7G05790_001|GSMUA_Achr6G06650_001|GSMUA_Achr7G02700_001|GSMUA_Achr4G02020_001|GSMUA_Achr7G22220_001|GSMUA_Achr9G11920_001|GSMUA_Achr5G27980_001|GSMUA_Achr9G30670_001|GSMUA_Achr7G25170_001|GSMUA_Achr10G25880_001|GSMUA_Achr7G04670_001|GSMUA_Achr7G0578…	mus:103976913|mus:103974789|mus:103981772|mus:103985683|mus:103997609|mus:103994655|mus:103990519|mus:103987137|mus:103990806|mus:103980512|mus:103992529|mus:103988742|mus:103999627|mus:103999505|mus:103992797|mus:103969242|mus:103990626|mus:103990519|mus:103997680|mus:103997791|mus:103988131|mus:103971627|mus:103970582|mus:103978478|mus:103992527|mus:103970589|mus:103994655|mus:103988743|mus:103…	103976913|103974789|103981772|103985683|103997609|103994655|103990519|103987137|103990806|103980512|103992529|103988742|103999627|103999505|103992797|103969242|103990626|103990519|103997680|103997791|103988131|103971627|103970582|103978478|103992527|103970589|103994655|103988743|103968460|103987549|103988351|	| | | | | | | | | | | | | | | | | | | | | | | | | | | | | | |	http://www.genome.jp/kegg-bin/show_pathway?mus00360/mus:103971627%09red/mus:103990519%09red/mus:103999627%09red/mus:103970582%09red/mus:103981772%09red/mus:103987137%09red/mus:103997609%09red/mus:103988131%09red/mus:103978478%09red/mus:103994655%09red/mus:103985683%09red/mus:103999505%09red/mus:103997791%09red/mus:103976913%09red/mus:103988351%09red/mus:103992797%09red/mus:103968460%09red/mus:103…		Pantothenate and CoA biosynthesis	KEGG PATHWAY	mus00770	7	26	0.392728	0.999014	GSMUA_Achr4G05470_001|GSMUA_Achr5G19870_001|GSMUA_Achr8G05090_001|GSMUA_Achr6G09100_001|GSMUA_Achr10G14700_001|GSMUA_Achr6G09090_001|GSMUA_Achr10G11760_001	mus:103980689|mus:103985725|mus:103993814|mus:103987356|mus:104000814|mus:103987356|mus:104000682|	103980689|103985725|103993814|103987356|104000814|103987356|104000682|	| | | | | | |	http://www.genome.jp/kegg-bin/show_pathway?mus00770/mus:103985725%09red/mus:103980689%09red/mus:104000814%09red/mus:103993814%09red/mus:103987356%09red/mus:104000682%09red		Phenylalanine, tyrosine and tryptophan biosynthesis	KEGG PATHWAY	mus00400	18	65	0.384895	0.997525	GSMUA_Achr3G23790_001|GSMUA_Achr9G13330_001|GSMUA_Achr10G11150_001|GSMUA_Achr2G05390_001|GSMUA_Achr1G21510_001|GSMUA_Achr9G10670_001|GSMUA_Achr3G12080_001|GSMUA_Achr10G14760_001|GSMUA_Achr7G03660_001|GSMUA_Achr4G28940_001|GSMUA_Achr4G07140_001|GSMUA_Achr3G19970_001|GSMUA_Achr8G33080_001|GSMUA_Achr7G12720_001|GSMUA_Achr3G24700_001|GSMUA_Achr7G17920_001|GSMUA_Achr7G25170_001|GSMUA_Achr9G07690_001	mus:103978985|mus:103997851|mus:103988038|mus:103972694|mus:103991548|mus:103997571|mus:103977963|mus:104000807|mus:103990720|mus:103982452|mus:103980825|mus:103979331|mus:103995645|mus:103991518|mus:103979546|mus:103992120|mus:103992797|mus:103997186|	103978985|103997851|103988038|103972694|103991548|103997571|103977963|104000807|103990720|103982452|103980825|103979331|103995645|103991518|103979546|103992120|103992797|103997186|	| | | | | | | | | | | | | | | | | |	http://www.genome.jp/kegg-bin/show_pathway?mus00400/mus:103997186%09red/mus:103979546%09red/mus:103997571%09red/mus:104000807%09red/mus:103977963%09red/mus:103992797%09red/mus:103991548%09red/mus:103988038%09red/mus:103972694%09red/mus:103982452%09red/mus:103978985%09red/mus:103997851%09red/mus:103991518%09red/mus:103979331%09red/mus:103992120%09red/mus:103980825%09red/mus:103995645%09red/mus:103…		2-Oxocarboxylic acid metabolism	KEGG PATHWAY	mus01210	4	58	0.468888	0.950795	GSMUA_Achr11G00040_001|GSMUA_Achr6G28660_001|GSMUA_Achr11G00030_001|GSMUA_Achr11G24750_001	mus:103970028|mus:103989338|mus:103970028|mus:103972341|	103970028|103989338|103970028|103972341|	| | | |
Ribosome biogenesis in eukaryotes	KEGG PATHWAY	mus03008	19	96	0.434838	0.993751	GSMUA_Achr7G04500_001|GSMUA_Achr4G00780_001|GSMUA_Achr3G16500_001|GSMUA_Achr8G33200_001|GSMUA_Achr3G30580_001|GSMUA_Achr6G11870_001|GSMUA_Achr4G16150_001|GSMUA_Achr9G19140_001|GSMUA_Achr8G07320_001|GSMUA_Achr7G07870_001|GSMUA_Achr3G30590_001|GSMUA_Achr6G01500_001|GSMUA_Achr4G16140_001|GSMUA_Achr5G08210_001|GSMUA_Achr6G01530_001|GSMUA_Achr11G03680_001|GSMUA_Achr6G01550_001|GSMUA_Achr6G27910_001|GS…	mus:103990645|mus:103984688|mus:103978476|mus:103995631|mus:103979810|mus:103987590|mus:103981786|mus:103998370|mus:103993606|mus:103990344|mus:103979810|mus:103986663|mus:103981786|mus:103984244|mus:103986664|mus:103970328|mus:103986665|mus:103989275|mus:103998370|	103990645|103984688|103978476|103995631|103979810|103987590|103981786|103998370|103993606|103990344|103979810|103986663|103981786|103984244|103986664|103970328|103986665|103989275|103998370|	| | | | | | | | | | | | | | | | | | |	http://www.genome.jp/kegg-bin/show_pathway?mus03008/mus:103984244%09red/mus:103986663%09red/mus:103993606%09red/mus:103986665%09red/mus:103986664%09red/mus:103989275%09red/mus:103981786%09red/mus:103979810%09red/mus:103987590%09red/mus:103984688%09red/mus:103978476%09red/mus:103998370%09red/mus:103995631%09red/mus:103970328%09red/mus:103990344%09red/mus:103990645%09red		Selenocompound metabolism	KEGG PATHWAY	mus00450	6	22	0.400707	0.999014	GSMUA_Achr6G07840_001|GSMUA_Achr8G09570_001|GSMUA_Achr1G21750_001|GSMUA_Achr6G24850_001|GSMUA_Achr8G26890_001|GSMUA_Achr8G09560_001	mus:103987244|mus:103993417|mus:103991346|mus:103989021|mus:103996156|mus:103993417|	103987244|103993417|103991346|103989021|103996156|103993417|	| | | | | |	http://www.genome.jp/kegg-bin/show_pathway?mus00450/mus:103996156%09red/mus:103987244%09red/mus:103989021%09red/mus:103991346%09red/mus:103993417%09red		RNA degradation	KEGG PATHWAY	mus03018	38	145	0.415286	0.997525	GSMUA_Achr4G00840_001|GSMUA_Achr6G31430_001|GSMUA_Achr4G21320_001|GSMUA_Achr4G23580_001|GSMUA_Achr4G01040_001|GSMUA_Achr1G21680_001|GSMUA_Achr6G29710_001|GSMUA_Achr4G04150_001|GSMUA_Achr8G06050_001|GSMUA_Achr11G03490_001|GSMUA_Achr4G21430_001|GSMUA_Achr9G19760_001|GSMUA_Achr4G19830_001|GSMUA_Achr10G08040_001|GSMUA_Achr4G21340_001|GSMUA_Achr6G11930_001|GSMUA_Achr7G11550_001|GSMUA_Achr4G04220_001|G…	mus:103980540|mus:103989576|mus:103983096|mus:103982896|mus:103980383|mus:103991404|mus:103989425|mus:103980567|mus:103993723|mus:103983230|mus:103983084|mus:103998441|mus:103983230|mus:104000426|mus:103983096|mus:103987596|mus:103991413|mus:103980569|mus:103994619|mus:103977860|mus:103973877|mus:103983230|mus:103993606|mus:103996814|mus:103983096|mus:103990140|mus:103976141|mus:104000417|mus:103…	103980540|103989576|103983096|103982896|103980383|103991404|103989425|103980567|103993723|103983230|103983084|103998441|103983230|104000426|103983096|103987596|103991413|103980569|103994619|103977860|103973877|103983230|103993606|103996814|103983096|103990140|103976141|104000417|103976728|103972142|103976859|103977995|103977147|103997845|103996814|103983660|103987570|103989962|	| | | | | | | | | | | | | | | | | | | | | | | | | | | | | | | | | | | | | |	http://www.genome.jp/kegg-bin/show_pathway?mus03018/mus:104000426%09red/mus:103989576%09red/mus:103996814%09red/mus:103976859%09red/mus:103989962%09red/mus:103990140%09red/mus:103991404%09red/mus:103987596%09red/mus:103977995%09red/mus:103977147%09red/mus:103994619%09red/mus:103980567%09red/mus:103972142%09red/mus:103983084%09red/mus:104000417%09red/mus:103980569%09red/mus:103997845%09red/mus:103…		Homologous recombination	KEGG PATHWAY	mus03440	4	58	0.468888	0.950795	GSMUA_Achr8G26970_001|GSMUA_Achr10G20310_001|GSMUA_Achr10G06950_001|GSMUA_Achr8G21040_001	mus:103996490|mus:103968763|mus:104000590|mus:103995430|	103996490|103968763|104000590|103995430|	| | | |
Purine metabolism	KEGG PATHWAY	mus00230	37	193	0.451841	0.993751	GSMUA_Achr10G15400_001|GSMUA_Achr8G05520_001|GSMUA_Achr6G11950_001|GSMUA_Achr3G19800_001|GSMUA_Achr4G04130_001|GSMUA_Achr1G11560_001|GSMUA_Achr2G03840_001|GSMUA_Achr3G02880_001|GSMUA_Achr5G13910_001|GSMUA_AchrUn_randomG21460_001|GSMUA_Achr4G32540_001|GSMUA_Achr6G36800_001|GSMUA_Achr9G30770_001|GSMUA_Achr11G24770_001|GSMUA_AchrUn_randomG21510_001|GSMUA_Achr7G06070_001|GSMUA_Achr1G01580_001|GSMUA_A…	mus:104001044|mus:103993772|mus:103987598|mus:103979343|mus:103980566|mus:103988432|mus:103971433|mus:103977078|mus:103984895|mus:103999650|mus:103983594|mus:103988442|mus:103999496|mus:103972344|mus:103999650|mus:103990492|mus:103984610|mus:103999650|mus:103987686|mus:103978786|mus:103988442|mus:103970676|mus:103987117|mus:103983041|mus:103989032|mus:103983594|mus:103984459|mus:103983041|mus:103…	104001044|103993772|103987598|103979343|103980566|103988432|103971433|103977078|103984895|103999650|103983594|103988442|103999496|103972344|103999650|103990492|103984610|103999650|103987686|103978786|103988442|103970676|103987117|103983041|103989032|103983594|103984459|103983041|103993568|103990331|103990728|103987917|103974844|103989027|103999650|103993762|103971433|	| | | | | | | | | | | | | | | | | | | | | | | | | | | | | | | | | | | | |	http://www.genome.jp/kegg-bin/show_pathway?mus00230/mus:103970676%09red/mus:103988432%09red/mus:103987117%09red/mus:103993568%09red/mus:103999496%09red/mus:103989027%09red/mus:103972344%09red/mus:103993772%09red/mus:103971433%09red/mus:103979343%09red/mus:103987598%09red/mus:103987917%09red/mus:103984459%09red/mus:103984895%09red/mus:103980566%09red/mus:103988442%09red/mus:103999650%09red/mus:103…		Glycosylphosphatidylinositol(GPI)-anchor biosynthesis	KEGG PATHWAY	mus00563	6	22	0.400707	0.999014	GSMUA_Achr3G24590_001|GSMUA_Achr8G29500_001|GSMUA_Achr6G32640_001|GSMUA_Achr9G24700_001|GSMUA_Achr1G21980_001|GSMUA_Achr6G06590_001	mus:103978910|mus:103995939|mus:103989685|mus:103998878|mus:103991056|mus:103987132|	103978910|103995939|103989685|103998878|103991056|103987132|	| | | | | |	http://www.genome.jp/kegg-bin/show_pathway?mus00563/mus:103989685%09red/mus:103998878%09red/mus:103987132%09red/mus:103995939%09red/mus:103978910%09red/mus:103991056%09red		mRNA surveillance pathway	KEGG PATHWAY	mus03015	45	173	0.420215	0.997525	GSMUA_Achr6G34510_001|GSMUA_Achr3G26010_001|GSMUA_Achr8G32030_001|GSMUA_Achr2G15690_001|GSMUA_Achr3G16570_001|GSMUA_Achr6G14860_001|GSMUA_Achr3G10710_001|GSMUA_Achr1G19170_001|GSMUA_Achr3G24760_001|GSMUA_Achr6G17820_001|GSMUA_Achr3G26000_001|GSMUA_Achr4G22190_001|GSMUA_Achr3G12120_001|GSMUA_Achr10G09760_001|GSMUA_Achr3G26260_001|GSMUA_Achr6G18930_001|GSMUA_Achr4G22200_001|GSMUA_Achr6G29780_001|GS…	mus:103990133|mus:103978776|mus:103995727|mus:103975443|mus:103978483|mus:103987841|mus:103977858|mus:103993702|mus:103978896|mus:103988086|mus:103978776|mus:103983011|mus:103993702|mus:104000284|mus:103978750|mus:103988172|mus:103983011|mus:103989432|mus:103990384|mus:103998796|mus:103998201|mus:103998796|mus:103971509|mus:103998371|mus:103986425|mus:103985273|mus:103993701|mus:103976716|mus:104…	103990133|103978776|103995727|103975443|103978483|103987841|103977858|103993702|103978896|103988086|103978776|103983011|103993702|104000284|103978750|103988172|103983011|103989432|103990384|103998796|103998201|103998796|103971509|103998371|103986425|103985273|103993701|103976716|104000284|103996433|103998796|103980540|103996433|103993784|103972070|103979805|103987453|103985273|103982451|103977614…	| | | | | | | | | | | | | | | | | | | | | | | | | | | | | | | | | | | | | | | | | | | | |	http://www.genome.jp/kegg-bin/show_pathway?mus03015/mus:103977858%09red/mus:103972070%09red/mus:103978483%09red/mus:103978896%09red/mus:103979805%09red/mus:103988172%09red/mus:103998201%09red/mus:103989432%09red/mus:103988086%09red/mus:103995727%09red/mus:103976716%09red/mus:103977614%09red/mus:103971509%09red/mus:103978750%09red/mus:103978776%09red/mus:103987841%09red/mus:103975443%09red/mus:103…		Nucleotide excision repair	KEGG PATHWAY	mus03420	5	76	0.487512	0.950795	GSMUA_AchrUn_randomG28650_001|GSMUA_Achr8G26970_001|GSMUA_Achr10G20310_001|GSMUA_Achr10G06950_001|GSMUA_Achr10G20410_001	mus:104000066|mus:103996490|mus:103968763|mus:104000590|mus:103968770|	104000066|103996490|103968763|104000590|103968770|	| | | | |
Sphingolipid metabolism	KEGG PATHWAY	mus00600	11	55	0.459628	0.993751	GSMUA_Achr6G06370_001|GSMUA_Achr10G12010_001|GSMUA_AchrUn_randomG26570_001|GSMUA_Achr6G15820_001|GSMUA_Achr7G20930_001|GSMUA_Achr6G18490_001|GSMUA_Achr1G12250_001|GSMUA_Achr7G18020_001|GSMUA_Achr1G10720_001|GSMUA_Achr11G04120_001|GSMUA_Achr6G18500_001	mus:103987114|mus:104000665|mus:103974157|mus:103987929|mus:103992418|mus:103988137|mus:103987749|mus:103992129|mus:103982361|mus:103970361|mus:103988137|	103987114|104000665|103974157|103987929|103992418|103988137|103987749|103992129|103982361|103970361|103988137|	| | | | | | | | | | |	http://www.genome.jp/kegg-bin/show_pathway?mus00600/mus:103987929%09red/mus:103987114%09red/mus:103987749%09red/mus:103974157%09red/mus:103970361%09red/mus:103992129%09red/mus:103988137%09red/mus:103982361%09red/mus:104000665%09red/mus:103992418%09red		alpha-Linolenic acid metabolism	KEGG PATHWAY	mus00592	15	61	0.407205	0.999014	GSMUA_Achr7G20380_001|GSMUA_Achr10G31550_001|GSMUA_Achr6G18590_001|GSMUA_Achr2G01720_001|GSMUA_Achr2G22160_001|GSMUA_Achr3G25690_001|GSMUA_Achr10G17530_001|GSMUA_Achr8G21130_001|GSMUA_Achr2G08040_001|GSMUA_Achr9G16020_001|GSMUA_Achr10G31540_001|GSMUA_Achr3G11780_001|GSMUA_Achr8G13230_001|GSMUA_Achr8G29470_001|GSMUA_Achr8G04830_001	mus:103992373|mus:103969738|mus:103988144|mus:103969314|mus:103976712|mus:103978804|mus:103968512|mus:103995422|mus:103976061|mus:103998047|mus:103974658|mus:103977941|mus:103994440|mus:103995941|mus:103993834|	103992373|103969738|103988144|103969314|103976712|103978804|103968512|103995422|103976061|103998047|103974658|103977941|103994440|103995941|103993834|	| | | | | | | | | | | | | | |	http://www.genome.jp/kegg-bin/show_pathway?mus00592/mus:103977941%09red/mus:103994440%09red/mus:103974658%09red/mus:103992373%09red/mus:103976061%09red/mus:103978804%09red/mus:103995941%09red/mus:103988144%09red/mus:103995422%09red/mus:103976712%09red/mus:103968512%09red/mus:103993834%09red/mus:103969738%09red/mus:103998047%09red/mus:103969314%09red		Lipoic acid metabolism	KEGG PATHWAY	mus00785	2	5	0.420957	0.997525	GSMUA_Achr9G17140_001|GSMUA_Achr6G31420_001	mus:103998200|mus:103989573|	103998200|103989573|	| |	http://www.genome.jp/kegg-bin/show_pathway?mus00785/mus:103989573%09red/mus:103998200%09red		RNA degradation	KEGG PATHWAY	mus03018	9	145	0.509976	0.950795	GSMUA_Achr7G24090_001|GSMUA_Achr10G07880_001|GSMUA_Achr5G05330_001|GSMUA_Achr1G21680_001|GSMUA_Achr8G07320_001|GSMUA_Achr10G07870_001|GSMUA_Achr10G08040_001|GSMUA_Achr8G06050_001|GSMUA_Achr9G23240_001	mus:103992700|mus:104000426|mus:103984001|mus:103991404|mus:103993606|mus:104000426|mus:104000426|mus:103993723|mus:103998748|	103992700|104000426|103984001|103991404|103993606|104000426|104000426|103993723|103998748|	| | | | | | | | |
Fatty acid elongation	KEGG PATHWAY	mus00062	8	40	0.481966	0.993751	GSMUA_Achr4G25650_001|GSMUA_Achr10G03970_001|GSMUA_Achr3G02180_001|GSMUA_Achr1G04730_001|GSMUA_Achr1G04740_001|GSMUA_Achr5G05870_001|GSMUA_Achr4G25660_001|GSMUA_Achr6G11690_001	mus:103982713|mus:103999942|mus:103977142|mus:103975257|mus:103975257|mus:103984048|mus:103982713|mus:103987574|	103982713|103999942|103977142|103975257|103975257|103984048|103982713|103987574|	| | | | | | | |	http://www.genome.jp/kegg-bin/show_pathway?mus00062/mus:103975257%09red/mus:103999942%09red/mus:103987574%09red/mus:103977142%09red/mus:103984048%09red/mus:103982713%09red		Steroid biosynthesis	KEGG PATHWAY	mus00100	12	48	0.407729	0.999014	GSMUA_Achr3G22830_001|GSMUA_Achr8G05060_001|GSMUA_Achr9G02250_001|GSMUA_Achr8G05040_001|GSMUA_Achr8G05010_001|GSMUA_Achr11G22070_001|GSMUA_Achr8G05030_001|GSMUA_Achr10G17480_001|GSMUA_Achr10G12080_001|GSMUA_Achr8G05080_001|GSMUA_Achr6G08110_001|GSMUA_Achr11G22580_001	mus:103979067|mus:103994331|mus:103996747|mus:103993815|mus:103993817|mus:103972099|mus:103994331|mus:103968507|mus:104000659|mus:103993815|mus:103987267|mus:103972632|	103979067|103994331|103996747|103993815|103993817|103972099|103994331|103968507|104000659|103993815|103987267|103972632|	| | | | | | | | | | | |	http://www.genome.jp/kegg-bin/show_pathway?mus00100/mus:103994331%09red/mus:103972632%09red/mus:103993815%09red/mus:103979067%09red/mus:103968507%09red/mus:103996747%09red/mus:103987267%09red/mus:104000659%09red/mus:103972099%09red/mus:103993817%09red		Tropane, piperidine and pyridine alkaloid biosynthesis	KEGG PATHWAY	mus00960	8	28	0.428862	0.997525	GSMUA_Achr5G04560_001|GSMUA_Achr8G15510_001|GSMUA_Achr6G06650_001|GSMUA_Achr3G23790_001|GSMUA_Achr5G04570_001|GSMUA_Achr8G15520_001|GSMUA_Achr7G25170_001|GSMUA_Achr11G24060_001	mus:103996859|mus:103994655|mus:103987137|mus:103978985|mus:103996859|mus:103994655|mus:103992797|mus:103972276|	103996859|103994655|103987137|103978985|103996859|103994655|103992797|103972276|	| | | | | | | |	http://www.genome.jp/kegg-bin/show_pathway?mus00960/mus:103996859%09red/mus:103992797%09red/mus:103978985%09red/mus:103987137%09red/mus:103972276%09red/mus:103994655%09red		Fatty acid metabolism	KEGG PATHWAY	mus01212	6	95	0.511869	0.950795	GSMUA_Achr8G21130_001|GSMUA_Achr8G21110_001|GSMUA_Achr7G07760_001|GSMUA_Achr8G21120_001|GSMUA_Achr11G24740_001|GSMUA_Achr10G19000_001	mus:103995422|mus:103995423|mus:103990353|mus:103995423|mus:103972340|mus:103968636|	103995422|103995423|103990353|103995423|103972340|103968636|	| | | | | |
Biosynthesis of amino acids	KEGG PATHWAY	mus01230	61	326	0.493112	0.993751	GSMUA_Achr11G03060_001|GSMUA_Achr9G24140_001|GSMUA_Achr5G01810_001|GSMUA_Achr10G15400_001|GSMUA_Achr6G23140_001|GSMUA_Achr9G10620_001|GSMUA_Achr9G07690_001|GSMUA_Achr6G28080_001|GSMUA_Achr9G30780_001|GSMUA_Achr4G25630_001|GSMUA_Achr4G01040_001|GSMUA_Achr3G19970_001|GSMUA_Achr8G33080_001|GSMUA_Achr2G03840_001|GSMUA_Achr9G03330_001|GSMUA_Achr6G36800_001|GSMUA_Achr4G32650_001|GSMUA_Achr7G03580_001|G…	mus:103970283|mus:103998826|mus:103983587|mus:104001044|mus:103988851|mus:103997566|mus:103997186|mus:103989292|mus:103983714|mus:103977311|mus:103980383|mus:103979331|mus:103995645|mus:103971433|mus:103996843|mus:103988442|mus:103982164|mus:103990730|mus:103987723|mus:103980394|mus:103985406|mus:103997160|mus:103972884|mus:103987723|mus:104000807|mus:103979546|mus:103988442|mus:103987126|mus:103…	103970283|103998826|103983587|104001044|103988851|103997566|103997186|103989292|103983714|103977311|103980383|103979331|103995645|103971433|103996843|103988442|103982164|103990730|103987723|103980394|103985406|103997160|103972884|103987723|104000807|103979546|103988442|103987126|103997179|103989769|103978768|103976066|104000149|103972341|103998224|103971621|103976066|104000149|103980923|103985718…	| | | | | | | | | | | | | | | | | | | | | | | | | | | | | | | | | | | | | | | | | | | | | | | | | | | | | | | | | | | | |	http://www.genome.jp/kegg-bin/show_pathway?mus01230/mus:103997186%09red/mus:103971621%09red/mus:103997160%09red/mus:103987126%09red/mus:103972884%09red/mus:103976730%09red/mus:103976941%09red/mus:103989923%09red/mus:103990730%09red/mus:103998224%09red/mus:104000149%09red/mus:103971433%09red/mus:103994027%09red/mus:104000807%09red/mus:103972341%09red/mus:103985406%09red/mus:103983714%09red/mus:103…		Nicotinate and nicotinamide metabolism	KEGG PATHWAY	mus00760	6	23	0.43587	0.999014	GSMUA_Achr10G20370_001|GSMUA_Achr11G18830_001|GSMUA_Achr3G25870_001|GSMUA_Achr8G05520_001|GSMUA_Achr2G08220_001|GSMUA_Achr2G07920_001	mus:103968766|mus:103971824|mus:103978786|mus:103993772|mus:103976046|mus:103976069|	103968766|103971824|103978786|103993772|103976046|103976069|	| | | | | |	http://www.genome.jp/kegg-bin/show_pathway?mus00760/mus:103968766%09red/mus:103978786%09red/mus:103976069%09red/mus:103993772%09red/mus:103976046%09red/mus:103971824%09red		Flavone and flavonol biosynthesis	KEGG PATHWAY	mus00944	3	9	0.438659	0.997525	GSMUA_Achr9G17300_001|GSMUA_Achr8G05810_001|GSMUA_AchrUn_randomG25470_001	mus:103998211|mus:103993746|mus:104000770|	103998211|103993746|104000770|	| | |	http://www.genome.jp/kegg-bin/show_pathway?mus00944/mus:103998211%09red/mus:104000770%09red/mus:103993746%09red		Tropane, piperidine and pyridine alkaloid biosynthesis	KEGG PATHWAY	mus00960	2	28	0.512765	0.950795	GSMUA_Achr5G04560_001|GSMUA_Achr5G04570_001	mus:103996859|mus:103996859|	103996859|103996859|	| |
Base excision repair	KEGG PATHWAY	mus03410	9	46	0.497129	0.993751	GSMUA_Achr7G04380_001|GSMUA_Achr7G04370_001|GSMUA_Achr1G07000_001|GSMUA_Achr3G02880_001|GSMUA_Achr3G24600_001|GSMUA_Achr3G19320_001|GSMUA_Achr9G19590_001|GSMUA_Achr8G07750_001|GSMUA_Achr11G08000_001	mus:103990655|mus:103990655|mus:103979850|mus:103977078|mus:103978908|mus:103979379|mus:103998430|mus:103993568|mus:103970676|	103990655|103990655|103979850|103977078|103978908|103979379|103998430|103993568|103970676|	| | | | | | | | |	http://www.genome.jp/kegg-bin/show_pathway?mus03410/mus:103979379%09red/mus:103970676%09red/mus:103977078%09red/mus:103990655%09red/mus:103993568%09red/mus:103978908%09red/mus:103979850%09red/mus:103998430%09red		2-Oxocarboxylic acid metabolism	KEGG PATHWAY	mus01210	14	58	0.437018	0.999014	GSMUA_Achr4G05470_001|GSMUA_Achr8G05090_001|GSMUA_Achr10G16510_001|GSMUA_Achr9G07560_001|GSMUA_Achr7G14090_001|GSMUA_Achr11G00040_001|GSMUA_Achr10G16520_001|GSMUA_Achr11G24750_001|GSMUA_AchrUn_randomG25590_001|GSMUA_Achr2G21060_001|GSMUA_Achr6G29540_001|GSMUA_Achr9G07580_001|GSMUA_Achr10G11760_001|GSMUA_Achr11G00030_001	mus:103980689|mus:103993814|mus:103976571|mus:103997179|mus:103991634|mus:103970028|mus:103976571|mus:103972341|mus:103975183|mus:103976802|mus:103989410|mus:103997179|mus:104000682|mus:103970028|	103980689|103993814|103976571|103997179|103991634|103970028|103976571|103972341|103975183|103976802|103989410|103997179|104000682|103970028|	| | | | | | | | | | | | | |	http://www.genome.jp/kegg-bin/show_pathway?mus01210/mus:103970028%09red/mus:103976571%09red/mus:103997179%09red/mus:103980689%09red/mus:103975183%09red/mus:103993814%09red/mus:103991634%09red/mus:103989410%09red/mus:103972341%09red/mus:104000682%09red/mus:103976802%09red		Non-homologous end-joining	KEGG PATHWAY	mus03450	3	9	0.438659	0.997525	GSMUA_Achr8G06140_001|GSMUA_Achr3G24600_001|GSMUA_Achr1G16690_001	mus:103978908|mus:103978908|mus:103983894|	103978908|103978908|103983894|	| | |	http://www.genome.jp/kegg-bin/show_pathway?mus03450/mus:103978908%09red/mus:103983894%09red		Fatty acid degradation	KEGG PATHWAY	mus00071	3	45	0.515975	0.950795	GSMUA_Achr8G11740_001|GSMUA_Achr5G05290_001|GSMUA_Achr8G21130_001	mus:103993232|mus:103983997|mus:103995422|	103993232|103983997|103995422|	| | |
Proteasome	KEGG PATHWAY	mus03050	14	73	0.498038	0.993751	GSMUA_Achr4G01890_001|GSMUA_Achr3G04570_001|GSMUA_Achr11G10000_001|GSMUA_AchrUn_randomG28680_001|GSMUA_AchrUn_randomG00180_001|GSMUA_Achr9G03520_001|GSMUA_Achr2G15880_001|GSMUA_Achr10G08560_001|GSMUA_Achr1G21790_001|GSMUA_AchrUn_randomG26560_001|GSMUA_Achr6G11610_001|GSMUA_Achr2G15890_001|GSMUA_Achr11G09990_001|GSMUA_Achr1G10580_001	mus:103980307|mus:103976929|mus:103971009|mus:103980721|mus:103972764|mus:103996866|mus:103969356|mus:104000377|mus:103973835|mus:103974156|mus:103987568|mus:103991286|mus:103971009|mus:103982186|	103980307|103976929|103971009|103980721|103972764|103996866|103969356|104000377|103973835|103974156|103987568|103991286|103971009|103982186|	| | | | | | | | | | | | | |	http://www.genome.jp/kegg-bin/show_pathway?mus03050/mus:103969356%09red/mus:103996866%09red/mus:103972764%09red/mus:103971009%09red/mus:103987568%09red/mus:103980721%09red/mus:103974156%09red/mus:104000377%09red/mus:103980307%09red/mus:103973835%09red/mus:103982186%09red/mus:103991286%09red/mus:103976929%09red		Homologous recombination	KEGG PATHWAY	mus03440	14	58	0.437018	0.999014	GSMUA_Achr8G31950_001|GSMUA_Achr4G30530_001|GSMUA_Achr1G11360_001|GSMUA_Achr8G21040_001|GSMUA_Achr11G18090_001|GSMUA_Achr3G15470_001|GSMUA_Achr3G05100_001|GSMUA_Achr11G22370_001|GSMUA_Achr8G26970_001|GSMUA_Achr10G20310_001|GSMUA_Achr5G14000_001|GSMUA_Achr5G24600_001|GSMUA_Achr1G11350_001|GSMUA_Achr11G08000_001	mus:103995737|mus:103982327|mus:103988618|mus:103995430|mus:103971763|mus:103978377|mus:103977331|mus:103972121|mus:103996490|mus:103968763|mus:103984903|mus:103985991|mus:103988618|mus:103970676|	103995737|103982327|103988618|103995430|103971763|103978377|103977331|103972121|103996490|103968763|103984903|103985991|103988618|103970676|	| | | | | | | | | | | | | |	http://www.genome.jp/kegg-bin/show_pathway?mus03440/mus:103970676%09red/mus:103977331%09red/mus:103995737%09red/mus:103985991%09red/mus:103996490%09red/mus:103968763%09red/mus:103995430%09red/mus:103971763%09red/mus:103982327%09red/mus:103984903%09red/mus:103988618%09red/mus:103972121%09red/mus:103978377%09red		Sulfur metabolism	KEGG PATHWAY	mus00920	12	44	0.440556	0.997525	GSMUA_Achr6G18470_001|GSMUA_Achr3G26040_001|GSMUA_Achr2G08060_001|GSMUA_Achr3G23430_001|GSMUA_Achr2G16640_001|GSMUA_Achr1G21750_001|GSMUA_Achr4G21350_001|GSMUA_Achr9G26180_001|GSMUA_Achr4G33410_001|GSMUA_Achr4G01080_001|GSMUA_Achr7G25360_001|GSMUA_Achr11G26020_001	mus:103988136|mus:103978768|mus:103976059|mus:103979017|mus:103975358|mus:103991346|mus:103983095|mus:103999085|mus:103975596|mus:103980378|mus:103992813|mus:103972456|	103988136|103978768|103976059|103979017|103975358|103991346|103983095|103999085|103975596|103980378|103992813|103972456|	| | | | | | | | | | | |	http://www.genome.jp/kegg-bin/show_pathway?mus00920/mus:103999085%09red/mus:103976059%09red/mus:103991346%09red/mus:103979017%09red/mus:103980378%09red/mus:103975358%09red/mus:103978768%09red/mus:103992813%09red/mus:103983095%09red/mus:103972456%09red/mus:103975596%09red/mus:103988136%09red		Ribosome biogenesis in eukaryotes	KEGG PATHWAY	mus03008	6	96	0.5216	0.950795	GSMUA_Achr3G16500_001|GSMUA_Achr8G07320_001|GSMUA_Achr8G05140_001|GSMUA_Achr2G17400_001|GSMUA_Achr8G33200_001|GSMUA_Achr8G25300_001	mus:103978476|mus:103993606|mus:103993810|mus:103975294|mus:103995631|mus:103996288|	103978476|103993606|103993810|103975294|103995631|103996288|	| | | | | |
Riboflavin metabolism	KEGG PATHWAY	mus00740	3	14	0.509713	0.993751	GSMUA_Achr10G24880_001|GSMUA_Achr5G20490_001|GSMUA_Achr7G12750_001	mus:103969149|mus:103985667|mus:103991521|	103969149|103985667|103991521|	| | |	http://www.genome.jp/kegg-bin/show_pathway?mus00740/mus:103985667%09red/mus:103991521%09red/mus:103969149%09red		Lysine biosynthesis	KEGG PATHWAY	mus00300	5	19	0.448287	0.999014	GSMUA_Achr5G01800_001|GSMUA_AchrUn_randomG25590_001|GSMUA_Achr11G03060_001|GSMUA_Achr5G01810_001|GSMUA_Achr11G03070_001	mus:103983587|mus:103975183|mus:103970283|mus:103983587|mus:103970283|	103983587|103975183|103970283|103983587|103970283|	| | | | |	http://www.genome.jp/kegg-bin/show_pathway?mus00300/mus:103983587%09red/mus:103975183%09red/mus:103970283%09red		Other types of O-glycan biosynthesis	KEGG PATHWAY	mus00514	6	21	0.456911	0.997525	GSMUA_Achr9G00650_001|GSMUA_Achr1G20850_001|GSMUA_Achr2G03930_001|GSMUA_Achr2G03920_001|GSMUA_Achr1G20860_001|GSMUA_Achr8G15490_001	mus:103996593|mus:103992231|mus:103973797|mus:103973788|mus:103992231|mus:103994654|	103996593|103992231|103973797|103973788|103992231|103994654|	| | | | | |	http://www.genome.jp/kegg-bin/show_pathway?mus00514/mus:103992231%09red/mus:103994654%09red/mus:103973797%09red/mus:103996593%09red/mus:103973788%09red		Base excision repair	KEGG PATHWAY	mus03410	3	46	0.530022	0.950795	GSMUA_Achr8G06140_001|GSMUA_Achr5G05200_001|GSMUA_Achr9G02330_001	mus:103978908|mus:103974809|mus:103996754|	103978908|103974809|103996754|	| | |
Pentose phosphate pathway	KEGG PATHWAY	mus00030	14	74	0.516427	0.993751	GSMUA_Achr10G25060_001|GSMUA_Achr6G28350_001|GSMUA_Achr1G12300_001|GSMUA_Achr11G18240_001|GSMUA_Achr10G11770_001|GSMUA_Achr8G07890_001|GSMUA_Achr6G36790_001|GSMUA_Achr1G12290_001|GSMUA_Achr4G15420_001|GSMUA_Achr2G21940_001|GSMUA_Achr5G19920_001|GSMUA_Achr6G36820_001|GSMUA_Achr4G01040_001|GSMUA_Achr9G10620_001	mus:103969164|mus:103989311|mus:103987723|mus:103971774|mus:104000681|mus:103993558|mus:103989923|mus:103987723|mus:103980923|mus:103976730|mus:103985718|mus:103989923|mus:103980383|mus:103997566|	103969164|103989311|103987723|103971774|104000681|103993558|103989923|103987723|103980923|103976730|103985718|103989923|103980383|103997566|	| | | | | | | | | | | | | |	http://www.genome.jp/kegg-bin/show_pathway?mus00030/mus:103969164%09red/mus:103980923%09red/mus:103985718%09red/mus:103993558%09red/mus:103980383%09red/mus:103976730%09red/mus:103971774%09red/mus:103987723%09red/mus:104000681%09red/mus:103989923%09red/mus:103997566%09red/mus:103989311%09red		Arachidonic acid metabolism	KEGG PATHWAY	mus00590	5	19	0.448287	0.999014	GSMUA_Achr5G24260_001|GSMUA_Achr4G26210_001|GSMUA_Achr4G26240_001|GSMUA_Achr5G07930_001|GSMUA_Achr10G25790_001	mus:103985352|mus:103970350|mus:103982674|mus:103984221|mus:103969236|	103985352|103970350|103982674|103984221|103969236|	| | | | |	http://www.genome.jp/kegg-bin/show_pathway?mus00590/mus:103970350%09red/mus:103982674%09red/mus:103984221%09red/mus:103985352%09red/mus:103969236%09red		Pyrimidine metabolism	KEGG PATHWAY	mus00240	36	142	0.48872	0.997525	GSMUA_Achr5G19870_001|GSMUA_Achr1G28030_001|GSMUA_Achr4G21950_001|GSMUA_Achr6G11950_001|GSMUA_Achr10G17980_001|GSMUA_Achr3G25150_001|GSMUA_Achr3G02880_001|GSMUA_Achr8G15010_001|GSMUA_Achr4G01100_001|GSMUA_Achr1G11560_001|GSMUA_Achr10G17990_001|GSMUA_Achr8G05520_001|GSMUA_AchrUn_randomG21460_001|GSMUA_Achr6G24220_001|GSMUA_AchrUn_randomG21510_001|GSMUA_Achr7G06070_001|GSMUA_Achr6G36700_001|GSMUA_A…	mus:103985725|mus:104000373|mus:103983033|mus:103987598|mus:103987530|mus:103978859|mus:103977078|mus:103994607|mus:103980377|mus:103988432|mus:103987530|mus:103993772|mus:103999650|mus:103988947|mus:103999650|mus:103990492|mus:103999650|mus:103987608|mus:103968373|mus:104000175|mus:103978786|mus:103989158|mus:103971075|mus:103982333|mus:103970676|mus:103987608|mus:103971094|mus:103999650|mus:103…	103985725|104000373|103983033|103987598|103987530|103978859|103977078|103994607|103980377|103988432|103987530|103993772|103999650|103988947|103999650|103990492|103999650|103987608|103968373|104000175|103978786|103989158|103971075|103982333|103970676|103987608|103971094|103999650|103978783|103993655|103993568|103990331|103973338|103982333|103999650|103993762|	| | | | | | | | | | | | | | | | | | | | | | | | | | | | | | | | | | | |	http://www.genome.jp/kegg-bin/show_pathway?mus00240/mus:103970676%09red/mus:103988432%09red/mus:103978859%09red/mus:103993568%09red/mus:103982333%09red/mus:103993772%09red/mus:103993655%09red/mus:103985725%09red/mus:103990492%09red/mus:103987598%09red/mus:103988947%09red/mus:103999650%09red/mus:104000373%09red/mus:103973338%09red/mus:103971094%09red/mus:103980377%09red/mus:103968373%09red/mus:104…		Terpenoid backbone biosynthesis	KEGG PATHWAY	mus00900	4	63	0.530158	0.950795	GSMUA_Achr8G26980_001|GSMUA_AchrUn_randomG23850_001|GSMUA_Achr10G01400_001|GSMUA_Achr9G23020_001	mus:103996150|mus:103974980|mus:103999741|mus:103998733|	103996150|103974980|103999741|103998733|	| | | |
Nitrogen metabolism	KEGG PATHWAY	mus00910	9	47	0.520184	0.993751	GSMUA_Achr9G17480_001|GSMUA_Achr5G05720_001|GSMUA_AchrUn_randomG01460_001|GSMUA_Achr2G12720_001|GSMUA_Achr9G17490_001|GSMUA_Achr5G05830_001|GSMUA_Achr10G15680_001|GSMUA_Achr9G07050_001|GSMUA_Achr8G05390_001	mus:103998224|mus:103984038|mus:103972884|mus:103975692|mus:103998224|mus:103977556|mus:103968362|mus:103997140|mus:103993783|	103998224|103984038|103972884|103975692|103998224|103977556|103968362|103997140|103993783|	| | | | | | | | |	http://www.genome.jp/kegg-bin/show_pathway?mus00910/mus:103975692%09red/mus:103977556%09red/mus:103968362%09red/mus:103972884%09red/mus:103997140%09red/mus:103993783%09red/mus:103998224%09red/mus:103984038%09red		Tropane, piperidine and pyridine alkaloid biosynthesis	KEGG PATHWAY	mus00960	7	28	0.457101	0.999014	GSMUA_Achr5G04560_001|GSMUA_Achr8G15510_001|GSMUA_Achr6G06650_001|GSMUA_Achr9G28980_001|GSMUA_Achr5G04570_001|GSMUA_Achr8G15520_001|GSMUA_Achr11G24060_001	mus:103996859|mus:103994655|mus:103987137|mus:103999327|mus:103996859|mus:103994655|mus:103972276|	103996859|103994655|103987137|103999327|103996859|103994655|103972276|	| | | | | | |	http://www.genome.jp/kegg-bin/show_pathway?mus00960/mus:103972276%09red/mus:103994655%09red/mus:103999327%09red/mus:103987137%09red/mus:103996859%09red		Base excision repair	KEGG PATHWAY	mus03410	12	46	0.4934	0.997525	GSMUA_Achr8G06140_001|GSMUA_Achr7G04380_001|GSMUA_Achr7G04370_001|GSMUA_Achr7G25610_001|GSMUA_Achr11G07160_001|GSMUA_Achr1G07000_001|GSMUA_Achr9G19590_001|GSMUA_Achr3G24600_001|GSMUA_Achr3G19320_001|GSMUA_Achr3G02880_001|GSMUA_Achr8G07750_001|GSMUA_Achr11G08000_001	mus:103978908|mus:103990655|mus:103990655|mus:103992829|mus:103970608|mus:103979850|mus:103998430|mus:103978908|mus:103979379|mus:103977078|mus:103993568|mus:103970676|	103978908|103990655|103990655|103992829|103970608|103979850|103998430|103978908|103979379|103977078|103993568|103970676|	| | | | | | | | | | | |	http://www.genome.jp/kegg-bin/show_pathway?mus03410/mus:103977078%09red/mus:103970676%09red/mus:103979379%09red/mus:103990655%09red/mus:103993568%09red/mus:103978908%09red/mus:103979850%09red/mus:103992829%09red/mus:103970608%09red/mus:103998430%09red		Degradation of aromatic compounds	KEGG PATHWAY	mus01220	1	12	0.531353	0.950795	GSMUA_AchrUn_randomG27040_001	mus:103997903|	103997903|	|
Other types of O-glycan biosynthesis	KEGG PATHWAY	mus00514	4	21	0.563888	0.993751	GSMUA_Achr2G03920_001|GSMUA_Achr2G03930_001|GSMUA_Achr9G00650_001|GSMUA_Achr8G15490_001	mus:103973788|mus:103973797|mus:103996593|mus:103994654|	103973788|103973797|103996593|103994654|	| | | |	http://www.genome.jp/kegg-bin/show_pathway?mus00514/mus:103973797%09red/mus:103994654%09red/mus:103996593%09red/mus:103973788%09red		Sphingolipid metabolism	KEGG PATHWAY	mus00600	13	55	0.469006	0.999014	GSMUA_Achr6G08010_001|GSMUA_Achr7G18020_001|GSMUA_AchrUn_randomG26570_001|GSMUA_Achr6G18500_001|GSMUA_Achr9G29210_001|GSMUA_Achr7G20930_001|GSMUA_Achr6G18490_001|GSMUA_Achr10G12010_001|GSMUA_Achr1G10720_001|GSMUA_Achr11G04120_001|GSMUA_Achr6G15820_001|GSMUA_Achr4G23800_001|GSMUA_AchrUn_randomG19490_001	mus:103987261|mus:103992129|mus:103974157|mus:103988137|mus:103999347|mus:103992418|mus:103988137|mus:104000665|mus:103982361|mus:103970361|mus:103987929|mus:103982878|mus:103974513|	103987261|103992129|103974157|103988137|103999347|103992418|103988137|104000665|103982361|103970361|103987929|103982878|103974513|	| | | | | | | | | | | | |	http://www.genome.jp/kegg-bin/show_pathway?mus00600/mus:103987929%09red/mus:103974157%09red/mus:103982361%09red/mus:103970361%09red/mus:103974513%09red/mus:103992129%09red/mus:103987261%09red/mus:103982878%09red/mus:103988137%09red/mus:103999347%09red/mus:104000665%09red/mus:103992418%09red		Isoquinoline alkaloid biosynthesis	KEGG PATHWAY	mus00950	6	22	0.494984	0.997525	GSMUA_Achr8G15510_001|GSMUA_Achr6G06650_001|GSMUA_Achr3G23790_001|GSMUA_Achr7G07930_001|GSMUA_Achr8G15520_001|GSMUA_Achr7G25170_001	mus:103994655|mus:103987137|mus:103978985|mus:103990339|mus:103994655|mus:103992797|	103994655|103987137|103978985|103990339|103994655|103992797|	| | | | | |	http://www.genome.jp/kegg-bin/show_pathway?mus00950/mus:103994655%09red/mus:103992797%09red/mus:103978985%09red/mus:103987137%09red/mus:103990339%09red		Mismatch repair	KEGG PATHWAY	mus03430	3	47	0.543839	0.950795	GSMUA_Achr8G26970_001|GSMUA_Achr10G20310_001|GSMUA_Achr10G06950_001	mus:103996490|mus:103968763|mus:104000590|	103996490|103968763|104000590|	| | |
Porphyrin and chlorophyll metabolism	KEGG PATHWAY	mus00860	9	49	0.565149	0.993751	GSMUA_Achr6G18880_001|GSMUA_Achr2G03080_001|GSMUA_Achr7G24300_001|GSMUA_Achr8G29200_001|GSMUA_Achr3G24620_001|GSMUA_Achr3G25430_001|GSMUA_AchrUn_randomG03050_001|GSMUA_Achr7G04280_001|GSMUA_Achr8G05770_001	mus:103988166|mus:103970933|mus:103992716|mus:103995960|mus:103978906|mus:103978829|mus:103973012|mus:103990664|mus:103999618|	103988166|103970933|103992716|103995960|103978906|103978829|103973012|103990664|103999618|	| | | | | | | | |	http://www.genome.jp/kegg-bin/show_pathway?mus00860/mus:103992716%09red/mus:103990664%09red/mus:103999618%09red/mus:103988166%09red/mus:103973012%09red/mus:103978829%09red/mus:103970933%09red/mus:103995960%09red/mus:103978906%09red		Lysine degradation	KEGG PATHWAY	mus00310	8	33	0.474867	0.999014	GSMUA_Achr5G28580_001|GSMUA_Achr10G11940_001|GSMUA_Achr10G11960_001|GSMUA_Achr5G05290_001|GSMUA_Achr10G11970_001|GSMUA_Achr5G13120_001|GSMUA_Achr9G01190_001|GSMUA_Achr10G11950_001	mus:103986147|mus:103974523|mus:103979443|mus:103983997|mus:103979443|mus:103985050|mus:103996643|mus:103996643|	103986147|103974523|103979443|103983997|103979443|103985050|103996643|103996643|	| | | | | | | |	http://www.genome.jp/kegg-bin/show_pathway?mus00310/mus:103985050%09red/mus:103983997%09red/mus:103974523%09red/mus:103986147%09red/mus:103996643%09red/mus:103979443%09red		Glycosphingolipid biosynthesis - globo series	KEGG PATHWAY	mus00603	4	14	0.495358	0.997525	GSMUA_Achr6G15820_001|GSMUA_Achr5G23190_001|GSMUA_Achr5G28320_001|GSMUA_AchrUn_randomG26570_001	mus:103987929|mus:103985882|mus:103986172|mus:103974157|	103987929|103985882|103986172|103974157|	| | | |	http://www.genome.jp/kegg-bin/show_pathway?mus00603/mus:103987929%09red/mus:103986172%09red/mus:103974157%09red/mus:103985882%09red		Phenylalanine, tyrosine and tryptophan biosynthesis	KEGG PATHWAY	mus00400	4	65	0.55368	0.950795	GSMUA_Achr1G21510_001|GSMUA_Achr10G24720_001|GSMUA_Achr8G33080_001|GSMUA_Achr3G04280_001	mus:103991548|mus:103969141|mus:103995645|mus:103976951|	103991548|103969141|103995645|103976951|	| | | |
One carbon pool by folate	KEGG PATHWAY	mus00670	5	27	0.575008	0.993751	GSMUA_Achr6G19770_001|GSMUA_Achr9G30770_001|GSMUA_Achr9G07310_001|GSMUA_Achr6G23140_001|GSMUA_Achr6G06520_001	mus:103988528|mus:103999496|mus:103997160|mus:103988851|mus:103987126|	103988528|103999496|103997160|103988851|103987126|	| | | | |	http://www.genome.jp/kegg-bin/show_pathway?mus00670/mus:103988528%09red/mus:103997160%09red/mus:103999496%09red/mus:103988851%09red/mus:103987126%09red		RNA degradation	KEGG PATHWAY	mus03018	33	145	0.480329	0.999014	GSMUA_Achr3G04600_001|GSMUA_Achr7G10770_001|GSMUA_Achr8G07320_001|GSMUA_Achr1G21680_001|GSMUA_Achr6G29710_001|GSMUA_Achr4G04150_001|GSMUA_Achr8G06050_001|GSMUA_Achr11G03490_001|GSMUA_Achr4G19830_001|GSMUA_AchrUn_randomG19510_001|GSMUA_Achr5G05330_001|GSMUA_Achr10G17490_001|GSMUA_Achr5G22470_001|GSMUA_AchrUn_randomG19520_001|GSMUA_Achr10G08040_001|GSMUA_Achr6G11930_001|GSMUA_Achr4G04220_001|GSMUA_…	mus:103976926|mus:103975363|mus:103993606|mus:103991404|mus:103989425|mus:103980567|mus:103993723|mus:103983230|mus:103983230|mus:103974515|mus:103984001|mus:103968509|mus:103985498|mus:103974515|mus:104000426|mus:103987596|mus:103980569|mus:103994619|mus:103977667|mus:104000417|mus:103983230|mus:103989509|mus:103996814|mus:103969417|mus:103971831|mus:103976728|mus:103972142|mus:103976859|mus:103…	103976926|103975363|103993606|103991404|103989425|103980567|103993723|103983230|103983230|103974515|103984001|103968509|103985498|103974515|104000426|103987596|103980569|103994619|103977667|104000417|103983230|103989509|103996814|103969417|103971831|103976728|103972142|103976859|103977995|103997845|103996814|103983660|103987570|	| | | | | | | | | | | | | | | | | | | | | | | | | | | | | | | | |	http://www.genome.jp/kegg-bin/show_pathway?mus03018/mus:104000426%09red/mus:103969417%09red/mus:103976926%09red/mus:103996814%09red/mus:103976728%09red/mus:103974515%09red/mus:103976859%09red/mus:103975363%09red/mus:103987596%09red/mus:103977995%09red/mus:103994619%09red/mus:103980567%09red/mus:103972142%09red/mus:104000417%09red/mus:103980569%09red/mus:103997845%09red/mus:103987570%09red/mus:103…		Ribosome	KEGG PATHWAY	mus03010	113	453	0.505344	0.997525	GSMUA_Achr1G21580_001|GSMUA_Achr9G13210_001|GSMUA_Achr7G19740_001|GSMUA_Achr7G20730_001|GSMUA_Achr1G10750_001|GSMUA_Achr10G19160_001|GSMUA_Achr8G29420_001|GSMUA_Achr6G10540_001|GSMUA_Achr2G01640_001|GSMUA_Achr9G11710_001|GSMUA_Achr7G14160_001|GSMUA_Achr4G21360_001|GSMUA_Achr2G22080_001|GSMUA_Achr3G04840_001|GSMUA_Achr7G19710_001|GSMUA_Achr4G29180_001|GSMUA_Achr9G00440_001|GSMUA_Achr4G30220_001|GS…	mus:103991474|mus:103997841|mus:103992309|mus:103992400|mus:103985449|mus:103987452|mus:103980574|mus:103987468|mus:103969259|mus:103997667|mus:103991642|mus:103983094|mus:103976719|mus:103976908|mus:103992306|mus:103982433|mus:103996576|mus:103984423|mus:103971965|mus:103995636|mus:103973652|mus:103983032|mus:103970960|mus:103972411|mus:103987793|mus:103981114|mus:103985154|mus:103982246|mus:103…	103991474|103997841|103992309|103992400|103985449|103987452|103980574|103987468|103969259|103997667|103991642|103983094|103976719|103976908|103992306|103982433|103996576|103984423|103971965|103995636|103973652|103983032|103970960|103972411|103987793|103981114|103985154|103982246|103975173|103972158|103992790|103983930|103995659|103968646|103997075|103970745|103997841|103981132|103971917|103987452…	| | | | | | | | | | | | | | | | | | | | | | | | | | | | | | | | | | | | | | | | | | | | | | | | | | | | | | | | | | | | | | | | | | | | | | | | | | | | | | | | | | | | | | | | | | | | | | | | | | | | | | | | | | | | | | | | |	http://www.genome.jp/kegg-bin/show_pathway?mus03010/mus:103980368%09red/mus:103989551%09red/mus:103987793%09red/mus:103974252%09red/mus:103997841%09red/mus:103978164%09red/mus:103970960%09red/mus:103993359%09red/mus:103982246%09red/mus:103972348%09red/mus:103968990%09red/mus:103980850%09red/mus:103991474%09red/mus:103992309%09red/mus:103987920%09red/mus:103969323%09red/mus:103992306%09red/mus:103…		Steroid biosynthesis	KEGG PATHWAY	mus00100	3	48	0.557416	0.950795	GSMUA_Achr10G12080_001|GSMUA_Achr10G19770_001|GSMUA_Achr9G02250_001	mus:104000659|mus:103968710|mus:103996747|	104000659|103968710|103996747|	| | |
Ether lipid metabolism	KEGG PATHWAY	mus00565	6	33	0.584627	0.993751	GSMUA_Achr10G11730_001|GSMUA_Achr3G14660_001|GSMUA_Achr4G24890_001|GSMUA_Achr11G05390_001|GSMUA_Achr11G05400_001|GSMUA_Achr11G05380_001	mus:104000685|mus:103978313|mus:103982777|mus:104000973|mus:104000973|mus:104000973|	104000685|103978313|103982777|104000973|104000973|104000973|	| | | | | |	http://www.genome.jp/kegg-bin/show_pathway?mus00565/mus:103982777%09red/mus:104000973%09red/mus:104000685%09red/mus:103978313%09red		Valine, leucine and isoleucine biosynthesis	KEGG PATHWAY	mus00290	5	20	0.486465	0.999014	GSMUA_Achr4G05470_001|GSMUA_Achr10G16520_001|GSMUA_Achr8G05090_001|GSMUA_Achr10G16510_001|GSMUA_Achr10G11760_001	mus:103980689|mus:103976571|mus:103993814|mus:103976571|mus:104000682|	103980689|103976571|103993814|103976571|104000682|	| | | | |	http://www.genome.jp/kegg-bin/show_pathway?mus00290/mus:103980689%09red/mus:103993814%09red/mus:104000682%09red/mus:103976571%09red		Tyrosine metabolism	KEGG PATHWAY	mus00350	11	43	0.520845	0.997525	GSMUA_Achr8G15510_001|GSMUA_Achr6G06650_001|GSMUA_Achr6G18590_001|GSMUA_Achr3G23790_001|GSMUA_Achr7G07930_001|GSMUA_Achr8G15520_001|GSMUA_Achr2G08040_001|GSMUA_Achr3G24110_001|GSMUA_Achr9G30670_001|GSMUA_Achr7G25170_001|GSMUA_Achr8G29470_001	mus:103994655|mus:103987137|mus:103988144|mus:103978985|mus:103990339|mus:103994655|mus:103976061|mus:103978953|mus:103999505|mus:103992797|mus:103995941|	103994655|103987137|103988144|103978985|103990339|103994655|103976061|103978953|103999505|103992797|103995941|	| | | | | | | | | | |	http://www.genome.jp/kegg-bin/show_pathway?mus00350/mus:103978953%09red/mus:103995941%09red/mus:103994655%09red/mus:103992797%09red/mus:103990339%09red/mus:103976061%09red/mus:103978985%09red/mus:103999505%09red/mus:103988144%09red/mus:103987137%09red		Sulfur relay system	KEGG PATHWAY	mus04122	1	13	0.557907	0.950795	GSMUA_Achr1G22830_001	mus:103990311|	103990311|	|
Lysine degradation	KEGG PATHWAY	mus00310	6	33	0.584627	0.993751	GSMUA_Achr10G11940_001|GSMUA_Achr10G11960_001|GSMUA_Achr10G11970_001|GSMUA_Achr9G01190_001|GSMUA_Achr10G11950_001|GSMUA_Achr6G36730_001	mus:103974523|mus:103979443|mus:103979443|mus:103996643|mus:103996643|mus:103985050|	103974523|103979443|103979443|103996643|103996643|103985050|	| | | | | |	http://www.genome.jp/kegg-bin/show_pathway?mus00310/mus:103974523%09red/mus:103996643%09red/mus:103979443%09red/mus:103985050%09red		Glycine, serine and threonine metabolism	KEGG PATHWAY	mus00260	21	92	0.493403	0.999014	GSMUA_Achr5G26780_001|GSMUA_Achr8G15510_001|GSMUA_Achr5G01810_001|GSMUA_Achr3G04430_001|GSMUA_Achr3G26310_001|GSMUA_Achr6G06650_001|GSMUA_Achr9G10670_001|GSMUA_Achr2G05390_001|GSMUA_Achr10G18980_001|GSMUA_Achr9G16120_001|GSMUA_Achr5G01800_001|GSMUA_AchrUn_randomG25590_001|GSMUA_Achr8G00040_001|GSMUA_Achr11G08170_001|GSMUA_Achr6G32610_001|GSMUA_Achr11G08180_001|GSMUA_Achr8G15520_001|GSMUA_Achr6G29…	mus:103986305|mus:103994655|mus:103983587|mus:103976941|mus:103978746|mus:103987137|mus:103997571|mus:103972694|mus:103968632|mus:103998054|mus:103983587|mus:103975183|mus:103994416|mus:104000149|mus:103989682|mus:104000149|mus:103994655|mus:103989410|mus:103981462|mus:103978746|mus:103978746|	103986305|103994655|103983587|103976941|103978746|103987137|103997571|103972694|103968632|103998054|103983587|103975183|103994416|104000149|103989682|104000149|103994655|103989410|103981462|103978746|103978746|	| | | | | | | | | | | | | | | | | | | | |	http://www.genome.jp/kegg-bin/show_pathway?mus00260/mus:103981462%09red/mus:103997571%09red/mus:103994416%09red/mus:103989682%09red/mus:103975183%09red/mus:103994655%09red/mus:103972694%09red/mus:103968632%09red/mus:103976941%09red/mus:103989410%09red/mus:103987137%09red/mus:103983587%09red/mus:104000149%09red/mus:103998054%09red/mus:103986305%09red/mus:103978746%09red		Pyruvate metabolism	KEGG PATHWAY	mus00620	27	108	0.524699	0.997525	GSMUA_Achr10G15400_001|GSMUA_Achr4G28890_001|GSMUA_Achr4G21920_001|GSMUA_Achr9G06240_001|GSMUA_Achr2G03840_001|GSMUA_Achr1G19180_001|GSMUA_Achr10G30000_001|GSMUA_AchrUn_randomG07600_001|GSMUA_Achr4G31470_001|GSMUA_Achr7G26600_001|GSMUA_Achr6G10480_001|GSMUA_Achr6G11840_001|GSMUA_Achr4G22070_001|GSMUA_Achr4G28900_001|GSMUA_Achr10G25750_001|GSMUA_Achr5G02000_001|GSMUA_Achr4G08580_001|GSMUA_Achr11G2…	mus:104001044|mus:103982456|mus:103983038|mus:103990441|mus:103971433|mus:103993680|mus:103969596|mus:103973387|mus:103983525|mus:103992921|mus:103968636|mus:103987588|mus:103983025|mus:103982456|mus:103969233|mus:103983570|mus:103980951|mus:103972144|mus:103992398|mus:103968636|mus:103968636|mus:104000425|mus:103978884|mus:103986225|mus:103995996|mus:103971433|mus:103991412|	104001044|103982456|103983038|103990441|103971433|103993680|103969596|103973387|103983525|103992921|103968636|103987588|103983025|103982456|103969233|103983570|103980951|103972144|103992398|103968636|103968636|104000425|103978884|103986225|103995996|103971433|103991412|	| | | | | | | | | | | | | | | | | | | | | | | | | | |	http://www.genome.jp/kegg-bin/show_pathway?mus00620/mus:104000425%09red/mus:103982456%09red/mus:103992921%09red/mus:103968636%09red/mus:103973387%09red/mus:103992398%09red/mus:103971433%09red/mus:103980951%09red/mus:103995996%09red/mus:103972144%09red/mus:103969596%09red/mus:103969233%09red/mus:103983570%09red/mus:103978884%09red/mus:104001044%09red/mus:103990441%09red/mus:103983038%09red/mus:103…		Riboflavin metabolism	KEGG PATHWAY	mus00740	1	14	0.582959	0.950795	GSMUA_Achr5G20490_001	mus:103985667|	103985667|	|
mRNA surveillance pathway	KEGG PATHWAY	mus03015	31	173	0.598069	0.993751	GSMUA_Achr6G34510_001|GSMUA_Achr3G26010_001|GSMUA_Achr4G20270_001|GSMUA_Achr2G15690_001|GSMUA_Achr3G16570_001|GSMUA_Achr6G14860_001|GSMUA_Achr3G24760_001|GSMUA_Achr7G23950_001|GSMUA_Achr6G19820_001|GSMUA_Achr3G26000_001|GSMUA_Achr4G32290_001|GSMUA_Achr6G18930_001|GSMUA_Achr5G05950_001|GSMUA_Achr6G29780_001|GSMUA_Achr1G07030_001|GSMUA_Achr9G17150_001|GSMUA_Achr8G05380_001|GSMUA_Achr2G03900_001|GSM…	mus:103990133|mus:103978776|mus:103983199|mus:103975443|mus:103978483|mus:103987841|mus:103978896|mus:103992686|mus:103988533|mus:103978776|mus:103982199|mus:103988172|mus:103984057|mus:103989432|mus:103998796|mus:103998201|mus:103993784|mus:103971509|mus:103998371|mus:103976716|mus:103998796|mus:103980540|mus:103998796|mus:103972070|mus:103982199|mus:103987453|mus:103997602|mus:103979805|mus:103…	103990133|103978776|103983199|103975443|103978483|103987841|103978896|103992686|103988533|103978776|103982199|103988172|103984057|103989432|103998796|103998201|103993784|103971509|103998371|103976716|103998796|103980540|103998796|103972070|103982199|103987453|103997602|103979805|103977132|103976716|103994645|	| | | | | | | | | | | | | | | | | | | | | | | | | | | | | | |	http://www.genome.jp/kegg-bin/show_pathway?mus03015/mus:103972070%09red/mus:103978483%09red/mus:103978896%09red/mus:103979805%09red/mus:103992686%09red/mus:103988172%09red/mus:103997602%09red/mus:103998201%09red/mus:103989432%09red/mus:103976716%09red/mus:103982199%09red/mus:103978776%09red/mus:103987841%09red/mus:103975443%09red/mus:103980540%09red/mus:103998371%09red/mus:103987453%09red/mus:103…		Other glycan degradation	KEGG PATHWAY	mus00511	5	21	0.523655	0.999014	GSMUA_Achr6G18500_001|GSMUA_Achr6G18490_001|GSMUA_Achr5G28320_001|GSMUA_Achr11G22060_001|GSMUA_Achr6G32820_001	mus:103988137|mus:103988137|mus:103986172|mus:103972097|mus:103989698|	103988137|103988137|103986172|103972097|103989698|	| | | | |	http://www.genome.jp/kegg-bin/show_pathway?mus00511/mus:103986172%09red/mus:103988137%09red/mus:103989698%09red/mus:103972097%09red		Phosphatidylinositol signaling system	KEGG PATHWAY	mus04070	21	84	0.530429	0.997525	GSMUA_Achr3G25040_001|GSMUA_Achr7G16340_001|GSMUA_Achr5G28270_001|GSMUA_Achr8G05780_001|GSMUA_Achr2G08060_001|GSMUA_Achr11G25960_001|GSMUA_Achr10G10070_001|GSMUA_Achr3G02750_001|GSMUA_Achr5G07740_001|GSMUA_Achr1G16810_001|GSMUA_Achr5G27590_001|GSMUA_Achr7G04480_001|GSMUA_Achr2G06790_001|GSMUA_Achr10G08130_001|GSMUA_Achr6G15990_001|GSMUA_Achr9G17280_001|GSMUA_Achr10G29980_001|GSMUA_Achr5G07820_001…	mus:103978870|mus:103991944|mus:103986180|mus:103972374|mus:103976059|mus:103972452|mus:104000258|mus:103977092|mus:103984205|mus:103983786|mus:103986236|mus:103990648|mus:103976158|mus:104000419|mus:103987944|mus:103968929|mus:103969594|mus:103968929|mus:104000259|mus:103972426|mus:103978756|	103978870|103991944|103986180|103972374|103976059|103972452|104000258|103977092|103984205|103983786|103986236|103990648|103976158|104000419|103987944|103968929|103969594|103968929|104000259|103972426|103978756|	| | | | | | | | | | | | | | | | | | | | |	http://www.genome.jp/kegg-bin/show_pathway?mus04070/mus:103976059%09red/mus:104000258%09red/mus:104000259%09red/mus:103977092%09red/mus:103978870%09red/mus:103986236%09red/mus:103976158%09red/mus:103978756%09red/mus:103983786%09red/mus:103990648%09red/mus:103972374%09red/mus:103984205%09red/mus:103972426%09red/mus:103972452%09red/mus:103969594%09red/mus:104000419%09red/mus:103987944%09red/mus:103…		Thiamine metabolism	KEGG PATHWAY	mus00730	1	14	0.582959	0.950795	GSMUA_Achr10G01400_001	mus:103999741|	103999741|	|
Fatty acid degradation	KEGG PATHWAY	mus00071	8	45	0.601017	0.993751	GSMUA_Achr3G24070_001|GSMUA_Achr6G18590_001|GSMUA_Achr2G22160_001|GSMUA_Achr2G08140_001|GSMUA_Achr2G08130_001|GSMUA_Achr2G08040_001|GSMUA_Achr1G13190_001|GSMUA_Achr8G29470_001	mus:103978957|mus:103988144|mus:103976712|mus:103976051|mus:103976051|mus:103976061|mus:103987074|mus:103995941|	103978957|103988144|103976712|103976051|103976051|103976061|103987074|103995941|	| | | | | | | |	http://www.genome.jp/kegg-bin/show_pathway?mus00071/mus:103978957%09red/mus:103976712%09red/mus:103976061%09red/mus:103987074%09red/mus:103995941%09red/mus:103988144%09red/mus:103976051%09red		DNA replication	KEGG PATHWAY	mus03030	14	62	0.524621	0.999014	GSMUA_Achr11G25680_001|GSMUA_Achr8G06140_001|GSMUA_Achr7G04380_001|GSMUA_Achr8G07750_001|GSMUA_Achr4G00720_001|GSMUA_Achr3G15470_001|GSMUA_Achr3G05100_001|GSMUA_Achr11G22370_001|GSMUA_Achr8G26970_001|GSMUA_Achr7G04370_001|GSMUA_Achr10G20310_001|GSMUA_Achr3G24600_001|GSMUA_Achr3G19040_001|GSMUA_Achr11G08000_001	mus:103972429|mus:103978908|mus:103990655|mus:103993568|mus:103980411|mus:103978377|mus:103977331|mus:103972121|mus:103996490|mus:103990655|mus:103968763|mus:103978908|mus:103979403|mus:103970676|	103972429|103978908|103990655|103993568|103980411|103978377|103977331|103972121|103996490|103990655|103968763|103978908|103979403|103970676|	| | | | | | | | | | | | | |	http://www.genome.jp/kegg-bin/show_pathway?mus03030/mus:103979403%09red/mus:103970676%09red/mus:103977331%09red/mus:103972121%09red/mus:103996490%09red/mus:103990655%09red/mus:103978377%09red/mus:103993568%09red/mus:103978908%09red/mus:103968763%09red/mus:103980411%09red/mus:103972429%09red		Nicotinate and nicotinamide metabolism	KEGG PATHWAY	mus00760	6	23	0.532104	0.997525	GSMUA_Achr10G20370_001|GSMUA_Achr2G05750_001|GSMUA_Achr3G25870_001|GSMUA_Achr8G05520_001|GSMUA_Achr2G08220_001|GSMUA_Achr2G07920_001	mus:103968766|mus:103972997|mus:103978786|mus:103993772|mus:103976046|mus:103976069|	103968766|103972997|103978786|103993772|103976046|103976069|	| | | | | |	http://www.genome.jp/kegg-bin/show_pathway?mus00760/mus:103972997%09red/mus:103968766%09red/mus:103978786%09red/mus:103976069%09red/mus:103993772%09red/mus:103976046%09red		Lysine degradation	KEGG PATHWAY	mus00310	2	33	0.597053	0.950795	GSMUA_Achr8G11740_001|GSMUA_Achr5G05290_001	mus:103993232|mus:103983997|	103993232|103983997|	| |
DNA replication	KEGG PATHWAY	mus03030	11	62	0.602292	0.993751	GSMUA_Achr7G04380_001|GSMUA_Achr8G07750_001|GSMUA_Achr3G28990_001|GSMUA_Achr10G16880_001|GSMUA_Achr3G05100_001|GSMUA_Achr7G04370_001|GSMUA_Achr3G24600_001|GSMUA_Achr3G02880_001|GSMUA_Achr4G24860_001|GSMUA_Achr3G19040_001|GSMUA_Achr11G08000_001	mus:103990655|mus:103993568|mus:103979943|mus:103968459|mus:103977331|mus:103990655|mus:103978908|mus:103977078|mus:103982782|mus:103979403|mus:103970676|	103990655|103993568|103979943|103968459|103977331|103990655|103978908|103977078|103982782|103979403|103970676|	| | | | | | | | | | |	http://www.genome.jp/kegg-bin/show_pathway?mus03030/mus:103979403%09red/mus:103970676%09red/mus:103977331%09red/mus:103982782%09red/mus:103977078%09red/mus:103990655%09red/mus:103993568%09red/mus:103978908%09red/mus:103979943%09red/mus:103968459%09red		Zeatin biosynthesis	KEGG PATHWAY	mus00908	8	35	0.532866	0.999014	GSMUA_Achr1G01980_001|GSMUA_Achr3G26290_001|GSMUA_Achr1G06960_001|GSMUA_Achr2G16770_001|GSMUA_Achr5G13150_001|GSMUA_Achr1G06980_001|GSMUA_Achr3G09080_001|GSMUA_Achr5G07950_001	mus:103990640|mus:103979527|mus:103979877|mus:103976226|mus:103985051|mus:103979877|mus:103978079|mus:103984400|	103990640|103979527|103979877|103976226|103985051|103979877|103978079|103984400|	| | | | | | | |	http://www.genome.jp/kegg-bin/show_pathway?mus00908/mus:103990640%09red/mus:103985051%09red/mus:103984400%09red/mus:103978079%09red/mus:103979527%09red/mus:103976226%09red/mus:103979877%09red		Arachidonic acid metabolism	KEGG PATHWAY	mus00590	5	19	0.536035	0.997525	GSMUA_Achr4G25780_001|GSMUA_Achr4G26210_001|GSMUA_Achr4G26240_001|GSMUA_Achr5G07930_001|GSMUA_Achr10G25790_001	mus:103984552|mus:103970350|mus:103982674|mus:103984221|mus:103969236|	103984552|103970350|103982674|103984221|103969236|	| | | | |	http://www.genome.jp/kegg-bin/show_pathway?mus00590/mus:103970350%09red/mus:103982674%09red/mus:103984552%09red/mus:103984221%09red/mus:103969236%09red		Pentose and glucuronate interconversions	KEGG PATHWAY	mus00040	6	105	0.605224	0.950795	GSMUA_Achr8G11740_001|GSMUA_Achr10G28220_001|GSMUA_Achr5G05290_001|GSMUA_Achr9G02490_001|GSMUA_Achr9G02500_001|GSMUA_Achr11G25410_001	mus:103993232|mus:103969446|mus:103983997|mus:103996768|mus:103997226|mus:103972667|	103993232|103969446|103983997|103996768|103997226|103972667|	| | | | | |
Pyruvate metabolism	KEGG PATHWAY	mus00620	19	108	0.620189	0.993751	GSMUA_Achr9G06240_001|GSMUA_Achr6G36800_001|GSMUA_Achr10G15400_001|GSMUA_Achr6G10480_001|GSMUA_Achr10G19000_001|GSMUA_Achr8G01050_001|GSMUA_Achr2G03830_001|GSMUA_Achr10G08050_001|GSMUA_Achr4G21920_001|GSMUA_Achr3G24910_001|GSMUA_Achr10G25750_001|GSMUA_Achr6G10490_001|GSMUA_Achr6G36810_001|GSMUA_Achr5G02000_001|GSMUA_Achr6G11840_001|GSMUA_Achr2G03840_001|GSMUA_Achr11G21550_001|GSMUA_Achr11G22600_0…	mus:103990441|mus:103988442|mus:104001044|mus:103968636|mus:103968636|mus:103994133|mus:103971433|mus:104000425|mus:103983038|mus:103978884|mus:103969233|mus:103968636|mus:103988442|mus:103983570|mus:103987588|mus:103971433|mus:103972052|mus:103972144|mus:103983525|	103990441|103988442|104001044|103968636|103968636|103994133|103971433|104000425|103983038|103978884|103969233|103968636|103988442|103983570|103987588|103971433|103972052|103972144|103983525|	| | | | | | | | | | | | | | | | | | |	http://www.genome.jp/kegg-bin/show_pathway?mus00620/mus:104000425%09red/mus:103972052%09red/mus:103983525%09red/mus:103978884%09red/mus:103994133%09red/mus:104001044%09red/mus:103972144%09red/mus:103968636%09red/mus:103988442%09red/mus:103983570%09red/mus:103990441%09red/mus:103969233%09red/mus:103987588%09red/mus:103971433%09red/mus:103983038%09red		Biosynthesis of amino acids	KEGG PATHWAY	mus01230	72	326	0.538613	0.999014	GSMUA_Achr9G24140_001|GSMUA_Achr11G03060_001|GSMUA_Achr5G01810_001|GSMUA_Achr10G15400_001|GSMUA_Achr2G05390_001|GSMUA_Achr1G21510_001|GSMUA_Achr9G10620_001|GSMUA_Achr3G19970_001|GSMUA_Achr2G16640_001|GSMUA_Achr9G02430_001|GSMUA_Achr7G10770_001|GSMUA_Achr2G21060_001|GSMUA_Achr1G21680_001|GSMUA_Achr4G01080_001|GSMUA_Achr2G03840_001|GSMUA_Achr8G33080_001|GSMUA_Achr3G09120_001|GSMUA_Achr9G03330_001|G…	mus:103998826|mus:103970283|mus:103983587|mus:104001044|mus:103972694|mus:103991548|mus:103997566|mus:103979331|mus:103975358|mus:103996764|mus:103975363|mus:103976802|mus:103991404|mus:103980378|mus:103971433|mus:103995645|mus:103977726|mus:103996843|mus:103990730|mus:103991348|mus:103997179|mus:103978768|mus:103993814|mus:103987347|mus:103997851|mus:103981170|mus:103970028|mus:103984001|mus:103…	103998826|103970283|103983587|104001044|103972694|103991548|103997566|103979331|103975358|103996764|103975363|103976802|103991404|103980378|103971433|103995645|103977726|103996843|103990730|103991348|103997179|103978768|103993814|103987347|103997851|103981170|103970028|103984001|103999327|103985498|104000807|103979546|103986429|103982888|103997186|103980689|103976571|103990720|103989769|103991634…	| | | | | | | | | | | | | | | | | | | | | | | | | | | | | | | | | | | | | | | | | | | | | | | | | | | | | | | | | | | | | | | | | | | | | | | |	http://www.genome.jp/kegg-bin/show_pathway?mus01230/mus:103997186%09red/mus:103987347%09red/mus:103980689%09red/mus:103970028%09red/mus:103976730%09red/mus:103996764%09red/mus:103976941%09red/mus:103989410%09red/mus:103972341%09red/mus:103990730%09red/mus:103982888%09red/mus:103998224%09red/mus:104000149%09red/mus:103971433%09red/mus:103991346%09red/mus:103975363%09red/mus:103978717%09red/mus:104…		Fatty acid elongation	KEGG PATHWAY	mus00062	10	40	0.550463	0.997525	GSMUA_Achr4G25650_001|GSMUA_Achr3G02010_001|GSMUA_Achr3G02180_001|GSMUA_Achr1G04730_001|GSMUA_Achr6G27270_001|GSMUA_Achr10G18000_001|GSMUA_Achr1G04740_001|GSMUA_Achr4G25660_001|GSMUA_Achr2G05920_001|GSMUA_Achr6G11690_001	mus:103982713|mus:103977157|mus:103977142|mus:103975257|mus:103989220|mus:103968550|mus:103975257|mus:103982713|mus:103973061|mus:103987574|	103982713|103977157|103977142|103975257|103989220|103968550|103975257|103982713|103973061|103987574|	| | | | | | | | | |	http://www.genome.jp/kegg-bin/show_pathway?mus00062/mus:103975257%09red/mus:103987574%09red/mus:103977157%09red/mus:103977142%09red/mus:103968550%09red/mus:103989220%09red/mus:103973061%09red/mus:103982713%09red		Zeatin biosynthesis	KEGG PATHWAY	mus00908	2	35	0.627564	0.950795	GSMUA_Achr3G26290_001|GSMUA_Achr1G23110_001	mus:103979527|mus:103994851|	103979527|103994851|	| |
Pyrimidine metabolism	KEGG PATHWAY	mus00240	25	142	0.626098	0.993751	GSMUA_Achr5G19870_001|GSMUA_Achr4G21950_001|GSMUA_Achr6G11950_001|GSMUA_Achr3G02880_001|GSMUA_Achr1G11560_001|GSMUA_Achr8G05520_001|GSMUA_AchrUn_randomG21460_001|GSMUA_AchrUn_randomG21510_001|GSMUA_Achr7G06070_001|GSMUA_Achr1G01580_001|GSMUA_Achr6G36700_001|GSMUA_Achr6G12050_001|GSMUA_Achr1G12380_001|GSMUA_Achr3G25870_001|GSMUA_Achr4G15950_001|GSMUA_Achr11G08000_001|GSMUA_Achr6G06420_001|GSMUA_Ac…	mus:103985725|mus:103983033|mus:103987598|mus:103977078|mus:103988432|mus:103993772|mus:103999650|mus:103999650|mus:103990492|mus:103984610|mus:103999650|mus:103987608|mus:103987686|mus:103978786|mus:103981769|mus:103970676|mus:103987117|mus:103987608|mus:103992694|mus:103978783|mus:103993568|mus:103990331|mus:103980012|mus:103999650|mus:103993762|	103985725|103983033|103987598|103977078|103988432|103993772|103999650|103999650|103990492|103984610|103999650|103987608|103987686|103978786|103981769|103970676|103987117|103987608|103992694|103978783|103993568|103990331|103980012|103999650|103993762|	| | | | | | | | | | | | | | | | | | | | | | | | |	http://www.genome.jp/kegg-bin/show_pathway?mus00240/mus:103985725%09red/mus:103970676%09red/mus:103990492%09red/mus:103988432%09red/mus:103993762%09red/mus:103978783%09red/mus:103992694%09red/mus:103987686%09red/mus:103987117%09red/mus:103993568%09red/mus:103987608%09red/mus:103983033%09red/mus:103977078%09red/mus:103987598%09red/mus:103999650%09red/mus:103978786%09red/mus:103980012%09red/mus:103…		Ribosome	KEGG PATHWAY	mus03010	100	453	0.540669	0.999014	GSMUA_Achr1G21580_001|GSMUA_Achr2G21250_001|GSMUA_Achr9G13210_001|GSMUA_Achr11G18870_001|GSMUA_Achr7G20730_001|GSMUA_Achr1G10750_001|GSMUA_Achr10G19160_001|GSMUA_Achr1G21900_001|GSMUA_Achr9G11710_001|GSMUA_Achr7G14160_001|GSMUA_Achr9G09350_001|GSMUA_Achr2G22080_001|GSMUA_Achr3G04840_001|GSMUA_Achr9G00440_001|GSMUA_Achr11G05480_001|GSMUA_Achr8G33170_001|GSMUA_Achr7G03150_001|GSMUA_Achr7G10860_001|…	mus:103991474|mus:103993481|mus:103997841|mus:103971828|mus:103992400|mus:103985449|mus:103987452|mus:103991160|mus:103997667|mus:103991642|mus:103997366|mus:103976719|mus:103976908|mus:103996576|mus:103971965|mus:103995636|mus:103990766|mus:103991356|mus:103991462|mus:103973652|mus:103973567|mus:103972411|mus:103997366|mus:103985154|mus:103982246|mus:103975173|mus:103972158|mus:103973021|mus:103…	103991474|103993481|103997841|103971828|103992400|103985449|103987452|103991160|103997667|103991642|103997366|103976719|103976908|103996576|103971965|103995636|103990766|103991356|103991462|103973652|103973567|103972411|103997366|103985154|103982246|103975173|103972158|103973021|103995659|103968646|103997075|103997841|103996765|103971917|103986883|103987452|103970583|103978164|103995659|103983653…	| | | | | | | | | | | | | | | | | | | | | | | | | | | | | | | | | | | | | | | | | | | | | | | | | | | | | | | | | | | | | | | | | | | | | | | | | | | | | | | | | | | | | | | | | | | | | | | | | | | |	http://www.genome.jp/kegg-bin/show_pathway?mus03010/mus:103980368%09red/mus:103974252%09red/mus:103991462%09red/mus:103997841%09red/mus:103978164%09red/mus:103987970%09red/mus:103981505%09red/mus:103982246%09red/mus:103972348%09red/mus:103968990%09red/mus:103980850%09red/mus:103971541%09red/mus:103991474%09red/mus:103987920%09red/mus:103990766%09red/mus:103969323%09red/mus:103973610%09red/mus:103…		Biosynthesis of amino acids	KEGG PATHWAY	mus01230	80	326	0.563062	0.997525	GSMUA_Achr11G03060_001|GSMUA_Achr9G04450_001|GSMUA_Achr10G15400_001|GSMUA_AchrUn_randomG01460_001|GSMUA_Achr2G05390_001|GSMUA_Achr5G28210_001|GSMUA_Achr3G12080_001|GSMUA_Achr3G19970_001|GSMUA_Achr7G25170_001|GSMUA_Achr11G24750_001|GSMUA_Achr9G24140_001|GSMUA_Achr4G28890_001|GSMUA_Achr4G25630_001|GSMUA_Achr6G23140_001|GSMUA_Achr1G21680_001|GSMUA_Achr4G01080_001|GSMUA_Achr4G07140_001|GSMUA_Achr3G09…	mus:103970283|mus:103996944|mus:104001044|mus:103972884|mus:103972694|mus:103996944|mus:103977963|mus:103979331|mus:103992797|mus:103972341|mus:103998826|mus:103982456|mus:103977311|mus:103988851|mus:103991404|mus:103980378|mus:103980825|mus:103977726|mus:103995645|mus:103971433|mus:103990730|mus:103986422|mus:103976115|mus:103978768|mus:103978985|mus:103972341|mus:103997851|mus:103997566|mus:103…	103970283|103996944|104001044|103972884|103972694|103996944|103977963|103979331|103992797|103972341|103998826|103982456|103977311|103988851|103991404|103980378|103980825|103977726|103995645|103971433|103990730|103986422|103976115|103978768|103978985|103972341|103997851|103997566|103968558|103982452|103970028|103975358|103991548|104000532|104000807|103983080|103979546|103986429|103997179|103997186…	| | | | | | | | | | | | | | | | | | | | | | | | | | | | | | | | | | | | | | | | | | | | | | | | | | | | | | | | | | | | | | | | | | | | | | | | | | | | | | | |	http://www.genome.jp/kegg-bin/show_pathway?mus01230/mus:103997186%09red/mus:103977957%09red/mus:103968558%09red/mus:103970028%09red/mus:103972884%09red/mus:103976730%09red/mus:103986225%09red/mus:103980394%09red/mus:103977963%09red/mus:103990730%09red/mus:103998224%09red/mus:104000149%09red/mus:103980825%09red/mus:103971433%09red/mus:103971108%09red/mus:103991346%09red/mus:103991404%09red/mus:104…		Photosynthesis	KEGG PATHWAY	mus00195	4	73	0.641	0.950795	GSMUA_Achr7G07610_001|GSMUA_Achr2G17330_001|GSMUA_Achr10G24410_001|GSMUA_Achr11G14530_001	mus:103990365|mus:103990328|mus:103969103|mus:103971393|	103990365|103990328|103969103|103971393|	| | | |
Nicotinate and nicotinamide metabolism	KEGG PATHWAY	mus00760	4	23	0.627703	0.993751	GSMUA_Achr3G25870_001|GSMUA_Achr2G08220_001|GSMUA_Achr8G05520_001|GSMUA_Achr2G07920_001	mus:103978786|mus:103976046|mus:103993772|mus:103976069|	103978786|103976046|103993772|103976069|	| | | |	http://www.genome.jp/kegg-bin/show_pathway?mus00760/mus:103978786%09red/mus:103993772%09red/mus:103976046%09red/mus:103976069%09red		Fatty acid metabolism	KEGG PATHWAY	mus01212	21	95	0.546079	0.999014	GSMUA_Achr5G22030_001|GSMUA_Achr11G16220_001|GSMUA_Achr4G00670_001|GSMUA_Achr2G08140_001|GSMUA_Achr7G07760_001|GSMUA_Achr9G12380_001|GSMUA_Achr2G01720_001|GSMUA_Achr2G22160_001|GSMUA_Achr1G13210_001|GSMUA_Achr8G21110_001|GSMUA_Achr11G16210_001|GSMUA_Achr8G21120_001|GSMUA_Achr10G19000_001|GSMUA_Achr5G22530_001|GSMUA_Achr6G11720_001|GSMUA_Achr3G11700_001|GSMUA_Achr11G24740_001|GSMUA_Achr2G05560_001…	mus:103985538|mus:103971614|mus:103980416|mus:103976051|mus:103990353|mus:103997712|mus:103969314|mus:103976712|mus:103987064|mus:103995423|mus:103971614|mus:103995423|mus:103968636|mus:103985494|mus:103987577|mus:103983280|mus:103972340|mus:103974014|mus:103987074|mus:103976051|mus:103995422|	103985538|103971614|103980416|103976051|103990353|103997712|103969314|103976712|103987064|103995423|103971614|103995423|103968636|103985494|103987577|103983280|103972340|103974014|103987074|103976051|103995422|	| | | | | | | | | | | | | | | | | | | | |	http://www.genome.jp/kegg-bin/show_pathway?mus01212/mus:103985538%09red/mus:103976712%09red/mus:103987577%09red/mus:103990353%09red/mus:103997712%09red/mus:103971614%09red/mus:103987074%09red/mus:103983280%09red/mus:103976051%09red/mus:103980416%09red/mus:103985494%09red/mus:103987064%09red/mus:103974014%09red/mus:103995423%09red/mus:103995422%09red/mus:103968636%09red/mus:103972340%09red/mus:103…		Fatty acid degradation	KEGG PATHWAY	mus00071	11	45	0.573729	0.997525	GSMUA_Achr1G19180_001|GSMUA_Achr3G24070_001|GSMUA_Achr6G18590_001|GSMUA_Achr2G01720_001|GSMUA_Achr2G22160_001|GSMUA_Achr2G08140_001|GSMUA_Achr2G08130_001|GSMUA_Achr2G08040_001|GSMUA_Achr7G07440_001|GSMUA_Achr1G13190_001|GSMUA_Achr8G29470_001	mus:103993680|mus:103978957|mus:103988144|mus:103969314|mus:103976712|mus:103976051|mus:103976051|mus:103976061|mus:103990377|mus:103987074|mus:103995941|	103993680|103978957|103988144|103969314|103976712|103976051|103976051|103976061|103990377|103987074|103995941|	| | | | | | | | | | |	http://www.genome.jp/kegg-bin/show_pathway?mus00071/mus:103978957%09red/mus:103976061%09red/mus:103976712%09red/mus:103987074%09red/mus:103995941%09red/mus:103988144%09red/mus:103990377%09red/mus:103976051%09red/mus:103993680%09red/mus:103969314%09red		Glycine, serine and threonine metabolism	KEGG PATHWAY	mus00260	5	92	0.648696	0.950795	GSMUA_Achr2G06210_001|GSMUA_Achr3G04430_001|GSMUA_Achr3G26310_001|GSMUA_Achr10G18980_001|GSMUA_Achr9G16120_001	mus:103973330|mus:103976941|mus:103978746|mus:103968632|mus:103998054|	103973330|103976941|103978746|103968632|103998054|	| | | | |
Amino sugar and nucleotide sugar metabolism	KEGG PATHWAY	mus00520	33	188	0.641643	0.993751	GSMUA_Achr4G32610_001|GSMUA_Achr7G02740_001|GSMUA_Achr1G11390_001|GSMUA_Achr4G20510_001|GSMUA_Achr9G30800_001|GSMUA_Achr8G29510_001|GSMUA_Achr11G06960_001|GSMUA_Achr6G18400_001|GSMUA_Achr3G18920_001|GSMUA_Achr9G06050_001|GSMUA_Achr6G11980_001|GSMUA_Achr3G04850_001|GSMUA_Achr10G25060_001|GSMUA_Achr3G14710_001|GSMUA_Achr11G09850_001|GSMUA_Achr3G21740_001|GSMUA_Achr3G24160_001|GSMUA_Achr8G02520_001|…	mus:103982169|mus:103990801|mus:103988590|mus:103983178|mus:103999494|mus:103995938|mus:103970338|mus:103988130|mus:103979418|mus:103996098|mus:103987600|mus:103976907|mus:103969164|mus:103978702|mus:103983943|mus:103979168|mus:103978945|mus:103994024|mus:103980842|mus:103968815|mus:104000442|mus:103990489|mus:103982083|mus:103994141|mus:103978702|mus:103997071|mus:103972424|mus:103998808|mus:103…	103982169|103990801|103988590|103983178|103999494|103995938|103970338|103988130|103979418|103996098|103987600|103976907|103969164|103978702|103983943|103979168|103978945|103994024|103980842|103968815|104000442|103990489|103982083|103994141|103978702|103997071|103972424|103998808|103987603|103981653|103984047|103970338|103980511|	| | | | | | | | | | | | | | | | | | | | | | | | | | | | | | | | |	http://www.genome.jp/kegg-bin/show_pathway?mus00520/mus:103976907%09red/mus:103988590%09red/mus:103979418%09red/mus:103999494%09red/mus:103997071%09red/mus:103988130%09red/mus:103994024%09red/mus:103994141%09red/mus:103980842%09red/mus:103987600%09red/mus:103987603%09red/mus:103984047%09red/mus:103978945%09red/mus:103969164%09red/mus:103968815%09red/mus:103990801%09red/mus:103972424%09red/mus:103…		Fatty acid degradation	KEGG PATHWAY	mus00071	10	45	0.554486	0.999014	GSMUA_Achr6G18590_001|GSMUA_Achr2G01720_001|GSMUA_Achr2G22160_001|GSMUA_Achr5G05290_001|GSMUA_Achr2G08140_001|GSMUA_Achr2G08130_001|GSMUA_Achr8G21130_001|GSMUA_Achr2G08040_001|GSMUA_Achr1G13190_001|GSMUA_Achr8G29470_001	mus:103988144|mus:103969314|mus:103976712|mus:103983997|mus:103976051|mus:103976051|mus:103995422|mus:103976061|mus:103987074|mus:103995941|	103988144|103969314|103976712|103983997|103976051|103976051|103995422|103976061|103987074|103995941|	| | | | | | | | | |	http://www.genome.jp/kegg-bin/show_pathway?mus00071/mus:103976061%09red/mus:103983997%09red/mus:103976712%09red/mus:103987074%09red/mus:103995941%09red/mus:103988144%09red/mus:103976051%09red/mus:103995422%09red/mus:103969314%09red		Cysteine and methionine metabolism	KEGG PATHWAY	mus00270	31	128	0.584559	0.997525	GSMUA_Achr3G23430_001|GSMUA_Achr8G06200_001|GSMUA_Achr2G16640_001|GSMUA_Achr9G26180_001|GSMUA_Achr4G21350_001|GSMUA_Achr4G21920_001|GSMUA_Achr6G29850_001|GSMUA_Achr9G06240_001|GSMUA_Achr2G05380_001|GSMUA_Achr4G01080_001|GSMUA_Achr9G13400_001|GSMUA_Achr11G26050_001|GSMUA_Achr3G04790_001|GSMUA_Achr3G26040_001|GSMUA_Achr3G23790_001|GSMUA_Achr2G07990_001|GSMUA_Achr2G07970_001|GSMUA_Achr3G22890_001|GS…	mus:103979017|mus:103993709|mus:103975358|mus:103999085|mus:103983095|mus:103983038|mus:103989439|mus:103990441|mus:103972693|mus:103980378|mus:103976912|mus:103972457|mus:103976912|mus:103978768|mus:103978985|mus:103976066|mus:103976066|mus:103979062|mus:103968558|mus:103992797|mus:103983080|mus:103989381|mus:103976066|mus:103991346|mus:103969233|mus:103983570|mus:103980951|mus:103981127|mus:103…	103979017|103993709|103975358|103999085|103983095|103983038|103989439|103990441|103972693|103980378|103976912|103972457|103976912|103978768|103978985|103976066|103976066|103979062|103968558|103992797|103983080|103989381|103976066|103991346|103969233|103983570|103980951|103981127|103991412|103993837|103982436|	| | | | | | | | | | | | | | | | | | | | | | | | | | | | | | |	http://www.genome.jp/kegg-bin/show_pathway?mus00270/mus:103968558%09red/mus:103972457%09red/mus:103989381%09red/mus:103989439%09red/mus:103980951%09red/mus:103991346%09red/mus:103983080%09red/mus:103983570%09red/mus:103979062%09red/mus:103993837%09red/mus:103969233%09red/mus:103999085%09red/mus:103981127%09red/mus:103976912%09red/mus:103980378%09red/mus:103992797%09red/mus:103978985%09red/mus:103…		Glycolysis / Gluconeogenesis	KEGG PATHWAY	mus00010	9	164	0.650892	0.950795	GSMUA_Achr3G04430_001|GSMUA_Achr8G11740_001|GSMUA_Achr4G02210_001|GSMUA_Achr10G08050_001|GSMUA_Achr5G05330_001|GSMUA_Achr5G05290_001|GSMUA_Achr1G21680_001|GSMUA_Achr11G24780_001|GSMUA_Achr9G11650_001	mus:103976941|mus:103993232|mus:103980273|mus:104000425|mus:103984001|mus:103983997|mus:103991404|mus:103972345|mus:103997662|	103976941|103993232|103980273|104000425|103984001|103983997|103991404|103972345|103997662|	| | | | | | | | |
Aminoacyl-tRNA biosynthesis	KEGG PATHWAY	mus00970	9	53	0.649044	0.993751	GSMUA_Achr5G23600_001|GSMUA_Achr4G26070_001|GSMUA_Achr7G07780_001|GSMUA_Achr6G24850_001|GSMUA_Achr6G23250_001|GSMUA_Achr2G18500_001|GSMUA_Achr3G24620_001|GSMUA_Achr7G07790_001|GSMUA_Achr5G14080_001	mus:103985408|mus:103973284|mus:103985408|mus:103989021|mus:103988863|mus:103974866|mus:103978906|mus:103985408|mus:103984911|	103985408|103973284|103985408|103989021|103988863|103974866|103978906|103985408|103984911|	| | | | | | | | |	http://www.genome.jp/kegg-bin/show_pathway?mus00970/mus:103985408%09red/mus:103989021%09red/mus:103974866%09red/mus:103984911%09red/mus:103978906%09red/mus:103988863%09red/mus:103973284%09red		Isoquinoline alkaloid biosynthesis	KEGG PATHWAY	mus00950	5	22	0.55962	0.999014	GSMUA_Achr9G28980_001|GSMUA_Achr8G15510_001|GSMUA_Achr8G15520_001|GSMUA_Achr7G07930_001|GSMUA_Achr6G06650_001	mus:103999327|mus:103994655|mus:103994655|mus:103990339|mus:103987137|	103999327|103994655|103994655|103990339|103987137|	| | | | |	http://www.genome.jp/kegg-bin/show_pathway?mus00950/mus:103994655%09red/mus:103999327%09red/mus:103987137%09red/mus:103990339%09red		2-Oxocarboxylic acid metabolism	KEGG PATHWAY	mus01210	14	58	0.586945	0.997525	GSMUA_Achr2G07320_001|GSMUA_Achr9G04450_001|GSMUA_Achr4G00910_001|GSMUA_Achr9G07560_001|GSMUA_Achr7G14090_001|GSMUA_Achr5G28210_001|GSMUA_Achr11G00040_001|GSMUA_Achr11G24750_001|GSMUA_Achr5G28220_001|GSMUA_Achr10G18110_001|GSMUA_Achr9G07580_001|GSMUA_Achr7G25170_001|GSMUA_Achr10G11760_001|GSMUA_Achr11G00030_001	mus:103976115|mus:103996944|mus:103980394|mus:103997179|mus:103991634|mus:103996944|mus:103970028|mus:103972341|mus:103972341|mus:103968558|mus:103997179|mus:103992797|mus:104000682|mus:103970028|	103976115|103996944|103980394|103997179|103991634|103996944|103970028|103972341|103972341|103968558|103997179|103992797|104000682|103970028|	| | | | | | | | | | | | | |	http://www.genome.jp/kegg-bin/show_pathway?mus01210/mus:103996944%09red/mus:103970028%09red/mus:103997179%09red/mus:103968558%09red/mus:103992797%09red/mus:103976115%09red/mus:103991634%09red/mus:103980394%09red/mus:104000682%09red/mus:103972341%09red		Oxidative phosphorylation	KEGG PATHWAY	mus00190	10	183	0.659023	0.950795	GSMUA_Achr2G13190_001|GSMUA_Achr10G24410_001|GSMUA_Achr10G07960_001|GSMUA_AchrUn_randomG26360_001|GSMUA_Achr6G26560_001|GSMUA_Achr4G20580_001|GSMUA_Achr9G23040_001|GSMUA_Achr6G26570_001|GSMUA_Achr11G25440_001|GSMUA_Achr7G07640_001	mus:103975653|mus:103969103|mus:104000432|mus:103979935|mus:103988422|mus:103983169|mus:103998735|mus:103989145|mus:103972406|mus:103990361|	103975653|103969103|104000432|103979935|103988422|103983169|103998735|103989145|103972406|103990361|	| | | | | | | | | |
Nucleotide excision repair	KEGG PATHWAY	mus03420	13	76	0.649669	0.993751	GSMUA_Achr7G04380_001|GSMUA_Achr8G07750_001|GSMUA_Achr4G22850_001|GSMUA_Achr5G05860_001|GSMUA_Achr3G05100_001|GSMUA_AchrUn_randomG28650_001|GSMUA_Achr11G24160_001|GSMUA_Achr7G04370_001|GSMUA_Achr3G02880_001|GSMUA_Achr4G20500_001|GSMUA_Achr4G24860_001|GSMUA_Achr3G19040_001|GSMUA_Achr11G08000_001	mus:103990655|mus:103993568|mus:103982955|mus:103984049|mus:103977331|mus:104000066|mus:103972285|mus:103990655|mus:103977078|mus:103983179|mus:103982782|mus:103979403|mus:103970676|	103990655|103993568|103982955|103984049|103977331|104000066|103972285|103990655|103977078|103983179|103982782|103979403|103970676|	| | | | | | | | | | | | |	http://www.genome.jp/kegg-bin/show_pathway?mus03420/mus:103979403%09red/mus:103970676%09red/mus:103977331%09red/mus:103982782%09red/mus:103982955%09red/mus:103977078%09red/mus:103990655%09red/mus:103993568%09red/mus:103983179%09red/mus:104000066%09red/mus:103972285%09red/mus:103984049%09red		Pentose and glucuronate interconversions	KEGG PATHWAY	mus00040	23	105	0.560478	0.999014	GSMUA_Achr10G21080_001|GSMUA_Achr5G21950_001|GSMUA_Achr9G23930_001|GSMUA_Achr2G16830_001|GSMUA_Achr9G02500_001|GSMUA_Achr6G26410_001|GSMUA_Achr4G23090_001|GSMUA_Achr4G19620_001|GSMUA_Achr11G05420_001|GSMUA_Achr6G28260_001|GSMUA_Achr9G02490_001|GSMUA_Achr4G19640_001|GSMUA_Achr7G04580_001|GSMUA_Achr5G22080_001|GSMUA_Achr4G07270_001|GSMUA_Achr11G05430_001|GSMUA_Achr10G28220_001|GSMUA_Achr4G19630_001…	mus:103968829|mus:103985547|mus:103998808|mus:103976225|mus:103997226|mus:103989134|mus:103982938|mus:103983248|mus:103970899|mus:103989305|mus:103996768|mus:103983248|mus:103990636|mus:103985903|mus:103980842|mus:103970465|mus:103969446|mus:103983248|mus:103989812|mus:103983997|mus:103976730|mus:103972667|mus:103982084|	103968829|103985547|103998808|103976225|103997226|103989134|103982938|103983248|103970899|103989305|103996768|103983248|103990636|103985903|103980842|103970465|103969446|103983248|103989812|103983997|103976730|103972667|103982084|	| | | | | | | | | | | | | | | | | | | | | | |	http://www.genome.jp/kegg-bin/show_pathway?mus00040/mus:103980842%09red/mus:103968829%09red/mus:103989305%09red/mus:103970465%09red/mus:103990636%09red/mus:103969446%09red/mus:103983997%09red/mus:103989134%09red/mus:103972667%09red/mus:103970899%09red/mus:103982084%09red/mus:103976730%09red/mus:103982938%09red/mus:103997226%09red/mus:103998808%09red/mus:103985547%09red/mus:103976225%09red/mus:103…		Homologous recombination	KEGG PATHWAY	mus03440	14	58	0.586945	0.997525	GSMUA_Achr8G31950_001|GSMUA_Achr1G11360_001|GSMUA_Achr3G25310_001|GSMUA_Achr11G18090_001|GSMUA_Achr6G17780_001|GSMUA_Achr3G05100_001|GSMUA_Achr5G28060_001|GSMUA_Achr10G20310_001|GSMUA_Achr5G14000_001|GSMUA_Achr3G19350_001|GSMUA_Achr3G02880_001|GSMUA_Achr5G24600_001|GSMUA_Achr1G11350_001|GSMUA_Achr11G08000_001	mus:103995737|mus:103988618|mus:103978360|mus:103971763|mus:103988081|mus:103977331|mus:103986476|mus:103968763|mus:103984903|mus:103979375|mus:103977078|mus:103985991|mus:103988618|mus:103970676|	103995737|103988618|103978360|103971763|103988081|103977331|103986476|103968763|103984903|103979375|103977078|103985991|103988618|103970676|	| | | | | | | | | | | | | |	http://www.genome.jp/kegg-bin/show_pathway?mus03440/mus:103977078%09red/mus:103970676%09red/mus:103977331%09red/mus:103995737%09red/mus:103985991%09red/mus:103979375%09red/mus:103968763%09red/mus:103971763%09red/mus:103978360%09red/mus:103984903%09red/mus:103988618%09red/mus:103986476%09red/mus:103988081%09red		Arachidonic acid metabolism	KEGG PATHWAY	mus00590	1	19	0.688486	0.950795	GSMUA_Achr10G25790_001	mus:103969236|	103969236|	|
Phenylalanine, tyrosine and tryptophan biosynthesis	KEGG PATHWAY	mus00400	11	65	0.65773	0.993751	GSMUA_Achr4G32650_001|GSMUA_Achr9G10670_001|GSMUA_Achr7G17920_001|GSMUA_Achr7G03660_001|GSMUA_Achr10G14760_001|GSMUA_Achr3G19970_001|GSMUA_Achr8G33080_001|GSMUA_Achr9G07690_001|GSMUA_Achr3G24700_001|GSMUA_Achr7G25170_001|GSMUA_Achr7G12720_001	mus:103982164|mus:103997571|mus:103992120|mus:103990720|mus:104000807|mus:103979331|mus:103995645|mus:103997186|mus:103979546|mus:103992797|mus:103991518|	103982164|103997571|103992120|103990720|104000807|103979331|103995645|103997186|103979546|103992797|103991518|	| | | | | | | | | | |	http://www.genome.jp/kegg-bin/show_pathway?mus00400/mus:103997186%09red/mus:103979546%09red/mus:103997571%09red/mus:104000807%09red/mus:103992797%09red/mus:103979331%09red/mus:103991518%09red/mus:103982164%09red/mus:103992120%09red/mus:103995645%09red/mus:103990720%09red		Cysteine and methionine metabolism	KEGG PATHWAY	mus00270	28	128	0.562249	0.999014	GSMUA_Achr5G01810_001|GSMUA_Achr3G23430_001|GSMUA_Achr9G28980_001|GSMUA_Achr8G06200_001|GSMUA_Achr2G16640_001|GSMUA_Achr9G26180_001|GSMUA_AchrUn_randomG25590_001|GSMUA_Achr6G29850_001|GSMUA_Achr9G06240_001|GSMUA_Achr2G05380_001|GSMUA_Achr4G01080_001|GSMUA_Achr9G13400_001|GSMUA_Achr3G04790_001|GSMUA_Achr3G26040_001|GSMUA_Achr2G07970_001|GSMUA_Achr3G22890_001|GSMUA_Achr6G29170_001|GSMUA_Achr6G24840…	mus:103983587|mus:103979017|mus:103999327|mus:103993709|mus:103975358|mus:103999085|mus:103975183|mus:103989439|mus:103990441|mus:103972693|mus:103980378|mus:103976912|mus:103976912|mus:103978768|mus:103976066|mus:103979062|mus:103989381|mus:103989769|mus:103976066|mus:103991346|mus:103985356|mus:103969233|mus:103996764|mus:103983570|mus:103976066|mus:103973808|mus:103977675|mus:103983587|	103983587|103979017|103999327|103993709|103975358|103999085|103975183|103989439|103990441|103972693|103980378|103976912|103976912|103978768|103976066|103979062|103989381|103989769|103976066|103991346|103985356|103969233|103996764|103983570|103976066|103973808|103977675|103983587|	| | | | | | | | | | | | | | | | | | | | | | | | | | | |	http://www.genome.jp/kegg-bin/show_pathway?mus00270/mus:103973808%09red/mus:103989381%09red/mus:103989439%09red/mus:103991346%09red/mus:103977675%09red/mus:103985356%09red/mus:103983570%09red/mus:103975183%09red/mus:103969233%09red/mus:103999327%09red/mus:103999085%09red/mus:103976912%09red/mus:103980378%09red/mus:103979062%09red/mus:103993709%09red/mus:103976066%09red/mus:103990441%09red/mus:103…		Ether lipid metabolism	KEGG PATHWAY	mus00565	8	33	0.588	0.997525	GSMUA_Achr4G19720_001|GSMUA_Achr10G11730_001|GSMUA_Achr3G14660_001|GSMUA_Achr9G16520_001|GSMUA_Achr11G05390_001|GSMUA_Achr9G16530_001|GSMUA_Achr11G05400_001|GSMUA_Achr11G05380_001	mus:103977987|mus:104000685|mus:103978313|mus:103998083|mus:104000973|mus:103998083|mus:104000973|mus:104000973|	103977987|104000685|103978313|103998083|104000973|103998083|104000973|104000973|	| | | | | | | |	http://www.genome.jp/kegg-bin/show_pathway?mus00565/mus:104000973%09red/mus:103977987%09red/mus:104000685%09red/mus:103998083%09red/mus:103978313%09red		Amino sugar and nucleotide sugar metabolism	KEGG PATHWAY	mus00520	10	188	0.690071	0.950795	GSMUA_Achr6G26620_001|GSMUA_Achr11G25010_001|GSMUA_Achr4G10620_001|GSMUA_Achr9G23070_001|GSMUA_Achr10G23310_001|GSMUA_AchrUn_randomG02330_001|GSMUA_Achr11G25630_001|GSMUA_Achr5G04690_001|GSMUA_Achr9G02370_001|GSMUA_Achr7G07660_001	mus:103989150|mus:103972365|mus:103981653|mus:103998737|mus:103969041|mus:103995653|mus:103972424|mus:103983943|mus:103996760|mus:103990359|	103989150|103972365|103981653|103998737|103969041|103995653|103972424|103983943|103996760|103990359|	| | | | | | | | | |
Biosynthesis of unsaturated fatty acids	KEGG PATHWAY	mus01040	8	48	0.66533	0.993751	GSMUA_Achr10G03970_001|GSMUA_Achr6G23240_001|GSMUA_Achr2G22160_001|GSMUA_Achr6G23230_001|GSMUA_Achr7G07760_001|GSMUA_Achr8G02750_001|GSMUA_Achr11G24740_001|GSMUA_Achr8G32640_001	mus:103999942|mus:103988862|mus:103976712|mus:103988860|mus:103990353|mus:103994000|mus:103972340|mus:103995678|	103999942|103988862|103976712|103988860|103990353|103994000|103972340|103995678|	| | | | | | | |	http://www.genome.jp/kegg-bin/show_pathway?mus01040/mus:103999942%09red/mus:103994000%09red/mus:103972340%09red/mus:103995678%09red/mus:103976712%09red/mus:103990353%09red/mus:103988860%09red/mus:103988862%09red		Alanine, aspartate and glutamate metabolism	KEGG PATHWAY	mus00250	13	60	0.580231	0.999014	GSMUA_Achr10G20370_001|GSMUA_Achr9G17480_001|GSMUA_Achr1G21960_001|GSMUA_Achr2G12720_001|GSMUA_Achr10G18980_001|GSMUA_Achr9G17490_001|GSMUA_Achr3G25910_001|GSMUA_Achr6G32610_001|GSMUA_Achr8G05390_001|GSMUA_Achr5G26820_001|GSMUA_Achr6G29540_001|GSMUA_Achr3G09120_001|GSMUA_Achr3G22240_001	mus:103968766|mus:103998224|mus:103991078|mus:103975692|mus:103968632|mus:103998224|mus:103978783|mus:103989682|mus:103993783|mus:103986300|mus:103989410|mus:103977726|mus:103979118|	103968766|103998224|103991078|103975692|103968632|103998224|103978783|103989682|103993783|103986300|103989410|103977726|103979118|	| | | | | | | | | | | | |	http://www.genome.jp/kegg-bin/show_pathway?mus00250/mus:103975692%09red/mus:103986300%09red/mus:103968632%09red/mus:103989410%09red/mus:103979118%09red/mus:103968766%09red/mus:103993783%09red/mus:103991078%09red/mus:103989682%09red/mus:103998224%09red/mus:103978783%09red/mus:103977726%09red		Lysine degradation	KEGG PATHWAY	mus00310	8	33	0.588	0.997525	GSMUA_Achr1G19180_001|GSMUA_Achr10G11940_001|GSMUA_Achr10G11960_001|GSMUA_Achr10G11970_001|GSMUA_Achr5G13120_001|GSMUA_Achr9G01190_001|GSMUA_Achr5G27620_001|GSMUA_Achr10G11950_001	mus:103993680|mus:103974523|mus:103979443|mus:103979443|mus:103985050|mus:103996643|mus:103986232|mus:103996643|	103993680|103974523|103979443|103979443|103985050|103996643|103986232|103996643|	| | | | | | | |	http://www.genome.jp/kegg-bin/show_pathway?mus00310/mus:103985050%09red/mus:103974523%09red/mus:103986232%09red/mus:103996643%09red/mus:103979443%09red/mus:103993680%09red		Alanine, aspartate and glutamate metabolism	KEGG PATHWAY	mus00250	3	60	0.700074	0.950795	GSMUA_Achr10G20370_001|GSMUA_Achr8G05390_001|GSMUA_Achr10G18980_001	mus:103968766|mus:103993783|mus:103968632|	103968766|103993783|103968632|	| | |
Protein export	KEGG PATHWAY	mus03060	11	67	0.692165	0.993751	GSMUA_Achr6G25040_001|GSMUA_Achr11G04060_001|GSMUA_Achr11G03320_001|GSMUA_Achr2G12620_001|GSMUA_Achr11G24880_001|GSMUA_Achr9G26540_001|GSMUA_Achr4G20310_001|GSMUA_Achr9G21720_001|GSMUA_Achr11G24860_001|GSMUA_Achr10G15700_001|GSMUA_Achr7G24220_001	mus:103989034|mus:103970354|mus:103970303|mus:103975703|mus:103972353|mus:103999121|mus:103983195|mus:103998628|mus:103972353|mus:103968363|mus:103992708|	103989034|103970354|103970303|103975703|103972353|103999121|103983195|103998628|103972353|103968363|103992708|	| | | | | | | | | | |	http://www.genome.jp/kegg-bin/show_pathway?mus03060/mus:103992708%09red/mus:103968363%09red/mus:103970354%09red/mus:103983195%09red/mus:103998628%09red/mus:103989034%09red/mus:103975703%09red/mus:103970303%09red/mus:103972353%09red/mus:103999121%09red		Carbon fixation in photosynthetic organisms	KEGG PATHWAY	mus00710	22	102	0.586677	0.999014	GSMUA_Achr9G24140_001|GSMUA_Achr9G10620_001|GSMUA_Achr10G12360_001|GSMUA_Achr11G22310_001|GSMUA_Achr9G03330_001|GSMUA_Achr7G03580_001|GSMUA_Achr4G11200_001|GSMUA_Achr8G07890_001|GSMUA_Achr4G27410_001|GSMUA_Achr5G25410_001|GSMUA_Achr5G25490_001|GSMUA_Achr4G22070_001|GSMUA_Achr2G21940_001|GSMUA_Achr10G25750_001|GSMUA_Achr5G02000_001|GSMUA_Achr5G19920_001|GSMUA_Achr11G18240_001|GSMUA_Achr3G26710_001…	mus:103998826|mus:103997566|mus:104000636|mus:103972115|mus:103996843|mus:103990730|mus:103981170|mus:103993558|mus:103982575|mus:103986429|mus:103986422|mus:103983025|mus:103976730|mus:103969233|mus:103983570|mus:103985718|mus:103971774|mus:103978717|mus:103983714|mus:103972115|mus:103978884|mus:103989410|	103998826|103997566|104000636|103972115|103996843|103990730|103981170|103993558|103982575|103986429|103986422|103983025|103976730|103969233|103983570|103985718|103971774|103978717|103983714|103972115|103978884|103989410|	| | | | | | | | | | | | | | | | | | | | | |	http://www.genome.jp/kegg-bin/show_pathway?mus00710/mus:103982575%09red/mus:103986422%09red/mus:103978717%09red/mus:103981170%09red/mus:103978884%09red/mus:103998826%09red/mus:104000636%09red/mus:103976730%09red/mus:103971774%09red/mus:103983714%09red/mus:103989410%09red/mus:103985718%09red/mus:103983025%09red/mus:103983570%09red/mus:103993558%09red/mus:103990730%09red/mus:103972115%09red/mus:103…		Glycine, serine and threonine metabolism	KEGG PATHWAY	mus00260	22	92	0.603044	0.997525	GSMUA_Achr5G26780_001|GSMUA_Achr6G23140_001|GSMUA_Achr2G05390_001|GSMUA_Achr4G07140_001|GSMUA_Achr8G15510_001|GSMUA_Achr6G06650_001|GSMUA_Achr10G18110_001|GSMUA_Achr8G00040_001|GSMUA_Achr8G05620_001|GSMUA_Achr8G05610_001|GSMUA_Achr7G04680_001|GSMUA_Achr2G06210_001|GSMUA_Achr11G08180_001|GSMUA_Achr6G17750_001|GSMUA_Achr11G08170_001|GSMUA_Achr3G26310_001|GSMUA_Achr4G04100_001|GSMUA_Achr9G10670_001|…	mus:103986305|mus:103988851|mus:103972694|mus:103980825|mus:103994655|mus:103987137|mus:103968558|mus:103994416|mus:103978746|mus:103978746|mus:103980445|mus:103973330|mus:104000149|mus:103988076|mus:104000149|mus:103978746|mus:103980562|mus:103997571|mus:103968632|mus:103998054|mus:103989682|mus:103994655|	103986305|103988851|103972694|103980825|103994655|103987137|103968558|103994416|103978746|103978746|103980445|103973330|104000149|103988076|104000149|103978746|103980562|103997571|103968632|103998054|103989682|103994655|	| | | | | | | | | | | | | | | | | | | | | |	http://www.genome.jp/kegg-bin/show_pathway?mus00260/mus:103988076%09red/mus:103997571%09red/mus:103994416%09red/mus:103989682%09red/mus:103972694%09red/mus:103968558%09red/mus:103980445%09red/mus:103998054%09red/mus:103968632%09red/mus:103978746%09red/mus:103987137%09red/mus:103980562%09red/mus:103973330%09red/mus:104000149%09red/mus:103980825%09red/mus:103994655%09red/mus:103986305%09red/mus:103…		Valine, leucine and isoleucine biosynthesis	KEGG PATHWAY	mus00290	1	20	0.706145	0.950795	GSMUA_Achr6G28660_001	mus:103989338|	103989338|	|
Photosynthesis	KEGG PATHWAY	mus00195	12	73	0.694794	0.993751	GSMUA_Achr10G08460_001|GSMUA_Achr5G00940_001|GSMUA_Achr6G28280_001|GSMUA_AchrUn_randomG00540_001|GSMUA_Achr11G21340_001|GSMUA_Achr5G01200_001|GSMUA_Achr10G08490_001|GSMUA_Achr2G03120_001|GSMUA_Achr9G24590_001|GSMUA_Achr8G13460_001|GSMUA_Achr9G24120_001|GSMUA_Achr4G31670_001	mus:103989557|mus:103983666|mus:103989306|mus:103972806|mus:103972035|mus:103983643|mus:103998870|mus:103970669|mus:103998870|mus:103994455|mus:103998824|mus:103982242|	103989557|103983666|103989306|103972806|103972035|103983643|103998870|103970669|103998870|103994455|103998824|103982242|	| | | | | | | | | | | |	http://www.genome.jp/kegg-bin/show_pathway?mus00195/mus:103983643%09red/mus:103972806%09red/mus:103989306%09red/mus:103970669%09red/mus:103983666%09red/mus:103989557%09red/mus:103998870%09red/mus:103998824%09red/mus:103972035%09red/mus:103982242%09red/mus:103994455%09red		Phenylalanine, tyrosine and tryptophan biosynthesis	KEGG PATHWAY	mus00400	14	65	0.587629	0.999014	GSMUA_Achr9G13330_001|GSMUA_Achr3G04280_001|GSMUA_Achr1G21510_001|GSMUA_Achr9G10670_001|GSMUA_Achr7G17920_001|GSMUA_Achr2G05390_001|GSMUA_Achr7G03660_001|GSMUA_Achr9G28980_001|GSMUA_Achr10G14760_001|GSMUA_Achr3G19970_001|GSMUA_Achr8G33080_001|GSMUA_Achr3G24700_001|GSMUA_Achr4G23700_001|GSMUA_Achr9G07690_001	mus:103997851|mus:103976951|mus:103991548|mus:103997571|mus:103992120|mus:103972694|mus:103990720|mus:103999327|mus:104000807|mus:103979331|mus:103995645|mus:103979546|mus:103982888|mus:103997186|	103997851|103976951|103991548|103997571|103992120|103972694|103990720|103999327|104000807|103979331|103995645|103979546|103982888|103997186|	| | | | | | | | | | | | | |	http://www.genome.jp/kegg-bin/show_pathway?mus00400/mus:103997186%09red/mus:103979546%09red/mus:103997571%09red/mus:103999327%09red/mus:104000807%09red/mus:103991548%09red/mus:103976951%09red/mus:103972694%09red/mus:103979331%09red/mus:103997851%09red/mus:103982888%09red/mus:103992120%09red/mus:103995645%09red/mus:103990720%09red		Other glycan degradation	KEGG PATHWAY	mus00511	5	21	0.612668	0.997525	GSMUA_Achr6G18500_001|GSMUA_Achr6G18490_001|GSMUA_Achr6G32820_001|GSMUA_Achr5G28320_001|GSMUA_Achr4G30190_001	mus:103988137|mus:103988137|mus:103989698|mus:103986172|mus:103982360|	103988137|103988137|103989698|103986172|103982360|	| | | | |	http://www.genome.jp/kegg-bin/show_pathway?mus00511/mus:103988137%09red/mus:103986172%09red/mus:103982360%09red/mus:103989698%09red		Brassinosteroid biosynthesis	KEGG PATHWAY	mus00905	1	20	0.706145	0.950795	GSMUA_Achr4G10750_001	mus:103974765|	103974765|	|
Sulfur metabolism	KEGG PATHWAY	mus00920	7	44	0.704234	0.993751	GSMUA_Achr6G18470_001|GSMUA_Achr3G26040_001|GSMUA_Achr2G08060_001|GSMUA_Achr6G24840_001|GSMUA_Achr4G33410_001|GSMUA_Achr6G25020_001|GSMUA_Achr7G25360_001	mus:103988136|mus:103978768|mus:103976059|mus:103989769|mus:103975596|mus:103989031|mus:103992813|	103988136|103978768|103976059|103989769|103975596|103989031|103992813|	| | | | | | |	http://www.genome.jp/kegg-bin/show_pathway?mus00920/mus:103992813%09red/mus:103976059%09red/mus:103978768%09red/mus:103989031%09red/mus:103975596%09red/mus:103989769%09red/mus:103988136%09red		Glycosaminoglycan degradation	KEGG PATHWAY	mus00531	5	23	0.594166	0.999014	GSMUA_Achr3G19920_001|GSMUA_Achr3G08540_001|GSMUA_Achr6G08330_001|GSMUA_Achr4G00610_001|GSMUA_Achr5G28320_001	mus:103979337|mus:103977681|mus:103987284|mus:103980543|mus:103986172|	103979337|103977681|103987284|103980543|103986172|	| | | | |	http://www.genome.jp/kegg-bin/show_pathway?mus00531/mus:103987284%09red/mus:103977681%09red/mus:103986172%09red/mus:103979337%09red/mus:103980543%09red		Phenylalanine metabolism	KEGG PATHWAY	mus00360	38	159	0.615929	0.997525	GSMUA_Achr3G04780_001|GSMUA_AchrUn_randomG29210_001|GSMUA_Achr2G03030_001|GSMUA_Achr3G05430_001|GSMUA_Achr8G15510_001|GSMUA_Achr7G05790_001|GSMUA_Achr6G06650_001|GSMUA_Achr7G02700_001|GSMUA_Achr4G02020_001|GSMUA_Achr9G11920_001|GSMUA_AchrUn_randomG04620_001|GSMUA_Achr11G25550_001|GSMUA_Achr5G27980_001|GSMUA_Achr9G30670_001|GSMUA_Achr7G25170_001|GSMUA_Achr6G36400_001|GSMUA_Achr3G16520_001|GSMUA_Ac…	mus:103976913|mus:103974789|mus:103970589|mus:103977324|mus:103994655|mus:103990519|mus:103987137|mus:103990806|mus:103980512|mus:103988742|mus:103973145|mus:103972416|mus:103999627|mus:103999505|mus:103992797|mus:103989957|mus:103978478|mus:103991820|mus:103969242|mus:103978985|mus:103990626|mus:103990519|mus:103990241|mus:103998043|mus:103997791|mus:103970582|mus:103992529|mus:103975138|mus:103…	103976913|103974789|103970589|103977324|103994655|103990519|103987137|103990806|103980512|103988742|103973145|103972416|103999627|103999505|103992797|103989957|103978478|103991820|103969242|103978985|103990626|103990519|103990241|103998043|103997791|103970582|103992529|103975138|103982537|103992527|103997680|103981542|103996965|103994655|103988743|103988131|103987549|103988351|	| | | | | | | | | | | | | | | | | | | | | | | | | | | | | | | | | | | | | |	http://www.genome.jp/kegg-bin/show_pathway?mus00360/mus:103990519%09red/mus:103999627%09red/mus:103988743%09red/mus:103992797%09red/mus:103990241%09red/mus:103976913%09red/mus:103987137%09red/mus:103975138%09red/mus:103977324%09red/mus:103988131%09red/mus:103972416%09red/mus:103978478%09red/mus:103994655%09red/mus:103999505%09red/mus:103997791%09red/mus:103981542%09red/mus:103988351%09red/mus:103…		mRNA surveillance pathway	KEGG PATHWAY	mus03015	9	173	0.708924	0.950795	GSMUA_Achr10G07910_001|GSMUA_Achr3G16570_001|GSMUA_Achr8G25340_001|GSMUA_Achr9G20560_001|GSMUA_Achr7G23950_001|GSMUA_Achr8G05380_001|GSMUA_Achr11G25430_001|GSMUA_Achr8G06290_001|GSMUA_Achr3G26260_001	mus:104000436|mus:103978483|mus:103996283|mus:103998508|mus:103992686|mus:103993784|mus:103972405|mus:103993701|mus:103978750|	104000436|103978483|103996283|103998508|103992686|103993784|103972405|103993701|103978750|	| | | | | | | | |
Starch and sucrose metabolism	KEGG PATHWAY	mus00500	47	276	0.727808	0.993751	GSMUA_Achr4G07270_001|GSMUA_Achr4G32610_001|GSMUA_Achr7G02740_001|GSMUA_Achr3G04930_001|GSMUA_Achr1G11390_001|GSMUA_Achr11G05580_001|GSMUA_Achr9G23930_001|GSMUA_Achr8G29510_001|GSMUA_Achr5G19860_001|GSMUA_Achr6G18400_001|GSMUA_Achr8G10300_001|GSMUA_Achr9G06050_001|GSMUA_Achr2G21870_001|GSMUA_Achr4G32600_001|GSMUA_Achr3G21740_001|GSMUA_Achr3G04850_001|GSMUA_Achr10G25060_001|GSMUA_Achr11G05420_001|…	mus:103980842|mus:103982169|mus:103990801|mus:103976901|mus:103988590|mus:103970479|mus:103998808|mus:103995938|mus:103985726|mus:103988130|mus:103994262|mus:103996098|mus:103976736|mus:103982170|mus:103979168|mus:103976907|mus:103969164|mus:103970899|mus:103987700|mus:103995637|mus:103983943|mus:103987701|mus:103988856|mus:103984247|mus:103981780|mus:103970479|mus:103978945|mus:103997148|mus:103…	103980842|103982169|103990801|103976901|103988590|103970479|103998808|103995938|103985726|103988130|103994262|103996098|103976736|103982170|103979168|103976907|103969164|103970899|103987700|103995637|103983943|103987701|103988856|103984247|103981780|103970479|103978945|103997148|103970465|103997038|103990489|103982784|103976721|103968366|103994141|103989119|103982083|103968641|103980511|103987603…	| | | | | | | | | | | | | | | | | | | | | | | | | | | | | | | | | | | | | | | | | | | | | | |	http://www.genome.jp/kegg-bin/show_pathway?mus00500/mus:103976907%09red/mus:103984247%09red/mus:103976901%09red/mus:103997038%09red/mus:103988590%09red/mus:103976736%09red/mus:103997148%09red/mus:103988130%09red/mus:103991375%09red/mus:103994141%09red/mus:103980842%09red/mus:103985726%09red/mus:103981780%09red/mus:103970479%09red/mus:103988856%09red/mus:103987603%09red/mus:103984047%09red/mus:103…		Photosynthesis - antenna proteins	KEGG PATHWAY	mus00196	6	28	0.601536	0.999014	GSMUA_Achr10G15270_001|GSMUA_AchrUn_randomG28110_001|GSMUA_Achr10G31440_001|GSMUA_Achr10G31450_001|GSMUA_AchrUn_randomG28100_001|GSMUA_Achr10G31430_001	mus:104001037|mus:103975165|mus:103970019|mus:103970019|mus:103975165|mus:103976969|	104001037|103975165|103970019|103970019|103975165|103976969|	| | | | | |	http://www.genome.jp/kegg-bin/show_pathway?mus00196/mus:103975165%09red/mus:103976969%09red/mus:104001037%09red/mus:103970019%09red		Mismatch repair	KEGG PATHWAY	mus03430	11	47	0.624002	0.997525	GSMUA_Achr7G04380_001|GSMUA_Achr7G04370_001|GSMUA_Achr3G25310_001|GSMUA_Achr7G04320_001|GSMUA_Achr3G05100_001|GSMUA_Achr10G20310_001|GSMUA_Achr3G02880_001|GSMUA_Achr5G24510_001|GSMUA_Achr3G19040_001|GSMUA_Achr7G12340_001|GSMUA_Achr11G08000_001	mus:103990655|mus:103990655|mus:103978360|mus:103990661|mus:103977331|mus:103968763|mus:103977078|mus:103985334|mus:103979403|mus:103991482|mus:103970676|	103990655|103990655|103978360|103990661|103977331|103968763|103977078|103985334|103979403|103991482|103970676|	| | | | | | | | | | |	http://www.genome.jp/kegg-bin/show_pathway?mus03430/mus:103979403%09red/mus:103970676%09red/mus:103977331%09red/mus:103991482%09red/mus:103977078%09red/mus:103990655%09red/mus:103990661%09red/mus:103968763%09red/mus:103985334%09red/mus:103978360%09red		Purine metabolism	KEGG PATHWAY	mus00230	10	193	0.719335	0.950795	GSMUA_Achr6G28460_001|GSMUA_Achr11G24770_001|GSMUA_Achr2G06220_001|GSMUA_Achr11G25390_001|GSMUA_AchrUn_randomG25170_001|GSMUA_Achr6G28480_001|GSMUA_Achr6G28470_001|GSMUA_Achr9G23310_001|GSMUA_Achr8G26890_001|GSMUA_Achr6G26710_001	mus:103968436|mus:103972344|mus:103973338|mus:103972402|mus:103999650|mus:103987638|mus:103968436|mus:103998751|mus:103996156|mus:103989158|	103968436|103972344|103973338|103972402|103999650|103987638|103968436|103998751|103996156|103989158|	| | | | | | | | | |
Glycosphingolipid biosynthesis - globo series	KEGG PATHWAY	mus00603	2	14	0.738835	0.993751	GSMUA_Achr6G15820_001|GSMUA_AchrUn_randomG26570_001	mus:103987929|mus:103974157|	103987929|103974157|	| |	http://www.genome.jp/kegg-bin/show_pathway?mus00603/mus:103987929%09red/mus:103974157%09red		SNARE interactions in vesicular transport	KEGG PATHWAY	mus04130	11	52	0.609801	0.999014	GSMUA_Achr9G03240_001|GSMUA_Achr11G18860_001|GSMUA_Achr10G25010_001|GSMUA_Achr2G17410_001|GSMUA_Achr10G09540_001|GSMUA_Achr10G28310_001|GSMUA_Achr10G06360_001|GSMUA_Achr11G07960_001|GSMUA_Achr2G17420_001|GSMUA_Achr10G28240_001|GSMUA_Achr10G09550_001	mus:103996835|mus:103973745|mus:103969159|mus:103975293|mus:103988102|mus:103969454|mus:104000168|mus:103970673|mus:103975293|mus:103969447|mus:103988102|	103996835|103973745|103969159|103975293|103988102|103969454|104000168|103970673|103975293|103969447|103988102|	| | | | | | | | | | |	http://www.genome.jp/kegg-bin/show_pathway?mus04130/mus:104000168%09red/mus:103970673%09red/mus:103969159%09red/mus:103988102%09red/mus:103969454%09red/mus:103975293%09red/mus:103973745%09red/mus:103996835%09red/mus:103969447%09red		Glutathione metabolism	KEGG PATHWAY	mus00480	24	102	0.63191	0.997525	GSMUA_Achr2G06120_001|GSMUA_Achr8G28750_001|GSMUA_Achr2G03090_001|GSMUA_Achr4G26210_001|GSMUA_Achr5G07710_001|GSMUA_Achr4G00910_001|GSMUA_Achr10G11770_001|GSMUA_Achr5G07930_001|GSMUA_Achr5G27510_001|GSMUA_Achr6G33160_001|GSMUA_Achr6G33120_001|GSMUA_Achr7G14090_001|GSMUA_Achr10G18030_001|GSMUA_Achr10G03200_001|GSMUA_Achr3G16150_001|GSMUA_Achr8G05290_001|GSMUA_Achr6G28350_001|GSMUA_Achr4G26240_001|…	mus:103973250|mus:103996001|mus:103970644|mus:103970350|mus:103984202|mus:103980394|mus:104000681|mus:103984221|mus:103986243|mus:103989732|mus:103989729|mus:103991634|mus:103968552|mus:103999863|mus:103978425|mus:103993794|mus:103989311|mus:103982674|mus:103999735|mus:103993837|mus:103986183|mus:103999408|mus:103972693|mus:103999071|	103973250|103996001|103970644|103970350|103984202|103980394|104000681|103984221|103986243|103989732|103989729|103991634|103968552|103999863|103978425|103993794|103989311|103982674|103999735|103993837|103986183|103999408|103972693|103999071|	| | | | | | | | | | | | | | | | | | | | | | | |	http://www.genome.jp/kegg-bin/show_pathway?mus00480/mus:103989732%09red/mus:103999071%09red/mus:103968552%09red/mus:103986243%09red/mus:103973250%09red/mus:103999408%09red/mus:103980394%09red/mus:103993837%09red/mus:103999735%09red/mus:103989311%09red/mus:103993794%09red/mus:103989729%09red/mus:103970350%09red/mus:103996001%09red/mus:103970644%09red/mus:103991634%09red/mus:103999863%09red/mus:103…		Ubiquinone and other terpenoid-quinone biosynthesis	KEGG PATHWAY	mus00130	2	42	0.720213	0.950795	GSMUA_AchrUn_randomG27040_001|GSMUA_AchrUn_randomG04620_001	mus:103997903|mus:103973145|	103997903|103973145|	| |
C5-Branched dibasic acid metabolism	KEGG PATHWAY	mus00660	1	7	0.743334	0.993751	GSMUA_Achr10G11760_001	mus:104000682|	104000682|	|	http://www.genome.jp/kegg-bin/show_pathway?mus00660/mus:104000682%09red		mRNA surveillance pathway	KEGG PATHWAY	mus03015	37	173	0.611476	0.999014	GSMUA_Achr3G26010_001|GSMUA_Achr6G08340_001|GSMUA_Achr7G10840_001|GSMUA_Achr8G32030_001|GSMUA_Achr2G15690_001|GSMUA_Achr3G16570_001|GSMUA_Achr6G14860_001|GSMUA_Achr3G24760_001|GSMUA_Achr6G23750_001|GSMUA_Achr3G26000_001|GSMUA_Achr4G22190_001|GSMUA_Achr3G26260_001|GSMUA_Achr6G18930_001|GSMUA_Achr4G22200_001|GSMUA_Achr6G29780_001|GSMUA_Achr8G06290_001|GSMUA_Achr1G07030_001|GSMUA_Achr8G25340_001|GSM…	mus:103978776|mus:103987285|mus:103991353|mus:103995727|mus:103975443|mus:103978483|mus:103987841|mus:103978896|mus:103987285|mus:103978776|mus:103983011|mus:103978750|mus:103988172|mus:103983011|mus:103989432|mus:103993701|mus:103998796|mus:103996283|mus:103998201|mus:103993784|mus:103971509|mus:103998371|mus:103986425|mus:103985273|mus:103981180|mus:103976716|mus:103996433|mus:103998796|mus:103…	103978776|103987285|103991353|103995727|103975443|103978483|103987841|103978896|103987285|103978776|103983011|103978750|103988172|103983011|103989432|103993701|103998796|103996283|103998201|103993784|103971509|103998371|103986425|103985273|103981180|103976716|103996433|103998796|103996433|103998796|103987453|103985273|103979805|103976613|103976716|103994645|103972405|	| | | | | | | | | | | | | | | | | | | | | | | | | | | | | | | | | | | | |	http://www.genome.jp/kegg-bin/show_pathway?mus03015/mus:103978483%09red/mus:103978896%09red/mus:103979805%09red/mus:103988172%09red/mus:103976613%09red/mus:103998201%09red/mus:103989432%09red/mus:103995727%09red/mus:103976716%09red/mus:103971509%09red/mus:103978750%09red/mus:103978776%09red/mus:103987841%09red/mus:103975443%09red/mus:103987285%09red/mus:103981180%09red/mus:103998371%09red/mus:103…		Glycerolipid metabolism	KEGG PATHWAY	mus00561	21	90	0.641398	0.997525	GSMUA_Achr4G19720_001|GSMUA_Achr10G22440_001|GSMUA_Achr10G09420_001|GSMUA_Achr2G02950_001|GSMUA_Achr6G10090_001|GSMUA_AchrUn_randomG26570_001|GSMUA_Achr4G12800_001|GSMUA_Achr3G02750_001|GSMUA_Achr3G16480_001|GSMUA_Achr10G09380_001|GSMUA_Achr9G16010_001|GSMUA_Achr3G24330_001|GSMUA_Achr5G23190_001|GSMUA_Achr11G25960_001|GSMUA_Achr4G06980_001|GSMUA_Achr6G33800_001|GSMUA_Achr3G07850_001|GSMUA_Achr6G1…	mus:103977987|mus:103968957|mus:104000310|mus:103970529|mus:103987430|mus:103974157|mus:103981301|mus:103977092|mus:103978469|mus:104000310|mus:103998045|mus:103978930|mus:103985882|mus:103972452|mus:103980811|mus:103990199|mus:103977610|mus:103987929|mus:103974567|mus:103993697|mus:103991944|	103977987|103968957|104000310|103970529|103987430|103974157|103981301|103977092|103978469|104000310|103998045|103978930|103985882|103972452|103980811|103990199|103977610|103987929|103974567|103993697|103991944|	| | | | | | | | | | | | | | | | | | | | |	http://www.genome.jp/kegg-bin/show_pathway?mus00561/mus:103987929%09red/mus:103990199%09red/mus:103970529%09red/mus:103977987%09red/mus:103977092%09red/mus:103991944%09red/mus:103974567%09red/mus:103977610%09red/mus:103974157%09red/mus:103978930%09red/mus:103980811%09red/mus:104000310%09red/mus:103972452%09red/mus:103978469%09red/mus:103993697%09red/mus:103981301%09red/mus:103987430%09red/mus:103…		Other types of O-glycan biosynthesis	KEGG PATHWAY	mus00514	1	21	0.722805	0.950795	GSMUA_Achr7G07550_001	mus:103990369|	103990369|	|
Other glycan degradation	KEGG PATHWAY	mus00511	3	21	0.747721	0.993751	GSMUA_Achr6G18490_001|GSMUA_Achr6G18500_001|GSMUA_Achr6G32820_001	mus:103988137|mus:103988137|mus:103989698|	103988137|103988137|103989698|	| | |	http://www.genome.jp/kegg-bin/show_pathway?mus00511/mus:103988137%09red/mus:103989698%09red		Glycosphingolipid biosynthesis - globo series	KEGG PATHWAY	mus00603	3	14	0.620602	0.999014	GSMUA_Achr6G15820_001|GSMUA_Achr5G28320_001|GSMUA_AchrUn_randomG26570_001	mus:103987929|mus:103986172|mus:103974157|	103987929|103986172|103974157|	| | |	http://www.genome.jp/kegg-bin/show_pathway?mus00603/mus:103987929%09red/mus:103986172%09red/mus:103974157%09red		beta-Alanine metabolism	KEGG PATHWAY	mus00410	12	52	0.64173	0.997525	GSMUA_Achr5G19870_001|GSMUA_Achr8G30730_001|GSMUA_Achr8G15510_001|GSMUA_Achr1G07100_001|GSMUA_Achr7G12330_001|GSMUA_Achr6G06650_001|GSMUA_Achr5G13900_001|GSMUA_Achr1G19050_001|GSMUA_Achr2G05380_001|GSMUA_Achr4G30390_001|GSMUA_Achr8G15520_001|GSMUA_Achr5G13890_001	mus:103985725|mus:103995822|mus:103994655|mus:103973550|mus:103991481|mus:103987137|mus:103984894|mus:103993837|mus:103972693|mus:103982341|mus:103994655|mus:103984894|	103985725|103995822|103994655|103973550|103991481|103987137|103984894|103993837|103972693|103982341|103994655|103984894|	| | | | | | | | | | | |	http://www.genome.jp/kegg-bin/show_pathway?mus00410/mus:103985725%09red/mus:103973550%09red/mus:103972693%09red/mus:103994655%09red/mus:103982341%09red/mus:103995822%09red/mus:103984894%09red/mus:103991481%09red/mus:103987137%09red/mus:103993837%09red		Glutathione metabolism	KEGG PATHWAY	mus00480	5	102	0.731419	0.950795	GSMUA_Achr8G05290_001|GSMUA_Achr3G16150_001|GSMUA_Achr8G21000_001|GSMUA_Achr2G06120_001|GSMUA_Achr10G01450_001	mus:103993794|mus:103978425|mus:103995434|mus:103973250|mus:103999735|	103993794|103978425|103995434|103973250|103999735|	| | | | |
Protein processing in endoplasmic reticulum	KEGG PATHWAY	mus04141	51	302	0.753103	0.993751	GSMUA_Achr9G07200_001|GSMUA_Achr1G10740_001|GSMUA_Achr10G22570_001|GSMUA_Achr3G02310_001|GSMUA_Achr9G21600_001|GSMUA_Achr8G33210_001|GSMUA_Achr5G01880_001|GSMUA_Achr1G22620_001|GSMUA_Achr7G23960_001|GSMUA_Achr1G22590_001|GSMUA_Achr4G31390_001|GSMUA_Achr6G11750_001|GSMUA_Achr11G07870_001|GSMUA_Achr3G24280_001|GSMUA_Achr3G02390_001|GSMUA_Achr10G22800_001|GSMUA_Achr1G22610_001|GSMUA_Achr10G21120_001…	mus:103997152|mus:103982380|mus:103968975|mus:103977131|mus:103998615|mus:103995630|mus:103983580|mus:103974864|mus:103992687|mus:103990584|mus:103982264|mus:103987580|mus:103970667|mus:103978936|mus:103977123|mus:103968995|mus:103974864|mus:103968833|mus:103983426|mus:103997581|mus:104000804|mus:103968995|mus:103974864|mus:103990641|mus:103990156|mus:103974412|mus:103998820|mus:103989034|mus:103…	103997152|103982380|103968975|103977131|103998615|103995630|103983580|103974864|103992687|103990584|103982264|103987580|103970667|103978936|103977123|103968995|103974864|103968833|103983426|103997581|104000804|103968995|103974864|103990641|103990156|103974412|103998820|103989034|103979927|103985997|103972269|103984049|103987845|103996582|103972353|103983179|103980000|103979940|103971011|103990156…	| | | | | | | | | | | | | | | | | | | | | | | | | | | | | | | | | | | | | | | | | | | | | | | | | | |	http://www.genome.jp/kegg-bin/show_pathway?mus04141/mus:103985997%09red/mus:103987442%09red/mus:103992687%09red/mus:103997581%09red/mus:103971011%09red/mus:103991363%09red/mus:103972353%09red/mus:103992708%09red/mus:103970475%09red/mus:103980406%09red/mus:104000804%09red/mus:103995630%09red/mus:103996582%09red/mus:103983425%09red/mus:103998615%09red/mus:103972399%09red/mus:103984049%09red/mus:103…		Purine metabolism	KEGG PATHWAY	mus00230	41	193	0.629622	0.999014	GSMUA_Achr4G19600_001|GSMUA_Achr10G15400_001|GSMUA_Achr8G05520_001|GSMUA_Achr6G11950_001|GSMUA_Achr11G18840_001|GSMUA_Achr3G19800_001|GSMUA_Achr11G22370_001|GSMUA_Achr4G04130_001|GSMUA_Achr4G01100_001|GSMUA_Achr1G11560_001|GSMUA_Achr5G13910_001|GSMUA_Achr2G03840_001|GSMUA_AchrUn_randomG21460_001|GSMUA_Achr4G19610_001|GSMUA_Achr7G10730_001|GSMUA_Achr9G30770_001|GSMUA_Achr11G24770_001|GSMUA_AchrUn_…	mus:103983251|mus:104001044|mus:103993772|mus:103987598|mus:103971825|mus:103979343|mus:103972121|mus:103980566|mus:103980377|mus:103988432|mus:103984895|mus:103971433|mus:103999650|mus:103983251|mus:103991348|mus:103999496|mus:103972344|mus:103999650|mus:103990492|mus:103999650|mus:103978786|mus:103989158|mus:103971075|mus:103983594|mus:103982333|mus:103979118|mus:103970676|mus:103993276|mus:103…	103983251|104001044|103993772|103987598|103971825|103979343|103972121|103980566|103980377|103988432|103984895|103971433|103999650|103983251|103991348|103999496|103972344|103999650|103990492|103999650|103978786|103989158|103971075|103983594|103982333|103979118|103970676|103993276|103972402|103993568|103972201|103990331|103990728|103987917|103974844|103968436|103989027|103996156|103999650|103993762…	| | | | | | | | | | | | | | | | | | | | | | | | | | | | | | | | | | | | | | | | |	http://www.genome.jp/kegg-bin/show_pathway?mus00230/mus:103970676%09red/mus:103978786%09red/mus:103988432%09red/mus:103993568%09red/mus:103968436%09red/mus:103999496%09red/mus:103989027%09red/mus:103996156%09red/mus:103993772%09red/mus:103971433%09red/mus:103979343%09red/mus:103987598%09red/mus:103987917%09red/mus:103991348%09red/mus:103984895%09red/mus:103980566%09red/mus:103979118%09red/mus:103…		Circadian rhythm - plant	KEGG PATHWAY	mus04712	20	86	0.644969	0.997525	GSMUA_Achr4G08540_001|GSMUA_Achr8G06130_001|GSMUA_Achr2G05870_001|GSMUA_Achr8G05740_001|GSMUA_Achr9G19550_001|GSMUA_Achr10G06310_001|GSMUA_Achr10G20610_001|GSMUA_Achr10G20630_001|GSMUA_Achr6G02100_001|GSMUA_Achr10G20620_001|GSMUA_Achr1G19000_001|GSMUA_Achr2G03890_001|GSMUA_Achr2G06760_001|GSMUA_Achr3G05120_001|GSMUA_Achr10G06550_001|GSMUA_Achr10G20600_001|GSMUA_Achr3G02730_001|GSMUA_Achr6G11870_0…	mus:103981614|mus:103993716|mus:103973043|mus:103993751|mus:103998424|mus:104000164|mus:103968790|mus:103968788|mus:103986709|mus:103968789|mus:103993869|mus:103973781|mus:103976161|mus:103976884|mus:104000178|mus:103968787|mus:103977095|mus:103987590|mus:103968786|mus:104000178|	103981614|103993716|103973043|103993751|103998424|104000164|103968790|103968788|103986709|103968789|103993869|103973781|103976161|103976884|104000178|103968787|103977095|103987590|103968786|104000178|	| | | | | | | | | | | | | | | | | | | |	http://www.genome.jp/kegg-bin/show_pathway?mus04712/mus:103976884%09red/mus:103977095%09red/mus:103993716%09red/mus:103973781%09red/mus:103981614%09red/mus:103998424%09red/mus:103986709%09red/mus:104000164%09red/mus:103968786%09red/mus:103973043%09red/mus:103993751%09red/mus:103968789%09red/mus:103993869%09red/mus:103968787%09red/mus:103987590%09red/mus:103976161%09red/mus:103968790%09red/mus:104…		Tyrosine metabolism	KEGG PATHWAY	mus00350	2	43	0.731733	0.950795	GSMUA_Achr10G00150_001|GSMUA_Achr10G00140_001	mus:103999598|mus:103999598|	103999598|103999598|	| |
Butanoate metabolism	KEGG PATHWAY	mus00650	3	22	0.77279	0.993751	GSMUA_Achr5G26820_001|GSMUA_Achr10G11760_001|GSMUA_Achr7G24140_001	mus:103986300|mus:104000682|mus:103992702|	103986300|104000682|103992702|	| | |	http://www.genome.jp/kegg-bin/show_pathway?mus00650/mus:103992702%09red/mus:104000682%09red/mus:103986300%09red		Fatty acid biosynthesis	KEGG PATHWAY	mus00061	11	54	0.653345	0.999014	GSMUA_Achr5G22030_001|GSMUA_Achr5G22530_001|GSMUA_Achr7G07760_001|GSMUA_Achr10G19000_001|GSMUA_Achr1G13210_001|GSMUA_Achr2G08140_001|GSMUA_Achr3G11700_001|GSMUA_Achr6G11720_001|GSMUA_Achr2G08130_001|GSMUA_Achr2G05560_001|GSMUA_Achr1G13190_001	mus:103985538|mus:103985494|mus:103990353|mus:103968636|mus:103987064|mus:103976051|mus:103983280|mus:103987577|mus:103976051|mus:103974014|mus:103987074|	103985538|103985494|103990353|103968636|103987064|103976051|103983280|103987577|103976051|103974014|103987074|	| | | | | | | | | | |	http://www.genome.jp/kegg-bin/show_pathway?mus00061/mus:103985538%09red/mus:103987577%09red/mus:103990353%09red/mus:103987074%09red/mus:103983280%09red/mus:103985494%09red/mus:103987064%09red/mus:103974014%09red/mus:103976051%09red/mus:103968636%09red		Zeatin biosynthesis	KEGG PATHWAY	mus00908	8	35	0.645414	0.997525	GSMUA_Achr3G26290_001|GSMUA_Achr2G06730_001|GSMUA_Achr1G06960_001|GSMUA_Achr2G16770_001|GSMUA_Achr5G13150_001|GSMUA_Achr1G06980_001|GSMUA_Achr3G09080_001|GSMUA_Achr5G07950_001	mus:103979527|mus:103989539|mus:103979877|mus:103976226|mus:103985051|mus:103979877|mus:103978079|mus:103984400|	103979527|103989539|103979877|103976226|103985051|103979877|103978079|103984400|	| | | | | | | |	http://www.genome.jp/kegg-bin/show_pathway?mus00908/mus:103989539%09red/mus:103985051%09red/mus:103984400%09red/mus:103978079%09red/mus:103979527%09red/mus:103976226%09red/mus:103979877%09red		Butanoate metabolism	KEGG PATHWAY	mus00650	1	22	0.738522	0.950795	GSMUA_Achr6G28660_001	mus:103989338|	103989338|	|
Phagosome	KEGG PATHWAY	mus04145	23	144	0.776928	0.993751	GSMUA_Achr8G15400_001|GSMUA_Achr7G23940_001|GSMUA_Achr10G15180_001|GSMUA_Achr6G29680_001|GSMUA_Achr11G08060_001|GSMUA_Achr6G11750_001|GSMUA_Achr3G24280_001|GSMUA_Achr3G02390_001|GSMUA_Achr3G28950_001|GSMUA_Achr8G32740_001|GSMUA_Achr8G05550_001|GSMUA_Achr5G01130_001|GSMUA_Achr6G29670_001|GSMUA_Achr5G23540_001|GSMUA_Achr4G26250_001|GSMUA_Achr8G15410_001|GSMUA_Achr4G00970_001|GSMUA_Achr11G24880_001|…	mus:103994648|mus:103992683|mus:104001028|mus:103989422|mus:103970680|mus:103987580|mus:103978936|mus:103977123|mus:103979946|mus:103995671|mus:103993768|mus:103993546|mus:103989422|mus:103985412|mus:103982673|mus:103994648|mus:103980389|mus:103972353|mus:103995861|mus:103972353|mus:103986315|mus:103992122|mus:103992708|	103994648|103992683|104001028|103989422|103970680|103987580|103978936|103977123|103979946|103995671|103993768|103993546|103989422|103985412|103982673|103994648|103980389|103972353|103995861|103972353|103986315|103992122|103992708|	| | | | | | | | | | | | | | | | | | | | | | |	http://www.genome.jp/kegg-bin/show_pathway?mus04145/mus:103994648%09red/mus:103986315%09red/mus:103995861%09red/mus:103992708%09red/mus:103993546%09red/mus:103980389%09red/mus:103992683%09red/mus:103985412%09red/mus:103970680%09red/mus:103977123%09red/mus:103993768%09red/mus:103987580%09red/mus:103989422%09red/mus:103982673%09red/mus:103978936%09red/mus:103992122%09red/mus:104001028%09red/mus:103…		Taurine and hypotaurine metabolism	KEGG PATHWAY	mus00430	5	25	0.658445	0.999014	GSMUA_Achr6G35880_001|GSMUA_Achr3G15440_001|GSMUA_Achr10G21110_001|GSMUA_Achr6G29920_001|GSMUA_Achr8G26230_001	mus:103990010|mus:103978374|mus:103969838|mus:103989858|mus:103996206|	103990010|103978374|103969838|103989858|103996206|	| | | | |	http://www.genome.jp/kegg-bin/show_pathway?mus00430/mus:103989858%09red/mus:103996206%09red/mus:103990010%09red/mus:103978374%09red/mus:103969838%09red		Butanoate metabolism	KEGG PATHWAY	mus00650	5	22	0.648067	0.997525	GSMUA_Achr1G19180_001|GSMUA_Achr5G26820_001|GSMUA_Achr7G12330_001|GSMUA_Achr10G11760_001|GSMUA_Achr8G30730_001	mus:103993680|mus:103986300|mus:103991481|mus:104000682|mus:103995822|	103993680|103986300|103991481|104000682|103995822|	| | | | |	http://www.genome.jp/kegg-bin/show_pathway?mus00650/mus:103991481%09red/mus:104000682%09red/mus:103993680%09red/mus:103986300%09red/mus:103995822%09red		Phosphatidylinositol signaling system	KEGG PATHWAY	mus04070	4	84	0.741407	0.950795	GSMUA_Achr3G26190_001|GSMUA_Achr11G25660_001|GSMUA_Achr10G19590_001|GSMUA_AchrUn_randomG01520_001	mus:103978756|mus:103972426|mus:103968698|mus:103972891|	103978756|103972426|103968698|103972891|	| | | |
Steroid biosynthesis	KEGG PATHWAY	mus00100	7	48	0.777173	0.993751	GSMUA_Achr3G22830_001|GSMUA_Achr9G03480_001|GSMUA_Achr11G22580_001|GSMUA_Achr1G12200_001|GSMUA_Achr1G01480_001|GSMUA_Achr10G12080_001|GSMUA_Achr1G01470_001	mus:103979067|mus:103996861|mus:103972632|mus:103987803|mus:103983665|mus:104000659|mus:103983665|	103979067|103996861|103972632|103987803|103983665|104000659|103983665|	| | | | | | |	http://www.genome.jp/kegg-bin/show_pathway?mus00100/mus:103996861%09red/mus:103972632%09red/mus:103983665%09red/mus:103979067%09red/mus:104000659%09red/mus:103987803%09red		Lipoic acid metabolism	KEGG PATHWAY	mus00785	1	5	0.699928	0.999014	GSMUA_Achr9G17140_001	mus:103998200|	103998200|	|	http://www.genome.jp/kegg-bin/show_pathway?mus00785/mus:103998200%09red		Linoleic acid metabolism	KEGG PATHWAY	mus00591	5	23	0.681346	0.997525	GSMUA_Achr9G16020_001|GSMUA_Achr6G28450_001|GSMUA_Achr2G05850_001|GSMUA_Achr3G11780_001|GSMUA_Achr3G07870_001	mus:103998047|mus:103989321|mus:103973030|mus:103977941|mus:103977612|	103998047|103989321|103973030|103977941|103977612|	| | | | |	http://www.genome.jp/kegg-bin/show_pathway?mus00591/mus:103973030%09red/mus:103977941%09red/mus:103989321%09red/mus:103998047%09red/mus:103977612%09red		Pyrimidine metabolism	KEGG PATHWAY	mus00240	7	142	0.745917	0.950795	GSMUA_Achr2G06220_001|GSMUA_Achr7G24040_001|GSMUA_AchrUn_randomG25170_001|GSMUA_Achr10G06530_001|GSMUA_Achr6G26710_001|GSMUA_Achr9G23310_001|GSMUA_Achr11G14580_001	mus:103973338|mus:103992694|mus:103999650|mus:104000175|mus:103989158|mus:103998751|mus:103971390|	103973338|103992694|103999650|104000175|103989158|103998751|103971390|	| | | | | | |
Tryptophan metabolism	KEGG PATHWAY	mus00380	6	42	0.782314	0.993751	GSMUA_Achr1G24210_001|GSMUA_Achr1G17560_001|GSMUA_Achr8G00130_001|GSMUA_Achr1G17550_001|GSMUA_Achr11G21300_001|GSMUA_Achr8G13360_001	mus:103996348|mus:103983085|mus:103994209|mus:103983085|mus:103972032|mus:103994447|	103996348|103983085|103994209|103983085|103972032|103994447|	| | | | | |	http://www.genome.jp/kegg-bin/show_pathway?mus00380/mus:103996348%09red/mus:103994209%09red/mus:103983085%09red/mus:103994447%09red/mus:103972032%09red		Nitrogen metabolism	KEGG PATHWAY	mus00910	9	47	0.711225	0.999014	GSMUA_Achr9G17480_001|GSMUA_Achr6G27350_001|GSMUA_Achr2G12720_001|GSMUA_Achr9G15320_001|GSMUA_Achr9G17490_001|GSMUA_Achr8G05390_001|GSMUA_Achr4G14900_001|GSMUA_Achr3G09120_001|GSMUA_Achr9G15130_001	mus:103998224|mus:103989227|mus:103975692|mus:103997993|mus:103998224|mus:103993783|mus:103981468|mus:103977726|mus:103997980|	103998224|103989227|103975692|103997993|103998224|103993783|103981468|103977726|103997980|	| | | | | | | | |	http://www.genome.jp/kegg-bin/show_pathway?mus00910/mus:103975692%09red/mus:103981468%09red/mus:103993783%09red/mus:103997993%09red/mus:103989227%09red/mus:103998224%09red/mus:103977726%09red/mus:103997980%09red		Lysine biosynthesis	KEGG PATHWAY	mus00300	4	19	0.700155	0.997525	GSMUA_Achr4G25630_001|GSMUA_Achr11G03060_001|GSMUA_Achr11G03070_001|GSMUA_Achr10G18110_001	mus:103977311|mus:103970283|mus:103970283|mus:103968558|	103977311|103970283|103970283|103968558|	| | | |	http://www.genome.jp/kegg-bin/show_pathway?mus00300/mus:103970283%09red/mus:103977311%09red/mus:103968558%09red		Biosynthesis of amino acids	KEGG PATHWAY	mus01230	17	326	0.749347	0.950795	GSMUA_Achr9G02430_001|GSMUA_Achr2G06210_001|GSMUA_Achr3G04430_001|GSMUA_Achr6G28660_001|GSMUA_Achr3G04280_001|GSMUA_Achr1G21510_001|GSMUA_Achr8G06200_001|GSMUA_Achr11G00040_001|GSMUA_Achr11G24750_001|GSMUA_Achr5G05330_001|GSMUA_Achr10G24720_001|GSMUA_Achr1G21680_001|GSMUA_Achr1G21750_001|GSMUA_AchrUn_randomG27000_001|GSMUA_Achr6G09000_001|GSMUA_Achr8G33080_001|GSMUA_Achr11G00030_001	mus:103996764|mus:103973330|mus:103976941|mus:103989338|mus:103976951|mus:103991548|mus:103993709|mus:103970028|mus:103972341|mus:103984001|mus:103969141|mus:103991404|mus:103991346|mus:103974660|mus:103987347|mus:103995645|mus:103970028|	103996764|103973330|103976941|103989338|103976951|103991548|103993709|103970028|103972341|103984001|103969141|103991404|103991346|103974660|103987347|103995645|103970028|	| | | | | | | | | | | | | | | | |
Glycosaminoglycan degradation	KEGG PATHWAY	mus00531	3	23	0.795777	0.993751	GSMUA_Achr3G19920_001|GSMUA_Achr11G23730_001|GSMUA_Achr4G32620_001	mus:103979337|mus:103979337|mus:103982167|	103979337|103979337|103982167|	| | |	http://www.genome.jp/kegg-bin/show_pathway?mus00531/mus:103982167%09red/mus:103979337%09red		Starch and sucrose metabolism	KEGG PATHWAY	mus00500	57	276	0.714905	0.999014	GSMUA_Achr5G08340_001|GSMUA_Achr3G04930_001|GSMUA_Achr4G19600_001|GSMUA_Achr6G27220_001|GSMUA_Achr7G02740_001|GSMUA_Achr1G11390_001|GSMUA_Achr11G05580_001|GSMUA_Achr9G23930_001|GSMUA_Achr8G29510_001|GSMUA_Achr5G19860_001|GSMUA_Achr6G18400_001|GSMUA_Achr9G02500_001|GSMUA_Achr9G06050_001|GSMUA_Achr5G04690_001|GSMUA_Achr3G21740_001|GSMUA_Achr3G04850_001|GSMUA_Achr10G25060_001|GSMUA_Achr11G05420_001|…	mus:103984247|mus:103976901|mus:103983251|mus:103989812|mus:103990801|mus:103988590|mus:103970479|mus:103998808|mus:103995938|mus:103985726|mus:103988130|mus:103997226|mus:103996098|mus:103983943|mus:103979168|mus:103976907|mus:103969164|mus:103970899|mus:103987700|mus:104000313|mus:103996768|mus:103995637|mus:103983943|mus:103987701|mus:103998550|mus:103984247|mus:103976721|mus:103970479|mus:103…	103984247|103976901|103983251|103989812|103990801|103988590|103970479|103998808|103995938|103985726|103988130|103997226|103996098|103983943|103979168|103976907|103969164|103970899|103987700|104000313|103996768|103995637|103983943|103987701|103998550|103984247|103976721|103970479|103979031|103985903|103980842|103997978|103979031|103970465|103997038|103990489|103982083|103976736|103984247|103987603…	| | | | | | | | | | | | | | | | | | | | | | | | | | | | | | | | | | | | | | | | | | | | | | | | | | | | | | | | |	http://www.genome.jp/kegg-bin/show_pathway?mus00500/mus:103976907%09red/mus:103984247%09red/mus:103990489%09red/mus:103976901%09red/mus:103972667%09red/mus:104000313%09red/mus:103988590%09red/mus:103976736%09red/mus:103976711%09red/mus:103996768%09red/mus:103981780%09red/mus:103980842%09red/mus:103988130%09red/mus:103993185%09red/mus:103970479%09red/mus:103980525%09red/mus:103987603%09red/mus:103…		Ubiquinone and other terpenoid-quinone biosynthesis	KEGG PATHWAY	mus00130	9	42	0.711313	0.997525	GSMUA_Achr3G23790_001|GSMUA_Achr2G12660_001|GSMUA_AchrUn_randomG04620_001|GSMUA_Achr2G12670_001|GSMUA_Achr4G22170_001|GSMUA_Achr6G36020_001|GSMUA_Achr8G28900_001|GSMUA_Achr9G30670_001|GSMUA_Achr3G05430_001	mus:103978985|mus:103975699|mus:103973145|mus:103975699|mus:103983014|mus:103990241|mus:103995988|mus:103999505|mus:103977324|	103978985|103975699|103973145|103975699|103983014|103990241|103995988|103999505|103977324|	| | | | | | | | |	http://www.genome.jp/kegg-bin/show_pathway?mus00130/mus:103977324%09red/mus:103973145%09red/mus:103975699%09red/mus:103990241%09red/mus:103978985%09red/mus:103999505%09red/mus:103995988%09red/mus:103983014%09red		Biotin metabolism	KEGG PATHWAY	mus00780	1	23	0.753348	0.950795	GSMUA_Achr7G07760_001	mus:103990353|	103990353|	|
Vitamin B6 metabolism	KEGG PATHWAY	mus00750	2	16	0.796769	0.993751	GSMUA_Achr1G12180_001|GSMUA_AchrUn_randomG00210_001	mus:103987827|mus:103972766|	103987827|103972766|	| |	http://www.genome.jp/kegg-bin/show_pathway?mus00750/mus:103972766%09red/mus:103987827%09red		Phagosome	KEGG PATHWAY	mus04145	29	144	0.715461	0.999014	GSMUA_Achr8G15400_001|GSMUA_Achr10G15180_001|GSMUA_Achr6G29680_001|GSMUA_Achr11G08060_001|GSMUA_Achr3G26670_001|GSMUA_Achr2G17250_001|GSMUA_Achr6G11750_001|GSMUA_Achr6G08450_001|GSMUA_Achr5G04730_001|GSMUA_Achr4G05450_001|GSMUA_Achr8G05550_001|GSMUA_Achr5G01130_001|GSMUA_Achr10G16620_001|GSMUA_Achr6G29670_001|GSMUA_Achr6G35890_001|GSMUA_Achr4G26250_001|GSMUA_Achr8G15410_001|GSMUA_Achr4G30710_001|…	mus:103994648|mus:104001028|mus:103989422|mus:103970680|mus:103978720|mus:103975302|mus:103987580|mus:103987295|mus:103983948|mus:103980688|mus:103993768|mus:103993546|mus:103968440|mus:103989422|mus:103990009|mus:103982673|mus:103994648|mus:103983332|mus:103975351|mus:103987295|mus:103979015|mus:103989165|mus:103972353|mus:103989986|mus:103972430|mus:103995861|mus:103972353|mus:103986315|mus:103…	103994648|104001028|103989422|103970680|103978720|103975302|103987580|103987295|103983948|103980688|103993768|103993546|103968440|103989422|103990009|103982673|103994648|103983332|103975351|103987295|103979015|103989165|103972353|103989986|103972430|103995861|103972353|103986315|103992122|	| | | | | | | | | | | | | | | | | | | | | | | | | | | | |	http://www.genome.jp/kegg-bin/show_pathway?mus04145/mus:103987295%09red/mus:103980688%09red/mus:103975302%09red/mus:103995861%09red/mus:103972430%09red/mus:103972353%09red/mus:103989165%09red/mus:103993546%09red/mus:103989986%09red/mus:103986315%09red/mus:103968440%09red/mus:103993768%09red/mus:103989422%09red/mus:104001028%09red/mus:103994648%09red/mus:103975351%09red/mus:103979015%09red/mus:103…		N-Glycan biosynthesis	KEGG PATHWAY	mus00510	11	51	0.714562	0.997525	GSMUA_Achr4G12680_001|GSMUA_Achr10G18230_001|GSMUA_Achr10G18240_001|GSMUA_Achr10G06420_001|GSMUA_Achr7G04550_001|GSMUA_Achr4G12690_001|GSMUA_Achr9G24700_001|GSMUA_Achr10G18210_001|GSMUA_Achr10G18190_001|GSMUA_Achr7G01000_001|GSMUA_Achr9G07530_001	mus:103981288|mus:103987521|mus:103987521|mus:103970667|mus:103990639|mus:103981288|mus:103998878|mus:103987521|mus:103987521|mus:103990965|mus:103997178|	103981288|103987521|103987521|103970667|103990639|103981288|103998878|103987521|103987521|103990965|103997178|	| | | | | | | | | | |	http://www.genome.jp/kegg-bin/show_pathway?mus00510/mus:103970667%09red/mus:103998878%09red/mus:103990965%09red/mus:103997178%09red/mus:103987521%09red/mus:103990639%09red/mus:103981288%09red		Valine, leucine and isoleucine degradation	KEGG PATHWAY	mus00280	2	46	0.763894	0.950795	GSMUA_Achr8G11740_001|GSMUA_Achr5G05290_001	mus:103993232|mus:103983997|	103993232|103983997|	| |
Carotenoid biosynthesis	KEGG PATHWAY	mus00906	5	37	0.807256	0.993751	GSMUA_Achr4G22870_001|GSMUA_Achr4G31460_001|GSMUA_Achr11G04190_001|GSMUA_Achr6G11970_001|GSMUA_Achr11G21520_001	mus:103982953|mus:103982259|mus:103970366|mus:103987601|mus:103972048|	103982953|103982259|103970366|103987601|103972048|	| | | | |	http://www.genome.jp/kegg-bin/show_pathway?mus00906/mus:103982953%09red/mus:103982259%09red/mus:103987601%09red/mus:103972048%09red/mus:103970366%09red		Protein export	KEGG PATHWAY	mus03060	13	67	0.716435	0.999014	GSMUA_Achr5G25520_001|GSMUA_Achr11G04060_001|GSMUA_Achr5G25510_001|GSMUA_Achr9G21720_001|GSMUA_Achr5G04730_001|GSMUA_Achr9G26540_001|GSMUA_Achr11G24880_001|GSMUA_Achr4G20310_001|GSMUA_Achr11G03320_001|GSMUA_Achr11G24860_001|GSMUA_Achr10G16620_001|GSMUA_Achr10G00070_001|GSMUA_Achr2G12620_001	mus:103986420|mus:103970354|mus:103986420|mus:103998628|mus:103983948|mus:103999121|mus:103972353|mus:103983195|mus:103970303|mus:103972353|mus:103968440|mus:103999594|mus:103975703|	103986420|103970354|103986420|103998628|103983948|103999121|103972353|103983195|103970303|103972353|103968440|103999594|103975703|	| | | | | | | | | | | | |	http://www.genome.jp/kegg-bin/show_pathway?mus03060/mus:103975703%09red/mus:103999594%09red/mus:103968440%09red/mus:103983948%09red/mus:103970354%09red/mus:103983195%09red/mus:103998628%09red/mus:103986420%09red/mus:103970303%09red/mus:103972353%09red/mus:103999121%09red		Nitrogen metabolism	KEGG PATHWAY	mus00910	10	47	0.723558	0.997525	GSMUA_Achr9G17480_001|GSMUA_AchrUn_randomG01460_001|GSMUA_Achr6G27350_001|GSMUA_Achr2G12720_001|GSMUA_Achr9G17490_001|GSMUA_Achr9G15480_001|GSMUA_Achr2G06840_001|GSMUA_Achr8G05390_001|GSMUA_Achr3G09120_001|GSMUA_Achr10G15680_001	mus:103998224|mus:103972884|mus:103989227|mus:103975692|mus:103998224|mus:103998006|mus:103976153|mus:103993783|mus:103977726|mus:103968362|	103998224|103972884|103989227|103975692|103998224|103998006|103976153|103993783|103977726|103968362|	| | | | | | | | | |	http://www.genome.jp/kegg-bin/show_pathway?mus00910/mus:103998006%09red/mus:103975692%09red/mus:103976153%09red/mus:103968362%09red/mus:103993783%09red/mus:103972884%09red/mus:103989227%09red/mus:103998224%09red/mus:103977726%09red		Pyruvate metabolism	KEGG PATHWAY	mus00620	5	108	0.773779	0.950795	GSMUA_Achr10G25750_001|GSMUA_Achr8G11740_001|GSMUA_Achr10G19000_001|GSMUA_Achr10G08050_001|GSMUA_Achr5G05290_001	mus:103969233|mus:103993232|mus:103968636|mus:104000425|mus:103983997|	103969233|103993232|103968636|104000425|103983997|	| | | | |
ABC transporters	KEGG PATHWAY	mus02010	3	24	0.816787	0.993751	GSMUA_AchrUn_randomG00160_001|GSMUA_AchrUn_randomG00150_001|GSMUA_Achr4G04430_001	mus:103972762|mus:103972762|mus:103980593|	103972762|103972762|103980593|	| | |	http://www.genome.jp/kegg-bin/show_pathway?mus02010/mus:103980593%09red/mus:103972762%09red		Glutathione metabolism	KEGG PATHWAY	mus00480	20	102	0.730643	0.999014	GSMUA_Achr8G05290_001|GSMUA_Achr2G03090_001|GSMUA_Achr4G26210_001|GSMUA_Achr5G07710_001|GSMUA_Achr5G24260_001|GSMUA_Achr10G11770_001|GSMUA_Achr8G21000_001|GSMUA_Achr4G26240_001|GSMUA_Achr11G04910_001|GSMUA_Achr5G07930_001|GSMUA_Achr10G03200_001|GSMUA_Achr6G07920_001|GSMUA_Achr2G05380_001|GSMUA_Achr11G18840_001|GSMUA_Achr9G26080_001|GSMUA_Achr6G28350_001|GSMUA_Achr7G14090_001|GSMUA_Achr11G19030_00…	mus:103993794|mus:103970644|mus:103970350|mus:103984202|mus:103985352|mus:104000681|mus:103995434|mus:103982674|mus:103970427|mus:103984221|mus:103999863|mus:103987991|mus:103972693|mus:103971825|mus:103999408|mus:103989311|mus:103991634|mus:103971843|mus:103970427|mus:103999071|	103993794|103970644|103970350|103984202|103985352|104000681|103995434|103982674|103970427|103984221|103999863|103987991|103972693|103971825|103999408|103989311|103991634|103971843|103970427|103999071|	| | | | | | | | | | | | | | | | | | | |	http://www.genome.jp/kegg-bin/show_pathway?mus00480/mus:103971843%09red/mus:103970350%09red/mus:103999863%09red/mus:103972693%09red/mus:103970427%09red/mus:103991634%09red/mus:103985352%09red/mus:103995434%09red/mus:103999408%09red/mus:103982674%09red/mus:103970644%09red/mus:103984221%09red/mus:103999071%09red/mus:104000681%09red/mus:103987991%09red/mus:103984202%09red/mus:103971825%09red/mus:103…		Phenylpropanoid biosynthesis	KEGG PATHWAY	mus00940	53	231	0.72541	0.997525	GSMUA_Achr3G04780_001|GSMUA_Achr11G09900_001|GSMUA_AchrUn_randomG29210_001|GSMUA_Achr5G27980_001|GSMUA_Achr9G15990_001|GSMUA_Achr4G27840_001|GSMUA_Achr2G04420_001|GSMUA_Achr2G03030_001|GSMUA_AchrUn_randomG04620_001|GSMUA_Achr6G01930_001|GSMUA_Achr2G03020_001|GSMUA_Achr2G04390_001|GSMUA_Achr7G05790_001|GSMUA_AchrUn_randomG25180_001|GSMUA_Achr7G02700_001|GSMUA_Achr2G04360_001|GSMUA_Achr4G02020_001|…	mus:103976913|mus:103970996|mus:103974789|mus:103999627|mus:103998043|mus:103982537|mus:103971905|mus:103970589|mus:103973145|mus:103986697|mus:103970582|mus:103971934|mus:103990519|mus:103975138|mus:103990806|mus:103971889|mus:103980512|mus:103988742|mus:103995637|mus:103972416|mus:103974791|mus:103968549|mus:103982461|mus:103981542|mus:103970479|mus:103977324|mus:103989957|mus:103978478|mus:103…	103976913|103970996|103974789|103999627|103998043|103982537|103971905|103970589|103973145|103986697|103970582|103971934|103990519|103975138|103990806|103971889|103980512|103988742|103995637|103972416|103974791|103968549|103982461|103981542|103970479|103977324|103989957|103978478|103991820|103986697|103988743|103990626|103979607|103990519|103990241|103971944|103986697|103997791|103971953|103980297…	| | | | | | | | | | | | | | | | | | | | | | | | | | | | | | | | | | | | | | | | | | | | | | | | | | | | |	http://www.genome.jp/kegg-bin/show_pathway?mus00940/mus:103971925%09red/mus:103988742%09red/mus:103971944%09red/mus:103999627%09red/mus:103971905%09red/mus:103990241%09red/mus:103976913%09red/mus:103974791%09red/mus:103975138%09red/mus:103977324%09red/mus:103988131%09red/mus:103972416%09red/mus:103990519%09red/mus:103978478%09red/mus:103971889%09red/mus:103982461%09red/mus:103970479%09red/mus:103…		Citrate cycle (TCA cycle)	KEGG PATHWAY	mus00020	3	68	0.773933	0.950795	GSMUA_Achr10G25750_001|GSMUA_Achr8G06210_001|GSMUA_Achr10G08050_001	mus:103969233|mus:103993707|mus:104000425|	103969233|103993707|104000425|	| | |
Inositol phosphate metabolism	KEGG PATHWAY	mus00562	10	70	0.822047	0.993751	GSMUA_Achr9G24140_001|GSMUA_Achr2G08060_001|GSMUA_Achr10G11730_001|GSMUA_Achr1G22400_001|GSMUA_Achr5G07740_001|GSMUA_Achr4G15360_001|GSMUA_Achr7G04480_001|GSMUA_Achr4G15350_001|GSMUA_Achr10G08130_001|GSMUA_Achr9G03330_001	mus:103998826|mus:103976059|mus:104000685|mus:103990760|mus:103984205|mus:103980922|mus:103990648|mus:103980922|mus:104000419|mus:103996843|	103998826|103976059|104000685|103990760|103984205|103980922|103990648|103980922|104000419|103996843|	| | | | | | | | | |	http://www.genome.jp/kegg-bin/show_pathway?mus00562/mus:103980922%09red/mus:104000685%09red/mus:103990760%09red/mus:103990648%09red/mus:103976059%09red/mus:103998826%09red/mus:104000419%09red/mus:103984205%09red/mus:103996843%09red		Ascorbate and aldarate metabolism	KEGG PATHWAY	mus00053	10	53	0.731371	0.999014	GSMUA_Achr4G07270_001|GSMUA_Achr5G21950_001|GSMUA_Achr7G27620_001|GSMUA_Achr5G05290_001|GSMUA_Achr4G15360_001|GSMUA_Achr3G30610_001|GSMUA_Achr4G15350_001|GSMUA_Achr7G07660_001|GSMUA_Achr6G09110_001|GSMUA_Achr7G27610_001	mus:103980842|mus:103985547|mus:103979808|mus:103983997|mus:103980922|mus:103979808|mus:103980922|mus:103990359|mus:103987358|mus:103979808|	103980842|103985547|103979808|103983997|103980922|103979808|103980922|103990359|103987358|103979808|	| | | | | | | | | |	http://www.genome.jp/kegg-bin/show_pathway?mus00053/mus:103980842%09red/mus:103980922%09red/mus:103979808%09red/mus:103983997%09red/mus:103990359%09red/mus:103987358%09red/mus:103985547%09red		Taurine and hypotaurine metabolism	KEGG PATHWAY	mus00430	5	25	0.741321	0.997525	GSMUA_Achr7G12330_001|GSMUA_Achr4G03990_001|GSMUA_Achr6G02140_001|GSMUA_Achr6G29920_001|GSMUA_Achr8G30730_001	mus:103991481|mus:103980555|mus:103986769|mus:103989858|mus:103995822|	103991481|103980555|103986769|103989858|103995822|	| | | | |	http://www.genome.jp/kegg-bin/show_pathway?mus00430/mus:103980555%09red/mus:103991481%09red/mus:103989858%09red/mus:103986769%09red/mus:103995822%09red		Cysteine and methionine metabolism	KEGG PATHWAY	mus00270	6	128	0.777092	0.950795	GSMUA_Achr4G10660_001|GSMUA_Achr8G06200_001|GSMUA_Achr1G21750_001|GSMUA_Achr10G25750_001|GSMUA_Achr9G02430_001|GSMUA_Achr8G11790_001	mus:103981127|mus:103993709|mus:103991346|mus:103969233|mus:103996764|mus:103993227|	103981127|103993709|103991346|103969233|103996764|103993227|	| | | | | |
2-Oxocarboxylic acid metabolism	KEGG PATHWAY	mus01210	8	58	0.830101	0.993751	GSMUA_Achr9G07560_001|GSMUA_Achr4G00910_001|GSMUA_Achr11G24750_001|GSMUA_Achr6G28080_001|GSMUA_Achr11G16320_001|GSMUA_Achr9G07580_001|GSMUA_Achr7G25170_001|GSMUA_Achr10G11760_001	mus:103997179|mus:103980394|mus:103972341|mus:103989292|mus:103971621|mus:103997179|mus:103992797|mus:104000682|	103997179|103980394|103972341|103989292|103971621|103997179|103992797|104000682|	| | | | | | | |	http://www.genome.jp/kegg-bin/show_pathway?mus01210/mus:103997179%09red/mus:103971621%09red/mus:103992797%09red/mus:103989292%09red/mus:103980394%09red/mus:104000682%09red/mus:103972341%09red		Photosynthesis	KEGG PATHWAY	mus00195	14	73	0.734612	0.999014	GSMUA_Achr9G26220_001|GSMUA_Achr8G13460_001|GSMUA_Achr5G00940_001|GSMUA_Achr6G28280_001|GSMUA_AchrUn_randomG00540_001|GSMUA_Achr9G26150_001|GSMUA_Achr5G01200_001|GSMUA_Achr4G31670_001|GSMUA_Achr2G03120_001|GSMUA_Achr9G24590_001|GSMUA_Achr7G07610_001|GSMUA_Achr9G24120_001|GSMUA_Achr11G18910_001|GSMUA_Achr2G17330_001	mus:103997315|mus:103994455|mus:103983666|mus:103989306|mus:103972806|mus:103999082|mus:103983643|mus:103982242|mus:103970669|mus:103998870|mus:103990365|mus:103998824|mus:103983666|mus:103990328|	103997315|103994455|103983666|103989306|103972806|103999082|103983643|103982242|103970669|103998870|103990365|103998824|103983666|103990328|	| | | | | | | | | | | | | |	http://www.genome.jp/kegg-bin/show_pathway?mus00195/mus:103983643%09red/mus:103972806%09red/mus:103989306%09red/mus:103999082%09red/mus:103970669%09red/mus:103990328%09red/mus:103983666%09red/mus:103998870%09red/mus:103998824%09red/mus:103990365%09red/mus:103982242%09red/mus:103997315%09red/mus:103994455%09red		Pentose and glucuronate interconversions	KEGG PATHWAY	mus00040	23	105	0.742799	0.997525	GSMUA_Achr7G26580_001|GSMUA_Achr7G26570_001|GSMUA_Achr7G26770_001|GSMUA_Achr9G23930_001|GSMUA_Achr8G10300_001|GSMUA_Achr4G23090_001|GSMUA_Achr4G19620_001|GSMUA_Achr11G05420_001|GSMUA_Achr2G16830_001|GSMUA_Achr4G19640_001|GSMUA_Achr7G04580_001|GSMUA_Achr7G11480_001|GSMUA_Achr4G07270_001|GSMUA_Achr11G05430_001|GSMUA_Achr10G28220_001|GSMUA_Achr7G12450_001|GSMUA_Achr4G19630_001|GSMUA_Achr6G27220_001|…	mus:103993041|mus:103993041|mus:103992933|mus:103998808|mus:103994262|mus:103982938|mus:103983248|mus:103970899|mus:103976225|mus:103983248|mus:103990636|mus:103991407|mus:103980842|mus:103970465|mus:103969446|mus:103991844|mus:103983248|mus:103989812|mus:103989738|mus:103968572|mus:103976730|mus:103972667|mus:103982084|	103993041|103993041|103992933|103998808|103994262|103982938|103983248|103970899|103976225|103983248|103990636|103991407|103980842|103970465|103969446|103991844|103983248|103989812|103989738|103968572|103976730|103972667|103982084|	| | | | | | | | | | | | | | | | | | | | | | |	http://www.genome.jp/kegg-bin/show_pathway?mus00040/mus:103980842%09red/mus:103989738%09red/mus:103994262%09red/mus:103991407%09red/mus:103993041%09red/mus:103970465%09red/mus:103969446%09red/mus:103990636%09red/mus:103972667%09red/mus:103970899%09red/mus:103992933%09red/mus:103976730%09red/mus:103982938%09red/mus:103968572%09red/mus:103989812%09red/mus:103998808%09red/mus:103976225%09red/mus:103…		beta-Alanine metabolism	KEGG PATHWAY	mus00410	2	52	0.818277	0.974941	GSMUA_Achr8G11740_001|GSMUA_Achr5G05290_001	mus:103993232|mus:103983997|	103993232|103983997|	| |
Glycerolipid metabolism	KEGG PATHWAY	mus00561	13	90	0.836362	0.993751	GSMUA_Achr3G02750_001|GSMUA_Achr2G02950_001|GSMUA_Achr6G10090_001|GSMUA_Achr9G03500_001|GSMUA_Achr8G02470_001|GSMUA_AchrUn_randomG26570_001|GSMUA_Achr3G24330_001|GSMUA_Achr8G02450_001|GSMUA_Achr5G12880_001|GSMUA_Achr5G23770_001|GSMUA_Achr6G15820_001|GSMUA_Achr8G02460_001|GSMUA_Achr5G23780_001	mus:103977092|mus:103970529|mus:103987430|mus:103996864|mus:103999640|mus:103974157|mus:103978930|mus:103999640|mus:103984438|mus:103985395|mus:103987929|mus:103996864|mus:103985395|	103977092|103970529|103987430|103996864|103999640|103974157|103978930|103999640|103984438|103985395|103987929|103996864|103985395|	| | | | | | | | | | | | |	http://www.genome.jp/kegg-bin/show_pathway?mus00561/mus:103987929%09red/mus:103996864%09red/mus:103977092%09red/mus:103970529%09red/mus:103974157%09red/mus:103978930%09red/mus:103984438%09red/mus:103999640%09red/mus:103985395%09red/mus:103987430%09red		Plant-pathogen interaction	KEGG PATHWAY	mus04626	46	227	0.739669	0.999014	GSMUA_Achr11G04800_001|GSMUA_Achr2G13240_001|GSMUA_Achr5G01860_001|GSMUA_Achr5G24330_001|GSMUA_Achr6G07880_001|GSMUA_Achr8G05780_001|GSMUA_Achr5G24340_001|GSMUA_Achr6G10140_001|GSMUA_Achr9G02520_001|GSMUA_Achr10G21160_001|GSMUA_Achr8G31440_001|GSMUA_Achr7G07810_001|GSMUA_Achr4G31600_001|GSMUA_Achr5G07820_001|GSMUA_Achr8G00110_001|GSMUA_Achr4G05480_001|GSMUA_Achr5G25660_001|GSMUA_Achr3G26750_001|G…	mus:103970418|mus:103975648|mus:103983581|mus:103985347|mus:103988286|mus:103972374|mus:103985347|mus:103987435|mus:103997227|mus:103968835|mus:103995772|mus:103990349|mus:103982248|mus:103968929|mus:103994211|mus:103981562|mus:103986407|mus:103978713|mus:103989434|mus:104000638|mus:103987944|mus:103991355|mus:103982935|mus:103989687|mus:103988352|mus:103997361|mus:103995720|mus:103971010|mus:103…	103970418|103975648|103983581|103985347|103988286|103972374|103985347|103987435|103997227|103968835|103995772|103990349|103982248|103968929|103994211|103981562|103986407|103978713|103989434|104000638|103987944|103991355|103982935|103989687|103988352|103997361|103995720|103971010|103976899|103990358|103971091|103993409|103971011|103975698|103978870|103982936|103975650|103996290|103974647|103976053…	| | | | | | | | | | | | | | | | | | | | | | | | | | | | | | | | | | | | | | | | | | | | | |	http://www.genome.jp/kegg-bin/show_pathway?mus04626/mus:103989687%09red/mus:103976896%09red/mus:103978870%09red/mus:103971091%09red/mus:103976899%09red/mus:103990349%09red/mus:103996290%09red/mus:103994211%09red/mus:103975309%09red/mus:103976053%09red/mus:103995720%09red/mus:103978713%09red/mus:103988286%09red/mus:103975649%09red/mus:103975648%09red/mus:103987435%09red/mus:103968929%09red/mus:103…		Starch and sucrose metabolism	KEGG PATHWAY	mus00500	63	276	0.752275	0.997525	GSMUA_Achr3G04930_001|GSMUA_Achr4G19600_001|GSMUA_Achr4G10620_001|GSMUA_Achr7G26580_001|GSMUA_Achr7G26570_001|GSMUA_Achr7G26770_001|GSMUA_Achr6G33840_001|GSMUA_Achr11G05580_001|GSMUA_Achr9G23930_001|GSMUA_Achr8G29510_001|GSMUA_Achr5G19860_001|GSMUA_Achr4G23320_001|GSMUA_Achr6G18400_001|GSMUA_Achr8G10300_001|GSMUA_Achr7G02740_001|GSMUA_Achr9G06050_001|GSMUA_Achr5G04690_001|GSMUA_Achr3G16200_001|GS…	mus:103976901|mus:103983251|mus:103981653|mus:103993041|mus:103993041|mus:103992933|mus:103990191|mus:103970479|mus:103998808|mus:103995938|mus:103985726|mus:103982917|mus:103988130|mus:103994262|mus:103990801|mus:103996098|mus:103983943|mus:103996089|mus:103976907|mus:103969164|mus:103970899|mus:103987700|mus:104000313|mus:103995637|mus:103983943|mus:103987701|mus:103988856|mus:103984247|mus:103…	103976901|103983251|103981653|103993041|103993041|103992933|103990191|103970479|103998808|103995938|103985726|103982917|103988130|103994262|103990801|103996098|103983943|103996089|103976907|103969164|103970899|103987700|104000313|103995637|103983943|103987701|103988856|103984247|103976721|103970479|103968572|103978945|103979031|103991407|103980842|103979031|103991946|103970741|103970465|103997038…	| | | | | | | | | | | | | | | | | | | | | | | | | | | | | | | | | | | | | | | | | | | | | | | | | | | | | | | | | | | | | | |	http://www.genome.jp/kegg-bin/show_pathway?mus00500/mus:103976907%09red/mus:103997029%09red/mus:103984247%09red/mus:103990489%09red/mus:103976901%09red/mus:103972667%09red/mus:104000313%09red/mus:103988590%09red/mus:103968572%09red/mus:103976736%09red/mus:103976711%09red/mus:103982083%09red/mus:103991844%09red/mus:103985724%09red/mus:103988130%09red/mus:103993041%09red/mus:103991407%09red/mus:103…		Fatty acid biosynthesis	KEGG PATHWAY	mus00061	2	54	0.833746	0.974941	GSMUA_Achr7G07760_001|GSMUA_Achr10G19000_001	mus:103990353|mus:103968636|	103990353|103968636|	| |
Cysteine and methionine metabolism	KEGG PATHWAY	mus00270	19	128	0.846985	0.993751	GSMUA_Achr9G06240_001|GSMUA_Achr3G26040_001|GSMUA_Achr5G01810_001|GSMUA_Achr3G22890_001|GSMUA_Achr6G24840_001|GSMUA_Achr1G22390_001|GSMUA_Achr2G07980_001|GSMUA_Achr4G10660_001|GSMUA_Achr6G06530_001|GSMUA_Achr4G21920_001|GSMUA_Achr5G01800_001|GSMUA_Achr6G29850_001|GSMUA_Achr10G25750_001|GSMUA_Achr2G07970_001|GSMUA_Achr5G02000_001|GSMUA_Achr2G07990_001|GSMUA_Achr7G25170_001|GSMUA_Achr3G04790_001|GS…	mus:103990441|mus:103978768|mus:103983587|mus:103979062|mus:103989769|mus:103990767|mus:103976066|mus:103981127|mus:103987127|mus:103983038|mus:103983587|mus:103989439|mus:103969233|mus:103976066|mus:103983570|mus:103976066|mus:103992797|mus:103976912|mus:103973808|	103990441|103978768|103983587|103979062|103989769|103990767|103976066|103981127|103987127|103983038|103983587|103989439|103969233|103976066|103983570|103976066|103992797|103976912|103973808|	| | | | | | | | | | | | | | | | | | |	http://www.genome.jp/kegg-bin/show_pathway?mus00270/mus:103981127%09red/mus:103976912%09red/mus:103976066%09red/mus:103989439%09red/mus:103990441%09red/mus:103992797%09red/mus:103990767%09red/mus:103973808%09red/mus:103983570%09red/mus:103979062%09red/mus:103983587%09red/mus:103969233%09red/mus:103987127%09red/mus:103989769%09red/mus:103978768%09red/mus:103983038%09red		Pyrimidine metabolism	KEGG PATHWAY	mus00240	28	142	0.747896	0.999014	GSMUA_Achr5G19870_001|GSMUA_Achr8G05520_001|GSMUA_Achr6G11950_001|GSMUA_Achr11G18840_001|GSMUA_Achr3G25150_001|GSMUA_Achr11G22370_001|GSMUA_Achr4G01100_001|GSMUA_Achr1G11560_001|GSMUA_AchrUn_randomG21460_001|GSMUA_Achr8G09560_001|GSMUA_AchrUn_randomG21510_001|GSMUA_Achr7G06070_001|GSMUA_Achr6G36700_001|GSMUA_Achr6G12050_001|GSMUA_Achr10G06530_001|GSMUA_Achr3G25870_001|GSMUA_Achr6G26710_001|GSMUA_…	mus:103985725|mus:103993772|mus:103987598|mus:103971825|mus:103978859|mus:103972121|mus:103980377|mus:103988432|mus:103999650|mus:103993417|mus:103999650|mus:103990492|mus:103999650|mus:103987608|mus:104000175|mus:103978786|mus:103989158|mus:103971075|mus:103982333|mus:103970676|mus:103987608|mus:103971094|mus:103978783|mus:103993568|mus:103990331|mus:103993417|mus:103999650|mus:103993762|	103985725|103993772|103987598|103971825|103978859|103972121|103980377|103988432|103999650|103993417|103999650|103990492|103999650|103987608|104000175|103978786|103989158|103971075|103982333|103970676|103987608|103971094|103978783|103993568|103990331|103993417|103999650|103993762|	| | | | | | | | | | | | | | | | | | | | | | | | | | | |	http://www.genome.jp/kegg-bin/show_pathway?mus00240/mus:103970676%09red/mus:103988432%09red/mus:103978859%09red/mus:103993568%09red/mus:103982333%09red/mus:103993417%09red/mus:103971094%09red/mus:103993772%09red/mus:103985725%09red/mus:103990492%09red/mus:103987598%09red/mus:103999650%09red/mus:103971825%09red/mus:103972121%09red/mus:103980377%09red/mus:104000175%09red/mus:103987608%09red/mus:103…		Glycerophospholipid metabolism	KEGG PATHWAY	mus00564	26	119	0.756375	0.997525	GSMUA_Achr3G16480_001|GSMUA_Achr9G16520_001|GSMUA_Achr3G14660_001|GSMUA_Achr9G16530_001|GSMUA_Achr11G05380_001|GSMUA_Achr6G01540_001|GSMUA_Achr2G02950_001|GSMUA_Achr10G11730_001|GSMUA_Achr5G04530_001|GSMUA_Achr4G07410_001|GSMUA_Achr4G06980_001|GSMUA_Achr10G22440_001|GSMUA_Achr6G10090_001|GSMUA_Achr7G16340_001|GSMUA_Achr11G25960_001|GSMUA_Achr10G28250_001|GSMUA_Achr3G24330_001|GSMUA_Achr11G05400_0…	mus:103978469|mus:103998083|mus:103978313|mus:103998083|mus:104000973|mus:103986758|mus:103970529|mus:104000685|mus:103983929|mus:103980856|mus:103980811|mus:103968957|mus:103987430|mus:103991944|mus:103972452|mus:103969448|mus:103978930|mus:104000973|mus:103993697|mus:103977987|mus:103977092|mus:104000973|mus:103986668|mus:103983786|mus:104000419|mus:103970733|	103978469|103998083|103978313|103998083|104000973|103986758|103970529|104000685|103983929|103980856|103980811|103968957|103987430|103991944|103972452|103969448|103978930|104000973|103993697|103977987|103977092|104000973|103986668|103983786|104000419|103970733|	| | | | | | | | | | | | | | | | | | | | | | | | | |	http://www.genome.jp/kegg-bin/show_pathway?mus00564/mus:103983929%09red/mus:103986758%09red/mus:103983786%09red/mus:103972452%09red/mus:103998083%09red/mus:103970733%09red/mus:104000419%09red/mus:103993697%09red/mus:103991944%09red/mus:103987430%09red/mus:103986668%09red/mus:103980811%09red/mus:103978469%09red/mus:104000973%09red/mus:103980856%09red/mus:103978313%09red/mus:103970529%09red/mus:103…		Regulation of autophagy	KEGG PATHWAY	mus04140	2	54	0.833746	0.974941	GSMUA_Achr2G06280_001|GSMUA_Achr5G04510_001	mus:103973404|mus:103983927|	103973404|103983927|	| |
Cutin, suberine and wax biosynthesis	KEGG PATHWAY	mus00073	3	26	0.853319	0.993751	GSMUA_Achr11G21370_001|GSMUA_Achr10G16960_001|GSMUA_Achr9G03590_001	mus:103971700|mus:103968465|mus:103990198|	103971700|103968465|103990198|	| | |	http://www.genome.jp/kegg-bin/show_pathway?mus00073/mus:103990198%09red/mus:103971700%09red/mus:103968465%09red		Glycosphingolipid biosynthesis - ganglio series	KEGG PATHWAY	mus00604	1	6	0.754487	0.999014	GSMUA_Achr5G28320_001	mus:103986172|	103986172|	|	http://www.genome.jp/kegg-bin/show_pathway?mus00604/mus:103986172%09red		Vitamin B6 metabolism	KEGG PATHWAY	mus00750	3	16	0.760474	0.997525	GSMUA_Achr1G20930_001|GSMUA_AchrUn_randomG00210_001|GSMUA_Achr7G07370_001	mus:103992186|mus:103972766|mus:103990383|	103992186|103972766|103990383|	| | |	http://www.genome.jp/kegg-bin/show_pathway?mus00750/mus:103972766%09red/mus:103992186%09red/mus:103990383%09red		Glycerophospholipid metabolism	KEGG PATHWAY	mus00564	5	119	0.837872	0.974941	GSMUA_Achr3G24330_001|GSMUA_Achr5G04530_001|GSMUA_Achr2G02950_001|GSMUA_Achr10G28250_001|GSMUA_Achr10G00180_001	mus:103978930|mus:103983929|mus:103970529|mus:103969448|mus:103999601|	103978930|103983929|103970529|103969448|103999601|	| | | | |
Pantothenate and CoA biosynthesis	KEGG PATHWAY	mus00770	3	26	0.853319	0.993751	GSMUA_Achr10G14700_001|GSMUA_Achr5G19870_001|GSMUA_Achr10G11760_001	mus:104000814|mus:103985725|mus:104000682|	104000814|103985725|104000682|	| | |	http://www.genome.jp/kegg-bin/show_pathway?mus00770/mus:103985725%09red/mus:104000682%09red/mus:104000814%09red		Monoterpenoid biosynthesis	KEGG PATHWAY	mus00902	1	6	0.754487	0.999014	GSMUA_Achr9G21010_001	mus:103998578|	103998578|	|	http://www.genome.jp/kegg-bin/show_pathway?mus00902/mus:103998578%09red		Glycosphingolipid biosynthesis - ganglio series	KEGG PATHWAY	mus00604	1	6	0.788786	0.997525	GSMUA_Achr5G28320_001	mus:103986172|	103986172|	|	http://www.genome.jp/kegg-bin/show_pathway?mus00604/mus:103986172%09red		Galactose metabolism	KEGG PATHWAY	mus00052	3	81	0.861654	0.974941	GSMUA_Achr6G26620_001|GSMUA_Achr1G21680_001|GSMUA_Achr9G11650_001	mus:103989150|mus:103991404|mus:103997662|	103989150|103991404|103997662|	| | |
Cyanoamino acid metabolism	KEGG PATHWAY	mus00460	7	54	0.860233	0.993751	GSMUA_Achr9G07150_001|GSMUA_Achr6G06520_001|GSMUA_Achr6G23140_001|GSMUA_Achr11G05580_001|GSMUA_Achr9G07310_001|GSMUA_Achr8G33160_001|GSMUA_Achr11G05590_001	mus:103997148|mus:103987126|mus:103988851|mus:103970479|mus:103997160|mus:103995637|mus:103970479|	103997148|103987126|103988851|103970479|103997160|103995637|103970479|	| | | | | | |	http://www.genome.jp/kegg-bin/show_pathway?mus00460/mus:103970479%09red/mus:103997160%09red/mus:103988851%09red/mus:103987126%09red/mus:103997148%09red/mus:103995637%09red		Glycerophospholipid metabolism	KEGG PATHWAY	mus00564	23	119	0.76179	0.999014	GSMUA_Achr3G14660_001|GSMUA_Achr9G16530_001|GSMUA_Achr4G27390_001|GSMUA_Achr11G05380_001|GSMUA_Achr6G01540_001|GSMUA_Achr2G02950_001|GSMUA_Achr10G11730_001|GSMUA_Achr8G09600_001|GSMUA_Achr5G04530_001|GSMUA_Achr3G17610_001|GSMUA_Achr4G07410_001|GSMUA_Achr11G16120_001|GSMUA_Achr6G10090_001|GSMUA_Achr10G28250_001|GSMUA_Achr10G20880_001|GSMUA_Achr10G20870_001|GSMUA_Achr11G05400_001|GSMUA_Achr10G00180…	mus:103978313|mus:103998083|mus:103982577|mus:104000973|mus:103986758|mus:103970529|mus:104000685|mus:103993414|mus:103983929|mus:103978575|mus:103980856|mus:103971606|mus:103987430|mus:103969448|mus:103968814|mus:103968814|mus:104000973|mus:103999601|mus:103977987|mus:103998083|mus:104000973|mus:103986668|mus:104000419|	103978313|103998083|103982577|104000973|103986758|103970529|104000685|103993414|103983929|103978575|103980856|103971606|103987430|103969448|103968814|103968814|104000973|103999601|103977987|103998083|104000973|103986668|104000419|	| | | | | | | | | | | | | | | | | | | | | | |	http://www.genome.jp/kegg-bin/show_pathway?mus00564/mus:103978575%09red/mus:103970529%09red/mus:103977987%09red/mus:103983929%09red/mus:103986758%09red/mus:103986668%09red/mus:103999601%09red/mus:103982577%09red/mus:103971606%09red/mus:103969448%09red/mus:104000973%09red/mus:104000419%09red/mus:103968814%09red/mus:103993414%09red/mus:103980856%09red/mus:103987430%09red/mus:104000685%09red/mus:103…		Photosynthesis - antenna proteins	KEGG PATHWAY	mus00196	5	28	0.814999	0.997525	GSMUA_Achr10G15270_001|GSMUA_Achr3G02780_001|GSMUA_AchrUn_randomG28110_001|GSMUA_AchrUn_randomG28100_001|GSMUA_Achr3G02800_001	mus:104001037|mus:103977088|mus:103975165|mus:103975165|mus:103987658|	104001037|103977088|103975165|103975165|103987658|	| | | | |	http://www.genome.jp/kegg-bin/show_pathway?mus00196/mus:103975165%09red/mus:103987658%09red/mus:103977088%09red/mus:104001037%09red		Ether lipid metabolism	KEGG PATHWAY	mus00565	1	33	0.862448	0.974941	GSMUA_Achr10G00180_001	mus:103999601|	103999601|	|
Glycerophospholipid metabolism	KEGG PATHWAY	mus00564	17	119	0.87232	0.993751	GSMUA_Achr6G01540_001|GSMUA_Achr3G02750_001|GSMUA_Achr2G02950_001|GSMUA_Achr6G10090_001|GSMUA_Achr10G11730_001|GSMUA_Achr10G20870_001|GSMUA_Achr3G14660_001|GSMUA_Achr4G24890_001|GSMUA_Achr11G05390_001|GSMUA_Achr6G01610_001|GSMUA_Achr10G20880_001|GSMUA_Achr3G24330_001|GSMUA_Achr5G12880_001|GSMUA_Achr10G08130_001|GSMUA_Achr4G07410_001|GSMUA_Achr11G05400_001|GSMUA_Achr11G05380_001	mus:103986758|mus:103977092|mus:103970529|mus:103987430|mus:104000685|mus:103968814|mus:103978313|mus:103982777|mus:104000973|mus:103986668|mus:103968814|mus:103978930|mus:103984438|mus:104000419|mus:103980856|mus:104000973|mus:104000973|	103986758|103977092|103970529|103987430|104000685|103968814|103978313|103982777|104000973|103986668|103968814|103978930|103984438|104000419|103980856|104000973|104000973|	| | | | | | | | | | | | | | | | |	http://www.genome.jp/kegg-bin/show_pathway?mus00564/mus:103970529%09red/mus:103977092%09red/mus:103986758%09red/mus:103982777%09red/mus:103986668%09red/mus:103978930%09red/mus:104000973%09red/mus:104000419%09red/mus:103968814%09red/mus:103984438%09red/mus:103987430%09red/mus:104000685%09red/mus:103980856%09red/mus:103978313%09red		Terpenoid backbone biosynthesis	KEGG PATHWAY	mus00900	11	63	0.811926	0.999014	GSMUA_Achr11G19080_001|GSMUA_Achr8G04900_001|GSMUA_Achr6G24830_001|GSMUA_AchrUn_randomG12260_001|GSMUA_Achr2G01670_001|GSMUA_Achr3G24940_001|GSMUA_Achr8G26980_001|GSMUA_Achr5G24730_001|GSMUA_Achr6G27110_001|GSMUA_Achr6G11940_001|GSMUA_Achr8G14640_001	mus:103971847|mus:103993826|mus:103989768|mus:103973803|mus:103969298|mus:103978880|mus:103996150|mus:103986006|mus:103989203|mus:103987597|mus:103994574|	103971847|103993826|103989768|103973803|103969298|103978880|103996150|103986006|103989203|103987597|103994574|	| | | | | | | | | | |	http://www.genome.jp/kegg-bin/show_pathway?mus00900/mus:103993826%09red/mus:103971847%09red/mus:103969298%09red/mus:103978880%09red/mus:103987597%09red/mus:103989768%09red/mus:103989203%09red/mus:103994574%09red/mus:103986006%09red/mus:103973803%09red/mus:103996150%09red		DNA replication	KEGG PATHWAY	mus03030	12	62	0.826881	0.997525	GSMUA_Achr8G06140_001|GSMUA_Achr7G04380_001|GSMUA_Achr8G07750_001|GSMUA_Achr3G25310_001|GSMUA_Achr3G05100_001|GSMUA_Achr7G04370_001|GSMUA_Achr10G20310_001|GSMUA_Achr3G24600_001|GSMUA_Achr3G02880_001|GSMUA_Achr3G19040_001|GSMUA_Achr7G12340_001|GSMUA_Achr11G08000_001	mus:103978908|mus:103990655|mus:103993568|mus:103978360|mus:103977331|mus:103990655|mus:103968763|mus:103978908|mus:103977078|mus:103979403|mus:103991482|mus:103970676|	103978908|103990655|103993568|103978360|103977331|103990655|103968763|103978908|103977078|103979403|103991482|103970676|	| | | | | | | | | | | |	http://www.genome.jp/kegg-bin/show_pathway?mus03030/mus:103979403%09red/mus:103970676%09red/mus:103977331%09red/mus:103991482%09red/mus:103977078%09red/mus:103990655%09red/mus:103993568%09red/mus:103978908%09red/mus:103968763%09red/mus:103978360%09red		Propanoate metabolism	KEGG PATHWAY	mus00640	1	33	0.862448	0.974941	GSMUA_Achr10G19000_001	mus:103968636|	103968636|	|
Ubiquitin mediated proteolysis	KEGG PATHWAY	mus04120	29	193	0.877384	0.993751	GSMUA_Achr6G29810_001|GSMUA_Achr5G14160_001|GSMUA_Achr9G06210_001|GSMUA_Achr9G10780_001|GSMUA_Achr8G02790_001|GSMUA_Achr3G16670_001|GSMUA_Achr10G17010_001|GSMUA_Achr3G20030_001|GSMUA_Achr4G25740_001|GSMUA_Achr10G14690_001|GSMUA_Achr7G18000_001|GSMUA_Achr11G21490_001|GSMUA_Achr9G24070_001|GSMUA_Achr11G07910_001|GSMUA_Achr8G00180_001|GSMUA_Achr11G24000_001|GSMUA_Achr1G22460_001|GSMUA_Achr11G24160_0…	mus:103989436|mus:103984915|mus:103997076|mus:103997582|mus:103993998|mus:103978491|mus:103968470|mus:103992128|mus:103983426|mus:104000815|mus:103992128|mus:103972046|mus:103998820|mus:103970670|mus:103994204|mus:103972269|mus:103990703|mus:103972285|mus:103990473|mus:103988146|mus:103997048|mus:103982955|mus:103973781|mus:103999876|mus:103984222|mus:103990155|mus:103987850|mus:103974412|mus:103…	103989436|103984915|103997076|103997582|103993998|103978491|103968470|103992128|103983426|104000815|103992128|103972046|103998820|103970670|103994204|103972269|103990703|103972285|103990473|103988146|103997048|103982955|103973781|103999876|103984222|103990155|103987850|103974412|103983425|	| | | | | | | | | | | | | | | | | | | | | | | | | | | | |	http://www.genome.jp/kegg-bin/show_pathway?mus04120/mus:103973781%09red/mus:103968470%09red/mus:103974412%09red/mus:103990473%09red/mus:103993998%09red/mus:103989436%09red/mus:103984915%09red/mus:103999876%09red/mus:103970670%09red/mus:103997076%09red/mus:103983425%09red/mus:103983426%09red/mus:103972285%09red/mus:103972046%09red/mus:103982955%09red/mus:103978491%09red/mus:103988146%09red/mus:103…		Ubiquinone and other terpenoid-quinone biosynthesis	KEGG PATHWAY	mus00130	7	42	0.811939	0.999014	GSMUA_Achr2G12660_001|GSMUA_Achr9G28980_001|GSMUA_Achr2G12670_001|GSMUA_Achr4G22170_001|GSMUA_Achr6G36020_001|GSMUA_Achr9G30670_001|GSMUA_Achr3G05430_001	mus:103975699|mus:103999327|mus:103975699|mus:103983014|mus:103990241|mus:103999505|mus:103977324|	103975699|103999327|103975699|103983014|103990241|103999505|103977324|	| | | | | | |	http://www.genome.jp/kegg-bin/show_pathway?mus00130/mus:103975699%09red/mus:103990241%09red/mus:103999505%09red/mus:103977324%09red/mus:103999327%09red/mus:103983014%09red		Biosynthesis of unsaturated fatty acids	KEGG PATHWAY	mus01040	9	48	0.827629	0.997525	GSMUA_Achr9G12380_001|GSMUA_Achr6G23240_001|GSMUA_Achr2G22160_001|GSMUA_Achr6G23230_001|GSMUA_Achr7G07760_001|GSMUA_Achr9G04440_001|GSMUA_Achr7G07440_001|GSMUA_Achr11G24740_001|GSMUA_Achr2G05920_001	mus:103997712|mus:103988862|mus:103976712|mus:103988860|mus:103990353|mus:103996941|mus:103990377|mus:103972340|mus:103973061|	103997712|103988862|103976712|103988860|103990353|103996941|103990377|103972340|103973061|	| | | | | | | | |	http://www.genome.jp/kegg-bin/show_pathway?mus01040/mus:103996941%09red/mus:103997712%09red/mus:103988860%09red/mus:103990377%09red/mus:103976712%09red/mus:103990353%09red/mus:103973061%09red/mus:103972340%09red/mus:103988862%09red		Ubiquitin mediated proteolysis	KEGG PATHWAY	mus04120	8	193	0.888397	0.979172	GSMUA_Achr3G16670_001|GSMUA_Achr10G31250_001|GSMUA_Achr4G20620_001|GSMUA_Achr5G05100_001|GSMUA_Achr1G21660_001|GSMUA_Achr1G21670_001|GSMUA_AchrUn_randomG04510_001|GSMUA_Achr10G20410_001	mus:103978491|mus:103969722|mus:103983167|mus:103983979|mus:103972946|mus:103972946|mus:103973136|mus:103968770|	103978491|103969722|103983167|103983979|103972946|103972946|103973136|103968770|	| | | | | | | |
Zeatin biosynthesis	KEGG PATHWAY	mus00908	4	35	0.878966	0.993751	GSMUA_Achr10G28080_001|GSMUA_Achr1G06980_001|GSMUA_Achr1G06960_001|GSMUA_Achr5G07950_001	mus:103969437|mus:103979877|mus:103979877|mus:103984400|	103969437|103979877|103979877|103984400|	| | | |	http://www.genome.jp/kegg-bin/show_pathway?mus00908/mus:103979877%09red/mus:103969437%09red/mus:103984400%09red		Histidine metabolism	KEGG PATHWAY	mus00340	3	20	0.815831	0.999014	GSMUA_AchrUn_randomG29190_001|GSMUA_Achr5G05290_001|GSMUA_Achr10G09460_001	mus:103974787|mus:103983997|mus:104000304|	103974787|103983997|104000304|	| | |	http://www.genome.jp/kegg-bin/show_pathway?mus00340/mus:104000304%09red/mus:103983997%09red/mus:103974787%09red		C5-Branched dibasic acid metabolism	KEGG PATHWAY	mus00660	1	7	0.830867	0.997525	GSMUA_Achr10G11760_001	mus:104000682|	104000682|	|	http://www.genome.jp/kegg-bin/show_pathway?mus00660/mus:104000682%09red		Carbon metabolism	KEGG PATHWAY	mus01200	14	321	0.909457	0.979172	GSMUA_Achr8G05290_001|GSMUA_Achr3G16150_001|GSMUA_Achr3G04430_001|GSMUA_Achr3G26310_001|GSMUA_Achr10G12360_001|GSMUA_Achr2G06210_001|GSMUA_Achr10G08050_001|GSMUA_Achr5G05330_001|GSMUA_Achr2G06120_001|GSMUA_Achr9G02430_001|GSMUA_Achr10G25750_001|GSMUA_Achr1G21680_001|GSMUA_AchrUn_randomG27000_001|GSMUA_Achr9G11850_001	mus:103993794|mus:103978425|mus:103976941|mus:103978746|mus:104000636|mus:103973330|mus:104000425|mus:103984001|mus:103973250|mus:103996764|mus:103969233|mus:103991404|mus:103974660|mus:103997675|	103993794|103978425|103976941|103978746|104000636|103973330|104000425|103984001|103973250|103996764|103969233|103991404|103974660|103997675|	| | | | | | | | | | | | | |
Brassinosteroid biosynthesis	KEGG PATHWAY	mus00905	2	20	0.879494	0.993751	GSMUA_Achr8G00150_001|GSMUA_Achr4G10750_001	mus:103994415|mus:103974765|	103994415|103974765|	| |	http://www.genome.jp/kegg-bin/show_pathway?mus00905/mus:103994415%09red/mus:103974765%09red		Brassinosteroid biosynthesis	KEGG PATHWAY	mus00905	3	20	0.815831	0.999014	GSMUA_Achr8G00150_001|GSMUA_Achr8G26330_001|GSMUA_Achr8G26350_001	mus:103994415|mus:103996195|mus:103996193|	103994415|103996195|103996193|	| | |	http://www.genome.jp/kegg-bin/show_pathway?mus00905/mus:103994415%09red/mus:103996193%09red/mus:103996195%09red		Synthesis and degradation of ketone bodies	KEGG PATHWAY	mus00072	1	7	0.830867	0.997525	GSMUA_Achr1G19180_001	mus:103993680|	103993680|	|	http://www.genome.jp/kegg-bin/show_pathway?mus00072/mus:103993680%09red		Plant-pathogen interaction	KEGG PATHWAY	mus04626	9	227	0.92341	0.979172	GSMUA_Achr9G02520_001|GSMUA_Achr2G13240_001|GSMUA_Achr7G07810_001|GSMUA_Achr7G07720_001|GSMUA_Achr8G25290_001|GSMUA_Achr2G13210_001|GSMUA_AchrUn_randomG20970_001|GSMUA_Achr10G12340_001|GSMUA_Achr2G13220_001	mus:103997227|mus:103975648|mus:103990349|mus:103990358|mus:103996290|mus:103975650|mus:103974647|mus:104000638|mus:103975649|	103997227|103975648|103990349|103990358|103996290|103975650|103974647|104000638|103975649|	| | | | | | | | |
Carbon fixation in photosynthetic organisms	KEGG PATHWAY	mus00710	14	102	0.885598	0.993751	GSMUA_Achr9G24140_001|GSMUA_Achr9G30780_001|GSMUA_Achr7G03580_001|GSMUA_Achr11G18240_001|GSMUA_Achr7G25170_001|GSMUA_Achr9G10620_001|GSMUA_Achr8G07890_001|GSMUA_Achr4G21920_001|GSMUA_Achr3G24910_001|GSMUA_Achr10G25750_001|GSMUA_Achr2G21940_001|GSMUA_Achr5G02000_001|GSMUA_Achr5G19920_001|GSMUA_Achr9G03330_001	mus:103998826|mus:103983714|mus:103990730|mus:103971774|mus:103992797|mus:103997566|mus:103993558|mus:103983038|mus:103978884|mus:103969233|mus:103976730|mus:103983570|mus:103985718|mus:103996843|	103998826|103983714|103990730|103971774|103992797|103997566|103993558|103983038|103978884|103969233|103976730|103983570|103985718|103996843|	| | | | | | | | | | | | | |	http://www.genome.jp/kegg-bin/show_pathway?mus00710/mus:103993558%09red/mus:103992797%09red/mus:103978884%09red/mus:103998826%09red/mus:103976730%09red/mus:103971774%09red/mus:103983714%09red/mus:103985718%09red/mus:103983570%09red/mus:103990730%09red/mus:103969233%09red/mus:103983038%09red/mus:103997566%09red/mus:103996843%09red		Carotenoid biosynthesis	KEGG PATHWAY	mus00906	6	37	0.818831	0.999014	GSMUA_Achr4G22870_001|GSMUA_Achr9G15310_001|GSMUA_Achr6G26310_001|GSMUA_Achr4G31460_001|GSMUA_Achr6G11970_001|GSMUA_Achr11G04190_001	mus:103982953|mus:103997992|mus:103989799|mus:103982259|mus:103987601|mus:103970366|	103982953|103997992|103989799|103982259|103987601|103970366|	| | | | | |	http://www.genome.jp/kegg-bin/show_pathway?mus00906/mus:103982953%09red/mus:103987601%09red/mus:103989799%09red/mus:103970366%09red/mus:103982259%09red/mus:103997992%09red		Basal transcription factors	KEGG PATHWAY	mus03022	11	58	0.836187	0.997525	GSMUA_Achr7G06220_001|GSMUA_Achr3G12150_001|GSMUA_Achr2G04330_001|GSMUA_Achr1G19110_001|GSMUA_Achr1G16710_001|GSMUA_Achr6G29890_001|GSMUA_Achr7G11400_001|GSMUA_Achr7G04530_001|GSMUA_Achr9G06160_001|GSMUA_Achr3G09020_001|GSMUA_Achr6G23210_001	mus:103990477|mus:103978029|mus:103973317|mus:103993745|mus:103983883|mus:103989441|mus:103991400|mus:103990642|mus:103997073|mus:103977719|mus:103988861|	103990477|103978029|103973317|103993745|103983883|103989441|103991400|103990642|103997073|103977719|103988861|	| | | | | | | | | | |	http://www.genome.jp/kegg-bin/show_pathway?mus03022/mus:103989441%09red/mus:103990642%09red/mus:103991400%09red/mus:103977719%09red/mus:103983883%09red/mus:103990477%09red/mus:103993745%09red/mus:103978029%09red/mus:103988861%09red/mus:103973317%09red/mus:103997073%09red		Peroxisome	KEGG PATHWAY	mus04146	3	97	0.927583	0.979172	GSMUA_Achr2G17350_001|GSMUA_Achr8G21130_001|GSMUA_Achr10G20380_001	mus:103975298|mus:103995422|mus:103968767|	103975298|103995422|103968767|	| | |
Plant-pathogen interaction	KEGG PATHWAY	mus04626	34	227	0.897305	0.993751	GSMUA_Achr8G31440_001|GSMUA_Achr8G02740_001|GSMUA_Achr5G01860_001|GSMUA_Achr8G05780_001|GSMUA_Achr6G10140_001|GSMUA_Achr10G21160_001|GSMUA_Achr7G07810_001|GSMUA_Achr4G31600_001|GSMUA_Achr5G07820_001|GSMUA_Achr8G00110_001|GSMUA_Achr6G29800_001|GSMUA_Achr3G04950_001|GSMUA_Achr1G12210_001|GSMUA_Achr4G23110_001|GSMUA_Achr6G32720_001|GSMUA_Achr11G10010_001|GSMUA_Achr6G19930_001|GSMUA_Achr4G15560_001|G…	mus:103995772|mus:103994001|mus:103983581|mus:103972374|mus:103987435|mus:103968835|mus:103990349|mus:103982248|mus:103968929|mus:103994211|mus:103989434|mus:103976899|mus:103987794|mus:103982935|mus:103989687|mus:103971010|mus:103988543|mus:103981524|mus:103989279|mus:103971892|mus:103987944|mus:103980000|mus:103971011|mus:103975698|mus:103979381|mus:103982936|mus:103988352|mus:103973495|mus:103…	103995772|103994001|103983581|103972374|103987435|103968835|103990349|103982248|103968929|103994211|103989434|103976899|103987794|103982935|103989687|103971010|103988543|103981524|103989279|103971892|103987944|103980000|103971011|103975698|103979381|103982936|103988352|103973495|103976053|103976896|103975309|103968929|103996684|103973495|	| | | | | | | | | | | | | | | | | | | | | | | | | | | | | | | | | |	http://www.genome.jp/kegg-bin/show_pathway?mus04626/mus:103989687%09red/mus:103976896%09red/mus:103994211%09red/mus:103971892%09red/mus:103976899%09red/mus:103990349%09red/mus:103989434%09red/mus:103987794%09red/mus:103975309%09red/mus:103976053%09red/mus:103988543%09red/mus:103988352%09red/mus:103994001%09red/mus:103973495%09red/mus:103987435%09red/mus:103968929%09red/mus:103982935%09red/mus:103…		Biosynthesis of unsaturated fatty acids	KEGG PATHWAY	mus01040	8	48	0.822644	0.999014	GSMUA_Achr4G00670_001|GSMUA_Achr9G12380_001|GSMUA_Achr2G22160_001|GSMUA_Achr8G21110_001|GSMUA_Achr7G07760_001|GSMUA_Achr8G21120_001|GSMUA_Achr8G21130_001|GSMUA_Achr11G24740_001	mus:103980416|mus:103997712|mus:103976712|mus:103995423|mus:103990353|mus:103995423|mus:103995422|mus:103972340|	103980416|103997712|103976712|103995423|103990353|103995423|103995422|103972340|	| | | | | | | |	http://www.genome.jp/kegg-bin/show_pathway?mus01040/mus:103997712%09red/mus:103976712%09red/mus:103980416%09red/mus:103990353%09red/mus:103995423%09red/mus:103995422%09red/mus:103972340%09red		Endocytosis	KEGG PATHWAY	mus04144	46	214	0.837104	0.997525	GSMUA_Achr9G17120_001|GSMUA_Achr10G12110_001|GSMUA_Achr8G00010_001|GSMUA_Achr5G07760_001|GSMUA_AchrUn_randomG01490_001|GSMUA_Achr10G12100_001|GSMUA_Achr7G04480_001|GSMUA_Achr8G18090_001|GSMUA_Achr7G06280_001|GSMUA_Achr9G16530_001|GSMUA_AchrUn_randomG01480_001|GSMUA_Achr11G05380_001|GSMUA_Achr6G34210_001|GSMUA_Achr2G06790_001|GSMUA_Achr5G23200_001|GSMUA_Achr2G15860_001|GSMUA_Achr10G22810_001|GSMUA…	mus:103998197|mus:103987976|mus:103980996|mus:103984206|mus:103972889|mus:104000775|mus:103990648|mus:103994894|mus:103990473|mus:103998083|mus:103972889|mus:104000973|mus:103990156|mus:103976158|mus:103985445|mus:103975425|mus:103968995|mus:103992554|mus:103980242|mus:103971089|mus:103984000|mus:103998458|mus:103978938|mus:103987849|mus:103968995|mus:103972938|mus:103983934|mus:103996837|mus:103…	103998197|103987976|103980996|103984206|103972889|104000775|103990648|103994894|103990473|103998083|103972889|104000973|103990156|103976158|103985445|103975425|103968995|103992554|103980242|103971089|103984000|103998458|103978938|103987849|103968995|103972938|103983934|103996837|103977943|103990966|103995736|103992554|103992554|104000973|103980133|103973213|103982458|103982457|103998083|104000973…	| | | | | | | | | | | | | | | | | | | | | | | | | | | | | | | | | | | | | | | | | | | | | |	http://www.genome.jp/kegg-bin/show_pathway?mus04144/mus:103972889%09red/mus:103998458%09red/mus:103990966%09red/mus:103971089%09red/mus:103990473%09red/mus:103980242%09red/mus:103994894%09red/mus:103988133%09red/mus:103998083%09red/mus:103996837%09red/mus:103987976%09red/mus:103992554%09red/mus:103980133%09red/mus:103985445%09red/mus:103975425%09red/mus:103980136%09red/mus:103998197%09red/mus:103…		Nitrogen metabolism	KEGG PATHWAY	mus00910	1	47	0.939314	0.979172	GSMUA_Achr8G05390_001	mus:103993783|	103993783|	|
Basal transcription factors	KEGG PATHWAY	mus03022	7	58	0.900097	0.993751	GSMUA_Achr11G06820_001|GSMUA_Achr6G23210_001|GSMUA_Achr7G06220_001|GSMUA_Achr6G29890_001|GSMUA_Achr10G08540_001|GSMUA_Achr7G04530_001|GSMUA_Achr9G06160_001	mus:103970579|mus:103988861|mus:103990477|mus:103989441|mus:104000554|mus:103990642|mus:103997073|	103970579|103988861|103990477|103989441|104000554|103990642|103997073|	| | | | | | |	http://www.genome.jp/kegg-bin/show_pathway?mus03022/mus:103989441%09red/mus:103990642%09red/mus:104000554%09red/mus:103970579%09red/mus:103990477%09red/mus:103997073%09red/mus:103988861%09red		Ubiquitin mediated proteolysis	KEGG PATHWAY	mus04120	36	193	0.855221	0.999014	GSMUA_Achr6G29810_001|GSMUA_Achr5G22400_001|GSMUA_Achr1G21660_001|GSMUA_Achr1G21670_001|GSMUA_Achr9G06210_001|GSMUA_Achr9G10780_001|GSMUA_Achr3G26650_001|GSMUA_Achr3G16670_001|GSMUA_Achr3G20030_001|GSMUA_Achr5G05100_001|GSMUA_Achr10G14690_001|GSMUA_Achr7G18000_001|GSMUA_Achr7G06280_001|GSMUA_Achr4G22180_001|GSMUA_Achr5G08330_001|GSMUA_Achr8G14580_001|GSMUA_Achr3G05370_001|GSMUA_AchrUn_randomG1858…	mus:103989436|mus:103985502|mus:103972946|mus:103972946|mus:103997076|mus:103997582|mus:103978721|mus:103978491|mus:103992128|mus:103983979|mus:104000815|mus:103992128|mus:103990473|mus:103983012|mus:103984248|mus:103994569|mus:103976866|mus:103974412|mus:103998820|mus:103993621|mus:103969722|mus:103970670|mus:103972269|mus:103972285|mus:103988146|mus:103984915|mus:103968770|mus:103987360|mus:103…	103989436|103985502|103972946|103972946|103997076|103997582|103978721|103978491|103992128|103983979|104000815|103992128|103990473|103983012|103984248|103994569|103976866|103974412|103998820|103993621|103969722|103970670|103972269|103972285|103988146|103984915|103968770|103987360|103997048|103982955|103973781|103999876|103975338|103994204|103987850|103984222|	| | | | | | | | | | | | | | | | | | | | | | | | | | | | | | | | | | | |	http://www.genome.jp/kegg-bin/show_pathway?mus04120/mus:103970670%09red/mus:103990473%09red/mus:103974412%09red/mus:103997076%09red/mus:103989436%09red/mus:103972946%09red/mus:103969722%09red/mus:103984915%09red/mus:103997048%09red/mus:103999876%09red/mus:103973781%09red/mus:103985502%09red/mus:103972285%09red/mus:103994569%09red/mus:103987360%09red/mus:103982955%09red/mus:103978491%09red/mus:103…		ABC transporters	KEGG PATHWAY	mus02010	4	24	0.837395	0.997525	GSMUA_AchrUn_randomG00160_001|GSMUA_AchrUn_randomG00150_001|GSMUA_Achr2G07290_001|GSMUA_Achr4G04430_001	mus:103972762|mus:103972762|mus:103976404|mus:103980593|	103972762|103972762|103976404|103980593|	| | | |	http://www.genome.jp/kegg-bin/show_pathway?mus02010/mus:103980593%09red/mus:103972762%09red/mus:103976404%09red		Carbon fixation in photosynthetic organisms	KEGG PATHWAY	mus00710	3	102	0.941316	0.979172	GSMUA_AchrUn_randomG27000_001|GSMUA_Achr10G12360_001|GSMUA_Achr10G25750_001	mus:103974660|mus:104000636|mus:103969233|	103974660|104000636|103969233|	| | |
Selenocompound metabolism	KEGG PATHWAY	mus00450	2	22	0.907994	0.993751	GSMUA_Achr11G19870_001|GSMUA_Achr6G24850_001	mus:103971902|mus:103989021|	103971902|103989021|	| |	http://www.genome.jp/kegg-bin/show_pathway?mus00450/mus:103989021%09red/mus:103971902%09red		Glyoxylate and dicarboxylate metabolism	KEGG PATHWAY	mus00630	13	77	0.85598	0.999014	GSMUA_Achr5G26780_001|GSMUA_Achr9G17490_001|GSMUA_Achr4G22900_001|GSMUA_Achr4G22920_001|GSMUA_Achr4G22910_001|GSMUA_Achr10G25750_001|GSMUA_Achr3G09120_001|GSMUA_Achr6G29540_001|GSMUA_Achr5G02000_001|GSMUA_Achr9G11850_001|GSMUA_Achr8G13360_001|GSMUA_Achr7G07880_001|GSMUA_Achr9G17480_001	mus:103986305|mus:103998224|mus:103983478|mus:103990342|mus:103983478|mus:103969233|mus:103977726|mus:103989410|mus:103983570|mus:103997675|mus:103994447|mus:103990342|mus:103998224|	103986305|103998224|103983478|103990342|103983478|103969233|103977726|103989410|103983570|103997675|103994447|103990342|103998224|	| | | | | | | | | | | | |	http://www.genome.jp/kegg-bin/show_pathway?mus00630/mus:103986305%09red/mus:103983478%09red/mus:103998224%09red/mus:103997675%09red/mus:103989410%09red/mus:103983570%09red/mus:103969233%09red/mus:103990342%09red/mus:103994447%09red/mus:103977726%09red		Phagosome	KEGG PATHWAY	mus04145	29	144	0.8741	0.997525	GSMUA_Achr8G15400_001|GSMUA_Achr10G15180_001|GSMUA_Achr6G29680_001|GSMUA_Achr11G08060_001|GSMUA_Achr4G20770_001|GSMUA_Achr6G11750_001|GSMUA_Achr3G24280_001|GSMUA_Achr3G02390_001|GSMUA_Achr5G04730_001|GSMUA_Achr8G15410_001|GSMUA_Achr5G01130_001|GSMUA_Achr6G29670_001|GSMUA_Achr4G12710_001|GSMUA_Achr4G26250_001|GSMUA_Achr2G16710_001|GSMUA_Achr8G05550_001|GSMUA_Achr3G23490_001|GSMUA_Achr6G26750_001|G…	mus:103994648|mus:104001028|mus:103989422|mus:103970680|mus:103983150|mus:103987580|mus:103978936|mus:103977123|mus:103983948|mus:103994648|mus:103993546|mus:103989422|mus:103981290|mus:103982673|mus:103975351|mus:103993768|mus:103979015|mus:103989165|mus:103973376|mus:103969594|mus:103996962|mus:103980941|mus:103980389|mus:103972353|mus:103989986|mus:103995861|mus:103972353|mus:103986315|mus:103…	103994648|104001028|103989422|103970680|103983150|103987580|103978936|103977123|103983948|103994648|103993546|103989422|103981290|103982673|103975351|103993768|103979015|103989165|103973376|103969594|103996962|103980941|103980389|103972353|103989986|103995861|103972353|103986315|103992122|	| | | | | | | | | | | | | | | | | | | | | | | | | | | | |	http://www.genome.jp/kegg-bin/show_pathway?mus04145/mus:103981290%09red/mus:103995861%09red/mus:103972353%09red/mus:103989165%09red/mus:103993546%09red/mus:103969594%09red/mus:103989986%09red/mus:103977123%09red/mus:103986315%09red/mus:103973376%09red/mus:103983150%09red/mus:103993768%09red/mus:103989422%09red/mus:104001028%09red/mus:103980389%09red/mus:103994648%09red/mus:103996962%09red/mus:103…		Glyoxylate and dicarboxylate metabolism	KEGG PATHWAY	mus00630	2	77	0.94299	0.979172	GSMUA_Achr9G11850_001|GSMUA_Achr10G25750_001	mus:103997675|mus:103969233|	103997675|103969233|	| |
Ascorbate and aldarate metabolism	KEGG PATHWAY	mus00053	6	53	0.916223	0.993751	GSMUA_Achr4G07270_001|GSMUA_Achr7G27620_001|GSMUA_Achr4G15360_001|GSMUA_Achr3G30610_001|GSMUA_Achr4G15350_001|GSMUA_Achr7G27610_001	mus:103980842|mus:103979808|mus:103980922|mus:103979808|mus:103980922|mus:103979808|	103980842|103979808|103980922|103979808|103980922|103979808|	| | | | | |	http://www.genome.jp/kegg-bin/show_pathway?mus00053/mus:103980842%09red/mus:103980922%09red/mus:103979808%09red		Phenylalanine metabolism	KEGG PATHWAY	mus00360	29	159	0.860498	0.999014	GSMUA_Achr3G04780_001|GSMUA_AchrUn_randomG29210_001|GSMUA_Achr9G28980_001|GSMUA_Achr3G05430_001|GSMUA_Achr8G15510_001|GSMUA_Achr7G05790_001|GSMUA_Achr6G06650_001|GSMUA_Achr7G02700_001|GSMUA_Achr9G11920_001|GSMUA_Achr11G25550_001|GSMUA_Achr5G27980_001|GSMUA_Achr9G30670_001|GSMUA_Achr3G16520_001|GSMUA_Achr10G25880_001|GSMUA_Achr7G05780_001|GSMUA_Achr6G36020_001|GSMUA_Achr9G15990_001|GSMUA_Achr9G119…	mus:103976913|mus:103974789|mus:103999327|mus:103977324|mus:103994655|mus:103990519|mus:103987137|mus:103990806|mus:103988742|mus:103972416|mus:103999627|mus:103999505|mus:103978478|mus:103969242|mus:103990519|mus:103990241|mus:103998043|mus:103997791|mus:103970582|mus:103992529|mus:103970422|mus:103992527|mus:103997680|mus:103970589|mus:103994655|mus:103988743|mus:103988131|mus:103987549|mus:103…	103976913|103974789|103999327|103977324|103994655|103990519|103987137|103990806|103988742|103972416|103999627|103999505|103978478|103969242|103990519|103990241|103998043|103997791|103970582|103992529|103970422|103992527|103997680|103970589|103994655|103988743|103988131|103987549|103988351|	| | | | | | | | | | | | | | | | | | | | | | | | | | | | |	http://www.genome.jp/kegg-bin/show_pathway?mus00360/mus:103990519%09red/mus:103999627%09red/mus:103988743%09red/mus:103990241%09red/mus:103987137%09red/mus:103977324%09red/mus:103988131%09red/mus:103972416%09red/mus:103978478%09red/mus:103994655%09red/mus:103999505%09red/mus:103997791%09red/mus:103999327%09red/mus:103976913%09red/mus:103988351%09red/mus:103992527%09red/mus:103974789%09red/mus:103…		One carbon pool by folate	KEGG PATHWAY	mus00670	4	27	0.891132	0.997525	GSMUA_Achr6G17750_001|GSMUA_Achr9G30770_001|GSMUA_Achr4G22250_001|GSMUA_Achr6G23140_001	mus:103988076|mus:103999496|mus:103983010|mus:103988851|	103988076|103999496|103983010|103988851|	| | | |	http://www.genome.jp/kegg-bin/show_pathway?mus00670/mus:103988076%09red/mus:103983010%09red/mus:103999496%09red/mus:103988851%09red		Porphyrin and chlorophyll metabolism	KEGG PATHWAY	mus00860	1	49	0.946013	0.979172	GSMUA_Achr11G25600_001	mus:103972421|	103972421|	|
Linoleic acid metabolism	KEGG PATHWAY	mus00591	2	23	0.919751	0.993751	GSMUA_Achr1G24370_001|GSMUA_Achr3G11780_001	mus:103996519|mus:103977941|	103996519|103977941|	| |	http://www.genome.jp/kegg-bin/show_pathway?mus00591/mus:103977941%09red/mus:103996519%09red		Endocytosis	KEGG PATHWAY	mus04144	40	214	0.86368	0.999014	GSMUA_Achr9G17120_001|GSMUA_Achr10G12110_001|GSMUA_Achr5G07760_001|GSMUA_Achr11G10840_001|GSMUA_Achr7G22550_001|GSMUA_Achr10G12100_001|GSMUA_Achr7G04480_001|GSMUA_Achr4G23780_001|GSMUA_Achr7G06280_001|GSMUA_Achr9G16530_001|GSMUA_Achr11G22120_001|GSMUA_Achr11G05380_001|GSMUA_Achr10G22800_001|GSMUA_Achr8G20840_001|GSMUA_Achr8G09660_001|GSMUA_Achr10G00110_001|GSMUA_Achr2G15860_001|GSMUA_Achr10G22810…	mus:103998197|mus:103987976|mus:103984206|mus:103971089|mus:103992554|mus:104000775|mus:103990648|mus:103982881|mus:103990473|mus:103998083|mus:103972101|mus:104000973|mus:103968995|mus:103995447|mus:103993411|mus:103991369|mus:103975425|mus:103968995|mus:103968951|mus:103992554|mus:103978383|mus:103981467|mus:103987849|mus:103980996|mus:103983934|mus:103996837|mus:103977943|mus:103995447|mus:103…	103998197|103987976|103984206|103971089|103992554|104000775|103990648|103982881|103990473|103998083|103972101|104000973|103968995|103995447|103993411|103991369|103975425|103968995|103968951|103992554|103978383|103981467|103987849|103980996|103983934|103996837|103977943|103995447|103992554|104000973|103978620|103986144|103988914|103998083|104000973|103968794|103980261|103995736|103990471|103988133|	| | | | | | | | | | | | | | | | | | | | | | | | | | | | | | | | | | | | | | | |	http://www.genome.jp/kegg-bin/show_pathway?mus04144/mus:103986144%09red/mus:103971089%09red/mus:103982881%09red/mus:103993411%09red/mus:103990471%09red/mus:103980996%09red/mus:103988133%09red/mus:103968794%09red/mus:103998083%09red/mus:103996837%09red/mus:103988914%09red/mus:103992554%09red/mus:103987976%09red/mus:103975425%09red/mus:103995447%09red/mus:103998197%09red/mus:103978383%09red/mus:103…		Ascorbate and aldarate metabolism	KEGG PATHWAY	mus00053	9	53	0.893694	0.997525	GSMUA_Achr4G07270_001|GSMUA_Achr6G33120_001|GSMUA_Achr3G25350_001|GSMUA_Achr7G26570_001|GSMUA_Achr7G27620_001|GSMUA_Achr10G18280_001|GSMUA_Achr3G30610_001|GSMUA_Achr7G26580_001|GSMUA_Achr7G27610_001	mus:103980842|mus:103989729|mus:103978838|mus:103993041|mus:103979808|mus:103968572|mus:103979808|mus:103993041|mus:103979808|	103980842|103989729|103978838|103993041|103979808|103968572|103979808|103993041|103979808|	| | | | | | | | |	http://www.genome.jp/kegg-bin/show_pathway?mus00053/mus:103989729%09red/mus:103980842%09red/mus:103993041%09red/mus:103979808%09red/mus:103978838%09red/mus:103968572%09red		Cyanoamino acid metabolism	KEGG PATHWAY	mus00460	1	54	0.959704	0.979172	GSMUA_Achr8G33160_001	mus:103995637|	103995637|	|
Flavonoid biosynthesis	KEGG PATHWAY	mus00941	6	55	0.930683	0.993751	GSMUA_Achr8G05810_001|GSMUA_Achr4G01990_001|GSMUA_Achr4G10640_001|GSMUA_AchrUn_randomG25470_001|GSMUA_Achr3G31110_001|GSMUA_Achr9G17300_001	mus:103993746|mus:103980297|mus:103981125|mus:104000770|mus:103979760|mus:103998211|	103993746|103980297|103981125|104000770|103979760|103998211|	| | | | | |	http://www.genome.jp/kegg-bin/show_pathway?mus00941/mus:103981125%09red/mus:103980297%09red/mus:103993746%09red/mus:103998211%09red/mus:104000770%09red/mus:103979760%09red		Fatty acid elongation	KEGG PATHWAY	mus00062	6	40	0.865923	0.999014	GSMUA_Achr11G16220_001|GSMUA_Achr1G04730_001|GSMUA_Achr11G16210_001|GSMUA_Achr1G04740_001|GSMUA_Achr6G27270_001|GSMUA_Achr6G11690_001	mus:103971614|mus:103975257|mus:103971614|mus:103975257|mus:103989220|mus:103987574|	103971614|103975257|103971614|103975257|103989220|103987574|	| | | | | |	http://www.genome.jp/kegg-bin/show_pathway?mus00062/mus:103989220%09red/mus:103975257%09red/mus:103987574%09red/mus:103971614%09red		Photosynthesis	KEGG PATHWAY	mus00195	13	73	0.898238	0.997525	GSMUA_Achr9G26220_001|GSMUA_Achr8G13460_001|GSMUA_Achr5G00940_001|GSMUA_AchrUn_randomG00540_001|GSMUA_Achr9G26150_001|GSMUA_Achr5G01200_001|GSMUA_Achr5G23250_001|GSMUA_Achr2G03120_001|GSMUA_Achr9G24590_001|GSMUA_Achr8G28710_001|GSMUA_Achr6G31250_001|GSMUA_Achr9G24120_001|GSMUA_Achr4G31670_001	mus:103997315|mus:103994455|mus:103983666|mus:103972806|mus:103999082|mus:103983643|mus:103985443|mus:103970669|mus:103998870|mus:103996005|mus:103989557|mus:103998824|mus:103982242|	103997315|103994455|103983666|103972806|103999082|103983643|103985443|103970669|103998870|103996005|103989557|103998824|103982242|	| | | | | | | | | | | | |	http://www.genome.jp/kegg-bin/show_pathway?mus00195/mus:103983643%09red/mus:103972806%09red/mus:103999082%09red/mus:103970669%09red/mus:103983666%09red/mus:103989557%09red/mus:103998870%09red/mus:103998824%09red/mus:103996005%09red/mus:103982242%09red/mus:103997315%09red/mus:103985443%09red/mus:103994455%09red		Starch and sucrose metabolism	KEGG PATHWAY	mus00500	10	276	0.965907	0.979172	GSMUA_Achr10G19040_001|GSMUA_Achr11G25010_001|GSMUA_Achr4G10620_001|GSMUA_Achr10G09320_001|GSMUA_Achr9G02490_001|GSMUA_Achr8G33160_001|GSMUA_Achr10G24510_001|GSMUA_Achr9G02500_001|GSMUA_Achr11G25410_001|GSMUA_Achr5G04690_001	mus:103968641|mus:103972365|mus:103981653|mus:104000313|mus:103996768|mus:103995637|mus:103969123|mus:103997226|mus:103972667|mus:103983943|	103968641|103972365|103981653|104000313|103996768|103995637|103969123|103997226|103972667|103983943|	| | | | | | | | | |
Phenylpropanoid biosynthesis	KEGG PATHWAY	mus00940	33	231	0.936347	0.993751	GSMUA_Achr9G18820_001|GSMUA_Achr3G04780_001|GSMUA_Achr11G09900_001|GSMUA_AchrUn_randomG29210_001|GSMUA_Achr4G16000_001|GSMUA_Achr5G20330_001|GSMUA_Achr7G05790_001|GSMUA_Achr7G02700_001|GSMUA_Achr4G02020_001|GSMUA_Achr7G22220_001|GSMUA_Achr9G11920_001|GSMUA_Achr8G33160_001|GSMUA_AchrUn_randomG29220_001|GSMUA_Achr5G27980_001|GSMUA_Achr11G05590_001|GSMUA_Achr9G07150_001|GSMUA_Achr7G04670_001|GSMUA_A…	mus:103974217|mus:103976913|mus:103970996|mus:103974789|mus:103981772|mus:103985683|mus:103990519|mus:103990806|mus:103980512|mus:103992529|mus:103988742|mus:103995637|mus:103974791|mus:103999627|mus:103970479|mus:103997148|mus:103990626|mus:103990519|mus:103997680|mus:103997791|mus:103971627|mus:103980297|mus:103978478|mus:103970582|mus:103970479|mus:103992527|mus:103970589|mus:103969242|mus:103…	103974217|103976913|103970996|103974789|103981772|103985683|103990519|103990806|103980512|103992529|103988742|103995637|103974791|103999627|103970479|103997148|103990626|103990519|103997680|103997791|103971627|103980297|103978478|103970582|103970479|103992527|103970589|103969242|103988743|103988131|103999487|103987549|103988351|	| | | | | | | | | | | | | | | | | | | | | | | | | | | | | | | | |	http://www.genome.jp/kegg-bin/show_pathway?mus00940/mus:103971627%09red/mus:103990519%09red/mus:103999627%09red/mus:103970582%09red/mus:103981772%09red/mus:103974791%09red/mus:103988131%09red/mus:103974217%09red/mus:103997148%09red/mus:103978478%09red/mus:103980297%09red/mus:103970479%09red/mus:103985683%09red/mus:103997791%09red/mus:103976913%09red/mus:103988351%09red/mus:103992527%09red/mus:103…		Phosphatidylinositol signaling system	KEGG PATHWAY	mus04070	14	84	0.873462	0.999014	GSMUA_Achr3G25040_001|GSMUA_Achr5G28270_001|GSMUA_Achr8G05780_001|GSMUA_Achr2G08060_001|GSMUA_Achr5G07740_001|GSMUA_Achr7G04480_001|GSMUA_Achr10G08130_001|GSMUA_Achr6G15990_001|GSMUA_Achr9G17280_001|GSMUA_Achr4G17000_001|GSMUA_Achr5G07820_001|GSMUA_Achr3G17530_001|GSMUA_Achr11G25660_001|GSMUA_Achr3G26190_001	mus:103978870|mus:103986180|mus:103972374|mus:103976059|mus:103984205|mus:103990648|mus:104000419|mus:103987944|mus:103968929|mus:103981823|mus:103968929|mus:103978620|mus:103972426|mus:103978756|	103978870|103986180|103972374|103976059|103984205|103990648|104000419|103987944|103968929|103981823|103968929|103978620|103972426|103978756|	| | | | | | | | | | | | | |	http://www.genome.jp/kegg-bin/show_pathway?mus04070/mus:103981823%09red/mus:103978870%09red/mus:103976059%09red/mus:103978756%09red/mus:103990648%09red/mus:103972374%09red/mus:103984205%09red/mus:103972426%09red/mus:103978620%09red/mus:104000419%09red/mus:103987944%09red/mus:103968929%09red/mus:103986180%09red		Inositol phosphate metabolism	KEGG PATHWAY	mus00562	12	70	0.914049	0.997525	GSMUA_Achr9G24140_001|GSMUA_Achr1G21570_001|GSMUA_Achr2G08060_001|GSMUA_Achr10G11730_001|GSMUA_Achr5G28270_001|GSMUA_Achr5G07740_001|GSMUA_Achr7G04480_001|GSMUA_Achr2G06790_001|GSMUA_Achr10G08130_001|GSMUA_Achr10G29980_001|GSMUA_Achr11G25660_001|GSMUA_Achr3G26190_001	mus:103998826|mus:103991485|mus:103976059|mus:104000685|mus:103986180|mus:103984205|mus:103990648|mus:103976158|mus:104000419|mus:103969594|mus:103972426|mus:103978756|	103998826|103991485|103976059|104000685|103986180|103984205|103990648|103976158|104000419|103969594|103972426|103978756|	| | | | | | | | | | | |	http://www.genome.jp/kegg-bin/show_pathway?mus00562/mus:103976158%09red/mus:103978756%09red/mus:103991485%09red/mus:103972426%09red/mus:103976059%09red/mus:103984205%09red/mus:103998826%09red/mus:103969594%09red/mus:104000419%09red/mus:103986180%09red/mus:104000685%09red/mus:103990648%09red		Fructose and mannose metabolism	KEGG PATHWAY	mus00051	2	90	0.969757	0.979172	GSMUA_Achr11G24790_001|GSMUA_Achr1G21680_001	mus:103972346|mus:103991404|	103972346|103991404|	| |
Phosphatidylinositol signaling system	KEGG PATHWAY	mus04070	10	84	0.936709	0.993751	GSMUA_Achr8G05780_001|GSMUA_Achr2G08060_001|GSMUA_Achr1G22400_001|GSMUA_Achr3G02750_001|GSMUA_Achr5G07740_001|GSMUA_Achr7G04480_001|GSMUA_Achr10G08130_001|GSMUA_Achr6G15990_001|GSMUA_Achr9G17280_001|GSMUA_Achr5G07820_001	mus:103972374|mus:103976059|mus:103990760|mus:103977092|mus:103984205|mus:103990648|mus:104000419|mus:103987944|mus:103968929|mus:103968929|	103972374|103976059|103990760|103977092|103984205|103990648|104000419|103987944|103968929|103968929|	| | | | | | | | | |	http://www.genome.jp/kegg-bin/show_pathway?mus04070/mus:103972374%09red/mus:103977092%09red/mus:103990760%09red/mus:103990648%09red/mus:103976059%09red/mus:104000419%09red/mus:103987944%09red/mus:103968929%09red/mus:103984205%09red		Linoleic acid metabolism	KEGG PATHWAY	mus00591	3	23	0.876278	0.999014	GSMUA_Achr9G16020_001|GSMUA_Achr3G11780_001|GSMUA_Achr10G17530_001	mus:103998047|mus:103977941|mus:103968512|	103998047|103977941|103968512|	| | |	http://www.genome.jp/kegg-bin/show_pathway?mus00591/mus:103968512%09red/mus:103998047%09red/mus:103977941%09red		Terpenoid backbone biosynthesis	KEGG PATHWAY	mus00900	10	63	0.93621	0.997525	GSMUA_Achr1G19180_001|GSMUA_Achr10G11060_001|GSMUA_Achr3G24940_001|GSMUA_Achr2G01670_001|GSMUA_Achr2G10120_001|GSMUA_Achr4G30250_001|GSMUA_Achr5G24730_001|GSMUA_Achr6G27110_001|GSMUA_Achr6G11940_001|GSMUA_Achr8G14640_001	mus:103993680|mus:104000743|mus:103978880|mus:103969298|mus:103975893|mus:103982354|mus:103986006|mus:103989203|mus:103987597|mus:103994574|	103993680|104000743|103978880|103969298|103975893|103982354|103986006|103989203|103987597|103994574|	| | | | | | | | | |	http://www.genome.jp/kegg-bin/show_pathway?mus00900/mus:103982354%09red/mus:103969298%09red/mus:103978880%09red/mus:103987597%09red/mus:103975893%09red/mus:104000743%09red/mus:103989203%09red/mus:103994574%09red/mus:103986006%09red/mus:103993680%09red		Plant hormone signal transduction	KEGG PATHWAY	mus04075	16	453	0.991557	0.991557	GSMUA_Achr10G25970_001|GSMUA_Achr10G19650_001|GSMUA_Achr2G13240_001|GSMUA_Achr4G10590_001|GSMUA_Achr3G16640_001|GSMUA_Achr3G26270_001|GSMUA_Achr7G24000_001|GSMUA_Achr2G13360_001|GSMUA_Achr2G13210_001|GSMUA_Achr5G05170_001|GSMUA_Achr6G26730_001|GSMUA_Achr10G07000_001|GSMUA_Achr2G13220_001|GSMUA_Achr4G10630_001|GSMUA_Achr11G14570_001|GSMUA_Achr10G06630_001	mus:103969248|mus:103968703|mus:103975648|mus:103981122|mus:103978488|mus:103978748|mus:103992689|mus:103975636|mus:103975650|mus:103983987|mus:103989163|mus:104000498|mus:103975649|mus:103981654|mus:103971391|mus:104000183|	103969248|103968703|103975648|103981122|103978488|103978748|103992689|103975636|103975650|103983987|103989163|104000498|103975649|103981654|103971391|104000183|	| | | | | | | | | | | | | | | |
Taurine and hypotaurine metabolism	KEGG PATHWAY	mus00430	2	25	0.939145	0.993751	GSMUA_Achr10G21110_001|GSMUA_Achr6G29920_001	mus:103969838|mus:103989858|	103969838|103989858|	| |	http://www.genome.jp/kegg-bin/show_pathway?mus00430/mus:103989858%09red/mus:103969838%09red		Basal transcription factors	KEGG PATHWAY	mus03022	9	58	0.881688	0.999014	GSMUA_Achr11G06820_001|GSMUA_Achr2G04330_001|GSMUA_Achr7G06220_001|GSMUA_Achr6G29890_001|GSMUA_AchrUn_randomG25670_001|GSMUA_Achr9G09310_001|GSMUA_Achr7G04530_001|GSMUA_Achr9G06160_001|GSMUA_Achr3G09020_001	mus:103970579|mus:103973317|mus:103990477|mus:103989441|mus:103993057|mus:103997370|mus:103990642|mus:103997073|mus:103977719|	103970579|103973317|103990477|103989441|103993057|103997370|103990642|103997073|103977719|	| | | | | | | | |	http://www.genome.jp/kegg-bin/show_pathway?mus03022/mus:103989441%09red/mus:103990642%09red/mus:103993057%09red/mus:103977719%09red/mus:103997370%09red/mus:103970579%09red/mus:103990477%09red/mus:103997073%09red/mus:103973317%09red		Carotenoid biosynthesis	KEGG PATHWAY	mus00906	5	37	0.940698	0.997525	GSMUA_Achr4G22870_001|GSMUA_Achr4G31460_001|GSMUA_Achr11G04190_001|GSMUA_Achr6G11970_001|GSMUA_Achr6G31180_001	mus:103982953|mus:103982259|mus:103970366|mus:103987601|mus:103989554|	103982953|103982259|103970366|103987601|103989554|	| | | | |	http://www.genome.jp/kegg-bin/show_pathway?mus00906/mus:103982953%09red/mus:103987601%09red/mus:103982259%09red/mus:103989554%09red/mus:103970366%09red
Endocytosis	KEGG PATHWAY	mus04144	30	214	0.941263	0.993751	GSMUA_Achr10G12110_001|GSMUA_Achr7G23940_001|GSMUA_AchrUn_randomG01490_001|GSMUA_Achr10G12100_001|GSMUA_Achr7G04480_001|GSMUA_Achr7G06280_001|GSMUA_AchrUn_randomG01480_001|GSMUA_Achr11G05380_001|GSMUA_Achr10G22800_001|GSMUA_Achr10G16820_001|GSMUA_Achr5G07760_001|GSMUA_Achr2G15860_001|GSMUA_Achr10G22810_001|GSMUA_Achr7G22540_001|GSMUA_Achr5G23540_001|GSMUA_Achr7G10970_001|GSMUA_Achr3G24260_001|GSM…	mus:103987976|mus:103992683|mus:103972889|mus:104000775|mus:103990648|mus:103990473|mus:103972889|mus:104000973|mus:103968995|mus:103968455|mus:103984206|mus:103975425|mus:103968995|mus:103992554|mus:103985412|mus:103991369|mus:103978938|mus:103982777|mus:103990156|mus:103987849|mus:103980996|mus:103996837|mus:103977943|mus:103992554|mus:103992554|mus:104000973|mus:104000973|mus:103990156|mus:103…	103987976|103992683|103972889|104000775|103990648|103990473|103972889|104000973|103968995|103968455|103984206|103975425|103968995|103992554|103985412|103991369|103978938|103982777|103990156|103987849|103980996|103996837|103977943|103992554|103992554|104000973|104000973|103990156|103968455|103988133|	| | | | | | | | | | | | | | | | | | | | | | | | | | | | | |	http://www.genome.jp/kegg-bin/show_pathway?mus04144/mus:103972889%09red/mus:103992683%09red/mus:103990473%09red/mus:103991369%09red/mus:103980996%09red/mus:103968455%09red/mus:103988133%09red/mus:103996837%09red/mus:103992554%09red/mus:103982777%09red/mus:103987976%09red/mus:103975425%09red/mus:103987849%09red/mus:103977943%09red/mus:103968995%09red/mus:104000973%09red/mus:104000775%09red/mus:103…		Stilbenoid, diarylheptanoid and gingerol biosynthesis	KEGG PATHWAY	mus00945	2	17	0.88466	0.999014	GSMUA_Achr5G04550_001|GSMUA_Achr3G05430_001	mus:103983932|mus:103977324|	103983932|103977324|	| |	http://www.genome.jp/kegg-bin/show_pathway?mus00945/mus:103977324%09red/mus:103983932%09red		Degradation of aromatic compounds	KEGG PATHWAY	mus01220	1	12	0.944325	0.997525	GSMUA_Achr3G05430_001	mus:103977324|	103977324|	|	http://www.genome.jp/kegg-bin/show_pathway?mus01220/mus:103977324%09red		--------------------
Ubiquinone and other terpenoid-quinone biosynthesis	KEGG PATHWAY	mus00130	4	42	0.943291	0.993751	GSMUA_Achr2G12670_001|GSMUA_Achr9G30670_001|GSMUA_Achr2G12660_001|GSMUA_Achr3G27940_001	mus:103975699|mus:103999505|mus:103975699|mus:103980015|	103975699|103999505|103975699|103980015|	| | | |	http://www.genome.jp/kegg-bin/show_pathway?mus00130/mus:103975699%09red/mus:103980015%09red/mus:103999505%09red		ABC transporters	KEGG PATHWAY	mus02010	3	24	0.892109	0.999014	GSMUA_Achr6G26350_001|GSMUA_Achr4G17010_001|GSMUA_Achr4G04430_001	mus:103989129|mus:103981822|mus:103980593|	103989129|103981822|103980593|	| | |	http://www.genome.jp/kegg-bin/show_pathway?mus02010/mus:103981822%09red/mus:103980593%09red/mus:103989129%09red		Pantothenate and CoA biosynthesis	KEGG PATHWAY	mus00770	3	26	0.946977	0.997525	GSMUA_Achr5G19870_001|GSMUA_Achr10G14700_001|GSMUA_Achr10G11760_001	mus:103985725|mus:104000814|mus:104000682|	103985725|104000814|104000682|	| | |	http://www.genome.jp/kegg-bin/show_pathway?mus00770/mus:103985725%09red/mus:104000682%09red/mus:104000814%09red
Stilbenoid, diarylheptanoid and gingerol biosynthesis	KEGG PATHWAY	mus00945	1	17	0.95316	0.993751	GSMUA_Achr4G01990_001	mus:103980297|	103980297|	|	http://www.genome.jp/kegg-bin/show_pathway?mus00945/mus:103980297%09red		Pyruvate metabolism	KEGG PATHWAY	mus00620	18	108	0.897806	0.999014	GSMUA_Achr9G06240_001|GSMUA_Achr10G15400_001|GSMUA_Achr6G08320_001|GSMUA_Achr9G28930_001|GSMUA_Achr6G11840_001|GSMUA_Achr4G22070_001|GSMUA_Achr5G05290_001|GSMUA_Achr10G08050_001|GSMUA_Achr3G24910_001|GSMUA_Achr10G25750_001|GSMUA_Achr10G19000_001|GSMUA_Achr3G17420_001|GSMUA_Achr2G03840_001|GSMUA_Achr5G02000_001|GSMUA_Achr2G03830_001|GSMUA_Achr11G22600_001|GSMUA_Achr7G10730_001|GSMUA_Achr4G31470_001	mus:103990441|mus:104001044|mus:103987283|mus:103999322|mus:103987588|mus:103983025|mus:103983997|mus:104000425|mus:103978884|mus:103969233|mus:103968636|mus:103978617|mus:103971433|mus:103983570|mus:103971433|mus:103972144|mus:103991348|mus:103983525|	103990441|104001044|103987283|103999322|103987588|103983025|103983997|104000425|103978884|103969233|103968636|103978617|103971433|103983570|103971433|103972144|103991348|103983525|	| | | | | | | | | | | | | | | | | |	http://www.genome.jp/kegg-bin/show_pathway?mus00620/mus:104000425%09red/mus:103978617%09red/mus:103978884%09red/mus:103991348%09red/mus:103983997%09red/mus:103983525%09red/mus:104001044%09red/mus:103972144%09red/mus:103968636%09red/mus:103983025%09red/mus:103983570%09red/mus:103990441%09red/mus:103969233%09red/mus:103987588%09red/mus:103971433%09red/mus:103999322%09red/mus:103987283%09red		Histidine metabolism	KEGG PATHWAY	mus00340	2	20	0.951229	0.997525	GSMUA_AchrUn_randomG29190_001|GSMUA_Achr10G09460_001	mus:103974787|mus:104000304|	103974787|104000304|	| |	http://www.genome.jp/kegg-bin/show_pathway?mus00340/mus:104000304%09red/mus:103974787%09red		#Term	Database	ID	Input number	Background number	P-Value	Corrected P-Value	Input	KO	Entrez_ID	KO_name
Plant hormone signal transduction	KEGG PATHWAY	mus04075	67	453	0.967707	0.993751	GSMUA_Achr11G23750_001|GSMUA_Achr7G04720_001|GSMUA_Achr11G24050_001|GSMUA_Achr4G20220_001|GSMUA_Achr8G13240_001|GSMUA_Achr8G05910_001|GSMUA_Achr5G01140_001|GSMUA_Achr6G12960_001|GSMUA_Achr8G14350_001|GSMUA_Achr4G05740_001|GSMUA_Achr9G10690_001|GSMUA_Achr4G10630_001|GSMUA_Achr10G14980_001|GSMUA_Achr3G25880_001|GSMUA_Achr7G24330_001|GSMUA_Achr6G18540_001|GSMUA_Achr11G18040_001|GSMUA_Achr4G15980_001…	mus:103972242|mus:103990620|mus:103972274|mus:103983202|mus:103994441|mus:103993737|mus:103983647|mus:103971260|mus:103994521|mus:103980710|mus:103997573|mus:103981654|mus:104001011|mus:103978785|mus:103992719|mus:103988140|mus:103983723|mus:103981771|mus:103996809|mus:103981122|mus:103984241|mus:103979742|mus:103978881|mus:103980836|mus:103992305|mus:103978488|mus:103995959|mus:103983723|mus:103…	103972242|103990620|103972274|103983202|103994441|103993737|103983647|103971260|103994521|103980710|103997573|103981654|104001011|103978785|103992719|103988140|103983723|103981771|103996809|103981122|103984241|103979742|103978881|103980836|103992305|103978488|103995959|103983723|103985989|103992811|103973612|103993757|103982935|103987938|103979816|103982156|103991372|103993569|103969424|103992689…	| | | | | | | | | | | | | | | | | | | | | | | | | | | | | | | | | | | | | | | | | | | | | | | | | | | | | | | | | | | | | | | | | | |	http://www.genome.jp/kegg-bin/show_pathway?mus04075/mus:103997573%09red/mus:103998004%09red/mus:103984246%09red/mus:103984241%09red/mus:103972283%09red/mus:103978488%09red/mus:103973612%09red/mus:104001011%09red/mus:103992719%09red/mus:103993757%09red/mus:103990128%09red/mus:103992689%09red/mus:103980697%09red/mus:103972274%09red/mus:103983647%09red/mus:103991365%09red/mus:103971260%09red/mus:103…		N-Glycan biosynthesis	KEGG PATHWAY	mus00510	7	51	0.92237	0.999014	GSMUA_Achr9G24700_001|GSMUA_Achr7G04550_001|GSMUA_Achr10G06420_001|GSMUA_Achr11G07870_001|GSMUA_AchrUn_randomG28560_001|GSMUA_Achr11G22260_001|GSMUA_Achr9G07530_001	mus:103998878|mus:103990639|mus:103970667|mus:103970667|mus:103987521|mus:103972111|mus:103997178|	103998878|103990639|103970667|103970667|103987521|103972111|103997178|	| | | | | | |	http://www.genome.jp/kegg-bin/show_pathway?mus00510/mus:103970667%09red/mus:103998878%09red/mus:103990639%09red/mus:103997178%09red/mus:103987521%09red/mus:103972111%09red		Brassinosteroid biosynthesis	KEGG PATHWAY	mus00905	2	20	0.951229	0.997525	GSMUA_Achr8G00150_001|GSMUA_Achr4G10750_001	mus:103994415|mus:103974765|	103994415|103974765|	| |	http://www.genome.jp/kegg-bin/show_pathway?mus00905/mus:103994415%09red/mus:103974765%09red
Histidine metabolism	KEGG PATHWAY	mus00340	1	20	0.971888	0.993751	GSMUA_AchrUn_randomG29190_001	mus:103974787|	103974787|	|	http://www.genome.jp/kegg-bin/show_pathway?mus00340/mus:103974787%09red		Degradation of aromatic compounds	KEGG PATHWAY	mus01220	1	12	0.926371	0.999014	GSMUA_Achr3G05430_001	mus:103977324|	103977324|	|	http://www.genome.jp/kegg-bin/show_pathway?mus01220/mus:103977324%09red		Selenocompound metabolism	KEGG PATHWAY	mus00450	2	22	0.966334	0.997525	GSMUA_Achr4G21470_001|GSMUA_Achr1G21750_001	mus:103983080|mus:103991346|	103983080|103991346|	| |	http://www.genome.jp/kegg-bin/show_pathway?mus00450/mus:103983080%09red/mus:103991346%09red		--------------------
Valine, leucine and isoleucine biosynthesis	KEGG PATHWAY	mus00290	1	20	0.971888	0.993751	GSMUA_Achr10G11760_001	mus:104000682|	104000682|	|	http://www.genome.jp/kegg-bin/show_pathway?mus00290/mus:104000682%09red		Valine, leucine and isoleucine degradation	KEGG PATHWAY	mus00280	6	46	0.929937	0.999014	GSMUA_Achr8G05090_001|GSMUA_Achr3G18980_001|GSMUA_Achr5G05290_001|GSMUA_Achr5G13900_001|GSMUA_Achr4G30390_001|GSMUA_Achr5G13890_001	mus:103993814|mus:103979408|mus:103983997|mus:103984894|mus:103982341|mus:103984894|	103993814|103979408|103983997|103984894|103982341|103984894|	| | | | | |	http://www.genome.jp/kegg-bin/show_pathway?mus00280/mus:103984894%09red/mus:103993814%09red/mus:103983997%09red/mus:103979408%09red/mus:103982341%09red		Glycosaminoglycan degradation	KEGG PATHWAY	mus00531	2	23	0.972085	0.997525	GSMUA_Achr3G19920_001|GSMUA_Achr5G28320_001	mus:103979337|mus:103986172|	103979337|103986172|	| |	http://www.genome.jp/kegg-bin/show_pathway?mus00531/mus:103979337%09red/mus:103986172%09red
Pentose and glucuronate interconversions	KEGG PATHWAY	mus00040	11	105	0.980501	0.993751	GSMUA_Achr4G07270_001|GSMUA_Achr4G23090_001|GSMUA_Achr10G21080_001|GSMUA_Achr11G05420_001|GSMUA_Achr11G05430_001|GSMUA_Achr6G28260_001|GSMUA_Achr9G23930_001|GSMUA_Achr8G10300_001|GSMUA_Achr2G21940_001|GSMUA_Achr4G33550_001|GSMUA_Achr7G04580_001	mus:103980842|mus:103982938|mus:103968829|mus:103970899|mus:103970465|mus:103989305|mus:103998808|mus:103994262|mus:103976730|mus:103982084|mus:103990636|	103980842|103982938|103968829|103970899|103970465|103989305|103998808|103994262|103976730|103982084|103990636|	| | | | | | | | | | |	http://www.genome.jp/kegg-bin/show_pathway?mus00040/mus:103980842%09red/mus:103994262%09red/mus:103968829%09red/mus:103989305%09red/mus:103970465%09red/mus:103990636%09red/mus:103970899%09red/mus:103976730%09red/mus:103982938%09red/mus:103998808%09red/mus:103982084%09red		Tryptophan metabolism	KEGG PATHWAY	mus00380	5	42	0.945799	0.999014	GSMUA_Achr5G28580_001|GSMUA_Achr8G00130_001|GSMUA_Achr8G13360_001|GSMUA_Achr2G04250_001|GSMUA_Achr5G05290_001	mus:103986147|mus:103994209|mus:103994447|mus:103971782|mus:103983997|	103986147|103994209|103994447|103971782|103983997|	| | | | |	http://www.genome.jp/kegg-bin/show_pathway?mus00380/mus:103994209%09red/mus:103971782%09red/mus:103983997%09red/mus:103994447%09red/mus:103986147%09red		Cyanoamino acid metabolism	KEGG PATHWAY	mus00460	7	54	0.972134	0.997525	GSMUA_AchrUn_randomG26700_001|GSMUA_Achr6G23140_001|GSMUA_Achr11G05580_001|GSMUA_Achr8G33160_001|GSMUA_Achr6G17750_001|GSMUA_Achr4G28840_001|GSMUA_Achr11G05590_001	mus:103979607|mus:103988851|mus:103970479|mus:103995637|mus:103988076|mus:103982461|mus:103970479|	103979607|103988851|103970479|103995637|103988076|103982461|103970479|	| | | | | | |	http://www.genome.jp/kegg-bin/show_pathway?mus00460/mus:103982461%09red/mus:103970479%09red/mus:103988076%09red/mus:103995637%09red/mus:103979607%09red/mus:103988851%09red		#Term	Database	ID	Input number	Background number	P-Value	Corrected P-Value	Input	KO	Entrez_ID	KO_name
SNARE interactions in vesicular transport	KEGG PATHWAY	mus04130	4	52	0.98246	0.993751	GSMUA_Achr9G03240_001|GSMUA_Achr11G07960_001|GSMUA_Achr6G34260_001|GSMUA_Achr10G25010_001	mus:103996835|mus:103970673|mus:103990152|mus:103969159|	103996835|103970673|103990152|103969159|	| | | |	http://www.genome.jp/kegg-bin/show_pathway?mus04130/mus:103969159%09red/mus:103996835%09red/mus:103990152%09red/mus:103970673%09red		Butanoate metabolism	KEGG PATHWAY	mus00650	2	22	0.948748	0.999014	GSMUA_Achr5G26820_001|GSMUA_Achr10G11760_001	mus:103986300|mus:104000682|	103986300|104000682|	| |	http://www.genome.jp/kegg-bin/show_pathway?mus00650/mus:104000682%09red/mus:103986300%09red		Protein processing in endoplasmic reticulum	KEGG PATHWAY	mus04141	58	302	0.973269	0.997525	GSMUA_Achr1G10740_001|GSMUA_Achr10G22570_001|GSMUA_Achr7G07380_001|GSMUA_Achr9G21600_001|GSMUA_Achr8G33210_001|GSMUA_Achr8G22150_001|GSMUA_Achr4G12690_001|GSMUA_Achr3G02310_001|GSMUA_Achr5G17640_001|GSMUA_Achr6G11750_001|GSMUA_Achr3G24280_001|GSMUA_Achr3G02390_001|GSMUA_Achr6G33860_001|GSMUA_Achr4G31390_001|GSMUA_Achr4G12680_001|GSMUA_Achr11G10020_001|GSMUA_Achr3G16090_001|GSMUA_Achr4G25740_001|G…	mus:103982380|mus:103968975|mus:103990381|mus:103998615|mus:103995630|mus:103995328|mus:103981288|mus:103977131|mus:103996583|mus:103987580|mus:103978936|mus:103977123|mus:103990188|mus:103982264|mus:103981288|mus:103971011|mus:103978420|mus:103983426|mus:103983948|mus:103997581|mus:103975646|mus:103983012|mus:103968995|mus:103985997|mus:103990641|mus:103981290|mus:103972399|mus:103998820|mus:104…	103982380|103968975|103990381|103998615|103995630|103995328|103981288|103977131|103996583|103987580|103978936|103977123|103990188|103982264|103981288|103971011|103978420|103983426|103983948|103997581|103975646|103983012|103968995|103985997|103990641|103981290|103972399|103998820|104000746|103981300|103985997|103986224|103970667|103968995|103983934|103980245|103987845|103977954|104000804|103972353…	| | | | | | | | | | | | | | | | | | | | | | | | | | | | | | | | | | | | | | | | | | | | | | | | | | | | | | | | | |	http://www.genome.jp/kegg-bin/show_pathway?mus04141/mus:103985997%09red/mus:103977954%09red/mus:103980245%09red/mus:103987442%09red/mus:103968551%09red/mus:104000746%09red/mus:103997581%09red/mus:103986224%09red/mus:103971011%09red/mus:103981290%09red/mus:103972353%09red/mus:103970475%09red/mus:103990188%09red/mus:103981101%09red/mus:104000804%09red/mus:103995630%09red/mus:103996583%09red/mus:103…
Glutathione metabolism	KEGG PATHWAY	mus00480	10	102	0.986844	0.993751	GSMUA_Achr6G06420_001|GSMUA_Achr4G26210_001|GSMUA_Achr5G07710_001|GSMUA_Achr4G00910_001|GSMUA_Achr10G11770_001|GSMUA_Achr4G26240_001|GSMUA_Achr5G07930_001|GSMUA_Achr10G08470_001|GSMUA_Achr2G03090_001|GSMUA_Achr6G28350_001	mus:103987117|mus:103970350|mus:103984202|mus:103980394|mus:104000681|mus:103982674|mus:103984221|mus:104000389|mus:103970644|mus:103989311|	103987117|103970350|103984202|103980394|104000681|103982674|103984221|104000389|103970644|103989311|	| | | | | | | | | |	http://www.genome.jp/kegg-bin/show_pathway?mus00480/mus:103970350%09red/mus:104000389%09red/mus:103970644%09red/mus:103987117%09red/mus:103982674%09red/mus:103984221%09red/mus:103980394%09red/mus:104000681%09red/mus:103984202%09red/mus:103989311%09red		Riboflavin metabolism	KEGG PATHWAY	mus00740	1	14	0.950722	0.999014	GSMUA_Achr10G24880_001	mus:103969149|	103969149|	|	http://www.genome.jp/kegg-bin/show_pathway?mus00740/mus:103969149%09red		Plant hormone signal transduction	KEGG PATHWAY	mus04075	91	453	0.976081	0.997525	GSMUA_Achr6G31050_001|GSMUA_Achr3G25030_001|GSMUA_Achr3G23850_001|GSMUA_AchrUn_randomG10030_001|GSMUA_Achr9G10700_001|GSMUA_Achr3G24930_001|GSMUA_Achr4G07220_001|GSMUA_Achr5G13050_001|GSMUA_Achr9G04600_001|GSMUA_Achr8G07740_001|GSMUA_Achr3G26270_001|GSMUA_Achr2G12630_001|GSMUA_Achr5G02120_001|GSMUA_Achr5G08230_001|GSMUA_Achr2G07520_001|GSMUA_Achr4G08490_001|GSMUA_Achr2G13210_001|GSMUA_Achr6G32790…	mus:103989541|mus:103999614|mus:103978980|mus:103973612|mus:103997574|mus:103978881|mus:103980836|mus:103978316|mus:103996955|mus:103993569|mus:103978748|mus:103975702|mus:103983559|mus:103984246|mus:103976399|mus:103980947|mus:103975650|mus:103989695|mus:103973996|mus:103992799|mus:103998090|mus:103989881|mus:103992899|mus:103975648|mus:103983647|mus:103972274|mus:103997573|mus:103998005|mus:103…	103989541|103999614|103978980|103973612|103997574|103978881|103980836|103978316|103996955|103993569|103978748|103975702|103983559|103984246|103976399|103980947|103975650|103989695|103973996|103992799|103998090|103989881|103992899|103975648|103983647|103972274|103997573|103998005|103979816|103991210|103994441|103994522|103992305|103978488|103992811|103989960|103976160|103969248|104000836|103989552…	| | | | | | | | | | | | | | | | | | | | | | | | | | | | | | | | | | | | | | | | | | | | | | | | | | | | | | | | | | | | | | | | | | | | | | | | | | | | | | | | | | | | | | | | | | |	http://www.genome.jp/kegg-bin/show_pathway?mus04075/mus:103989552%09red/mus:103978488%09red/mus:103969647%09red/mus:103993757%09red/mus:103990128%09red/mus:103998005%09red/mus:103986227%09red/mus:103989163%09red/mus:103998195%09red/mus:103999506%09red/mus:103985883%09red/mus:103978881%09red/mus:103985989%09red/mus:103993747%09red/mus:103997082%09red/mus:103992305%09red/mus:103994521%09red/mus:103…		--------------------
Terpenoid backbone biosynthesis	KEGG PATHWAY	mus00900	5	63	0.987039	0.993751	GSMUA_AchrUn_randomG12260_001|GSMUA_Achr3G24940_001|GSMUA_Achr6G11940_001|GSMUA_Achr6G24830_001|GSMUA_Achr5G24730_001	mus:103973803|mus:103978880|mus:103987597|mus:103989768|mus:103986006|	103973803|103978880|103987597|103989768|103986006|	| | | | |	http://www.genome.jp/kegg-bin/show_pathway?mus00900/mus:103978880%09red/mus:103973803%09red/mus:103987597%09red/mus:103986006%09red/mus:103989768%09red		Protein processing in endoplasmic reticulum	KEGG PATHWAY	mus04141	53	302	0.955568	0.999014	GSMUA_Achr1G10740_001|GSMUA_Achr10G22570_001|GSMUA_Achr9G21600_001|GSMUA_Achr8G33210_001|GSMUA_Achr10G14810_001|GSMUA_Achr5G01880_001|GSMUA_Achr5G22400_001|GSMUA_Achr5G05100_001|GSMUA_Achr10G22810_001|GSMUA_Achr6G11750_001|GSMUA_Achr9G29010_001|GSMUA_Achr3G22070_001|GSMUA_Achr8G11020_001|GSMUA_Achr2G01760_001|GSMUA_Achr3G26650_001|GSMUA_Achr4G31390_001|GSMUA_Achr10G16640_001|GSMUA_Achr8G20840_001…	mus:103982380|mus:103968975|mus:103998615|mus:103995630|mus:104000804|mus:103983580|mus:103985502|mus:103983979|mus:103968995|mus:103987580|mus:103999331|mus:103979137|mus:103993294|mus:103969355|mus:103978721|mus:103982264|mus:103968442|mus:103995447|mus:103968833|mus:103975181|mus:103983948|mus:103997581|mus:103975646|mus:103983012|mus:103984248|mus:103985997|mus:103968440|mus:103990641|mus:103…	103982380|103968975|103998615|103995630|104000804|103983580|103985502|103983979|103968995|103987580|103999331|103979137|103993294|103969355|103978721|103982264|103968442|103995447|103968833|103975181|103983948|103997581|103975646|103983012|103984248|103985997|103968440|103990641|103974412|103998820|103981166|103999531|103968995|103970667|103972269|103983934|103987845|103996582|103995447|103983179…	| | | | | | | | | | | | | | | | | | | | | | | | | | | | | | | | | | | | | | | | | | | | | | | | | | | | |	http://www.genome.jp/kegg-bin/show_pathway?mus04141/mus:103985997%09red/mus:103999331%09red/mus:103968833%09red/mus:103987442%09red/mus:103974412%09red/mus:103997581%09red/mus:103991363%09red/mus:103972353%09red/mus:103968442%09red/mus:103970475%09red/mus:103975181%09red/mus:104000804%09red/mus:103995630%09red/mus:103996582%09red/mus:103998615%09red/mus:103985502%09red/mus:103981166%09red/mus:103…		Diterpenoid biosynthesis	KEGG PATHWAY	mus00904	2	25	0.980874	0.997525	GSMUA_Achr10G06500_001|GSMUA_Achr10G06490_001	mus:104000204|mus:104000204|	104000204|104000204|	| |	http://www.genome.jp/kegg-bin/show_pathway?mus00904/mus:104000204%09red
Valine, leucine and isoleucine degradation	KEGG PATHWAY	mus00280	3	46	0.987905	0.993751	GSMUA_Achr5G13890_001|GSMUA_Achr3G18980_001|GSMUA_Achr5G13900_001	mus:103984894|mus:103979408|mus:103984894|	103984894|103979408|103984894|	| | |	http://www.genome.jp/kegg-bin/show_pathway?mus00280/mus:103984894%09red/mus:103979408%09red		Phenylpropanoid biosynthesis	KEGG PATHWAY	mus00940	39	231	0.956981	0.999014	GSMUA_Achr3G04780_001|GSMUA_Achr11G09900_001|GSMUA_AchrUn_randomG29210_001|GSMUA_Achr9G15990_001|GSMUA_Achr3G26460_001|GSMUA_Achr2G04420_001|GSMUA_Achr2G03030_001|GSMUA_Achr3G05430_001|GSMUA_Achr2G04390_001|GSMUA_Achr7G05790_001|GSMUA_Achr7G02700_001|GSMUA_Achr2G04360_001|GSMUA_Achr9G30860_001|GSMUA_Achr9G11920_001|GSMUA_Achr8G33160_001|GSMUA_Achr11G25550_001|GSMUA_AchrUn_randomG29220_001|GSMUA_A…	mus:103976913|mus:103970996|mus:103974789|mus:103998043|mus:103978737|mus:103971905|mus:103970589|mus:103977324|mus:103971934|mus:103990519|mus:103990806|mus:103971889|mus:103999487|mus:103988742|mus:103995637|mus:103972416|mus:103974791|mus:103999627|mus:103970479|mus:103978478|mus:103988743|mus:103990519|mus:103990241|mus:103971944|mus:103997791|mus:103971953|mus:103971914|mus:103992529|mus:103…	103976913|103970996|103974789|103998043|103978737|103971905|103970589|103977324|103971934|103990519|103990806|103971889|103999487|103988742|103995637|103972416|103974791|103999627|103970479|103978478|103988743|103990519|103990241|103971944|103997791|103971953|103971914|103992529|103970582|103970422|103970479|103992527|103997680|103971925|103969242|103983932|103988131|103987549|103988351|	| | | | | | | | | | | | | | | | | | | | | | | | | | | | | | | | | | | | | | |	http://www.genome.jp/kegg-bin/show_pathway?mus00940/mus:103971925%09red/mus:103999487%09red/mus:103971944%09red/mus:103970996%09red/mus:103999627%09red/mus:103971905%09red/mus:103990241%09red/mus:103974791%09red/mus:103977324%09red/mus:103988131%09red/mus:103972416%09red/mus:103990519%09red/mus:103978478%09red/mus:103971889%09red/mus:103970479%09red/mus:103978737%09red/mus:103988743%09red/mus:103…		Valine, leucine and isoleucine degradation	KEGG PATHWAY	mus00280	5	46	0.983628	0.997525	GSMUA_Achr1G19180_001|GSMUA_Achr5G13890_001|GSMUA_Achr3G18980_001|GSMUA_Achr5G13900_001|GSMUA_Achr4G30390_001	mus:103993680|mus:103984894|mus:103979408|mus:103984894|mus:103982341|	103993680|103984894|103979408|103984894|103982341|	| | | | |	http://www.genome.jp/kegg-bin/show_pathway?mus00280/mus:103984894%09red/mus:103979408%09red/mus:103993680%09red/mus:103982341%09red
Circadian rhythm - plant	KEGG PATHWAY	mus04712	7	86	0.993751	0.993751	GSMUA_Achr10G21020_001|GSMUA_Achr10G21010_001|GSMUA_Achr9G19550_001|GSMUA_Achr3G02730_001|GSMUA_Achr2G03890_001|GSMUA_Achr3G05120_001|GSMUA_Achr6G11870_001	mus:103968821|mus:103968821|mus:103998424|mus:103977095|mus:103973781|mus:103976884|mus:103987590|	103968821|103968821|103998424|103977095|103973781|103976884|103987590|	| | | | | | |	http://www.genome.jp/kegg-bin/show_pathway?mus04712/mus:103976884%09red/mus:103977095%09red/mus:103973781%09red/mus:103987590%09red/mus:103968821%09red/mus:103998424%09red		Vitamin B6 metabolism	KEGG PATHWAY	mus00750	1	16	0.967021	0.999014	GSMUA_Achr4G14780_001	mus:103981462|	103981462|	|	http://www.genome.jp/kegg-bin/show_pathway?mus00750/mus:103981462%09red		Tryptophan metabolism	KEGG PATHWAY	mus00380	4	42	0.988745	0.997525	GSMUA_Achr1G19180_001|GSMUA_Achr8G00130_001|GSMUA_Achr8G13360_001|GSMUA_Achr2G04250_001	mus:103993680|mus:103994209|mus:103994447|mus:103971782|	103993680|103994209|103994447|103971782|	| | | |	http://www.genome.jp/kegg-bin/show_pathway?mus00380/mus:103994209%09red/mus:103971782%09red/mus:103994447%09red/mus:103993680%09red
													Glycerolipid metabolism	KEGG PATHWAY	mus00561	12	90	0.970686	0.999014	GSMUA_Achr4G19720_001|GSMUA_Achr10G09420_001|GSMUA_Achr2G02950_001|GSMUA_Achr6G10090_001|GSMUA_AchrUn_randomG26570_001|GSMUA_Achr5G05290_001|GSMUA_Achr10G09380_001|GSMUA_Achr9G16010_001|GSMUA_Achr3G17610_001|GSMUA_Achr4G27390_001|GSMUA_Achr6G15820_001|GSMUA_Achr11G16120_001	mus:103977987|mus:104000310|mus:103970529|mus:103987430|mus:103974157|mus:103983997|mus:104000310|mus:103998045|mus:103978575|mus:103982577|mus:103987929|mus:103971606|	103977987|104000310|103970529|103987430|103974157|103983997|104000310|103998045|103978575|103982577|103987929|103971606|	| | | | | | | | | | | |	http://www.genome.jp/kegg-bin/show_pathway?mus00561/mus:103987929%09red/mus:103970529%09red/mus:103977987%09red/mus:103978575%09red/mus:103983997%09red/mus:103974157%09red/mus:103982577%09red/mus:103971606%09red/mus:104000310%09red/mus:103987430%09red/mus:103998045%09red		Valine, leucine and isoleucine biosynthesis	KEGG PATHWAY	mus00290	1	20	0.990598	0.997525	GSMUA_Achr10G11760_001	mus:104000682|	104000682|	|	http://www.genome.jp/kegg-bin/show_pathway?mus00290/mus:104000682%09red
--------------------													One carbon pool by folate	KEGG PATHWAY	mus00670	2	27	0.977935	0.999014	GSMUA_Achr9G30770_001|GSMUA_Achr4G22250_001	mus:103999496|mus:103983010|	103999496|103983010|	| |	http://www.genome.jp/kegg-bin/show_pathway?mus00670/mus:103983010%09red/mus:103999496%09red		Plant-pathogen interaction	KEGG PATHWAY	mus04626	37	227	0.995222	0.997525	GSMUA_Achr2G13240_001|GSMUA_Achr8G05780_001|GSMUA_Achr4G06930_001|GSMUA_Achr5G07820_001|GSMUA_Achr10G10060_001|GSMUA_Achr7G07810_001|GSMUA_Achr4G31600_001|GSMUA_Achr6G10140_001|GSMUA_Achr8G00110_001|GSMUA_Achr8G30710_001|GSMUA_Achr5G25660_001|GSMUA_Achr6G29800_001|GSMUA_Achr6G15990_001|GSMUA_Achr3G04950_001|GSMUA_Achr5G27590_001|GSMUA_Achr4G23110_001|GSMUA_Achr6G32720_001|GSMUA_Achr8G32140_001|GS…	mus:103975648|mus:103972374|mus:103980807|mus:103968929|mus:104000259|mus:103990349|mus:103982248|mus:103987435|mus:103994211|mus:103995823|mus:103986407|mus:103989434|mus:103987944|mus:103976899|mus:103986236|mus:103982935|mus:103989687|mus:103995720|mus:103971010|mus:103995989|mus:103971091|mus:103999615|mus:103971011|mus:103975698|mus:103978098|mus:103978870|mus:103979381|mus:104000258|mus:103…	103975648|103972374|103980807|103968929|104000259|103990349|103982248|103987435|103994211|103995823|103986407|103989434|103987944|103976899|103986236|103982935|103989687|103995720|103971010|103995989|103971091|103999615|103971011|103975698|103978098|103978870|103979381|104000258|103982936|103975650|103988352|103976053|103975649|103976896|103975309|103968929|103996684|	| | | | | | | | | | | | | | | | | | | | | | | | | | | | | | | | | | | | |	http://www.genome.jp/kegg-bin/show_pathway?mus04626/mus:103989687%09red/mus:104000258%09red/mus:103976896%09red/mus:103978870%09red/mus:103999615%09red/mus:103995823%09red/mus:103980807%09red/mus:103989434%09red/mus:104000259%09red/mus:103994211%09red/mus:103975309%09red/mus:103976053%09red/mus:103995720%09red/mus:103988352%09red/mus:103975649%09red/mus:103975648%09red/mus:103987435%09red/mus:103…
													Plant hormone signal transduction	KEGG PATHWAY	mus04075	78	453	0.986875	0.999014	GSMUA_Achr2G13240_001|GSMUA_Achr5G22090_001|GSMUA_Achr5G01140_001|GSMUA_Achr2G13210_001|GSMUA_Achr6G12960_001|GSMUA_Achr8G32070_001|GSMUA_Achr8G14350_001|GSMUA_Achr2G16670_001|GSMUA_Achr3G25030_001|GSMUA_Achr11G24050_001|GSMUA_Achr9G10690_001|GSMUA_Achr5G08160_001|GSMUA_Achr4G05520_001|GSMUA_Achr4G07220_001|GSMUA_Achr3G25880_001|GSMUA_Achr4G30680_001|GSMUA_AchrUn_randomG10030_001|GSMUA_Achr6G1854…	mus:103975648|mus:103985535|mus:103983647|mus:103975650|mus:103971260|mus:103995725|mus:103994521|mus:103975355|mus:103999614|mus:103972274|mus:103997573|mus:103984241|mus:103981564|mus:103980836|mus:103978785|mus:103982311|mus:103973612|mus:103988140|mus:103991210|mus:103983723|mus:103984538|mus:103996809|mus:103970513|mus:103994441|mus:103979742|mus:104001011|mus:103978881|mus:103975636|mus:103…	103975648|103985535|103983647|103975650|103971260|103995725|103994521|103975355|103999614|103972274|103997573|103984241|103981564|103980836|103978785|103982311|103973612|103988140|103991210|103983723|103984538|103996809|103970513|103994441|103979742|104001011|103978881|103975636|103998195|103978316|103972283|103995959|103990771|103970513|103983723|103994582|103985870|103985989|104000183|103993757…	| | | | | | | | | | | | | | | | | | | | | | | | | | | | | | | | | | | | | | | | | | | | | | | | | | | | | | | | | | | | | | | | | | | | | | | | | | | | | |	http://www.genome.jp/kegg-bin/show_pathway?mus04075/mus:103999614%09red/mus:103973612%09red/mus:103984246%09red/mus:103984241%09red/mus:104000183%09red/mus:103978872%09red/mus:103978488%09red/mus:103983987%09red/mus:104001011%09red/mus:103969647%09red/mus:103991210%09red/mus:103993569%09red/mus:103985870%09red/mus:103972274%09red/mus:103982311%09red/mus:103995725%09red/mus:103998090%09red/mus:103…		Steroid biosynthesis	KEGG PATHWAY	mus00100	4	48	0.995837	0.997525	GSMUA_Achr3G22830_001|GSMUA_Achr10G12080_001|GSMUA_Achr4G03610_001|GSMUA_Achr11G22580_001	mus:103979067|mus:104000659|mus:103980161|mus:103972632|	103979067|104000659|103980161|103972632|	| | | |	http://www.genome.jp/kegg-bin/show_pathway?mus00100/mus:103980161%09red/mus:103979067%09red/mus:103972632%09red/mus:104000659%09red
#Term	Database	ID	Input number	Background number	P-Value	Corrected P-Value	Input	KO	Entrez_ID	KO_name	Hyperlink		Cutin, suberine and wax biosynthesis	KEGG PATHWAY	mus00073	1	26	0.995576	0.999014	GSMUA_Achr10G16690_001	mus:103968445|	103968445|	|	http://www.genome.jp/kegg-bin/show_pathway?mus00073/mus:103968445%09red		Cutin, suberine and wax biosynthesis	KEGG PATHWAY	mus00073	1	26	0.997525	0.997525	GSMUA_Achr6G33790_001	mus:103990198|	103990198|	|	http://www.genome.jp/kegg-bin/show_pathway?mus00073/mus:103990198%09red
													Cyanoamino acid metabolism	KEGG PATHWAY	mus00460	3	54	0.999014	0.999014	GSMUA_Achr11G05590_001|GSMUA_Achr11G05580_001|GSMUA_Achr8G33160_001	mus:103970479|mus:103970479|mus:103995637|	103970479|103970479|103995637|	| | |	http://www.genome.jp/kegg-bin/show_pathway?mus00460/mus:103970479%09red/mus:103995637%09red
--------------------																										--------------------
													--------------------
#Term	Database	ID	Input number	Background number	P-Value	Corrected P-Value	Input	KO	Entrez_ID	KO_name	Hyperlink															#Term	Database	ID	Input number	Background number	P-Value	Corrected P-Value	Input	KO	Entrez_ID	KO_name	Hyperlink
													#Term	Database	ID	Input number	Background number	P-Value	Corrected P-Value	Input	KO	Entrez_ID	KO_name	Hyperlink
--------------------																										--------------------
													--------------------
																										#Term	Database	ID	Input number	Background number	P-Value	Corrected P-Value	Input	KO	Entrez_ID	KO_name	Hyperlink
													#Term	Database	ID	Input number	Background number	P-Value	Corrected P-Value	Input	KO	Entrez_ID	KO_name	Hyperlink
																										--------------------
													--------------------
[truncated: 25 more columns]
