# Supplementary material for: Genome-wide identification and characterization of mRNAs and lncRNAs involved in cold stress in the wild banana (Musa itinerans)
Source: PLoS One. 2018 Jul 9;13(7):e0200002. doi: 10.1371/journal.pone.0200002 (PMC6037364; doi:10.1371/journal.pone.0200002)
Supplement: S17 Table — (XLS) [file pone.0200002.s027.xls]

## Sheet: S17 Table
S17 Table The top 20 enriched pathways of lncRNA mapped to Banana Genome A
L_4vsL_0.DEG_enriched_KEGG_path				L_4vsL13.DEG_enriched_KEGG_path				L_4vsL28.DEG_enriched_KEGG_path				L_0vsL13.DEG_enriched_KEGG_path				L_0vsL28.DEG_enriched_KEGG_path				L13vsL28.DEG_enriched_KEGG_path
pathway_term	rich_factor	qvalue	gene_number	pathway_term	rich_factor	qvalue	gene_number	pathway_term	rich_factor	qvalue	gene_number	pathway_term	rich_factor	qvalue	gene_number	pathway_term	rich_factor	qvalue	gene_number	pathway_term	rich_factor	qvalue	gene_number
Citrate cycle (TCA cycle)	0.352941	0.449104	24	Diterpenoid biosynthesis	0.52	0.999014	13	Fructose and mannose metabolism	0.377778	0.997525	34	Flavonoid biosynthesis	0.2	0.114368	11	Glycolysis / Gluconeogenesis	0.146341	0.342964	24	Diterpenoid biosynthesis	0.32	0.536221	8
Tropane, piperidine and pyridine alkaloid biosynthesis	0.464286	0.449104	13	Folate biosynthesis	0.5	0.999014	10	Citrate cycle (TCA cycle)	0.382353	0.997525	26	SNARE interactions in vesicular transport	0.153846	0.727856	8	Biosynthesis of amino acids	0.125767	0.342964	41	Aminoacyl-tRNA biosynthesis	0.226415	0.536221	12
Spliceosome	0.257642	0.533102	59	Citrate cycle (TCA cycle)	0.352941	0.999014	24	RNA polymerase	0.418605	0.997525	18	Circadian rhythm - plant	0.127907	0.727856	11	Arginine and proline metabolism	0.170213	0.342964	16	Galactose metabolism	0.17284	0.941355	14
Diterpenoid biosynthesis	0.44	0.533102	11	Fructose and mannose metabolism	0.322222	0.999014	29	Biotin metabolism	0.478261	0.997525	11	Linoleic acid metabolism	0.173913	0.950795	4	Pyruvate metabolism	0.148148	0.740538	16	Stilbenoid, diarylheptanoid and gingerol biosynthesis	0.294118	0.941355	5
Folate biosynthesis	0.45	0.664667	9	Sesquiterpenoid and triterpenoid biosynthesis	0.555556	0.999014	5	Aminoacyl-tRNA biosynthesis	0.377358	0.997525	20	Phenylalanine metabolism	0.0880503	0.950795	14	Protein export	0.164179	0.754557	11	Synthesis and degradation of ketone bodies	0.428571	0.941355	3
Arginine and proline metabolism	0.276596	0.828668	26	Galactose metabolism	0.308642	0.999014	25	Ribosome biogenesis in eukaryotes	0.333333	0.997525	32	Histidine metabolism	0.15	0.950795	3	Purine metabolism	0.124352	0.754557	24	Sphingolipid metabolism	0.181818	0.941355	10
Non-homologous end-joining	0.555556	0.828668	5	Sulfur relay system	0.461538	0.999014	6	Oxidative phosphorylation	0.300546	0.997525	55	Spliceosome	0.0786026	0.950795	18	Glycosylphosphatidylinositol(GPI)-anchor biosynthesis	0.227273	0.754557	5	beta-Alanine metabolism	0.173077	0.941355	9
Carbon metabolism	0.227414	0.828668	73	Aminoacyl-tRNA biosynthesis	0.320755	0.999014	17	Proteasome	0.328767	0.997525	24	Selenocompound metabolism	0.136364	0.950795	3	Spliceosome	0.117904	0.754557	27	Flavonoid biosynthesis	0.163636	0.941355	9
Propanoate metabolism	0.333333	0.828668	11	RNA transport	0.266355	0.999014	57	Carbon metabolism	0.283489	0.997525	91	Proteasome	0.0958904	0.950795	7	Phosphatidylinositol signaling system	0.142857	0.754557	12	Endocytosis	0.126168	0.941355	27
Glyoxylate and dicarboxylate metabolism	0.272727	0.828668	21	Carbon metabolism	0.255452	0.999014	82	Glycosylphosphatidylinositol(GPI)-anchor biosynthesis	0.409091	0.997525	9	Phenylpropanoid biosynthesis	0.0779221	0.950795	18	Inositol phosphate metabolism	0.142857	0.775205	10	RNA degradation	0.131034	0.941355	19
Thiamine metabolism	0.428571	0.828668	6	Flavonoid biosynthesis	0.309091	0.999014	17	Pentose phosphate pathway	0.324324	0.997525	24	alpha-Linolenic acid metabolism	0.0983607	0.950795	6	SNARE interactions in vesicular transport	0.153846	0.775205	8	Zeatin biosynthesis	0.171429	0.941355	6
Glycine, serine and threonine metabolism	0.26087	0.828668	24	Glycolysis / Gluconeogenesis	0.268293	0.999014	44	Protein export	0.328358	0.997525	22	Biosynthesis of unsaturated fatty acids	0.104167	0.950795	5	Zeatin biosynthesis	0.171429	0.775205	6	Folate biosynthesis	0.2	0.941355	4
Lysine biosynthesis	0.368421	0.828668	7	Nucleotide excision repair	0.289474	0.999014	22	Sulfur relay system	0.461538	0.997525	6	Glycerolipid metabolism	0.0888889	0.950795	8	Galactose metabolism	0.135802	0.775205	11	Sulfur metabolism	0.159091	0.941355	7
Biotin metabolism	0.347826	0.828668	8	Biotin metabolism	0.347826	0.999014	8	Propanoate metabolism	0.363636	0.997525	12	Biosynthesis of secondary metabolites	0.0663968	0.950795	82	C5-Branched dibasic acid metabolism	0.285714	0.969526	2	Carbon metabolism	0.115265	0.941355	37
Sulfur relay system	0.384615	0.960469	5	Metabolic pathways	0.229949	0.999014	539	Peroxisome	0.309278	0.997525	30	ABC transporters	0.125	0.950795	3	Biotin metabolism	0.173913	0.969526	4	Base excision repair	0.152174	0.941355	7
Tyrosine metabolism	0.27907	0.960469	12	Other types of O-glycan biosynthesis	0.333333	0.999014	7	Stilbenoid, diarylheptanoid and gingerol biosynthesis	0.411765	0.997525	7	Ribosome	0.0706402	0.950795	32	beta-Alanine metabolism	0.134615	0.969526	7	Pyruvate metabolism	0.12963	0.941355	14
Fructose and mannose metabolism	0.244444	0.960469	22	Proteasome	0.273973	0.999014	20	Alanine, aspartate and glutamate metabolism	0.316667	0.997525	19	Diterpenoid biosynthesis	0.12	0.950795	3	Regulation of autophagy	0.12963	0.969526	7	Biosynthesis of amino acids	0.113497	0.941355	37
Oxidative phosphorylation	0.224044	0.960469	41	Spliceosome	0.248908	0.999014	57	Glycolysis / Gluconeogenesis	0.286585	0.997525	47	Pantothenate and CoA biosynthesis	0.115385	0.950795	3	Stilbenoid, diarylheptanoid and gingerol biosynthesis	0.176471	0.969526	3	Glycolysis / Gluconeogenesis	0.121951	0.941355	20
Isoquinoline alkaloid biosynthesis	0.318182	0.960469	7	Arginine and proline metabolism	0.265957	0.999014	25	Amino sugar and nucleotide sugar metabolism	0.281915	0.997525	53	Aminoacyl-tRNA biosynthesis	0.0943396	0.950795	5	Ubiquitin mediated proteolysis	0.103627	0.969526	20	Selenocompound metabolism	0.181818	0.941355	4
Fatty acid biosynthesis	0.259259	0.97744	14	Ether lipid metabolism	0.30303	0.999014	10	Fatty acid biosynthesis	0.314815	0.997525	17	Protein export	0.0895522	0.950795	6	Non-homologous end-joining	0.222222	0.969526	2	Arginine and proline metabolism	0.12766	0.941355	12
