# Supplementary material for: Genome-wide identification and characterization of mRNAs and lncRNAs involved in cold stress in the wild banana (Musa itinerans)
Source: PLoS One. 2018 Jul 9;13(7):e0200002. doi: 10.1371/journal.pone.0200002 (PMC6037364; doi:10.1371/journal.pone.0200002)
Supplement: S18 Table — (XLS) [file pone.0200002.s028.xls]

## Sheet: S1 Table
S1 Table. The primers used in this study
mRNA		lncRNA		targets of lncRNA		reference gene
primer name	primer (5'-3')	primer name	primer (5'-3')	primer name	primer (5'-3')	primer name	primer (5'-3')
GSMUA_Achr9T03700_001-F	CTACCGCCTGTCTTTCAACG	TCONS_00005385-F	TCCCTTACTTTGTCCGTGTCA	GSMUA_Achr1T02850_001-F	TGTTGAGGGCTTGGGAGTAG	CAC-F	CTCCTATGTTGCTCGCTTATG
GSMUA_Achr9T03700_001-R	TCGACGAGGTTGAACTTGGA	TCONS_00005385-R	TGTTTCCCTCCTTTTCCTGC	GSMUA_Achr1T02850_001-R	CCCTCACTTCCATGGTCTGT	CAC-R	GGCTACTACTTCGGTTCTTTC
GSMUA_Achr3T06140_001-F	CGCAATCTCGGTGTTCTCTG	TCONS_00158608-F	GGATCCAACTACTGCTGCCT	GSMUA_Achr4T20430_001-F	CACCATCTCAGTGCCAATCG
GSMUA_Achr3T06140_001-R	ATTGGTGCAAACAGGAACCC	TCONS_00158608-R	GAAGGATATGGCTGCAACGG	GSMUA_Achr4T20430_001-R	CTCAGCATTCCACCAAGCTC
GSMUA_Achr4T10640_001-F	GAGGACATGTTCGACGAAGC	TCONS_00227997-F	AAGCAGAGATCGGAGCCTAG	GSMUA_Achr6T31940_001-F	CTTTCCGTGCACTCATCTCG
GSMUA_Achr4T10640_001-R	ATACGGCAGAGATCGCTACC	TCONS_00227997-R	CTGGTGGCTATGTTACTTCCA	GSMUA_Achr6T31940_001-R	TTGTTCATGGCATGGCAGAC
GSMUA_Achr1T17110_001-F	TTCCCCAAGTGTGCTCATCT	TCONS_00162152-F	CATGGTTTGAGTAGGCTGCTC	GSMUA_Achr4T16830_001-F	ACTCATGCCCCTTCTGACTC
GSMUA_Achr1T17110_001-R	GAAAGAGAATCCTGCCTGCC	TCONS_00162152-R	AGGACCATCTCTCTCACCCT	GSMUA_Achr4T16830_001-R	AGCTTGGTCTCTTCTGCCTC
GSMUA_Achr4T02800_001-F	ATGGTGGATGTTGGCAATGG	TCONS_00121080-F	GGACTAAGCGAGAGAAGGCA	GSMUA_Achr3T19360_001-F	ATGGCTTGGGTAGTTCTGCT
GSMUA_Achr4T02800_001-R	TCTCATCCTTCTTGCACCGT	TCONS_00121080-R	CGCCATGATGACAGCTAGGA	GSMUA_Achr3T19360_001-R	GTTCATGCAGCGGTCTAGTG
GSMUA_Achr10T09210_001-F	CAAAGTCTTGTGGGCCAGTC	TCONS_00079898-F	AGTTACGTTGTCTAGTTTGGGT	GSMUA_Achr11T08820_001-F	CAGTTTCAGCTGCTCGTCTG
GSMUA_Achr10T09210_001-R	TGATGGTGAACTGTGCAACG	TCONS_00079898-R	ACCAGCAACAATAATAGGGCA	GSMUA_Achr11T08820_001-R	ATCCCTGCAAAACCAGCTTG
GSMUA_Achr2T01010_001-F	ACTTCCGGGACTTCTTCGAG	TCONS_00353036-F	TGAAGTGTTTGCCTAGAAGCC	GSMUA_AchrUn_randomG08810_001-F	CAACCGCCAAGAAGTATCCG
GSMUA_Achr2T01010_001-R	GTGTCACCGATGTTGACGAC	TCONS_00353036-R	AATGGACAGTATTGGAAGGTGA	GSMUA_AchrUn_randomG08810_001-R	GCACATCACCAGCACCATAG
GSMUA_Achr6T35940_001-F	ACACTGAAGACGAGGTGGAG	TCONS_00116610-F	TTGGTGGTCAGGGAGAATGG	GSMUA_Achr3T10630_001-F	AGGGCAAGGAGAAGATGGAG
GSMUA_Achr6T35940_001-R	GCCCGATGTCTTAAGCACAG	TCONS_00116610-R	AGCCCTTGGATCTTGAAGCT	GSMUA_Achr3T10630_001-R	CTCCATGATGCAGACGAAGC
GSMUA_Achr5T09230_001-F	CTTCTTCGTTCAGGCCATCG	TCONS_00239412-F	TCTGGGATGATTGTTGTTTGGA	GSMUA_Achr7T00910_001-F	TGCGCTGGTGATTTTGTTGA
GSMUA_Achr5T09230_001-R	ACGTACGTCAACCTCACACA	TCONS_00239412-R	AGGTTGGTAGGAGGTTTGCT	GSMUA_Achr7T00910_001-R	AGGGCCCAAGTTTATCCACA
GSMUA_Achr11T25900_001-F	GGAGTACGCAATGCAAGGAG	TCONS_00169513-F	AAGGATGGGTTGGATGTCGT	GSMUA_Achr3T06140_001-F	CGCAATCTCGGTGTTCTCTG
GSMUA_Achr11T25900_001-R	CTCGTTCCACAGCTTCCATG	TCONS_00169513-R	GATCGTGCTTGGTCGTCTTC	GSMUA_Achr3T06140_001-R	ATTGGTGCAAACAGGAACCC
GSMUA_Achr3T23000_001-F	GCTTTCGCCTACTCATGGAC	TCONS_00101332-F	TCTTTGCTTCCCGTTCCTCT	GSMUA_Achr9T03700_001-F	CTACCGCCTGTCTTTCAACG
GSMUA_Achr3T23000_001-R	GGACGCAGAACTCCCACT	TCONS_00101332-R	CTTGCATAGGACAACTCGGC	GSMUA_Achr9T03700_001-R	TCGACGAGGTTGAACTTGGA
GSMUA_Achr8T12690_001-F	GACGCTCAAGTTCGATGACC	TCONS_00048199-F	CTTTCGTTGATGGCTCCGTC	GSMUA_Achr10T11120_001-F	TGGGAGAGAGAAGTTTGCCT
GSMUA_Achr8T12690_001-R	CGAAGAATAACGGGCCCATG	TCONS_00048199-R	ATCTTCCTCAGGCGTCTTCC	GSMUA_Achr10T11120_001-R	AACTGAAGCCCATGTCCTCA
GSMUA_Achr5T05360_001-F	CTGCTCGGACCTAAAACTGC	TCONS_00005385-F	TCCCTTACTTTGTCCGTGTCA	GSMUA_Achr11T10000_001-F	CTGCTCGCTCAATTCATCGG
GSMUA_Achr5T05360_001-R	GAGCTGCTTCCTGACTTTGG	TCONS_00005385-R	TGTTTCCCTCCTTTTCCTGC	GSMUA_Achr11T10000_001-R	TAGAGAGCTGGTGACTTGCC
GSMUA_Achr5T04070_001-F	TGAAGGAGGCCGGAGTTATC	TCONS_00209777-F	TTTTGCCGAGAAGACCAGTG	GSMUA_Achr6T33100_001-F	TTGCTGATGAACCCACTTGC
GSMUA_Achr5T04070_001-R	TGCTGAACTGGTTTGTCACG	TCONS_00209777-R	ACTGTACCTTATGCCTCCGT	GSMUA_Achr6T33100_001-R	TTGATGGCCAATTGTAGGCG
		TCONS_00240541-F	CCCCATGCATATCTATCACCAA	GSMUA_Achr7T07360_001-F	AGCAGCTCTCATTTCCAGGT
		TCONS_00240541-R	GGGAGATTATAGCTGGTGGAAC	GSMUA_Achr7T07360_001-R	TGCTTGATTCCAGTGACCCT
		TCONS_00202618-F	CGACGAAACCTAGAAATCGATCA	GSMUA_Achr4T10640_001-F	GAGGACATGTTCGACGAAGC
		TCONS_00202618-R	GTTATGTGCGTGCTTCAAACA	GSMUA_Achr4T10640_001-R	ATACGGCAGAGATCGCTACC
		TCONS_00044687-F	GCAGACTGATGAAATGGGCA	GSMUA_Achr1T17110_001-F	AAAGGCAAGTCAGAGCTCCT
		TCONS_00044687-R	CAAGGATGGGAAGGCTGGA	GSMUA_Achr1T17110_001-R	TTCTTGGGGCGTCATTTTCG
		TCONS_00279487-F	AGGAGTGAACAGGGCTTCTC	GSMUA_Achr2T14280_001-F	CTGTGGATCGCAACATCTGG
		TCONS_00279487-R	CGAAGACCTGAATCAGCACG	GSMUA_Achr2T14280_001-R	GGGTGGGGAATTTCTCAGGA
		TCONS_00102087-F	GGTCCCATATCTTCTCGCGA	GSMUA_Achr2T08040_001-F	TTGGCGTGACTGAGTTTGTG
		TCONS_00102087-R	CAGCTCATTCCCTGCATGAC	GSMUA_Achr2T08040_001-R	TACAGCAACTCCCCAACCAT
		TCONS_00154673-F	ACTGCCAAACTCTCATCCCT	GSMUA_Achr4T28970_001-F	CATACGACGCACTTCTGAGC
		TCONS_00154673-R	GCTTGAACAGATGCCACACT	GSMUA_Achr4T28970_001-R	AACATCCACCCTCTCCCAAG

## Sheet: S2 Table
S2 Table. The results of mRNA and lncRNA from four wild banana libraries mapped to genome A
Sample name	Raw reads	Clean reads	Clean bases	Error rate(%)	Q20(%)	Q30(%)	GC content(%)
L_0	93790430	89782494	13.47G	0.02	96.87	92.25	45.8
L_4	88879784	85862054	12.88G	0.02	96.23	90.8	44.48
L13	95336544	91566738	13.74G	0.02	96.74	92.12	45.17
L28	87197354	84432094	12.66G	0.02	96.73	91.47	48.67

## Sheet: S3 Table
S3 Table. The FPKM of the mRNA, lncRNA and novel isoform mapped to Banana Genome A
lncRNA_FPKM						mRNA_FPKM						Novel_isoform_FPKM
transcript_id	L28	L13	L_4	L_0		transcript_id	L28	L13	L_4	L_0		transcript_id	L28	L13	L_4	L_0
TCONS_00233813	0	0	67.449	0		GSMUA_Achr7T10040_001	158.052	214.128	136.696	79.6832		Novel_000868	30.5706	3.54597	0	24.6524
TCONS_00066278	0	9.49289	0	0		GSMUA_Achr1T01920_001	6.31838	7.6463	46.1674	2.0213		Novel_001568	7.13556	13.914	3.12431	9.28301
TCONS_00056047	0	0	4.79378	0		GSMUA_AchrUn_randomT18930_001	0.871816	0	0.15942	0.144386		Novel_001564	0	0	8.64978	0
TCONS_00056046	0	0	7.96992	1.03898		GSMUA_Achr11T21710_001	6.65675	8.04465	7.1902	8.37408		Novel_001561	4.97563	17.9647	48.8976	40.1931
TCONS_00250054	12.9517	11.3833	5.88648	4.59619		GSMUA_Achr11T19270_001	0	0	0	0.926979		Novel_000949	0	0	26.3739	0
TCONS_00292201	0	0	84.6749	0		GSMUA_Achr11T03550_001	0.510855	10.4739	0	0		Novel_000711	1.19763	1.15384	10.0966	0.686223
TCONS_00258265	0	0	44.3477	0		GSMUA_Achr3T09120_001	605.907	638.172	1400.28	718.692		Novel_000710	16.1073	0.551105	15.698	3.30324
TCONS_00258263	0	0	25.736	0		GSMUA_Achr6T05450_001	9.19343	3.88309	0.836643	3.41371		Novel_000713	0	2.33451	0	0
TCONS_00258261	0	0	16.2197	0		GSMUA_Achr4T19980_001	0	0	8.19788	0		Novel_000715	0	1.31608	0	0
TCONS_00258260	0	0	65.6884	0		GSMUA_Achr5T15060_001	0.905278	1.24144	0.567455	1.29132		Novel_000714	1.59532	0.00012121	0	6.23877e-05
TCONS_00214671	0	62.8799	0	0		GSMUA_Achr11T00050_001	19.7303	9.77541	39.3158	26.6694		Novel_000716	3.47512	1.37949	1.01299	1.81654
TCONS_00043931	0	5.51269	0	0		GSMUA_Achr4T22150_001	25.1801	28.798	17.5788	15.079		Novel_000719	0	0	4.1422	0
TCONS_00247299	0	33.2501	0	0		GSMUA_Achr10T18720_001	137.035	66.748	54.1406	70.1963		Novel_000718	1.72498	6.42463	118.005	11.8082
TCONS_00288396	0	3.31499	2.78497	4.7336		GSMUA_Achr3T13660_001	9.22033	4.42745	8.73119	6.01402		Novel_001042	5.04908	22.4884	2.98545	9.53808
TCONS_00246346	10.1074	4.21457	0	0		GSMUA_Achr8T31040_001	0.760713	0.167984	0.193883	0.525772		Novel_001043	0	0	2.48503	0
TCONS_00299605	0	0	0	9.12258		GSMUA_Achr8T16970_001	0	0.197836	0	0		Novel_001040	0	0	4.73817	0
TCONS_00220265	5.40569	4.61668	0	5.14171		GSMUA_Achr10T03850_001	60.4099	52.0228	31.7247	42.5072		Novel_001046	22.6424	14.0939	39.341	21.2503
TCONS_00225904	0	0	4.81099	0		GSMUA_AchrUn_randomT20870_001	27.8433	45.5351	16.9625	19.9042		Novel_001047	0	4.97076	0	0
TCONS_00241990	0	0	10.2589	15.0706		GSMUA_Achr6T11180_001	0.176044	0.388699	0.445643	0.202358		Novel_001044	0	0	4.18894	0.248218
TCONS_00324575	0	0	3.80471	0.530533		GSMUA_Achr8T27270_001	0.132226	0.441838	0	0		Novel_001048	6.96645	25.3015	0	49.7113
TCONS_00032708	1.21863	1.50176	2.00008	5.57599		GSMUA_Achr6T08760_001	0	0	0	0		Novel_001454	0	0	15.1885	0
TCONS_00170636	0	0	1.55085	8.50212		GSMUA_Achr6T21380_001	0	0	0	0		Novel_000058	10.4177	12.6562	8.6865	5.20915
TCONS_00118200	0	30.5302	16.2197	11.5537		GSMUA_Achr4T07910_001	0.914758	1.20525	0	1.29383		Novel_000059	10.6786	0	0	2.26938
TCONS_00292137	0	0	10.2589	0		GSMUA_Achr4T18810_001	1.38229	1.74778	0.626907	0.227553		Novel_000051	0	0	4.01386	0
TCONS_00108515	7.90394	0.907086	0	2.89943		GSMUA_Achr7T02260_001	33.7893	10.3681	17.1756	19.9857		Novel_000056	5.08932	11.5352	10.748	3.92757
TCONS_00223421	0	0	4.42725	0		GSMUA_Achr4T15740_001	0	0	0	0		Novel_000057	0	0.258753	3.61479	0.54131
TCONS_00173587	29.8996	0	113.721	50.6877		GSMUA_AchrUn_randomT14980_001	0	0	0	0		Novel_000054	2.60145	5.8431	3.19063	3.02944
TCONS_00196939	8.68454	11.09	4.45489	12.3706		GSMUA_Achr4T22300_001	58.1109	42.824	54.3738	48.703		Novel_000055	14.1134	5.42566	0	10.094
TCONS_00149408	0	5.52184	0	0		GSMUA_Achr8T26780_001	0	0	0	0		Novel_000670	3.44619	4.21435	3.41418	8.92922
TCONS_00004165	4.86039	18.9858	15.0333	53.8143		GSMUA_Achr7T11170_001	18.4181	32.1285	12.1659	18.7437		Novel_000857	2.84624	3.25347	0	0.929102
TCONS_00332548	0	0	0	5.61026		GSMUA_Achr9T25890_001	42.0731	29.7909	13.9439	31.1558		Novel_000859	18.5627	8.62866	2.02574	8.68588
TCONS_00042144	0	12.2255	0	0		GSMUA_Achr6T01010_001	0	0	0	0		Novel_000520	0.490922	0.145777	3.49708	0.304246
TCONS_00127008	0	0	22.7449	0		GSMUA_Achr10T18110_001	50.846	23.6408	26.897	18.1538		Novel_000521	23.294	35.8723	18.9547	23.1432
TCONS_00003237	0	0	0	18.4975		GSMUA_AchrUn_randomT24510_001	4.89426	3.62187	7.71616	2.71772		Novel_000526	15.794	0	0	57.8543
TCONS_00176748	5.32634	5.52939	1.68064	2.10993		GSMUA_AchrUn_randomT28280_001	33.3887	12.694	13.0399	18.8664		Novel_000525	4.1973	2.84412	0	0
TCONS_00303676	6.40027	1.5018	5.24083	5.7585		GSMUA_Achr10T20390_001	0.49004	0.558563	0.651538	0		Novel_000528	3385.52	4305.83	5994.61	3244.68
TCONS_00093513	0	12.7044	0	0		GSMUA_Achr5T20580_001	0	0	3.71593	0		Novel_000529	9.74912	0	0	8.86723
TCONS_00227430	0	0	29.5931	0		GSMUA_Achr5T04210_001	0	0	0.591303	0		Novel_000142	9.73245	66.4646	20.1933	7.38674
TCONS_00227432	0	0	100.882	0		GSMUA_Achr6T33960_001	12.4097	22.2189	17.4976	10.4051		Novel_000143	4.24642	2.7194	1.61284	2.38361
TCONS_00255800	0	0	41.0358	0		GSMUA_Achr4T08460_001	18.9045	32.7281	6.83989	30.4727		Novel_000576	0.803386	2.42116	6.10653	0.637195
TCONS_00133158	0	0	104.503	0		GSMUA_Achr3T01740_001	0.847298	0.0934784	0.321408	1.07052		Novel_000579	7.47213	16.182	18.0279	17.7189
TCONS_00214675	10.0615	6.92336	0	1.05612		GSMUA_Achr7T14450_001	17.0178	21.8431	3.83449	13.1289		Novel_000578	3.14215	0	0	0.825654
TCONS_00123204	6.51016	0	0	0		GSMUA_Achr8T27110_001	11.8685	9.72893	23.5748	17.7709		Novel_001570	0	0	8.31118	0
TCONS_00028420	0	0	1.36754	0		GSMUA_Achr3T25790_001	0	0	0	0		Novel_001227	162.156	692.053	55.2671	577.33
TCONS_00044869	0	16.6211	0	0		GSMUA_Achr3T11980_001	97.1273	103.613	67.1222	87.0145		Novel_000221	134.2	241.025	58.9421	144.941
TCONS_00226745	0	0	36.0725	0		GSMUA_Achr9T17590_001	3.46769	0.621784	3.56224	2.37141		Novel_000220	0	0.691452	0	1.96628
TCONS_00165979	0	0	14.255	0		GSMUA_Achr1T12450_001	10.9024	7.79237	4.62911	5.53552		Novel_000223	0	0	0	9.25384
TCONS_00023048	0	0	6.24861	0		GSMUA_Achr6T15970_001	0	0	0.454973	0		Novel_000222	1.58492	0	6.09072	0
TCONS_00060983	0.393631	1.38869	2.19836	15.5847		GSMUA_Achr8T15850_001	0	0.121708	0.139064	0		Novel_000225	4.21263	3.89678	4.89544	3.35212
TCONS_00132720	0	0	19.2558	0		GSMUA_AchrUn_randomT12150_001	3.06281	2.51155	3.21157	1.81039		Novel_000227	8.73758	3.90966	2.65428	5.91667
TCONS_00318757	8.86987	7.25831	5.30407	10.0028		GSMUA_Achr8T15420_001	1.73524	0.820117	0.417658	1.32808		Novel_000229	13.7676	9.38703	7.7584	9.75628
TCONS_00052281	0	0	334.18	0		GSMUA_Achr2T03020_001	0.521248	0.390336	1.58087	1.63021		Novel_000487	13.0836	10.3322	12.1288	6.82789
TCONS_00248069	0	59.1183	0	0		GSMUA_AchrUn_randomT01710_001	13.5114	15.4029	9.8427	8.5069		Novel_000486	14.8486	11.6777	6.00477	9.05261
TCONS_00224421	0	0	10.5964	0		GSMUA_Achr1T21460_001	2.28855	4.55022	3.20578	6.40389		Novel_000481	1045.95	655.761	457.41	837.689
TCONS_00054618	0	0	4.45655	0		GSMUA_AchrUn_randomT13780_001	4.91063	0	0	3.90576		Novel_000480	10.5773	40.985	0	27.3678
TCONS_00342755	0	6.50931	0	0		GSMUA_Achr11T12920_001	11.3338	7.75316	8.53094	8.73839		Novel_000483	4.68118	14.8558	5.47082	10.4053
TCONS_00342751	0	48.8183	0	0		GSMUA_Achr10T08480_001	17.3713	12.4671	16.8209	17.7304		Novel_000482	17.1154	19.9353	6.54588	7.93487
TCONS_00106350	16.3749	273.406	0	134.794		GSMUA_Achr10T22100_001	0	0	0	0		Novel_000489	2.85403	0	0	0
TCONS_00022795	0	0	6.82347	0		GSMUA_Achr4T32180_001	8.75956	18.8682	12.076	17.6123		Novel_000488	0	5.24575	0	0
TCONS_00190621	0	0	6.63313	0		GSMUA_Achr10T23120_001	4.8914	3.08248	0.991974	2.56951		Novel_001571	0	49.9206	79.281	13.9114
TCONS_00164371	0	0	58.4972	0		GSMUA_Achr3T05880_001	2.7865	1.07714	1.0844	1.68408		Novel_000938	5232.69	6721.98	5417.87	5917.17
TCONS_00066138	0	9.01478	0	0		GSMUA_Achr5T06170_001	0.729108	0.553813	0.322925	1.15917		Novel_000276	5.88103	12.1836	4.38463	6.79628
TCONS_00229929	0	0	5.42153	3.46112		GSMUA_Achr1T24120_001	17.6127	6.87328	3.04376	5.84448		Novel_001478	0	0	4.18797	0
TCONS_00266835	0	28.618	0	65.1963		GSMUA_Achr11T20220_001	90.4688	47.1252	54.0151	56.8193		Novel_001473	32.2844	69.419	18.586	77.5861
TCONS_00331565	3.95075	2.93476	0	15.914		GSMUA_Achr11T04740_001	20.2093	37.3553	26.819	17.5253		Novel_001472	11.699	2.32493	67.9694	45.9063
TCONS_00192486	0	0	21.8219	3.3889		GSMUA_Achr1T28160_001	1.55447	1.77271	2.1088	2.24977		Novel_000333	21.348	31.6339	11.3106	10.6083
TCONS_00204042	13.313	17.9403	0	40.2196		GSMUA_Achr2T19760_001	1.20666	1.62409	2.33664	0.500517		Novel_000134	24.6383	20.7856	182.849	34.274
TCONS_00049544	0	0	25.736	0		GSMUA_Achr9T02970_001	58.9084	50.5342	43.5898	45.9523		Novel_000979	0	0	15.4953	0
TCONS_00167880	0.755081	0.442457	4.19425	2.79146		GSMUA_Achr7T24760_001	8.81186	2.04074	5.47934	8.65053		Novel_000978	25.8844	11.0548	15.898	12.244
TCONS_00187542	11.9517	5.23094	0	0		GSMUA_Achr8T05130_001	0.262139	0	2.4532	0.314015		Novel_000975	8.87554	7.21581	0	7.97984
TCONS_00167882	0.285855	0	4.23626	0.344401		GSMUA_Achr10T26990_001	0	0	0	0		Novel_000976	2.38929	7.29973	111.148	5.53323
TCONS_00167885	0	0	74.6643	0		GSMUA_Achr11T16340_001	10.1138	8.7907	6.23326	8.86184		Novel_000970	23.8206	10.5985	8.90095	14.64
TCONS_00231464	1.55129	2.30431	9.43866	10.0649		GSMUA_Achr7T15470_001	8.5656	10.7725	18.6762	12.7769		Novel_000973	0	0	4.98671	0
TCONS_00305438	106.562	16.6407	78.2276	59.753		GSMUA_Achr8T03380_001	20.44	9.63363	6.75889	6.78923		Novel_000972	0	0	7.74917	0
TCONS_00305437	0	0	0	169.973		GSMUA_Achr9T11960_001	0	0	0	0		Novel_000679	0.615556	0.759614	0	4.83622
TCONS_00152131	0	34.9842	0	0		GSMUA_AchrUn_randomT16640_001	25.26	22.8201	12.7265	18.2777		Novel_000676	1.62733	0.61019	3.53317	1.06209
TCONS_00273378	0	0	0	15.5331		GSMUA_Achr9T09720_001	49.166	31.714	25.9342	27.7117		Novel_001551	169.431	294.271	137.777	253.439
TCONS_00024300	0	0	4.17245	0		GSMUA_Achr6T26210_001	1.39769	1.24735	0.359505	1.95137		Novel_001559	19.3276	29.2909	1.40028	23.3468
TCONS_00026812	0	0	7.15068	2.82357		GSMUA_Achr2T14940_001	23.6427	8.73359	16.623	14.9863		Novel_001176	0	0	4.6547	0
TCONS_00252410	62.3487	36.9491	0	42.4845		GSMUA_Achr5T02450_001	1.58172	0.920547	0.247332	1.23888		Novel_001177	368.512	254.035	144.476	179.178
TCONS_00101673	0	0	21.5687	0		GSMUA_Achr4T23840_001	0	0	0	0		Novel_001511	0	45.3659	36.5164	65.2867
TCONS_00101670	0	0	5.02548	0		GSMUA_Achr8T06230_001	20.01	3.81423	4.4318	7.7255		Novel_000909	2.24749	4.01723	3.41546	1.61108
TCONS_00121487	0	39.058	0	0		GSMUA_Achr4T31400_001	0	5.81798	0	0		Novel_000905	0	0	39.9143	0
TCONS_00020550	0	0	11.4151	4.35716		GSMUA_Achr5T18750_001	13.7698	21.3259	12.9297	10.0704		Novel_000906	2.17396	4.37311	4.26658	1.25259
TCONS_00180161	0	104.953	0	40.2019		GSMUA_Achr8T01580_001	0	0	0	0		Novel_001259	129.975	610.228	0	307.197
TCONS_00332710	32.4938	292.91	0	167.562		GSMUA_Achr9T14190_001	0.12896	0	0	0.299316		Novel_001258	0	0	0	7.81153
TCONS_00103173	0	0	5.38497	0		GSMUA_Achr5T16900_001	0	0	0	0		Novel_001253	0	0	4.29797	0
TCONS_00114013	9.5773	12.4652	11.8064	9.04999		GSMUA_Achr9T25970_001	222.839	89.1961	140.489	63.3325		Novel_001251	12.4616	12.083	2.66942	10.6128
TCONS_00114014	0	0	0	4.29596		GSMUA_Achr3T27240_001	17.0776	11.4882	10.8543	13.512		Novel_001250	3.0917	4.04998	5.35476	2.81889
TCONS_00001243	5.84331	2.13804	0	13.981		GSMUA_Achr9T22950_001	0.310637	2.60718	0.802881	0.90684		Novel_001257	2.83323	4.54298	1.95191	1.60703
TCONS_00103175	0	0	5.50023	0.79657		GSMUA_Achr5T16840_001	0	0	60.3297	0		Novel_001256	9.63096	8.4017	5.83208	5.22409
TCONS_00102098	0.922125	0.415222	2.64574	0.867379		GSMUA_Achr9T11490_001	3.07852	1.86511	3.00963	2.73545		Novel_001254	0	0	15.5344	0
TCONS_00349812	0	0	9943.17	0		GSMUA_Achr6T31030_001	2.59462	9.66056	0.62538	0.280769		Novel_000632	0	1.8379	16.809	0
TCONS_00349817	0	0	6.14358	0		GSMUA_Achr7T04620_001	95.0133	67.4222	48.3979	80.2619		Novel_000712	0.000649362	4.77788	0	0
TCONS_00349816	0	0	38.5116	7.10162		GSMUA_Achr11T09440_001	2.64989	2.0734	2.94223	2.88936		Novel_000630	10.0353	8.68061	2.56579	7.36084
TCONS_00270023	0	0	0	40.2019		GSMUA_Achr10T26440_001	0	0.407825	0.481626	0.428402		Novel_000631	4.48356	1.13662	0.42402	0.892322
TCONS_00220819	8.19967	0	0	0		GSMUA_Achr6T27780_001	4.82034	1.38001	6.66863	3.90024		Novel_000634	0.363812	0	4.02322	0
TCONS_00123297	82.7705	101.016	0	23.0696		GSMUA_AchrUn_randomT27850_001	53.7326	47.7185	68.9488	27.7942		Novel_000635	10.3546	12.6984	9.41431	3.8046
TCONS_00027029	0	0	157.17	0		GSMUA_Achr7T27550_001	0	0	0	0.176631		Novel_000394	6.40644	0	0	7.83641
TCONS_00286078	0	0	98.8683	0		GSMUA_Achr1T05810_001	5.73011	6.882	10.9818	4.58795		Novel_000397	133.243	91.629	58.2815	113.063
TCONS_00080575	0	0	123.932	0		GSMUA_Achr9T13510_001	0	0	0	0.39465		Novel_000396	14.4301	8.70687	7.19135	9.57526
TCONS_00208353	2.50704	0	0	4.66904		GSMUA_Achr8T06430_001	2.13548	1.45246	1.8799	3.13456		Novel_000390	0.704154	2.05198	0.484782	0.431133
TCONS_00208350	11.9441	27.8918	7.1572	15.5657		GSMUA_Achr1T24330_001	0.339797	0.125679	0.577911	0.130963		Novel_000393	0	0	5.86835	0
TCONS_00208355	1.40356	0	6.54548	3.75926		GSMUA_Achr4T16270_001	26.2732	20.0755	16.834	32.4235		Novel_000392	147.511	70.6504	0	40.2942
TCONS_00214473	0	4.01783	0	0		GSMUA_Achr4T28360_001	0.690015	0.352522	0.344912	0.26183		Novel_000399	19.3899	13.4808	2.56355	22.6295
TCONS_00020088	0	0	6.64894	0		GSMUA_Achr3T00980_001	0	0	0	0		Novel_000398	2.82642	2.32254	1.10052	5.41155
TCONS_00329085	0	0	0	27.927		GSMUA_Achr3T17810_001	84.8137	168.685	28.2288	79.1736		Novel_000643	3.81844	4.02848	0	6.83305
TCONS_00122802	5.61048	0	0	0.0946548		GSMUA_Achr7T16270_001	0.637269	7.65865	0.816448	1.03501		Novel_000642	8.0627	3.19883	9.10337	0
TCONS_00244990	0	22.6829	0	0		GSMUA_Achr2T06720_001	70.3289	37.3418	27.1442	26.054		Novel_000641	6.21824	2.99503	34.5949	6.83781
TCONS_00148049	486.851	509.342	308.97	1345.84		GSMUA_Achr4T19250_001	0.591924	0.873157	1.25275	1.70521		Novel_000640	4.49288	1.42388	0.332354	6.85621
TCONS_00072161	28.3748	119.241	49.2007	33.9652		GSMUA_AchrUn_randomT04390_001	14.1246	8.13266	15.5036	4.61834		Novel_000647	54.1629	115.046	125.848	86.6646
TCONS_00142863	1.20461	0	0	10.9428		GSMUA_Achr5T22290_001	2.66207	0.304767	0.712729	0.957609		Novel_000646	18.4125	12.1518	5.04789	9.73505
TCONS_00287349	0	0	15.6232	0		GSMUA_AchrUn_randomT22410_001	11.5829	12.3533	2.4137	12.0997		Novel_000645	97.2808	0	0	0
TCONS_00176356	0	0	0	51.1502		GSMUA_Achr8T24290_001	2.76801	1.36996	1.3063	1.18797		Novel_000644	29.6642	1.35377	0	0.879055
TCONS_00286439	0	0	16.2197	0		GSMUA_Achr4T09580_001	11.7904	7.79875	8.64339	13.0616		Novel_000649	2.96111	0.308375	1.08212	0.64603
TCONS_00347576	0	0	20.4293	0		GSMUA_Achr3T01520_001	48.7247	56.746	28.5825	26.8907		Novel_001118	0	0	4.83327	0
TCONS_00311718	11.3168	9.10246	0	5.69007		GSMUA_Achr8T30050_001	17.1711	12.7611	14.7062	18.0603		Novel_001119	8.04327	3.5258	0.694181	2.87798
TCONS_00108510	6.12946	13.6157	0	17.339		GSMUA_Achr8T23070_001	12.3191	7.07697	9.11027	8.01441		Novel_001114	1.69691	4.01721	1.19695	2.82089
TCONS_00099056	0	0	4.24234	0		GSMUA_Achr3T21250_001	18.9055	25.7185	28.3298	19.2578		Novel_001115	0	0	4.66981	0.864721
TCONS_00019168	3.61428	4.56702	0	2.92013		GSMUA_Achr4T33660_001	9.12996	15.0982	10.7968	8.09103		Novel_001116	1.08083	0.198951	3.60719	0
TCONS_00259000	0	0	7.73002	0		GSMUA_Achr10T21850_001	5.70009	17.8722	3.92975	13.101		Novel_001110	0	0	84.1129	0
TCONS_00099585	0	0	68.5225	0		GSMUA_Achr11T15280_001	8.3247	4.58205	4.82612	4.56839		Novel_001111	16.6118	17.6983	6.29138	8.83962
TCONS_00127847	0	0	56.4499	0		GSMUA_Achr2T08650_001	0	0	0	0		Novel_001155	2.69788	5.88667	0.639858	0
TCONS_00263044	0	2.66692	7.43185	2.92333		GSMUA_Achr11T01310_001	0	0	0.25807	0.156471		Novel_001045	0	0	0	6.51655
TCONS_00355850	0	0	49.2007	0		GSMUA_Achr8T22290_001	15.93	9.98814	5.93515	6.25827		Novel_001049	1098.24	1311.47	175.213	410.369
TCONS_00021404	0	0	9.60597	0		GSMUA_Achr4T24340_001	5.07219	9.44251	24.6992	16.5374		Novel_000707	12.4773	23.2846	47.5166	29.3568
TCONS_00026187	0	0	5.99274	0		GSMUA_Achr11T17210_001	8.16496	2.97334	9.40871	4.48435		Novel_000705	4.24345	0	8.86615	0
TCONS_00053322	0	0	19.0175	0		GSMUA_Achr10T10640_001	0	0	0.463524	0		Novel_000469	19.9331	7.39142	0	45.0557
TCONS_00291179	0	0	13.316	0		GSMUA_Achr5T10250_001	0.249868	0.138952	0.479809	0		Novel_000409	0	3.17435	0	0
TCONS_00294684	0	0	27.239	0		GSMUA_Achr1T23730_001	0	0.0741587	0	0.0771643		Novel_000408	23.1914	20.0377	6.80975	37.0203
TCONS_00307605	0	38.1131	0	0		GSMUA_Achr4T19780_001	4.46566	4.90619	2.96564	2.40638		Novel_000405	7.42787	5.26796	2.25462	4.23772
TCONS_00127560	0	0	104.503	0		GSMUA_Achr5T07760_001	6.85312	16.2928	2.19795	11.3253		Novel_000404	24.3751	34.0473	2.11074	15.9996
TCONS_00193530	0	0	221.738	0		GSMUA_Achr1T17470_001	16.6696	18.5599	7.10762	6.46393		Novel_000406	0	2.76092	0	9.08763
TCONS_00035581	4.13178	0	0	61.6106		GSMUA_Achr8T33500_001	12.4117	17.0641	2.40493	4.55981		Novel_000400	0	0	61.3858	0
TCONS_00293414	0	0	6.22042	0		GSMUA_AchrUn_randomT10500_001	0	0.471139	0	0		Novel_000403	0.00117288	0.63769	2.9599	1.55591
TCONS_00006276	3.43022	1.78805	0.529913	2.82056		GSMUA_Achr5T21640_001	40.4649	12.117	54.2256	24.1755		Novel_000463	2.91935	2.55913	1.51385	2.2414
TCONS_00354817	0	0	25.736	0		GSMUA_Achr4T29220_001	0.934319	1.32806	0.928263	1.11154		Novel_000546	5.78063	2.06701	4.97523	3.11794
TCONS_00289759	0	0	7.3857	0		GSMUA_Achr11T01950_001	197.576	366.017	94.0157	175.436		Novel_000547	4.55602	6.08712	0.00190664	6.47786
TCONS_00289758	0	0	107.624	0		GSMUA_Achr7T17380_001	3.70054	4.32508	1.56836	1.3042		Novel_001021	4.08552	0.587126	0.676292	1.98959
TCONS_00348809	0	0	9.62573	0		GSMUA_Achr9T10540_001	0	0	0.339342	0		Novel_001024	0	0	0	4.45305
TCONS_00127690	4.24048	0	87.8169	0		GSMUA_AchrUn_randomT06100_001	0.216325	0	0.569979	0.768881		Novel_000838	14.4909	12.3835	22.6156	15.0999
TCONS_00349942	0	0	4.81099	0		GSMUA_Achr6T12900_001	8.26051	26.7181	9.68459	7.66451		Novel_000839	23.9863	185.535	0	106.802
TCONS_00047077	4.41505	0	7.01242	7.88949		GSMUA_Achr2T15630_001	3.23756	1.54553	2.16954	1.29515		Novel_001229	7.88004	8.29999	19.883	0.583685
TCONS_00350540	0	0	18.6661	0		GSMUA_Achr1T27670_001	0	0	0	0		Novel_000830	43.369	42.1457	7.74206	33.7943
TCONS_00148253	2.716	4.63503	0.798451	3.49042		GSMUA_Achr4T03450_001	6.47723	3.41812	1.22488	3.3007		Novel_000831	11.335	9.98591	0	9.73296
TCONS_00273759	0	0	0	19.2848		GSMUA_Achr1T14600_001	8.73433	7.9292	3.14065	4.68089		Novel_000832	8.56888	12.8139	27.476	7.95222
TCONS_00080038	0	0	5.68805	0		GSMUA_AchrUn_randomT02990_001	25.1084	4.76979	7.13161	8.0936		Novel_000833	27.286	45.7282	26.9505	50.9423
TCONS_00189585	0	0	25.8537	0		GSMUA_Achr6T36370_001	0	0.108418	0.746595	0.112921		Novel_000836	9.51982	14.4119	6.42621	3.62486
TCONS_00080037	0	0	3.94481	0		GSMUA_Achr4T07990_001	0	0	0	0		Novel_000837	0	0	6.00756	0
TCONS_00080036	0	0	25.0905	0		GSMUA_Achr9T07900_001	0	0	0	0		Novel_000052	1353.77	1491.91	1398.13	1402.82
TCONS_00033298	0	0	0	56.6576		GSMUA_Achr2T02880_001	0.169578	0.38064	4.18243	0.397374		Novel_000053	5.88779	2.3396	6.83118	5.51151
TCONS_00153463	0	4.86904	0	1.72471		GSMUA_Achr7T00290_001	0	0.0942904	0	0.0981679		Novel_001091	0.502342	1.71994	2.34226	1.20032
TCONS_00351671	0	0	6.88603	0		GSMUA_Achr5T19710_001	0.254364	0	0.678421	0		Novel_000050	73.6732	17.0439	60.7254	49.701
TCONS_00157516	5.54556	2.62859	0.53471	1.93508		GSMUA_Achr4T03810_001	5.28501	2.67801	2.49492	4.3855		Novel_000318	2.93743	3.51889	0.415635	0
TCONS_00321509	3.65058	0	10.2589	7.5353		GSMUA_Achr10T09570_001	2.58753	6.48101	1.99022	1.65172		Novel_000315	0	0.237088	10.7422	1.48704
TCONS_00321500	0	0	3.86501	0		GSMUA_Achr1T06950_001	0.104675	0	1.06533	0		Novel_000317	2.47972	3.2817	3.21104	0
TCONS_00289961	0	0	5.68805	0		GSMUA_Achr6T15090_001	0.092569	0	0	0.319554		Novel_000311	344.366	233.505	536.796	352.435
TCONS_00005111	0	0	0	14.4604		GSMUA_Achr4T08940_001	5.23515	3.02987	2.10056	3.82607		Novel_000310	0	0	3.58505	0
TCONS_00025967	0	0	7.73002	0		GSMUA_Achr11T16490_001	0.0954388	0.105519	0.242146	0		Novel_000312	0	0	47.0601	0
TCONS_00046802	2.52213	1.35494	0	0		GSMUA_Achr10T21330_001	16.6761	5.03456	3.07119	2.65444		Novel_001194	0	0	70.1633	0
TCONS_00120340	0	8.04835	0	0		GSMUA_Achr6T05710_001	0.343033	3.55329	5.25248	0.66122		Novel_001196	2.20802	0.615568	0.354764	1.7654
TCONS_00247553	4.57822	3.06607	1.47756	1.9439		GSMUA_Achr11T04690_001	108.639	53.6	40.3313	83.4025		Novel_001190	4.02756	0	0	25.5751
TCONS_00258017	0	0	3.6663	0		GSMUA_Achr1T17710_001	2.97921	1.14803	1.50211	1.53621		Novel_001191	8.70779	9.23395	0	18.7887
TCONS_00219666	13.5371	7.55855	0	2.84168		GSMUA_Achr5T29400_001	0	0	0	0		Novel_001192	0.778967	1.99308	3.73278	1.06432
TCONS_00340267	0	104.516	0	0		GSMUA_Achr10T23750_001	0.373439	0.210293	0	0		Novel_001193	0	265.811	0	22.4656
TCONS_00130132	0	0	6.14358	0		GSMUA_Achr8T13410_001	6.02973	14.6631	13.7213	8.46427		Novel_001198	6.32519	6.79863	7.18015	9.29399
TCONS_00269214	9.39712	27.4021	3.39623	7.787		GSMUA_Achr7T26370_001	0.962275	0.570425	0.466451	0.424048		Novel_001199	0	0	5.56883	0
TCONS_00196017	0	0	6.63313	0		GSMUA_Achr6T17760_001	18.1525	101.115	42.4422	26.2415		Novel_001371	0	28.3113	0	25.35
TCONS_00290791	3.44774	0.682548	7.83524	0.806945		GSMUA_AchrUn_randomT28240_001	49.9937	51.2664	22.3194	69.8703		Novel_001521	19.2625	24.1755	0	29.9175
TCONS_00003617	4.05217	8.47103	0	16.1838		GSMUA_AchrUn_randomT02440_001	0	0	0	0		Novel_001356	35.0486	31.9164	0	4.56129
TCONS_00311052	4.77145	23.7724	3.25948	7.79386		GSMUA_Achr1T13710_001	5.82782	34.4516	2.784	2.8056		Novel_001357	13.7983	0	0	0
TCONS_00314029	20.7725	23.2567	0	0		GSMUA_Achr3T05800_001	56.6478	136.993	9.3632	26.6578		Novel_001354	34.5227	35.3518	26.6132	40.9446
TCONS_00161813	0	0	5.6397	1.56728		GSMUA_Achr5T16560_001	0	0	0	0		Novel_001355	0	0	28.8837	0
TCONS_00350125	247.776	0	157.17	151.118		GSMUA_Achr8T09730_001	0	0	0	0		Novel_001352	4.07723	0	0	1.30595
TCONS_00251192	18.9012	0	14.485	10.3954		GSMUA_Achr8T01020_001	0	0	0	0		Novel_001353	55.8371	162.658	56.6125	83.0007
TCONS_00029095	11.3034	0	0	29.3498		GSMUA_Achr8T03520_001	49.3762	20.0459	46.3524	18.9848		Novel_001350	0	0	3.04995	0
TCONS_00353474	3.58474	5.52184	7.73002	6.05842		GSMUA_Achr5T08620_001	0	0.227041	0.391054	0.236506		Novel_001358	51.6281	9.9471	418.011	34.2265
TCONS_00054073	0	0	133.043	0		GSMUA_Achr11T19760_001	0	0	1.27972	0		Novel_001359	114.287	10.2329	0	30.1539
TCONS_00254659	0	0	38.3696	3.18013		GSMUA_Achr8T02010_001	0	0	0	0		Novel_000988	0	4.7302	0	0
TCONS_00339143	38.2824	21.1584	0	24.1711		GSMUA_Achr5T15630_001	1.22826	0.338231	1.16197	0.792096		Novel_001380	0	0	107.767	0
TCONS_00223659	0	0	17.5408	0		GSMUA_Achr2T19230_001	2.72638	0.558835	1.79643	2.56126		Novel_000290	0	41.3231	0	0
TCONS_00325478	0	0	97.8146	0		GSMUA_Achr10T22580_001	3.49545	9.00768	24.7207	7.62499		Novel_000291	0.500217	0	6.51905	0
TCONS_00011425	51.6281	149.207	0	0		GSMUA_Achr2T05990_001	30.3843	10.7472	10.2678	9.23779		Novel_000294	293.355	305.448	49.4954	0
TCONS_00159374	3.35009	0	0	1.44072		GSMUA_Achr10T21890_001	12.4876	9.74553	3.95144	9.10317		Novel_000296	3.23156	0	0	0
TCONS_00152275	40.251	34.3411	26.9332	38.8488		GSMUA_Achr7T20580_001	28.7091	46.4467	20.3248	32.628		Novel_000297	5.21268	4.22065	2.93107	3.71572
TCONS_00269389	0	0	0	30.8683		GSMUA_Achr8T27690_001	0	0	0	0		Novel_001389	6.24927	5.66736	2.61081	6.39056
TCONS_00336041	5.14938	20.3534	0	23.1074		GSMUA_Achr4T05210_001	0	0	0	796.037		Novel_001399	5.50018	2.81479	2.84481	6.05826
TCONS_00331770	2.69165	1.3063	3.15979	2.76384		GSMUA_Achr4T18680_001	0	0	0	0		Novel_000126	9.77221	7.84329	0.649436	3.63431
TCONS_00342185	13.9435	16.4249	3.64436	4.75151		GSMUA_Achr11T26220_001	2.13548	0	3.7598	3.13456		Novel_000127	9.91021	0	323.332	0
TCONS_00160070	0	0	45.0404	0		GSMUA_Achr9T01650_001	0.228836	0.0416885	0.0950962	0.0866766		Novel_000124	2.81104	9.69626	35.928	0
TCONS_00164946	0	0	9.93635	0		GSMUA_Achr9T17170_001	11.8027	20.9504	14.2259	7.27444		Novel_000125	3.28972	1.50041	0	3.24082
TCONS_00166893	0	0	17.0449	0		GSMUA_Achr4T16730_001	0	0	0	0		Novel_000122	0	0.995677	121.653	0.345718
TCONS_00354170	0	0	4.0436	0		GSMUA_Achr6T14550_001	5.48582	2.10541	0.405289	7.14038		Novel_000123	4.54379	1.57076	0.454452	3.69021
TCONS_00353787	0	0	13.9778	0		GSMUA_Achr8T20800_001	0	0	0	0		Novel_000120	37.1559	54.2419	5.34796	31.1683
TCONS_00139713	0	0	0	13.3908		GSMUA_Achr8T32300_001	30.6779	30.0885	12.8625	22.2921		Novel_000121	53.2495	24.914	30.6827	21.9929
TCONS_00160388	0	0	5.07871	0		GSMUA_Achr3T31660_001	0	0	0	0		Novel_000267	2.78279	1.40365	5.00203	0.984678
TCONS_00228041	0	0	7.88512	0		GSMUA_Achr6T12670_001	170.005	1938.76	2582.69	1002.9		Novel_000261	55.5814	881.769	581.135	80.7998
TCONS_00352434	3.38087	7.7569	16.1744	5.03078		GSMUA_Achr4T06700_001	0	0	0	0		Novel_000197	5.62588	2.41896	2.12981	4.302
TCONS_00249272	0	31.44	0	0		GSMUA_Achr3T09340_001	33.8266	21.121	8.45445	16.5984		Novel_000196	5.04495	23.5195	8.33253	5.67788
TCONS_00074936	0	0	14.485	0		GSMUA_Achr8T20720_001	1.33699	0.595855	5.83515	2.64061		Novel_000728	42.6794	58.4372	37.1296	39.3886
TCONS_00260619	0	0	6.46343	0		GSMUA_Achr10T28450_001	0.62478	0.691978	0.264903	1.20144		Novel_000729	0.151403	0	4.67737	0
TCONS_00058003	0	14.6596	33.9635	66.0868		GSMUA_Achr9T25270_001	0	0	0	0		Novel_000720	0.973599	1.29888	8.31118	0
TCONS_00051721	2.67044	0	12.7519	0		GSMUA_Achr3T10160_001	0	0	0	0		Novel_000722	10.34	0.330269	4.25843	4.15397
TCONS_00195635	2.06304	0	8.97494	0		GSMUA_Achr10T10900_001	3.67153	4.39094	3.23277	3.60542		Novel_000723	3.18458	0	0	25.35
TCONS_00346370	27.4111	0	0	0		GSMUA_Achr7T12800_001	0	0	0	0		Novel_000724	8.60943	1.71837	10.998	11.4864
TCONS_00346372	2.59848	1.25597	0	0.663856		GSMUA_Achr6T26290_001	0.80306	3.31087	3.37268	0.497775		Novel_000725	0	0	12.3114	0
TCONS_00056825	5.39908	13.5656	28.6766	2.10683		GSMUA_Achr9T25550_001	44.8247	15.4643	25.7875	33.9382		Novel_000950	3.43886	8.52319	1.54298	4.53319
TCONS_00056826	4.14e-05	0	15.416	0		GSMUA_Achr6T32570_001	0	0	0	0		Novel_001098	0	0	1.89112	0
TCONS_00056828	0	0	5.52275	0		GSMUA_Achr10T28810_001	49.448	101.214	35.5651	38.3744		Novel_001090	1.34849	4.2144	1.03795	0
TCONS_00233328	0	0	157.17	0		GSMUA_Achr10T08080_001	5.09489	2.76372	1.675	5.24504		Novel_001093	120.051	135.496	93.3598	68.3572
TCONS_00161387	0	0	87.8075	0		GSMUA_Achr4T10460_001	0	0	0	0		Novel_001092	0	0	4.24009	10.9747
TCONS_00276596	2.9269	25.4914	22.7827	22.7666		GSMUA_Achr4T15630_001	67.16	97.256	34.6052	62.4542		Novel_001095	0	0	36.731	1.5336
TCONS_00310076	0	10.0609	0	0		GSMUA_Achr8T24720_001	0	0	0	0		Novel_001094	0	0	0	15.0706
TCONS_00285989	0	0	3.47158	0		GSMUA_Achr10T05860_001	17.87	11.6923	11.1794	17.0096		Novel_001096	0	0	5.04991	0
TCONS_00282551	5.16005	0	0	0		GSMUA_Achr10T23940_001	0	0.342455	0	0.0891124		Novel_000812	11.2045	1.94002	2.34487	4.78785
TCONS_00161030	0	0	5.17801	0		GSMUA_Achr4T31520_001	4.44188	0.58188	2.0105	1.66839		Novel_000819	9.35332	8.33366	3.84178	5.00807
TCONS_00026201	0	0	378.607	0		GSMUA_Achr2T02330_001	1410.04	416.67	353.75	579.884		Novel_000101	0.648478	48.4932	0.410916	67.2488
TCONS_00275164	0	19.3051	0	0		GSMUA_Achr8T24460_001	89.173	69.334	48.4149	54.4316		Novel_000103	0	0	185.898	0
TCONS_00262619	0	0	0	12.8961		GSMUA_Achr11T05950_001	2.02859	5.45881	0	10.2906		Novel_001446	6.46311	0	1.90228	4.7539
TCONS_00023586	0	0	7.42822	2.02228		GSMUA_Achr10T12260_001	0	0	0	0		Novel_001447	19.769	15.4648	3.20006	9.11024
TCONS_00203604	0	0	0	3.51622		GSMUA_Achr6T19720_001	7.26811	0.973665	2.22503	3.41802		Novel_001444	5.56877	6.97931	0	2.97101
TCONS_00070891	0	56.6922	49.4341	32.491		GSMUA_Achr8T19140_001	18.8082	9.78571	2.98304	9.12542		Novel_001445	0	0	6.22522	0
TCONS_00070893	0	5.87249	0	0		GSMUA_AchrUn_randomT09090_001	140.94	78.8833	39.5571	81.9674		Novel_001442	2.90254	0.905823	1.05889	2.21352
TCONS_00230674	7.59779	0	4.10631	4.32756		GSMUA_Achr3T06360_001	3.8126	4.4983	3.31513	4.44288		Novel_001440	0	97.3149	167.757	30.0798
TCONS_00335746	21.2024	24.145	0	9.09105		GSMUA_Achr11T11140_001	0	0	0	743.067		Novel_001441	5.00163	0	0	0
TCONS_00301010	0	0	0	169.938		GSMUA_Achr3T19980_001	0	0	0	0		Novel_001448	11.4503	22.997	9.52873	4.73658
TCONS_00153146	0	6.90176	0	0		GSMUA_Achr2T13660_001	0	0	0	0.424369		Novel_001449	0	3.68436	0	8.15396
TCONS_00166560	0	0	3.6731	0		GSMUA_Achr2T18280_001	5.68519	6.35734	1.89231	2.49063		Novel_001264	3.98958	3.6805	3.38183	1.32053
TCONS_00197004	0	0	73.9702	47.556		GSMUA_Achr1T00610_001	25.367	23.8197	18.5775	15.581		Novel_001261	0	6.83612	0	0
TCONS_00063985	0	19.3051	0	44.0697		GSMUA_Achr1T10490_001	0	0	5.6732	0		Novel_000717	0	0	9.29995	0
TCONS_00191521	0	0	3.51024	0		GSMUA_Achr10T07220_001	37.3256	36.7987	17.0292	25.1976		Novel_000218	7.0949	0	0	0.000108617
TCONS_00191529	0	1.56909	4.09468	3.39315		GSMUA_AchrUn_randomT05330_001	7.89006	9.66861	9.88753	7.00473		Novel_000219	5.49785	11.9187	1.53299	5.45188
TCONS_00027645	0	0	82.6812	0		GSMUA_Achr6T03570_001	3.21929	7.46877	0	0.445842		Novel_000210	311.735	33.2814	130.379	210.434
TCONS_00336108	132.475	206.169	22.5202	93.9133		GSMUA_Achr2T17620_001	0	0	0	0		Novel_000211	17.8324	16.6817	4.56701	10.2282
TCONS_00182321	0	15.5358	0	0		GSMUA_Achr10T15630_001	0	0	0	0		Novel_000213	5.40802	2.94705	5.47611	5.7514
TCONS_00142608	2.10533	13.2398	0	4.69908		GSMUA_Achr1T08610_001	8.11212	0.309842	1.81237	2.59652		Novel_000214	0	0	8.00825	0
TCONS_00206725	0	0	0	64.9821		GSMUA_Achr6T28270_001	11.4751	3.76345	0	20.8355		Novel_000215	2.81522	1.85707	0.214699	0.387691
TCONS_00236955	0	0	0	120.342		GSMUA_Achr4T10880_001	5.6498	1.64677	3.40462	0		Novel_000216	121.461	79.4182	381.516	165.063
TCONS_00190699	0	0	32.4395	0		GSMUA_Achr5T22210_001	2.35705	1.4595	3.52724	1.8565		Novel_000217	2.02516	16.6483	3.86735	4.87535
TCONS_00142649	0	0	0	26.7816		GSMUA_Achr5T13440_001	0	0	0.240131	0.216498		Novel_000522	1.05306	4.46034	0	2.0213
TCONS_00096748	2.70285	0	0	0		GSMUA_AchrUn_randomT07750_001	0.963383	0.669065	1.07763	0.69736		Novel_000527	0	15.5358	0	17.7058
TCONS_00079571	1.73498	3.70264	4.2844	1.01735		GSMUA_Achr8T24210_001	30.4246	35.6648	20.7746	22.555		Novel_000524	0	0	0	42.1246
TCONS_00077513	0	0	9.05064	0		GSMUA_Achr3T08610_001	0	0	0	0		Novel_000377	0	35.3154	0	0
TCONS_00198176	42.4787	99.4543	175.492	38.0719		GSMUA_Achr7T17300_001	0	0	0	0		Novel_000593	4202.03	11540.4	17360.6	8065.62
TCONS_00041132	0	6.49438	1.66224	1.39724		GSMUA_Achr2T13170_001	5.98293	5.63485	2.78938	3.9531		Novel_001420	10.9517	6.7013	0	0
TCONS_00190345	0	0	9.29995	0		GSMUA_Achr8T07970_001	46.426	26.5915	24.6117	25.0912		Novel_000945	65.7105	13.4026	0	45.2118
TCONS_00190346	0	0	12.9947	0		GSMUA_Achr6T26040_001	0.259592	0.144502	0.832056	0		Novel_000947	3.88766	3.64199	0.604928	2.98917
TCONS_00101737	0	0	3.51024	1.47009		GSMUA_Achr3T02850_001	58.255	80.9743	29.7028	39.8027		Novel_000940	0	5.27261	33.7245	11.979
TCONS_00088886	0.655857	0.816574	0	5.20719		GSMUA_Achr1T21660_001	0	0	11.4151	0		Novel_000941	0	0	5.26875	0.183087
TCONS_00158314	4.83377	1.4841	0	0		GSMUA_Achr7T04450_001	4.0115	3.47108	4.81644	2.57894		Novel_000942	0	11.2904	0	0
TCONS_00174509	0	3.75824	15.6917	15.9597		GSMUA_Achr11T21140_001	1.18871	2.16463	2.8382	1.98184		Novel_000948	2.62717	1.46287	4.04389	2.28791
TCONS_00330463	8.07452	2.62194	0	0.957572		GSMUA_Achr6T14710_001	12.8554	16.7637	4.36491	9.15689		Novel_001011	6.90994	2.69124	12.5154	3.32552
TCONS_00324371	3.11664	0	41.3758	0		GSMUA_Achr3T14890_001	1.55129	4.60861	3.14622	0		Novel_001010	0	0	13.7721	0
TCONS_00148090	0	80.813	0	69.2088		GSMUA_Achr3T30310_001	18.4711	29.4973	45.0693	19.7762		Novel_001015	0	0	4.15572	0
TCONS_00072619	51.6511	41.3231	0	47.556		GSMUA_Achr6T31690_001	0.356793	0	0.464436	0.209457		Novel_001014	25.653	35.6454	11.3507	16.9167
TCONS_00294141	0	1.03571	6.48778	1.10727		GSMUA_Achr8T10120_001	0.165146	0	0.428155	0.386583		Novel_001019	0	0	11.1952	0
TCONS_00167837	0	0	3.99365	0		GSMUA_AchrUn_randomT05890_001	5.93692	0	3.39656	1.42555		Novel_001018	185.98	113.156	40.3286	55.692
TCONS_00036708	1.12696	0	0	6.70771		GSMUA_Achr11T17820_001	23.1303	24.8277	7.46595	15.3573		Novel_000009	36.1378	26.5198	15.2407	27.1979
TCONS_00283092	14.9484	2.90492	1.8799	1.56728		GSMUA_Achr3T06270_001	18.3891	10.5373	2.55055	23.2296		Novel_000008	22.5058	10.8234	13.2416	10.6686
TCONS_00283095	13.6171	30.7456	0	0		GSMUA_AchrUn_randomT01550_001	0.10386	0	0	0.119825		Novel_000001	0	0	10.3147	0
TCONS_00283096	2.04717	0	4.64997	0		GSMUA_Achr9T26600_001	23.2698	13.3237	13.8623	21.8073		Novel_000003	5.68097	0.443965	3.15687	0
TCONS_00324596	0	0	14.7714	0		GSMUA_Achr3T08320_001	8.45076	13.7502	10.6192	10.1953		Novel_000005	48.5716	68.0695	24.0055	41.8036
TCONS_00131686	0	0	13.2663	0		GSMUA_Achr11T26500_001	1.31356	0.300548	0.702578	0.944237		Novel_000004	8.09928	4.60942	4.42441	6.80912
TCONS_00351256	0	0	302.645	0		GSMUA_Achr8T27550_001	4.32981	1.19553	2.51348	2.5935		Novel_000007	0.868731	0	1.43155	3.64376
TCONS_00351255	0	0	189.304	0		GSMUA_Achr3T24040_001	5.41431	1.93474	4.00123	4.72319		Novel_000006	0	0	15.667	0
TCONS_00326994	3.53527	2.71323	0	0		GSMUA_Achr5T22670_001	36.3221	13.5656	23.4373	28.506		Novel_000250	7.20856	3.68598	1.65434	4.61071
TCONS_00139050	7.12604	9.33105	17.757	14.8125		GSMUA_Achr5T01550_001	0	0	0.575691	0.52271		Novel_000571	4.25986	1.90984	2.71089	9.60682
TCONS_00137905	3.32825	17.9403	0	20.1098		GSMUA_Achr6T27870_001	0	0	0	0		Novel_000570	3.57459	1.96228	4.02817	0.832194
TCONS_00197423	0	0	3.50186	0		GSMUA_Achr5T03700_001	57.1271	58.1525	21.1039	66.9172		Novel_000573	3.40586	1.00819	6.60994	1.59298
TCONS_00263141	4.52995	9.67718	1.67815	10.2486		GSMUA_Achr7T18440_001	0	0	14.485	0		Novel_000575	0	0	3.19406	0
TCONS_00098282	0	0.502151	1.79542	0.528917		GSMUA_Achr4T22080_001	2.14698	0.644719	0.262728	0.430918		Novel_000574	5.10552	8.08177	4.64975	9.07501
TCONS_00098286	0	0	131.377	0		GSMUA_Achr7T02870_001	1.76042	0.593507	1.60289	1.44604		Novel_000577	23.4157	30.8557	10.4208	18.7163
TCONS_00320137	0	0	32.4395	0		GSMUA_Achr3T20680_001	0.672475	1.1906	0	0.117928		Novel_001222	1003.91	1573.9	294.423	1129.98
TCONS_00320136	0	0	35.13	0		GSMUA_Achr9T10020_001	28.3057	20.5817	13.012	29.5273		Novel_001223	104.577	7.47175	11.6563	29.6779
TCONS_00130187	0	0	2.9529	0		GSMUA_AchrUn_randomT08990_001	0	0	0	0		Novel_001220	0	0	1.59975	0
TCONS_00167813	0	0	3.6851	0		GSMUA_Achr9T22140_001	0.426898	0.182006	0.266124	0.12115		Novel_001221	13.9475	0	84.4037	14.4604
TCONS_00167811	0	0	4.12543	0		GSMUA_Achr5T03640_001	12.7269	12.0516	3.59085	3.1735		Novel_001226	0	34.9842	0	0
TCONS_00127889	0	0	26.9417	0		GSMUA_AchrUn_randomT03640_001	0	0	0	0		Novel_001224	0	0	131.377	0
TCONS_00147526	0	0	0	117.399		GSMUA_Achr5T28880_001	1.8583	1.15788	4.79581	2.31792		Novel_001225	36.2373	0	0	137.125
TCONS_00215792	0	51.2739	0	0		GSMUA_Achr4T04620_001	0	0	0.462864	0.280783		Novel_001228	0	1.68364	11.0681	0
TCONS_00259215	0	0.588304	25.454	0.6212		GSMUA_AchrUn_randomT21860_001	0	0	0	0		Novel_001544	0.935985	0	0	5.32346
TCONS_00259210	0	0	14.0326	0		GSMUA_Achr5T16880_001	15.8294	7.4924	9.06168	7.8412		Novel_001109	10.3208	5.27808	0.798451	1.39617
TCONS_00004082	14.6004	9.84658	4.76506	6.25053		GSMUA_Achr3T19310_001	0	0	0	0		Novel_001108	45.0336	0	0	102.144
TCONS_00300829	0	0	0	40.2019		GSMUA_Achr8T14770_001	0	0	0	0		Novel_001001	22.9627	0	0	8.69052
TCONS_00045055	0	31.44	0	0		GSMUA_Achr1T27330_001	0	0	0	0		Novel_001426	0	4.47035	0	0
TCONS_00173668	0	4.60211	1.99682	4.97307		GSMUA_Achr11T00400_001	0	33.1514	0	0		Novel_001549	17.0205	129.984	0	210.623
TCONS_00137273	0	0	0	120.606		GSMUA_Achr1T14320_001	0	0	0	0		Novel_000639	0	31.44	0	0
TCONS_00137270	0	4.30077	0	4.78075		GSMUA_Achr9T28690_001	29.3234	20.2066	29.1987	19.6302		Novel_000633	10.757	5.13618	1.77179	5.75401
TCONS_00034356	20.3511	9.14338	15.241	15.607		GSMUA_Achr10T10220_001	0	0	0	0		Novel_000636	32.6042	29.2326	30.9784	30.4577
TCONS_00315236	25.5307	0	0	0		GSMUA_Achr1T20800_001	8.27059	11.2209	2.30321	26.2894		Novel_001520	0	0	73.9702	0
TCONS_00315237	16.0441	0	0	0		GSMUA_Achr1T17090_001	224.164	179.912	49.7122	103.484		Novel_001523	0	0	21.9009	0
TCONS_00080894	0	0	8.03839	0		GSMUA_Achr3T23910_001	88.6909	92.023	32.3241	46.4101		Novel_001522	14.1008	12.8404	9.29175	14.3859
TCONS_00217930	5.66243	6.91227	5.87354	5.12428		GSMUA_Achr4T13940_001	0	0	0	0		Novel_001525	0	0	144.149	7.19196
TCONS_00225410	0	0	4.88067	0		GSMUA_Achr9T28480_001	185.526	81.5332	67.4988	78.0294		Novel_001524	0	6.27984	1.51532	0
TCONS_00053589	0	0	5.51962	0		GSMUA_Achr8T33150_001	88.4042	33.4167	114.354	106.685		Novel_001527	12.5681	32.3999	23.842	26.1042
TCONS_00349178	0	0	61.9661	0		GSMUA_Achr10T30400_001	17.3969	12.1946	8.61672	9.0014		Novel_001526	17.6874	57.9153	0	44.0697
TCONS_00217194	0	60.0168	0	5.14171		GSMUA_Achr11T15730_001	37.0751	25.8798	23.6409	2.03164		Novel_001529	0	0	21.5568	0
TCONS_00154961	3.11587	2.98962	4.97705	1.06432		GSMUA_Achr4T00290_001	11.0251	8.05433	7.22583	5.91439		Novel_001528	146.023	93.8182	164.143	180.847
TCONS_00028276	0	0	62.0109	0		GSMUA_AchrUn_randomT16200_001	2.51267	1.09009	2.78357	1.76677		Novel_000434	1.92625	3.02194	4.27486	3.32416
TCONS_00220071	4.09434	0	4.64997	3.59598		GSMUA_Achr8T22610_001	3.158	3.14495	4.25477	2.53707		Novel_000435	3.12699	0.629344	4.62317	0.220078
TCONS_00163603	0	0	7.97121	0		GSMUA_Achr1T02900_001	0.0908872	0	0	0		Novel_000436	28.9414	15.9141	1.16369	8.27413
TCONS_00279023	34.2119	161.626	34.2613	175.193		GSMUA_AchrUn_randomT23220_001	0	0	0.762294	0		Novel_000437	3.97878	1.9548	0.886911	0.691618
TCONS_00327443	0	0	0	3.47431		GSMUA_Achr11T26080_001	97.2018	58.5475	30.3694	49.5759		Novel_000430	0	1.53013	3.55521	3.20911
TCONS_00267872	10.6959	0	9.93635	21.9413		GSMUA_Achr1T14920_001	0.0555588	0.304697	0.974823	0.760628		Novel_000432	0	0	10.2497	0
TCONS_00051526	0	0	73.9702	0		GSMUA_Achr10T09910_001	0	0	2.33447	0		Novel_000433	0	0	2.15198	0
TCONS_00328120	0	0	0	120.342		GSMUA_Achr7T13510_001	0	0	1.8799	6.26913		Novel_000438	3.3091	3.1389	0	3.15285
TCONS_00328125	0	29.8413	0	102.68		GSMUA_Achr7T01670_001	23.7372	14.1464	22.1378	17.7873		Novel_000439	0	12.7044	0	0
TCONS_00328127	3.65058	46.1207	10.2589	30.1412		GSMUA_Achr11T18770_001	0	0.0894347	0.307387	0.0930997		Novel_001385	9.85675	17.1784	0	8.70023
TCONS_00172460	4.96237	2.13853	5.37372	5.72061		GSMUA_Achr6T16990_001	28.4775	22.4972	15.8905	35.4151		Novel_001384	53.5044	90.6267	101.89	176.279
TCONS_00112360	699.528	723.956	7.59648	2038.12		GSMUA_Achr6T00810_001	15.8003	17.384	13.7503	5.99654		Novel_001387	18.8636	7.33692	6.29646	9.48511
TCONS_00031989	20.964	11.9553	8.20524	5.81722		GSMUA_Achr9T22010_001	24.2741	19.8275	18.2458	11.4347		Novel_001386	0.842153	2.35479	1.09506	1.55082
TCONS_00084951	0	0	0	42.1246		GSMUA_Achr6T14870_001	0	0	0	0.308534		Novel_001381	0	0	6.00583	0
TCONS_00193471	0	0	55.2671	0		GSMUA_Achr3T11220_001	0	0	0	0		Novel_001383	0	0	27.8229	0
TCONS_00051291	0	0	7.11455	3.88709		GSMUA_Achr11T15240_001	2.73863	0.485839	0.139572	0.632759		Novel_001382	0	0	4.85703	0
TCONS_00051290	0	0	8.00825	0		GSMUA_Achr3T07990_001	11.527	10.125	9.29049	4.50427		Novel_001388	0.983923	4.41467	2.72473	1.83079
TCONS_00241236	0	0	0	20.1098		GSMUA_Achr1T10120_001	0	0	0.922387	0		Novel_001142	5.00163	40.1239	0	5.57433
TCONS_00233550	0	0	3.31877	0		GSMUA_Achr5T05460_001	0	0	0	0		Novel_000083	0	0	4.21584	0
TCONS_00118999	0	14.5444	0	0		GSMUA_Achr7T03030_001	178.699	167.455	63.6706	127.446		Novel_000085	0	0	0	180.513
TCONS_00117460	4.6738	8.96887	6.22131	3.19297		GSMUA_Achr3T27180_001	0	0.183016	0.734009	0.476319		Novel_000087	18.5443	120.424	33.6034	79.909
TCONS_00188826	2.01621	0	0	0.758312		GSMUA_Achr3T11820_001	1.86801	0.4684	12.4548	2.92592		Novel_001572	0	0	33.7245	0
TCONS_00178889	0	0	0	21.5257		GSMUA_Achr1T07570_001	0	0	0	0		Novel_001489	1123.93	835.45	9936	288236
TCONS_00337879	5.74068	7.93588	2.07347	1.71665		GSMUA_Achr1T12000_001	0.233056	0.12739	0.581222	0.176578		Novel_000458	0	0	8.04396	0
TCONS_00165529	0	0	7.97988	0.417814		GSMUA_Achr1T10260_001	13.4228	11.8966	6.50838	8.53733		Novel_000550	0.435816	1.99634	4.38881	1.77198
TCONS_00351337	0	0	10.1398	0		GSMUA_Achr1T07200_001	12.5159	9.74816	13.1947	7.44171		Novel_000081	38.1408	27.8136	8.45641	23.6904
TCONS_00059191	7.08835	9.86283	0	8.89765		GSMUA_Achr5T21160_001	4.51748	1.36617	86.4963	3.05664		Novel_000080	145350	1313830	1962850	2970020
TCONS_00165524	0	0	9.77845	0		GSMUA_Achr7T12320_001	0	0	0	0		Novel_000082	6.17194	4.26679	1.78425	5.65939
TCONS_00168923	0	3.07908	4.36437	0		GSMUA_Achr3T26370_001	4.56756	6.97477	4.68586	5.75708		Novel_000084	0	77.6788	0	0
TCONS_00256368	0	0	5.07871	0		GSMUA_Achr8T17390_001	5.87262	8.03141	1.39431	10.7439		Novel_000013	9.72982	27.6092	0	96.6989
TCONS_00322125	0	0	108.077	0		GSMUA_Achr8T10910_001	6.45782	3.7017	8.33931	3.34903		Novel_000381	0	0	6.11134	0
TCONS_00264806	0	0	2.27449	5.61026		GSMUA_Achr3T29370_001	3.45925	3.67581	0.533207	1.39573		Novel_000386	4.66926	35.5616	5.14735	3.58963
TCONS_00165299	0	0	8.40039	0		GSMUA_Achr5T00110_001	0	0	0	0		Novel_000064	1.10048	2.16867	0	2.73098
TCONS_00113932	0	0	0	6.51655		GSMUA_Achr8T20850_001	0.685083	1.15372	0	0.602254		Novel_000867	17.4427	44.4548	0	4.55442
TCONS_00207085	6.03655	8.37875	9.56013	10.2449		GSMUA_Achr2T14630_001	0.0929992	0	0	0		Novel_000866	1.12153	0	0	0
TCONS_00052029	0	0	32.6049	0		GSMUA_Achr10T05380_001	4.19693	3.63096	3.11789	3.52136		Novel_000865	6.20201	1.10394	0	3.20198
TCONS_00256867	0	0	3.43369	0		GSMUA_Achr2T06370_001	0	0	1.64474	0		Novel_000863	0	0	2.57156	2.86375
TCONS_00110855	16.5271	7.79784	0	26.4045		GSMUA_Achr4T23490_001	11.9038	9.97131	7.05258	15.873		Novel_000862	4.90712	4.77569	1.26269	4.12166
TCONS_00258607	0	0	41.8896	0		GSMUA_Achr5T24040_001	0	0	0	0		Novel_000861	14.5384	9.07435	2.67317	5.5842
TCONS_00258606	0	0	4.47732	0		GSMUA_Achr9T13340_001	0	0	2.98488	0		Novel_000860	5.35495	0.764779	4.02802	7.9979
TCONS_00001071	23.4629	46.1863	78.5587	54.2224		GSMUA_AchrUn_randomT03870_001	0	0	1.27217	1.31514		Novel_000869	11.3811	7.78963	3.10007	4.97785
TCONS_00224285	0	3.00352	3.66682	4.77942		GSMUA_Achr5T18090_001	1.82759	2.61461	0.127064	0.80996		Novel_001378	0	0	104.537	0
TCONS_00054455	0	92.2965	93.1529	42.1246		GSMUA_Achr2T18500_001	45.7255	26.8938	45.1857	39.087		Novel_000146	2.9269	0	0	0
TCONS_00347207	0.820451	0	13.5779	0.657014		GSMUA_Achr1T00690_001	0	0	0	0		Novel_001370	3.20977	1.12531	0.928622	2.13005
TCONS_00355108	0	0	25.9785	0		GSMUA_Achr6T18250_001	36.8464	32.2527	21.6907	22.3214		Novel_000324	73.1149	59.3485	18.0795	72.8523
TCONS_00050584	0	0	533.319	0		GSMUA_Achr4T01050_001	0	0.300548	0	0		Novel_000325	4.66968	3.84532	0	0
TCONS_00166178	0	0	26.9417	0		GSMUA_Achr1T10410_001	12.1548	1.13168	14.8558	5.33048		Novel_000326	1.384	1.14558	5.36224	7.55397
TCONS_00341575	0	30.3818	20.2063	21.5509		GSMUA_Achr4T08830_001	42.0497	19.3003	38.782	30.0198		Novel_000327	21.7277	42.524	12.3551	14.0707
TCONS_00270276	0	48.8183	0	55.8541		GSMUA_Achr5T28250_001	18.7166	10.021	12.7737	15.1572		Novel_000320	11.2112	0	0	12.7577
TCONS_00038856	0	0	0	38.0719		GSMUA_Achr7T03390_001	0	0	0	0		Novel_000321	0	4.35918	7.25911	13.1354
TCONS_00113773	0	0	0	3.74439		GSMUA_AchrUn_randomT24960_001	5.32639	2.69874	2.09942	2.60918		Novel_000322	1375.67	897.644	371.742	1066.11
TCONS_00179259	0	0	0	18.7887		GSMUA_AchrUn_randomT04500_001	32.5382	48.6697	127.342	59.7965		Novel_000323	1.14343	0.259785	1.94487	0.546478
TCONS_00243922	0	0	0	27.8228		GSMUA_Achr7T07500_001	9.02348	21.2682	4.40737	8.16331		Novel_000328	0	0	5.86664	0
TCONS_00351210	0	0	662.563	0		GSMUA_Achr10T12060_001	25.4421	2.37069	10.9562	4.75877		Novel_001494	2.87564	5.03581	4.46543	3.08681
TCONS_00293913	0	0	3.37992	0		GSMUA_Achr3T21370_001	0.123775	0	0.950374	0.573867		Novel_001497	3.74148	0	0	0
TCONS_00224582	0	0	266.659	0		GSMUA_Achr6T02990_001	0	0	0	0		Novel_001496	0	73.8982	0	42.4845
TCONS_00167589	0	0	8.78075	0		GSMUA_Achr9T23820_001	3.48705	0	0	0		Novel_001490	0	0	0	7.81153
TCONS_00341414	0	25.637	0	0		GSMUA_Achr8T23300_001	0	0	0	0		Novel_001493	452.028	406.44	0	297.392
TCONS_00341411	0	17.0905	13.8693	0		GSMUA_Achr11T21690_001	20.3831	35.7977	75.0843	15.4163		Novel_001499	0	0	0	93.5079
TCONS_00074873	0	0	3.94256	0		GSMUA_Achr2T21600_001	3.1415	0.940041	1.14589	1.56452		Novel_001498	49.3546	255.115	0	194.946
TCONS_00055178	0	0	5.25734	2.1364		GSMUA_Achr1T09320_001	17.6539	22.8076	9.26578	21.5899		Novel_001230	0	0	33.1006	0
TCONS_00260791	0	0	28.225	0		GSMUA_Achr1T17350_001	0.264448	0.907928	1.76904	0.950876		Novel_001143	0	0	47.0601	0
TCONS_00194273	19.0769	0.234526	20.9747	16.6698		GSMUA_Achr8T12120_001	0.106817	0.117112	0.133784	0.0609024		Novel_001141	0	8.04835	0	18.1821
TCONS_00276943	0	36.9491	0	0		GSMUA_Achr9T30630_001	0	0	0.252259	0.343351		Novel_001140	10.8313	0	126.169	55.8541
TCONS_00295367	0	0	7.43185	0		GSMUA_Achr6T28160_001	5.10174	4.19931	3.75334	2.59054		Novel_001147	0.000149387	0.912915	0.0923456	3.89768
TCONS_00234159	0	0	6.51033	0		GSMUA_Achr8T05100_001	9.44512	0.601908	3.45146	1.25353		Novel_001146	1.81517	0	2.23592	9.36639e-05
TCONS_00342198	0	3.13802	4.45655	6.91147		GSMUA_Achr5T19510_001	15.0498	8.22339	7.16096	9.86723		Novel_001144	3.59456	3.77686	0	2.20486
TCONS_00342195	0	22.6756	0	0		GSMUA_Achr9T25410_001	4.04935	5.81382	15.534	6.32048		Novel_001149	6.68797	2.90271	1.59424	1.34366
TCONS_00090248	12.3978	25.4088	0	0		GSMUA_Achr10T13080_001	16.409	9.3476	8.06845	11.381		Novel_001148	8.19508	0	0	0
TCONS_00021295	0	0	1.24319	0		GSMUA_Achr6T01080_001	0	0	0	0		Novel_000479	12.0039	127.81	0	0
TCONS_00021296	0	0	1.96438	0		GSMUA_Achr10T07750_001	26.7038	9.1934	9.27955	14.4175		Novel_000224	10.6719	4.09832	6.41214	1.07424
TCONS_00098066	13.3243	7.24372	6.9895	4.52499		GSMUA_Achr1T23540_001	7.56792	5.49376	1.99758	4.74046		Novel_000226	7445.68	34615.4	8290.06	8696.03
TCONS_00242856	1.84667	3.03846	4.64069	5.64225		GSMUA_Achr8T27590_001	6.68493	5.80959	4.11893	10.7178		Novel_000228	0	0.687584	0	1.45621
TCONS_00164370	0	0	62.0109	0		GSMUA_Achr8T32710_001	0.543261	1.62972	1.1796	0.851006		Novel_001309	80.4891	98.416	88.8865	113.315
TCONS_00276367	0	6.92496	0	0		GSMUA_Achr8T01990_001	99.5691	119.112	27.209	84.7683		Novel_001305	0	0	45.0998	0
TCONS_00242587	0	0	0	20.091		GSMUA_Achr5T26910_001	0	0	0	0		Novel_001304	0	0	0	35.9369
TCONS_00238634	10.6081	0	0	107.811		GSMUA_Achr5T21930_001	0	0	0	0		Novel_001306	22.086	33.8788	23.0826	26.3735
TCONS_00231910	0	0	6.29244	0		GSMUA_Achr9T25590_001	4.48736	14.4554	4.18008	2.06886		Novel_001301	54.0522	188.64	0	252.582
TCONS_00190951	0	0	126.169	0		GSMUA_Achr6T29030_001	0	0	0	0		Novel_001303	0	0	7.42458	0
TCONS_00026418	0	0	32.8244	0		GSMUA_Achr2T04730_001	0.657868	0.368785	0.639457	0.192466		Novel_001302	45.5711	69.8157	17.5615	32.5828
TCONS_00156437	11.1665	0	0	0		GSMUA_Achr2T15880_001	0	0	0	0		Novel_001139	0	0	20.9861	0
TCONS_00104556	0	1.75198	1.03754	3.74335		GSMUA_Achr6T23240_001	2.38631	1.50024	1.15422	1.21734		Novel_000485	347.259	113.525	13.9875	121.242
TCONS_00025148	0	0	6.37698	0		GSMUA_Achr4T24470_001	33.4139	20.4443	14.3529	25.6445		Novel_000174	0	0.125708	6.7687	0
TCONS_00285996	0	0	27.1519	0		GSMUA_Achr6T27070_001	0	0	41.3406	14.4604		Novel_000177	0	0	67.5606	0
TCONS_00318833	0	0	7.88512	9.25384		GSMUA_Achr1T17950_001	4.48141	10.0967	1.7008	6.77625		Novel_000176	5.28573	2.93995	3.06196	1.31349
TCONS_00143379	0	0	0	20.7908		GSMUA_Achr8T09430_001	2.13968	1.08232	3.15356	1.69872		Novel_000171	5.3039	2.88094	2.08058	3.7584
TCONS_00332322	0	0	0	19.0125		GSMUA_Achr2T01250_001	2.14076	3.81098	3.94771	2.93239		Novel_000170	5.24234	0	0	8.04517
TCONS_00224948	0	0	5.11104	0		GSMUA_Achr8T12420_001	19.3077	9.60973	15.5696	20.3416		Novel_000172	2.65458	0.31813	2.06189	2.21545
TCONS_00205488	160.576	188.613	5.46655	122.747		GSMUA_Achr6T17060_001	4.04055	1.80848	1.22072	3.21302		Novel_000179	8.50368	4.8151	1.44868	7.6295
TCONS_00163103	0	0	3.94256	0		GSMUA_AchrUn_randomT25500_001	2.01339	0.352226	2.02298	1.34549		Novel_000273	1.33891	0.530792	0	5.0359
TCONS_00167637	0	0	302.645	0		GSMUA_Achr6T04040_001	51.8692	128.885	24.1297	156.031		Novel_001518	4.55596	1.93446	5.65475	9.32229
TCONS_00289545	0	0	4.982	0		GSMUA_Achr6T33640_001	93.1003	52.286	51.5047	51.2002		Novel_000024	0	0	10.7358	0
TCONS_00289546	0	0	9.98412	4.97307		GSMUA_Achr3T01610_001	0.66309	0	7.11733	0.879093		Novel_000989	17.2324	10.3033	0	0
TCONS_00261594	0	0	10.9505	0		GSMUA_Achr9T17090_001	5.93692	10.5958	22.113	17.1067		Novel_001342	45.0744	46.707	13.2663	15.0507
TCONS_00036265	0	10.5452	0	11.979		GSMUA_Achr6T16060_001	0	0	0	0		Novel_000777	0.986765	2.60624	7.31281	2.44839
TCONS_00019697	0	0	6.80975	0		GSMUA_Achr8T16420_001	0	0	0	0		Novel_000776	4.94093	10.5916	5.04111	1.65429
TCONS_00258949	0	0	6.14358	0		GSMUA_Achr10T11760_001	6.85159	5.00499	14.1821	2.92483		Novel_000775	3.18742	8.51355	7.11017	4.45832
TCONS_00199143	0	0	0	53.4012		GSMUA_Achr8T01440_001	1.12809	1.98614	2.29509	0.565331		Novel_000773	8.0987	0	0	8.38694e-05
TCONS_00232262	0	0	4.42006	0		GSMUA_Achr7T05260_001	6.32733	6.02211	3.27369	1.10903		Novel_000772	0	13.411	0	10.9746
TCONS_00035315	0	1.96447	0	3.79804		GSMUA_Achr7T16240_001	0	0	0	0		Novel_000771	2.55361	0	6.30041	0
TCONS_00326380	246.7	1216.26	0	1303.93		GSMUA_Achr1T22840_001	0	0	302.645	0		Novel_000770	0	4.47035	0	0
TCONS_00285820	0	0	4.93641	0		GSMUA_Achr7T25830_001	0	0	0	0		Novel_000779	3.27875	2.89284	2.11268	3.47267
TCONS_00063944	0	0	0	8.0082		GSMUA_Achr2T04450_001	0	0	0	0		Novel_000778	3.98982	4.38873	2.96157	1.64819
TCONS_00339319	28.3748	29.8103	0	50.9479		GSMUA_Achr3T02230_001	0.802192	0.297928	0.343244	0.15533		Novel_000795	4.01949	4.03454	0.738481	3.34439
TCONS_00040882	2.50704	21.0152	6.14358	0		GSMUA_Achr8T32600_001	3.21293	0.74622	13.363	0.485553		Novel_000028	0	15.5358	0	0
TCONS_00339315	0	2.61703	6.01369	0		GSMUA_Achr5T06640_001	28.6716	37.4486	6.89362	18.8841		Novel_001135	0	0	22.7827	0
TCONS_00310950	0	24.4509	0	0		GSMUA_Achr11T06260_001	0.134598	0.149993	0	0.312816		Novel_000962	33.2833	54.1186	0	23.9395
TCONS_00339312	130.999	39.058	69.6797	44.9312		GSMUA_AchrUn_randomT15900_001	0	0	0	0		Novel_000967	11.7133	1.63554	1.50953	3.41229
TCONS_00321397	0	0	84.1129	0		GSMUA_Achr3T31160_001	0	0	0	0		Novel_001419	5.05109	2.19138	2.03323	2.06063
TCONS_00145024	0	0	0	20.1471		GSMUA_Achr3T31070_001	0	0	0	0		Novel_001418	3.274	1.98934	0.802771	0.701701
TCONS_00201729	84.9487	0	0	120.342		GSMUA_Achr8T01950_001	4.113	0.220997	0.256355	0.692741		Novel_001414	5.48621	0	0	0
TCONS_00140052	0	0	0	3.82438		GSMUA_Achr4T29860_001	0.31595	0.35376	0	0.369172		Novel_001417	0	0	99.7841	0
TCONS_00201721	19.9331	53.1197	0	103.487		GSMUA_Achr10T27140_001	85.7316	32.7353	27.0307	19.1084		Novel_001416	19.2179	116.297	21.5687	75.1995
TCONS_00006602	3.26045	0	0	7.75899		GSMUA_Achr1T21050_001	0	0	0	0		Novel_001410	6.41351	16.4795	3.20199	15.3392
TCONS_00216434	5.15282	1.86577	0	1.98932		GSMUA_Achr3T23780_001	0.677971	1.08295	0.773861	0.352075		Novel_001413	0	0	9.68735	0
TCONS_00320402	0	0	3.78931	0		GSMUA_AchrUn_randomT25460_001	142.072	267.336	904.538	145.944		Novel_000561	2.57264	6.0963	3.66127	2.14078
TCONS_00147880	0	7.03155	0	4.15858		GSMUA_Achr3T07910_001	311.716	506.135	1808.31	775.896		Novel_001215	22.8546	30.2848	4.6823	18.1398
TCONS_00181124	17.1233	37.3868	0	0		GSMUA_Achr1T24380_001	7.50371	6.05998	12.6974	16.0411		Novel_000247	10.0048	3.16164	1.607	8.07581
TCONS_00182471	0	7.79784	0	0		GSMUA_Achr10T12850_001	0	0	0	0		Novel_000246	10.0494	4.90789	0	3.2383
TCONS_00290173	6.88504	22.5807	38.0983	20.8355		GSMUA_Achr4T19440_001	0	0	0	0		Novel_000243	6.33487	4.69417	0.957991	9.98736
TCONS_00336830	2.75967	9.95825	2.66942	2.1667		GSMUA_Achr3T21630_001	39.5358	18.2211	140.837	55.6661		Novel_000242	0	0	5.31698	0
TCONS_00039177	0.387292	1.32134	0.253283	3.4228		GSMUA_Achr7T07000_001	2.69797	4.6366	4.33907	1.61894		Novel_000240	0	0	6.07909	0
TCONS_00039173	155.872	295.593	65.6884	127.454		GSMUA_Achr1T14650_001	0	0	0	0		Novel_000249	368.572	157.934	98.9754	209.6
TCONS_00016571	11.0134	6.69927	0.811552	2.8362		GSMUA_Achr4T18670_001	16.6289	7.89198	8.63832	6.75454		Novel_000248	524.933	134.146	98.4015	84.9131
TCONS_00088273	8.18268	5.51452	8.87425	22.2826		GSMUA_Achr8T21080_001	0	0	0	0		Novel_001219	0	7.11384e-05	2.61944	0
TCONS_00293489	0	0	84.1129	0		GSMUA_Achr4T22670_001	0	0	0	0		Novel_001461	83.09	52.0691	162.983	0
TCONS_00350436	0	0	6.82544	0		GSMUA_Achr7T22750_001	19.3295	10.6124	7.01163	8.53643		Novel_001463	0	0	250.635	0
TCONS_00192484	0	0	7.39462	0		GSMUA_Achr10T03790_001	44.103	23.6539	4.81626	16.7077		Novel_001466	0	0	706.171	0
TCONS_00053043	0	0	9.62791	0		GSMUA_Achr7T01560_001	63.7956	7.77194	57.4208	35.0816		Novel_000350	0	0	51.4721	0
TCONS_00146040	12.4666	33.0762	8.27516	30.8291		GSMUA_Achr9T18940_001	0	0	0	0		Novel_001283	0	10.1799	0	3.74569
TCONS_00351598	22.1282	14.1411	3.08272	13.5428		GSMUA_Achr4T02600_001	1.94431	0	24.5498	0		Novel_000991	1.57834	4.04742	2.53014	2.4325
TCONS_00217475	0	16.6211	0	0		GSMUA_Achr5T13830_001	6.2961	7.87343	8.86883	9.26168		Novel_000995	17.5045	20.6375	3.3301	11.5298
TCONS_00049631	0	0	56.4499	0		GSMUA_AchrUn_randomT23750_001	8.16747	7.45983	4.67207	5.41596		Novel_000999	158.176	130.451	70.0592	142.278
TCONS_00049639	0	0	6.46677	0		GSMUA_AchrUn_randomT08500_001	0	0	0	0		Novel_001028	2.94262	1.01658	1.19259	1.06577
TCONS_00215181	0	55.5529	0	0		GSMUA_Achr1T02430_001	0	0	0	0		Novel_001029	4.87017	0.239706	0.835656	0.50119
TCONS_00134444	0	0	10.0272	0		GSMUA_Achr9T27580_001	17.1128	8.12081	12.5107	12.9511		Novel_001020	11.9609	1.79346	5.96396	2.67973
TCONS_00170504	60.2897	63.3936	21.0489	61.0682		GSMUA_AchrUn_randomT16660_001	3.85353	1.47194	2.61709	4.04469		Novel_001022	0	0	20.4293	0
TCONS_00286905	0	0	5.09006	0.107821		GSMUA_Achr7T20180_001	0	0	0	0		Novel_001023	0	0	3.37268	0
TCONS_00286907	0	0	49.6818	0		GSMUA_Achr3T12490_001	90.1498	208.507	41.6463	53.7738		Novel_001025	0	0	8.31074	0
TCONS_00286906	0	0	9.54021	0		GSMUA_Achr4T26430_001	0	0	0	0		Novel_000329	15.1559	1.91636	0.752869	2.40064
TCONS_00286900	0	0	4.2549	0		GSMUA_Achr2T08040_001	98.681	13.0531	2.82395	13.4834		Novel_000031	0	0	2.29207	0
TCONS_00286902	0	0	4.36437	0		GSMUA_Achr9T29030_001	7.81168	5.90185	8.05268	6.72963		Novel_000033	9.85182	8.67835	4.87645	9.29053
TCONS_00355740	0	0	131.377	0		GSMUA_Achr2T02810_001	29.2921	22.7716	19.8798	22.7574		Novel_000034	1.15324	0	0	0
TCONS_00310571	0	115.831	0	0		GSMUA_Achr2T08490_001	1.55613	0.79796	0	0.415843		Novel_000036	6.29222	6.76048	0	4.61865
TCONS_00355743	0	0	116.994	0		GSMUA_Achr11T06870_001	30.302	36.5345	15.8969	18.7431		Novel_000037	17.9026	13.5876	3.02852	11.6995
TCONS_00343188	59.0255	53.8941	46.8003	92.605		GSMUA_Achr3T24130_001	37.6309	33.7217	22.9569	29.3656		Novel_000038	0	0	0.985258	0
TCONS_00225686	0.706225	0	2.91825	0.432512		GSMUA_Achr10T29430_001	0	0	0	0		Novel_000039	2.08266	1.16439	2.85467	0.650563
TCONS_00033438	0	0	0	42.4845		GSMUA_Achr11T02020_001	18.7088	19.8119	10.6074	10.7876		Novel_001495	0	0	0	143.912
TCONS_00210125	0	0	23.2482	8.14411		GSMUA_Achr3T28500_001	16.2424	10.9518	11.047	23.9632		Novel_001492	0	104.363	0	480.611
TCONS_00206525	16.3749	234.348	69.6797	89.8625		GSMUA_Achr6T11550_001	2.7465	1.31069	0.670926	2.58132		Novel_001145	4.74516	1.98708	3.58569	1.08362
TCONS_00004299	0	0	0	509.814		GSMUA_Achr3T22600_001	0	0	0.245713	0		Novel_000548	2.92723	1.65145	2.20603	1.67147
TCONS_00004298	1.25379	7.07511	9.3535	5.75548		GSMUA_Achr3T10530_001	0	0	0	0		Novel_000549	0.390927	0.781525	1.41233	0.44476
TCONS_00245874	2.82585	40.0578	0	29.3498		GSMUA_Achr4T20490_001	0	0	0	0		Novel_000540	13.1839	0	0	0
TCONS_00090492	0	13.0186	0	0		GSMUA_Achr5T04130_001	5.34219	5.49811	3.36077	3.36998		Novel_000541	14.1874	0	0	0
TCONS_00063024	0	0	0	3.82438		GSMUA_Achr8T06330_001	3.61952	1.16959	13.2979	7.71268		Novel_000542	25.2608	31.1606	11.2517	44.5204
TCONS_00063900	12.907	0	0	68.453		GSMUA_Achr6T31330_001	0	0	0	0		Novel_000544	0.714632	9.17321	2.95712	2.19058
TCONS_00211982	0.681889	5.97715	0	0.908456		GSMUA_Achr5T05080_001	26.1968	28.7962	14.7692	19.1043		Novel_000545	0.898711	4.57411	1.753	0
TCONS_00063908	22.4375	55.5529	0	127.922		GSMUA_Achr9T19350_001	0	0	0	0		Novel_000974	39.224	80.4971	22.0338	66.0263
TCONS_00173368	0.741884	1.51234	0.474679	3.72618		GSMUA_Achr6T25500_001	7.52655	6.41048	3.67584	7.09241		Novel_000977	4.09134	0	0	0
TCONS_00121998	18.3601	15.1516	0	4.1671		GSMUA_Achr8T04750_001	0	0	0	0		Novel_000971	0.53847	2.59541	4.20822	0
TCONS_00164369	0	0	25.0905	0		GSMUA_Achr5T11590_001	0	0	0.562397	0		Novel_000704	25.9403	20.8661	50.7189	21.5543
TCONS_00353358	0	0	7.52398	0		GSMUA_AchrUn_randomT19940_001	0	0.343253	0.262786	0		Novel_000607	2.25391	0	0	5.03078
TCONS_00353354	0	0	20.1019	0		GSMUA_Achr3T05460_001	70.5335	85.1819	26.7365	44.9182		Novel_000604	3.02805	0.250101	3.7228	2.51628
TCONS_00126673	1.33641	0.709534	0	1.44978		GSMUA_Achr5T18940_001	760.72	546.116	1029.43	944.601		Novel_000600	4.40309	5.03888	3.77085	3.3734
TCONS_00177624	190.853	602.988	250.635	640.815		GSMUA_Achr2T08350_001	15.7872	1.31927	7.14082	2.52711		Novel_000708	6.99686	7.09166	9.05809	5.51822
TCONS_00058693	0	0	0	72.5133		GSMUA_Achr2T17550_001	0	0	0	0		Novel_000709	0	0	1.43484	7.07627e-05
TCONS_00052752	0	0	11.8277	3.08461		GSMUA_Achr10T10570_001	0	0	0	0		Novel_000690	0	0	142.24	0
TCONS_00063023	0	0	0	9.12258		GSMUA_Achr9T26000_001	27.7063	3.05572	9.67272	11.0631		Novel_000791	0.114375	1.75999	0	11.3361
TCONS_00305575	0	18.979	0	28.4056		GSMUA_Achr4T24210_001	15.7779	23.6115	7.87043	16.7697		Novel_001076	0	0	1.40074	0
TCONS_00196585	0	0	116.994	0		GSMUA_Achr9T11060_001	0	0	0	0		Novel_001078	33.9546	49.2366	15.0698	22.5153
TCONS_00177993	0	0	0	30.0798		GSMUA_Achr11T20090_001	9.23549	4.40841	6.60139	8.42702		Novel_001519	8.62383	0	0	2.73991
TCONS_00031915	0	0	70.6824	3.69712		GSMUA_Achr5T04730_001	21.5767	12.3385	14.9035	8.09403		Novel_001514	0	0	64.123	0
TCONS_00193841	1.96757	1.63315	5.01549	0.867865		GSMUA_Achr8T06890_001	34.4497	8.81307	101.227	57.8265		Novel_001516	168.384	259.197	1643.25	0
TCONS_00103512	0	0	45.0998	0		GSMUA_Achr4T33170_001	17.7956	6.53036	11.4487	12.135		Novel_001517	10.7549	41.7544	7.3857	27.7302
TCONS_00252940	4.51275	3.68436	0	0		GSMUA_Achr3T28840_001	44.7455	38.9096	5.25019	18.3144		Novel_000030	0	0	2.39769	0
TCONS_00278081	0	8.04835	0	0		GSMUA_Achr4T20260_001	4.46242	1.44355	0	0.754582		Novel_000918	8.74082	4.99744	13.0277	3.78282
TCONS_00129853	0	0	20.4293	0		GSMUA_Achr1T17390_001	0	0	0	0		Novel_000913	12.0508	10.149	11.0959	6.44827
TCONS_00129857	0	0	7.61552	0		GSMUA_Achr5T02830_001	19.5592	20.9673	11.4246	16.136		Novel_000912	0	0	5.84748	0
TCONS_00223911	0	0	93.6006	0		GSMUA_Achr3T05370_001	83.9481	153.493	29.1309	62.6474		Novel_000911	0	0	84.3113	0
TCONS_00329029	0	0	0	27.927		GSMUA_Achr5T19210_001	1.71106	0.327775	1.15234	2.06116		Novel_000910	0.930656	0	3.99448	0.586214
TCONS_00305436	0	0	0	6.51655		GSMUA_Achr3T01290_001	0	0	0.172825	0		Novel_000917	5.02414	0	0	0
TCONS_00262225	0	0	94.6518	120.342		GSMUA_Achr1T18840_001	0	0	0.093349	0		Novel_000916	0	0	23.4348	0
TCONS_00317334	0	0	14.255	0		GSMUA_Achr11T23960_001	6.54366	6.29039	6.61571	5.13164		Novel_000915	5.32691	5.55857	6.99228	4.35731
TCONS_00334152	0	0	0	47.556		GSMUA_Achr10T29600_001	0	0	0	0.231051		Novel_000914	0	0	11.2794	0
TCONS_00256244	3.6355	11.2401	7.88512	6.16923		GSMUA_Achr1T25860_001	0	0	3.44302	0		Novel_000442	0	6.80784	6.18419	0
TCONS_00067755	8.19508	52.9878	0	0		GSMUA_Achr6T01920_001	1.64921	3.63733	3.85518	1.32529		Novel_000446	1.72712	1.04813	2.74276	1.52691
TCONS_00124539	63.9602	23.5436	0	0		GSMUA_Achr6T04780_001	0	0	0	0		Novel_000564	3.67359	0.609091	0.695896	0.635182
TCONS_00067751	0	25.637	0	0		GSMUA_Achr10T02530_001	0	0	0	0.106939		Novel_000898	0	0	24.6385	0
TCONS_00129274	0	0	48.0539	0		GSMUA_Achr10T29930_001	61.9941	46.2248	21.2857	37.3068		Novel_000896	6.84176	6.206	8.59144	8.17692
TCONS_00163264	0	0	10.9505	0		GSMUA_Achr9T21000_001	0	0	0.677066	0.153219		Novel_000897	41.1354	44.7056	5.03058	23.7418
TCONS_00055567	4.38748	8.45228	7.25239	5.43552		GSMUA_Achr2T12140_001	7.47152	2.94433	1.37576	5.5492		Novel_000894	6.9741	5.33384	0	5.84666
TCONS_00284450	8.05512	0	0	0		GSMUA_Achr5T28320_001	19.6846	12.8225	18.9782	14.5417		Novel_000892	33.4508	15.3028	0	12.4629
TCONS_00238340	3.5001	5.71554	1.44504	8.57735		GSMUA_AchrUn_randomT10790_001	0	0	0	0		Novel_000893	4.09189	9.66436	6.6207	7.9087
TCONS_00167806	0	0	19.8634	7.64876		GSMUA_Achr8T33080_001	0.552262	0.857414	0	0.255253		Novel_000890	0	3.46248	94.351	0
TCONS_00110528	0	14.2634	3.25948	5.19591		GSMUA_Achr4T11420_001	32.9202	54.9325	42.2716	37.6953		Novel_000891	0.5432	0	1.5969	4.1885
TCONS_00119677	0	14.9051	0	0		GSMUA_Achr1T23030_001	42.155	54.7551	27.9864	34.1289		Novel_001271	7.43042	18.4115	14.1082	11.4436
TCONS_00119672	0	6.14911	0	0		GSMUA_Achr8T06660_001	10.9202	6.64485	6.18064	8.87769		Novel_001273	3.73927	0	51.903	0
TCONS_00161569	2.03083	11.061	10.3923	7.94656		GSMUA_Achr8T32830_001	45.447	22.5306	25.9631	30.1178		Novel_001272	74.3869	1791.32	82.6812	578.418
TCONS_00089812	12.591	2.81868	5.83616	11.0215		GSMUA_Achr10T28580_001	24.547	8.91409	13.2091	18.7236		Novel_001274	0	8.58194	0	0
TCONS_00050868	0	0	36.0257	0		GSMUA_Achr10T27090_001	40.4589	19.9144	24.2994	11.548		Novel_001277	0	105.792	0	0
TCONS_00062424	0	16.2452	0	19.3392		GSMUA_Achr8T26690_001	15.4178	6.54662	8.49787	10.7368		Novel_001276	0	0	0	13.9293
TCONS_00161566	0	0	17.5408	0		GSMUA_Achr5T01290_001	0	0	0	0		Novel_001279	106.186	104.516	189.304	135.385
TCONS_00180256	0	107.466	0	0		GSMUA_Achr9T05470_001	0	0	0	0		Novel_000293	195.876	110.28	27.3443	121.477
TCONS_00203575	3.59126	1.23808	0	1.30846		GSMUA_Achr11T10940_001	36.2058	17.1166	16.8981	12.8028		Novel_000062	6.97708	3.50699	0	4.66687
TCONS_00191178	0	0	13.9499	0		GSMUA_Achr3T20890_001	1.6186	5.4737	2.0532	1.75402		Novel_000061	1320.1	1269.45	32.5948	252.002
TCONS_00019908	0	0	5.17811	0		GSMUA_Achr6T32720_001	9.59799	13.6764	19.764	5.2145		Novel_000298	0	0	2.55048	0
TCONS_00228565	0	0	3.33242	1.11559		GSMUA_Achr11T22760_001	0.849984	1.20296	0.838814	2.7668		Novel_000668	0.320163	1.61384	2.69339	0.56142
TCONS_00157131	5.01408	4.20303	0	0		GSMUA_Achr6T32370_001	1.15149	1.43748	0.193661	2.28828		Novel_000660	30.7947	23.7468	63.5023	5.97316
TCONS_00195878	0	0	128.568	0		GSMUA_Achr7T09540_001	0	0	0	0		Novel_000663	29.1884	79.4888	7.98097	37.5713
TCONS_00341330	38.1706	231.918	0	53.4012		GSMUA_Achr9T03440_001	106.754	23.956	45.9434	6.54945		Novel_000665	9.40396	3.09049	10.4685	5.97971
TCONS_00350092	0	0	37.6358	0		GSMUA_Achr6T05650_001	8.37957	5.82038	4.943	3.03493		Novel_000667	25.2474	6.46057	11.1548	7.08939
TCONS_00166036	0	0	51.1497	0		GSMUA_Achr11T04230_001	0.764144	1.9488	8.4998	0		Novel_000666	8.32105	1.33419	0	2.38775
TCONS_00070232	0	11.7718	0	0		GSMUA_Achr9T09060_001	2.50782	4.40048	6.26516	4.54835		Novel_001138	5.73195	6.41392	7.0062	2.53236
TCONS_00112318	0.710061	0	0	3.81185		GSMUA_Achr3T03760_001	0.573538	1.07756	0	1.57603		Novel_001132	3208.44	4233.91	1122.28	2158.45
TCONS_00228568	0	0	12.0659	0		GSMUA_Achr4T11120_001	18.3502	8.77741	4.86544	8.83764		Novel_001133	140.856	49.208	0	56.6576
TCONS_00101546	0	0	19.4275	0		GSMUA_Achr3T31940_001	0	0	0	0		Novel_001130	0	0	123.932	0
TCONS_00102013	0	0	69.6797	0		GSMUA_Achr3T13530_001	14.7534	13.8543	6.4663	9.38638		Novel_001131	5.63615	45.3659	36.5164	0
TCONS_00318814	0	0	15.1207	0		GSMUA_Achr6T09600_001	45.9193	26.1385	17.4562	27.9211		Novel_001136	1.00704	2.11007	3.13867	1.55202
TCONS_00324709	0	0	8.27516	0		GSMUA_Achr9T19430_001	4.73232	1.77245	2.05133	4.1127		Novel_001137	21.9901	51.5843	7.47853	14.0257
TCONS_00334935	0	28.3461	0	227.437		GSMUA_Achr2T09270_001	4.96237	0	9.40401	6.86474		Novel_001134	8.37357	96.3583	10.5245	72.1715
TCONS_00103941	0	0	8.40086	0		GSMUA_Achr10T16800_001	22.7494	8.13387	4.69998	16.2719		Novel_000159	4.20029	0.407825	0.481626	1.71361
TCONS_00103940	0	0	6.07909	2.43883		GSMUA_Achr11T21510_001	0	0	0	0		Novel_001308	0.58471	5.27706	35.7041	6.89211
TCONS_00099329	0	0	20.712	0		GSMUA_Achr5T05520_001	26.0991	29.4396	13.8004	23.2225		Novel_001307	19.0424	20.4903	0.773469	11.2903
TCONS_00053076	0	0	3.67231	0		GSMUA_Achr4T15370_001	0.488851	0.108148	0	0.112639		Novel_001300	100.851	151.509	33.7245	72.4727
TCONS_00115944	0	14.9123	0	0		GSMUA_Achr5T00310_001	0	0	0	0		Novel_001360	346.58	1046.63	283.326	865.433
TCONS_00115945	0	18.3512	0	10.3954		GSMUA_Achr1T26620_001	0	0	0	0		Novel_001249	21.5338	35.8258	11.8576	21.379
TCONS_00265175	47.2198	44.3453	0	33.0434		GSMUA_Achr8T11150_001	7.15011	61.1738	3.6614	1.79224		Novel_001535	76.3412	139.151	0	160.204
TCONS_00265174	172.99	227.93	69.0226	174.052		GSMUA_Achr7T04330_001	12.6265	2.2474	8.46699	4.29613		Novel_000468	116.163	179.048	0	34.2265
TCONS_00265173	58.462	63.3891	6.9971	31.4925		GSMUA_Achr2T05460_001	40.5125	61.9953	56.3544	49.6415		Novel_000460	3.32118	0.977878	0.449727	1.1127
TCONS_00339804	60.3668	98.416	0	169.973		GSMUA_Achr7T05680_001	1.35406	1.28104	0.894593	2.41176		Novel_000467	9.63921	0.50814	7.94967	2.8927
TCONS_00346641	7.3474	31.0715	77.2081	0		GSMUA_Achr10T27860_001	0	0	0	0		Novel_000464	0	0	9.11863	0
TCONS_00179597	59.3988	69.9684	0	0		GSMUA_Achr10T30950_001	13.3568	9.11949	4.70305	9.06371		Novel_001538	0	0	0	14.5907
TCONS_00194833	2.98488	1.92463	10.9831	9.69798		GSMUA_Achr9T24840_001	29.5409	31.1006	18.1898	24.1731		Novel_001539	17.8893	34.3411	13.4666	26.4388
TCONS_00012636	2.44968	4.53133	0	0.801275		GSMUA_Achr1T03440_001	89.3174	57.7684	30.845	47.8339		Novel_001334	0	0	33.7245	0
TCONS_00054418	0	0	53.8834	0		GSMUA_Achr6T12760_001	19.0375	28.0658	13.1918	15.593		Novel_001335	9.1028	477.403	6.75076	54.4653
TCONS_00224267	0	0	5.26536	0		GSMUA_Achr3T19710_001	2.99877	3.32593	2.54835	5.26249		Novel_001337	62.2874	3.46248	0	3.82438
TCONS_00288878	0	0	100.882	0		GSMUA_Achr11T05610_001	0	0	0	0		Novel_001330	0	0	0	56.366
TCONS_00331889	49.1246	39.058	0	134.794		GSMUA_Achr4T01680_001	0	0	0	0		Novel_001331	0	0	25.9894	0
TCONS_00304235	2.65143	9.01478	0	30.1014		GSMUA_Achr10T28600_001	1.14342	7.88645	1.54046	2.41081		Novel_001332	58.5379	96.8673	62.6525	100.085
TCONS_00097089	5.00163	0	0	11.1487		GSMUA_Achr1T12940_001	302.528	589.516	146.449	376.077		Novel_001333	0.195857	0	4.7102	0
TCONS_00252935	6.33864	6.7866	0	7.49138		GSMUA_Achr7T17870_001	32.6426	11.235	14.6281	15.4471		Novel_001338	67.3125	222.212	0	0
TCONS_00258932	0	0	11.5302	0		GSMUA_Achr6T17670_001	0.335359	0	0	0.40897		Novel_001339	94.5913	62.8799	55.2671	324.748
TCONS_00258931	0	0	107.624	0		GSMUA_Achr9T19760_001	17.9489	9.95402	5.19686	8.03075		Novel_001002	0.767142	1.80041	5.33735	0.946769
TCONS_00344762	7.8551	68.4341	0	41.3043		GSMUA_Achr7T04530_001	40.9987	30.7588	26.2462	35.4562		Novel_001394	0	1.33763	11.2549	0
TCONS_00100623	0.424229	0.502151	2.3939	1.58675		GSMUA_Achr6T07690_001	0	0	0	0		Novel_000148	2.96618	6.57021	0.88744	2.56153
TCONS_00191926	0	0	5.97704	0		GSMUA_Achr10T26350_001	0	0	0	0		Novel_000149	7.61484	0	0	0
TCONS_00214951	0.480215	3.45191	0	0		GSMUA_Achr4T05480_001	0.571632	1.39726	4.24333	0		Novel_000144	30.6049	38.6437	9.95631	26.4055
TCONS_00164528	0	0	8.31118	0		GSMUA_Achr8T08570_001	11.9352	132.41	5.72514	5.69388		Novel_000145	39.4247	20.9327	62.3937	38.2553
TCONS_00233704	0	0	59.4607	0		GSMUA_Achr4T28030_001	0.561913	0.310521	0.118741	0.431166		Novel_000147	2.89709	2.36083	0	2.57788
TCONS_00170481	0	11.3415	0	51.5845		GSMUA_Achr6T07480_001	0.109645	0	0.279408	0		Novel_000140	21.1288	71.2593	4.85688	29.9655
TCONS_00192531	0	0	25.5037	2.07796		GSMUA_Achr2T21240_001	0.240601	0	0.31944	0		Novel_000141	49.3312	22.6	22.5034	31.2355
TCONS_00326036	0	0	7.73002	0		GSMUA_Achr2T02220_001	14.4013	8.4833	14.6694	8.7415		Novel_001295	137.133	41.2337	22.5202	35.2175
TCONS_00129472	0	0	3.37081	0		GSMUA_Achr9T00670_001	10.2936	29.9872	8.19394	23.891		Novel_001292	0	0	0	55.8541
TCONS_00027973	0	0	5.59707	2.26229		GSMUA_AchrUn_randomT26530_001	0.46777	0.523531	1.82016	2.18521		Novel_000181	124.304	48.496	22.5797	66.741
TCONS_00027972	0	0	8.04396	0		GSMUA_AchrUn_randomT12230_001	0	0	0.726652	0		Novel_000788	1.09657	30.0082	1.94852	3.24082
TCONS_00138686	0	14.7374	5.31698	8.16797		GSMUA_Achr3T06430_001	9.18699	11.8445	8.2802	8.12642		Novel_000789	5.98872	1.71464	2.12594	7.76187
TCONS_00273585	3.91067	2.29815	2.72769	7.73662		GSMUA_Achr7T27630_001	16.7234	15.6509	12.5216	9.46403		Novel_000786	0	1.23247	0.000316497	5.1314
TCONS_00101972	0	0	38.0349	0		GSMUA_Achr11T17650_001	2.02154	0.970298	0.814099	1.89757		Novel_000787	24.8581	19.3691	9.19902	15.214
TCONS_00203063	0	0	0	16.2991		GSMUA_Achr3T20200_001	6.54161	1.80665	2.14267	12.3512		Novel_000784	26.8689	10.9415	9.8334	16.1142
TCONS_00239685	0	0	0	24.1711		GSMUA_Achr6T21550_001	103.993	48.2141	43.4454	27.3449		Novel_000785	6.10484	4.59192	4.18507	2.05141
TCONS_00183514	0	4.50739	0	0		GSMUA_Achr8T33800_001	23.9983	28.9727	13.6372	20.8295		Novel_000782	0	0	2.0411	2.07923
TCONS_00114015	79.3931	386.32	336.647	670.579		GSMUA_Achr9T23340_001	39.8183	31.6451	23.1144	24.5219		Novel_000783	1.07719	0	5.70684	0
TCONS_00103518	0	0	3.51514	0		GSMUA_Achr1T16240_001	3.31563	5.68542	5.21819	3.68462		Novel_000780	2.91972	0	0	0.129346
TCONS_00004901	0	0	12.5453	9.09105		GSMUA_Achr11T02400_001	0	0	0	0		Novel_000781	0	0	1.71048	0.172753
TCONS_00192362	0	0	69.6797	0		GSMUA_Achr9T14720_001	0	0	0	0		Novel_001184	19.6498	0	0	0
TCONS_00327344	21.3097	29.2143	10.1574	37.9882		GSMUA_Achr3T20540_001	0	0	0	0		Novel_001291	137.881	221.834	27.9264	274.457
TCONS_00294606	0	0	62.1019	0		GSMUA_Achr5T15910_001	8.07426	1.57789	9.35938	5.1487		Novel_000760	15.2297	32.4072	26.9417	0
TCONS_00293610	0	0	12.9947	0		GSMUA_AchrUn_randomT03090_001	46.8585	46.1694	12.0117	50.8081		Novel_000822	5.05583	5.00078	1.57484	3.46399
TCONS_00184427	18.1872	23.8907	0.911091	29.301		GSMUA_Achr7T16560_001	2.93212	0.958398	2.38239	3.16612		Novel_000827	13.513	157.2	0	216.499
TCONS_00073923	6.5475	7.06798	0	0		GSMUA_Achr6T14530_001	47.2843	61.9975	18.0391	21.3668		Novel_000816	0.147355	0	4.18229	1.95672
TCONS_00122501	40.5391	0	0	0		GSMUA_Achr8T05400_001	15.6601	9.56452	16.9823	8.13288		Novel_000814	7.65604	6.11284	2.09031	4.87432
TCONS_00277931	0	57.9153	0	22.0348		GSMUA_Achr7T23680_001	1.61807	0.362624	1.67624	1.32464		Novel_000815	1.08926	0.600473	2.96968	2.6686
TCONS_00020756	71.5504	8.21755	23.971	0		GSMUA_AchrUn_randomT19200_001	1.70538	1.58659	1.40376	3.33222		Novel_000810	2.3237	1.36445	17.8059	1.91363
TCONS_00322830	0	0	3.69274	1.17777		GSMUA_Achr9T06210_001	130.064	74.6037	30.9211	71.998		Novel_000811	0	0	5.90282	0
TCONS_00101021	0	0	77.2081	0		GSMUA_Achr4T14970_001	0	0	0	0		Novel_000818	12.8064	4.51963	6.81879	6.8485
TCONS_00352275	0	0	98.8683	0		GSMUA_Achr9T08640_001	11.8412	5.43394	6.49527	4.87267		Novel_000175	15.642	12.3163	8.72874	13.5556
TCONS_00109976	0	0	0	16.9826		GSMUA_Achr6T01800_001	24.2557	10.8649	9.82188	14.3382		Novel_000173	4.54541	3.51168	2.3034	2.75607
TCONS_00240318	0	0	0	22.0348		GSMUA_Achr5T14340_001	19.5652	15.0272	10.019	13.9651		Novel_000178	0	0.990025	23.9892	0.860672
TCONS_00162293	0	0	199.571	0		GSMUA_Achr9T08070_001	0.228865	0.300651	0.400375	0.208415		Novel_000379	3.49505	5.23096	1.26336	1.74448
TCONS_00349684	0	0	9.93169	0		GSMUA_Achr9T28000_001	136.427	36.0166	123.66	42.1131		Novel_000378	103.256	0	52.2513	68.453
TCONS_00351514	0	0	79.2482	0		GSMUA_Achr8T12060_001	0	0.360428	0	0		Novel_000373	6.73415	9.38739	3.8672	5.2318
TCONS_00124832	3.6355	0	7.88512	0		GSMUA_Achr1T00510_001	0.304718	0	0	0		Novel_000372	3.40275	1.41735	0.694077	1.10046
TCONS_00236274	10.1825	12.8911	3.57534	16.9414		GSMUA_Achr3T26860_001	0.66608	0.560316	0.863807	0.58489		Novel_000370	7.52274	12.3814	4.67675	5.75548
TCONS_00243675	24.9476	5.51269	0	12.3317		GSMUA_Achr9T28740_001	0.391077	0	3.83867	0		Novel_000375	0	7.73671	1.56435	0
TCONS_00210700	2.61144	9.67593	8.99814	4.19694		GSMUA_Achr6T25020_001	64.5799	70.7387	30.401	36.4242		Novel_000599	0	0	4.03569	0
TCONS_00232725	0	0	4.89641	1.04804		GSMUA_Achr2T02640_001	0.325813	1.9757	3.0867	0.373943		Novel_000597	2.44465	3.73588	0	2.28291
TCONS_00323873	0.066906	0.0365321	4.53951	0.83539		GSMUA_Achr4T01640_001	12.9341	14.8471	5.04407	11.5072		Novel_000596	5.52275	10.9368	7.65005	5.72229
TCONS_00323874	0	0	14.4189	2.99428		GSMUA_Achr3T28160_001	16.3777	13.6581	5.48867	9.63681		Novel_000595	35.4153	26.9471	0	0
TCONS_00320490	0	0	31.051	0		GSMUA_Achr9T20990_001	4.37993	7.45619	6.10913	3.88681		Novel_000594	9.89452	20.0588	5.8958	8.49947
TCONS_00030061	0	78.116	0	179.725		GSMUA_Achr3T01250_001	0	0	0	0		Novel_000592	123.951	52.1689	16.0459	53.0461
TCONS_00292127	0	0	22.7827	0		GSMUA_Achr9T17040_001	14.353	7.87571	7.10409	19.2001		Novel_000591	0	8.03566	0	0
TCONS_00116145	6.6761	11.4722	2.55037	0		GSMUA_Achr5T22110_001	5.8597	2.49581	6.38366	2.31264		Novel_000590	0	0	8.03839	0
TCONS_00189500	0	0	83.5451	0		GSMUA_Achr11T13850_001	0	0	0	0.178731		Novel_001424	0	0	147.94	0
TCONS_00242216	6.11188	2.76593	0.537906	2.54423		GSMUA_Achr8T29650_001	3.50035	2.60815	2.43636	1.50866		Novel_001425	0.392018	0	8.83435	0.536327
TCONS_00214139	193.569	101.61	48.0081	71.1669		GSMUA_Achr8T24800_001	121.337	101.238	48.5695	70.8609		Novel_001427	24.3826	0	0	28.4065
TCONS_00083564	38.3342	24.8865	4.75935	30.5492		GSMUA_Achr7T24840_001	123.448	77.8055	13.7599	40.3059		Novel_001421	0	0	0	100.725
TCONS_00058867	6.08112	4.53338	0	7.28753		GSMUA_AchrUn_randomT10410_001	2.60193	1.67423	3.63738	0.655792		Novel_001422	4.7853	86.3967	120.419	0
TCONS_00266859	21.7643	20.0892	0	49.0312		GSMUA_Achr9T06720_001	1.35406	0.512417	0.596396	0		Novel_001423	5.32731	2.32625	3.31366	7.48431
TCONS_00315609	3.17536	0	1.858	0		GSMUA_Achr9T06010_001	10.6292	13.688	6.49143	10.1301		Novel_001428	0	0	5.33087	0
TCONS_00299725	0	147.624	0	226.63		GSMUA_Achr10T02110_001	15.2775	3.53399	10.1574	50.7749		Novel_001429	12.3387	56.6922	148.302	16.2455
TCONS_00351940	0	14.9051	24.6004	0		GSMUA_Achr6T16510_001	74.0308	45.0823	19.9579	45.7884		Novel_000511	2.64278	1.32737	84.4093	5.58292
TCONS_00169334	0	0	283.956	0		GSMUA_Achr6T04380_001	7.48013	6.47659	7.88385	8.83913		Novel_000518	17.5445	5.29592	4.36366	19.7361
TCONS_00044284	46.5165	153.034	38.0349	40.1724		GSMUA_Achr4T30780_001	2.94451	1.2155	2.41186	3.87935		Novel_000580	5.36388	11.7248	2.06159	6.23427
TCONS_00178093	0	0	0	16.5217		GSMUA_Achr6T16870_001	167.655	92.8058	32.3131	34.3884		Novel_000582	178.534	734.668	0	321.615
TCONS_00266053	0	17.6626	0	40.2942		GSMUA_Achr6T23810_001	23.7759	27.2401	11.8947	14.2241		Novel_000706	3.73194	1.77231	1.76451	2.46193
TCONS_00266059	0	0	0	7.76654		GSMUA_Achr9T05180_001	0	0	0.626325	0		Novel_000702	8.23857	0	0	0
TCONS_00326025	0	0	29.5931	0		GSMUA_Achr1T23990_001	0	0.174745	0	0		Novel_000703	31.7871	30.5604	0.0088096	11.9375
TCONS_00110423	0	0	0	42.6252		GSMUA_Achr3T16540_001	0	0	0	0		Novel_000700	11.7897	3.85547	14.5137	3.67179
TCONS_00268592	45.2651	12.1594	10.4147	10.1847		GSMUA_AchrUn_randomT03860_001	0	0	0	0		Novel_000701	6.64317	2.86213	0.563663	2.21419
TCONS_00011716	0	53.6104	10.2589	30.1412		GSMUA_Achr4T07200_001	1.80222	2.36754	0.542752	1.57756		Novel_001075	6.87837	2.16857	4.24925	13.6498
TCONS_00078519	0	0	19.0175	0		GSMUA_Achr4T08430_001	144.547	79.8208	96.4988	107.869		Novel_001074	26.9243	6.60586	26.8967	62.443
TCONS_00121077	0	8.32938	1.65207	0		GSMUA_Achr4T17860_001	17.207	4.13667	14.7295	9.67078		Novel_001073	44.0569	13.2287	17.014	15.31
TCONS_00032999	0	0	0	4.04456		GSMUA_Achr10T30160_001	0	0	0	0		Novel_001071	0	0	7.56814	0
TCONS_00268591	121.171	51.0909	22.8302	26.143		GSMUA_Achr10T10760_001	1.76823	3.53156	0.386483	0.905429		Novel_001070	4.43595	5.20372	4.49904	2.21795
TCONS_00183572	0	92.7673	0	0		GSMUA_Achr3T16900_001	15.1029	18.0751	11.38	15.1631		Novel_001079	0	0.000929527	3.51165	0
TCONS_00011718	3.32825	5.98009	0	0		GSMUA_Achr9T21100_001	46.551	76.4549	18.2465	90.3994		Novel_000069	1.2198	3.32348	1.07307	2.12363
TCONS_00256721	0	0	29.5931	0		GSMUA_Achr7T22500_001	0	0	1.54655	0		Novel_000068	11.7556	11.5697	4.1499	5.42285
TCONS_00093955	0	15.5358	0	0		GSMUA_Achr7T05320_001	1.04702	0	0	2.98934		Novel_000067	6.176	4.8614	4.42046	1.49932
TCONS_00120219	0	36.9491	0	0		GSMUA_Achr7T07220_001	0	0	0	0		Novel_000066	0.457009	2.13591	2.76624	1.22029
TCONS_00271266	13.0617	0	0	18.7887		GSMUA_Achr10T25880_001	53.5408	6.75661	5.32409	16.6758		Novel_000065	0.816292	3.38983	0	0.781653
TCONS_00048339	23.6102	0	0	0		GSMUA_Achr7T00110_001	8.21217	6.29115	2.665	7.89315		Novel_000063	29.6994	34.9842	0	40.2019
TCONS_00040106	0	8.31055	0	0		GSMUA_Achr6T10770_001	3.96815	1.01373	1.93989	1.40796		Novel_000060	5.23525	1.93753	0.594153	1.61536
TCONS_00176397	0	118.237	0	204.183		GSMUA_Achr2T22690_001	0	0	0	0		Novel_000834	33.3598	54.0438	54.8707	55.6346
TCONS_00003692	1.22873	10.3516	0	3.74017		GSMUA_Achr8T26110_001	0	0	0	0		Novel_000395	0	87.5199	0	0
TCONS_00350993	0	0	6.08911	0		GSMUA_Achr9T03260_001	15.0431	28.0338	11.6887	15.8588		Novel_000932	4.43777	14.4316	5.19569	7.97984
TCONS_00023915	0	0	112.848	0		GSMUA_AchrUn_randomT02350_001	1.87105	3.60428	0.423708	2.2686		Novel_000391	31.8486	9.41453	10.2367	3.39315
TCONS_00082340	0	0	17.5408	0		GSMUA_Achr2T20500_001	40.7346	23.3182	22.122	12.7671		Novel_000934	0	0	24.6227	12.0994
TCONS_00053278	0	0	11.71	0		GSMUA_Achr4T25120_001	0.321594	0.475204	0.818896	0.371317		Novel_000648	5.29391	4.75296	6.09055	4.2599
TCONS_00053277	0	0	3.78931	0		GSMUA_Achr5T08390_001	0	0	0	0		Novel_000516	0	0	2.575	2.05282
TCONS_00053276	0	0	22.5202	0		GSMUA_Achr3T28890_001	126.459	88.3198	64.8962	97.37		Novel_000515	0.970751	0	0	0
TCONS_00229025	0	0	3.71256	1.61207		GSMUA_Achr4T28350_001	18.9854	11.1723	37.7569	6.6792		Novel_000514	1.49929	1.62731	0	0
TCONS_00213548	0	17.7467	0	0		GSMUA_Achr1T09310_001	0	0	0	0		Novel_000513	6.39336	0	3.40672	5.96402
TCONS_00321802	0	0	9.50332	0		GSMUA_Achr11T10580_001	2.41569	1.92606	2.5666	1.43971		Novel_000512	16.1974	34.9114	220.073	44.2433
TCONS_00321805	0	3.76345	10.8852	0		GSMUA_Achr11T21190_001	0	0	0	0		Novel_000510	0	0	23.4348	0
TCONS_00321806	0	1.4841	11.5509	0		GSMUA_Achr1T14000_001	0.230885	0	0	0.2745		Novel_000519	3.7908	3.14189	5.02429	6.18721
TCONS_00321807	0	69.77	279.4	53.1877		GSMUA_Achr1T19710_001	0.553706	0	0.233916	0.106184		Novel_001112	13.513	0	0	0
TCONS_00100931	0	0	3.76375	0		GSMUA_Achr6T20940_001	2.001	2.56861	9.32685	1.19502		Novel_001113	0	0	12.9269	4.8966
TCONS_00100930	0	0	36.0257	0		GSMUA_Achr10T04440_001	0	0	0	0		Novel_001036	0	0	49.4341	0
TCONS_00288717	0	0	56.4499	0		GSMUA_Achr4T11840_001	0.658465	22.8956	1.44724	1.04096		Novel_001034	0	0	5.22833	0
TCONS_00260784	0	0	35.123	6.51655		GSMUA_Achr6T34740_001	93.8854	91.7797	64.2731	73.9013		Novel_000367	55.6109	33.0823	68.3294	31.9267
TCONS_00253954	0	0	73.9702	0		GSMUA_Achr6T31270_001	1.12033	2.68265	0.591807	2.14898		Novel_000236	0	0	0	2.37017
TCONS_00017405	63.8552	14.1611	0	75.3415		GSMUA_Achr10T16880_001	10.5898	11.0585	7.13367	10.4544		Novel_000234	1.42363	2.64473	0	0
TCONS_00058080	0	0	0	16.9826		GSMUA_Achr8T13360_001	121.192	129.212	127.165	71.5946		Novel_000233	5.25171	6.38576	3.32858	3.99499
TCONS_00230315	0	0	1.77459	0		GSMUA_Achr5T13250_001	0.296855	0	0	0		Novel_000238	1.24112	0	0	0
TCONS_00328734	0.538331	0	0	3.4548		GSMUA_Achr3T22720_001	0	0	0	0		Novel_000498	11.5039	7.25428	9.13873	4.97104
TCONS_00269034	0	0	0	44.0697		GSMUA_Achr3T14300_001	246.674	9.54245	40.9173	20.2682		Novel_000499	23.9194	15.6932	6.04607	15.3807
TCONS_00331044	41.1717	0	0	129.964		GSMUA_Achr7T16230_001	82.1327	135.696	46.6856	46.329		Novel_000492	3.0605	4.3018	4.74289	2.20596
TCONS_00013524	27.0261	62.8799	0	0		GSMUA_Achr8T34010_001	0	0	0.210257	0.0478967		Novel_000493	0	0	7.43484	0
TCONS_00228776	0	3.53399	25.3936	0		GSMUA_Achr7T03420_001	70.2409	28.0366	85.7748	59.7324		Novel_000490	1.91962	0.359867	0.406336	3.40442
TCONS_00228775	0	0	209.039	0		GSMUA_Achr5T00410_001	0	0	0	0		Novel_000491	0.610884	0	2.68887	1.22663
TCONS_00292825	13.5142	9.23335	27.239	10.2834		GSMUA_Achr11T08270_001	4.69137	4.88619	1.87805	2.48852		Novel_000494	19.3935	20.4572	11.6179	14.6199
TCONS_00292822	0	0	16.2197	0		GSMUA_Achr10T01260_001	105.698	47.0527	63.6348	58.2379		Novel_000495	3.92592	0	0	0
TCONS_00021220	0	13.4026	10.2589	15.0706		GSMUA_Achr11T24400_001	288.419	85.3715	86.2619	268.512		Novel_000683	4.37613	1.5462	3.78331	4.92397
TCONS_00223890	0	0	12.4408	0		GSMUA_Achr11T00710_001	13.0938	9.32999	6.86747	7.13449		Novel_001546	19.8143	29.0609	0	18.4481
TCONS_00052650	0	0	20.6703	0		GSMUA_Achr7T24870_001	25.3782	16.5935	13.7656	15.0406		Novel_001545	23.9717	6.14911	0	34.4912
TCONS_00314720	14.1874	0	123.002	16.9826		GSMUA_Achr11T03810_001	6.87451	3.64075	4.05513	8.25283		Novel_001543	2.02753	3.55149	0	0.423401
TCONS_00225072	0	0	6.80975	0		GSMUA_Achr8T34110_001	0	0	0	0		Novel_001542	39.08	21.1584	72.0515	24.1711
TCONS_00114854	13.5043	18.3544	0	30.5116		GSMUA_Achr3T04930_001	16.1034	10.8277	119.425	10.2677		Novel_001540	0	0	16.2197	0
TCONS_00113873	0	2.41523	0	13.2027		GSMUA_Achr8T24750_001	62.5912	24.1329	7.50662	45.8714		Novel_000817	23.8844	10.689	2.16821	8.12174
TCONS_00254374	0	0	6.06539	0		GSMUA_Achr9T24170_001	7.18	7.63612	3.31365	5.47953		Novel_000813	1.5394	3.24051	0	0
TCONS_00335434	229.918	525.284	68.5225	115.348		GSMUA_Achr10T23430_001	4.06203	3.76151	0.642635	1.69972		Novel_000963	13.3977	5.07149	0	8.32748
TCONS_00300053	2.21889	21.6474	25.9785	35.9093		GSMUA_Achr7T17480_001	0.0676408	0.223111	0.340334	0.0773851		Novel_000961	79.5469	50.3837	69.0562	49.2696
TCONS_00254379	0	0	37.907	0		GSMUA_Achr4T29660_001	0	0	0	0		Novel_000966	0	0	11.4921	1.13753
TCONS_00151382	13.8953	21.9661	8.91309	10.3672		GSMUA_Achr11T02480_001	0	0	0	0		Novel_000964	5.20173	0	0	0
TCONS_00044350	0	43.7599	0	50.3725		GSMUA_AchrUn_randomT24790_001	28.4617	53.485	3.12713	15.3957		Novel_000965	4.00142	3.49315	4.65388	3.33017
TCONS_00010874	11.3034	76.9109	0	29.3498		GSMUA_AchrUn_randomT13170_001	282.307	236.479	113.899	236.607		Novel_000969	7.93268	0	1.45876	4.94507
TCONS_00054880	0	0	7.321	0		GSMUA_Achr8T04680_001	1.46092	2.95897	3.74959	1.07987		Novel_001168	0.66309	0.826899	8.13409	0.879093
TCONS_00009033	0	0	0	5.32346		GSMUA_Achr6T24250_001	6.60982	4.91151	10.3978	10.7997		Novel_001160	31.4022	0	13.9927	9.04917
TCONS_00098329	1.76282	2.30607	7.29382	0		GSMUA_Achr11T11940_001	10.3139	15.1921	12.2172	9.81975		Novel_001163	41.1574	20.5261	6.4553	54.7852
TCONS_00286633	0	0	9.95631	0		GSMUA_Achr1T06180_001	208.884	293.294	204.704	220.67		Novel_000021	0	0	2.39316	0
TCONS_00334016	14.3226	7.97295	5.93674	9.44663		GSMUA_AchrUn_randomT13770_001	0	0	0	0		Novel_001248	10.1909	4.815	4.32663	4.09442
TCONS_00293917	0	0	27.9991	0		GSMUA_Achr11T01490_001	0	0	0	0		Novel_001240	5.21557	1.18747	1.39815	1.49787
TCONS_00345134	135.725	56.6922	0	64.9821		GSMUA_Achr2T05920_001	17.3086	9.95592	7.76757	7.98666		Novel_001241	18.2684	2.52409	3.04621	0.667127
TCONS_00267045	0	0	0	34.2265		GSMUA_Achr10T24400_001	0.146417	0	0.299791	0		Novel_001242	0	0	139.359	0
TCONS_00222857	4.56362	2.45464	0	1.28929		GSMUA_Achr5T05640_001	0	0	2.48428	0		Novel_001243	0	0	16.8017	0
TCONS_00025731	0	0	6.18808	0.769449		GSMUA_Achr7T02590_001	85.511	70.8118	17.5086	40.3085		Novel_001244	7.25476	0	5.84748	13.3721
TCONS_00022103	0	0	13.8863	0		GSMUA_Achr9T03550_001	15.3251	18.9134	7.39162	2.59735		Novel_001245	0	0	14.485	0
TCONS_00055682	0	0	7.88512	0		GSMUA_Achr7T14810_001	0	0	0	0		Novel_001247	205.337	137.446	202.682	328.697
TCONS_00189401	0	0	7.28921	0		GSMUA_AchrUn_randomT10820_001	23.1345	32.7279	32.7142	42.7504		Novel_001344	0	0	41.3758	0
TCONS_00345680	8.64419	0	0	1.9067		GSMUA_Achr9T03180_001	48.7399	83.2022	26.6074	19.7123		Novel_001348	0	7.28885	0	1.37425
TCONS_00303839	6.14151	22.831	9.29995	10.7879		GSMUA_Achr6T11400_001	0.351354	5.11461	0.251215	0.800712		Novel_000388	12.5814	6.511	7.42667	9.72629
TCONS_00227321	0	0	10.2589	0		GSMUA_Achr3T20850_001	0	0	0.867283	0.38675		Novel_000389	0.792295	2.20984	1.21654	0
TCONS_00227322	0	0	71.856	0		GSMUA_Achr2T10510_001	3.13243	1.17206	1.54295	2.15591		Novel_000382	7.68722	2.17749	34.4764	29.2391
TCONS_00334478	38.7211	89.5239	104.503	581.851		GSMUA_Achr1T21550_001	41.1135	82.8046	16.7226	38.8862		Novel_000383	10.1429	6.82352	1.75512	2.94017
TCONS_00204169	0	3.46248	0	7.64876		GSMUA_Achr11T20930_001	4.2575	19.1987	58.3369	32.6947		Novel_000380	44.9878	37.8117	9.32448	27.1619
TCONS_00165560	0	0	55.2671	0		GSMUA_Achr5T29030_001	19.6781	10.6652	6.21736	13.1391		Novel_000384	4.06953	6.74536	0.738781	1.29593
TCONS_00345110	2.95623	2.16959	5.87792	0		GSMUA_AchrUn_randomT01880_001	0	0	1.9724	0		Novel_000385	0	15.1171	0	0
TCONS_00305579	1.23265	3.09198	0.343037	2.94205		GSMUA_Achr6T24850_001	20.2272	18.3558	16.4407	36.3113		Novel_000652	109.329	212.049	259.334	183.153
TCONS_00152678	0	9.41405	8.91309	6.91147		GSMUA_Achr4T24440_001	0	0.464548	0	0.488781		Novel_000654	20.5584	14.309	0	48.8972
TCONS_00077046	0	0	3.71593	0		GSMUA_Achr1T12310_001	28.4745	9.14246	2.23684	11.3187		Novel_000657	6.04238	2.70493	3.1616	2.20322
TCONS_00345697	9.98476	17.9403	36.2025	13.4065		GSMUA_Achr7T22210_001	37.2928	28.4006	15.3277	8.88444		Novel_000658	0	0	11.0193	0
TCONS_00337586	0	62.1431	0	0		GSMUA_Achr9T20220_001	0.464449	0.263998	0	0.276182		Novel_000659	2.18292	1.34423	7.79872	1.40467
TCONS_00135897	0	0	12.3114	3.20066		GSMUA_Achr8T15340_001	0	0	0	0		Novel_000572	2.47868	0.693396	0.200177	1.0853
TCONS_00077049	0	0	327.602	0		GSMUA_Achr4T02260_001	2.7897	1.154	0.922722	1.86033		Novel_000287	14.0188	9.65196	0.496159	5.73265
TCONS_00028643	0	0	16.0768	0		GSMUA_Achr10T03880_001	48.2842	34.2469	9.98467	21.3935		Novel_000407	0	0	97.8146	0
TCONS_00257851	0	0	3.5497	0		GSMUA_Achr9T04010_001	16.999	13.1509	9.39132	8.27004		Novel_000401	71.4208	107.788	23.4001	96.4636
TCONS_00068058	0	11.3415	0	0		GSMUA_Achr10T14910_001	97.9684	59.9491	102.757	96.2761		Novel_001154	35.9158	26.268	9.53392	19.795
TCONS_00289119	0	0	7.28921	0		GSMUA_Achr1T00590_001	0	0	0	0		Novel_000237	1.36179	6.00189	0.000173443	0
TCONS_00256448	0	0	3.94481	0		GSMUA_Achr2T09480_001	0.107535	10.4348	0.202046	14.1641		Novel_000412	5.76233	0	0	0
TCONS_00104525	0	0	0	38.0719		GSMUA_Achr4T25600_001	6.18533	2.81722	4.22301	6.25371		Novel_000413	10.3989	1.16859	0	0.40897
TCONS_00020616	0	0	4.81099	0		GSMUA_Achr9T03860_001	0	0	0	0		Novel_000410	3.09613	0.772568	3.57523	0.806597
TCONS_00140227	34.5972	227.495	0	127.349		GSMUA_Achr3T31420_001	0	0	0	0		Novel_000416	12.1595	10.1005	4.27558	9.80866
TCONS_00190614	0	0	25.736	0		GSMUA_Achr1T18940_001	0	0	0	0		Novel_000414	0.772628	0	0.916535	1.51143
TCONS_00318886	0	0	7.73002	0		GSMUA_Achr6T23310_001	0	0	0	0		Novel_000045	1.4606	3.09974	1.12927	1.02111
TCONS_00332989	7.08186	11.435	20.5131	22.6214		GSMUA_Achr11T05280_001	0	0	0.14619	0		Novel_000418	16.9048	27.3047	34.5958	43.8591
TCONS_00349886	0	1.23881	18.9366	1.33086		GSMUA_Achr3T11890_001	64.9967	61.5695	39.4534	31.1574		Novel_000230	8.75119	5.67146	0	8.41233
TCONS_00193910	0	0	5.50861	0		GSMUA_Achr10T01910_001	0.745724	2.48787	0.954461	2.16117		Novel_000231	0.680928	2.25039	4.85847	0
TCONS_00232151	1.42802	2.07839	5.59707	6.79129		GSMUA_Achr8T14650_001	0.117592	0	0.300393	0		Novel_000239	1.7263	0	1.1122	0
TCONS_00260081	0	0	5.99274	0		GSMUA_Achr10T04620_001	0	0	0	0.762596		Novel_000041	10.6034	5.44221	1.20434	3.56966
TCONS_00027344	0	0	25.9785	0		GSMUA_Achr8T16800_001	50.0334	36.4756	15.4714	25.7027		Novel_001157	14.084	1.31201	10.0844	4.1175
TCONS_00051292	0	0	37.907	25.3439		GSMUA_Achr1T13090_001	1.65318	0.228836	1.57672	1.66867		Novel_001013	0	0	6.58278	0
TCONS_00204943	8.86684	0	0	1.94354		GSMUA_Achr6T08580_001	1.22559	1.04345	3.85657	0.568325		Novel_000163	3.21992	4.14283	1.29756	0
TCONS_00098206	0	0	6.46677	0		GSMUA_Achr3T15930_001	0.828828	1.18365	0.907628	2.46724		Novel_000497	9.35417	10.5976	6.03645	12.0671
TCONS_00210420	7.59157	10.6557	12.1032	5.75228		GSMUA_Achr8T16940_001	0.141249	0.472849	1.27217	0.986358		Novel_001351	0.110768	0.200174	4.30333	0.10422
TCONS_00179367	0	0	0	18.1821		GSMUA_Achr6T06030_001	0	0	0.118741	0		Novel_001547	0	0	0	20.091
TCONS_00303063	18.1186	175.04	157.17	402.98		GSMUA_Achr9T13420_001	2.59178	5.62496	0.44088	3.12717		Novel_001541	0	7.11108	0	16.0164
TCONS_00080111	0	0	5.57269	0		GSMUA_Achr11T25660_001	14.4119	9.19229	24.3197	24.4065		Novel_001548	19.9331	11.0871	18.9535	103.487
TCONS_00273796	0	117.174	0	0		GSMUA_Achr4T31760_001	3.69928	7.81399	0.921276	0.820421		Novel_001252	0	0	10.356	0
TCONS_00077868	0	0	2.68686	0		GSMUA_Achr4T11560_001	22.3291	10.635	14.4458	9.31523		Novel_001255	0	0	8.29698	0
TCONS_00347182	0	0	18.1333	0		GSMUA_Achr5T23980_001	0.631733	1.56472	0.957991	0		Novel_000289	0	0	7.21648	0
TCONS_00347186	0	0	79.281	0		GSMUA_Achr9T19650_001	9.88966	12.7264	1.81333	13.221		Novel_001487	0	355.726	0	501.607
TCONS_00288937	0	0	4.77035	0		GSMUA_Achr4T01520_001	3.79855	3.32666	2.09099	4.41517		Novel_001185	6.95979	4.1286	0	3.8066
TCONS_00077866	0	0	3.94256	9.25384		GSMUA_Achr4T09570_001	3.17145	1.00087	1.8365	0.937978		Novel_000872	0	0	9.27628	0
TCONS_00287229	0	0	3.64461	0		GSMUA_Achr9T01460_001	14.4064	119.666	15.1927	10.3234		Novel_000879	18.5097	58.2692	597.892	11629.8
TCONS_00345969	4.76623	3.05906	0	1.0897		GSMUA_Achr1T01040_001	44.2807	15.2968	28.0718	6.23754		Novel_000848	2.82983	0	0	0
TCONS_00287220	0	0	3.20199	0		GSMUA_Achr5T11200_001	3.6045	13.0221	106.603	6.35101		Novel_000845	19.2716	38.2117	0	0
TCONS_00137760	2.17359	0	0	4.80702		GSMUA_AchrUn_randomT19810_001	5.02751	7.18164	5.81368	6.23765		Novel_000844	0	0	2.4482	0
TCONS_00169687	4.80043	4.29742	3.18007	12.8039		GSMUA_Achr1T07890_001	10.3279	5.86493	12.1413	3.66741		Novel_000847	4.27529	0	11.1994	5.45546
TCONS_00124207	80.4891	0	0	0		GSMUA_Achr6T29480_001	1.34598	0.149993	1.3826	1.25126		Novel_000846	7.82866	3.26347	0	0.292602
TCONS_00050118	0	0	6.18476	2.67183		GSMUA_Achr9T11590_001	7.62247	15.3977	4.10519	21.6712		Novel_000841	1.13917	0.614062	4.4547	0.655519
TCONS_00186078	10.4068	0	0	0		GSMUA_Achr9T03510_001	16.3007	9.06529	3.37397	9.35725		Novel_000840	43.4758	40.9628	14.2774	41.3791
TCONS_00193347	0	0	1.33751	0		GSMUA_Achr4T20360_001	44.4278	62.7873	33.3396	47.4439		Novel_000843	1.26821	1.50067	5.36458	0.526857
TCONS_00019755	0	0	18.2582	0		GSMUA_Achr9T11360_001	3.31924	4.7137	4.08007	4.98946		Novel_000302	6.13701	5.51452	1.77485	4.45652
TCONS_00019759	0	0	15.6109	0		GSMUA_AchrUn_randomT07430_001	18.228	8.91409	17.5604	13.374		Novel_000300	7.89494	8.75817	5.83913	6.16631
TCONS_00136490	0	0	29.5931	0		GSMUA_Achr7T08740_001	8.67238	3.62371	3.01636	3.12497		Novel_000301	0	0	8.18937	0
TCONS_00344763	4.72531	28.6737	0	74.8468		GSMUA_Achr8T19450_001	59.7091	12.3615	1.6904	3.04095		Novel_000306	18.915	9.64477	6.14238	12.4587
TCONS_00146330	0	0	0	18.4722		GSMUA_Achr4T15730_001	0	0	0	0		Novel_000307	0	2.72941	8.7756	0
TCONS_00033801	0	0	0	6.33749		GSMUA_Achr6T25550_001	0	0	0	0		Novel_000304	2.43914	4.19055	1.86657	1.76821
TCONS_00277019	27.4111	14.309	0	16.2991		GSMUA_Achr6T03330_001	0.258755	0.380745	1.09111	0.0991031		Novel_000305	0.216325	2.45119	7.12473	3.84441
TCONS_00130266	0	0	13.9875	0		GSMUA_Achr8T06590_001	0.22696	0.125922	0.579041	0		Novel_000308	0	0	84.1928	0
TCONS_00136147	0.0784337	0.0861801	4.34296	3.23728		GSMUA_Achr3T12810_001	0	0	20.6703	0		Novel_000309	0	0	32.4395	0
TCONS_00216002	0	0	0	0		GSMUA_Achr8T31730_001	0.399536	0.90236	0.261797	1.65021		Novel_001162	49.2555	20.6497	3.5025	4.60763
TCONS_00216007	0	12.2255	0	0		GSMUA_Achr6T09000_001	30.2333	7.50127	19.073	14.619		Novel_001164	8.98388	7.22589	2.86496	9.1279
TCONS_00023110	0	0	7.61552	0.667127		GSMUA_Achr5T02270_001	4.35389	0	0	0		Novel_001167	0	0	4.65774	0
TCONS_00126939	0	0	86.2748	0		GSMUA_Achr3T12570_001	0	0	0	0		Novel_001166	6.4559	15.5957	37.8681	27.5047
TCONS_00338771	0	20.7053	0	0		GSMUA_Achr3T01510_001	6.82957	3.7234	4.14813	5.01883		Novel_000774	164.133	60.8936	53.3856	107.672
TCONS_00209403	0	0	0	106.802		GSMUA_Achr7T03110_001	0	0	0	0		Novel_000431	7.68044	7.62305	8.49622	5.01466
TCONS_00270598	0	7.25731	0	9.84589		GSMUA_Achr1T16970_001	127.915	90.6091	29.5186	29.1413		Novel_000558	7.456	1.47393	3.57131	3.65954
TCONS_00006336	0	0	0	3.03451		GSMUA_Achr1T08320_001	4.78746	6.22525	3.92792	5.40249		Novel_000555	10.0996	13.9223	7.60055	8.08361
TCONS_00294479	0	0	31.2218	0		GSMUA_Achr10T29260_001	2.78479	6.67461	8.82522	3.39977		Novel_001369	0	8.93952	0	8.94526
TCONS_00290998	0	4.76254	6.51897	0		GSMUA_Achr11T00900_001	54.1271	38.035	25.0803	44.6446		Novel_001363	0	0	73.3181	0
TCONS_00289659	0	0	2.45117	0		GSMUA_Achr1T20370_001	62.038	141.577	61.4652	43.5644		Novel_001361	0	0	6.51905	0
TCONS_00127790	0	0	3.32447	0		GSMUA_Achr2T15340_001	89.7315	48.5552	51.613	83.8977		Novel_001367	277.633	423.446	0	265.882
TCONS_00289654	4.11423	14.5337	4.63775	4.18038		GSMUA_AchrUn_randomT00400_001	13.43	9.60955	11.3147	8.89403		Novel_001366	54.8223	28.618	0	162.991
TCONS_00121651	31.588	67.6455	28.225	0		GSMUA_Achr9T15810_001	0	0	0	0.178731		Novel_001365	1.14903	97.8478	0.541328	101.061
TCONS_00121650	4.59002	7.5269	0	0		GSMUA_Achr5T05140_001	48.4356	28.0449	26.0841	26.7405		Novel_001364	30.0845	245.21	30.7179	23.3452
TCONS_00122609	27.0261	0	0	0		GSMUA_Achr8T10760_001	0	0	0	0		Novel_001202	0	0	12.2872	0
TCONS_00215856	9.62839	8.45605	0	4.00784		GSMUA_Achr11T18380_001	48.2123	33.6339	10.6395	39.4689		Novel_000113	11.2819	14.7374	10.634	16.3079
TCONS_00212802	5.5254	6.0468	2.91158	2.55517		GSMUA_Achr4T12420_001	16.9084	22.6829	0	25.7923		Novel_000110	10.1937	8.23008	1.15414	8.61112
TCONS_00332813	342.135	317.784	20.2305	161.744		GSMUA_Achr11T06340_001	2.86769	4.74126	1.74903	4.7281		Novel_000117	26.9353	6.13716	0	11.8647
TCONS_00080179	0.891231	1.98342	7.82926	2.95394		GSMUA_Achr8T07740_001	1.02491	0.981323	0.566074	0.682458		Novel_000115	48.1107	41.4263	9.39487	7.73762
TCONS_00264888	2.35211	15.0621	2.50916	5.36327		GSMUA_Achr1T14120_001	14.1375	30.8138	3.72639	5.41294		Novel_000114	0	0	26.9652	0
TCONS_00228035	0	0	3.89267	0		GSMUA_Achr5T14660_001	1.18037	0.94607	1.53178	1.18516		Novel_001411	0	0	9.23352	0
TCONS_00332818	51.6511	123.969	0	95.1119		GSMUA_Achr4T26970_001	42.1207	56.5582	21.8852	36.3292		Novel_001099	891.861	1226.16	5526.71	2345.4
TCONS_00129428	0	0	3.51289	0		GSMUA_Achr6T33320_001	249.917	301.758	157.533	258.236		Novel_001087	0	5.52184	0	0
TCONS_00265372	12.3953	54.5849	24.2356	52.8091		GSMUA_Achr1T26580_001	0	0	0	0		Novel_001097	2.3088	0.451662	8.035	3.32533
TCONS_00157414	4.72531	0	0	0		GSMUA_Achr1T10150_001	166.849	64.9229	254.269	20.916		Novel_000759	5.45325	0	0	0
TCONS_00258743	0	9.68592	10.2589	0		GSMUA_Achr6T21680_001	0	0	0	0.221824		Novel_000758	7.74098	6.78939	4.11467	6.02117
TCONS_00181545	0	52.2578	0	0		GSMUA_Achr5T22900_001	1.42677	63.7369	0.449177	1.47033		Novel_000755	0	0	0	95.1119
TCONS_00228034	0	0	4.25516	0		GSMUA_Achr6T19260_001	0	0	0	0		Novel_000754	0	0	11.4151	0
TCONS_00329474	0	0	0	7.76051		GSMUA_AchrUn_randomT27880_001	0.0737937	0.568646	0.185994	0.253634		Novel_000757	1.53574	4.1726	0	0
TCONS_00033021	0	14.5444	7.1856	10.8121		GSMUA_Achr3T03960_001	19.7486	9.14255	26.027	27.6887		Novel_000756	3.72917	4.1685	9.81822	6.57871
TCONS_00148937	7.30116	67.013	0	0		GSMUA_Achr10T22370_001	0	0	0	0		Novel_000753	5.43622	8.83784	7.80914	22.3327
TCONS_00321263	0	0	18.223	0		GSMUA_Achr8T17410_001	28.6694	21.749	17.1101	19.2385		Novel_000752	0	1.33682	1.73284	0.858029
TCONS_00052132	6.62377	13.7862	22.5202	0		GSMUA_AchrUn_randomT09610_001	0.139769	0.93551	0	0.81307		Novel_001088	6.40644	10.1672	5.6397	4.70184
TCONS_00011368	0	28.3461	0	0		GSMUA_Achr7T04010_001	25.0996	12.5464	16.2416	31.3215		Novel_001084	0	0	3.94481	0
TCONS_00080670	0	0	16.0768	0		GSMUA_AchrUn_randomT25910_001	2.84267	1.31305	0.433803	4.89525		Novel_001085	0.105968	0	4.85516	0.733902
TCONS_00148637	0	9.22265	0	1.63146		GSMUA_Achr3T24470_001	0.772456	0.367118	0.4219	0.382519		Novel_001081	1.46781	1.03761	0.361216	3.7944e-05
TCONS_00120260	89.7499	499.976	1916.75	191.882		GSMUA_Achr10T22570_001	21.0454	51.4006	7.41953	10.5049		Novel_000681	12.9364	16.2493	201.267	24.4428
TCONS_00111182	5.74068	19.0691	12.4408	27.4663		GSMUA_Achr9T30330_001	0	0	0	0		Novel_000680	2.33412	2.11822	0.563916	1.1898
TCONS_00213863	0	9.6339	0	1.73715		GSMUA_Achr5T00830_001	0	0	0.879204	0.198395		Novel_001486	0	0	27.239	0
TCONS_00038155	1.7582	1.14663	5.35373	5.10137		GSMUA_Achr4T33060_001	0	0	0	0.736018		Novel_000960	55.9293	50.2976	197.815	56.519
TCONS_00087659	0	0	0	25.3439		GSMUA_Achr9T24490_001	184.075	198.909	116.994	304.575		Novel_000968	0	0	8.04396	0
TCONS_00211593	94.9283	0	0	68.061		GSMUA_Achr6T36460_001	0	0	2568.39	0		Novel_001152	56.4771	62.1367	33.6847	45.7641
TCONS_00296693	0	0	0	6.51655		GSMUA_AchrUn_randomT20620_001	0	0	0	0		Novel_001159	66.4937	70.0134	97.2031	112.213
TCONS_00296696	0	0	0	48.3422		GSMUA_Achr1T19870_001	0	0	0	0		Novel_000035	0	15.9941	4.55168	0
TCONS_00034559	0	0	0	95.1119		GSMUA_Achr6T24290_001	0	0	0	0		Novel_001479	53.6211	36.4581	80.8251	0
TCONS_00034558	100.917	86.5649	99.3169	30.595		GSMUA_AchrUn_randomT29000_001	0	0	0	0		Novel_001471	0	0	10.6072	0
TCONS_00008275	76.2237	19.5515	17.6413	16.7924		GSMUA_Achr11T17150_001	0	0	0	0		Novel_001470	43.8952	26.5488	5.36932	19.6663
TCONS_00141135	16.1102	15.1171	23.42	68.2003		GSMUA_Achr10T15660_001	22.6015	37.4497	41.3402	53.1462		Novel_001477	4.91063	10.602	5.07871	0
TCONS_00258687	0	0	3.47158	0		GSMUA_Achr9T07620_001	48.2249	17.3833	57.3241	28.6015		Novel_001476	0	0	39.6405	0
TCONS_00005014	0	0	0	29.3498		GSMUA_Achr7T27310_001	10.138	9.88718	5.69932	7.35178		Novel_001474	0.296447	1.32507	1.91128	0.691177
TCONS_00217591	3.63611	4.65916	0	0		GSMUA_Achr8T12200_001	0	0	0	0		Novel_001299	11.8307	9.93563	8.66651	5.974
TCONS_00138972	0	0	0	11.979		GSMUA_Achr6T35390_001	0	0	0	0		Novel_001298	0	0	15.151	0
TCONS_00217595	0	4.97076	0	0		GSMUA_Achr10T21270_001	10.1489	9.68191	5.96178	8.19483		Novel_001297	0	0	0	22.0348
TCONS_00225613	0	0	84.1129	0		GSMUA_Achr10T24820_001	5.90644	5.35581	14.2204	7.93595		Novel_001296	0	0	77.5611	0
TCONS_00161917	1.79419	0.501364	3.85744	0.174354		GSMUA_Achr6T12680_001	0	0	0	0		Novel_001294	14.8497	104.953	0	40.2019
TCONS_00225616	0	0	7.88602	0		GSMUA_Achr8T13530_001	0	0	0	0		Novel_001293	8.38655	0.5006	6.1143	1.83225
TCONS_00318870	0	0	10.778	0		GSMUA_Achr6T30280_001	15.7833	5.30957	12.8951	2.89175		Novel_001290	77.0213	219.183	21.024	168.09
TCONS_00332030	0	0	0	68.453		GSMUA_Achr4T18370_001	0	0	0	0		Novel_001058	0	0	3.5572	0
TCONS_00354582	0	0	23.53	0		GSMUA_Achr8T00090_001	0	0	0	0		Novel_000619	1.06238	1.93044	0.777525	0.680541
TCONS_00003088	0	0	0	6.91147		GSMUA_Achr9T14480_001	0	0	0	13.0331		Novel_000738	0	0	13.5516	0
TCONS_00254741	0	0	94.352	0		GSMUA_Achr4T33630_001	4.84691	11.6238	2.43802	4.19115		Novel_000616	2.82963	3.81152	0.566415	1.5044
TCONS_00096871	3.86336	1.28643	0	0		GSMUA_Achr5T13940_001	72.3534	47.0849	26.7911	27.2682		Novel_000617	2.13545	1.89013	4.0909	1.69517
TCONS_00307275	6.59777	5.21616	1.13742	0		GSMUA_Achr3T10420_001	8.93285	5.06685	3.65469	7.36567		Novel_000730	131893	275233	0	330523
TCONS_00037305	0	1.17339	0	8.81087		GSMUA_Achr10T09260_001	5.11782	5.24472	0.889043	2.4131		Novel_000735	11.5221	8.90572	6.09915	5.47888
TCONS_00011504	1.76764	8.13969	0	0		GSMUA_Achr4T24390_001	0.912221	1.62102	0.971674	1.28523		Novel_000734	0	0	9.76549	1.36996
TCONS_00342468	40.2446	147.624	0	0		GSMUA_Achr11T20110_001	4.05518	3.34716	2.82782	3.81512		Novel_000235	0	0	0	1.89342
TCONS_00355187	0	0	45.7084	0		GSMUA_Achr5T04880_001	0.962426	1.4757	0.481388	3.23358		Novel_000232	0	0	0	10.7629
TCONS_00092378	0	1.5741	6.6e-05	0		GSMUA_Achr2T02580_001	0	0	0.390192	0.697685		Novel_000371	6.9702	0.745072	7.95868	0
TCONS_00224058	0	0	31.7893	0		GSMUA_Achr9T17460_001	16.9629	3.71827	5.64444	5.72042		Novel_000269	3.96898	4.82728	5.23827	2.58789
TCONS_00009656	14.773	46.2154	0	84.8286		GSMUA_Achr11T19290_001	0.160618	0.354092	0.202818	0.0921482		Novel_000268	1.67327	8.90148	2.94475	0.520772
TCONS_00307999	2.1738	9.58162	3.76485	3.25733		GSMUA_Achr11T13480_001	0	0	0	0		Novel_000265	6.39926	1.81433	0	1.96918
TCONS_00317493	0	0	3.86501	0		GSMUA_Achr1T13880_001	25.0508	106.464	8.73706	18.0142		Novel_000266	20.9301	6.0585	5.42256	2.19777
TCONS_00344107	26.5945	36.9186	0	10.5312		GSMUA_Achr6T03980_001	0	0	4.38893	0		Novel_000260	0	0	2.06725	0.20721
TCONS_00005423	0	0	0	22.8584		GSMUA_Achr3T19080_001	35.4901	33.3175	17.6061	21.486		Novel_000263	4.02318	3.35588	0.557104	2.25536
TCONS_00133259	0	0	29.3353	0		GSMUA_Achr9T00570_001	0	0	0	0		Novel_000262	0	0	4.80064	0
TCONS_00061832	0	0	0	53.4012		GSMUA_Achr5T04030_001	10.8891	9.936	19.8934	14.1056		Novel_000199	4.47233	34.3411	0	9.7122
TCONS_00354632	0	0	99.7823	0		GSMUA_Achr2T16320_001	6.82326	13.7513	10.5147	6.40919		Novel_000198	0	31.6357	0	0
TCONS_00165243	0	0	15.1885	0		GSMUA_Achr4T23310_001	0.830844	0	1.7529	0		Novel_000193	0	7.55855	0	0
TCONS_00039894	4.09149	54.06	11.9702	0		GSMUA_Achr11T23190_001	10.9146	15.146	25.1277	12.6119		Novel_000192	84.7937	50.3954	26.6694	58.6678
TCONS_00165245	0	0	7.21555	0		GSMUA_Achr8T18990_001	0	0.703579	0	0		Novel_000191	2.97963	3.04487	0	3.43774
TCONS_00227502	0	2.28621	7.22519	0		GSMUA_Achr11T25870_001	11.0088	9.67225	4.41468	2.2745		Novel_000190	17.9051	13.9974	6.55923	9.19273
TCONS_00326565	16.2968	20.5434	6.46343	18.5663		GSMUA_Achr9T08200_001	8.69176	9.64356	4.77486	8.22911		Novel_000195	3729.88	9682.1	1793.35	3434.31
TCONS_00125053	13.2475	82.4675	22.5202	15.6522		GSMUA_Achr1T18980_001	3.0621	0	0	1.60255		Novel_000194	9.19209	0	0	0
TCONS_00253413	19.1576	14.2222	0	0		GSMUA_Achr5T06050_001	159.552	278.182	89.731	180.729		Novel_000376	23.644	10.9585	12.4191	9.38673
TCONS_00167450	0	0	18.1013	0		GSMUA_Achr11T17220_001	30.0495	12.4864	26.6743	16.8323		Novel_000374	14.0242	20.4529	3.08038	10.8245
TCONS_00128433	0	0	3.47158	0		GSMUA_Achr8T31410_001	1.14345	13.3493	0.192277	1.66032		Novel_000517	0	2.81305	0	4.32282
TCONS_00185894	2.50758	5.30633	0	0		GSMUA_Achr3T27870_001	0	0	0	0		Novel_000984	8.52614	10.6155	0	5.25059
TCONS_00165800	0.839559	0	4.73043	0		GSMUA_Achr1T03220_001	0	0	6.30041	0		Novel_001006	1.99627	19.5763	6.0569	5.47824
TCONS_00165801	0	0	4.74555	0		GSMUA_Achr11T22560_001	0	0	0	0		Novel_001007	0.377921	4.51843	1.91333	6.13264
TCONS_00069930	0	118.237	0	0		GSMUA_Achr3T30810_001	84.9016	113.602	48.3956	84.3423		Novel_001004	5.51732	2.93184	4.59926	6.66715
TCONS_00333706	4.46213	2.30607	1.45876	4.94507		GSMUA_Achr7T15820_001	119.408	69.9037	49.3131	63.9257		Novel_001005	0	1.99165	5.33883	0
TCONS_00352271	0	1.17339	5.94787	0		GSMUA_Achr9T20380_001	3.82848	2.74076	3.95539	1.96605		Novel_001003	925.707	59.1183	0	0
TCONS_00107965	15.41	9.06582	8.54973	23.2692		GSMUA_Achr10T05950_001	12.0235	7.43867	6.79591	6.74493		Novel_001000	0	0	8.58422	0
TCONS_00107964	0	0	0	7.5353		GSMUA_Achr4T04810_001	67.2469	49.1963	31.5966	54.8621		Novel_001008	2.68688	3.95888	0.388991	3.54148
TCONS_00226369	0	0	201.763	0		GSMUA_Achr5T09880_001	3.09751	0.296129	1.27041	1.00142		Novel_001009	14.1097	3.19883	0	0
TCONS_00226368	0	0	11.7558	0		GSMUA_Achr4T02700_001	0	0.0979051	0	0		Novel_000018	1.98927	0.826899	5.08381	0
TCONS_00337285	8.48096	40.2417	12.5453	9.09105		GSMUA_Achr3T10040_001	76.7746	47.0931	40.3652	41.4102		Novel_000019	17.4534	10.1179	5.70336	30.3915
TCONS_00026492	0	0	67.5606	0		GSMUA_Achr1T10960_001	0	0	0	0		Novel_000016	0	15.6928	0	0
TCONS_00026491	0	0	3.89703	0		GSMUA_Achr6T02320_001	127.859	44.9068	39.169	34.0437		Novel_000014	0.72654	2.24789	5.44352	0.853692
TCONS_00015616	13.513	94.3199	0	0		GSMUA_Achr10T09370_001	0	0.35376	0.204323	0.184586		Novel_000015	28.8937	27.1975	8.54973	33.2416
TCONS_00337138	5.68049	3.65338	11.4939	0.476481		GSMUA_Achr8T26640_001	12.9708	14.2137	12.6098	10.1196		Novel_000012	10.3495	0	0	10.3348
TCONS_00281439	89.0982	244.889	0	120.606		GSMUA_Achr7T05740_001	6.93466	4.62635	15.9471	9.74922		Novel_000010	0	0	1.40573	0
TCONS_00196448	0	0	107.624	0		GSMUA_AchrUn_randomT06370_001	17.0205	73.8372	0	21.0623		Novel_000011	0	0	13.1593	0
TCONS_00153069	0	34.9842	0	0		GSMUA_Achr8T28730_001	20.0219	17.8574	9.0042	14.1726		Novel_001412	28547.5	95888.4	226245	99817.8
TCONS_00344169	34.4341	0	0	0		GSMUA_Achr6T19160_001	0	0	0	0		Novel_000566	22.5586	13.9051	6.38181	11.3216
TCONS_00070607	8.51023	36.9186	62.1019	0		GSMUA_Achr1T05080_001	8.1263	54.5737	23.8311	28.8894		Novel_000567	3.95803	3.49079	3.19018	2.60741
TCONS_00061581	1.89803	23.7323	16.7519	22.8302		GSMUA_Achr6T32000_001	9.15429	20.1151	3.56515	10.3203		Novel_000565	0.158647	0	4.45145	0
TCONS_00025677	0	0	52.2513	0		GSMUA_Achr6T28960_001	27.2619	33.5838	16.0801	19.6646		Novel_000562	0	0	15.4	0
TCONS_00229151	0	0	7.3857	0		GSMUA_AchrUn_randomT15130_001	24.0808	14.9455	12.8141	17.9501		Novel_000563	7.58711	4.81794	0.742334	7.36786
TCONS_00237039	5.96447	26.6161	4.36853	23.4185		GSMUA_Achr2T23270_001	0	0	0	0		Novel_000560	0	0	19.8202	0
TCONS_00191449	0	0	4.64997	0		GSMUA_Achr8T06510_001	12.3925	7.36242	11.2796	4.43217		Novel_000568	7.28243	67.5504	1.81555	4.55176
TCONS_00191448	0	0	18.6661	0		GSMUA_Achr11T18050_001	0	0	0	0		Novel_000569	0.743499	0	3.43325	0.818365
TCONS_00156587	67.3125	55.5529	0	0		GSMUA_Achr8T03320_001	2.19292	2.14033	6.88197	1.87871		Novel_001217	0	195.29	0	44.9312
TCONS_00281295	537.864	275.196	94.92	184.369		GSMUA_AchrUn_randomT00820_001	0	0	0	0		Novel_001214	0	0	0	5.01689
TCONS_00055498	0	0	7.26221	0		GSMUA_AchrUn_randomT05270_001	41.5007	27.7502	22.5457	42.8955		Novel_001213	0.33074	3.83792	0.904385	0.402879
TCONS_00272554	0	15.5358	0	17.7058		GSMUA_Achr9T01080_001	2.83739	0.893733	1.84305	1.3025		Novel_001212	0	29.8413	0	68.453
TCONS_00024235	0	0	2.506	0		GSMUA_Achr4T15990_001	1.99431	0.469571	8.92601	0		Novel_001211	98.3907	255.293	95.0129	127.28
TCONS_00320795	0	0	72.0515	0		GSMUA_Achr11T11830_001	0	0	0	0		Novel_001210	18.9558	31.4842	6.30335	38.7795
TCONS_00005130	4.35389	16.6211	0	46.9716		GSMUA_Achr6T07000_001	27.3428	13.6098	33.4176	18.6976		Novel_001218	4.36578	1.6219	0.603796	1.1343
TCONS_00216166	3.33186	6.0682	21.6964	0		GSMUA_Achr11T21810_001	16.6516	10.6679	5.63967	15.2488		Novel_000074	7.25476	8.03566	5.84748	13.3721
TCONS_00133651	0	0	13.5197	0		GSMUA_Achr6T14450_001	0	0	1.98965	0		Novel_000077	2.56923	12.2572	0	4.7745
TCONS_00338954	0	82.6462	0	47.556		GSMUA_Achr6T07740_001	0.163794	0.183613	0	0		Novel_000073	9.59519	4.65251	0	2.36892
TCONS_00338951	0	9.94152	0	11.0921		GSMUA_Achr6T14720_001	0	0.0597651	0.136562	0.186486		Novel_000443	1.1982	4.36554	1.27227	2.28408
TCONS_00270955	0	52.2578	0	120.342		GSMUA_Achr10T27430_001	9.02638	4.94297	6.78781	5.4013		Novel_000447	16.7052	6.77062	2.40912	14.4512
TCONS_00338958	12.5919	12.7985	1.83655	3.0672		GSMUA_Achr2T18550_001	0.126514	0.140754	3.07872	0		Novel_000609	0	2.31931	0	2.46198
TCONS_00192795	0	0	147.94	0		GSMUA_Achr10T13030_001	119.228	81.9101	36.9097	79.9618		Novel_000608	239.58	938.214	2490.66	1544.78
TCONS_00201418	0	0	0	40.2942		GSMUA_Achr4T30570_001	0.574446	1.32107	0.38713	1.03849		Novel_000606	2.11769	15.1069	282.42	6.62441
TCONS_00201416	0	55.5529	0	255.843		GSMUA_Achr11T12800_001	3.73924	1.16505	2.36154	1.67926		Novel_000605	170.64	83.5639	29.8762	111.953
TCONS_00190793	0	0	3.51024	0		GSMUA_AchrUn_randomT26040_001	0	0	1.14067	0		Novel_000603	1.6725	0.265445	2.44282	2.48995
TCONS_00021775	0	0	4.4874	0		GSMUA_Achr2T05570_001	35.5962	13.4089	28.6938	21.5231		Novel_000602	1.39092	2.95694	0.366976	1.96333
TCONS_00190795	0	0	3.51024	0		GSMUA_Achr8T18460_001	0	0	0	0		Novel_000601	19.8996	7.48005	16.6915	17.5546
TCONS_00355539	0	0	5.07871	0		GSMUA_Achr1T16110_001	6.0098	6.97361	0.923703	3.4371		Novel_001312	0	3.87333	0.662767	3.50211
TCONS_00298578	0	0	0	3.90576		GSMUA_Achr5T22120_001	4.59486	2.91036	2.25967	5.76679		Novel_001317	4.02877	8.54468	0	3.49729
TCONS_00214993	9.5706	21.1584	0	24.1711		GSMUA_Achr3T29110_001	0	0	0	0		Novel_001318	0	89.5239	0	239.586
TCONS_00161497	0	0	39.7454	0		GSMUA_Achr8T18720_001	13.2845	16.5472	9.94626	6.24064		Novel_001536	53.8746	52.1465	5.73922	35.2728
TCONS_00341822	0	29.9005	0	0		GSMUA_Achr10T29700_001	0	1.18328	0.274929	0.742159		Novel_001537	0	0	38.9841	0
TCONS_00198239	0	0	0	56.6576		GSMUA_Achr8T06170_001	60.9712	28.6206	43.9827	44.2922		Novel_001534	15.0501	5.9679	8.91869	5.43158
TCONS_00101474	0	0.229566	11.2991	0.239926		GSMUA_Achr2T19470_001	4.76518	4.81825	3.42534	1.6731		Novel_001532	0	0	235.755	0
TCONS_00081935	0	0	3.94481	0		GSMUA_Achr11T15140_001	16.999	6.80612	11.2394	6.6414		Novel_001533	2.11691	8.62266	3.71599	3.10055
TCONS_00324236	0	0	3.31879	0		GSMUA_AchrUn_randomT08910_001	21.6353	23.7837	20.5734	17.3382		Novel_001530	27.1311	133.046	0	79.1995
TCONS_00281512	11.6291	0	19.0175	13.3908		GSMUA_Achr9T24010_001	0	0	0	0		Novel_001531	0	42.9518	0	15.6522
TCONS_00080375	0	0	295.881	0		GSMUA_Achr3T11110_001	36.559	36.9838	10.7892	32.5363		Novel_001509	0	0	0	153.137
TCONS_00096406	8.40259	0	3.60026	2.34833		GSMUA_Achr8T25640_001	1.01651	0.62658	0.288111	0.391752		Novel_001505	1.77867	3.78359	2.6412	2.37413
TCONS_00334553	100.611	393.664	0	283.288		GSMUA_Achr5T29330_001	0	0.249432	0	0.129957		Novel_001398	1513.39	694.235	385.277	835.241
TCONS_00344495	24.8042	0	0	0		GSMUA_Achr9T13310_001	0	0	0	0		Novel_001392	8.70971	4.03451	4.35549	4.20375
TCONS_00084877	1322.46	858.682	633.874	1775.51		GSMUA_Achr10T26060_001	12.6065	3.73525	8.28726	8.48155		Novel_001390	12.431	33.2676	11.8395	17.3374
TCONS_00081938	0	57.9153	65.2098	88.1393		GSMUA_Achr9T00130_001	74.9535	89.1545	35.912	39.8678		Novel_001391	35.0712	148.31	147.799	0
TCONS_00324498	0	0	3.39656	0		GSMUA_Achr9T23070_001	5.16395	1.7581	3.02711	2.63236		Novel_001396	0	0	33.7992	0
TCONS_00324494	0	0	28.7424	0		GSMUA_Achr10T16320_001	18.0001	9.51506	8.67373	14.7995		Novel_001397	0	0	49.2007	0
TCONS_00351518	6.24317	4.80093	15.4487	8.29995		GSMUA_Achr8T16980_001	0	0	0	0		Novel_001395	0	0	7.79496	0
TCONS_00080969	0	0	6.40398	0		GSMUA_Achr2T02450_001	5.97817	2.07763	2.23187	1.44386		Novel_001216	1.81578	1.19445	0	3.84573
TCONS_00134378	0	0	73.0329	0		GSMUA_Achr7T10380_001	7.45461	6.54654	1.98603	5.08906		Novel_000245	95.8991	305.2	324.051	304.615
TCONS_00130874	0	0	30.7768	0		GSMUA_AchrUn_randomT15050_001	0	0	0	0		Novel_000244	1.23561	0.931397	2.97449	0.730139
TCONS_00037286	1.47812	0	0	4.73088		GSMUA_Achr6T33440_001	0	0	0	0		Novel_000241	0.982084	1.95917	2.6119	6.44448
TCONS_00071723	4.0249	0	1.29756	1.10727		GSMUA_Achr10T16920_001	0	0	0	0		Novel_000931	0.175658	0.290873	29.7908	0
TCONS_00320071	0	0	10.5245	0		GSMUA_AchrUn_randomT21950_001	0	0	0	0		Novel_000930	19.3485	15.2866	15.383	17.4674
TCONS_00106799	0	0	0	47.7509		GSMUA_Achr5T08400_001	4.76943	4.54108	6.95068	5.96021		Novel_000933	32.5843	0	0	51.2342
TCONS_00245974	0	11.0254	0	0		GSMUA_Achr2T02130_001	66.6124	57.2699	17.7337	31.7225		Novel_000937	0	2.36122	0	0.835821
TCONS_00071893	3.40643	3.08733	0	0.982439		GSMUA_Achr1T20830_001	58.8565	56.4819	22.9089	49.6069		Novel_000936	12.0506	0	0	2.8761
TCONS_00216904	0	3.2113	0	0		GSMUA_Achr7T04230_001	15.6952	27.2048	4.99442	4.67602		Novel_000939	1017.84	1054.79	793.253	1432.28
TCONS_00202679	0	0	3.29674	3.78538		GSMUA_Achr1T01350_001	0	0	0	0		Novel_000096	30.1966	30.879	48.5688	10.1446
TCONS_00037397	0	0	0	13.3908		GSMUA_Achr8T10380_001	1.88825	1.58546	3.0522	2.94133		Novel_000097	0	0	274.612	0
TCONS_00046657	62.6981	0	9.62791	0		GSMUA_Achr1T16670_001	28.155	26.5695	43.7514	38.017		Novel_000095	0.341075	0	5.61505	0.833055
TCONS_00003245	0	0	9.65304	2.38437		GSMUA_Achr7T25880_001	0	0	0	0		Novel_000092	0.492019	1.84679	3.85005	3.05676
TCONS_00004212	27.5902	20.2032	0	46.1392		GSMUA_AchrUn_randomT11010_001	0	0	0	0		Novel_000093	0	0	12.0659	0
TCONS_00082260	0	0	566.005	0		GSMUA_Achr6T10400_001	2.70814	4.87391	0.940681	1.48459		Novel_000091	0	3.19963	0	3.0672
TCONS_00136849	0	0	2.82871	0		GSMUA_Achr6T12600_001	28.6461	15.676	17.5002	25.5457		Novel_000098	0	78.116	0	179.725
TCONS_00124434	8.78069	5.09828	0	5.69166		GSMUA_Achr9T05550_001	9.60489	5.54717	9.20815	23.6956		Novel_000099	0	0	79.4908	0
TCONS_00035589	0	0	0	20.1471		GSMUA_Achr5T01010_001	2.15936	1.46795	1.13777	0.255809		Novel_001340	18.7672	24.6482	0	20.091
TCONS_00077184	17.2237	7.82333	5.82004	3.89908		GSMUA_Achr10T03270_001	0.711264	0.158769	1.64779	0.165601		Novel_000638	3.89036	12.1838	0.820526	15.9393
TCONS_00124391	30.4335	0	0	51.3546		GSMUA_Achr2T10170_001	0	0	0	0		Novel_001346	28.0897	8.60153	0	0
TCONS_00323097	0	0	6.07909	0		GSMUA_Achr6T29500_001	0	0.827202	0	0.865668		Novel_000637	0.320157	0	4.36198	0.388974
TCONS_00042932	0	24.4091	0	0		GSMUA_Achr9T08160_001	0.165603	0.0913157	1.56954	0.0950629		Novel_000835	11.7306	8.90108	55.572	12.6724
TCONS_00042931	0	11.0254	0	0		GSMUA_Achr8T02880_001	7.72221	1.52355	3.14544	2.3269		Novel_000874	47.382	50.7341	56.4499	51.6557
TCONS_00136268	0	0	34.2613	23.0696		GSMUA_AchrUn_randomT22960_001	0	0	0	0.280769		Novel_000875	17.2341	12.2982	0	0
TCONS_00126366	10.2988	0	0	23.1074		GSMUA_Achr2T18640_001	0.309835	0.173349	0	0.180883		Novel_000876	0	0	0	3.59598
TCONS_00285277	51.9312	0	0	0		GSMUA_Achr7T04990_001	20.5817	15.0676	17.5429	7.0653		Novel_000877	22.6577	19.3569	8.00365	12.1619
TCONS_00079175	0	0	6.22509	0		GSMUA_Achr7T21820_001	0	0	0	0		Novel_000870	3.2835	5.19217	2.08448	2.3063
TCONS_00079177	0	0	17.8262	0		GSMUA_Achr3T09810_001	0	0.0955353	0	0		Novel_000871	2.45327	6.82867	2.21948	6.98208
TCONS_00343561	2955.09	2938.67	12269.3	683.433		GSMUA_Achr1T02630_001	0	0	0	0		Novel_000878	0	166.659	0	127.922
TCONS_00028078	0	0	5.10075	0		GSMUA_Achr11T24000_001	8.25417	5.70554	17.3879	3.09033		Novel_001491	1.00589	0	3.47158	4.36487
TCONS_00133726	128.12	52.8407	64.7061	30.0798		GSMUA_Achr1T15610_001	0	0	0	0		Novel_000160	0	1.07974	6.40593	0
TCONS_00026354	0	0	15.6232	0		GSMUA_Achr11T21980_001	0.306802	0.113224	0.390023	0		Novel_000164	76.1484	97.2216	0	36.9444
TCONS_00081182	0	0	2.95716	0.536074		GSMUA_Achr2T02340_001	59.5351	61.9795	21.6493	41.1683		Novel_000687	2.84757	2.06298	3.09772	0
TCONS_00012869	6.97708	8.76746	3.24908	2.80012		GSMUA_Achr3T02710_001	2.53537	1.89373	2.27306	3.28563		Novel_000686	0	0	0	7.10162
TCONS_00337672	0	98.416	0	113.315		GSMUA_Achr9T04710_001	2.73552	0.350723	1.64766	2.2069		Novel_000685	49.1956	17.1705	13.4666	77.6976
TCONS_00128633	0	0	5.51962	0		GSMUA_Achr4T05970_001	16.5587	2.49989	2.26142	6.60616		Novel_000684	7.53463	2.41872	2.18369	3.19396
TCONS_00129580	2.07956	0	9.50332	0		GSMUA_Achr5T15850_001	0	0.221256	0	0		Novel_000682	0	0	0	53.8143
TCONS_00347998	0	0	221.911	0		GSMUA_Achr8T27440_001	2.63494	1.39866	0.584762	1.59004		Novel_000689	6.18865	0.564616	23.7164	15.661
TCONS_00224098	0	0	2.22458	0		GSMUA_Achr7T22000_001	31.0137	35.0656	63.7445	37.7157		Novel_000688	11.0414	4.66009	0	2.29377
TCONS_00048965	14.5812	0	0	0		GSMUA_Achr3T32370_001	21.8173	8.24765	6.27722	36.3953		Novel_001488	25.8588	34.4324	0	38.5854
TCONS_00124987	2.84024	0	1.10702	0		GSMUA_Achr9T26590_001	0.189273	0	2.29828	0		Novel_001482	3449.75	6279.97	5832.41	7270.61
TCONS_00142589	0	0	0	3.78803		GSMUA_AchrUn_randomT03430_001	3.32973	2.67343	7.80438	2.92788		Novel_001483	25.677	13.8877	3.41808	3.87905
TCONS_00168841	0	0	4.09468	0		GSMUA_Achr8T07060_001	38.1194	28.4804	25.9246	19.4819		Novel_001480	0	0	3.53528	0
TCONS_00295484	0	0	7.73002	0		GSMUA_Achr2T09850_001	0.779622	0.494133	1.27784	0.51488		Novel_001481	36.2121	55.3926	3.47158	43.6487
TCONS_00348807	8.18743	163.783	121.939	0		GSMUA_Achr2T17650_001	5.83209	6.02848	6.95888	4.03108		Novel_001484	60.2636	41.378	32.2566	30.7465
TCONS_00079837	0	0	6.51897	0		GSMUA_Achr10T19620_001	7.90037	15.6932	5.04873	8.17884		Novel_001485	0	0	20.9813	0
TCONS_00173878	0	34.9842	61.9661	80.4038		GSMUA_Achr3T11940_001	3.8918	3.44357	1.85247	2.57782		Novel_001150	6.76912	3.68436	0	0
TCONS_00123457	20.1378	0	0	0		GSMUA_Achr10T01840_001	0	0	0	0		Novel_001151	30.5479	22.0964	10.2149	26.8106
TCONS_00328911	6.05302	15.795	2.92595	10.911		GSMUA_Achr8T11840_001	9.66708	6.12727	9.32158	9.4525		Novel_001153	0	0	5.17541	0
TCONS_00315385	51.6511	0	0	0		GSMUA_Achr11T23980_001	105.753	114.555	55.7066	120.192		Novel_001156	0	0	88.6954	0
TCONS_00034282	36.0457	132.297	16.2197	127.091		GSMUA_AchrUn_randomT12190_001	9.18932	19.8519	3.92696	5.65785		Novel_001158	7.209	2.36766	0	1.2702
TCONS_00353875	0	0	8.18984	0		GSMUA_Achr9T04030_001	9.58309	7.50354	6.74606	7.13998		Novel_001117	0	0	5.26276	0
TCONS_00333423	0	0	0	3.32182		GSMUA_Achr8T08340_001	0.516617	0.114418	0.262786	0.119191		Novel_001246	54.3559	0	0	0
TCONS_00123987	57.2559	0	0	0		GSMUA_Achr7T04760_001	35.3787	36.6871	13.2349	20.9768		Novel_000441	0	0	4.75166	0
TCONS_00289805	0	0	19.8202	0		GSMUA_Achr2T10290_001	0	0	0	0		Novel_000440	22.957	9.67799	10.1111	22.1839
TCONS_00091468	1.47223	4.66442	1.15825	0.994661		GSMUA_Achr6T25300_001	0	0	0	0		Novel_000445	3.24093	1.65897	4.01404	0.824166
TCONS_00055375	0	0	8.52245	0		GSMUA_Achr6T05850_001	13.2188	51.4764	0.83507	2.39775		Novel_000444	0	0	4.45655	0
TCONS_00111394	16.3439	80.7517	22.2908	34.0836		GSMUA_Achr4T07610_001	6.42464	4.08183	1.57916	2.36983		Novel_000449	0.886429	0	0.479823	1.57671
TCONS_00100548	0	0	9.56013	0		GSMUA_Achr4T20460_001	0	0	16.0768	0		Novel_000448	1.36014	0.234387	0.124632	3.26253
TCONS_00355574	0	0	14.7714	0		GSMUA_Achr8T14190_001	0	0	0	0.154267		Novel_001453	0.628972	0.162474	31.4305	0.309353
TCONS_00302696	0	0	0	61.7367		GSMUA_Achr11T20550_001	13.5659	10.6447	14.8794	3.7258		Novel_001458	52.9902	27.4892	0	188.182
TCONS_00351650	0	18.3512	57.9399	10.3954		GSMUA_Achr11T25220_001	381.927	321.719	262.45	279.428		Novel_001313	15.2775	10.602	0	11.7173
TCONS_00056253	0	0	58.4972	0		GSMUA_AchrUn_randomT02060_001	0	0.214095	0	0		Novel_001310	1.13981	0	5.63428	4.07538
TCONS_00279487	0.249604	22.2126	0.664708	0.894289		GSMUA_Achr3T07200_001	13.4601	6.6106	11.6523	5.17336		Novel_001311	126.044	108.465	209.686	138.359
TCONS_00172172	106.405	119.241	49.2007	203.791		GSMUA_Achr1T19370_001	5.96561	3.49221	1.55087	5.04821		Novel_001316	0	0	94.6518	0
TCONS_00099871	0	0	9.62791	0		GSMUA_Achr4T21460_001	0	0	0	0		Novel_001314	3.02672	7.77396	5.95286	6.6312
TCONS_00069495	12.907	89.5239	0	68.453		GSMUA_Achr6T11520_001	22.288	24.4137	8.8214	19.9913		Novel_001315	89.7499	1129.65	0	386.963
TCONS_00063512	0	0	5.32455	4.45652		GSMUA_Achr4T20090_001	0	0	14.485	0		Novel_001319	0	15.449	0	102.68
TCONS_00137856	0	0	0	67.9305		GSMUA_Achr11T00180_001	8.22309	1.94126	6.92956	6.13124		Novel_000505	18.2697	34.0491	15.5087	20.6518
TCONS_00117738	1.72002	5.24387	0	0		GSMUA_Achr7T08420_001	39.3996	24.7905	4.98035	22.5215		Novel_000507	6.8215	0	4.67921	1.66611
TCONS_00355029	0	0	97.8146	0		GSMUA_Achr6T02890_001	7.02298	0.268229	5.8265	1.67427		Novel_000509	0	16.9773	2.70019	1.56555
TCONS_00134087	0	0	21.9009	0		GSMUA_Achr5T28600_001	20.2763	9.13037	9.52223	10.913		Novel_000168	14.8754	12.6028	0	6.20326
TCONS_00261742	0	0	39.7454	0		GSMUA_Achr9T11090_001	9.66763	8.58274	6.36658	6.67357		Novel_000169	108.104	408.719	0	144.332
TCONS_00110040	0	0	0	5.54605		GSMUA_Achr10T30560_001	0	0	0	0		Novel_000162	20.1668	27.704	0	10.0649
TCONS_00115670	0	4.97076	0	0		GSMUA_Achr8T03400_001	0.284957	0	0.361444	0		Novel_000161	1.73746	4.0979	4.11597	1.21459
TCONS_00257929	0	0	5.73394	1.12374		GSMUA_Achr10T04510_001	0	0	0.107136	0		Novel_000166	0	0.143231	5.60753	1.19462
TCONS_00219547	13.4635	0	0	0		GSMUA_Achr10T15980_001	16.113	10.0236	7.2046	9.2017		Novel_000167	154.575	73.9988	363.215	14422.2
TCONS_00241928	0	0	0	28.9209		GSMUA_Achr3T22240_001	6.74801	5.99798	6.87641	2.82035		Novel_000165	0	0	14.4752	0
TCONS_00036589	0	0	0	11.979		GSMUA_AchrUn_randomT09140_001	41.2238	85.8679	23.8442	30.5128		Novel_000319	4.01333	2.53269	0	0.653851
TCONS_00256340	0	0	4.53573	0		GSMUA_Achr4T02230_001	12.6381	67.0351	8.18841	11.9553		Novel_000314	4434.97	9639.1	13173.1	9357.24
TCONS_00190222	0	0	3.58897	0.461827		GSMUA_Achr4T24010_001	55.7675	47.8898	24.048	30.3659		Novel_000316	2.46429	1.06068	1.33167	3.40407
TCONS_00065329	0	0	235.755	50.3725		GSMUA_Achr11T12420_001	0	0	0	0		Novel_000764	7.74657	5.94401	2.96556	5.81621
TCONS_00282200	5.95513	0	4.45655	3.45574		GSMUA_Achr8T10620_001	10.2426	25.2887	14.4807	15.432		Novel_000765	0	0	0.00034486	4.36465
TCONS_00223495	0	0	5.1462	0		GSMUA_Achr6T01160_001	0	0	0	0		Novel_000766	3.3381	5.93665	0.460832	1.41896
TCONS_00091288	5.19697	1.88395	3.03064	5.31085		GSMUA_Achr8T17610_001	0.141749	0	0	0		Novel_000767	10.0246	0	1.82475	5.05336
TCONS_00354771	0	0	8.67244	0		GSMUA_Achr4T19860_001	0.210263	1.18977	0	0		Novel_000761	0.484086	4.06311	0.697077	7.96589
TCONS_00119829	0	4.61668	0	0		GSMUA_Achr5T15540_001	0	0.111767	0	0.232841		Novel_000762	4.5876	2.35227	2.93462	6.57646
TCONS_00269940	0	0	0	40.2942		GSMUA_Achr1T23830_001	42.0306	45.4429	18.9514	55.0124		Novel_000763	0.703661	1.08393	2.12563	0.42037
TCONS_00223724	0	0	7.88512	0		GSMUA_Achr1T16580_001	0.701709	0.61753	0	0.160653		Novel_001195	0.358794	1.43694	0.373452	1.65555
TCONS_00168085	0	0	14.485	0		GSMUA_Achr3T22830_001	26.4626	16.1544	5.72389	12.4214		Novel_001197	46.7242	11.7718	0	26.7816
TCONS_00053618	0	0	20.9813	0		GSMUA_Achr9T24710_001	6.56591	6.27283	2.69171	4.54483		Novel_000589	5.67768	10.1033	5.16852	6.26715
TCONS_00053613	5.84331	2.13804	8.67244	11.6508		GSMUA_Achr2T21330_001	0.593301	1.24196	0.135128	0.430582		Novel_000585	33.3076	65.4381	2.37583	52.7231
TCONS_00053612	0	0	79.8285	0		GSMUA_Achr9T02710_001	0	0	0	0		Novel_000925	1.01889	2.81666	0.457321	2.95447
TCONS_00254274	1.44571	0.913403	4.5283	0		GSMUA_Achr4T10040_001	96.1903	40.3498	26.7157	31.2347		Novel_000920	0	0	4.71217	0.64913
TCONS_00205194	0	16.0713	11.695	8.91476		GSMUA_Achr11T00470_001	2.5545	1.21682	1.55565	1.83203		Novel_000387	14.1544	4.03987	6.73787	4.53137
TCONS_00158969	29.6994	34.9842	0	0		GSMUA_Achr3T17240_001	6.75257	3.9213	7.66913	5.52649		Novel_000651	175.67	252.643	55.2671	289.954
TCONS_00189583	0	0	62.0109	0		GSMUA_Achr2T22840_001	0	0.370358	1.07039	0.386583		Novel_000655	0	0	19.325	0
TCONS_00194211	0	0	78.5851	0		GSMUA_Achr4T08790_001	4.93694	4.64094	2.47792	1.78767		Novel_000656	3.97009	0	4.45655	0
TCONS_00263734	45.7442	29.7926	34.665	66.7353		GSMUA_Achr4T18950_001	5.73242	3.77867	3.52099	4.65938		Novel_000351	15.5189	16.4936	5.33627	11.3744
TCONS_00154240	5.40675	3.55149	0	1.2702		GSMUA_Achr1T12580_001	0.323326	0.716728	0.548968	0.248911		Novel_000353	7.60756	1.4841	11.5509	12.8187
TCONS_00334351	0	0	0	11.4731		GSMUA_Achr3T25520_001	0	0	0	0		Novel_000352	0	16.6211	0	21.1372
TCONS_00166964	5.39913	17.4415	20.712	6.32048		GSMUA_Achr6T28290_001	4.04617	13.1161	20.3232	13.8308		Novel_000355	0	0	7.54072	0.528615
TCONS_00167615	0	1.9488	13.3568	1.04007		GSMUA_Achr8T22910_001	0.0844319	0.186288	0.106749	0.387885		Novel_000354	0	0	11.0392	0
TCONS_00271489	0	0	4.9026	3.07774		GSMUA_Achr10T13770_001	13.3943	7.44384	4.51613	6.06611		Novel_000357	10.6149	13.6935	4.05075	3.59817
TCONS_00257669	0	0	35.0817	0		GSMUA_Achr7T19370_001	33.364	13.9676	32.4065	24.6621		Novel_000356	3.65666	0	8.23095	0
TCONS_00324803	0	0	4.51319	0		GSMUA_Achr11T15860_001	16.177	3.4168	38.4239	6.23019		Novel_000359	3.91049	0	0	0
TCONS_00042406	17.4437	105.946	19.0175	53.5632		GSMUA_Achr6T18200_001	174.809	87.6954	233.41	98.2184		Novel_000358	0	0	158.496	0
TCONS_00146429	0	0	0	24.483		GSMUA_Achr6T35530_001	0	0	0	0		Novel_001402	995.778	633.281	505.763	389.657
TCONS_00247831	0	55.5529	0	0		GSMUA_Achr7T10340_001	4.98272	2.9702	2.20279	5.93309		Novel_001403	11.129	15.2831	5.08284	10.2865
TCONS_00308751	0	0	17.8262	0		GSMUA_Achr8T29070_001	64.739	33.369	42.1042	37.7255		Novel_001400	1.42737	0	0	9.23769
TCONS_00090478	0	39.058	0	0		GSMUA_AchrUn_randomT21500_001	0	0	0	0		Novel_001401	0	0	42.0564	0
TCONS_00090475	0	6.43865	2.28134	0		GSMUA_Achr4T15220_001	47.2773	14.6034	31.2172	26.5336		Novel_001406	971.808	1588.89	801.813	1827.05
TCONS_00271675	2.96426	1.78099	0	2.50782		GSMUA_Achr2T06970_001	17.4477	29.9388	27.4622	19.1213		Novel_001407	59.3988	17.4921	145.448	33.5016
TCONS_00233257	0	0	34.2613	0		GSMUA_Achr4T07140_001	121.196	55.3868	131.046	94.3577		Novel_001404	6.19212	8.00611	10.8652	6.72659
TCONS_00335837	0	0	0	40.1724		GSMUA_Achr1T04020_001	1.0688	1.08183	2.25538	0.716833		Novel_001405	3.42048	2.42588	4.06856	2.50358
TCONS_00218258	2.08825	0.448945	0.689688	0		GSMUA_Achr11T25560_001	50.2076	27.1059	13.3486	19.7946		Novel_001408	4.34718	8.90462	0	0
TCONS_00354054	0	2.04805	16.6635	5.01666		GSMUA_Achr8T09240_001	24.6506	38.4745	9.23078	15.6125		Novel_001409	53.2529	43.039	40.4281	60.8889
TCONS_00233258	0	0	8.52245	0		GSMUA_Achr4T17160_001	0	0	0	0		Novel_000993	0	29.8103	0	0
TCONS_00084815	0	2.13853	0	5.72061		GSMUA_Achr7T24030_001	3.72396	8.29395	3.67788	2.25335		Novel_000992	5.00163	0	62.4435	11.1487
TCONS_00235369	32.6281	9.52934	17.6757	27.6876		GSMUA_Achr2T04310_001	152.628	115.598	61.1849	83.336		Novel_000994	0	0	5.44261	0
TCONS_00084814	71.1319	0	0	152.288		GSMUA_Achr2T19130_001	23.0599	20.5403	20.2538	34.1826		Novel_001026	2.21304	1.51705	7.88961	6.55543
TCONS_00031853	0	8.87336	13.9632	20.091		GSMUA_Achr11T01180_001	16.8893	2.8967	17.713	7.77059		Novel_001027	0.889303	0.528638	3.15834	1.11448
TCONS_00321158	0	0	10.3914	0		GSMUA_Achr8T22470_001	358.098	68.2238	205.69	176.522		Novel_000768	1.49669	9.57175	0.723445	0
TCONS_00100935	0	0	16.7181	0		GSMUA_Achr4T17220_001	0	0	0	0		Novel_000769	1.85779	3.69597	0.922477	1.38091
TCONS_00327726	12.4185	19.9165	0	10.8335		GSMUA_Achr7T18940_001	0	0	0	0.908608		Novel_000255	3.59126	1.23808	2.98488	1.30846
TCONS_00212332	38.2824	42.3167	0	0		GSMUA_Achr11T14350_001	19.7074	10.6215	10.4479	13.7945		Novel_000257	0	11.7902	0	0
TCONS_00221165	17.9275	5.23094	7.8116	5.84325		GSMUA_Achr5T17560_001	0	0	0	0		Novel_000252	0	0	12.8246	0
TCONS_00170991	1.06935	0	1.84771	3.50189		GSMUA_Achr5T22450_001	4.37647	2.28116	2.63161	1.69971		Novel_000253	2.1092	0	4.85215	15.5826
TCONS_00286256	0	0	23.42	0		GSMUA_Achr1T26180_001	59.0866	76.6339	35.6318	36.5459		Novel_000258	6.04238	9.01643	1.05387	4.0917
TCONS_00231780	0	0	6.06875	0		GSMUA_Achr9T29120_001	0.440943	0.345974	0.158248	0.287956		Novel_000259	0	0	13.9632	0
TCONS_00024914	0	0	4.12317	0		GSMUA_Achr10T17790_001	0	0	0	0		Novel_000345	0	0.366258	3.30983	1.06061
TCONS_00273506	21.9378	32.8968	0	62.2932		GSMUA_Achr4T15030_001	0	0	0	0		Novel_000980	31.0093	26.5963	14.1661	27.7657
TCONS_00330867	49.1246	0	0	224.656		GSMUA_Achr7T15500_001	0.327135	0	0	0.398135		Novel_000981	19.6392	21.5327	4.51484	14.0141
TCONS_00114760	14.7504	8.63766	0	15.7087		GSMUA_Achr3T08380_001	1.55394	0.541066	2.68634	2.44075		Novel_000982	16.9708	97.9727	14.3014	5.64715
TCONS_00286532	0.164242	0	4.89545	0		GSMUA_Achr1T12070_001	20.4292	24.9813	26.2129	15.6046		Novel_000983	23.0368	11.2166	12.7572	5.44849
TCONS_00025359	0	0	4.26772	0		GSMUA_Achr1T22920_001	327.71	463.34	172.082	424.638		Novel_000985	3.48511	3.07744	19.6243	2.60339
TCONS_00207291	0	0	79.281	27.8228		GSMUA_Achr11T16090_001	19.577	13.4263	12.3833	16.8626		Novel_000986	81.7195	49.9891	22.2908	38.3441
TCONS_00289427	0	0	39.6405	0		GSMUA_Achr10T15230_001	46.7552	46.7962	21.0749	30.9731		Novel_001415	2.44426	1.51407	6.33009	1.91487
TCONS_00207295	0	29.3192	0	33.0434		GSMUA_Achr3T23270_001	51.9506	118.07	92.0093	42.3832		Novel_001059	93.1547	13.0193	0	44.9312
TCONS_00076481	4.13178	7.79784	12.1178	17.603		GSMUA_Achr4T29850_001	0	0.691227	0.839076	0.732041		Novel_001055	2.46195	12.3263	5.99274	27.3678
TCONS_00231129	0	0	82.6812	0		GSMUA_Achr1T17240_001	16.9753	34.5745	25.9729	11.1495		Novel_001054	30.0845	0	0	0
TCONS_00179809	0	21.1584	0	0		GSMUA_Achr7T24350_001	0.88653	0.563625	0.486647	0.587579		Novel_001056	17.2499	6.92131	0	10.1282
TCONS_00180753	0	7.5269	0	0		GSMUA_Achr9T28070_001	0	0	0	0		Novel_001051	5904.13	7359.93	8811.49	8390.91
TCONS_00344699	5.7907	6.96729	1.2621	5.23064		GSMUA_Achr7T02110_001	0	0	1.72461	2.77179		Novel_001050	0	0	40.8585	35.992
TCONS_00243658	0	0	0	5.36872		GSMUA_Achr6T02760_001	0	0	0	24.0047		Novel_000183	13.8715	10.8588	7.92786	16.3036
TCONS_00191637	0	0	239.486	0		GSMUA_Achr9T11520_001	0	0	0	0		Novel_000990	10.2988	0	0	23.1074
TCONS_00191638	0.282492	0.324509	5.32235	1.70036		GSMUA_Achr8T15480_001	0	0	0	0		Novel_000997	4.11168	4.05663	2.13152	2.69453
TCONS_00074398	94.9283	0	0	0		GSMUA_Achr3T26930_001	5.43137	5.68883	1.81313	1.86516		Novel_000996	1.77577	15.1206	0	8.78367
TCONS_00328380	0	4.3834	1.37991	11.7334		GSMUA_Achr10T08760_001	0	0	0	0		Novel_000044	2.04876	2.90108	0	2.03606
TCONS_00323398	0	0.0348975	4.97217	1.08815		GSMUA_Achr2T03270_001	0	0	0	0		Novel_000046	15.4365	16.0806	5.89746	7.79348
TCONS_00024009	0	0	11.9404	0		GSMUA_Achr10T23790_001	1.34468	2.59904	0.753403	3.62044		Novel_000043	1.36465	0	0	6.40919
TCONS_00039589	127.423	52.2578	0	0		GSMUA_Achr1T22630_001	5.75914	0	1.88696	0.554954		Novel_000049	31.3447	19.4566	0	13.4295
TCONS_00024003	0	0	52.2513	0		GSMUA_Achr3T00520_001	2.7749	1.45793	1.68914	2.39297		Novel_000998	2.39654	2.04034	7.17851	0.573784
TCONS_00349606	0	0	13.6387	0		GSMUA_Achr5T02300_001	12.7925	8.86458	1.42089	3.74439		Novel_000032	7.05069	2.68963	3.71505	2.4175
TCONS_00339210	1.46083	4.27608	2.89081	2.33017		GSMUA_Achr4T31000_001	0	0	0	0		Novel_001172	1292.02	1325.59	150.555	1142.45
TCONS_00040969	2.92831	6.38506	1.20782	1.50584		GSMUA_Achr1T13580_001	11.6097	11.2179	52.8341	26.8613		Novel_001507	11882.5	10466.8	22116.5	4764.79
TCONS_00339216	5.65189	9.06582	0	10.5451		GSMUA_Achr9T27070_001	0	0	0	0		Novel_000539	32.7902	65.6574	19.6926	8.59862
TCONS_00339217	4.75148	2.57316	1.18884	5.09593		GSMUA_Achr9T01630_001	23.6292	9.87681	4.16116	8.50076		Novel_000538	4593.98	518.531	246.873	2881.11
TCONS_00342753	0	35.3252	0	0		GSMUA_Achr6T06380_001	0.544745	0.241568	0	0.125845		Novel_000534	27.5051	21.4906	12.6462	20.5522
TCONS_00267079	0	0	0	35.4115		GSMUA_Achr8T13950_001	0	0	0	0		Novel_000537	0	0	36.0257	0
TCONS_00021638	0	0	24.1761	0.946344		GSMUA_Achr9T14080_001	21.8762	16.4414	10.9657	16.5599		Novel_000536	6.27989	14.0371	3.66192	4.3879
TCONS_00305484	0	0	15.6109	55.7433		GSMUA_Achr11T25500_001	0	0	0	0		Novel_000531	53.2187	20.8912	106.054	34.225
TCONS_00340199	11.4719	24.8538	0	0		GSMUA_Achr11T18680_001	1.78055	4.93838	0	1.52065		Novel_000533	1.31857	0.984243	1.59545	0
TCONS_00295432	0	0	12.6008	0		GSMUA_Achr7T26780_001	35.4479	33.2435	17.3749	21.9517		Novel_000417	0.562377	4.6168	0.000336291	2.57308
TCONS_00021981	0	0	25.736	0		GSMUA_Achr6T09330_001	18.0412	18.1061	15.3347	15.2532		Novel_000415	0.000169931	0.00029799	1.39882	0.145326
TCONS_00149879	2.92657	16.6734	4.59758	17.7744		GSMUA_Achr7T19810_001	102.533	16.4805	62.124	29.0677		Novel_000419	0	3.23396	0	0
TCONS_00295158	0	0	65.6884	0		GSMUA_Achr7T13040_001	0.468991	0.130202	0.299481	0.271388		Novel_001189	0	0	343.565	0
TCONS_00295153	0	0	11.1454	0		GSMUA_Achr7T19440_001	20.2452	36.649	27.4209	16.7998		Novel_001188	1.43269	2.9649	0	1.38112
TCONS_00337146	3.88541	4.38517	1.47787	2.96021		GSMUA_Achr10T08070_001	0.895976	0.403017	0.933265	0.631303		Novel_001569	0	0	13.8231	0
TCONS_00032526	1.67712	4.34739	21.8806	5.81722		GSMUA_Achr7T13670_001	0	0	0.846332	0.612874		Novel_001565	0	0	21.1929	0
TCONS_00356143	0	0	175.072	0		GSMUA_Achr10T04190_001	17.9621	14.7744	10.0226	6.95272		Novel_001567	47.7545	0	0	58.7588
TCONS_00012055	217.695	174.522	0	178.492		GSMUA_Achr11T02190_001	3.93183	7.20675	4.33512	1.9608		Novel_001566	78.359	33.5321	31.1837	199.022
TCONS_00140645	0	0	0	6.64833		GSMUA_Achr6T03670_001	35.9659	54.7609	18.2834	24.3559		Novel_001560	3.03731	8.7353	0.602281	20.6445
TCONS_00140646	0	0	0	7.33921		GSMUA_Achr7T01690_001	39.109	10.232	2.21176	5.22378		Novel_001563	0	3.60323	0	2.7816
TCONS_00179650	0	3.55509	0.417728	1.86444		GSMUA_Achr6T25220_001	3.06766	2.92994	2.15392	0.854674		Novel_001562	0	39.058	0	89.8625
TCONS_00184186	0	31.44	0	0		GSMUA_Achr1T07390_001	0.314917	11.5383	3.47782	0.180605		Novel_000209	27.7915	27.1104	97.0975	24.3958
TCONS_00020585	0	0	3.66682	0.79657		GSMUA_Achr2T07230_001	11.4482	7.09761	0	2.83461		Novel_000202	5.79509	3.2113	44.1045	13.8972
TCONS_00039632	0	34.9842	0	0		GSMUA_Achr1T28120_001	53.1673	23.0298	42.006	25.0649		Novel_000207	53.9349	36.2633	21.3743	9.97249
TCONS_00074006	2.69957	0	0	0		GSMUA_AchrUn_randomT08610_001	0.104402	0	0	0.120465		Novel_000204	0	0	147.94	0
TCONS_00322502	0	0	7.8116	0		GSMUA_Achr1T01730_001	0	0	0	0		Novel_000090	33.0772	294.589	7.24249	226.993
TCONS_00322509	0	0	48.6592	0		GSMUA_Achr9T11430_001	2.89803	1.69281	2.66073	3.20983		Novel_001554	2.57309	1.14523	25.2459	7.08578
TCONS_00198867	12.512	15.6909	0	6.7863		GSMUA_Achr8T14840_001	10.7112	13.9674	9.72402	12.3342		Novel_001555	3.01759	9.22831	15.6352	13.5223
TCONS_00258769	0	0	5.97508	0		GSMUA_Achr8T03820_001	2.30411	1.12157	4.29971	2.79061		Novel_001556	0	0	53.8663	0
TCONS_00293219	4.54145	0.8065	5.93875	0		GSMUA_Achr9T18730_001	0	0	205.888	0		Novel_000908	94.1595	42.6964	32.8909	30.7766
TCONS_00351499	0	0	8.52245	0		GSMUA_Achr3T08910_001	0	0	0	0		Novel_000900	14.8184	25.868	5.57399	44.958
TCONS_00141119	0	0	0	9.00081		GSMUA_Achr10T25860_001	2.99353	0.947814	6.26088	2.34523		Novel_000901	424.91	75.7954	58.55	85.2504
TCONS_00120462	0	8.31055	0	0		GSMUA_Achr2T06450_001	32.5265	26.7761	17.7001	21.2499		Novel_000902	7.00229	38.2046	0	31.3007
TCONS_00351492	0	0	79.8285	0		GSMUA_Achr3T28920_001	0	0	0	0		Novel_000903	15.0455	15.919	4.67675	7.67398
TCONS_00049176	76.3412	0	0	0		GSMUA_AchrUn_randomT12630_001	13.6548	16.4882	9.97428	22.8134		Novel_000904	116.604	0	0	0
TCONS_00185631	10.8313	0	0	0		GSMUA_Achr8T19960_001	7.99457	2.23093	3.85918	4.98634		Novel_000907	127.585	131.28	0	0
TCONS_00047401	15.2754	13.6658	0	7.40149		GSMUA_Achr9T30010_001	0	0	0	0		Novel_000425	2.00968	1.13981	5.13301	1.77887
TCONS_00240634	8.61389	14.9361	0	16.6381		GSMUA_Achr7T23490_001	101.519	88.0005	93.8295	131.331		Novel_000292	0	0	47.4221	183.112
TCONS_00004537	0	0	0	16.5217		GSMUA_Achr11T20610_001	0	0	0	0		Novel_000295	0	0	0	16.2991
TCONS_00004538	0	141.731	98.8683	227.437		GSMUA_Achr4T24490_001	0	0	0	0		Novel_000299	5.24634	2.27959	9.28698	2.62059
TCONS_00312168	0	61.1273	0	0		GSMUA_Achr11T14530_001	8.63626	12.1627	9.01184	11.1101		Novel_000128	0	1.88472	2.26821	1.66926
TCONS_00274940	3.18458	28.3113	17.0449	19.0125		GSMUA_Achr4T26690_001	0.8186	5.47542	0	2.69636		Novel_000129	11.3352	0	0	0
TCONS_00170269	0	0	0	4.21365		GSMUA_Achr3T26890_001	13.8152	2.35464	3.36923	0.96248		Novel_000102	0	0	46.8003	0
TCONS_00029325	184.075	135.368	0	230.335		GSMUA_Achr3T19150_001	0.438182	0.242919	1.95401	0.632759		Novel_000887	19.9582	11.8993	9.42548	20.4343
TCONS_00053204	0	0	4.39392	0		GSMUA_Achr4T19040_001	40.2838	56.7405	36.3092	59.6202		Novel_000886	0.937583	9.89288	1.22096	0.953633
TCONS_00321736	0	0	4.68534	0		GSMUA_Achr9T16350_001	0	0	0	0		Novel_001266	0	431.153	0	154.342
TCONS_00321734	0	0	7.42482	0		GSMUA_Achr1T25330_001	86.1961	36.7064	49.5077	121.19		Novel_001267	0	0	8.76855	2.21075
TCONS_00098664	0	0	5.03188	0		GSMUA_Achr4T08310_001	0.886429	0	1.50076	1.36188		Novel_001265	0	0	22.9865	0
TCONS_00045299	0	24.4091	0	0		GSMUA_Achr8T17110_001	29.9667	27.6399	61.2123	37.4465		Novel_001263	34.0409	57.6853	0	42.1246
TCONS_00257464	0	0.621992	3.74997	1.97222		GSMUA_Achr2T21860_001	0	0	0	0		Novel_001260	0	59.6826	0	0
TCONS_00201382	0	0	0	12.7814		GSMUA_Achr10T21940_001	0	0.20532	0	0		Novel_001268	45.9604	35.4935	0	20.091
TCONS_00292473	0	0	34.2613	0		GSMUA_Achr8T06690_001	633.425	650.24	309.348	916.232		Novel_001269	0	0.0363486	6.33985	0
TCONS_00242908	32.7497	156.232	0	179.725		GSMUA_Achr5T18070_001	40.9578	28.7015	14.8899	54.5383		Novel_001270	0	0	0	37.2778
TCONS_00348355	1.10652	3.0341	3.94481	1.63886		GSMUA_Achr10T17420_001	8.92133	5.59896	1.64234	8.81203		Novel_000678	2.69657	3.00124	3.94946	2.38398
TCONS_00348354	0	0	7.59424	0		GSMUA_Achr7T08330_001	15.7417	27.3736	6.87727	8.98067		Novel_000677	0	0	2.16425	4.84522
TCONS_00169513	0.0932883	0.206194	4.84894	0.107364		GSMUA_Achr1T24770_001	0.104675	0.115946	0	0.120788		Novel_000674	44.5309	42.8067	77.1184	25.4961
TCONS_00007848	0	0	21.0489	52.7407		GSMUA_Achr10T12520_001	0	0	0	0		Novel_000675	2.77474	0.870917	4.30101	2.78106
TCONS_00346407	9.92574	2.26134	1.35587	1.1931		GSMUA_Achr11T18640_001	29.2038	19.3644	7.69471	22.2976		Novel_000672	0.807575	3.7005	3.24637	1.29206
TCONS_00101292	0	5.51269	16.5503	0		GSMUA_Achr4T27300_001	0	0	0	0		Novel_000673	188.57	189.488	306.872	205.232
TCONS_00028052	0	0	6.14358	0		GSMUA_Achr10T06060_001	18.0393	16.5256	8.02136	13.2855		Novel_000671	0	0	218.12	0
TCONS_00220576	22.4883	4.84813	0	0		GSMUA_Achr2T07420_001	0	1.03148	0.238968	0.215463		Novel_001107	0	0	6.72031	1.86099
TCONS_00317259	0	0	61.9661	0		GSMUA_Achr2T15740_001	0	0	3.82717	0		Novel_001106	1.95284	0	0	0.889612
TCONS_00136659	0	0	35.13	0		GSMUA_Achr6T35490_001	12.7237	15.3376	4.24798	7.2707		Novel_001105	1.49579	6.60586	0	2.40165
TCONS_00124667	22.0422	31.0715	0	0		GSMUA_Achr2T08440_001	89.0233	126.195	36.8588	59.4585		Novel_001104	8.34358	3.87333	1.9883	5.25317
TCONS_00111808	0	0	0	32.5981		GSMUA_Achr10T10430_001	0	0	0	0		Novel_001103	16.9462	15.2956	0	9.18455
TCONS_00044988	0	3.82408	0	0		GSMUA_AchrUn_randomT12830_001	8.60987	4.35641	7.93461	3.70381		Novel_001102	4.28953	2.18652	5.15197	4.0752
TCONS_00221419	9.35888	6.98346	6.29244	0		GSMUA_Achr11T01100_001	0	0	3.36016	0		Novel_001101	3.87283	17.283	76.6193	17.2227
TCONS_00132373	0	0	4.54864	0		GSMUA_Achr7T14180_001	0	0	0	0		Novel_001100	0.964285	5.20083	2.08144	3.65999
TCONS_00095953	2.48227	0	0	0		GSMUA_Achr8T34050_001	57.5934	49.7506	35.6615	29.6927		Novel_000478	0	0	0	3.22613
TCONS_00094395	28.5223	13.0186	0	7.31377		GSMUA_Achr1T11740_001	146.329	111.942	81.0896	78.5905		Novel_000470	89.0982	115.399	61.9661	0
TCONS_00059602	44.2185	0	32.6049	44.0697		GSMUA_AchrUn_randomT07790_001	4.25748	3.82316	3.98006	1.7961		Novel_000471	23.3162	1.03865	0	7.06966
TCONS_00006163	20.8994	12.6507	0	42.6097		GSMUA_Achr8T26950_001	8.00711	3.46645	3.13189	8.51012		Novel_000472	15.2775	21.2039	0	7.81153
TCONS_00059607	0	0	17.5408	62.1297		GSMUA_AchrUn_randomT02880_001	70.7349	54.2248	18.9077	48.7825		Novel_000473	47.3463	46.9275	25.2853	43.5342
TCONS_00123878	12.3953	0	0	0		GSMUA_Achr1T07600_001	0	0	0	0		Novel_000474	13.0884	3.3958	3.68547	3.68482
TCONS_00259769	0	0	7.88602	0		GSMUA_Achr7T23970_001	0	0	0	0		Novel_000475	17.9303	18.2555	13.1128	17.2043
TCONS_00339783	0	44.3485	0	0		GSMUA_Achr7T17590_001	0.820734	0.260403	0	0		Novel_000476	8.63506	5.81798	0	7.42944
TCONS_00127669	0	0	21.9009	0		GSMUA_Achr4T15710_001	0	0	0	0		Novel_000477	9.27224	0	3.36016	8.06789
TCONS_00352121	0	0	14.7714	0		GSMUA_Achr6T10780_001	0	0	0.120776	0.109626		Novel_001069	7.53755	8.2047	0.798558	2.41716
TCONS_00342815	31.8951	0	0	41.2004		GSMUA_Achr3T30200_001	0	0	0	0		Novel_000751	4.96658	6.31986	0.042229	4.97637
TCONS_00051457	0	0	3.76596	0		GSMUA_Achr6T29860_001	0	0	0	0		Novel_000411	13783	51691.1	88044.7	50930.9
TCONS_00340266	0	10.9331	0	0		GSMUA_Achr5T16400_001	45.8786	35.6896	15.0997	34.527		Novel_001204	21.3411	10.1817	2.61748	7.59684
TCONS_00340263	0	104.953	0	0		GSMUA_Achr11T03730_001	11.4886	7.58591	10.1863	7.80913		Novel_000696	0	0	57.9399	10.3954
TCONS_00146213	13.3761	7.5644	5.34465	9.52719		GSMUA_Achr11T11430_001	0.802192	0.148964	1.02973	1.24264		Novel_000829	41.3178	31.1914	24.2356	26.4045
TCONS_00084362	0	0	0	3.32416		GSMUA_Achr2T02820_001	0	0	0	0		Novel_000828	0	184.296	0	0
TCONS_00135538	0	25.637	133.043	0		GSMUA_Achr2T00470_001	0	0	0	0		Novel_000823	5.62861	7.10487	1.40877	2.99519
TCONS_00135536	9.98476	0	18.1013	0		GSMUA_AchrUn_randomT05850_001	2.29234	0.479817	0.368915	1.00096		Novel_000820	0.883911	2.79372	0.000101337	2.44237
TCONS_00229887	0	0	47.0601	16.2991		GSMUA_Achr7T22910_001	0	0	0	0		Novel_000826	0	128.185	0	91.7181
TCONS_00229886	0	0	9.77845	0		GSMUA_Achr4T05350_001	0.700528	0.468011	0.097061	0.265387		Novel_000825	20.5584	114.983	15.6867	13.5826
TCONS_00334741	62.1613	38.1131	0	87.4857		GSMUA_Achr2T00200_001	0	0	0	0		Novel_000824	0.468963	1.12095	7.38965	1.77401
TCONS_00301360	0	0	32.6049	22.0348		GSMUA_Achr3T10250_001	28.2068	22.7894	5.44223	18.6764		Novel_000957	0	0	32.6049	0
TCONS_00165451	10.7359	6.92496	9.93169	3.82438		GSMUA_Achr7T02050_001	46.1916	17.6932	21.236	19.8018		Novel_000954	77.4351	14.9198	125.557	44.3684
TCONS_00189068	0	0	3.9073	0		GSMUA_Achr5T20410_001	20.1932	19.7493	14.7344	8.1229		Novel_001127	0	0	6.07909	0
TCONS_00197775	0	0	15.46	0		GSMUA_Achr3T10730_001	9.86964	8.74135	6.99741	7.91671		Novel_001126	8.30504	18.2458	8.34664	20.4525
TCONS_00296189	0	0	11.695	0		GSMUA_Achr3T03750_001	8.41272	5.74216	17.8207	4.45392		Novel_000402	4.60473	8.73876	10.6438	1.52119
TCONS_00317892	0	0	28.97	0		GSMUA_Achr4T12880_001	10.2979	10.5584	5.24096	9.06707		Novel_001077	0	0	2.10112	0
TCONS_00317891	0	0	4.74246	0		GSMUA_Achr11T09100_001	16.3324	7.02604	12.4211	14.8756		Novel_000368	0.309172	0.912937	9.30412	0.237753
TCONS_00129047	0	0	20.6703	0		GSMUA_Achr1T18460_001	0	0	0	0		Novel_000369	71.1272	105.759	95.5245	44.3787
TCONS_00165189	0	0	29.5931	0		GSMUA_Achr5T25830_001	0	0	0	0		Novel_000360	0	0	6.08836	0.203469
TCONS_00165188	1.59048	0	22.8164	0		GSMUA_Achr10T00530_001	7.67104	2.60751	7.89541	4.18913		Novel_000361	0	0	17.9782	0
TCONS_00165184	0	0	59.6181	0		GSMUA_Achr5T13130_001	0	0	0	0		Novel_000362	17.8647	15.799	8.59327	14.7952
TCONS_00150057	0	53.8941	0	0		GSMUA_Achr7T00550_001	11.7996	19.9403	0.95073	10.8307		Novel_000363	22.2026	8.38475	9.32334	12.465
TCONS_00161608	0	0	4.18797	3.26145		GSMUA_Achr5T14640_001	14.5582	5.01114	5.7267	12.3798		Novel_000364	101.907	168.375	18.6409	107.277
TCONS_00141605	9.8478	7.52855	0	4.39323		GSMUA_Achr3T07000_001	2.6533	2.40938	1.68263	1.85463		Novel_000365	15.5872	0	131.377	42.4845
TCONS_00097944	0	0	195.629	0		GSMUA_Achr1T13500_001	13.5081	6.96697	8.77593	12.0564		Novel_000366	84.1749	2.91279	0	3.20066
TCONS_00256992	0	0	3.37768	0		GSMUA_Achr10T09530_001	20.9206	26.1328	12.7113	12.1254		Novel_000588	8.83902	8.81992	3.93719	7.17442
TCONS_00256995	0	0	25.0863	0		GSMUA_Achr10T13060_001	1.48321	0.379232	3.92388	1.18556		Novel_000584	4.96255	3.57723	0.684198	7.82417
TCONS_00336456	2.09865	2.84412	0	1.5336		GSMUA_AchrUn_randomT01860_001	73.3635	47.2248	19.4825	27.0214		Novel_000586	4.49296	2.4232	0	0.846239
TCONS_00336454	0	12.0802	0	0		GSMUA_Achr3T02370_001	84.5629	94.6505	25.6582	60.4394		Novel_000587	90.0295	154.941	19.8202	125.203
TCONS_00219056	3.25808	2.7906	0	1.80968		GSMUA_Achr2T19930_001	4.82128	1.8283	0.300393	0.816621		Novel_000581	32.7497	0	69.6797	0
TCONS_00335906	0	1.22743	0	6.18867		GSMUA_Achr10T19270_001	23.1761	11.945	13.4355	20.7496		Novel_000583	2.48771	3.84277	0	0.815728
TCONS_00109054	0	0	0	35.4115		GSMUA_Achr10T28910_001	0	0	0.566704	0		Novel_000496	31.2428	37.3491	18.3468	31.8845
TCONS_00335909	47.2204	404.206	0	432.157		GSMUA_Achr9T13480_001	1.82465	2.169	1.2874	2.59172		Novel_001187	0	0	44.3477	88.0494
TCONS_00089686	3.05113	10.738	0	12.0024		GSMUA_Achr11T22470_001	0	0	0	0		Novel_001186	18.487	15.6041	8.42352	13.19
TCONS_00203439	0	0	0	4.33341		GSMUA_Achr9T24530_001	11.385	14.0463	10.0602	4.15991		Novel_001183	11.7191	5.88553	6.9395	6.29083
TCONS_00239130	4.05717	4.09411	1.75512	7.35043		GSMUA_Achr6T13690_001	22.8498	12.7113	11.5583	12.842		Novel_001182	45.7982	22.3799	62.5456	69.6924
TCONS_00226051	0	0	88.6954	0		GSMUA_Achr8T00430_001	92.5195	67.5167	37.9692	29.3072		Novel_001181	29.0631	14.5001	10.9351	12.6913
TCONS_00226052	0	6.04388	4.27486	0		GSMUA_Achr5T20370_001	1.01429	1.3647	3.51024	0		Novel_001180	10.2222	11.9978	4.20363	6.38735
TCONS_00230655	0	0	13.1434	0		GSMUA_Achr1T11330_001	139.657	90.6769	69.9455	60.6582		Novel_001336	0	14.2846	0	0
TCONS_00120398	0	33.9596	0	13.9114		GSMUA_Achr6T23840_001	6.23001	3.21946	3.39574	4.85005		Novel_000598	0	0	4.09011	0
TCONS_00230314	0	0	7.94238	0		GSMUA_Achr2T16180_001	2.18837	0.550334	4.04303	3.89791		Novel_000726	213.645	338.529	148.837	220.71
TCONS_00068323	0	9.56019	0	2.07796		GSMUA_Achr1T25680_001	8.96572	9.18019	6.15511	4.60681		Novel_000727	2.70377	1.31288	0	0.694504
TCONS_00114195	0	12.3263	0	145.961		GSMUA_Achr3T10540_001	0.0900006	0	1.65074	0		Novel_001037	0	0	11.71	0
TCONS_00350190	0	0	15.6109	0		GSMUA_Achr1T25810_001	0	0	0	0		Novel_001504	12.2736	3.6649	0	8.26085
TCONS_00330579	0	0	0	38.0719		GSMUA_Achr3T07310_001	4.22912	5.37878	0.622748	1.39804		Novel_001341	13.9922	24.2799	53.3377	28.571
TCONS_00338502	18.1186	131.28	0	0		GSMUA_Achr11T23800_001	0	0	0	0.0619059		Novel_001343	38.8429	144.885	49.5096	122.708
TCONS_00147157	0	0	0	10.7629		GSMUA_Achr8T24150_001	0.864715	0.36559	1.00369	0.760792		Novel_001345	6.25716	17.2323	3.09209	4.95401
TCONS_00227905	12.3387	0	395.473	97.7501		GSMUA_Achr9T12700_001	16.6014	6.06589	6.30614	9.8731		Novel_001347	49.5813	127.596	0	70.4121
TCONS_00102759	2.95759	0	22.1571	5.54605		GSMUA_Achr8T08840_001	0.773758	0.287093	0.991776	1.04761		Novel_001349	0.657176	0.447306	9.67052	0
TCONS_00156674	13.513	0	0	0		GSMUA_AchrUn_randomT05940_001	36.6259	37.3804	20.4929	23.8726		Novel_000283	47.8928	33.2422	0	38.3602
TCONS_00340566	0	32.6995	0	23.8059		GSMUA_Achr8T08910_001	7.20276	5.33329	3.66653	4.64082		Novel_000282	0	4.37364	3.99711	0.569237
TCONS_00340564	3.28648	3.19567	3.21397	2.13479		GSMUA_Achr3T31380_001	0.807129	2.05163	0	0.476471		Novel_000281	15.255	10.6771	7.3399	11.5537
TCONS_00308948	0	8.67835	0	0		GSMUA_Achr4T24810_001	48.0246	35.7249	23.9388	23.0684		Novel_000280	0	0	0	14.6275
TCONS_00228766	0	0	3.71599	0		GSMUA_Achr3T05910_001	1.09418	0.770468	2.02152	1.37573		Novel_000286	102.767	52.6334	64.0475	171.536
TCONS_00329288	0	0	0	10.2834		GSMUA_Achr11T05710_001	0	0	2.45341	0		Novel_000285	0	0	115.88	0
TCONS_00308941	0	5.33384	0	0		GSMUA_Achr5T10130_001	1.54586	0.342351	2.88297	0.832137		Novel_000284	0	0	0	38.7139
TCONS_00257719	0	0	83.5451	0		GSMUA_AchrUn_randomT22060_001	0	0	0	0		Novel_000288	0	0	13.501	0
TCONS_00347316	0	0	151.628	0		GSMUA_Achr5T25110_001	10.1289	4.96693	16.4761	10.2019		Novel_000139	2.62265	9.39039	3.93303	5.27345
TCONS_00105252	0	0	125.18	12.5013		GSMUA_Achr2T20000_001	0	0	0	0		Novel_000138	1.07719	39.6393	11.4137	14.2617
TCONS_00150851	0	13.7446	0	0		GSMUA_Achr9T26400_001	2.96258	1.87912	11.6723	2.00392		Novel_000131	261.136	84.9338	76.7021	171.112
TCONS_00065176	20.6815	8.5211	4.4874	33.2403		GSMUA_Achr3T18990_001	0.116905	0.129812	0.298575	0.270573		Novel_000130	0	4.97025	4.31733	7.52364
TCONS_00327268	400.14	258.644	0	212.423		GSMUA_Achr5T11310_001	55.613	82.6921	75.9445	91.1729		Novel_000133	12.7263	8.7494	4.46253	5.50659
TCONS_00103488	0	0	144.103	0		GSMUA_Achr2T11500_001	0	0	1.68008	0		Novel_000132	0	0	0	2.13221
TCONS_00167138	0.625306	0	3.01588	0.37916		GSMUA_Achr7T04490_001	4.45772	4.1514	5.36545	4.33092		Novel_000135	17.9438	5.24405	11.7847	15.1087
TCONS_00167136	0	0	4.9276	1.36996		GSMUA_Achr3T13600_001	0	0	0	0		Novel_000137	5.91181	3.7928	8.4274	2.28544
TCONS_00064889	1.74692	2.13416	0.821831	4.08318		GSMUA_Achr6T27610_001	1.99645	0.832816	0.173255	1.57565		Novel_000136	7.9035	7.05536	16.7178	2.78189
TCONS_00150581	0.857547	3.04815	0.605822	0.535195		GSMUA_Achr6T12630_001	31.4658	26.094	29.4096	34.3941		Novel_001262	267.295	104.953	61.9661	120.606
TCONS_00350126	0	0	35.0817	0		GSMUA_Achr8T11770_001	1.64462	2.91189	1.15493	1.02187		Novel_000924	7.74459	5.78216	7.95218	4.22306
TCONS_00084152	0	0	0	4.1671		GSMUA_Achr1T02350_001	2.03494	1.46098	2.62162	0.677331		Novel_000921	0	10.9331	0	0
TCONS_00355339	0	0	25.736	9.0742		GSMUA_Achr3T02090_001	0	0	0	0		Novel_000739	0.310237	6.06948	6.04945	4.77184
TCONS_00330279	0	0	0	11.3833		GSMUA_Achr4T02020_001	1.04401	1.30777	0.669409	7.57511		Novel_000733	0	0	4.90989	0
TCONS_00160358	0	0	19.1981	0		GSMUA_Achr6T00470_001	14.9064	19.4275	28.3267	14.402		Novel_000732	0	0	3.86501	0
TCONS_00319530	3.44413	4.72778	4.97313	0.624064		GSMUA_Achr8T29980_001	0	0	0	0		Novel_000731	11.5781	6.32037	8.71953	2.10523
TCONS_00300557	5.30407	21.0904	0	95.8317		GSMUA_Achr5T02760_001	2.39819	1.84525	1.02177	2.15165		Novel_000736	19.5094	10.1079	4.68534	2.77239
TCONS_00131493	0	1.72526	34.1174	5.61026		GSMUA_Achr5T27150_001	32.1397	16.8571	24.3474	19.4101		Novel_001064	31.1744	0	0	0
TCONS_00287401	0	0	6.46343	0		GSMUA_Achr1T12860_001	31.3758	28.2769	13.8929	15.9397		Novel_001065	4.18039	15.7566	14.5324	10.3779
TCONS_00287400	0	0	6.75984	0		GSMUA_Achr9T15580_001	38.9218	27.9343	19.6835	20.5335		Novel_001066	13.5939	0	0	7.68893
TCONS_00025968	0	0	27.975	0		GSMUA_Achr6T31550_001	0	0	0	0		Novel_001067	83.7285	26.3377	6.16376	24.9667
TCONS_00084883	0	0	2.06159	8.0155		GSMUA_Achr4T25830_001	0	0	0	0		Novel_001060	28.3519	28.1419	7.24249	3.46513
TCONS_00305730	34.4341	123.969	0	380.448		GSMUA_Achr9T23220_001	4.25622	3.38894	21.2308	2.498		Novel_001061	42.3823	18.4894	1.49426	14.7116
TCONS_00235116	1.51865	0	0	9.29003		GSMUA_Achr9T23670_001	1.9959	3.09148	1.7847	0.35841		Novel_001062	4.43777	11.5774	0	7.97984
TCONS_00199965	0	13.2102	0	45.1197		GSMUA_Achr8T10240_001	16.2753	7.78212	27.8294	8.14229		Novel_001063	38.2631	43.7322	0	0
TCONS_00322692	0	0	9.05064	0		GSMUA_Achr1T24500_001	92.5121	63.5056	65.2446	145.026		Novel_001068	13.6171	18.4473	37.3322	6.89823
TCONS_00275636	4.0215	2.77581	0	0		GSMUA_Achr8T28030_001	4.07268	4.81028	3.81101	4.26015		Novel_000078	0.660477	1.88674	7.53822	0
TCONS_00181907	0	11.3245	17.0449	6.33749		GSMUA_Achr10T21620_001	5.08863	9.90452	1.76583	5.99891		Novel_000079	21.8971	23.7531	5.34257	26.3759
TCONS_00256292	0	0	248.626	0		GSMUA_Achr3T13880_001	0	0.547988	0	0		Novel_000075	8.73	3.53399	0	11.7173
TCONS_00101145	0	0.318946	3.73452	0.334189		GSMUA_Achr5T05650_001	0	0	0	0		Novel_000076	8.09092	0.842881	1.03795	5.37889
TCONS_00080417	0	0	9.93169	0		GSMUA_Achr6T27170_001	12.1715	4.30204	13.5454	10.2466		Novel_000070	3.546	1.19267	0.621197	1.01335
TCONS_00040972	0	6.39765	0	0		GSMUA_Achr6T09590_001	0	0	0	0.260741		Novel_000071	1.82794	5.25615	0	1.59314
TCONS_00100730	0	0	3.25516	0		GSMUA_Achr1T09470_001	28.4091	27.9833	12.9353	18.0626		Novel_000072	2.01182	0	0	1.14485
TCONS_00268961	0	0	0	6.7778		GSMUA_Achr2T22260_001	0	0	0	0		Novel_000094	1.51865	11.6068	0	0
TCONS_00209958	0	0	0	63.9608		GSMUA_Achr4T08390_001	146.691	90.9127	43.6794	60.2005		Novel_001451	17.2499	7.1667	0	2.27895
TCONS_00232460	0	0	7.05812	0		GSMUA_Achr4T12190_001	49.9115	46.4648	30.2634	27.6857		Novel_001450	134.625	55.5529	0	63.9608
TCONS_00054529	14.3302	13.0463	37.1998	0		GSMUA_Achr7T26220_001	0	0.717847	0.291206	1.35255		Novel_001452	20.8994	31.6268	9.62791	14.2032
TCONS_00304925	0.894058	5.1795	13.1868	2.50724		GSMUA_Achr8T06610_001	2.57717	0.368742	1.75562	1.47027		Novel_001455	0	0	7.72629	0.74821
TCONS_00179393	0	9.17558	0	0		GSMUA_Achr2T13700_001	6.65127	14.9428	5.88951	5.08755		Novel_001457	0	0	41.9492	0
TCONS_00053760	0	0	12.6008	0		GSMUA_Achr7T12750_001	0.198449	0	1.1342	0.228707		Novel_001456	13.6644	18.4667	11.4915	60.0386
TCONS_00257105	0	0	22.7827	0		GSMUA_Achr11T09660_001	0	0	0	0		Novel_001459	0	78.3866	0	0
TCONS_00027549	0	0	4.88275	0		GSMUA_Achr1T00650_001	15.0827	8.29004	14.7188	5.41122		Novel_000504	27.3573	27.1279	7.06989	15.573
TCONS_00240186	2.32664	0.555692	0	3.51728		GSMUA_Achr8T17850_001	4.10278	5.38248	3.12886	2.04647		Novel_000506	8.19508	88.313	0	0
TCONS_00240185	0	0	65.6884	0		GSMUA_Achr6T35090_001	10.9361	3.51752	0.315356	11.3248		Novel_000500	7.35044	6.78748	0.731787	3.09772
TCONS_00329383	90.3492	149.207	52.2513	239.586		GSMUA_Achr8T12380_001	0	0	0	0		Novel_000501	29.1148	32.7397	14.5098	34.6721
TCONS_00295344	0	0	155.581	0		GSMUA_Achr2T17660_001	26.9614	23.6656	15.0859	14.1074		Novel_000502	1.09644	0.205645	4.52577	0.429557
TCONS_00349417	0	0	118.921	0		GSMUA_Achr3T20760_001	16.9922	6.07486	5.24156	12.0606		Novel_000503	1.60554	1.3057	5.84526	3.37478
TCONS_00349413	0.472677	0	2.50682	0		GSMUA_Achr4T20720_001	5.51784	7.72011	5.71787	4.92863		Novel_000508	4.44667	4.7908	5.27118	1.39228
TCONS_00135330	0	0	33.1006	0		GSMUA_Achr2T18420_001	1.49889	1.50796	62.2673	3.32128		Novel_000484	10.8844	11.0973	12.6228	8.83701
TCONS_00349419	0	0	836.156	0		GSMUA_Achr6T22710_001	0	0	0	0		Novel_000450	1.87249	4.02445	0	0
TCONS_00021867	0	0	7.8116	0		GSMUA_Achr9T08760_001	0	0	0	0		Novel_001475	2.35784	6.89774	3.49068	1.04513
TCONS_00341608	3.25508	52.3618	0	0		GSMUA_Achr7T24690_001	275.464	270.334	210.978	312.649		Novel_000208	20.4266	27.0884	8.71313	7.87808
TCONS_00002567	0	0	0	5.64715		GSMUA_Achr1T12970_001	23.3326	17.5753	10.1741	11.1073		Novel_000203	0	0	7.2221	0
TCONS_00045700	70.7979	33.1514	116.994	38.0719		GSMUA_Achr11T10370_001	2.66212	0.741427	3.58742	4.6386		Novel_000201	28.1152	16.7738	18.9091	20.5882
TCONS_00045706	23.8331	11.9564	10.7593	22.5365		GSMUA_Achr2T13130_001	0	0	0	0		Novel_000200	0	0	5.33883	0
TCONS_00010324	0	20.2032	0	0		GSMUA_Achr3T23850_001	25.9856	16.8625	29.576	13.6374		Novel_000206	20.0042	24.8482	17.6988	51.9443
TCONS_00010321	26.5502	57.9153	65.2098	66.195		GSMUA_Achr7T15410_001	18.5912	17.1748	18.9705	10.3926		Novel_000205	0	0	0	7.33921
TCONS_00232223	0	0	8.27516	0		GSMUA_Achr11T03310_001	13.0617	7.30511	6.46369	9.49177		Novel_001557	139.253	92.2965	248.408	47.3902
TCONS_00043663	0	14.9051	0	16.9826		GSMUA_Achr4T00140_001	23.7113	18.4567	17.3543	23.7918		Novel_001550	11.2935	17.4139	2.8631	7.34826
TCONS_00287873	0	0	14.2268	0.38455		GSMUA_Achr11T18520_001	7.08744	6.27002	2.05347	2.99276		Novel_001552	0	0	88.7793	0
TCONS_00036244	0	0	0	84.9691		GSMUA_Achr7T22470_001	72.5952	17.1305	37.1636	24.8501		Novel_001553	0	0.00204875	15.8462	0
TCONS_00182092	0	4.97076	0	0		GSMUA_Achr1T08930_001	16.3289	44.8386	17.0729	16.0871		Novel_001558	45.543	28.3588	4.94783	53.4201
TCONS_00135804	0	0	14.3712	5.40607		GSMUA_Achr1T09970_001	1.01458	0.393057	0	0		Novel_001510	10.2371	29.4212	0	2.33452
TCONS_00232228	0	0	7.092	0		GSMUA_Achr10T29020_001	9.00867	7.34568	9.76282	9.39076		Novel_001512	0	0	15.4605	0
TCONS_00322711	0	0	16.5503	0		GSMUA_Achr6T27490_001	0.0784208	0	0	0.269826		Novel_001513	44.1423	31.2062	19.4271	5.27137
TCONS_00299997	0	8.58527	0	38.8488		GSMUA_Achr7T06190_001	1.11316	12.9692	1.00377	4.74323		Novel_001515	79.4863	43.8472	35.5684	42.7087
TCONS_00217678	0	3.87588	0	0		GSMUA_Achr7T17210_001	8.25035	4.67538	1.98333	4.68634		Novel_000254	123.202	154.464	129.496	181.879
TCONS_00083778	3.83281	3.8226	4.88275	4.10987		GSMUA_Achr10T07830_001	0.767142	0	0	0		Novel_000251	2.65192	4.94229	4.1617	3.87944
TCONS_00110504	0	25.637	0	88.0494		GSMUA_Achr2T00280_001	0	0	0	0		Novel_000956	0	10.1416	0	0
TCONS_00082755	0	0	0	106.375		GSMUA_Achr3T24520_001	59.3735	90.7222	22.2509	34.8047		Novel_000955	0	0	59.1862	0
TCONS_00302711	3.24156	9.39514	0	15.6278		GSMUA_AchrUn_randomT20150_001	42.8426	25.0856	11.8692	31.3465		Novel_000953	0	0	247.864	0
TCONS_00215746	0	2.96654	0	3.26145		GSMUA_Achr11T13270_001	22.3046	31.2694	36.6023	22.1715		Novel_000952	0	0	19.3903	0
TCONS_00256390	0	0	15.6109	0		GSMUA_Achr3T26260_001	9.15997	3.85044	6.35794	5.54993		Novel_000951	11.8051	404.206	0	0
TCONS_00032890	16.1047	14.0559	3.51849	4.32853		GSMUA_Achr9T22930_001	13.4629	20.5194	6.63759	21.0022		Novel_000959	1.11752	0.343112	2.44194	0
TCONS_00080907	0	0	31.051	0		GSMUA_Achr7T18590_001	4.24856	1.23314	2.0348	0.919166		Novel_000958	0	0	5.45457	0
TCONS_00030189	0	0	0	32.491		GSMUA_Achr4T31290_001	35.4555	36.5076	46.8077	31.5001		Novel_000256	0.0922844	0.305902	3.39179	0
TCONS_00351285	0	0	53.5537	0		GSMUA_Achr3T26120_001	0	0	2.21405	0		Novel_000849	34.2223	30.5968	8.50183	19.5917
TCONS_00351280	0	0	5.30012	0		GSMUA_Achr3T30720_001	15.5126	21.7272	4.39392	7.55881		Novel_000842	6.9021	9.59855	0.333473	6.79386
TCONS_00150887	27.9902	44.2776	9.62791	21.3048		GSMUA_Achr3T04400_001	0	0	0	0		Novel_001239	33.1885	147.58	12.0659	19.793
TCONS_00049706	0	0	124.204	0		GSMUA_Achr9T08550_001	15.0799	7.42341	15.3943	7.08589		Novel_001238	29.3896	31.0715	0	159.352
TCONS_00181889	0	3.84532	0	0		GSMUA_Achr10T00230_001	0.331968	0	3.38485	0.127868		Novel_001234	28.2582	19.3529	14.224	24.82
TCONS_00351133	0	0	15.7702	0		GSMUA_Achr10T09980_001	27.0172	26.8993	14.5279	9.13716		Novel_001237	1.21656	10.2253	6.73109	11.0801
TCONS_00350429	0	0	3.6731	0		GSMUA_Achr10T03970_001	1.62733	1.01698	1.64881	2.76143		Novel_001236	0	1.86204	0	6.06684
TCONS_00341766	3.94585	8.09485	0	1.08111		GSMUA_Achr3T24730_001	380.382	15.2509	251.511	76.0717		Novel_001231	168.438	268.773	13.6937	155.604
TCONS_00196883	0	0	17.5424	0		GSMUA_Achr8T27510_001	0	0	0	0		Novel_001233	0	12.6507	0	0
TCONS_00136754	0	0	88.7793	20.1471		GSMUA_Achr9T08670_001	43.3924	12.7044	0	14.4604		Novel_001232	5.36674	9.74566	1.48697	2.51739
TCONS_00097298	18.0059	61.1273	0	13.9114		GSMUA_Achr1T06770_001	47.7644	74.904	73.094	64.1411		Novel_000158	9.42394	26.5291	0	20.5435
TCONS_00261311	0	0	18.6661	0		GSMUA_Achr4T30450_001	50.8083	36.7466	16.0591	25.9186		Novel_000017	5.46615	10.9331	5.84695	4.14198
TCONS_00222172	16.6413	0	0	6.70327		GSMUA_Achr4T21660_001	2.30886	0.199655	0.23113	2.71034		Novel_000151	318.928	6.26244	177.055	198.785
TCONS_00339303	29.4745	48.3904	0	62.9057		GSMUA_Achr10T15910_001	13.5516	10.8296	8.4032	12.4546		Novel_000625	3.6355	8.43011	3.94256	9.25384
TCONS_00079760	0	0	4.54898	1.87009		GSMUA_Achr1T11710_001	879.151	1410.74	4545.82	2706.61		Novel_000624	166.511	56.4162	100.482	135.559
TCONS_00094926	7.3474	0	0	0		GSMUA_Achr1T14360_001	7.11689	5.3619	8.402	10.1238		Novel_000627	10.9323	0	17.5408	0
TCONS_00160072	0	0	65.6884	0		GSMUA_Achr1T10750_001	0	0	0	0		Novel_000626	0	18.8281	8.91309	0
TCONS_00078534	1.81775	0	11.8277	9.25384		GSMUA_Achr4T32710_001	0.61242	1.51044	0.922387	0.801275		Novel_000621	25.5377	19.0042	0	10.092
TCONS_00285864	0	0	27.9264	0		GSMUA_Achr1T06170_001	0.443738	0.242206	0.276067	0.395592		Novel_000620	2.88144	0	0.637504	0
TCONS_00092512	0	110.029	79.281	27.8228		GSMUA_Achr5T01270_001	3.25433	2.32273	3.26456	1.61375		Novel_000623	2.15548	3.66299	0.567792	3.31924
TCONS_00328716	11.6864	1.36715	0.595196	2.95729		GSMUA_Achr2T18020_001	131.47	157	38.3506	86.0863		Novel_000622	4.40752	3.17019	0.458678	1.24136
TCONS_00118276	34.2639	85.8539	0	0		GSMUA_AchrUn_randomT05620_001	0.524278	0.899567	0.350457	0.942045		Novel_000628	28.1905	1.92463	6.3501	10.1021
TCONS_00086125	1.74522	0	1.18735	2.43352		GSMUA_Achr3T29230_001	3.60416	3.52406	2.49714	4.21411		Novel_000119	187.303	59.3164	484.757	387.386
TCONS_00086124	1.95299	3.3858	0	1.33978		GSMUA_Achr3T08110_001	1.75872	1.95302	1.04818	1.89971		Novel_000650	3.59451	5.87079	2.72116	1.12445
TCONS_00126070	7.89699	0	0	0		GSMUA_Achr4T04770_001	6.40872	2.53026	1.81006	11.1948		Novel_000653	0	0	26.8817	0
TCONS_00320020	0	0	9.62791	0		GSMUA_Achr10T31260_001	4.3538	1.9726	1.80987	3.47733		Novel_000821	0.359392	1.10032	3.72858	0.793589
TCONS_00315111	45.2136	25.637	0	0		GSMUA_Achr7T15850_001	1.59713	0.840141	0.69916	2.0664		Novel_001235	0	0	15.2361	0
TCONS_00050685	0	0	19.8727	7.31377		GSMUA_Achr8T08060_001	10.2178	9.24083	6.95865	13.9629		Novel_000426	3.4015	2.20999	2.78497	3.5502
TCONS_00276410	28.6604	133.744	23.2499	32.3638		GSMUA_Achr3T18670_001	14.8812	13.6485	17.6958	4.55674		Novel_000422	18.2529	67.013	30.7768	0
TCONS_00333831	8.08505	2.30566	1.87971	6.52583		GSMUA_Achr3T07760_001	0	0	14.485	0		Novel_000420	3.10963	2.30566	0	3.26291
TCONS_00132124	0	0	3.94256	0		GSMUA_Achr8T22550_001	0	0.514039	372.304	0		Novel_000429	0	5.83644	1.85046	0.308173
TCONS_00081478	0	0	3.01969	0		GSMUA_AchrUn_randomT04450_001	13.9592	12.5326	11.2042	16.1872		Novel_000303	7.70215	3.65254	3.45336	1.31325
TCONS_00081477	0	0	2.31176	0		GSMUA_Achr3T11070_001	33.2959	57.3196	109.472	23.1834		Novel_000264	7.6716	10.5951	20.5581	10.8432
TCONS_00136236	0	0	8.78075	0		GSMUA_Achr1T05670_001	40.5467	31.6091	13.1758	24.0224		Novel_001169	15.2297	32.4072	0	0
TCONS_00023130	0	0	5.50861	2.22963		GSMUA_Achr5T14220_001	0	0	0	0		Novel_000721	1.22822	1.77271	1.66621	4.09049
TCONS_00194624	0	0	8.05377	1.35669		GSMUA_Achr6T10170_001	38.8753	27.021	16.1393	30.9073		Novel_001161	23.5163	82.8121	929.299	73.3409
TCONS_00047390	173.569	204.261	0	216.907		GSMUA_Achr1T01620_001	10.9147	1.58191	4.37787	4.61985		Novel_001165	0	0	5.87792	0
TCONS_00254140	0	0	16.4151	0		GSMUA_Achr10T11030_001	1.22719	1.38718	0.268446	1.2082		Novel_001123	5.77748	6.74264	6.26366	9.87329
TCONS_00120020	0	25.3015	0	0		GSMUA_Achr10T16990_001	12.3387	28.3461	0	32.491		Novel_000919	12.0018	0.832159	1.02373	5.30889
TCONS_00163302	0	0	3.46906	0		GSMUA_Achr2T06590_001	1.47764	0	1.02319	0.908608		Novel_000852	8.72845	7.20969	3.94152	5.01918
TCONS_00262137	0	0.296094	8.50518	0.153939		GSMUA_Achr2T11180_001	0	0	0	0		Novel_000853	0	7.07829	0	3.40271
TCONS_00076217	0	0	28.97	0		GSMUA_Achr3T22920_001	0	0.24712	0	0		Novel_000850	0	0	5.88588	0
TCONS_00066735	0	34.9842	0	0		GSMUA_Achr3T29430_001	0.283159	0.325319	0.381147	0.340928		Novel_000851	1.51326	0	0	1.92546
TCONS_00022666	0	0	13.4666	0		GSMUA_Achr1T10830_001	5.24455	9.37563	2.61481	2.46853		Novel_000856	0	0	11.5283	0
TCONS_00257470	0	0	7.79406	0		GSMUA_AchrUn_randomT23200_001	19.8404	8.71479	9.15868	12.4693		Novel_000854	42.3334	28.406	11.2251	36.8698
TCONS_00336556	23.7321	295.592	0	0		GSMUA_Achr7T13400_001	0	0	0	0		Novel_000855	0	0	9.44785	0
TCONS_00336557	0	44.3485	37.907	0		GSMUA_Achr6T06120_001	0	0.382665	0	0.401682		Novel_000858	6.08399	2.39095	1.70577	2.51666
TCONS_00286977	0	0	4.55168	0		GSMUA_Achr7T25010_001	1.28484	0.159352	0.551311	0.166211		Novel_000523	0	8.04835	0	0
TCONS_00303970	0	15.5358	0	35.4115		GSMUA_Achr7T04410_001	282.723	503.606	445.347	527.068		Novel_000629	0	0	6.52779	0
TCONS_00055417	0.794371	0	5.10289	3.2691		GSMUA_Achr8T22700_001	16.9013	6.93567	7.00541	11.4291		Novel_000337	1.54667	0.872149	4.29846	2.73363
TCONS_00030349	0	0	0	3.74569		GSMUA_Achr3T01540_001	0	0	0	0		Novel_000336	0.86896	0.161726	2.05205	0.168699
TCONS_00339525	0	13.4399	0	0		GSMUA_Achr10T25240_001	3.67534	0	2.37323	1.78731		Novel_000335	3.91379	0	4.982	2.58707
TCONS_00058108	41.1834	30.9704	14.2024	39.9259		GSMUA_Achr6T32890_001	0	0	0	0		Novel_000334	0	0	8.44438	0.618361
TCONS_00082239	0	0	9.62197	3.93836		GSMUA_Achr11T15200_001	0	0	0	0		Novel_000332	0.693685	0	8.60202	0.92702
TCONS_00077169	0	1.46139	5.79725	0		GSMUA_Achr11T08830_001	30.44	22.8388	22.4506	13.8022		Novel_000331	4.13927	4.35498	6.18808	5.38614
TCONS_00239581	0	11.7718	0	26.7816		GSMUA_Achr10T12380_001	31.2513	14.066	15.8019	18.8976		Novel_000330	5.07129	1.09735	0	0
TCONS_00180498	0	69.9684	0	0		GSMUA_Achr10T25920_001	0	0	0	0		Novel_000339	5.85494	7.67451	18.1601	6.84431
TCONS_00062736	0	0	0	11.979		GSMUA_Achr4T13200_001	0	0	0	0		Novel_000338	0	0	9.09082	0
TCONS_00087466	0	0	4.78006	7.17145		GSMUA_Achr5T16510_001	0	0	0	0		Novel_001508	318.558	574.835	473.259	421.196
TCONS_00149953	12.3097	12.3263	11.9855	9.12258		GSMUA_AchrUn_randomT10990_001	0	0	0	0		Novel_001178	482.603	434.005	615.568	1316.54
TCONS_00338338	0	165.292	0	0		GSMUA_Achr5T23680_001	10.8022	10.338	3.35128	7.10445		Novel_001179	14.5812	9.49289	0	0
TCONS_00254832	0	0	88.6954	0		GSMUA_Achr8T25440_001	0.92569	1.32974	1.9946	0.213036		Novel_001174	83.09	46.5133	0	79.7815
TCONS_00149956	1.33035	3.54265	0	2.60433		GSMUA_Achr5T24560_001	0	0	0	0		Novel_001175	20.1223	147.624	88.8865	226.63
TCONS_00001402	0	0	3.50815	5.55166		GSMUA_AchrUn_randomT23830_001	0	102.37	1206.85	24505.2		Novel_001173	12.9519	12.7476	6.40414	66.3959
TCONS_00156737	9.19672	0	0	0		GSMUA_Achr3T15030_001	12.6756	21.7821	10.7911	26.7814		Novel_001170	557.86	153.865	0	97.024
TCONS_00154165	0	29.3192	0	0		GSMUA_Achr4T06130_001	2.08969	1.68014	1.56626	2.40593		Novel_001171	298.747	336.182	82.1516	221.632
TCONS_00223631	2.61395	0	7.42822	0		GSMUA_Achr3T19070_001	1.23518	0	0.657326	2.06393		Novel_000313	0	0	35.928	0
TCONS_00073648	3.32825	0	0	0		GSMUA_Achr3T22770_001	20.6099	16.3185	24.3721	24.4962		Novel_000987	0	1.88674	2.51274	14.3485
TCONS_00147343	0	0	0	7.14865		GSMUA_Achr6T13830_001	476.805	2396.8	0	904.214		Novel_001057	0	0	24.6004	33.9652
TCONS_00334842	0	0	0	106.802		GSMUA_Achr11T23740_001	0.415441	0.586311	1.48931	0.677687		Novel_001053	5.54807	0.251752	0	0.526557
TCONS_00229315	0	0	18.2582	0		GSMUA_Achr9T20850_001	47.8298	665.274	323.113	47.7048		Novel_001041	0	2.5008	6.37698	0
TCONS_00085163	0	0	0	136.122		GSMUA_Achr5T06330_001	0.363511	0.284592	0.390067	0.236785		Novel_001379	0	0	112.9	0
TCONS_00229312	0	0	9.95631	0		GSMUA_Achr5T20900_001	52.0118	61.6535	20.431	36.6854		Novel_001372	3.37451	3.03118	2.68885	2.45245
TCONS_00085166	0	0	0	11.5537		GSMUA_Achr5T29720_001	0	0	0	0		Novel_001373	4.9221	0.831323	0	0.642464
TCONS_00121628	0	9.17558	0	0		GSMUA_AchrUn_randomT12780_001	4.52316	1.66161	2.30399	2.54889		Novel_001374	2.02262	1.76729	0.0212668	3.42452
TCONS_00292965	0	0	17.9782	0		GSMUA_Achr7T11830_001	11.8674	3.27619	4.9775	8.81609		Novel_001375	2.23612	8.48544	8.32297	5.67346
TCONS_00027150	7.12772	19.6503	17.1227	0		GSMUA_Achr6T22230_001	10.4612	8.00075	44.5911	0		Novel_001376	231.398	194.946	278.709	228.839
TCONS_00158679	2.13548	0	3.7598	4.70184		GSMUA_Achr7T14780_001	0.141249	0.315233	0.545217	0.328786		Novel_001377	32.0559	0	0	13.5027
TCONS_00155289	8.41086	5.32842	0	8.78504		GSMUA_Achr10T17670_001	11.7432	4.33264	1.13963	8.8423		Novel_000793	9.62248	4.25242	10.4701	5.17704
TCONS_00249147	0	16.9114	0	0		GSMUA_Achr6T08070_001	0.909565	0.561324	0.784008	0.583879		Novel_000794	0	0	18.2373	0
TCONS_00272181	0	0	0	100.745		GSMUA_Achr10T04610_001	4.80684	3.14914	7.09809	3.02874		Novel_001072	3.83152	7.11108	0.469139	0
TCONS_00077942	0	0	30.9002	0		GSMUA_Achr5T17690_001	39.67	35.6719	14.2955	24.9071		Novel_000100	2.29243	3.8976	0	2.08014
TCONS_00077941	0	0	8.71308	0		GSMUA_Achr8T25200_001	32.759	29.9328	15.2987	34.145		Novel_000104	6.26812	6.42657	1.27519	1.03898
TCONS_00045420	27.5902	60.6097	0	23.0696		GSMUA_Achr7T04070_001	0	0	0	0		Novel_000105	98.8476	0	0	0
TCONS_00326813	0	0	0	42.1246		GSMUA_Achr4T00720_001	4.18008	2.33103	4.3644	4.53392		Novel_000106	0	272.107	0	31.9804
TCONS_00326810	0	0	0	113.315		GSMUA_AchrUn_randomT12950_001	21.7842	19.4818	13.5189	13.2987		Novel_000107	0.50329	0.368048	3.71487	0.829455
TCONS_00072276	36.2373	0	0	0		GSMUA_AchrUn_randomT24230_001	0	0	0	0		Novel_000108	0	0	94.5061	0
TCONS_00158146	5.95513	0	0	3.45574		GSMUA_Achr6T12960_001	3.56669	1.65152	1.27175	0.392177		Novel_000109	0	40.9892	12.3002	29.7196
TCONS_00106711	0	26.845	0	34.1401		GSMUA_Achr9T26170_001	15.0416	12.536	16.0121	16.0655		Novel_001208	608.454	355.913	303.484	225.009
TCONS_00106710	13.513	31.44	0	144.332		GSMUA_Achr5T03100_001	22.658	21.1677	9.35057	10.2791		Novel_000742	32.6121	36.8971	0	59.3408
TCONS_00189199	0	0	28.225	0		GSMUA_Achr5T15230_001	46.1347	33.9429	32.5174	31.3586		Novel_000743	13.1234	8.71075	5.57141	9.65297
TCONS_00143944	0	0	2.8366	3.61206		GSMUA_AchrUn_randomT27970_001	24.932	20.3715	4.44775	9.06763		Novel_000740	0	0	53.3297	0
TCONS_00100717	3.01767	1.35104	5.20737	2.90992		GSMUA_Achr9T17990_001	0	0	0	0		Novel_000741	23.6412	8.43084	15.6496	19.5689
TCONS_00200260	1.60612	1.89192	6.18324	3.57153		GSMUA_Achr6T24520_001	124.122	62.6663	156.037	63.6026		Novel_000746	98.9929	243.054	242.475	36.9444
TCONS_00086245	0	0	0	272.244		GSMUA_Achr8T01880_001	0	0	0.347168	0		Novel_000747	3.15057	1.1274	0.753771	1.76063
TCONS_00297811	3.36771	0.00424819	1.45076	5.39172		GSMUA_Achr8T09920_001	0	0	0	0.680541		Novel_000744	9.62769	6.72998	1.30801	16.9856
TCONS_00072891	13.6171	12.2982	0	27.5929		GSMUA_Achr6T24340_001	0	0	3.17489	0		Novel_000745	0	0	6.46343	0
TCONS_00234470	0	0	0.000190516	8.15041		GSMUA_Achr5T17930_001	30.0525	26.1608	35.4518	51.5685		Novel_000748	1559.04	2713.45	8291.41	3561.99
TCONS_00297093	0	6.7013	0	30.1412		GSMUA_Achr3T21330_001	0	0	0	0		Novel_000749	0	0	234.001	0
TCONS_00236950	0	0	0	126.719		GSMUA_Achr2T02420_001	0	0	18.7876	0		Novel_000935	2.95044	11.6445	4.36853	7.72038
TCONS_00273124	0	0	0	11.979		GSMUA_Achr3T15620_001	0	0	0	0		Novel_000047	0	0	0	4.26045
TCONS_00098908	0	0	305.5	0		GSMUA_Achr5T09330_001	0.339797	0.377036	0.144478	0.130963		Novel_000040	6.70798	7.41762	0	3.29589
TCONS_00279188	0	5.81798	0	0		GSMUA_Achr9T03150_001	15.4365	7.05346	6.60139	7.35449		Novel_000042	22.25	16.7523	1.29927	16.9788
TCONS_00323057	0	0	15.0333	0		GSMUA_Achr7T15060_001	1.27498	0	0	0		Novel_000048	0	0	31.051	0
TCONS_00235705	0	0	0	117.399		GSMUA_Achr11T14060_001	19.7348	17.6053	12.2239	16.6876		Novel_001468	84.071	92.3295	5.57269	63.9068
TCONS_00006387	0	78.116	0	224.656		GSMUA_Achr5T08510_001	13.1186	11.8581	2.53701	10.1734		Novel_001469	2.99287	2.67526	6.86738	11.5209
TCONS_00292949	0	0	6.99376	0		GSMUA_Achr2T16380_001	0	0	0	0.0977423		Novel_001460	11.0172	4.21861	3.04134	5.78121
TCONS_00298638	10.9136	4.23017	3.87236	9.88314		GSMUA_AchrUn_randomT28450_001	1.32903	1.053	0	0		Novel_001462	376.808	586.567	0	314.519
TCONS_00289519	0	0	3.68955	0.801275		GSMUA_Achr1T07970_001	51.2153	41.306	38.9523	37.796		Novel_001464	0	0	22.5202	0
TCONS_00289598	36.5058	435.647	102.589	158.241		GSMUA_Achr7T00980_001	0	0.0994753	0	0.103581		Novel_001465	5.91246	13.0175	5.87792	9.46176
TCONS_00035436	23.2882	10.1137	8.50981	9.63215		GSMUA_Achr5T15650_001	369.516	124.007	185.387	103.165		Novel_001467	15.9948	12.8279	5.37372	16.581
TCONS_00059257	0	0.260305	1.21233	7.07953		GSMUA_Achr10T18360_001	0	0	0	0		Novel_001288	87.332	102.832	669.581	33070.1
TCONS_00275402	0	4.40215	0	0		GSMUA_Achr5T27320_001	0	0.0845576	0.0968307	0		Novel_001289	0	0	45.0998	0
TCONS_00338572	36.2373	159.051	0	302.235		GSMUA_Achr9T29530_001	1.96315	1.71627	0	0.357573		Novel_001284	0	41.3231	0	0
TCONS_00161248	0	0	6.81878	0		GSMUA_AchrUn_randomT27470_001	0	0	0	0		Novel_001285	15.5872	184.746	0	382.361
TCONS_00131210	0	0	5.38011	0		GSMUA_Achr2T00030_001	49.0562	31.4057	23.7648	30.9964		Novel_001286	0	15.6928	15.6232	5.84325
TCONS_00132456	0	0	54.7747	0		GSMUA_Achr4T27700_001	2.82495	1.13979	1.58763	1.90588		Novel_001287	0	0	79.281	0
TCONS_00289043	0	0	39.9143	0		GSMUA_AchrUn_randomT01240_001	4.66907	6.53487	7.51066	3.21188		Novel_001280	0	0	5.91721	0
TCONS_00169368	0	0	39.6405	0		GSMUA_Achr5T14760_001	58.8817	393.199	58.1736	40.0767		Novel_001281	0	0	5.6397	0
TCONS_00302953	0	0	0	4.04456		GSMUA_Achr1T21310_001	11.2023	1.66498	4.85447	2.32332		Novel_001282	0	163.305	0	0
TCONS_00134857	0	0	33.9635	0		GSMUA_AchrUn_randomT16490_001	0	0	0	0		Novel_000873	267.259	1345.04	40377.6	1011460
TCONS_00240228	4.09434	12.0799	18.5999	21.5759		GSMUA_Achr3T16670_001	30.863	23.2364	16.2723	26.5163		Novel_001368	30.4295	35.7429	0.805377	18.5269
TCONS_00117785	3.65662	3.86837	0.826128	3.6882		GSMUA_AchrUn_randomT12440_001	2.67053	1.09845	4.32317	2.34857		Novel_000086	2.13533	41.2818	0	0
TCONS_00291763	0.444651	0.528638	6.94836	0		GSMUA_AchrUn_randomT01920_001	9.03183	3.65981	6.23925	5.27382		Novel_001362	0	0	4.33511	0
TCONS_00291764	0	0	10.3079	0		GSMUA_Achr6T13060_001	30.9484	23.9985	15.1185	19.7794		Novel_000089	56.2759	28.618	43.0187	117.824
TCONS_00246687	0.980023	14.7076	7.77762	0.6212		GSMUA_Achr3T16000_001	0	0	0	0		Novel_000088	7.32141	0	6.3264	2.11116
TCONS_00129504	0	0	6.99376	0		GSMUA_Achr6T02600_001	1.25871	1.71329	0.614413	1.56135		Novel_000427	4.41394	15.9265	1.18449	0
TCONS_00129509	0	0	6.63313	0		GSMUA_Achr4T32430_001	0	0	0	0		Novel_000424	227.634	198.395	141.302	113.912
TCONS_00159262	6.23867	6.65274	4.75166	0		GSMUA_Achr10T15320_001	3.90048	1.89677	2.49428	4.94269		Novel_000423	0	0	41.1576	0
TCONS_00013886	8.19508	17.6626	0	0		GSMUA_Achr4T06900_001	1.09813	1.01097	0.463801	0.842195		Novel_000421	7.75296	8.79431	2.63077	6.30641
TCONS_00312248	64.9876	292.91	210.282	251.343		GSMUA_Achr3T19530_001	0	0.228836	6.30686	0.357573		Novel_000428	4.38831	6.71812	1.1935	0.397784
TCONS_00321346	0	0	6.46343	4.8966		GSMUA_Achr5T11440_001	8.46227	0.699003	5.1159	6.47249		Novel_000272	9.85453	2.39371	1.27707	4.42044
TCONS_00288319	0	0	11.4151	0		GSMUA_Achr7T13760_001	0.22956	0.782478	0	1.09136		Novel_000270	0	3.28387	0	0
TCONS_00050965	0	0	3.37992	0		GSMUA_Achr8T24270_001	0	0	0	0		Novel_000271	0.752714	0.695238	1.56729	0
TCONS_00329640	3116.41	6695.27	3693.5	12996.1		GSMUA_AchrUn_randomT20610_001	53.9467	69.9308	19.3313	57.9943		Novel_000277	701.784	1020.03	1292.47	620.935
TCONS_00279401	0	18.4593	0	0		GSMUA_Achr2T01570_001	4.04935	7.75177	2.58901	2.10683		Novel_000274	22.2283	15.8198	8.98571	21.1921
TCONS_00213940	0	89.5239	0	102.68		GSMUA_Achr7T19510_001	0	0	0	0		Novel_000275	5.12697	3.54236	7.24023	1.06617
TCONS_00325265	0	0	88.8865	0		GSMUA_Achr8T25060_001	82.2202	31.5899	22.6762	41.0766		Novel_000278	0	52.4327	6.46343	29.3796
TCONS_00214624	1.67471	20.286	3.50815	2.77583		GSMUA_Achr7T21150_001	13.7916	7.04638	19.471	15.0404		Novel_000279	4.99794	3.81867	7.78663	1.02683
TCONS_00041078	13.6576	7.90449	0	0		GSMUA_Achr11T25170_001	7.5806	2.7808	4.3651	8.6818		Novel_000188	73.7293	31.8241	5.97481	47.0754
TCONS_00041073	0	52.9878	0	0		GSMUA_Achr8T09650_001	0	0	895.063	0		Novel_000189	12.8342	3.19605	6.27816	6.74946
TCONS_00034459	14.9127	16.1595	1.34757	7.55228		GSMUA_Achr4T10650_001	0	0.366666	0.837928	0.0635644		Novel_000180	7.21958	6.32186	2.84402	11.479
TCONS_00247244	18.6644	45.3354	45.1792	9.7122		GSMUA_Achr6T22670_001	8.00115	6.12095	6.47535	5.89893		Novel_000182	9.9719	0.000179477	4.14124	0.000165775
TCONS_00247248	15.3733	8.89982	3.6027	0		GSMUA_Achr10T11810_001	3.80875	2.86606	11.718	6.46539		Novel_000184	6.52498	4.52435	15.6933	5.05442
TCONS_00086109	0	11.0254	0	24.6633		GSMUA_Achr6T12150_001	16.4791	13.185	19.5286	12.3251		Novel_000185	14.1767	9.86283	0	8.89765
TCONS_00049519	1.98504	0	13.3696	0		GSMUA_Achr9T19010_001	23.9782	20.0301	11.84	46.1771		Novel_000186	0	0	8.06553	0
TCONS_00256470	0	0	131.377	0		GSMUA_Achr11T25650_001	0	0	0	0		Novel_000187	79.9608	0	75.8139	76.351
TCONS_00169207	0	0	49.6818	0		GSMUA_Achr3T00200_001	1.06062	0.352544	2.56478	0.734567		Novel_000212	7.27625	0	0.502903	2.234
TCONS_00086108	0	0	0	23.9579		GSMUA_Achr5T23600_001	45.9528	27.0938	53.8594	38.3758		Novel_001443	24.0745	26.2764	114.796	0
TCONS_00328419	17.4271	5.80444	20.9123	4.90209		GSMUA_Achr3T13260_001	29.3969	20.8072	8.04485	31.3677		Novel_001039	7.78969	2.24748	3.19118	3.76256
TCONS_00261876	0	0	8.73706	0		GSMUA_Achr5T16460_001	0	0.282921	0	0		Novel_001038	0	0	88.8865	0
TCONS_00266470	0	0	0	23.0696		GSMUA_Achr9T19910_001	0.714657	0.142789	0.183727	0.817106		Novel_001033	0.290354	0.810644	3.36639	0
TCONS_00335740	63.7115	52.2578	0	180.513		GSMUA_Achr4T26560_001	3.71661	2.95303	7.28691	6.26565		Novel_001032	32.4853	33.806	11.6378	25.9059
TCONS_00335084	6.96645	3.16268	0	35.5081		GSMUA_Achr7T10690_001	0	0	0	0.117636		Novel_001031	53969.3	196013	202383	128957
TCONS_00355862	0	0	9.95631	2.64055		GSMUA_Achr4T03180_001	2.13307	2.55601	2.1639	2.1335		Novel_001030	41.3996	16.9868	85.2245	31.6875
TCONS_00341042	1.98504	9.8063	0	1.72787		GSMUA_Achr3T00440_001	0	1.02516	0.506063	0.305399		Novel_001035	0	0	1.50146	5.08081
TCONS_00257078	0.906079	0.539584	5.16349	0		GSMUA_Achr6T26090_001	0	0	0	0		Novel_000023	124.031	175.644	94.6518	163.799
TCONS_00329923	27.4602	59.0589	8.03839	78.0154		GSMUA_Achr4T13680_001	14.3917	16.6906	9.51333	11.4905		Novel_000022	13.8102	14.889	11.2246	12.3934
TCONS_00119317	0	11.3245	0	0		GSMUA_Achr1T01200_001	2.52365	1.3168	1.98128	2.45154		Novel_000020	1533.33	1226.35	2032.04	2599.9
TCONS_00290408	0	0	3.55684	0		GSMUA_Achr10T15740_001	270.395	148.153	74.6564	63.8077		Novel_000027	29.0408	119.365	104.503	136.906
TCONS_00319914	0	0	32.1535	0		GSMUA_Achr10T30630_001	1.86963	0	0	0		Novel_000026	4.06785	2.45415	4.90323	1.82177
TCONS_00207885	0	0	0	80.4038		GSMUA_Achr11T23080_001	0	0	0	0		Novel_000025	0	35.4421	18.2582	65.2867
TCONS_00097468	51.6261	48.0562	34.9527	26.5011		GSMUA_Achr7T07300_001	2.42387	3.20644	5.10193	5.28486		Novel_000029	26.9798	15.0571	46.6291	15.748
TCONS_00317607	0	0	65.6884	0		GSMUA_Achr2T07490_001	0	0	0	0		Novel_000802	81.9531	86.6707	37.9712	108.141
TCONS_00133196	0	0	10.634	0		GSMUA_Achr10T01960_001	4.08358	4.33553	2.29197	2.53553		Novel_000805	7.60875	19.5399	3.19226	20.6026
TCONS_00229153	0	0	20.7828	0		GSMUA_Achr9T29660_001	1.06037	0.58068	0.241086	0.878327		Novel_000112	346.4	308.558	51.0981	119.285
TCONS_00229152	0	0	5.17801	0		GSMUA_Achr3T03300_001	3.3608	2.70182	2.95889	2.01119		Novel_000111	6.26355	3.5518	3.07183	1.92011
TCONS_00056774	0	0	61.9661	0		GSMUA_Achr8T00170_001	49.9782	13.4617	68.3131	61.1245		Novel_000116	7.8635	3.80456	6.88936	5.36345
TCONS_00260455	0	0	107.624	0		GSMUA_Achr4T08240_001	58.73	31.8783	17.6205	28.7449		Novel_000118	0	0	14.864	0
TCONS_00260452	0	0	121.249	0		GSMUA_Achr2T13350_001	0	0	0.673787	0.302091		Novel_000559	0.911162	0.654984	3.64961	3.40493
TCONS_00230829	0	0	16.0768	0		GSMUA_Achr5T09870_001	22.3369	50.6854	17.8399	17.2069		Novel_000553	7.33395	7.16043	4.37111	2.93517
TCONS_00040870	10.8313	73.2274	84.1129	111.708		GSMUA_Achr1T02780_001	2.03989	1.28921	2.34255	2.46166		Novel_000552	0	0	20.5189	0
TCONS_00222450	12.3953	7.79784	12.1178	0		GSMUA_Achr6T23170_001	0	0	0	0		Novel_000551	18.9779	13.7004	3.94604	11.1242
TCONS_00053696	0	0	28.97	0		GSMUA_Achr4T23320_001	13.6083	7.54042	8.15539	13.9225		Novel_000557	11.913	4.15664	3.86374	4.93873
TCONS_00086712	25.7469	132.297	0	11.5537		GSMUA_Achr4T29880_001	0	0.281243	0.752129	0.585607		Novel_000556	13.9818	16.4858	7.25926	7.09302
TCONS_00227792	0	5.49e-05	7.60912	0		GSMUA_Achr11T14630_001	5.20249	5.65524	2.28661	3.00049		Novel_000554	8.7372	3.87361	0.583177	2.8114
TCONS_00017712	8.51023	0	31.051	0		GSMUA_Achr7T10230_001	13.8799	6.50187	10.1718	9.20261		Novel_000899	0	0	32.1701	0
TCONS_00090169	0	23.2567	0	0		GSMUA_Achr9T20670_001	8.25683	6.62275	5.95927	7.1235		Novel_000895	8.91176	24.5402	28.9241	16.7694
TCONS_00195746	0	0	9.11863	0		GSMUA_Achr11T06560_001	1.42273	3.04858	3.19259	1.26932		Novel_001205	1.27854	1.37863	0	11.2238
TCONS_00189450	0	0	235.755	0		GSMUA_Achr8T23530_001	0	0	0	0		Novel_001206	0	30.5302	0	59.8318
TCONS_00065498	0	0	0	34.4912		GSMUA_Achr9T13550_001	0	0	0	0		Novel_001207	0	0	0	92.605
TCONS_00194294	0	0	84.1129	0		GSMUA_Achr2T17320_001	569.661	622.81	250.982	555.787		Novel_001200	0	0	94.6518	0
TCONS_00162772	0	0	17.5408	0		GSMUA_Achr1T01030_001	15.352	10.5029	9.74258	14.5837		Novel_001201	0	0	31.2464	0
TCONS_00282314	6.92641	1.32447	0	0		GSMUA_Achr1T13960_001	17.409	6.34041	7.26755	10.8378		Novel_001203	11.0891	9.23232	11.7001	10.3949
TCONS_00342760	0	55.1956	14.7966	0		GSMUA_Achr4T19710_001	0	0	0	0		Novel_001209	0	14.1906	0	0
TCONS_00161235	0	0	93.6006	0		GSMUA_Achr5T04170_001	201.654	997.081	1610.27	1371.9		Novel_001275	3.73526	2.41051	0	3.88148
TCONS_00276209	51.9312	186.053	39.9143	0		GSMUA_Achr5T08920_001	0	0	0	0		Novel_001278	2345.29	8002.14	16863.7	932503
TCONS_00023077	0	0	13.9875	0		GSMUA_Achr4T10840_001	0	0	0.321522	0		Novel_000618	107.521	27.8693	78.4934	88.0669
TCONS_00333665	9.96654	59.1314	0	103.487		GSMUA_Achr11T04320_001	0	0	0	0		Novel_000614	5.96308	1.55203	4.22744	4.99857
TCONS_00333668	31.1587	23.2567	79.8285	26.5938		GSMUA_Achr10T00490_001	94.9995	288.362	115.944	102.801		Novel_000615	41.6859	40.7942	53.4786	17.2787
TCONS_00259682	0	0	7.88512	0		GSMUA_Achr10T02270_001	0	0.175451	0	0		Novel_000610	10.2267	29.9435	2.42378	13.538
TCONS_00132719	0	0	4.63966	0		GSMUA_Achr11T20750_001	22.7349	33.2262	12.366	17.5478		Novel_000611	30.911	62.0268	14.2006	41.4751
TCONS_00075974	0	0	10.2589	0		GSMUA_Achr6T31340_001	0	0	0	0		Novel_000612	11.0757	1.25633	0.876922	2.10214
TCONS_00075975	0.701778	0	4.36366	0		GSMUA_Achr7T20690_001	0	0	0.364259	0		Novel_000613	0	0	11.5512	0
TCONS_00075976	0	0	5.93875	0		GSMUA_Achr8T33760_001	81.1245	77.9181	34.9235	48.7477		Novel_000530	0.542775	0.361013	4.56284	0.626893
TCONS_00075973	4.12607	4.17848	7.17995	3.00245		GSMUA_AchrUn_randomT18250_001	0	0	0	0		Novel_000532	3.28775	0.859873	0.924695	5.16419
TCONS_00052271	0	0	55.8529	0		GSMUA_Achr5T22860_001	14.8738	13.3505	5.16965	5.09738		Novel_001503	29.8996	0	0	25.3439
TCONS_00321666	0	0	4.36437	0		GSMUA_Achr9T02660_001	0	0	0	0		Novel_001502	42.4671	45.1991	19.8994	120.405
TCONS_00111509	5.69408	14.8327	4.18797	45.6603		GSMUA_Achr3T25090_001	0	0	0	0		Novel_001501	19.634	19.4707	6.30329	11.1658
TCONS_00301252	20.5975	0	16.2197	69.3223		GSMUA_Achr3T05500_001	1.08651	2.49058	1.09278	1.30452		Novel_001500	2.81923	48.2732	1.87986	51.8069
TCONS_00329810	7.10138	4.50976	1.47023	9.02831		GSMUA_Achr7T21880_001	0.311841	0.360428	0	0.7562		Novel_001506	39.912	63.2537	63.9632	78.1178
TCONS_00309407	4.65387	4.60861	0	0		GSMUA_Achr8T15070_001	14.4064	0	6.90578	4.25083		Novel_000347	3.44007	3.20244	3.77921	13.4532
TCONS_00091787	4.66968	23.0719	5.57269	25.5627		GSMUA_Achr11T24700_001	5.09275	4.25018	6.19816	5.16939		Novel_000343	3.94878	6.09189	0.622931	4.09634
TCONS_00205364	0	38.6102	0	44.0697		GSMUA_Achr7T11030_001	1.02171	2.46445	0.742482	0		Novel_001433	0	0	9.33304	0
TCONS_00151729	27.0261	94.3199	0	0		GSMUA_Achr6T29340_001	0	0	0	0		Novel_001430	722.798	807.087	1128.56	936.714
TCONS_00256994	0	0	25.7568	0		GSMUA_Achr10T28180_001	173.64	103.471	53.3835	85.7034		Novel_000926	5.77777	1.65781	0.37153	0.000487236
TCONS_00197241	0	0	215.534	18.4722		GSMUA_Achr4T00040_001	11.2107	4.10852	2.01977	4.36722		Novel_000927	1.48888	1.44854	0.921707	1.7026
TCONS_00317388	0	0	17.0449	0		GSMUA_Achr4T08010_001	0.129098	0.143705	0.827404	0		Novel_000922	0	0	13.9632	0
TCONS_00238574	0	0	4.96584	7.64876		GSMUA_Achr11T07820_001	23.0487	21.334	23.8312	17.7846		Novel_000923	0	0	1.09251	0.197238
TCONS_00232635	0	0	4.55168	0		GSMUA_Achr8T31120_001	28.1478	18.8253	15.4852	21.4622		Novel_000928	1.93504	2.70487	0.178637	0
TCONS_00153652	0	33.1514	0	0		GSMUA_Achr6T25090_001	4.90888	0.210135	197.517	1.85781		Novel_000929	1.32501	4.04467	3.0846	5.91463
TCONS_00069120	55.5316	61.5905	36.5511	29.4959		GSMUA_Achr6T34080_001	0	0.0932776	0	0		Novel_000669	0	2.75942	1.14067	13.7252
TCONS_00273461	0	0	0	16.1062		GSMUA_Achr3T08580_001	45.9668	32.2824	20.0899	31.1083		Novel_000661	2.10987	1.89031	7.2762	4.98037
TCONS_00286840	0	0	4.95215	0		GSMUA_Achr6T26230_001	0	0	0	0		Novel_000662	25.6053	16.4993	3.13939	8.33299
TCONS_00237284	0	0	10.2588	13.7685		GSMUA_Achr10T16010_001	102.19	73.3982	33.0305	73.215		Novel_000664	0	0.521783	5.27228	0
TCONS_00229973	0	0	2.26096	0		GSMUA_AchrUn_randomT19670_001	9.99852	3.17388	2.42386	4.68043		Novel_000889	13.7802	8.65948	0	7.1948
TCONS_00237283	0	9.4604	0.000124771	18.4821		GSMUA_Achr6T30540_001	13.0853	3.47455	8.43845	5.88814		Novel_000888	12.9247	4.21977	5.22096	9.57799
TCONS_00068835	9.37536	2.97753	3.59586	2.94017		GSMUA_Achr9T28390_001	83.7578	110.076	40.9416	49.5151		Novel_000881	0	0	1.18321	0.291831
TCONS_00273466	0	0	0	50.9479		GSMUA_Achr3T18900_001	0.43448	0.161726	5.22341	1.85569		Novel_000880	17.6029	25.4163	10.0501	16.2907
TCONS_00232461	0	0	3.60745	0.270114		GSMUA_Achr3T05330_001	0	0	0	0		Novel_000883	23.2832	31.7268	7.03409	39.5343
TCONS_00274114	0	18.9761	0	0		GSMUA_Achr5T12550_001	0.126183	0.0688724	0.0784997	0.178958		Novel_000882	12.5896	18.1556	8.67073	14.4373
TCONS_00331539	11.6291	23.5436	285.262	13.3908		GSMUA_Achr4T09180_001	0	0	0	0		Novel_000885	2.94444	1.31156	0	5.64505
TCONS_00209883	0	0	0	8.52504		GSMUA_Achr10T23240_001	0	0	0	0		Novel_000884	0.566317	0.650639	6.4795	0.340928
TCONS_00000882	2.83753	4.81642	0.867162	4.40044		GSMUA_Achr6T08560_001	4.69259	2.41351	3.06697	2.25035		Novel_000944	10.9483	4.8057	0.242095	4.14665
TCONS_00000883	2.99055	4.54649	2.65287	4.16963		GSMUA_Achr9T25780_001	38.4633	11.4661	23.6804	17.5865		Novel_000946	3.18458	0	17.0449	0
TCONS_00000884	0	8.80429	6.46343	19.6121		GSMUA_Achr4T12600_001	5.96135	3.17886	4.72321	6.76437		Novel_000943	226.261	425.58	1355.4	15347.6
TCONS_00355949	0	0	17.8066	0		GSMUA_Achr10T13170_001	63.409	91.2043	23.584	42.8873		Novel_001012	8.78069	10.1966	0	11.3833
TCONS_00029400	0	0	0	213.605		GSMUA_Achr2T08120_001	26.5194	31.8011	11.6466	20.0807		Novel_001017	0	0	5.61318	0
TCONS_00100997	0	0	25.0905	0		GSMUA_AchrUn_randomT02010_001	2.05368	2.83008	2.6562	3.8763		Novel_001016	15.5584	23.1829	12.3871	8.80612
TCONS_00339295	36.6405	40.4329	19.1724	44.5924		GSMUA_Achr6T29600_001	0	0	0	0		Novel_000737	0	0	37.907	0
TCONS_00100998	0	0	49.2007	0		GSMUA_Achr9T17370_001	24.9741	8.74756	4.58816	6.30873		Novel_000694	3.37879	6.86909	3.921	0.749128
TCONS_00155710	32.4938	0	0	0		GSMUA_Achr3T24650_001	0	0	0	0		Novel_000695	0	10.0296	4.43082	15.0999
TCONS_00074311	5.00163	0	0	0		GSMUA_Achr1T23880_001	67.4661	27.3405	61.6735	44.1089		Novel_000697	0	0	14.8821	0
TCONS_00190508	0	0	50.1811	0		GSMUA_Achr6T15420_001	0	0	1.8799	0		Novel_000691	16.3749	234.348	0	44.9312
TCONS_00190507	0	0.791843	4.85234	0.840998		GSMUA_Achr2T12170_001	0	0	0	0		Novel_000692	100.611	200.933	88.8865	56.6576
TCONS_00023853	0	0	17.778	8.14411		GSMUA_Achr11T26580_001	1.26347	0	12.4539	2.49212		Novel_000693	131.142	204.163	538.633	202.849
TCONS_00168170	0	0	76.0699	0		GSMUA_AchrUn_randomT25960_001	104.497	107.531	77.0233	177.54		Novel_000698	0	0	18.6661	0
TCONS_00039500	0	27.4892	0	0		GSMUA_Achr7T04320_001	4.28217	3.18775	10.2551	6.8107		Novel_000699	0.598401	1.37973	3.20125	0.305018
TCONS_00101643	6.77443	5.73248	13.5832	3.24554		GSMUA_Achr7T22260_001	11.2592	7.5608	9.51382	6.50222		Novel_001125	8.44588	17.0773	7.95426	18.0526
TCONS_00154442	7.07054	40.6984	7.57861	5.95095		GSMUA_Achr2T00920_001	21.3191	8.65998	8.59577	8.79087		Novel_001124	0	1.63335	2.35771	7.13393
TCONS_00049392	652.271	3019.44	1257.36	2619.37		GSMUA_Achr10T30550_001	0	0	0	0		Novel_001121	5.54011	5.03623	7.67718	3.82137
TCONS_00049391	5.01408	0	0	4.66904		GSMUA_Achr6T03810_001	5.89386	6.68107	9.20833	4.13993		Novel_001120	0	0	116.994	0
TCONS_00203011	351.806	170.785	9.62791	14.2032		GSMUA_Achr1T10470_001	4.9076	8.86223	3.64682	5.96341		Novel_001122	9.96198	12.4626	0	7.18644
TCONS_00203012	3.46843	0	0	0.92702		GSMUA_Achr8T11600_001	0	0	0	0		Novel_001129	6627.75	8910.75	2358.75	8358.65
TCONS_00146418	5.46615	54.6653	35.0817	86.9816		GSMUA_Achr11T15020_001	59.2702	45.6423	33.0702	27.845		Novel_001128	94.9283	0	107.624	0
TCONS_00164941	0	0	61.9661	0		GSMUA_Achr2T00320_001	33.3825	18.5581	33.282	16.545		Novel_000535	2.68824	1.6659	0	3.34861
TCONS_00290777	0	0	69.6797	0		GSMUA_Achr8T06620_001	19.7459	21.7622	8.21566	16.4005		Novel_000750	21.2604	16.946	3.42943	14.4803
TCONS_00232399	0	0	13.4666	0		GSMUA_Achr5T02490_001	2.09668	1.27081	2.00512	1.51064		Novel_000456	4.34881	2.13009	0	3.56426
TCONS_00102273	0	0	4.66079	0		GSMUA_Achr1T07510_001	5.19726	4.42206	3.44271	5.39997		Novel_000457	0	3.45045	0	0.0953935
TCONS_00143463	4.13178	7.79784	0	26.4045		GSMUA_Achr6T30480_001	16.2035	15.1256	44.9589	17.4592		Novel_000454	3.49199	6.91892	0	1.75654
TCONS_00004977	0	0	0	2.50746		GSMUA_Achr2T18380_001	10.4082	4.70094	4.11623	4.50883		Novel_000455	2.07052	1.41834	0.722997	0
TCONS_00351414	0	0	24.2356	0		GSMUA_Achr4T14470_001	0	0	21.8815	0		Novel_000452	3.13534	0	0.409677	0.868527
TCONS_00351415	11.8051	26.9471	46.8003	61.7367		GSMUA_Achr2T05260_001	0.147495	0	0	0		Novel_000453	5.33621	6.94915	0	3.72853
TCONS_00102274	0	0	20.4293	0		GSMUA_Achr2T19270_001	123.822	84.2521	27.7599	76.307		Novel_000451	0	0.779469	0	0
TCONS_00282873	31.1587	0	0	0		GSMUA_Achr10T25090_001	0	0	0	0		Novel_000459	3.47995	2.43173	3.34958	2.12852
TCONS_00320334	0	0	68.4989	0		GSMUA_Achr9T21320_001	0	0	0	0		Novel_001327	101.932	156.679	60.0123	133.087
TCONS_00295845	0	2.53575	21.0489	11.1033		GSMUA_Achr6T22870_001	0	0	0	0		Novel_001326	0	0	92.5733	0
TCONS_00131734	0	0	52.2513	0		GSMUA_Achr1T01280_001	1.17514	0.662991	1.02542	0.692741		Novel_001325	18.5918	8.01816	0.857235	3.44138
TCONS_00287319	0	0	69.6797	0		GSMUA_Achr11T11790_001	0.546968	0	0.366969	0.985521		Novel_001324	2.09865	5.80674	0	3.0672
TCONS_00350669	0	0	639.809	0		GSMUA_Achr3T03160_001	11.9576	14.1227	4.18469	10.9603		Novel_001323	1492.42	175.681	559.509	19705.7
TCONS_00210555	0	3.2078	0	0		GSMUA_Achr9T07260_001	0	0	0	0		Novel_001322	28.119	6.4982	12.1178	11.9798
TCONS_00196015	0	0	24.9078	0		GSMUA_Achr10T05610_001	21.4865	12.741	7.38366	17.9677		Novel_001321	3.92293	5.33384	0	0
TCONS_00336006	12.5861	54.7995	0	102.3		GSMUA_AchrUn_randomT26270_001	0	0	0	0		Novel_001320	0	91.904	13.9632	0
TCONS_00169046	0	0	4.55168	0		GSMUA_AchrUn_randomT24490_001	33.3897	23.3597	32.1271	40.4467		Novel_001329	10.2988	0	0	11.5537
TCONS_00308909	3.85469	7.3692	3.24621	5.67239		GSMUA_Achr2T21720_001	0	0	0	0		Novel_001328	507.242	1777.3	360.257	507.593
TCONS_00145443	48.255	14.309	23.53	48.8972		GSMUA_Achr8T22480_001	16.1299	3.9141	16.1095	4.2614		Novel_001089	0.907891	0	4.54864	7.69147
TCONS_00345819	3.64967	0	1.42369	5.54006		GSMUA_AchrUn_randomT16810_001	71.3585	62.8783	68.9366	59.5043		Novel_001086	7.13057	0	39.7454	0
TCONS_00338859	0	122.917	0	138.821		GSMUA_Achr3T04330_001	0	0	0	0		Novel_001082	4.39901	3.88852	0.951871	0.825654
TCONS_00242981	0	0	0	8.80151		GSMUA_Achr9T07000_001	14.0017	13.9619	12.0011	8.408		Novel_001083	0.519744	0.972923	2.92697	1.82847
TCONS_00130066	4.49261	1.73349	18.2161	3.25589		GSMUA_Achr10T16840_001	28.71	0.506952	0	0		Novel_001080	0.236232	2.46347	0.357307	0.556827
TCONS_00242989	0	0	0	9.87884		GSMUA_Achr5T13290_001	0.820451	1.88143	1.10091	1.64253		Novel_000157	19.1075	39.6358	0	19.0125
TCONS_00122782	13.6171	0	18.6661	6.89823		GSMUA_Achr3T28390_001	0	0	0	0		Novel_000156	12.5323	19.1639	2.33697	15.5696
TCONS_00046693	41.0308	36.0693	142.201	79.5376		GSMUA_Achr11T02170_001	4.01688	4.30474	0.294635	0.794475		Novel_000155	19.1192	8.36761	1.07966	11.1754
TCONS_00211239	2.55377	2.37553	5.8228	0		GSMUA_Achr11T23480_001	6.28599	7.06808	8.79141	4.63691		Novel_000154	15.8316	15.6684	4.98949	9.35745
TCONS_00092035	0	14.309	0	0		GSMUA_Achr4T23600_001	1.34897	1.95937	14.7864	1.23438		Novel_000153	9.44392	0	5.50965	1.5336
TCONS_00277305	0	23.2567	0	53.1877		GSMUA_Achr9T09520_001	4.02786	4.33373	2.40213	2.35148		Novel_000152	16.4054	0	10.8561	7.80178
TCONS_00257355	0	0	25.736	0		GSMUA_Achr9T23500_001	0	0	0	0		Novel_000150	4.47138	6.62432	7.05812	8.0749
TCONS_00240040	0.927826	0.208943	7.74706	1.52771		GSMUA_Achr9T17760_001	0.847298	0.747827	0.321408	0.291961		Novel_001052	3.65695	6.11706	0.306676	6.187
TCONS_00310093	0.98148	9.1809	0	0		GSMUA_Achr3T09820_001	29.1262	31.547	8.13263	21.8235		Novel_000799	2.66507	2.61488	2.17079	1.28566
TCONS_00310091	3.55154	3.48938	1.47274	0		GSMUA_Achr3T03780_001	0	0	0.169266	0		Novel_000798	0	2.62834	0	0
TCONS_00081605	0	0	30.0665	0		GSMUA_Achr6T26690_001	30.5693	53.6548	15.764	22.7904		Novel_000790	1.11751	0	0	0
TCONS_00310094	0	23.3935	0	8.80151		GSMUA_AchrUn_randomT03810_001	5.46263	2.58081	3.56296	2.95855		Novel_000792	1.09396	2.21553	2.65645	1.78273
TCONS_00260541	0	0	122.308	0		GSMUA_Achr4T04050_001	49.076	41.554	18.9179	33.7241		Novel_000797	0	9.13452	0.0250482	0.0046385
TCONS_00107615	15.7102	7.3298	11.3212	33.0434		GSMUA_Achr9T00390_001	38.1663	49.3442	18.1923	23.8652		Novel_000796	0	0	0.549868	4.50942
TCONS_00286533	0.0642732	0	4.11901	0		GSMUA_Achr11T03900_001	0	0	0	0.0996874		Novel_000002	1.84138	8.1843	0	4.52783
TCONS_00049991	0	0	176.816	0		GSMUA_Achr4T31560_001	20.1629	16.5037	12.4263	14.6515		Novel_000801	1.26347	0.782361	15.3279	0
TCONS_00049992	0	0	52.6225	0		GSMUA_Achr5T05560_001	13.2645	6.29896	6.84433	10.1629		Novel_000800	11.1613	0.000278487	3.36113	5.15309
TCONS_00127559	2.79068	2.0195	5.42256	4.39555		GSMUA_Achr7T13970_001	136.762	70.9624	37.2705	41.1218		Novel_000803	169.915	828.786	21.6656	114.216
TCONS_00347789	0	0	70.8683	0		GSMUA_Achr5T05910_001	0	0	0	0		Novel_000804	24.7564	87.748	0	10.5086
TCONS_00285421	8.36707	8.325	8.4068	10.9456		GSMUA_Achr10T00410_001	9.72207	5.20286	0.747947	5.55787		Novel_000807	0.952195	8.77737	0	10.3433
TCONS_00034959	1.01429	8.18822	0	1.47009		GSMUA_Achr4T09240_001	0	0	1.36349	0		Novel_000806	10.0064	0.948111	9.00492	0.00279817
TCONS_00350033	0	0	5.50965	0		GSMUA_Achr6T36160_001	32.1911	27.9187	18.9218	19.2365		Novel_000809	355.46	278.429	198.021	528.082
TCONS_00032269	0	0	8.03839	6.00118		GSMUA_Achr11T17860_001	1.15425	0.706193	0.858477	1.49642		Novel_000808	0.568925	0.694909	3.37538	5.88814
TCONS_00135602	0	0	4.64997	0		GSMUA_Achr7T10960_001	15.4232	10.1165	12.6986	23.4129		Novel_001393	20.0949	21.3641	44.3477	98.6479
TCONS_00114708	0	0	0	11.6865		GSMUA_Achr7T04790_001	52.7581	34.5902	10.1975	12.3814		Novel_000346	4.44661	2.38716	1.87762	2.08907
TCONS_00080959	0	0	18.5526	2.47701		GSMUA_Achr11T04840_001	0	0	0	0		Novel_000344	7.53482	12.4405	0.852664	10.4252
TCONS_00233402	0	1.64381	6.46677	0		GSMUA_Achr3T01110_001	0.423649	0.186957	0.214272	0.0973203		Novel_000342	43.9034	66.2776	0	11.3833
TCONS_00079455	0	0	123.932	0		GSMUA_Achr10T25050_001	4.89369	13.9941	1.33616	12.306		Novel_000340	15.9782	42.4879	0	36.314
TCONS_00212932	9.77622	30.7908	0	6.7778		GSMUA_Achr6T32600_001	0	0	0	0		Novel_000341	73.7557	88.313	0	20.1471
TCONS_00136198	0	0	43.1374	15.0399		GSMUA_Achr11T02210_001	0	0	0	0		Novel_000348	6.25297	2.95594	2.93308	2.0751
TCONS_00128062	0	0	3.58998	0		GSMUA_Achr2T15810_001	26.3725	7.85496	19.0944	26.1643		Novel_000349	0	0	212.911	0
TCONS_00236953	56.1794	98.9176	12.6008	100.396		GSMUA_Achr7T09000_001	0	0.102288	0	0.106518		Novel_001437	0	94.9502	0	26.4045
TCONS_00129334	0	0	3.25948	0		GSMUA_Achr6T17010_001	0	0	1.30874	0		Novel_001436	29165.7	90291	255271	115561
TCONS_00035604	0	13.4026	0	22.6059		GSMUA_Achr5T29360_001	0	0	0	0		Novel_001435	1.37651	0.0070542	2.47747	0.984756
TCONS_00035602	4.24048	16.0967	0	45.4552		GSMUA_Achr4T19790_001	0	0	0	0		Novel_001434	0	0.893679	0.566319	1.48299e-05
TCONS_00259679	0	0	9.11863	4.87765		GSMUA_Achr11T16910_001	0	0	0	0		Novel_001432	141.596	66.3029	526.475	76.1438
TCONS_00092815	0	73.2274	0	0		GSMUA_Achr7T08000_001	7.82749	43.2216	7.08155	11.9946		Novel_001431	1070.09	1842.43	1423.66	1539.7
TCONS_00299175	0	0	0	76.0316		GSMUA_Achr9T06000_001	0	0	0	0		Novel_001439	0	0	21.1929	0
TCONS_00063567	0	0	9.32938	10.7879		GSMUA_Achr6T20360_001	98.0612	80.9815	86.2254	52.0345		Novel_001438	271.048	507.768	0	377.347
TCONS_00005096	13.417	0	13.4666	29.1366		GSMUA_Achr4T14720_001	35.3048	34.4635	16.4652	24.9689		Novel_000543	30.9411	29.5118	13.3632	23.4476
TCONS_00169227	0	0	11.5509	3.20468		GSMUA_Achr7T02120_001	3.97227	1.7581	2.27033	1.71676		Novel_000462	26.7193	7.46043	11.1379	19.5901
TCONS_00169224	0	0	17.5615	0		GSMUA_Achr6T15300_001	0	0	3.68011	0		Novel_000461	3.19374	0.000169272	0	2.2347
TCONS_00129206	0	0	94.1202	0		GSMUA_Achr5T08240_001	17.9423	12.673	12.8383	21.7811		Novel_000466	7.57627	10.1413	59.3377	11.5572
TCONS_00052604	6.00293	2.71051	8.21477	1.21953		GSMUA_Achr2T20790_001	3.33259	5.71297	0.113963	1.04103		Novel_000465	11.1212	7.13781	11.4815	2.1794
TCONS_00252026	5.94344	4.6621	1.1074	5.88664		GSMUA_Achr3T24910_001	20.9894	87.8707	38.3376	28.3971		Novel_000864	3.2947	8.64669	4.01607	2.06948
TCONS_00169125	0	0	18.6661	0		GSMUA_Achr11T06050_001	6.15527	1.97767	9.22572	3.56181
TCONS_00048256	8.70779	0	0	0		GSMUA_Achr4T05460_001	0	0	0	0
TCONS_00125847	89.7499	0	100.882	0		GSMUA_Achr11T25710_001	4.24573	6.97707	4.06497	4.21153
TCONS_00168054	296.156	0	262.754	127.454		GSMUA_Achr9T10780_001	68.1634	25.7715	24.0619	36.2817
TCONS_00012376	7.49495	3.23396	9.48768	3.46112		GSMUA_Achr10T21360_001	15.0425	129.726	11.1042	33.8642
TCONS_00077877	0	0.875384	7.497	0.305503		GSMUA_Achr6T30880_001	3.45073	1.98275	2.43278	2.34204
TCONS_00282657	14.5812	0	0	0		GSMUA_Achr10T24480_001	106.951	61.6696	42.5469	101.045
TCONS_00296105	0	0	36.0257	0		GSMUA_Achr4T08090_001	0	0	0.522498	0.193804
TCONS_00219581	4.77145	2.37724	0	5.19591		GSMUA_AchrUn_randomT10680_001	0	0	0	0
TCONS_00120315	0	8.60153	6.30041	4.78075		GSMUA_Achr10T14340_001	4.81078	6.15308	0.824788	3.21602
TCONS_00055868	0	0	4.19538	0		GSMUA_AchrUn_randomT21610_001	0	0	0	0
TCONS_00255248	0	0	3.7598	0		GSMUA_Achr6T26610_001	0	0	0	0
TCONS_00288776	0	0	100.882	0		GSMUA_Achr11T25690_001	24.9643	24.8923	8.41546	19.6203
TCONS_00340297	24.1653	30.8641	23.42	49.7886		GSMUA_Achr9T18870_001	5.34932	3.71888	4.25095	5.70114
TCONS_00196029	11.2723	0	18.2582	0		GSMUA_Achr7T25130_001	58.644	30.4269	48.2744	63.874
TCONS_00344784	33.1189	82.4675	0	35.2175		GSMUA_Achr6T31020_001	2.47544	0.35746	3.7809	2.99964
TCONS_00241845	0	0	0	10.3954		GSMUA_Achr8T20130_001	1.96146	9.94561	2.10042	2.85806
TCONS_00255799	0	0	209.039	0		GSMUA_Achr10T28870_001	28.004	20.6019	14.2381	17.8253
TCONS_00106407	343.872	1041.94	348.398	763.831		GSMUA_Achr3T10220_001	0	0.35167	0.413064	0.36882
TCONS_00161863	0	0.227164	3.42762	0		GSMUA_AchrUn_randomT13020_001	7.13099	1.45978	22.2325	5.41689
TCONS_00297766	1.92625	9.06582	0	9.97249		GSMUA_Achr7T23420_001	0.230446	0.0846126	0.290682	0
TCONS_00038924	424.744	888.382	0	421.196		GSMUA_Achr2T18490_001	0	0	37.5753	0
TCONS_00038921	90.3492	298.413	209.005	68.453		GSMUA_Achr6T12860_001	6.08981	12.3858	6.15903	2.719
TCONS_00028312	0	0	8.20757	3.20066		GSMUA_Achr8T02240_001	8.93701	4.70135	6.30826	7.21348
TCONS_00066470	0	2.9232	3.64277	0		GSMUA_Achr9T10760_001	4.74814	1.28357	2.0916	2.95356
TCONS_00228679	0	0	7.03844	0.564212		GSMUA_Achr1T22030_001	7.17077	5.35845	5.6573	6.92024
TCONS_00105127	107.283	177.777	10.9505	208.213		GSMUA_Achr1T14400_001	0.33852	0	0	0.130458
TCONS_00318451	0	0	7.28921	0		GSMUA_Achr8T28080_001	1.91298	2.01256	0.346223	2.93398
TCONS_00318450	0	6.61586	36.5164	0		GSMUA_Achr2T03010_001	0.347669	0.257316	2.36711	1.07264
TCONS_00223605	10.2358	3.26157	13.9499	35.9598		GSMUA_Achr4T21770_001	22.5612	10.8188	15.7635	15.993
TCONS_00094506	0	6.15817	0	0		GSMUA_Achr8T13640_001	0	0	503.203	0
TCONS_00317921	0	0	4.54898	0		GSMUA_Achr6T15680_001	10.0228	10.8667	2.52599	14.8955
TCONS_00167857	0	0	3.83197	0.830707		GSMUA_Achr10T24790_001	0	0	0	0
TCONS_00341652	72.4746	175.04	78.5851	0		GSMUA_Achr7T06530_001	100.678	67.4173	88.9482	101.429
TCONS_00293584	0	0	295.881	0		GSMUA_Achr8T33670_001	30.9369	23.1654	8.27512	16.2045
TCONS_00012243	0	69.9684	0	0		GSMUA_Achr1T19150_001	23.2254	21.6054	11.5426	17.3713
TCONS_00304179	4.19387	6.97502	0.765484	6.03388		GSMUA_Achr3T16230_001	0	0	0	0
TCONS_00351217	0	0	4.55168	0		GSMUA_Achr10T12590_001	5.53382	0.547988	0.63888	1.4336
TCONS_00141350	0	0	0	33.9652		GSMUA_Achr6T03890_001	0	0	0	0
TCONS_00194319	0	5.05928	1.26507	3.24333		GSMUA_Achr6T21810_001	0.268594	0	7.75899	0.156047
TCONS_00317033	0	0	6.14358	0		GSMUA_Achr3T29850_001	13.2252	15.8052	2.31339	10.5111
TCONS_00317034	0	0	6.18622	0		GSMUA_Achr11T11310_001	0	0.0651131	0.520996	0
TCONS_00166849	0	0	18.7273	0		GSMUA_AchrUn_randomT24410_001	3.78274	7.00816	2.77098	1.34726
TCONS_00337743	0	5.24387	0	5.74543		GSMUA_Achr3T14470_001	119.583	117.844	109.134	160.011
TCONS_00342352	126.231	136.542	7.18957	90.2394		GSMUA_Achr4T20800_001	2.10066	3.6212	1.46464	0.566911
TCONS_00103402	0	0	4.2549	0		GSMUA_Achr2T08640_001	0	0	0	0
TCONS_00061903	0	0	15.6232	11.6865		GSMUA_Achr6T30160_001	34.6763	25.0328	16.6623	21.6703
TCONS_00139728	3.13614	14.058	11.2912	8.58123		GSMUA_Achr2T11160_001	66.321	4.1756	8.72893	0.928495
TCONS_00322435	1.30698	0	17.3325	0		GSMUA_Achr6T13990_001	4.14368	1.5916	1.48295	3.52176
TCONS_00128503	0	2.10729	5.68805	0		GSMUA_Achr7T19340_001	10.1458	11.0056	0.463524	0.412714
TCONS_00227619	1.52405	0.190042	3.51681	0.793581		GSMUA_Achr3T30400_001	502.806	252.606	294.421	393.366
TCONS_00051712	0	0	3.58998	0		GSMUA_Achr9T06510_001	0	0	1.64474	0
TCONS_00288197	0.973599	5.19551	3.32447	0		GSMUA_Achr10T11480_001	83.1552	244.685	52.5305	79.1072
TCONS_00204213	0	0	0	9.7122		GSMUA_Achr1T22350_001	5.64838	3.46948	11.5145	4.78401
TCONS_00308650	2.99439	3.8226	0	1.36996		GSMUA_Achr9T28970_001	12.8773	5.19667	7.43746	7.61372
TCONS_00017903	14.6948	0	0	0		GSMUA_AchrUn_randomT01050_001	28.234	30.7849	18.2799	16.8059
TCONS_00017902	0	0	52.2513	34.2265		GSMUA_Achr8T30610_001	14.7186	2.56221	7.49103	9.34237
TCONS_00029824	925.399	453.538	148.302	324.91		GSMUA_Achr4T28670_001	0	0	0	0
TCONS_00233355	0.442486	1.31836	6.46496	0.859578		GSMUA_Achr7T12170_001	40.1077	19.7818	19.485	16.997
TCONS_00347721	0	0	31.5405	0		GSMUA_Achr9T12270_001	1.28543	13.8071	15.7846	7.07451
TCONS_00077240	0	0	7.88961	0		GSMUA_Achr5T27010_001	446.833	171.994	187.715	102.327
TCONS_00263394	0	0	0	34.6612		GSMUA_Achr10T15480_001	1.59293	1.33596	0.784865	2.69339
TCONS_00156511	2.45851	0	0	0		GSMUA_Achr7T09760_001	91.8218	54.7343	42.7382	53.3106
TCONS_00197030	0	0	41.3406	0		GSMUA_Achr2T15770_001	0.329842	0.84407	9.71274	1.12877
TCONS_00020369	0	0	4.03029	0		GSMUA_Achr6T28980_001	0	0.363445	0.427379	0
TCONS_00020368	0	0	9.62791	0		GSMUA_Achr10T03420_001	0	0	0	0
TCONS_00286353	0	0	197.065	0		GSMUA_Achr6T28180_001	1.18349	0.133894	0.407347	0.37121
TCONS_00107895	0	0	0	201.49		GSMUA_Achr9T18130_001	0	0	0	0
TCONS_00107896	0	0	0	23.9037		GSMUA_Achr6T18800_001	12.3283	9.76691	7.48967	8.37973
TCONS_00300525	0	0	0	32.491		GSMUA_AchrUn_randomT18570_001	11.5251	8.62979	2.07173	4.85809
TCONS_00105946	0	0	0	8.52504		GSMUA_Achr10T24960_001	16.1675	7.20583	16.2971	10.6743
TCONS_00330940	5.89271	0.882653	6.54548	6.96		GSMUA_Achr3T29330_001	19.6279	16.1571	26.935	23.3081
TCONS_00020092	0	0	5.31698	0		GSMUA_Achr2T14800_001	8.91544	2.49084	10.3477	7.45022
TCONS_00268126	104.139	285.916	82.9756	237.345		GSMUA_Achr8T11260_001	1.99543	1.93034	12.7392	2.83705
TCONS_00135429	0	0	7.88512	0		GSMUA_Achr6T06530_001	173.583	92.2515	36.7749	49.7206
TCONS_00345766	4.59406	0	0.592706	0.890611		GSMUA_Achr8T06350_001	3.58914	2.15986	1.66985	3.03968
TCONS_00237320	0	0	0	3.82438		GSMUA_Achr2T04370_001	3.88638	2.4769	1.60607	5.32909
TCONS_00230115	0	0	6.51897	0		GSMUA_AchrUn_randomT00480_001	140.691	87.1674	188.255	168.588
TCONS_00223783	2.30143	4.05091	6.93855	5.20723		GSMUA_AchrUn_randomT00070_001	0	0	0	0
TCONS_00146991	26.0433	16.3789	11.8315	27.1312		GSMUA_Achr1T20780_001	1.01379	0.161726	0.559651	0.506097
TCONS_00076672	0	0	4.73414	0		GSMUA_Achr11T21330_001	11.755	6.67034	5.24013	7.34361
TCONS_00076671	0	0	283.956	0		GSMUA_Achr4T27960_001	0.313475	0.175451	0.405289	0
TCONS_00012531	0	30.2052	0	0		GSMUA_Achr5T07350_001	0	0	1.56489	0
TCONS_00076674	0	0	7.59424	0		GSMUA_Achr5T29630_001	0.168625	0	0	0.197526
TCONS_00160871	0	0	34.2613	0		GSMUA_Achr9T17510_001	0	0	0	0
TCONS_00068641	0	19.3925	28.7424	0		GSMUA_Achr8T10550_001	0	0	0	0
TCONS_00274326	14.8497	174.921	0	80.4038		GSMUA_Achr3T29890_001	19.6477	33.5089	20.5156	22.9697
TCONS_00326414	0	3.07908	0	10.1667		GSMUA_Achr8T19540_001	5.60159	0.210293	2.4369	0.219662
TCONS_00086829	0	0	65.2098	22.0348		GSMUA_Achr11T15910_001	7.28396	20.926	4.34991	44.712
TCONS_00104319	0	0	17.6338	0		GSMUA_Achr9T18250_001	0.907247	0	0.819268	0
TCONS_00104318	0	0	47.0601	0		GSMUA_Achr7T20510_001	0.149702	0	0	0
TCONS_00324307	2.14718	0	9.93169	0		GSMUA_Achr9T13470_001	1.30116	0.919685	0.453351	0.958512
TCONS_00087420	5.02744	5.44393	0	4.95392		GSMUA_Achr9T24580_001	0.262429	0.292246	11.2764	0.609422
TCONS_00309748	0	7.79784	0	0		GSMUA_Achr6T04950_001	71.4509	40.918	39.4983	28.7363
TCONS_00245611	0	5.50518	0	0		GSMUA_Achr11T08320_001	27.855	13.2021	9.08289	17.0666
TCONS_00245612	0.645297	11.0089	0	4.25773		GSMUA_Achr8T25350_001	0.167216	0.562737	0	0.39162
TCONS_00295611	0	17.7467	111.706	30.1365		GSMUA_Achr7T04710_001	35.4435	18.0611	48.139	14.9299
TCONS_00291915	0	0	5.40039	0		GSMUA_Achr8T03710_001	1.91106	1.77897	3.40497	2.12197
TCONS_00140124	0	0	0	8.0082		GSMUA_Achr11T22230_001	10.0128	8.24513	13.6075	9.63275
TCONS_00040460	0	43.7599	0	0		GSMUA_Achr8T02540_001	0	0	0	0
TCONS_00006599	3.32268	1.55489	1.95248	3.18919		GSMUA_Achr3T05150_001	3.01464	6.4222	1.3449	3.04368
TCONS_00072606	15.5872	36.9491	0	0		GSMUA_Achr11T01320_001	8.76773	16.0964	16.9225	9.3818
TCONS_00036711	8.37357	17.7502	7.01631	11.1033		GSMUA_Achr11T24100_001	19.6644	18.0351	20.5262	16.0519
TCONS_00132827	0	0	4.95215	0		GSMUA_Achr1T11540_001	15.3315	6.76849	5.92847	8.12647
TCONS_00285998	0	0	13.2663	0		GSMUA_Achr4T00250_001	5.02586	5.01175	3.52517	2.65421
TCONS_00285997	0	0	104.503	0		GSMUA_Achr1T25490_001	7.14393	7.03694	16.509	7.16447
TCONS_00162164	0	0	3.50815	0		GSMUA_Achr6T18690_001	0	0	0	0
TCONS_00034628	0	0	0	55.8541		GSMUA_Achr10T29660_001	0	0	0	0
TCONS_00322460	0	0	13.2663	0		GSMUA_Achr3T20450_001	0	16.382	6.40398	2.55653
TCONS_00080286	0	0	6.88603	0		GSMUA_Achr11T02590_001	65.2873	61.4733	44.9061	19.4713
TCONS_00296338	0	0	0	23.0696		GSMUA_Achr9T02050_001	5.53898	12.8849	2.31748	4.18989
TCONS_00043828	0	52.2578	0	0		GSMUA_AchrUn_randomT00790_001	20.8045	16.4531	12.5762	9.74981
TCONS_00200691	0	0	0	4.10987		GSMUA_Achr7T08410_001	13.9242	31.7889	12.9721	4.45621
TCONS_00283590	3.57868	1.66351	0	0		GSMUA_Achr5T13920_001	0	0	0	0
TCONS_00217180	95.4265	417.453	334.18	53.4012		GSMUA_Achr6T24210_001	2.54892	2.74123	1.7563	1.2001
TCONS_00068524	0	9.82627	0	0		GSMUA_Achr3T24990_001	3.77975	3.0484	3.34382	3.04394
TCONS_00332973	0	0	0	10.3954		GSMUA_Achr9T20090_001	0	0	0	0
TCONS_00074149	35.3479	0	33.9635	24.7826		GSMUA_Achr3T20810_001	0	0	0	0
TCONS_00080752	0	0	10.4147	1.45496		GSMUA_Achr4T16530_001	136.54	96.8101	67.4933	57.6717
TCONS_00293310	0	19.6703	149.817	0		GSMUA_Achr8T22270_001	0.611513	0.230378	0	0.48156
TCONS_00141655	0	0	6.01475	6.33917		GSMUA_Achr6T29240_001	1.11886	0.47489	0.10887	0.0988857
TCONS_00037447	52.076	112.129	9.71074	81.0389		GSMUA_Achr6T33010_001	0	0	0	0
TCONS_00174157	0	0	0	9.12258		GSMUA_Achr6T32560_001	0.154421	0	0.0974043	0
TCONS_00005761	0	0	221.911	47.556		GSMUA_Achr4T26175_001	22.0214	70.6486	25.2026	34.7431
TCONS_00351209	0	0	8.91309	0		GSMUA_Achr11T03620_001	0	0	0	0
TCONS_00049780	0	0	45.0404	0		GSMUA_Achr9T28650_001	0.778967	0.996541	8.70983	1.06432
TCONS_00191816	1.49579	6.60586	11.9541	2.40165		GSMUA_Achr10T22220_001	0	0	2.54842	0.561869
TCONS_00279851	0	16.9114	0	0		GSMUA_Achr8T15430_001	26.1393	26.5242	14.4492	23.936
TCONS_00320109	0	0	215.249	0		GSMUA_Achr9T22630_001	0.19467	0.213231	0	0
TCONS_00135884	0	0	16.8623	0		GSMUA_Achr10T18270_001	0	0	0	0
TCONS_00336168	0	119.46	0	167.54		GSMUA_Achr5T15530_001	18.0669	27.5224	1.97035	14.4211
TCONS_00261429	0	0	6.49817	0		GSMUA_AchrUn_randomT17750_001	0	0	0	0
TCONS_00134758	0	0	21.5687	0		GSMUA_Achr2T10920_001	24.569	19.6902	10.0785	12.9257
TCONS_00166719	1.12696	1.55138	8.08719	1.67693		GSMUA_Achr6T06660_001	5.91309	16.3103	4.28334	2.8341
TCONS_00353568	0	0	6.30064	0		GSMUA_Achr5T06090_001	0.31023	0	0.842592	1.12799
TCONS_00343049	5.29761	9.04586	4.05695	7.0218		GSMUA_Achr6T21130_001	0	0	0	0
TCONS_00070952	0	12.2255	0	0		GSMUA_Achr7T01580_001	2.79844	0.398815	9.26134	1.0382
TCONS_00313342	11.2723	0	0	0		GSMUA_Achr11T07620_001	0.634121	0.47853	1.11211	0.750395
TCONS_00189972	0	0	5.15053	0		GSMUA_AchrUn_randomT00960_001	18.3144	11.8502	9.55019	13.716
TCONS_00041029	0	23.2567	0	0		GSMUA_Achr10T01950_001	24.767	29.2882	1.77391	21.4342
TCONS_00045009	0	33.1514	0	0		GSMUA_Achr1T13720_001	23.9552	35.968	11.426	22.6315
TCONS_00290033	0	0	43.8018	0		GSMUA_Achr11T07560_001	0.323615	0	5.4478	0.189235
TCONS_00056875	0	0	10.597	13.4484		GSMUA_Achr8T20890_001	133.051	200.488	91.5747	214.416
TCONS_00066476	0	131.28	0	0		GSMUA_Achr6T21410_001	2.62809	2.20586	56.2247	2.29539
TCONS_00178807	0	0	0	55.4166		GSMUA_Achr9T15790_001	0	0	0.640262	0
TCONS_00097219	18.3235	1.27336	6.48778	8.8582		GSMUA_Achr11T14500_001	0	0	0	0
TCONS_00099675	0	0	6.22042	0		GSMUA_Achr8T18280_001	1.52945	0.242242	0.556713	1.38817
TCONS_00275801	0	44.3668	0	0		GSMUA_Achr5T19980_001	0.208077	0	0.273406	0.492073
TCONS_00063698	19.2155	30.3742	8.81688	18.9235		GSMUA_Achr1T03870_001	7.50383	4.51153	1.11509	4.87403
TCONS_00123042	4.75181	0	0	0		GSMUA_Achr6T05630_001	1.6474	3.47649	2.23681	2.56219
TCONS_00354322	0	0	65.2098	0		GSMUA_Achr3T13830_001	1.00891	6.61081	0.793817	2.62059
TCONS_00063693	0	0	0	68.061		GSMUA_Achr5T17210_001	0	0	0	0
TCONS_00063697	0	0	0	7.76654		GSMUA_Achr6T23200_001	3.15288	0.841795	3.71467	2.19389
TCONS_00274762	0	98.416	0	0		GSMUA_Achr7T13160_001	0.444262	0.246365	0.28315	0
TCONS_00225449	0	0	9.62791	0		GSMUA_Achr1T18900_001	0	0	3.86878	0
TCONS_00252573	5.51205	0	0	0		GSMUA_Achr8T22960_001	21.0416	5.7635	11.9627	16.8098
TCONS_00146028	3.30577	19.9555	10.3291	10.9178		GSMUA_Achr8T19840_001	1.08877	0.109512	0	0.79845
TCONS_00329841	0	0	3.20199	7.66959		GSMUA_Achr6T13910_001	0	0	3.09311	0
TCONS_00042847	0	39.058	0	0		GSMUA_Achr1T24910_001	0	0	1.3721	0
TCONS_00049810	0	0	11.3212	0		GSMUA_Achr1T10090_001	96.7856	149.221	152.383	124.481
TCONS_00212210	0	9.94152	7.3857	0		GSMUA_Achr5T27490_001	4.1652	1.26863	3.70864	2.64317
TCONS_00301576	0	13.85	0	0		GSMUA_Achr10T15550_001	7.53294	1.43881	4.24404	4.0669
TCONS_00164003	0	0	3.20199	0		GSMUA_Achr3T14970_001	0.142479	0.364065	1.54379	0.216333
TCONS_00125671	4.365	7.06798	5.07871	0		GSMUA_Achr8T14170_001	0	0.469571	0	0
TCONS_00135232	0	0	81.0986	0		GSMUA_Achr4T16700_001	10.0274	8.78887	5.09211	5.90255
TCONS_00151227	0	66.3029	0	0		GSMUA_Achr10T15030_001	43.365	21.0741	31.1297	27.4738
TCONS_00051550	0	1.27956	24.7263	1.34484		GSMUA_Achr3T25700_001	0	0	0	0
TCONS_00051551	0	0	7.47309	0		GSMUA_Achr6T24440_001	53.5302	147.713	55.6151	67.9963
TCONS_00112395	3.14161	1.76335	0.240295	3.62663		GSMUA_Achr10T06050_001	3.54067	11.3594	3.12526	1.12909
TCONS_00319980	0	15.5358	128.68	0		GSMUA_Achr1T11220_001	9.43941	7.58593	4.15181	8.96482
TCONS_00112391	8.51023	55.3779	0	42.1246		GSMUA_Achr3T12320_001	0.623682	0.360428	0.423708	0.3781
TCONS_00095169	4.54145	1.613	0.989791	1.71384		GSMUA_Achr2T19310_001	0	0	0	0
TCONS_00090538	0.609315	3.00352	0	0.79657		GSMUA_Achr9T11480_001	4.46578	11.1856	20.7497	12.0809
TCONS_00218353	7.12772	0	0	8.71433		GSMUA_Achr4T20790_001	15.0407	14.8417	7.10919	7.04805
TCONS_00253941	0	0	3.84051	0.427049		GSMUA_Achr2T05870_001	3.88611	1.15598	0.805337	2.17476
TCONS_00090536	0	18.4593	0	0		GSMUA_Achr11T11390_001	17.7508	13.773	8.85124	11.2453
TCONS_00292527	5.44266	6.67234	2.18099	4.27872		GSMUA_Achr10T28370_001	0.576184	0.158516	0.5443	0.742339
TCONS_00189107	0	0	3.70231	0		GSMUA_Achr7T19490_001	0	0.118477	3.26654	0.493734
TCONS_00121378	442.121	1015.51	0	449.312		GSMUA_Achr2T18170_001	10.6011	14.2003	0.638195	4.54137
TCONS_00356232	0	0	14.7995	0		GSMUA_Achr8T29920_001	5.88386	9.41413	3.651	5.19781
TCONS_00153063	0	3.28761	0	0		GSMUA_Achr9T13130_001	3.05783	0.407722	3.5969	0.566653
TCONS_00333555	6.51016	5.81798	26.3422	26.0662		GSMUA_Achr1T09440_001	2.10635	1.2295	0.989132	2.17787
TCONS_00308486	0	2.84412	0	0		GSMUA_Achr10T05270_001	0	0	0	0
TCONS_00052141	0	0.526502	4.4029	0.554954		GSMUA_Achr6T35290_001	38.5101	20.307	23.4674	22.5189
TCONS_00197549	0	0	84.1129	0		GSMUA_Achr3T16120_001	33.098	78.7535	12.8137	14.9152
TCONS_00256314	0	0	136.501	0		GSMUA_Achr8T23490_001	0.145529	0	0	0
TCONS_00331862	0	0	0	89.8625		GSMUA_Achr8T32240_001	62.5983	159.691	418.179	271.569
TCONS_00074720	0	0	4.95432	0.638254		GSMUA_Achr7T18210_001	16.1479	7.94899	8.04374	10.286
TCONS_00154674	0	23.2567	0	0		GSMUA_Achr3T07630_001	33.6203	18.6928	13.3936	21.3327
TCONS_00070431	135.276	177.973	33.3567	96.1434		GSMUA_Achr3T27570_001	0.726168	2.75734	1.28609	1.44278
TCONS_00122133	0	21.1584	0	0		GSMUA_Achr7T13350_001	32.3991	15.4509	2.88016	21.2215
TCONS_00064639	32.7803	52.9878	0	120.883		GSMUA_Achr6T32290_001	38.9427	25.9392	9.28137	3.59651
TCONS_00189201	0	0	4.64997	0		GSMUA_Achr6T28140_001	9.75726	5.02151	5.98475	4.23133
TCONS_00350300	0	0	1.99724	0		GSMUA_Achr7T13070_001	0.133699	0	0.171622	0.15533
TCONS_00054202	0	0	16.8623	0		GSMUA_Achr10T15240_001	15.2941	20.1715	7.54224	13.6287
TCONS_00173394	0	0	0	24.0246		GSMUA_Achr6T07390_001	12.8048	54.9658	12.2145	16.6231
TCONS_00072662	0.194273	0	2.28738	0		GSMUA_Achr8T29630_001	7.83265	6.62042	9.5544	5.0056
TCONS_00229291	0	0	19.8727	0		GSMUA_Achr2T21450_001	49.3527	44.553	301.468	99.1674
TCONS_00306925	0	54.6653	0	12.4259		GSMUA_Achr11T02650_001	0	0	0	0
TCONS_00013430	0	4.01783	0	0		GSMUA_Achr8T04710_001	2.98082	10.5853	20.1817	5.42768
TCONS_00140726	0	0	0	7.5353		GSMUA_Achr7T02740_001	33.5667	14.8504	12.1028	24.7695
TCONS_00075099	0	0	16.5938	0		GSMUA_Achr5T28890_001	78.9032	78.1069	305.612	161.93
TCONS_00190130	0	0	12.5453	0		GSMUA_Achr9T16700_001	11.9427	43.0348	2.12399	32.2258
TCONS_00038885	0	24.4091	0	55.8541		GSMUA_Achr5T27940_001	18.4253	17.4305	9.87301	20.2312
TCONS_00113702	0	20.3598	38.855	7.49138		GSMUA_Achr9T28080_001	2.53328	0	2.75981	0
TCONS_00277687	1.44571	10.0474	5.66038	3.8935		GSMUA_Achr5T21560_001	40.7454	24.3364	18.3924	17.0312
TCONS_00017006	17.4161	12.6507	0	35.5081		GSMUA_Achr11T09780_001	9.34789	7.00054	6.42725	5.94512
TCONS_00353650	0	0	328.442	0		GSMUA_Achr4T31260_001	0	0	0	0
TCONS_00020938	0	0.559763	3.91785	1.75759		GSMUA_AchrUn_randomT06220_001	98.1006	30.6521	68.664	69.1628
TCONS_00254475	0	0	4.78006	0		GSMUA_Achr4T19010_001	0.0550241	0.120693	0.275796	0.0627679
TCONS_00295842	0	0	9.08896	0		GSMUA_Achr4T22240_001	25.2916	18.6385	42.1325	21.3916
TCONS_00247055	0	18.9858	15.0333	21.5257		GSMUA_Achr4T02950_001	6.99259	4.11452	3.38533	5.05621
TCONS_00103213	0	0	15.973	0		GSMUA_Achr9T13850_001	0.357324	0.401774	10.0011	0
TCONS_00103217	0	0	20.6703	0		GSMUA_Achr1T08570_001	0	0	0	0
TCONS_00265668	2.14718	6.92496	17.877	7.64876		GSMUA_AchrUn_randomT10970_001	0	0	0	0
TCONS_00309808	0	33.1514	0	0		GSMUA_Achr10T10700_001	12.2335	9.11267	3.78308	5.73497
TCONS_00260291	0	0	189.304	0		GSMUA_Achr2T04030_001	0	0	0	0
TCONS_00076011	0	0	4.09468	0		GSMUA_Achr5T20030_001	25.5251	24.019	12.5299	11.9009
TCONS_00022422	0	0	4.7067	0.404505		GSMUA_AchrUn_randomT28900_001	0.479102	0	0	0.684978
TCONS_00233232	0	0	4.45655	0		GSMUA_Achr6T17290_001	0	0	0	0
TCONS_00014063	0	2.76882	0	0		GSMUA_Achr9T05790_001	0	0	0	0
TCONS_00227003	152.93	273.197	30.7179	462.235		GSMUA_Achr7T08810_001	0.413474	0.113292	1.55276	0.235651
TCONS_00281167	3.73484	0.646672	0.781622	0.683979		GSMUA_AchrUn_randomT25950_001	41.1103	12.0535	29.2374	31.2017
TCONS_00075225	0	0	7.43185	0		GSMUA_Achr10T05190_001	0.11589	0	0	0.13408
TCONS_00069411	0	22.649	34.0898	0		GSMUA_Achr1T05850_001	2.77174	2.07359	4.96495	2.73468
TCONS_00195177	0	0	4.14695	0		GSMUA_Achr9T27940_001	6.63847	1.34677	1.63203	7.84059
TCONS_00242860	50.5622	37.3369	26.0115	96.4699		GSMUA_AchrUn_randomT11100_001	6.82316	4.23756	1.68304	3.35182
TCONS_00324978	0	0	93.1529	0		GSMUA_Achr8T04070_001	0	0	0	0
TCONS_00033887	0	0	0	4.27279		GSMUA_Achr8T23120_001	31.9756	73.3221	28.2146	9.16503
TCONS_00142010	0	0	0	34.2265		GSMUA_Achr6T36710_001	0.308192	0.192723	0.494876	0.250483
TCONS_00107443	1.54793	8.90147	2.46821	2.11224		GSMUA_Achr5T19740_001	33.73	11.2707	18.136	13.4769
TCONS_00041094	0	7.69064	0	0		GSMUA_Achr5T09050_001	67.1934	17.3458	42.3272	36.614
TCONS_00230091	0	0	6.63313	0		GSMUA_Achr11T04730_001	3.33062	4.26249	4.92415	2.59483
TCONS_00190907	0	0	43.1374	0		GSMUA_Achr3T01040_001	70.8816	17.8434	16.1961	27.1755
TCONS_00136516	0	0	12.5453	0		GSMUA_Achr11T26100_001	7.44576	5.68538	4.20689	6.0271
TCONS_00087340	0	0	0	31.3044		GSMUA_Achr10T27520_001	5.52986	7.65965	5.9558	9.20709
TCONS_00075843	0	0	20.4293	0		GSMUA_AchrUn_randomT22050_001	21.6924	15.4944	12.6355	18.977
TCONS_00194887	0	0	5.31698	0		GSMUA_Achr11T26640_001	0	0	0.27647	0.248751
TCONS_00041813	0	118.237	0	0		GSMUA_AchrUn_randomT16040_001	0	0	0	0
TCONS_00347660	0	0	12.1178	0		GSMUA_Achr10T10980_001	0	0	0	0
TCONS_00247169	0	3.26157	0	0		GSMUA_Achr6T23920_001	0	0	0	0
TCONS_00274427	0.538331	5.22521	0	4.14576		GSMUA_Achr9T23850_001	0	0	0	0
TCONS_00131988	2.59115	5.12018	3.0541	3.77624		GSMUA_AchrUn_randomT09700_001	38.9855	14.2085	18.4568	20.0654
TCONS_00073857	20.5584	0	23.53	36.6729		GSMUA_Achr9T22790_001	3.72423	7.34288	2.24512	11.7233
TCONS_00086983	1.39542	2.63024	0	5.60025		GSMUA_Achr10T02360_001	208.894	91.0896	52.5155	49.4507
TCONS_00131981	15.66	6.73456	11.0681	3.64761		GSMUA_Achr6T29280_001	0	0	1.32027	0
TCONS_00127789	0	0	68.5225	0		GSMUA_Achr10T26550_001	9.07893	11.7394	1.2142	1.64555
TCONS_00322986	0	0	39.6405	0		GSMUA_Achr1T04870_001	0	0	0	0
TCONS_00161784	0	0	3.94256	0		GSMUA_AchrUn_randomT21270_001	1.43549	1.48241	0.348163	0.951893
TCONS_00232782	0	0	10.2589	0		GSMUA_Achr3T27620_001	197.433	193.042	195.833	98.9404
TCONS_00200950	4.33553	1.39111	1.2976	4.68588		GSMUA_AchrUn_randomT14210_001	5.39404	3.71375	7.46407	2.85717
TCONS_00325007	6.02434	4.59013	4.86649	10.2547		GSMUA_Achr7T26920_001	0.783429	0.441994	12.0487	2.30914
TCONS_00079287	0.571711	0.328602	4.23626	0		GSMUA_Achr10T13640_001	31.9265	22.7154	12.4655	12.7546
TCONS_00232254	0	0	3.80748	0		GSMUA_Achr1T14690_001	0	0	0	0
TCONS_00027466	0	0	7.8116	0		GSMUA_AchrUn_randomT14850_001	10.6312	6.01125	5.47234	7.25976
TCONS_00320723	0	9.4604	20.9813	0		GSMUA_Achr4T29260_001	0.812802	0.254847	0.509716	0.198823
TCONS_00323925	0	0	8.91309	0		GSMUA_Achr7T12880_001	0.904072	3.45774	22.6123	7.43461
TCONS_00298284	0	1.99165	0	8.66682		GSMUA_Achr8T32020_001	8.08505	7.68554	11.2783	4.07864
TCONS_00298010	0	0	0	42.4845		GSMUA_Achr7T15130_001	4.42088	2.4542	2.37661	3.09611
TCONS_00079750	6.44314	28.9828	36.5065	31.6866		GSMUA_Achr2T00500_001	0	0	0	0
TCONS_00285812	0	0	12.6008	0		GSMUA_Achr6T04240_001	7.51424	9.36546	15.594	5.86581
TCONS_00011993	0	26.4203	0	0		GSMUA_Achr5T28900_001	1.73137	12.0053	53.2255	20.2017
TCONS_00076734	0.74523	0	5.88177	0		GSMUA_Achr7T01540_001	2.95717	1.15649	2.28763	1.20648
TCONS_00349510	0	0	84.1129	0		GSMUA_Achr1T22690_001	222.873	603.153	96.0296	105.683
TCONS_00030446	0.638443	3.16737	14.557	1.682		GSMUA_Achr2T00440_001	1.82968	0.0961701	0.220498	0.500651
TCONS_00031639	2.19493	0.926301	11.4939	0.987465		GSMUA_Achr6T11960_001	13.8029	15.7833	5.56775	9.97897
TCONS_00329530	60.6098	109.845	9.93635	112.449		GSMUA_Achr4T13340_001	18.8733	27.337	7.86017	12.428
TCONS_00323104	0	0	5.4034	0.873403		GSMUA_Achr4T02740_001	39.7835	43.3252	3.23582	27.7289
TCONS_00037874	1.98504	0	0	3.45574		GSMUA_Achr1T24470_001	0	0.404896	0	0.211421
TCONS_00026857	2.79068	0	5.42256	4.39555		GSMUA_Achr7T11730_001	19.4839	19.8952	33.1836	51.1867
TCONS_00189347	0	0	3.40526	0		GSMUA_Achr1T25140_001	0	0	0	0
TCONS_00189345	0.553206	0	6.52812	0.712781		GSMUA_Achr11T12560_001	0	0.457889	0	0
TCONS_00295067	0	0	4.68646	0		GSMUA_Achr7T20730_001	134.619	101.024	37.741	47.1876
TCONS_00181116	110.846	318.369	11.7162	69.9448		GSMUA_Achr1T03370_001	0.11589	0	0.887666	0
TCONS_00026859	0	4.20303	18.4307	18.6761		GSMUA_Achr4T25970_001	0.261005	1.07564	1.06624	0.447661
TCONS_00161466	0	0	8.97479	1.84669		GSMUA_Achr3T22780_001	0	0	0	0
TCONS_00098570	0	0	3.72642	0		GSMUA_Achr4T07700_001	2.81516	0.869278	0.96371	0.997583
TCONS_00241652	12.3387	56.6922	0	0		GSMUA_Achr5T27450_001	1.36493	1.80859	4.26011	1.77721
TCONS_00322615	0	0	4.25516	0		GSMUA_Achr10T02190_001	0	0	8.44739	0
TCONS_00301278	440.844	186.429	102.944	177.058		GSMUA_AchrUn_randomT28750_001	9.82933	2.04553	1.4496	0
TCONS_00088240	41.1167	0	23.53	48.8972		GSMUA_Achr10T19870_001	40.1417	58.6193	19.6422	23.8757
TCONS_00057607	4.41011	1.76491	2.82823	2.4848		GSMUA_Achr1T07670_001	0	0	0	0
TCONS_00131201	0	0	3.73278	1.06432		GSMUA_Achr4T31900_001	0.521998	0.298481	0	0
TCONS_00131202	0	0	4.18797	0		GSMUA_Achr8T23410_001	16.7595	19.6935	2.89145	6.26994
TCONS_00180218	2.90377	3.67929	0	6.24107		GSMUA_Achr9T06440_001	77.7172	53.8325	31.9408	38.2213
TCONS_00225958	0	0	33.7245	0		GSMUA_Achr8T28770_001	16.8177	9.56206	4.33189	6.9471
TCONS_00178309	0	0	0	4.35716		GSMUA_Achr4T22960_001	62.9511	32.8019	19.9693	27.4198
TCONS_00178308	7.61484	0	0	18.4722		GSMUA_AchrUn_randomT21190_001	0	0	0	0
TCONS_00032759	0	0	49.2007	220.774		GSMUA_Achr3T11210_001	0	0	0	0
TCONS_00266965	0	0	0	5.01689		GSMUA_Achr6T30130_001	61.955	28.0562	31.7827	39.2143
TCONS_00243876	0	0	0	26.5938		GSMUA_Achr1T02840_001	15.882	9.05029	10.0229	9.267
TCONS_00259568	0	0	13.9875	0		GSMUA_Achr11T19720_001	0.251527	0.0924828	0.105985	0
TCONS_00168483	20.5584	14.309	70.5901	32.5981		GSMUA_Achr8T02050_001	0	0	0	0
TCONS_00202944	0	0	0	26.5938		GSMUA_Achr4T17780_001	0	0	0	0
TCONS_00000726	11.7076	0	0	5.69166		GSMUA_Achr4T06810_001	0	0	0	1.00975
TCONS_00168733	0	0	31.051	0		GSMUA_Achr10T07500_001	0	2846.77	0	0
TCONS_00319044	0	0	4.12516	0		GSMUA_Achr10T01200_001	0	0	0	0.349262
TCONS_00192285	0	2.12136	2.0047	0		GSMUA_Achr9T18790_001	1.75237	2.0297	1.44082	0.228196
TCONS_00296884	1.305	2.97133	4.05238	4.65561		GSMUA_Achr2T02260_001	0.984102	0.666383	3.86541	1.39262
TCONS_00205346	5.45325	2.81004	23.6554	27.7615		GSMUA_Achr9T00060_001	0	0	0	0
TCONS_00243358	10.0033	49.1314	31.2218	251.085		GSMUA_Achr5T26900_001	0	0	0.531111	0
TCONS_00173083	1.18139	4.93142	6.46677	7.11812		GSMUA_Achr5T04520_001	203.31	124.326	93.5085	145.829
TCONS_00355794	0	0	3.42201	0		GSMUA_Achr9T15240_001	0	0	0.934123	0
TCONS_00172937	22.3602	13.1097	0	22.9817		GSMUA_AchrUn_randomT03520_001	17.5817	8.29641	0	1.39472
TCONS_00213783	1.38576	4.20254	2.54842	0		GSMUA_Achr1T04160_001	0	0.134227	0	0
TCONS_00290480	0	0	3.49448	0		GSMUA_Achr9T05450_001	4.58932	18.1641	4.62973	5.3408
TCONS_00056082	0	0.746586	5.46655	0.791919		GSMUA_Achr3T13170_001	48.7262	36.8767	26.4592	24.7588
TCONS_00098714	0	0	4.78996	0		GSMUA_Achr4T22580_001	8.63084	4.31078	2.9865	6.11729
TCONS_00098713	0.386038	0	6.45135	0.953443		GSMUA_Achr11T02690_001	24.9691	28.0764	18.13	25.2813
TCONS_00092415	0	111.106	0	0		GSMUA_Achr5T06930_001	1.96264	2.44801	1.29501	1.66644
TCONS_00133116	0	0	4.21584	0		GSMUA_Achr8T29240_001	21.5562	33.1672	39.2047	50.2035
TCONS_00066945	1.9472	3.89663	0	4.19171		GSMUA_Achr3T22050_001	0	0	0	0
TCONS_00328614	206.604	206.616	73.9702	237.78		GSMUA_AchrUn_randomT02550_001	0.253027	0.281508	0.81019	0.293471
TCONS_00224072	0	0	13.4666	0		GSMUA_Achr8T03070_001	21.7687	17.2181	16.9828	27.0855
TCONS_00318792	0	0	4.78273	0		GSMUA_Achr10T16170_001	49.7768	62.3622	28.0277	29.7813
TCONS_00195438	0	0	6.14358	0		GSMUA_Achr7T08210_001	68.5541	107.568	24.1602	61.2494
TCONS_00197994	0	0	4.64997	14.3839		GSMUA_Achr7T08890_001	11.4603	10.0291	6.40045	8.55041
TCONS_00121943	0	6.50931	0	0		GSMUA_Achr2T07310_001	0	0.0987962	0	0
TCONS_00015485	0	14.9051	0	0		GSMUA_Achr7T23470_001	15.7091	7.13912	1.89878	10.2426
TCONS_00223925	0	0	6.30041	0		GSMUA_Achr7T06070_001	0.469909	0.130462	0.450133	0
TCONS_00153638	0	32.3281	0	0		GSMUA_Achr9T10300_001	5.40374	6.82163	5.22586	4.40009
TCONS_00225182	0	0	5.04024	0		GSMUA_Achr6T04880_001	0	0	0	0
TCONS_00225180	2.97904	4.75731	5.89622	1.03827		GSMUA_Achr3T17450_001	5.08884	7.51971	3.16421	5.64887
TCONS_00225189	0	0	123.932	0		GSMUA_Achr3T04430_001	2.58794	13.8893	0.70286	4.89212
TCONS_00081229	0	0	3.76375	0		GSMUA_Achr5T03830_001	0	0.123183	0	0
TCONS_00012545	0	46.5133	0	0		GSMUA_Achr11T04460_001	0.395586	0.22327	0.518095	1.16652
TCONS_00014266	0	26.9471	0	0		GSMUA_Achr11T20950_001	0	0	0	0
TCONS_00194478	0	0	10.2589	0		GSMUA_Achr11T06630_001	0	0	0	0
TCONS_00219875	28.3192	0	0	0		GSMUA_Achr7T02800_001	0	0	0.409634	0
TCONS_00164031	0	0	7.15068	0		GSMUA_Achr1T23010_001	3.69802	6.1593	1.08341	1.68996
TCONS_00070965	0	70.6504	0	20.1471		GSMUA_Achr10T01050_001	0	0	0	0
TCONS_00237174	0	0	3.78931	2.97547		GSMUA_Achr10T04640_001	0	0	0	0
TCONS_00351157	0	0	159.657	0		GSMUA_Achr9T26650_001	0	0	0	0
TCONS_00317309	0	0	44.3477	0		GSMUA_Achr7T24650_001	0.0747586	0.0823133	0.565444	0.0856692
TCONS_00301564	0	0	0	40.2019		GSMUA_Achr8T16220_001	32.7705	31.2427	42.3088	31.3187
TCONS_00301562	6.00197	12.2255	0	27.8228		GSMUA_Achr7T08720_001	0	0	0	0
TCONS_00167718	0	0	93.1529	0		GSMUA_Achr9T11410_001	0.534043	0.319062	0.971466	0.165898
TCONS_00227124	3.00907	2.77512	1.78406	1.61874		GSMUA_Achr2T06560_001	0	0	1.05169	0
TCONS_00342981	22.6068	51.2739	0	0		GSMUA_Achr6T34810_001	49.3272	17.9124	18.6684	25.9955
TCONS_00104832	6.98336	9.36342	1.71684	7.20059		GSMUA_Achr9T29900_001	29.7972	10.5379	50.4309	10.696
TCONS_00342657	0	90.2456	0	12.6906		GSMUA_Achr9T12960_001	6.14649	5.63409	3.1588	6.51061
TCONS_00160443	0	0	25.0905	0		GSMUA_Achr10T31250_001	12.3269	11.1327	2.96098	12.4827
TCONS_00127839	0	0	123.932	0		GSMUA_Achr8T20400_001	146.412	70.7224	36.0747	50.6908
TCONS_00296028	0	0	6.63754	0		GSMUA_Achr6T07970_001	11.6966	6.35889	4.67796	8.1027
TCONS_00279025	0	7.55855	0	0		GSMUA_Achr2T23180_001	71.1024	59.4866	28.5111	51.0532
TCONS_00353656	0	0	3.7809	0		GSMUA_Achr4T10530_001	0.539361	1.07608	0.274739	0.871992
TCONS_00266223	6.19891	0	0	14.4604		GSMUA_AchrUn_randomT26190_001	3.28161	3.76673	1.87638	2.35506
TCONS_00334975	34.4998	38.2224	12.1297	14.101		GSMUA_Achr10T21010_001	24.6122	140.056	11.1783	69.311
TCONS_00252192	3.0685	0	0	0		GSMUA_Achr4T27000_001	49.3998	36.2988	21.7998	35.6755
TCONS_00288168	0	0	3.99502	0		GSMUA_Achr7T19710_001	108.135	40.6478	19.0857	20.0471
TCONS_00330666	32.269	54.4383	7.59424	34.4345		GSMUA_Achr8T01420_001	0	0	0	0
TCONS_00191188	0	0	30.4723	0		GSMUA_Achr9T22390_001	0	0	0	0
TCONS_00355438	0	0	38.7806	0		GSMUA_Achr10T19550_001	9.70692	12.9226	7.61516	7.96909
TCONS_00019934	1.05845	0	9.28998	1.55028		GSMUA_Achr6T36000_001	0	0	0	0
TCONS_00341369	0	39.058	0	0		GSMUA_AchrUn_randomT11420_001	1.79643	0.669344	2.51061	0.698315
TCONS_00156479	2.01444	0.227561	1.05653	2.8538		GSMUA_Achr8T05040_001	0	0	0	0
TCONS_00038451	0	0	0	32.8143		GSMUA_AchrUn_randomT22160_001	1.041	2.96813	0.439033	0.7975
TCONS_00338478	7.27625	4.67642	0.502903	2.234		GSMUA_AchrUn_randomT19870_001	15.4002	20.3529	2.99166	8.00726
TCONS_00287577	1.85281	8.08707	7.28018	1.27922		GSMUA_Achr2T12220_001	15.9448	4.09769	3.49712	3.99525
TCONS_00259030	0	0	5.57269	0		GSMUA_AchrUn_randomT23500_001	15.1083	5.00633	6.86747	10.9396
TCONS_00102572	0	0	283.956	0		GSMUA_Achr3T21430_001	28.9227	3.05986	10.116	25.3417
TCONS_00206386	0	0	0	51.5845		GSMUA_Achr8T20420_001	0	0	0	0
TCONS_00053003	0	0	26.3422	0		GSMUA_Achr3T12760_001	3.46158	1.10691	5.07793	2.72441
TCONS_00260318	0	0	5.38497	0		GSMUA_Achr7T20810_001	6.85635	4.1952	2.0176	7.77225
TCONS_00269707	0	0	0	4.52458		GSMUA_Achr1T11200_001	10.8367	5.2444	13.8281	4.46584
TCONS_00027055	0	0	31.051	0		GSMUA_Achr8T16410_001	1.29509	2.0976	0.864686	0.349315
TCONS_00027050	0	0	6.51897	0		GSMUA_Achr5T24790_001	2.49253	3.60115	1.03876	1.16278
TCONS_00015909	2.77474	0.870917	2.15051	0		GSMUA_Achr8T01780_001	0.0788327	0	0.398	0
TCONS_00204832	6.15556	8.35576	0.928139	2.41811		GSMUA_Achr7T16540_001	1.98776	0.673272	0.260415	1.64162
TCONS_00321906	0.525425	0.300548	4.21547	1.25898		GSMUA_Achr8T08660_001	0	0	0	0
TCONS_00227537	0	0	4.93064	0		GSMUA_Achr9T22860_001	0.313885	0	0.202922	0
TCONS_00204834	12.8863	7.24569	3.31877	13.2027		GSMUA_Achr3T01420_001	23.5636	86.5876	19.436	24.2981
TCONS_00248993	0	29.4788	0	0		GSMUA_Achr6T23180_001	0.0342254	0.112144	0	0.0388559
TCONS_00270721	0	0	0	169.938		GSMUA_Achr1T17830_001	12.1698	11.5489	4.03024	7.66634
TCONS_00128834	0	0	6.60069	1.44072		GSMUA_Achr4T25680_001	0	0	0	0
TCONS_00347035	0	0	185.898	0		GSMUA_Achr1T01500_001	0	0	76.6532	0
TCONS_00232862	0	0	45.0404	0		GSMUA_Achr4T00330_001	3.62636	1.40943	3.35968	2.93596
TCONS_00077654	0	0	79.8285	0		GSMUA_Achr4T12710_001	40.1615	48.8234	45.778	35.9915
TCONS_00287398	0	0	4.2345	0.543485		GSMUA_Achr10T01800_001	19.5604	15.2161	16.114	17.1995
TCONS_00304263	0	0	6.99376	15.8141		GSMUA_AchrUn_randomT13790_001	9.49367	6.76802	8.27145	11.5547
TCONS_00083071	0	0	0	18.7887		GSMUA_Achr11T05240_001	6.97659	9.56951	4.40589	8.00658
TCONS_00048197	5.19411	0.706193	1.71695	2.24463		GSMUA_Achr9T26840_001	120.93	205.088	102.404	90.8153
TCONS_00100618	0	0	9.76549	0		GSMUA_Achr11T11240_001	3.97009	28.2422	4.45655	6.91147
TCONS_00213135	0	26.4203	0	0		GSMUA_Achr6T18090_001	1.85982	1.2586	0.262786	1.66867
TCONS_00100974	0	0	47.0601	0		GSMUA_Achr7T04720_001	11.5978	4.05239	2.78578	9.65574
TCONS_00100615	5.17311	18.379	2.44033	0		GSMUA_Achr6T01380_001	40.6319	2.39884	5.96324	7.53636
TCONS_00195267	0	0	6.88286	0		GSMUA_Achr4T07690_001	0	0	0	0
TCONS_00191971	0	0	6.88603	0		GSMUA_Achr8T11190_001	0	0.0898047	0.20578	0.280457
TCONS_00201926	0	0	0	8.26085		GSMUA_Achr7T16300_001	29.6467	19.0957	36.9289	15.7151
TCONS_00195263	0	0	3.44302	0		GSMUA_Achr3T06860_001	161.627	36.3985	44.2279	65.326
TCONS_00233733	0	0	197.065	0		GSMUA_AchrUn_randomT08700_001	0	0	0	0
TCONS_00286449	0.294891	0.363368	4.85458	1.17043		GSMUA_Achr1T27260_001	0	0	0	0
TCONS_00021476	0	0	5.68805	2.29579		GSMUA_Achr4T26910_001	0	0	0	0
TCONS_00021477	0	0	11.695	0		GSMUA_Achr6T14990_001	0	0	0	0
TCONS_00311598	0	87.5199	0	0		GSMUA_Achr8T13130_001	63.0506	21.2318	30.5742	51.6809
TCONS_00277381	213.589	118.237	0	68.061		GSMUA_Achr9T16620_001	37.478	37.5406	32.1666	102.526
TCONS_00141476	0	0	0	30.8683		GSMUA_AchrUn_randomT25050_001	131.09	110.251	143.04	102.719
TCONS_00286199	0	0	7.01631	5.55166		GSMUA_Achr5T00140_001	0	0	0	0
TCONS_00235064	0	0	0	9.12258		GSMUA_Achr10T15920_001	0	0	0	0
TCONS_00031575	0	0	0	15.0706		GSMUA_Achr7T14660_001	0	0	0	0
TCONS_00291946	0	0	8.39561	0		GSMUA_Achr1T16380_001	1.92756	1.26341	0	0.992755
TCONS_00330070	0	0	0	32.491		GSMUA_Achr5T13740_001	0	0	0	4.02259
TCONS_00255493	0	0	7.15068	2.82357		GSMUA_Achr8T13370_001	4.72785	2.04971	6.5622	3.55405
TCONS_00289652	0	0	31.051	0		GSMUA_Achr3T21600_001	0	0	0	0
TCONS_00308356	5.74365	7.7263	0	2.2323		GSMUA_Achr6T28850_001	1397.37	715.585	476.683	735.265
TCONS_00122551	23.7321	0	0	0		GSMUA_Achr7T10620_001	5.9333	1.44469	1.10413	3.00836
TCONS_00348569	2.36265	18.3512	14.485	5.1977		GSMUA_Achr4T07220_001	0.483797	4.35539	3.25849	1.3879
TCONS_00098862	0	0	38.9841	0		GSMUA_Achr6T07650_001	4.98736	3.55633	3.43046	5.57296
TCONS_00313097	4.03135	0	4.55168	0		GSMUA_AchrUn_randomT09810_001	39.5604	25.2699	29.1497	38.9532
TCONS_00132556	0	0	20.9813	0		GSMUA_AchrUn_randomT16760_001	11.567	7.98271	10.0418	4.94138
TCONS_00007485	0	0	0	21.5257		GSMUA_Achr2T14950_001	0.415434	0.704848	2.72901	0.982358
TCONS_00036267	0	0	0	38.2371		GSMUA_Achr11T17090_001	35.8554	11.0513	15.352	16.2605
TCONS_00344569	48.3737	52.9878	33.7033	40.2942		GSMUA_Achr6T15850_001	0	0	0	0
TCONS_00092895	0	26.9471	0	0		GSMUA_Achr5T22850_001	89.1775	30.2503	21.0022	21.7954
TCONS_00270718	3.99658	1.28643	0	8.63286		GSMUA_Achr7T14170_001	5.30638	2.22273	2.71023	2.52138
TCONS_00117666	0	28.3461	0	0		GSMUA_Achr8T31360_001	149.217	128.106	89.353	63.813
TCONS_00113059	0	0.821704	0	5.24066		GSMUA_Achr11T19040_001	55.0428	48.0984	40.1865	50.2135
TCONS_00071247	0	12.2883	0	0		GSMUA_Achr4T22180_001	55.4125	41.9106	18.2645	42.402
TCONS_00243534	0	0	177.559	40.2942		GSMUA_Achr5T15500_001	360.664	502.715	91.1985	301.451
TCONS_00124864	49.1246	0	0	0		GSMUA_Achr11T11010_001	38.1726	8.88772	23.3928	27.9666
TCONS_00030763	0	0	0	3.26145		GSMUA_Achr5T27310_001	0	0	0	0
TCONS_00306678	0	4.20303	0	0		GSMUA_Achr3T20580_001	8.64593	5.54373	9.51811	8.10967
TCONS_00159452	0	0	3.88145	0		GSMUA_Achr4T07820_001	0	0	0	0
TCONS_00176857	7.12772	23.5804	11.4151	43.7852		GSMUA_Achr8T13550_001	3.75183	1.18994	2.3396	4.5818
TCONS_00066368	0	16.6211	0	0		GSMUA_Achr4T02380_001	21.1805	5.84738	6.12697	2.70844
[truncated: 34,522 more rows]

## Sheet: S4 Table
S4 Table. Detailed information of the differential expression mRNA, lncRNA and novel isoform mapped to Banana Genome A
			Normalized reads		Fold_change				Normalized reads		Fold_change				Normalized reads		Fold_change				Normalized reads		Fold_change				Normalized reads		Fold_change				Normalized reads		Fold_change
transcript_id	gene_id	length	L_0_FPKM	L13_FPKM	log2(L_0/L13)	pvalue	qvalue		L_0_FPKM	L28_FPKM	log2(L_0/L28)	pvalue	qvalue		L_4_FPKM	L_0_FPKM	log2(L_4/L_0)	pvalue	qvalue		L_4_FPKM	L13_FPKM	log2(L_4/L13)	pvalue	qvalue		L_4_FPKM	L28_FPKM	log2(L_4/L28)	pvalue	qvalue		L13_FPKM	L28_FPKM	log2(L13/L28)	pvalue	qvalue
TCONS_00233813	XLOC_111397	236	0	0	0	1	1		0	0	0	1	1		67.449	0	inf	0.142525	0.50091		67.449	0	inf	0.142525	0.50091		67.449	0	inf	0.142525	0.50091		0	0	0	1	1
GSMUA_Achr7T10040_001	GSMUA_Achr7G10040_001	260	79.6832	214.128	-1.42612	0.269043	0.614709		79.6832	158.052	-0.988055	0.434487	0.765527		136.696	79.6832	0.778627	0.576589	0.848619		136.696	214.128	-0.647497	0.605378	0.862121		136.696	158.052	-0.209428	0.864401	0.960716		214.128	158.052	0.438068	0.692169	0.900279
TCONS_00066278	XLOC_028815	239	0	9.49289	#NAME?	0.158655	0.50091		0	0	0	1	1		0	0	0	1	1		0	9.49289	#NAME?	0.158655	0.50091		0	0	0	1	1		9.49289	0	inf	0.158655	0.50091
TCONS_00056047	XLOC_025982	297	0	0	0	1	1		0	0	0	1	1		4.79378	0	inf	0.202154	0.525774		4.79378	0	inf	0.202154	0.525774		4.79378	0	inf	0.202154	0.525774		0	0	0	1	1
GSMUA_Achr1T01920_001	GSMUA_Achr1G01920_001	452	2.0213	7.6463	-1.91948	0.281743	0.629162		2.0213	6.31838	-1.64427	0.356487	0.704391		46.1674	2.0213	4.51352	0.00542949	0.332846		46.1674	7.6463	2.59404	0.0435908	0.50091		46.1674	6.31838	2.86925	0.0256084	0.50091		7.6463	6.31838	0.275207	0.852703	0.956904
GSMUA_AchrUn_randomT18930_001	GSMUA_AchrUn_randomG18930_001	1188	0.144386	0	inf	0.158655	1		0.144386	0.871816	-2.5941	0.164541	1		0.15942	0.144386	0.142901	0.944162	1		0.15942	0	inf	0.158655	1		0.15942	0.871816	-2.4512	0.189051	1		0	0.871816	#NAME?	0.111509	1
TCONS_00056046	XLOC_025981	313	1.03898	0	inf	0.308538	1		1.03898	0	inf	0.308538	1		7.96992	1.03898	2.9394	0.363356	0.710482		7.96992	0	inf	0.161524	0.50091		7.96992	0	inf	0.161524	0.50091		0	0	0	1	1
GSMUA_Achr11T21710_001	GSMUA_Achr11G21710_001	1721	8.37408	8.04465	0.0578998	0.952695	0.986861		8.37408	6.65675	0.331111	0.736366	0.917932		7.1902	8.37408	-0.219898	0.825511	0.948108		7.1902	8.04465	-0.161998	0.870979	0.962781		7.1902	6.65675	0.111213	0.911865	0.975436		8.04465	6.65675	0.273212	0.781168	0.933835
GSMUA_Achr11T19270_001	GSMUA_Achr11G19270_001	689	0.926979	0	inf	0.158655	1		0.926979	0	inf	0.158655	1		0	0.926979	#NAME?	0.158655	1		0	0	0	1	1		0	0	0	1	1		0	0	0	1	1
TCONS_00250054	XLOC_112311	465	4.59619	11.3833	-1.30841	0.455179	0.779964		4.59619	12.9517	-1.49463	0.385348	0.728457		5.88648	4.59619	0.356968	0.84759	0.955335		5.88648	11.3833	-0.951442	0.519223	0.818275		5.88648	12.9517	-1.13766	0.429542	0.762011		11.3833	12.9517	-0.18622	0.886223	0.967607
TCONS_00292201	XLOC_135186	224	0	0	0	1	1		0	0	0	1	1		84.6749	0	inf	0.158655	0.50091		84.6749	0	inf	0.158655	0.50091		84.6749	0	inf	0.158655	0.50091		0	0	0	1	1
GSMUA_Achr11T03550_001	GSMUA_Achr11G03550_001	459	0	10.4739	#NAME?	0.0687326	0.50091		0	0.510855	#NAME?	0.158655	1		0	0	0	1	1		0	10.4739	#NAME?	0.0687326	0.50091		0	0.510855	#NAME?	0.158655	1		10.4739	0.510855	4.35774	0.0122245	0.482765
GSMUA_Achr3T09120_001	GSMUA_Achr3G09120_001	1511	718.692	638.172	0.171429	0.897898	0.971106		718.692	605.907	0.246277	0.854795	0.957426		1400.28	718.692	0.962269	0.521282	0.819375		1400.28	638.172	1.1337	0.445469	0.773693		1400.28	605.907	1.20855	0.418757	0.754286		638.172	605.907	0.0748475	0.955108	0.987383
TCONS_00258265	XLOC_119122	215	0	0	0	1	1		0	0	0	1	1		44.3477	0	inf	0.158655	0.50091		44.3477	0	inf	0.158655	0.50091		44.3477	0	inf	0.158655	0.50091		0	0	0	1	1
TCONS_00258263	XLOC_119119	226	0	0	0	1	1		0	0	0	1	1		25.736	0	inf	0.158655	0.50091		25.736	0	inf	0.158655	0.50091		25.736	0	inf	0.158655	0.50091		0	0	0	1	1
GSMUA_Achr6T05450_001	GSMUA_Achr6G05450_001	1321	3.41371	3.88309	-0.185866	0.879773	0.965376		3.41371	9.19343	-1.42926	0.204947	0.530001		0.836643	3.41371	-2.02865	0.179632	0.50091		0.836643	3.88309	-2.21452	0.138164	0.50091		0.836643	9.19343	-3.45792	0.0142917	0.50091		3.88309	9.19343	-1.2434	0.259647	0.603302
TCONS_00258261	XLOC_119115	237	0	0	0	1	1		0	0	0	1	1		16.2197	0	inf	0.158655	0.50091		16.2197	0	inf	0.158655	0.50091		16.2197	0	inf	0.158655	0.50091		0	0	0	1	1
TCONS_00258260	XLOC_119114	208	0	0	0	1	1		0	0	0	1	1		65.6884	0	inf	0.158655	0.50091		65.6884	0	inf	0.158655	0.50091		65.6884	0	inf	0.158655	0.50091		0	0	0	1	1
GSMUA_Achr4T19980_001	GSMUA_Achr4G19980_001	1054	0	0	0	1	1		0	0	0	1	1		8.19788	0	inf	0.0349168	0.50091		8.19788	0	inf	0.0349168	0.50091		8.19788	0	inf	0.0349168	0.50091		0	0	0	1	1
GSMUA_Achr5T15060_001	GSMUA_Achr5G15060_001	2346	1.29132	1.24144	0.0568243	0.965923	1		1.29132	0.905278	0.512408	0.706533	1		0.567455	1.29132	-1.18626	0.422299	1		0.567455	1.24144	-1.12944	0.444867	1		0.567455	0.905278	-0.673856	0.654576	1		1.24144	0.905278	0.455584	0.737804	1
GSMUA_Achr11T00050_001	GSMUA_Achr11G00050_001	2153	26.6694	9.77541	1.44796	0.10164	0.50091		26.6694	19.7303	0.434771	0.612328	0.865053		39.3158	26.6694	0.559925	0.514727	0.815673		39.3158	9.77541	2.00788	0.0235413	0.50091		39.3158	19.7303	0.994696	0.247504	0.587738		9.77541	19.7303	-1.01319	0.252391	0.594006
GSMUA_Achr4T22150_001	GSMUA_Achr4G22150_001	1211	15.079	28.798	-0.933429	0.306555	0.656357		15.079	25.1801	-0.739742	0.41823	0.753884		17.5788	15.079	0.221299	0.815196	0.944707		17.5788	28.798	-0.712131	0.433196	0.764701		17.5788	25.1801	-0.518443	0.568683	0.844319		28.798	25.1801	0.193688	0.824658	0.947841
GSMUA_Achr10T18720_001	GSMUA_Achr10G18720_001	995	70.1963	66.748	0.0726693	0.932448	0.980757		70.1963	137.035	-0.965074	0.270825	0.616754		54.1406	70.1963	-0.374683	0.663059	0.887656		54.1406	66.748	-0.302014	0.725441	0.913619		54.1406	137.035	-1.33976	0.127469	0.50091		66.748	137.035	-1.03774	0.236373	0.574173
GSMUA_Achr3T13660_001	GSMUA_Achr3G13660_001	836	6.01402	4.42745	0.441855	0.7331	0.916794		6.01402	9.22033	-0.616488	0.60347	0.861147		8.73119	6.01402	0.537847	0.660951	0.886887		8.73119	4.42745	0.979702	0.437758	0.767999		8.73119	9.22033	-0.0786408	0.945506	0.984722		4.42745	9.22033	-1.05834	0.387342	0.729899
GSMUA_Achr8T31040_001	GSMUA_Achr8G31040_001	1023	0.525772	0.167984	1.64612	0.419776	1		0.525772	0.760713	-0.532915	0.781903	1		0.193883	0.525772	-1.43925	0.480549	1		0.193883	0.167984	0.206865	0.91924	1		0.193883	0.760713	-1.97217	0.305597	1		0.167984	0.760713	-2.17903	0.257648	1
GSMUA_Achr8T16970_001	GSMUA_Achr8G16970_001	906	0	0.197836	#NAME?	0.158655	1		0	0	0	1	1		0	0	0	1	1		0	0.197836	#NAME?	0.158655	1		0	0	0	1	1		0.197836	0	inf	0.158655	1
GSMUA_Achr10T03850_001	GSMUA_Achr10G03850_001	1174	42.5072	52.0228	-0.291438	0.734365	0.917211		42.5072	60.4099	-0.507079	0.555605	0.837498		31.7247	42.5072	-0.422099	0.627505	0.872132		31.7247	52.0228	-0.713537	0.411204	0.748415		31.7247	60.4099	-0.929178	0.285372	0.633137		52.0228	60.4099	-0.215641	0.801729	0.940544
GSMUA_AchrUn_randomT20870_001	GSMUA_AchrUn_randomG20870_001	3540	19.9042	45.5351	-1.1939	0.180688	0.50091		19.9042	27.8433	-0.484255	0.578852	0.84956		16.9625	19.9042	-0.230729	0.788214	0.936299		16.9625	45.5351	-1.42463	0.109559	0.50091		16.9625	27.8433	-0.714984	0.411616	0.748765		45.5351	27.8433	0.709649	0.432116	0.763972
GSMUA_Achr6T11180_001	GSMUA_Achr6G11180_001	1588	0.202358	0.388699	-0.941742	0.654302	1		0.202358	0.176044	0.200973	0.929794	1		0.445643	0.202358	1.13898	0.588109	1		0.445643	0.388699	0.197237	0.917688	1		0.445643	0.176044	1.33995	0.524033	1		0.388699	0.176044	1.14271	0.586885	1
TCONS_00214671	XLOC_104314	211	0	62.8799	#NAME?	0.185547	0.50091		0	0	0	1	1		0	0	0	1	1		0	62.8799	#NAME?	0.185547	0.50091		0	0	0	1	1		62.8799	0	inf	0.185547	0.50091
GSMUA_Achr8T27270_001	GSMUA_Achr8G27270_001	1132	0	0.441838	#NAME?	0.158655	1		0	0.132226	#NAME?	0.158655	1		0	0	0	1	1		0	0.441838	#NAME?	0.158655	1		0	0.132226	#NAME?	0.158655	1		0.441838	0.132226	1.74051	0.393618	1
GSMUA_Achr6T08760_001	GSMUA_Achr6G08760_001	260	0	0	0	1	1		0	0	0	1	1		0	0	0	1	1		0	0	0	1	1		0	0	0	1	1		0	0	0	1	1
GSMUA_Achr6T21380_001	GSMUA_Achr6G21380_001	714	0	0	0	1	1		0	0	0	1	1		0	0	0	1	1		0	0	0	1	1		0	0	0	1	1		0	0	0	1	1
GSMUA_Achr4T07910_001	GSMUA_Achr4G07910_001	355	1.29383	1.20525	0.102307	0.960008	1		1.29383	0.914758	0.500183	0.806337	1		0	1.29383	#NAME?	0.158655	1		0	1.20525	#NAME?	0.158655	1		0	0.914758	#NAME?	0.158655	1		1.20525	0.914758	0.397876	0.845385	1
TCONS_00043931	XLOC_024318	257	0	5.51269	#NAME?	0.158655	0.50091		0	0	0	1	1		0	0	0	1	1		0	5.51269	#NAME?	0.158655	0.50091		0	0	0	1	1		5.51269	0	inf	0.158655	0.50091
TCONS_00247299	XLOC_119388	210	0	33.2501	#NAME?	0.239097	0.577363		0	0	0	1	1		0	0	0	1	1		0	33.2501	#NAME?	0.239097	0.577363		0	0	0	1	1		33.2501	0	inf	0.239097	0.577363
TCONS_00288396	XLOC_129313	365	4.7336	3.31499	0.513933	0.794745	0.93857		4.7336	0	inf	0.142525	0.50091		2.78497	4.7336	-0.765277	0.715944	0.909933		2.78497	3.31499	-0.251344	0.907537	0.974287		2.78497	0	inf	0.185547	0.50091		3.31499	0	inf	0.158655	0.50091
TCONS_00246346	XLOC_117216	306	0	4.21457	#NAME?	0.185547	0.50091		0	10.1074	#NAME?	0.111509	0.50091		0	0	0	1	1		0	4.21457	#NAME?	0.185547	0.50091		0	10.1074	#NAME?	0.111509	0.50091		4.21457	10.1074	-1.26195	0.528233	0.823194
GSMUA_Achr4T18810_001	GSMUA_Achr4G18810_001	1440	0.227553	1.74778	-2.94125	0.119508	0.50091		0.227553	1.38229	-2.60279	0.171382	0.50091		0.626907	0.227553	1.46205	0.474728	1		0.626907	1.74778	-1.4792	0.354224	0.70245		0.626907	1.38229	-1.14074	0.479391	0.794695		1.74778	1.38229	0.33846	0.810244	0.943312
GSMUA_Achr7T02260_001	GSMUA_Achr7G02260_001	725	19.9857	10.3681	0.946811	0.38686	0.729583		19.9857	33.7893	-0.757597	0.434018	0.765291		17.1756	19.9857	-0.218609	0.834894	0.951191		17.1756	10.3681	0.728203	0.515656	0.816218		17.1756	33.7893	-0.976206	0.327857	0.677368		10.3681	33.7893	-1.70441	0.102975	0.50091
GSMUA_Achr4T15740_001	GSMUA_Achr4G15740_001	1903	0	0	0	1	1		0	0	0	1	1		0	0	0	1	1		0	0	0	1	1		0	0	0	1	1		0	0	0	1	1
GSMUA_AchrUn_randomT14980_001	GSMUA_AchrUn_randomG14980_001	401	0	0	0	1	1		0	0	0	1	1		0	0	0	1	1		0	0	0	1	1		0	0	0	1	1		0	0	0	1	1
TCONS_00299605	XLOC_146221	269	9.12258	0	inf	0.185547	0.50091		9.12258	0	inf	0.185547	0.50091		0	9.12258	#NAME?	0.185547	0.50091		0	0	0	1	1		0	0	0	1	1		0	0	0	1	1
GSMUA_Achr4T22300_001	GSMUA_Achr4G22300_001	3131	48.703	42.824	0.185591	0.837752	0.95211		48.703	58.1109	-0.254798	0.783928	0.934839		54.3738	48.703	0.1589	0.861634	0.959744		54.3738	42.824	0.344492	0.704159	0.905037		54.3738	58.1109	-0.0958975	0.917881	0.977134		42.824	58.1109	-0.440389	0.633962	0.874969
GSMUA_Achr8T26780_001	GSMUA_Achr8G26780_001	1521	0	0	0	1	1		0	0	0	1	1		0	0	0	1	1		0	0	0	1	1		0	0	0	1	1		0	0	0	1	1
GSMUA_Achr7T11170_001	GSMUA_Achr7G11170_001	576	18.7437	32.1285	-0.777446	0.462803	0.784803		18.7437	18.4181	0.0252875	0.98162	0.994214		12.1659	18.7437	-0.623561	0.60082	0.860038		12.1659	32.1285	-1.40101	0.217306	0.548054		12.1659	18.4181	-0.598273	0.609676	0.864004		32.1285	18.4181	0.802734	0.4386	0.768552
GSMUA_Achr9T25890_001	GSMUA_Achr9G25890_001	1979	31.1558	29.7909	0.0646296	0.939915	0.98306		31.1558	42.0731	-0.433398	0.615794	0.866877		13.9439	31.1558	-1.15987	0.186147	0.501784		13.9439	29.7909	-1.09524	0.21188	0.540467		13.9439	42.0731	-1.59327	0.0713	0.50091		29.7909	42.0731	-0.498028	0.564169	0.842343
GSMUA_Achr6T01010_001	GSMUA_Achr6G01010_001	144	0	0	0	1	1		0	0	0	1	1		0	0	0	1	1		0	0	0	1	1		0	0	0	1	1		0	0	0	1	1
GSMUA_Achr10T18110_001	GSMUA_Achr10G18110_001	1041	18.1538	23.6408	-0.381006	0.682526	0.896031		18.1538	50.846	-1.48586	0.101072	0.50091		26.897	18.1538	0.567173	0.542964	0.831106		26.897	23.6408	0.186168	0.838086	0.952194		26.897	50.846	-0.918687	0.299322	0.648509		23.6408	50.846	-1.10485	0.211506	0.539914
GSMUA_AchrUn_randomT24510_001	GSMUA_AchrUn_randomG24510_001	1794	2.71772	3.62187	-0.414339	0.724108	0.913204		2.71772	4.89426	-0.848694	0.452849	0.77851		7.71616	2.71772	1.50549	0.175653	0.50091		7.71616	3.62187	1.09115	0.306088	0.655819		7.71616	4.89426	0.656793	0.518928	0.818151		3.62187	4.89426	-0.434355	0.689142	0.898971
GSMUA_AchrUn_randomT28280_001	GSMUA_AchrUn_randomG28280_001	918	18.8664	12.694	0.571677	0.569081	0.844524		18.8664	33.3887	-0.823537	0.374683	0.71951		13.0399	18.8664	-0.532885	0.600275	0.859855		13.0399	12.694	0.0387926	0.970441	0.991109		13.0399	33.3887	-1.35642	0.163715	0.50091		12.694	33.3887	-1.39521	0.146306	0.50091
TCONS_00220265	XLOC_102306	264	5.14171	4.61668	0.155395	0.939289	0.982887		5.14171	5.40569	-0.0722296	0.973374	0.991894		0	5.14171	#NAME?	0.158655	0.50091		0	4.61668	#NAME?	0.158655	0.50091		0	5.40569	#NAME?	0.185547	0.50091		4.61668	5.40569	-0.227624	0.916229	0.976646
GSMUA_Achr10T20390_001	GSMUA_Achr10G20390_001	714	0	0.558563	#NAME?	0.185547	1		0	0.49004	#NAME?	0.185547	1		0.651538	0	inf	0.185547	1		0.651538	0.558563	0.22213	0.922426	1		0.651538	0.49004	0.410949	0.857032	1		0.558563	0.49004	0.18882	0.93403	1
GSMUA_Achr5T20580_001	GSMUA_Achr5G20580_001	291	0	0	0	1	1		0	0	0	1	1		3.71593	0	inf	0.158655	0.50091		3.71593	0	inf	0.158655	0.50091		3.71593	0	inf	0.158655	0.50091		0	0	0	1	1
TCONS_00225904	XLOC_099126	317	0	0	0	1	1		0	0	0	1	1		4.81099	0	inf	0.185547	0.50091		4.81099	0	inf	0.185547	0.50091		4.81099	0	inf	0.185547	0.50091		0	0	0	1	1
GSMUA_Achr5T04210_001	GSMUA_Achr5G04210_001	510	0	0	0	1	1		0	0	0	1	1		0.591303	0	inf	0.158655	1		0.591303	0	inf	0.158655	1		0.591303	0	inf	0.158655	1		0	0	0	1	1
GSMUA_Achr6T33960_001	GSMUA_Achr6G33960_001	2188	10.4051	22.2189	-1.09449	0.21485	0.544795		10.4051	12.4097	-0.254173	0.775552	0.932105		17.4976	10.4051	0.749862	0.398387	0.738418		17.4976	22.2189	-0.344626	0.689888	0.899317		17.4976	12.4097	0.495689	0.57015	0.845104		22.2189	12.4097	0.840315	0.332622	0.68219
GSMUA_Achr4T08460_001	GSMUA_Achr4G08460_001	2142	30.4727	32.7281	-0.103011	0.904558	0.973373		30.4727	18.9045	0.688787	0.422537	0.757272		6.83989	30.4727	-2.15547	0.0195028	0.50091		6.83989	32.7281	-2.25848	0.0144901	0.50091		6.83989	18.9045	-1.46668	0.112241	0.50091		32.7281	18.9045	0.791798	0.357116	0.704976
TCONS_00241990	XLOC_122426	250	15.0706	0	inf	0.185547	0.50091		15.0706	0	inf	0.185547	0.50091		10.2589	15.0706	-0.554855	0.797644	0.939264		10.2589	0	inf	0.158655	0.50091		10.2589	0	inf	0.158655	0.50091		0	0	0	1	1
GSMUA_Achr3T01740_001	GSMUA_Achr3G01740_001	1641	1.07052	0.0934784	3.51754	0.0498481	1		1.07052	0.847298	0.337374	0.824768	1		0.321408	1.07052	-1.73584	0.333121	1		0.321408	0.0934784	1.7817	0.38252	1		0.321408	0.847298	-1.39847	0.439156	1		0.0934784	0.847298	-3.18016	0.0785367	1
GSMUA_Achr7T14450_001	GSMUA_Achr7G14450_001	993	13.1289	21.8431	-0.734427	0.450426	0.777106		13.1289	17.0178	-0.374293	0.703254	0.904615		3.83449	13.1289	-1.77564	0.135561	0.50091		3.83449	21.8431	-2.51007	0.0295473	0.50091		3.83449	17.0178	-2.14993	0.0641569	0.50091		21.8431	17.0178	0.360134	0.701144	0.90393
TCONS_00324575	XLOC_153344	1271	0.530533	0	inf	0.142525	1		0.530533	0	inf	0.142525	1		3.80471	0.530533	2.84227	0.0788412	0.50091		3.80471	0	inf	0.0527571	0.50091		3.80471	0	inf	0.0527571	0.50091		0	0	0	1	1
GSMUA_Achr8T27110_001	GSMUA_Achr8G27110_001	2055	17.7709	9.72893	0.86916	0.33054	0.680117		17.7709	11.8685	0.582371	0.506523	0.811106		23.5748	17.7709	0.407734	0.637051	0.876277		23.5748	9.72893	1.27689	0.151384	0.50091		23.5748	11.8685	0.990105	0.256973	0.600022		9.72893	11.8685	-0.28679	0.750585	0.923247
GSMUA_Achr3T25790_001	GSMUA_Achr3G25790_001	846	0	0	0	1	1		0	0	0	1	1		0	0	0	1	1		0	0	0	1	1		0	0	0	1	1		0	0	0	1	1
TCONS_00032708	XLOC_019118	421	5.57599	1.50176	1.89258	0.34421	0.693386		5.57599	1.21863	2.19397	0.272855	0.619128		2.00008	5.57599	-1.47917	0.460957	0.783606		2.00008	1.50176	0.413407	0.856481	0.957956		2.00008	1.21863	0.714801	0.754503	0.924532		1.50176	1.21863	0.301393	0.894884	0.970138
GSMUA_Achr3T11980_001	GSMUA_Achr3G11980_001	758	87.0145	103.613	-0.251876	0.769066	0.929714		87.0145	97.1273	-0.15862	0.85337	0.957046		67.1222	87.0145	-0.374467	0.664729	0.888513		67.1222	103.613	-0.626343	0.468347	0.787865		67.1222	97.1273	-0.533087	0.537262	0.828229		103.613	97.1273	0.0932564	0.91344	0.975856
GSMUA_Achr9T17590_001	GSMUA_Achr9G17590_001	1506	2.37141	0.621784	1.93126	0.207841	0.53436		2.37141	3.46769	-0.54823	0.658091	0.88564		3.56224	2.37141	0.587038	0.642659	0.878993		3.56224	0.621784	2.5183	0.0930991	0.50091		3.56224	3.46769	0.0388077	0.974133	0.992129		0.621784	3.46769	-2.47949	0.0932968	0.50091
GSMUA_Achr1T12450_001	GSMUA_Achr1G12450_001	1986	5.53552	7.79237	-0.493343	0.61731	0.867384		5.53552	10.9024	-0.977852	0.308461	0.658188		4.62911	5.53552	-0.257983	0.805479	0.941936		4.62911	7.79237	-0.751327	0.460231	0.783065		4.62911	10.9024	-1.23584	0.212389	0.54134		7.79237	10.9024	-0.484509	0.601251	0.860165
GSMUA_Achr6T15970_001	GSMUA_Achr6G15970_001	585	0	0	0	1	1		0	0	0	1	1		0.454973	0	inf	0.158655	1		0.454973	0	inf	0.158655	1		0.454973	0	inf	0.158655	1		0	0	0	1	1
GSMUA_Achr8T15850_001	GSMUA_Achr8G15850_001	2388	0	0.121708	#NAME?	0.185547	1		0	0	0	1	1		0.139064	0	inf	0.185547	1		0.139064	0.121708	0.192324	0.932809	1		0.139064	0	inf	0.185547	1		0.121708	0	inf	0.185547	1
GSMUA_AchrUn_randomT12150_001	GSMUA_AchrUn_randomG12150_001	1596	1.81039	2.51155	-0.47228	0.718719	0.910808		1.81039	3.06281	-0.758557	0.551812	0.83542		3.21157	1.81039	0.826981	0.524052	0.820863		3.21157	2.51155	0.354701	0.776011	0.932148		3.21157	3.06281	0.0684238	0.954839	0.987353		2.51155	3.06281	-0.286277	0.814843	0.944616
GSMUA_Achr8T15420_001	GSMUA_Achr8G15420_001	1677	1.32808	0.820117	0.695441	0.643125	1		1.32808	1.73524	-0.385794	0.778607	0.932966		0.417658	1.32808	-1.66895	0.322064	1		0.417658	0.820117	-0.973507	0.577522	1		0.417658	1.73524	-2.05474	0.209846	0.537401		0.820117	1.73524	-1.08124	0.455282	0.780027
TCONS_00170636	XLOC_082658	362	8.50212	0	inf	0.111509	0.50091		8.50212	0	inf	0.111509	0.50091		1.55085	8.50212	-2.45477	0.269818	0.615671		1.55085	0	inf	0.221829	0.554186		1.55085	0	inf	0.221829	0.554186		0	0	0	1	1
GSMUA_Achr2T03020_001	GSMUA_Achr2G03020_001	915	1.63021	0.390336	2.06227	0.296519	0.645365		1.63021	0.521248	1.64501	0.371068	0.716736		1.58087	1.63021	-0.044335	0.978485	0.993236		1.58087	0.390336	2.01793	0.313199	0.662788		1.58087	0.521248	1.60068	0.391074	0.732616		0.390336	0.521248	-0.417255	0.847106	1
GSMUA_AchrUn_randomT01710_001	GSMUA_AchrUn_randomG01710_001	1237	8.5069	15.4029	-0.856501	0.388392	0.730604		8.5069	13.5114	-0.667469	0.502215	0.8084		9.8427	8.5069	0.210421	0.839713	0.952794		9.8427	15.4029	-0.64608	0.513064	0.814863		9.8427	13.5114	-0.457049	0.644158	0.879767		15.4029	13.5114	0.189031	0.840557	0.953039
GSMUA_Achr1T21460_001	GSMUA_Achr1G21460_001	906	6.40389	4.55022	0.493012	0.694222	0.900922		6.40389	2.28855	1.48452	0.268208	0.613847		3.20578	6.40389	-0.998276	0.451506	0.777763		3.20578	4.55022	-0.505263	0.710549	0.907658		3.20578	2.28855	0.486241	0.735921	0.917805		4.55022	2.28855	0.991504	0.471163	0.789455
GSMUA_AchrUn_randomT13780_001	GSMUA_AchrUn_randomG13780_001	276	3.90576	0	inf	0.158655	0.50091		3.90576	4.91063	-0.330302	0.876917	0.964571		0	3.90576	#NAME?	0.158655	0.50091		0	0	0	1	1		0	4.91063	#NAME?	0.179163	0.50091		0	4.91063	#NAME?	0.179163	0.50091
GSMUA_Achr11T12920_001	GSMUA_Achr11G12920_001	1474	8.73839	7.75316	0.172584	0.863816	0.96048		8.73839	11.3338	-0.375198	0.698434	0.902778		8.53094	8.73839	-0.0346631	0.972627	0.991671		8.53094	7.75316	0.137921	0.892132	0.969352		8.53094	11.3338	-0.409861	0.675682	0.893016		7.75316	11.3338	-0.547782	0.574468	0.847576
GSMUA_Achr10T08480_001	GSMUA_Achr10G08480_001	770	17.7304	12.4671	0.508097	0.63189	0.874032		17.7304	17.3713	0.0295131	0.976759	0.992801		16.8209	17.7304	-0.0759649	0.94195	0.983571		16.8209	12.4671	0.432132	0.68812	0.898493		16.8209	17.3713	-0.0464518	0.96402	0.989588		12.4671	17.3713	-0.478584	0.64772	0.881563
TCONS_00118200	XLOC_056250	237	11.5537	30.5302	-1.40188	0.492019	0.802594		11.5537	0	inf	0.158655	0.50091		16.2197	11.5537	0.489392	0.810435	0.943331		16.2197	30.5302	-0.912486	0.654705	0.88426		16.2197	0	inf	0.158655	0.50091		30.5302	0	inf	0.158655	0.50091
TCONS_00292137	XLOC_135079	250	0	0	0	1	1		0	0	0	1	1		10.2589	0	inf	0.158655	0.50091		10.2589	0	inf	0.158655	0.50091		10.2589	0	inf	0.158655	0.50091		0	0	0	1	1
GSMUA_Achr10T22100_001	GSMUA_Achr10G22100_001	150	0	0	0	1	1		0	0	0	1	1		0	0	0	1	1		0	0	0	1	1		0	0	0	1	1		0	0	0	1	1
GSMUA_Achr4T32180_001	GSMUA_Achr4G32180_001	1718	17.6123	18.8682	-0.0993736	0.909807	0.974977		17.6123	8.75956	1.00765	0.27094	0.616895		12.076	17.6123	-0.544445	0.549056	0.834134		12.076	18.8682	-0.643818	0.476745	0.793098		12.076	8.75956	0.46321	0.622826	0.87008		18.8682	8.75956	1.10703	0.224544	0.558
GSMUA_Achr10T23120_001	GSMUA_Achr10G23120_001	1304	2.56951	3.08248	-0.262602	0.839938	0.952877		2.56951	4.8914	-0.928757	0.45093	0.777433		0.991974	2.56951	-1.37312	0.363819	0.710876		0.991974	3.08248	-1.63572	0.270944	0.616895		0.991974	4.8914	-2.30187	0.106608	0.50091		3.08248	4.8914	-0.666155	0.578692	0.849522
GSMUA_Achr3T05880_001	GSMUA_Achr3G05880_001	1215	1.68408	1.07714	0.644753	0.677233	0.893598		1.68408	2.7865	-0.726487	0.601265	0.860165		1.0844	1.68408	-0.635074	0.687951	0.898439		1.0844	1.07714	0.00967897	0.995302	1		1.0844	2.7865	-1.36156	0.36252	0.70981		1.07714	2.7865	-1.37124	0.348007	0.696857
TCONS_00108515	XLOC_056105	391	2.89943	0.907086	1.67646	0.411259	0.748448		2.89943	7.90394	-1.4468	0.419845	0.755228		0	2.89943	#NAME?	0.158655	0.50091		0	0.907086	#NAME?	0.158655	1		0	7.90394	#NAME?	0.0878672	0.50091		0.907086	7.90394	-3.12326	0.0816085	0.50091
TCONS_00223421	XLOC_095333	323	0	0	0	1	1		0	0	0	1	1		4.42725	0	inf	0.185547	0.50091		4.42725	0	inf	0.185547	0.50091		4.42725	0	inf	0.185547	0.50091		0	0	0	1	1
GSMUA_Achr5T06170_001	GSMUA_Achr5G06170_001	718	1.15917	0.553813	1.06562	0.612367	1		1.15917	0.729108	0.668888	0.734916	1		0.322925	1.15917	-1.84382	0.350641	1		0.322925	0.553813	-0.778198	0.719143	1		0.322925	0.729108	-1.17493	0.564704	1		0.553813	0.729108	-0.396735	0.854539	1
GSMUA_Achr1T24120_001	GSMUA_Achr1G24120_001	2010	5.84448	6.87328	-0.233924	0.813111	0.944128		5.84448	17.6127	-1.59147	0.0895619	0.50091		3.04376	5.84448	-0.941222	0.389849	0.731606		3.04376	6.87328	-1.17515	0.276325	0.623225		3.04376	17.6127	-2.53269	0.0141209	0.50091		6.87328	17.6127	-1.35755	0.139946	0.50091
GSMUA_Achr11T20220_001	GSMUA_Achr11G20220_001	3498	56.8193	47.1252	0.269882	0.7726	0.931071		56.8193	90.4688	-0.671039	0.500037	0.807092		54.0151	56.8193	-0.0730202	0.9377	0.982363		54.0151	47.1252	0.196862	0.831451	0.950116		54.0151	90.4688	-0.744059	0.450715	0.777281		47.1252	90.4688	-0.940921	0.340061	0.689623
GSMUA_Achr11T04740_001	GSMUA_Achr11G04740_001	1733	17.5253	37.3553	-1.09188	0.209206	0.536462		17.5253	20.2093	-0.205579	0.81378	0.944254		26.819	17.5253	0.613815	0.481422	0.795989		26.819	37.3553	-0.478061	0.578502	0.849476		26.819	20.2093	0.408236	0.636482	0.876065		37.3553	20.2093	0.886297	0.303508	0.652974
TCONS_00173587	XLOC_086786	218	50.6877	0	inf	0.185547	0.50091		50.6877	29.8996	0.761509	0.724919	0.913485		113.721	50.6877	1.16579	0.590088	0.854746		113.721	0	inf	0.158655	0.50091		113.721	29.8996	1.9273	0.34485	0.69405		0	29.8996	#NAME?	0.158655	0.50091
GSMUA_Achr1T28160_001	GSMUA_Achr1G28160_001	615	2.24977	1.77271	0.343822	0.844187	0.954389		2.24977	1.55447	0.533352	0.762049	0.927266		2.1088	2.24977	-0.0933566	0.957732	0.98795		2.1088	1.77271	0.250466	0.888753	0.96835		2.1088	1.55447	0.439995	0.807136	0.942442		1.77271	1.55447	0.18953	0.915701	0.976516
GSMUA_Achr2T19760_001	GSMUA_Achr2G19760_001	2413	0.500517	1.62409	-1.69814	0.239372	0.577525		0.500517	1.20666	-1.26953	0.386851	0.729583		2.33664	0.500517	2.22295	0.116917	0.50091		2.33664	1.62409	0.524804	0.667419	0.889783		2.33664	1.20666	0.953419	0.445383	0.773606		1.62409	1.20666	0.428614	0.737377	0.918411
GSMUA_Achr9T02970_001	GSMUA_Achr9G02970_001	3271	45.9523	50.5342	-0.137123	0.881136	0.965888		45.9523	58.9084	-0.358335	0.700941	0.903888		43.5898	45.9523	-0.0761485	0.932778	0.980786		43.5898	50.5342	-0.213272	0.814737	0.9446		43.5898	58.9084	-0.434483	0.639033	0.877305		50.5342	58.9084	-0.221212	0.813992	0.94432
GSMUA_Achr7T24760_001	GSMUA_Achr7G24760_001	1205	8.65053	2.04074	2.08369	0.093098	0.50091		8.65053	8.81186	-0.0266583	0.979399	0.993554		5.47934	8.65053	-0.658787	0.555681	0.837553		5.47934	2.04074	1.42491	0.273018	0.619272		5.47934	8.81186	-0.685445	0.5342	0.826261		2.04074	8.81186	-2.11035	0.0854664	0.50091
GSMUA_Achr8T05130_001	GSMUA_Achr8G05130_001	682	0.314015	0	inf	0.158655	1		0.314015	0.262139	0.260503	0.898402	1		2.4532	0.314015	2.96576	0.112037	0.50091		2.4532	0	inf	0.111509	0.50091		2.4532	0.262139	3.22626	0.0838653	0.50091		0	0.262139	#NAME?	0.158655	1
GSMUA_Achr10T26990_001	GSMUA_Achr10G26990_001	1374	0	0	0	1	1		0	0	0	1	1		0	0	0	1	1		0	0	0	1	1		0	0	0	1	1		0	0	0	1	1
GSMUA_Achr11T16340_001	GSMUA_Achr11G16340_001	2159	8.86184	8.7907	0.0116293	0.989984	0.997027		8.86184	10.1138	-0.190644	0.834495	0.951074		6.23326	8.86184	-0.50762	0.598294	0.858861		6.23326	8.7907	-0.49599	0.605939	0.862376		6.23326	10.1138	-0.698264	0.461394	0.783926		8.7907	10.1138	-0.202274	0.82415	0.947668
GSMUA_Achr7T15470_001	GSMUA_Achr7G15470_001	1892	12.7769	10.7725	0.246186	0.78663	0.935758		12.7769	8.5656	0.576917	0.529974	0.824027		18.6762	12.7769	0.547657	0.537698	0.828475		18.6762	10.7725	0.793843	0.37598	0.720638		18.6762	8.5656	1.12457	0.214465	0.54429		10.7725	8.5656	0.330731	0.721078	0.911769
GSMUA_Achr8T03380_001	GSMUA_Achr8G03380_001	829	6.78923	9.63363	-0.504831	0.669534	0.890749		6.78923	20.44	-1.59008	0.149532	0.50091		6.75889	6.78923	-0.00646076	0.995865	0.998936		6.75889	9.63363	-0.511292	0.669376	0.890719		6.75889	20.44	-1.59654	0.153604	0.50091		9.63363	20.44	-1.08525	0.300106	0.649334
GSMUA_Achr9T11960_001	GSMUA_Achr9G11960_001	654	0	0	0	1	1		0	0	0	1	1		0	0	0	1	1		0	0	0	1	1		0	0	0	1	1		0	0	0	1	1
GSMUA_AchrUn_randomT16640_001	GSMUA_AchrUn_randomG16640_001	1783	18.2777	22.8201	-0.320221	0.712479	0.908592		18.2777	25.26	-0.466775	0.590185	0.854807		12.7265	18.2777	-0.522252	0.561287	0.840682		12.7265	22.8201	-0.842473	0.345416	0.694512		12.7265	25.26	-0.989027	0.266854	0.612228		22.8201	25.26	-0.146553	0.864747	0.96084
GSMUA_Achr9T09720_001	GSMUA_Achr9G09720_001	876	27.7117	31.714	-0.194623	0.831412	0.9501		27.7117	49.166	-0.827164	0.355152	0.703281		25.9342	27.7117	-0.0956413	0.918735	0.977428		25.9342	31.714	-0.290264	0.754074	0.924448		25.9342	49.166	-0.922805	0.309063	0.658628		31.714	49.166	-0.632541	0.473871	0.791028
GSMUA_Achr6T26210_001	GSMUA_Achr6G26210_001	1083	1.95137	1.24735	0.645624	0.676822	0.893399		1.95137	1.39769	0.481444	0.750103	0.923143		0.359505	1.95137	-2.4404	0.204559	0.529444		0.359505	1.24735	-1.79478	0.363602	1		0.359505	1.39769	-1.95896	0.314174	0.663815		1.24735	1.39769	-0.164179	0.917088	0.976891
GSMUA_Achr2T14940_001	GSMUA_Achr2G14940_001	874	14.9863	8.73359	0.778999	0.471332	0.789572		14.9863	23.6427	-0.657749	0.500265	0.807189		16.623	14.9863	0.149535	0.883884	0.966849		16.623	8.73359	0.928534	0.39057	0.732222		16.623	23.6427	-0.508215	0.602487	0.860736		8.73359	23.6427	-1.43675	0.165516	0.50091
Novel_000868	XLOC_114127	387	24.6524	3.54597	2.79748	0.164249	0.50091		24.6524	30.5706	-0.310417	0.814978	0.944637		0	24.6524	#NAME?	0.0765642	0.50091		0	3.54597	#NAME?	0.203421	0.527696		0	30.5706	#NAME?	0.0467358	0.50091		3.54597	30.5706	-3.10789	0.109219	0.50091
TCONS_00196939	XLOC_093253	459	12.3706	11.09	0.157651	0.907086	0.974162		12.3706	8.68454	0.510393	0.706938	0.906026		4.45489	12.3706	-1.47345	0.341814	0.691172		4.45489	11.09	-1.3158	0.398452	0.738452		4.45489	8.68454	-0.963059	0.538096	0.828624		11.09	8.68454	0.352742	0.796366	0.938932
GSMUA_Achr5T02450_001	GSMUA_Achr5G02450_001	2653	1.23888	0.920547	0.42847	0.74911	1		1.23888	1.58172	-0.352464	0.779108	0.93318		0.247332	1.23888	-2.32451	0.155064	1		0.247332	0.920547	-1.89604	0.254152	1		0.247332	1.58172	-2.67698	0.093589	0.50091		0.920547	1.58172	-0.780934	0.545776	0.832681
GSMUA_Achr4T23840_001	GSMUA_Achr4G23840_001	756	0	0	0	1	1		0	0	0	1	1		0	0	0	1	1		0	0	0	1	1		0	0	0	1	1		0	0	0	1	1
GSMUA_Achr8T06230_001	GSMUA_Achr8G06230_001	794	7.7255	3.81423	1.01824	0.435648	0.766271		7.7255	20.01	-1.37302	0.211641	0.540133		4.4318	7.7255	-0.801735	0.539341	0.82928		4.4318	3.81423	0.216503	0.876317	0.964488		4.4318	20.01	-2.17476	0.0696767	0.50091		3.81423	20.01	-2.39126	0.046087	0.50091
GSMUA_Achr4T31400_001	GSMUA_Achr4G31400_001	255	0	5.81798	#NAME?	0.158655	0.50091		0	0	0	1	1		0	0	0	1	1		0	5.81798	#NAME?	0.158655	0.50091		0	0	0	1	1		5.81798	0	inf	0.158655	0.50091
TCONS_00149408	XLOC_068271	289	0	5.52184	#NAME?	0.185547	0.50091		0	0	0	1	1		0	0	0	1	1		0	5.52184	#NAME?	0.185547	0.50091		0	0	0	1	1		5.52184	0	inf	0.185547	0.50091
GSMUA_Achr5T18750_001	GSMUA_Achr5G18750_001	2709	10.0704	21.3259	-1.08249	0.214094	0.543758		10.0704	13.7698	-0.451384	0.605115	0.861921		12.9297	10.0704	0.360569	0.681635	0.895571		12.9297	21.3259	-0.721917	0.404103	0.742794		12.9297	13.7698	-0.0908149	0.916575	0.976741		21.3259	13.7698	0.631102	0.462646	0.784788
GSMUA_Achr8T01580_001	GSMUA_Achr8G01580_001	1791	0	0	0	1	1		0	0	0	1	1		0	0	0	1	1		0	0	0	1	1		0	0	0	1	1		0	0	0	1	1
GSMUA_Achr9T14190_001	GSMUA_Achr9G14190_001	1155	0.299316	0	inf	0.185547	1		0.299316	0.12896	1.21475	0.57457	1		0	0.299316	#NAME?	0.185547	1		0	0	0	1	1		0	0.12896	#NAME?	0.158655	1		0	0.12896	#NAME?	0.158655	1
GSMUA_Achr5T16900_001	GSMUA_Achr5G16900_001	420	0	0	0	1	1		0	0	0	1	1		0	0	0	1	1		0	0	0	1	1		0	0	0	1	1		0	0	0	1	1
GSMUA_Achr9T25970_001	GSMUA_Achr9G25970_001	877	63.3325	89.1961	-0.494035	0.565309	0.842751		63.3325	222.839	-1.81498	0.0425359	0.50091		140.489	63.3325	1.14944	0.18332	0.50091		140.489	89.1961	0.655404	0.447509	0.775159		140.489	222.839	-0.665542	0.458779	0.782203		89.1961	222.839	-1.32095	0.139478	0.50091
GSMUA_Achr3T27240_001	GSMUA_Achr3G27240_001	2073	13.512	11.4882	0.234081	0.792859	0.937987		13.512	17.0776	-0.337864	0.699211	0.903125		10.8543	13.512	-0.315973	0.726379	0.913973		10.8543	11.4882	-0.0818917	0.928206	0.979592		10.8543	17.0776	-0.653837	0.463671	0.785321		11.4882	17.0776	-0.571945	0.516002	0.816435
GSMUA_Achr9T22950_001	GSMUA_Achr9G22950_001	997	0.90684	2.60718	-1.52357	0.342076	0.691399		0.90684	0.310637	1.54562	0.449849	1		0.802881	0.90684	-0.175661	0.924138	1		0.802881	2.60718	-1.69923	0.310824	0.660575		0.802881	0.310637	1.36996	0.514783	1		2.60718	0.310637	3.06919	0.105337	0.50091
GSMUA_Achr5T16840_001	GSMUA_Achr5G16840_001	287	0	0	0	1	1		0	0	0	1	1		60.3297	0	inf	0.0735147	0.50091		60.3297	0	inf	0.0735147	0.50091		60.3297	0	inf	0.0735147	0.50091		0	0	0	1	1
TCONS_00004165	XLOC_005690	239	53.8143	18.9858	1.50307	0.462423	0.784699		53.8143	4.86039	3.46885	0.0699244	0.50091		15.0333	53.8143	-1.83983	0.336415	0.685969		15.0333	18.9858	-0.33676	0.876336	0.964488		15.0333	4.86039	1.62902	0.424622	0.758645		18.9858	4.86039	1.96578	0.363677	0.71074
GSMUA_Achr9T11490_001	GSMUA_Achr9G11490_001	1784	2.73545	1.86511	0.552516	0.661262	0.886984		2.73545	3.07852	-0.170458	0.885372	0.967287		3.00963	2.73545	0.137807	0.909723	0.974949		3.00963	1.86511	0.690323	0.584064	0.851795		3.00963	3.07852	-0.0326513	0.97797	0.993095		1.86511	3.07852	-0.722974	0.55643	0.837906
GSMUA_Achr6T31030_001	GSMUA_Achr6G31030_001	733	0.280769	9.66056	-5.10465	0.00217579	0.194725		0.280769	2.59462	-3.20807	0.0736609	0.50091		0.62538	0.280769	1.15535	0.59342	1		0.62538	9.66056	-3.9493	0.0295528	0.50091		0.62538	2.59462	-2.05272	0.2883	0.63652		9.66056	2.59462	1.89659	0.160627	0.50091
TCONS_00332548	XLOC_167288	321	5.61026	0	inf	0.158655	0.50091		5.61026	0	inf	0.158655	0.50091		0	5.61026	#NAME?	0.158655	0.50091		0	0	0	1	1		0	0	0	1	1		0	0	0	1	1
GSMUA_Achr7T04620_001	GSMUA_Achr7G04620_001	804	80.2619	67.4222	0.251492	0.769802	0.93006		80.2619	95.0133	-0.243414	0.776826	0.932399		48.3979	80.2619	-0.72977	0.403119	0.742116		48.3979	67.4222	-0.478277	0.58427	0.851926		48.3979	95.0133	-0.973184	0.265198	0.610289		67.4222	95.0133	-0.494906	0.564972	0.842568
GSMUA_Achr11T09440_001	GSMUA_Achr11G09440_001	813	2.88936	2.0734	0.47875	0.753892	0.924442		2.88936	2.64989	0.124818	0.932282	0.98075		2.94223	2.88936	0.0261594	0.986036	0.995782		2.94223	2.0734	0.504909	0.742863	0.920313		2.94223	2.64989	0.150977	0.918822	0.977442		2.0734	2.64989	-0.353932	0.815176	0.944707
GSMUA_Achr10T26440_001	GSMUA_Achr10G26440_001	567	0.428402	0.407825	0.0710126	0.972235	1		0.428402	0	inf	0.158655	1		0.481626	0.428402	0.16895	0.934005	1		0.481626	0.407825	0.239962	0.906375	1		0.481626	0	inf	0.158655	1		0.407825	0	inf	0.158655	1
GSMUA_Achr6T27780_001	GSMUA_Achr6G27780_001	1569	3.90024	1.38001	1.49889	0.249677	0.590682		3.90024	4.82034	-0.30557	0.785024	0.935149		6.66863	3.90024	0.773827	0.485922	0.798715		6.66863	1.38001	2.27271	0.0703019	0.50091		6.66863	4.82034	0.468257	0.660439	0.886671		1.38001	4.82034	-1.80446	0.153493	0.50091
GSMUA_AchrUn_randomT27850_001	GSMUA_AchrUn_randomG27850_001	264	27.7942	47.7185	-0.779765	0.63734	0.876411		27.7942	53.7326	-0.951015	0.543613	0.831443		68.9488	27.7942	1.31074	0.428837	0.761491		68.9488	47.7185	0.530976	0.72887	0.914835		68.9488	53.7326	0.359726	0.802207	0.94071		47.7185	53.7326	-0.17125	0.90488	0.973465
GSMUA_Achr7T27550_001	GSMUA_Achr7G27550_001	1017	0.176631	0	inf	0.158655	1		0.176631	0	inf	0.158655	1		0	0.176631	#NAME?	0.158655	1		0	0	0	1	1		0	0	0	1	1		0	0	0	1	1
GSMUA_Achr1T05810_001	GSMUA_Achr1G05810_001	664	4.58795	6.882	-0.584978	0.668889	0.890585		4.58795	5.73011	-0.320712	0.815212	0.944712		10.9818	4.58795	1.2592	0.343736	0.692927		10.9818	6.882	0.67422	0.594109	0.856808		10.9818	5.73011	0.938486	0.45994	0.782938		6.882	5.73011	0.264266	0.840085	0.952903
GSMUA_Achr9T13510_001	GSMUA_Achr9G13510_001	594	0.39465	0	inf	0.158655	1		0.39465	0	inf	0.158655	1		0	0.39465	#NAME?	0.158655	1		0	0	0	1	1		0	0	0	1	1		0	0	0	1	1
GSMUA_Achr8T06430_001	GSMUA_Achr8G06430_001	336	3.13456	1.45246	1.10976	0.608077	0.863436		3.13456	2.13548	0.553704	0.80821	0.94271		1.8799	3.13456	-0.737607	0.733219	0.916812		1.8799	1.45246	0.372156	0.855265	0.957571		1.8799	2.13548	-0.183903	0.932276	0.98075		1.45246	2.13548	-0.556059	0.797214	0.939172
TCONS_00042144	XLOC_020320	232	0	12.2255	#NAME?	0.158655	0.50091		0	0	0	1	1		0	0	0	1	1		0	12.2255	#NAME?	0.158655	0.50091		0	0	0	1	1		12.2255	0	inf	0.158655	0.50091
TCONS_00127008	XLOC_050378	321	0	0	0	1	1		0	0	0	1	1		22.7449	0	inf	0.0926632	0.50091		22.7449	0	inf	0.0926632	0.50091		22.7449	0	inf	0.0926632	0.50091		0	0	0	1	1
TCONS_00003237	XLOC_004499	257	18.4975	0	inf	0.158655	0.50091		18.4975	0	inf	0.158655	0.50091		0	18.4975	#NAME?	0.158655	0.50091		0	0	0	1	1		0	0	0	1	1		0	0	0	1	1
TCONS_00176748	XLOC_091112	700	2.10993	5.52939	-1.38993	0.359311	0.707169		2.10993	5.32634	-1.33595	0.374733	0.719541		1.68064	2.10993	-0.32818	0.849313	0.955791		1.68064	5.52939	-1.71811	0.275192	0.621898		1.68064	5.32634	-1.66413	0.28724	0.635223		5.52939	5.32634	0.0539747	0.967554	0.990548
GSMUA_Achr1T24330_001	GSMUA_Achr1G24330_001	1284	0.130963	0.125679	0.0594237	0.976765	1		0.130963	0.339797	-1.37551	0.500199	1		0.577911	0.130963	2.14168	0.278309	1		0.577911	0.125679	2.20111	0.265191	1		0.577911	0.339797	0.766172	0.698135	1		0.125679	0.339797	-1.43493	0.481867	1
GSMUA_Achr4T16270_001	GSMUA_Achr4G16270_001	585	32.4235	20.0755	0.691602	0.506781	0.811261		32.4235	26.2732	0.303447	0.761144	0.926988		16.834	32.4235	-0.94566	0.384284	0.727636		16.834	20.0755	-0.254058	0.821792	0.946949		16.834	26.2732	-0.642213	0.554954	0.837189		20.0755	26.2732	-0.388156	0.709712	0.907305
GSMUA_Achr4T28360_001	GSMUA_Achr4G28360_001	2834	0.26183	0.352522	-0.429081	0.803817	1		0.26183	0.690015	-1.398	0.383336	1		0.344912	0.26183	0.397595	0.820917	1		0.344912	0.352522	-0.0314852	0.985262	1		0.344912	0.690015	-1.0004	0.526346	1		0.352522	0.690015	-0.968915	0.530963	1
TCONS_00303676	XLOC_151904	768	5.7585	1.5018	1.939	0.206372	0.532074		5.7585	6.40027	-0.152439	0.90441	0.973295		5.24083	5.7585	-0.135897	0.918789	0.977435		5.24083	1.5018	1.8031	0.24723	0.587406		5.24083	6.40027	-0.288336	0.824208	0.947711		1.5018	6.40027	-2.09144	0.164443	0.50091
TCONS_00093513	XLOC_047209	231	0	12.7044	#NAME?	0.158655	0.50091		0	0	0	1	1		0	0	0	1	1		0	12.7044	#NAME?	0.158655	0.50091		0	0	0	1	1		12.7044	0	inf	0.158655	0.50091
GSMUA_Achr3T00980_001	GSMUA_Achr3G00980_001	285	0	0	0	1	1		0	0	0	1	1		0	0	0	1	1		0	0	0	1	1		0	0	0	1	1		0	0	0	1	1
GSMUA_Achr3T17810_001	GSMUA_Achr3G17810_001	618	79.1736	168.685	-1.09124	0.207942	0.534499		79.1736	84.8137	-0.0992782	0.908857	0.974674		28.2288	79.1736	-1.48785	0.118176	0.50091		28.2288	168.685	-2.57909	0.00643514	0.365056		28.2288	84.8137	-1.58713	0.0937885	0.50091		168.685	84.8137	0.99196	0.249252	0.590123
GSMUA_Achr7T16270_001	GSMUA_Achr7G16270_001	1166	1.03501	7.65865	-2.88745	0.0401984	0.50091		1.03501	0.637269	0.699668	0.685431	1		0.816448	1.03501	-0.34221	0.842953	1		0.816448	7.65865	-3.22966	0.0280103	0.50091		0.816448	0.637269	0.357458	0.840723	1		7.65865	0.637269	3.58712	0.0146742	0.50091
GSMUA_Achr2T06720_001	GSMUA_Achr2G06720_001	2037	26.054	37.3418	-0.519288	0.54593	0.832777		26.054	70.3289	-1.43261	0.105846	0.50091		27.1442	26.054	0.0591382	0.945044	0.984598		27.1442	37.3418	-0.46015	0.592708	0.856155		27.1442	70.3289	-1.37347	0.121167	0.50091		37.3418	70.3289	-0.913325	0.303772	0.653256
Novel_001568	XLOC_173834	353	9.28301	13.914	-0.583871	0.712079	0.908386		9.28301	7.13556	0.379566	0.818151	0.945579		3.12431	9.28301	-1.57106	0.431389	0.763489		3.12431	13.914	-2.15493	0.263832	0.60869		3.12431	7.13556	-1.19149	0.54842	0.833912		13.914	7.13556	0.963437	0.538848	0.829015
GSMUA_Achr4T19250_001	GSMUA_Achr4G19250_001	1441	1.70521	0.873157	0.965638	0.523461	0.82039		1.70521	0.591924	1.52647	0.333657	0.683191		1.25275	1.70521	-0.44485	0.762992	0.927626		1.25275	0.873157	0.520789	0.741234	1		1.25275	0.591924	1.08162	0.50956	1		0.873157	0.591924	0.560828	0.737688	1
GSMUA_AchrUn_randomT04390_001	GSMUA_AchrUn_randomG04390_001	632	4.61834	8.13266	-0.816353	0.551524	0.835215		4.61834	14.1246	-1.61276	0.211764	0.540326		15.5036	4.61834	1.74716	0.183678	0.50091		15.5036	8.13266	0.930807	0.445436	0.77367		15.5036	14.1246	0.134397	0.905318	0.973614		8.13266	14.1246	-0.79641	0.505287	0.810218
TCONS_00227430	XLOC_101553	223	0	0	0	1	1		0	0	0	1	1		29.5931	0	inf	0.158655	0.50091		29.5931	0	inf	0.158655	0.50091		29.5931	0	inf	0.158655	0.50091		0	0	0	1	1
TCONS_00227432	XLOC_101556	201	0	0	0	1	1		0	0	0	1	1		100.882	0	inf	0.158655	0.50091		100.882	0	inf	0.158655	0.50091		100.882	0	inf	0.158655	0.50091		0	0	0	1	1
GSMUA_Achr5T22290_001	GSMUA_Achr5G22290_001	675	0.957609	0.304767	1.65173	0.418193	1		0.957609	2.66207	-1.47504	0.414511	0.751393		0.712729	0.957609	-0.426082	0.843912	1		0.712729	0.304767	1.22565	0.571143	1		0.712729	2.66207	-1.90112	0.328674	0.678194		0.304767	2.66207	-3.12677	0.0836831	0.50091
GSMUA_AchrUn_randomT22410_001	GSMUA_AchrUn_randomG22410_001	1302	12.0997	12.3533	-0.0299314	0.975285	0.992364		12.0997	11.5829	0.0629651	0.947875	0.985472		2.4137	12.0997	-2.32565	0.050557	0.50091		2.4137	12.3533	-2.35558	0.046932	0.50091		2.4137	11.5829	-2.26268	0.0558111	0.50091		12.3533	11.5829	0.0928965	0.922774	0.978578
TCONS_00255800	XLOC_115341	250	0	0	0	1	1		0	0	0	1	1		41.0358	0	inf	0.142525	0.50091		41.0358	0	inf	0.142525	0.50091		41.0358	0	inf	0.142525	0.50091		0	0	0	1	1
GSMUA_Achr8T24290_001	GSMUA_Achr8G24290_001	1959	1.18797	1.36996	-0.205637	0.881866	0.966155		1.18797	2.76801	-1.22035	0.341993	0.691351		1.3063	1.18797	0.136988	0.922438	1		1.3063	1.36996	-0.0686489	0.960434	0.98864		1.3063	2.76801	-1.08337	0.39891	0.738836		1.36996	2.76801	-1.01472	0.420187	0.755485
Novel_001564	XLOC_173796	465	0	0	0	1	1		0	0	0	1	1		8.64978	0	inf	0.0843343	0.50091		8.64978	0	inf	0.0843343	0.50091		8.64978	0	inf	0.0843343	0.50091		0	0	0	1	1
GSMUA_Achr4T09580_001	GSMUA_Achr4G09580_001	448	13.0616	7.79875	0.744016	0.59863	0.859021		13.0616	11.7904	0.147713	0.911115	0.975242		8.64339	13.0616	-0.59566	0.67625	0.893163		8.64339	7.79875	0.148356	0.92093	0.978027		8.64339	11.7904	-0.447947	0.750637	0.923267		7.79875	11.7904	-0.596303	0.669361	0.890719
TCONS_00133158	XLOC_059842	212	0	0	0	1	1		0	0	0	1	1		104.503	0	inf	0.185547	0.50091		104.503	0	inf	0.185547	0.50091		104.503	0	inf	0.185547	0.50091		0	0	0	1	1
GSMUA_Achr3T01520_001	GSMUA_Achr3G01520_001	2077	26.8907	56.746	-1.07741	0.216739	0.547361		26.8907	48.7247	-0.857549	0.324282	0.674037		28.5825	26.8907	0.0880261	0.918227	0.977275		28.5825	56.746	-0.989387	0.256704	0.599701		28.5825	48.7247	-0.769523	0.376464	0.720992		56.746	48.7247	0.219864	0.803734	0.941281
Novel_001561	XLOC_173702	214	40.1931	17.9647	1.16178	0.663681	0.887966		40.1931	4.97563	3.014	0.423344	0.757797		48.8976	40.1931	0.282815	0.910064	0.975076		48.8976	17.9647	1.4446	0.620177	0.868887		48.8976	4.97563	3.29681	0.402822	0.741919		17.9647	4.97563	1.85222	0.647398	0.881449
GSMUA_Achr8T30050_001	GSMUA_Achr8G30050_001	1105	18.0603	12.7611	0.50107	0.603785	0.861281		18.0603	17.1711	0.0728373	0.937869	0.98238		14.7062	18.0603	-0.296395	0.758858	0.926096		14.7062	12.7611	0.204675	0.83605	0.951527		14.7062	17.1711	-0.223557	0.815614	0.944916		12.7611	17.1711	-0.428233	0.655103	0.884401
GSMUA_Achr8T23070_001	GSMUA_Achr8G23070_001	3947	8.01441	7.07697	0.179463	0.837386	0.952008		8.01441	12.3191	-0.620229	0.473077	0.7905		9.11027	8.01441	0.184898	0.831804	0.950224		9.11027	7.07697	0.364361	0.676556	0.893273		9.11027	12.3191	-0.435332	0.614135	0.865998		7.07697	12.3191	-0.799693	0.356517	0.704411
GSMUA_Achr3T21250_001	GSMUA_Achr3G21250_001	1691	19.2578	25.7185	-0.417363	0.630799	0.873636		19.2578	18.9055	0.0266356	0.975639	0.992478		28.3298	19.2578	0.55688	0.521621	0.819543		28.3298	25.7185	0.139517	0.871348	0.962892		28.3298	18.9055	0.583516	0.500126	0.807141		25.7185	18.9055	0.443999	0.607671	0.863255
GSMUA_Achr4T33660_001	GSMUA_Achr4G33660_001	1973	8.09103	15.0982	-0.899983	0.326871	0.676402		8.09103	9.12996	-0.174284	0.852683	0.956904		10.7968	8.09103	0.416213	0.658822	0.885974		10.7968	15.0982	-0.48377	0.592312	0.85591		10.7968	9.12996	0.241929	0.79353	0.9382		15.0982	9.12996	0.725699	0.419609	0.755004
TCONS_00214675	XLOC_104322	379	1.05612	6.92336	-2.7127	0.146082	0.50091		1.05612	10.0615	-3.252	0.0664971	0.50091		0	1.05612	#NAME?	0.158655	1		0	6.92336	#NAME?	0.111509	0.50091		0	10.0615	#NAME?	0.0804836	0.50091		6.92336	10.0615	-0.539303	0.731008	0.915816
GSMUA_Achr10T21850_001	GSMUA_Achr10G21850_001	561	13.101	17.8722	-0.448039	0.703795	0.904878		13.101	5.70009	1.20062	0.3595	0.707323		3.92975	13.101	-1.73717	0.225034	0.558555		3.92975	17.8722	-2.18521	0.116696	0.50091		3.92975	5.70009	-0.536549	0.721654	0.912064		17.8722	5.70009	1.64866	0.193401	0.512506
GSMUA_Achr11T15280_001	GSMUA_Achr11G15280_001	873	4.56839	4.58205	-0.00430819	0.997375	0.999349		4.56839	8.3247	-0.865712	0.478137	0.793899		4.82612	4.56839	0.0791773	0.95225	0.986772		4.82612	4.58205	0.0748691	0.954686	0.987279		4.82612	8.3247	-0.786535	0.522199	0.819901		4.58205	8.3247	-0.861404	0.478519	0.794179
GSMUA_Achr2T08650_001	GSMUA_Achr2G08650_001	633	0	0	0	1	1		0	0	0	1	1		0	0	0	1	1		0	0	0	1	1		0	0	0	1	1		0	0	0	1	1
GSMUA_Achr11T01310_001	GSMUA_Achr11G01310_001	1980	0.156471	0	inf	0.185547	1		0.156471	0	inf	0.185547	1		0.25807	0.156471	0.721863	0.738703	1		0.25807	0	inf	0.158655	1		0.25807	0	inf	0.158655	1		0	0	0	1	1
GSMUA_Achr8T22290_001	GSMUA_Achr8G22290_001	1656	6.25827	9.98814	-0.674453	0.497155	0.80551		6.25827	15.93	-1.34791	0.160985	0.50091		5.93515	6.25827	-0.0764776	0.942014	0.983571		5.93515	9.98814	-0.750931	0.457205	0.781184		5.93515	15.93	-1.42439	0.145615	0.50091		9.98814	15.93	-0.673461	0.462299	0.784637
GSMUA_Achr4T24340_001	GSMUA_Achr4G24340_001	2165	16.5374	9.44251	0.808487	0.364526	0.711381		16.5374	5.07219	1.70505	0.0675292	0.50091		24.6992	16.5374	0.578735	0.50264	0.808666		24.6992	9.44251	1.38722	0.117832	0.50091		24.6992	5.07219	2.28378	0.0138841	0.50091		9.44251	5.07219	0.896561	0.347636	0.696468
GSMUA_Achr11T17210_001	GSMUA_Achr11G17210_001	1518	4.48435	2.97334	0.592814	0.617011	0.867273		4.48435	8.16496	-0.864545	0.415439	0.752049		9.40871	4.48435	1.0691	0.317246	0.667074		9.40871	2.97334	1.66191	0.138263	0.50091		9.40871	8.16496	0.204551	0.836209	0.951527		2.97334	8.16496	-1.45736	0.190875	0.508755
GSMUA_Achr10T10640_001	GSMUA_Achr10G10640_001	579	0	0	0	1	1		0	0	0	1	1		0.463524	0	inf	0.158655	1		0.463524	0	inf	0.158655	1		0.463524	0	inf	0.158655	1		0	0	0	1	1
GSMUA_Achr5T10250_001	GSMUA_Achr5G10250_001	1185	0	0.138952	#NAME?	0.158655	1		0	0.249868	#NAME?	0.185547	1		0.479809	0	inf	0.158655	1		0.479809	0.138952	1.78787	0.380873	1		0.479809	0.249868	0.941296	0.663584	1		0.138952	0.249868	-0.846577	0.695648	1
GSMUA_Achr1T23730_001	GSMUA_Achr1G23730_001	2004	0.0771643	0.0741587	0.0573179	0.977588	1		0.0771643	0	inf	0.158655	1		0	0.0771643	#NAME?	0.158655	1		0	0.0741587	#NAME?	0.158655	1		0	0	0	1	1		0.0741587	0	inf	0.158655	1
GSMUA_Achr4T19780_001	GSMUA_Achr4G19780_001	2106	2.40638	4.90619	-1.02774	0.356008	0.703995		2.40638	4.46566	-0.892008	0.423073	0.757669		2.96564	2.40638	0.301479	0.799077	0.939576		2.96564	4.90619	-0.726258	0.508288	0.812067		2.96564	4.46566	-0.590529	0.590661	0.855087		4.90619	4.46566	0.13573	0.89424	0.969977
GSMUA_Achr5T07760_001	GSMUA_Achr5G07760_001	1135	11.3253	16.2928	-0.524675	0.591855	0.855696		11.3253	6.85312	0.724722	0.489355	0.800978		2.19795	11.3253	-2.36532	0.0590614	0.50091		2.19795	16.2928	-2.89	0.0185232	0.50091		2.19795	6.85312	-1.6406	0.201151	0.524271		16.2928	6.85312	1.2494	0.21939	0.550961
GSMUA_Achr1T17470_001	GSMUA_Achr1G17470_001	1967	6.46393	18.5599	-1.5217	0.102432	0.50091		6.46393	16.6696	-1.36673	0.142515	0.50091		7.10762	6.46393	0.136955	0.890312	0.968805		7.10762	18.5599	-1.38475	0.137229	0.50091		7.10762	16.6696	-1.22978	0.18699	0.502882		18.5599	16.6696	0.154968	0.858032	0.958543
GSMUA_Achr8T33500_001	GSMUA_Achr8G33500_001	1675	4.55981	17.0641	-1.90392	0.0567639	0.50091		4.55981	12.4117	-1.44465	0.15233	0.50091		2.40493	4.55981	-0.922982	0.442277	0.771258		2.40493	17.0641	-2.8269	0.010613	0.453768		2.40493	12.4117	-2.36763	0.033767	0.50091		17.0641	12.4117	0.459266	0.607542	0.863173
GSMUA_AchrUn_randomT10500_001	GSMUA_AchrUn_randomG10500_001	1077	0	0.471139	#NAME?	0.158655	1		0	0	0	1	1		0	0	0	1	1		0	0.471139	#NAME?	0.158655	1		0	0	0	1	1		0.471139	0	inf	0.158655	1
GSMUA_Achr5T21640_001	GSMUA_Achr5G21640_001	309	24.1755	12.117	0.996513	0.539556	0.829413		24.1755	40.4649	-0.743124	0.589322	0.854326		54.2256	24.1755	1.16543	0.412206	0.749369		54.2256	12.117	2.16194	0.161786	0.50091		54.2256	40.4649	0.422303	0.74191	0.919937		12.117	40.4649	-1.73964	0.247508	0.587738
GSMUA_Achr4T29220_001	GSMUA_Achr4G29220_001	738	1.11154	1.32806	-0.256769	0.8893	0.968453		1.11154	0.934319	0.250569	0.895546	1		0.928263	1.11154	-0.25995	0.895311	1		0.928263	1.32806	-0.516719	0.787179	0.935922		0.928263	0.934319	-0.00938122	0.996211	1		1.32806	0.934319	0.507338	0.783301	0.934593
GSMUA_Achr11T01950_001	GSMUA_Achr11G01950_001	1807	175.436	366.017	-1.06096	0.336533	0.686079		175.436	197.576	-0.171457	0.867875	0.961935		94.0157	175.436	-0.899974	0.346651	0.695641		94.0157	366.017	-1.96094	0.0643669	0.50091		94.0157	197.576	-1.07143	0.276021	0.622901		366.017	197.576	0.889506	0.430244	0.762569
GSMUA_Achr7T17380_001	GSMUA_Achr7G17380_001	1392	1.3042	4.32508	-1.72956	0.198755	0.520863		1.3042	3.70054	-1.50456	0.26572	0.610897		1.56836	1.3042	0.266087	0.858697	0.958701		1.56836	4.32508	-1.46347	0.271937	0.617942		1.56836	3.70054	-1.23848	0.354703	0.702835		4.32508	3.70054	0.224993	0.847467	0.955309
GSMUA_Achr9T10540_001	GSMUA_Achr9G10540_001	1568	0	0	0	1	1		0	0	0	1	1		0.339342	0	inf	0.158655	1		0.339342	0	inf	0.158655	1		0.339342	0	inf	0.158655	1		0	0	0	1	1
GSMUA_AchrUn_randomT06100_001	GSMUA_AchrUn_randomG06100_001	779	0.768881	0	inf	0.158655	1		0.768881	0.216325	1.82956	0.369868	1		0.569979	0.768881	-0.431853	0.841826	1		0.569979	0	inf	0.185547	1		0.569979	0.216325	1.39771	0.518358	1		0	0.216325	#NAME?	0.158655	1
GSMUA_Achr6T12900_001	GSMUA_Achr6G12900_001	1910	7.66451	26.7181	-1.80155	0.0492281	0.50091		7.66451	8.26051	-0.108039	0.909936	0.97504		9.68459	7.66451	0.337498	0.725239	0.913594		9.68459	26.7181	-1.46405	0.105625	0.50091		9.68459	8.26051	0.22946	0.807997	0.942659		26.7181	8.26051	1.69351	0.0596699	0.50091
GSMUA_Achr2T15630_001	GSMUA_Achr2G15630_001	669	1.29515	1.54553	-0.254982	0.890065	0.968743		1.29515	3.23756	-1.32178	0.439194	0.768915		2.16954	1.29515	0.744264	0.683129	0.896269		2.16954	1.54553	0.489282	0.780578	0.933654		2.16954	3.23756	-0.57752	0.72031	0.911439		1.54553	3.23756	-1.0668	0.514652	0.81564
GSMUA_Achr1T27670_001	GSMUA_Achr1G27670_001	192	0	0	0	1	1		0	0	0	1	1		0	0	0	1	1		0	0	0	1	1		0	0	0	1	1		0	0	0	1	1
GSMUA_Achr4T03450_001	GSMUA_Achr4G03450_001	743	3.3007	3.41812	-0.0504286	0.972613	0.991671		3.3007	6.47723	-0.972604	0.476747	0.793098		1.22488	3.3007	-1.43013	0.402612	0.741765		1.22488	3.41812	-1.48056	0.383003	0.726662		1.22488	6.47723	-2.40274	0.135523	0.50091		3.41812	6.47723	-0.922175	0.495322	0.804303
TCONS_00123204	XLOC_052895	255	0	0	0	1	1		0	6.51016	#NAME?	0.185547	0.50091		0	0	0	1	1		0	0	0	1	1		0	6.51016	#NAME?	0.185547	0.50091		0	6.51016	#NAME?	0.185547	0.50091
TCONS_00028420	XLOC_013217	367	0	0	0	1	1		0	0	0	1	1		1.36754	0	inf	0.158655	1		1.36754	0	inf	0.158655	1		1.36754	0	inf	0.158655	1		0	0	0	1	1
GSMUA_Achr1T14600_001	GSMUA_Achr1G14600_001	1956	4.68089	7.9292	-0.760394	0.450067	0.776795		4.68089	8.73433	-0.899914	0.365098	0.711808		3.14065	4.68089	-0.575717	0.606517	0.862699		3.14065	7.9292	-1.33611	0.212481	0.54148		3.14065	8.73433	-1.47563	0.163627	0.50091		7.9292	8.73433	-0.139521	0.882183	0.966201
GSMUA_AchrUn_randomT02990_001	GSMUA_AchrUn_randomG02990_001	903	8.0936	4.76979	0.762855	0.531732	0.824862		8.0936	25.1084	-1.63332	0.116631	0.50091		7.13161	8.0936	-0.182553	0.877659	0.96485		7.13161	4.76979	0.580301	0.642082	0.878738		7.13161	25.1084	-1.81587	0.0910027	0.50091		4.76979	25.1084	-2.39617	0.0311406	0.50091
GSMUA_Achr6T36370_001	GSMUA_Achr6G36370_001	1449	0.112921	0.108418	0.0587178	0.977041	1		0.112921	0	inf	0.158655	1		0.746595	0.112921	2.72501	0.150068	1		0.746595	0.108418	2.78372	0.141479	1		0.746595	0	inf	0.119658	1		0.108418	0	inf	0.158655	1
TCONS_00044869	XLOC_026173	243	0	16.6211	#NAME?	0.185547	0.50091		0	0	0	1	1		0	0	0	1	1		0	16.6211	#NAME?	0.185547	0.50091		0	0	0	1	1		16.6211	0	inf	0.185547	0.50091
GSMUA_Achr4T07990_001	GSMUA_Achr4G07990_001	462	0	0	0	1	1		0	0	0	1	1		0	0	0	1	1		0	0	0	1	1		0	0	0	1	1		0	0	0	1	1
GSMUA_Achr9T07900_001	GSMUA_Achr9G07900_001	525	0	0	0	1	1		0	0	0	1	1		0	0	0	1	1		0	0	0	1	1		0	0	0	1	1		0	0	0	1	1
GSMUA_Achr2T02880_001	GSMUA_Achr2G02880_001	932	0.397374	0.38064	0.0620701	0.978292	1		0.397374	0.169578	1.22855	0.570231	1		4.18243	0.397374	3.39577	0.0695513	0.50091		4.18243	0.38064	3.45784	0.0646032	0.50091		4.18243	0.169578	4.62432	0.00739658	0.391269		0.38064	0.169578	1.16648	0.589867	1
GSMUA_Achr7T00290_001	GSMUA_Achr7G00290_001	1629	0.0981679	0.0942904	0.0581404	0.977266	1		0.0981679	0	inf	0.158655	1		0	0.0981679	#NAME?	0.158655	1		0	0.0942904	#NAME?	0.158655	1		0	0	0	1	1		0.0942904	0	inf	0.158655	1
GSMUA_Achr5T19710_001	GSMUA_Achr5G19710_001	696	0	0	0	1	1		0	0.254364	#NAME?	0.158655	1		0.678421	0	inf	0.185547	1		0.678421	0	inf	0.185547	1		0.678421	0.254364	1.41529	0.513111	1		0	0.254364	#NAME?	0.158655	1
GSMUA_Achr4T03810_001	GSMUA_Achr4G03810_001	1269	4.3855	2.67801	0.711576	0.57161	0.846034		4.3855	5.28501	-0.269167	0.816084	0.945109		2.49492	4.3855	-0.813749	0.527699	0.822885		2.49492	2.67801	-0.102173	0.939387	0.982908		2.49492	5.28501	-1.08292	0.386292	0.729237		2.67801	5.28501	-0.980743	0.420832	0.755902
GSMUA_Achr10T09570_001	GSMUA_Achr10G09570_001	1152	1.65172	6.48101	-1.97225	0.13725	0.50091		1.65172	2.58753	-0.647605	0.648629	0.882077		1.99022	1.65172	0.268957	0.857189	0.958172		1.99022	6.48101	-1.70329	0.194607	0.514376		1.99022	2.58753	-0.378648	0.788019	0.93621		6.48101	2.58753	1.32464	0.281128	0.628522
GSMUA_Achr1T06950_001	GSMUA_Achr1G06950_001	1371	0	0	0	1	1		0	0.104675	#NAME?	0.158655	1		1.06533	0	inf	0.102952	1		1.06533	0	inf	0.102952	1		1.06533	0.104675	3.34732	0.0687433	1		0	0.104675	#NAME?	0.158655	1
GSMUA_Achr6T15090_001	GSMUA_Achr6G15090_001	1521	0.319554	0	inf	0.158655	1		0.319554	0.092569	1.78746	0.380983	1		0	0.319554	#NAME?	0.158655	1		0	0	0	1	1		0	0.092569	#NAME?	0.158655	1		0	0.092569	#NAME?	0.158655	1
TCONS_00226745	XLOC_100505	219	0	0	0	1	1		0	0	0	1	1		36.0725	0	inf	0.239465	0.577525		36.0725	0	inf	0.239465	0.577525		36.0725	0	inf	0.239465	0.577525		0	0	0	1	1
GSMUA_Achr4T08940_001	GSMUA_Achr4G08940_001	2655	3.82607	3.02987	0.336607	0.747872	0.922282		3.82607	5.23515	-0.452367	0.647795	0.881584		2.10056	3.82607	-0.865087	0.436585	0.767055		2.10056	3.02987	-0.52848	0.640268	0.877896		2.10056	5.23515	-1.31745	0.221814	0.554186		3.02987	5.23515	-0.788974	0.435342	0.766069
TCONS_00165979	XLOC_075723	279	0	0	0	1	1		0	0	0	1	1		14.255	0	inf	0.158655	0.50091		14.255	0	inf	0.158655	0.50091		14.255	0	inf	0.158655	0.50091		0	0	0	1	1
Novel_000949	XLOC_121820	394	0	0	0	1	1		0	0	0	1	1		26.3739	0	inf	0.0555873	0.50091		26.3739	0	inf	0.0555873	0.50091		26.3739	0	inf	0.0555873	0.50091		0	0	0	1	1
GSMUA_Achr11T16490_001	GSMUA_Achr11G16490_001	1482	0	0.105519	#NAME?	0.158655	1		0	0.0954388	#NAME?	0.158655	1		0.242146	0	inf	0.185547	1		0.242146	0.105519	1.19837	0.57974	1		0.242146	0.0954388	1.34323	0.534795	1		0.105519	0.0954388	0.14486	0.943398	1
TCONS_00023048	XLOC_004959	353	0	0	0	1	1		0	0	0	1	1		6.24861	0	inf	0.142525	0.50091		6.24861	0	inf	0.142525	0.50091		6.24861	0	inf	0.142525	0.50091		0	0	0	1	1
GSMUA_Achr10T21330_001	GSMUA_Achr10G21330_001	404	2.65444	5.03456	-0.923457	0.624528	0.870883		2.65444	16.6761	-2.6513	0.11864	0.50091		3.07119	2.65444	0.210388	0.91787	0.977134		3.07119	5.03456	-0.713069	0.705479	0.905484		3.07119	16.6761	-2.44091	0.15081	0.50091		5.03456	16.6761	-1.72784	0.252887	0.594633
GSMUA_Achr6T05710_001	GSMUA_Achr6G05710_001	1274	0.66122	3.55329	-2.42595	0.113665	0.50091		0.66122	0.343033	0.946782	0.62083	1		5.25248	0.66122	2.9898	0.0474076	0.50091		5.25248	3.55329	0.563842	0.640996	0.878127		5.25248	0.343033	3.93658	0.0180913	0.50091		3.55329	0.343033	3.37274	0.0457825	0.50091
GSMUA_Achr11T04690_001	GSMUA_Achr11G04690_001	634	83.4025	53.6	0.637858	0.470248	0.788893		83.4025	108.639	-0.381378	0.658357	0.88575		40.3313	83.4025	-1.04819	0.251502	0.592827		40.3313	53.6	-0.410333	0.65871	0.885927		40.3313	108.639	-1.42957	0.115859	0.50091		53.6	108.639	-1.01924	0.245846	0.585861
GSMUA_Achr1T17710_001	GSMUA_Achr1G17710_001	1836	1.53621	1.14803	0.420208	0.763153	0.927698		1.53621	2.97921	-0.955559	0.447792	0.775329		1.50211	1.53621	-0.0323805	0.981222	0.994139		1.50211	1.14803	0.387828	0.783213	0.934564		1.50211	2.97921	-0.987939	0.438626	0.768552		1.14803	2.97921	-1.37577	0.288349	0.636581
GSMUA_Achr5T29400_001	GSMUA_Achr5G29400_001	471	0	0	0	1	1		0	0	0	1	1		0	0	0	1	1		0	0	0	1	1		0	0	0	1	1		0	0	0	1	1
TCONS_00060983	XLOC_033256	529	15.5847	1.38869	3.48833	0.0374046	0.50091		15.5847	0.393631	5.30714	0.00154276	0.159142		2.19836	15.5847	-2.82563	0.0767486	0.50091		2.19836	1.38869	0.662702	0.737277	0.918392		2.19836	0.393631	2.48151	0.209062	0.536273		1.38869	0.393631	1.81881	0.372687	0.718166
GSMUA_Achr10T23750_001	GSMUA_Achr10G23750_001	867	0	0.210293	#NAME?	0.158655	1		0	0.373439	#NAME?	0.185547	1		0	0	0	1	1		0	0.210293	#NAME?	0.158655	1		0	0.373439	#NAME?	0.185547	1		0.210293	0.373439	-0.828474	0.701841	1
GSMUA_Achr8T13410_001	GSMUA_Achr8G13410_001	443	8.46427	14.6631	-0.792729	0.570246	0.845159		8.46427	6.02973	0.489293	0.743383	0.920487		13.7213	8.46427	0.696964	0.625735	0.871315		13.7213	14.6631	-0.0957657	0.943015	0.98405		13.7213	6.02973	1.18626	0.41064	0.747956		14.6631	6.02973	1.28202	0.363064	0.710268
GSMUA_Achr7T26370_001	GSMUA_Achr7G26370_001	1846	0.424048	0.570425	-0.427809	0.804386	1		0.424048	0.962275	-1.18222	0.466939	1		0.466451	0.424048	0.137496	0.938383	1		0.466451	0.570425	-0.290313	0.866526	1		0.466451	0.962275	-1.04472	0.520314	1		0.570425	0.962275	-0.754411	0.630582	1
GSMUA_Achr6T17760_001	GSMUA_Achr6G17760_001	978	26.2415	101.115	-1.94607	0.0287143	0.50091		26.2415	18.1525	0.531685	0.566357	0.843348		42.4422	26.2415	0.693648	0.43798	0.768137		42.4422	101.115	-1.25243	0.150344	0.50091		42.4422	18.1525	1.22533	0.17769	0.50091		101.115	18.1525	2.47776	0.00615544	0.357443
TCONS_00132720	XLOC_059233	252	0	0	0	1	1		0	0	0	1	1		19.2558	0	inf	0.185547	0.50091		19.2558	0	inf	0.185547	0.50091		19.2558	0	inf	0.185547	0.50091		0	0	0	1	1
GSMUA_AchrUn_randomT28240_001	GSMUA_AchrUn_randomG28240_001	351	69.8703	51.2664	0.446666	0.688405	0.898678		69.8703	49.9937	0.482932	0.655425	0.884439		22.3194	69.8703	-1.64638	0.194106	0.513638		22.3194	51.2664	-1.19971	0.3535	0.701813		22.3194	49.9937	-1.16345	0.358073	0.705871		51.2664	49.9937	0.0362668	0.973973	0.992044
GSMUA_AchrUn_randomT02440_001	GSMUA_AchrUn_randomG02440_001	369	0	0	0	1	1		0	0	0	1	1		0	0	0	1	1		0	0	0	1	1		0	0	0	1	1		0	0	0	1	1
GSMUA_Achr1T13710_001	GSMUA_Achr1G13710_001	2758	2.8056	34.4516	-3.61819	0.000239289	0.0478999		2.8056	5.82782	-1.05465	0.296641	0.645572		2.784	2.8056	-0.0111464	0.99189	0.997516		2.784	34.4516	-3.62934	0.000276996	0.0529102		2.784	5.82782	-1.0658	0.297693	0.646739		34.4516	5.82782	2.56354	0.00452012	0.298638
GSMUA_Achr3T05800_001	GSMUA_Achr3G05800_001	1129	26.6578	136.993	-2.36147	0.00832313	0.4118		26.6578	56.6478	-1.08746	0.213538	0.543028		9.3632	26.6578	-1.50948	0.125354	0.50091		9.3632	136.993	-3.87095	9.11729e-05	0.025701		9.3632	56.6478	-2.59695	0.00745766	0.392338		136.993	56.6478	1.27401	0.147319	0.50091
GSMUA_Achr5T16560_001	GSMUA_Achr5G16560_001	660	0	0	0	1	1		0	0	0	1	1		0	0	0	1	1		0	0	0	1	1		0	0	0	1	1		0	0	0	1	1
GSMUA_Achr8T09730_001	GSMUA_Achr8G09730_001	180	0	0	0	1	1		0	0	0	1	1		0	0	0	1	1		0	0	0	1	1		0	0	0	1	1		0	0	0	1	1
TCONS_00318757	XLOC_144301	427	10.0028	7.25831	0.462704	0.757492	0.925648		10.0028	8.86987	0.173423	0.903568	0.973062		5.30407	10.0028	-0.915238	0.567485	0.843874		5.30407	7.25831	-0.452535	0.782597	0.934361		5.30407	8.86987	-0.741815	0.638483	0.87712		7.25831	8.86987	-0.28928	0.844534	0.954459
GSMUA_Achr8T01020_001	GSMUA_Achr8G01020_001	219	0	0	0	1	1		0	0	0	1	1		0	0	0	1	1		0	0	0	1	1		0	0	0	1	1		0	0	0	1	1
GSMUA_Achr8T03520_001	GSMUA_Achr8G03520_001	579	18.9848	20.0459	-0.078461	0.943222	0.984137		18.9848	49.3762	-1.37897	0.174943	0.50091		46.3524	18.9848	1.28779	0.215859	0.546096		46.3524	20.0459	1.20933	0.239046	0.577314		46.3524	49.3762	-0.0911716	0.922347	0.978432		20.0459	49.3762	-1.30051	0.194695	0.514489
GSMUA_Achr5T08620_001	GSMUA_Achr5G08620_001	1395	0.236506	0.227041	0.0589264	0.979391	1		0.236506	0	inf	0.185547	1		0.391054	0.236506	0.72549	0.737438	1		0.391054	0.227041	0.784417	0.716995	1		0.391054	0	inf	0.158655	1		0.227041	0	inf	0.185547	1
TCONS_00052281	XLOC_018921	204	0	0	0	1	1		0	0	0	1	1		334.18	0	inf	0.142525	0.50091		334.18	0	inf	0.142525	0.50091		334.18	0	inf	0.142525	0.50091		0	0	0	1	1
GSMUA_Achr11T19760_001	GSMUA_Achr11G19760_001	491	0	0	0	1	1		0	0	0	1	1		1.27972	0	inf	0.185547	1		1.27972	0	inf	0.185547	1		1.27972	0	inf	0.185547	1		0	0	0	1	1
GSMUA_Achr8T02010_001	GSMUA_Achr8G02010_001	603	0	0	0	1	1		0	0	0	1	1		0	0	0	1	1		0	0	0	1	1		0	0	0	1	1		0	0	0	1	1
GSMUA_Achr5T15630_001	GSMUA_Achr5G15630_001	1788	0.792096	0.338231	1.22767	0.482411	1		0.792096	1.22826	-0.632867	0.669678	0.890841		1.16197	0.792096	0.552823	0.717338	1		1.16197	0.338231	1.78049	0.297408	1		1.16197	1.22826	-0.0800436	0.95559	0.987451		0.338231	1.22826	-1.86053	0.265223	0.610306
GSMUA_Achr2T19230_001	GSMUA_Achr2G19230_001	1413	2.56126	0.558835	2.19636	0.159129	0.50091		2.56126	2.72638	-0.0901371	0.94378	0.984335		1.79643	2.56126	-0.511715	0.708321	0.906686		1.79643	0.558835	1.68464	0.296248	0.645192		1.79643	2.72638	-0.601852	0.653881	0.884019		0.558835	2.72638	-2.2865	0.136994	0.50091
TCONS_00248069	XLOC_121049	200	0	59.1183	#NAME?	0.158655	0.50091		0	0	0	1	1		0	0	0	1	1		0	59.1183	#NAME?	0.158655	0.50091		0	0	0	1	1		59.1183	0	inf	0.158655	0.50091
GSMUA_Achr10T22580_001	GSMUA_Achr10G22580_001	1014	7.62499	9.00768	-0.24042	0.827864	0.948802		7.62499	3.49545	1.12526	0.35393	0.702157		24.7207	7.62499	1.69691	0.100811	0.50091		24.7207	9.00768	1.45649	0.147894	0.50091		24.7207	3.49545	2.82217	0.0120706	0.481556		9.00768	3.49545	1.36568	0.251316	0.592593
TCONS_00224421	XLOC_096970	249	0	0	0	1	1		0	0	0	1	1		10.5964	0	inf	0.158655	0.50091		10.5964	0	inf	0.158655	0.50091		10.5964	0	inf	0.158655	0.50091		0	0	0	1	1
GSMUA_Achr2T05990_001	GSMUA_Achr2G05990_001	793	9.23779	10.7472	-0.218341	0.848716	0.955594		9.23779	30.3843	-1.71771	0.101222	0.50091		10.2678	9.23779	0.152504	0.896272	0.970611		10.2678	10.7472	-0.0658371	0.954131	0.987164		10.2678	30.3843	-1.5652	0.13532	0.50091		10.7472	30.3843	-1.49937	0.141532	0.50091
GSMUA_Achr10T21890_001	GSMUA_Achr10G21890_001	1945	9.10317	9.74553	-0.0983715	0.916113	0.976607		9.10317	12.4876	-0.456055	0.618017	0.867766		3.95144	9.10317	-1.20399	0.24425	0.583973		3.95144	9.74553	-1.30236	0.204818	0.529839		3.95144	12.4876	-1.66005	0.10011	0.50091		9.74553	12.4876	-0.357684	0.693261	0.900632
GSMUA_Achr7T20580_001	GSMUA_Achr7G20580_001	500	32.628	46.4467	-0.509465	0.616029	0.866951		32.628	28.7091	0.184603	0.859437	0.958938		20.3248	32.628	-0.682871	0.544946	0.832208		20.3248	46.4467	-1.19234	0.275763	0.622558		20.3248	28.7091	-0.498268	0.65602	0.884683		46.4467	28.7091	0.694068	0.49001	0.801377
GSMUA_Achr8T27690_001	GSMUA_Achr8G27690_001	243	0	0	0	1	1		0	0	0	1	1		0	0	0	1	1		0	0	0	1	1		0	0	0	1	1		0	0	0	1	1
TCONS_00054618	XLOC_023244	282	0	0	0	1	1		0	0	0	1	1		4.45655	0	inf	0.158655	0.50091		4.45655	0	inf	0.158655	0.50091		4.45655	0	inf	0.158655	0.50091		0	0	0	1	1
GSMUA_Achr4T05210_001	GSMUA_Achr4G05210_001	177	796.037	0	inf	0.185547	0.50091		796.037	0	inf	0.185547	0.50091		0	796.037	#NAME?	0.185547	0.50091		0	0	0	1	1		0	0	0	1	1		0	0	0	1	1
GSMUA_Achr4T18680_001	GSMUA_Achr4G18680_001	267	0	0	0	1	1		0	0	0	1	1		0	0	0	1	1		0	0	0	1	1		0	0	0	1	1		0	0	0	1	1
GSMUA_Achr11T26220_001	GSMUA_Achr11G26220_001	336	3.13456	0	inf	0.185547	0.50091		3.13456	2.13548	0.553704	0.80821	0.94271		3.7598	3.13456	0.262393	0.908422	0.974592		3.7598	0	inf	0.185547	0.50091		3.7598	2.13548	0.816097	0.72052	0.911472		0	2.13548	#NAME?	0.185547	0.50091
TCONS_00342755	XLOC_173712	251	0	6.50931	#NAME?	0.158655	0.50091		0	0	0	1	1		0	0	0	1	1		0	6.50931	#NAME?	0.158655	0.50091		0	0	0	1	1		6.50931	0	inf	0.158655	0.50091
GSMUA_Achr9T01650_001	GSMUA_Achr9G01650_001	3372	0.0866766	0.0416885	1.05599	0.62557	1		0.0866766	0.228836	-1.4006	0.489382	1		0.0950962	0.0866766	0.133745	0.953245	1		0.0950962	0.0416885	1.18974	0.582473	1		0.0950962	0.228836	-1.26686	0.531787	1		0.0416885	0.228836	-2.45659	0.194452	1
GSMUA_Achr9T17170_001	GSMUA_Achr9G17170_001	1404	7.27444	20.9504	-1.52607	0.114813	0.50091		7.27444	11.8027	-0.698207	0.482224	0.796419		14.2259	7.27444	0.967607	0.33189	0.681491		14.2259	20.9504	-0.558465	0.541895	0.830523		14.2259	11.8027	0.2694	0.775081	0.931927		20.9504	11.8027	0.827865	0.363811	0.710876
TCONS_00342751	XLOC_173690	216	0	48.8183	#NAME?	0.185547	0.50091		0	0	0	1	1		0	0	0	1	1		0	48.8183	#NAME?	0.185547	0.50091		0	0	0	1	1		48.8183	0	inf	0.185547	0.50091
GSMUA_Achr4T16730_001	GSMUA_Achr4G16730_001	312	0	0	0	1	1		0	0	0	1	1		0	0	0	1	1		0	0	0	1	1		0	0	0	1	1		0	0	0	1	1
TCONS_00106350	XLOC_052978	207	134.794	273.406	-1.02029	0.584592	0.852126		134.794	16.3749	3.0412	0.136072	0.50091		0	134.794	#NAME?	0.158655	0.50091		0	273.406	#NAME?	0.111509	0.50091		0	16.3749	#NAME?	0.158655	0.50091		273.406	16.3749	4.06149	0.0295391	0.50091
GSMUA_Achr6T14550_001	GSMUA_Achr6G14550_001	990	7.14038	2.10541	1.7619	0.184934	0.50091		7.14038	5.48582	0.380293	0.745055	0.921165		0.405289	7.14038	-4.13898	0.0220773	0.50091		0.405289	2.10541	-2.37708	0.216552	0.54708		0.405289	5.48582	-3.75869	0.0385887	0.50091		2.10541	5.48582	-1.38161	0.30291	0.652374
GSMUA_Achr8T20800_001	GSMUA_Achr8G20800_001	174	0	0	0	1	1		0	0	0	1	1		0	0	0	1	1		0	0	0	1	1		0	0	0	1	1		0	0	0	1	1
GSMUA_Achr8T32300_001	GSMUA_Achr8G32300_001	858	22.2921	30.0885	-0.432679	0.64437	0.879897		22.2921	30.6779	-0.46067	0.620207	0.868916		12.8625	22.2921	-0.793359	0.438821	0.768641		12.8625	30.0885	-1.22604	0.221254	0.553551		12.8625	30.6779	-1.25403	0.207584	0.53395		30.0885	30.6779	-0.0279904	0.975321	0.992373
GSMUA_Achr3T31660_001	GSMUA_Achr3G31660_001	321	0	0	0	1	1		0	0	0	1	1		0	0	0	1	1		0	0	0	1	1		0	0	0	1	1		0	0	0	1	1
GSMUA_Achr6T12670_001	GSMUA_Achr6G12670_001	1200	1002.9	1938.76	-0.950951	0.545148	0.832337		1002.9	170.005	2.56053	0.0298349	0.50091		2582.69	1002.9	1.36469	0.401239	0.740673		2582.69	1938.76	0.413737	0.817856	0.945463		2582.69	170.005	3.92522	0.00738108	0.390806		1938.76	170.005	3.51148	0.0124361	0.484972
GSMUA_Achr4T06700_001	GSMUA_Achr4G06700_001	93	0	0	0	1	1		0	0	0	1	1		0	0	0	1	1		0	0	0	1	1		0	0	0	1	1		0	0	0	1	1
GSMUA_Achr3T09340_001	GSMUA_Achr3G09340_001	1555	16.5984	21.121	-0.347634	0.694757	0.901148		16.5984	33.8266	-1.02711	0.242015	0.580852		8.45445	16.5984	-0.973263	0.308695	0.658302		8.45445	21.121	-1.3209	0.162031	0.50091		8.45445	33.8266	-2.00038	0.0328027	0.50091		21.121	33.8266	-0.679481	0.432382	0.764139
GSMUA_Achr8T20720_001	GSMUA_Achr8G20720_001	1122	2.64061	0.595855	2.14784	0.196441	0.51727		2.64061	1.33699	0.981888	0.501072	0.807816		5.83515	2.64061	1.1439	0.373598	0.718668		5.83515	0.595855	3.29174	0.0385222	0.50091		5.83515	1.33699	2.12578	0.122607	0.50091		0.595855	1.33699	-1.16595	0.501384	0.807939
GSMUA_Achr10T28450_001	GSMUA_Achr10G28450_001	1377	1.20144	0.691978	0.795966	0.627431	1		1.20144	0.62478	0.943344	0.565149	1		0.264903	1.20144	-2.18123	0.262414	1		0.264903	0.691978	-1.38526	0.494151	1		0.264903	0.62478	-1.23788	0.541212	1		0.691978	0.62478	0.147378	0.932263	1
GSMUA_Achr9T25270_001	GSMUA_Achr9G25270_001	274	0	0	0	1	1		0	0	0	1	1		0	0	0	1	1		0	0	0	1	1		0	0	0	1	1		0	0	0	1	1
TCONS_00022795	XLOC_004555	321	0	0	0	1	1		0	0	0	1	1		6.82347	0	inf	0.158655	0.50091		6.82347	0	inf	0.158655	0.50091		6.82347	0	inf	0.158655	0.50091		0	0	0	1	1
TCONS_00190621	XLOC_083580	265	0	0	0	1	1		0	0	0	1	1		6.63313	0	inf	0.158655	0.50091		6.63313	0	inf	0.158655	0.50091		6.63313	0	inf	0.158655	0.50091		0	0	0	1	1
GSMUA_Achr3T10160_001	GSMUA_Achr3G10160_001	138	0	0	0	1	1		0	0	0	1	1		0	0	0	1	1		0	0	0	1	1		0	0	0	1	1		0	0	0	1	1
GSMUA_Achr10T10900_001	GSMUA_Achr10G10900_001	2080	3.60542	4.39094	-0.284362	0.791003	0.937212		3.60542	3.67153	-0.026211	0.980675	0.994014		3.23277	3.60542	-0.1574	0.888764	0.96835		3.23277	4.39094	-0.441762	0.687878	0.898418		3.23277	3.67153	-0.183611	0.868439	0.962071		4.39094	3.67153	0.258151	0.806755	0.942301
TCONS_00164371	XLOC_073155	210	0	0	0	1	1		0	0	0	1	1		58.4972	0	inf	0.158655	0.50091		58.4972	0	inf	0.158655	0.50091		58.4972	0	inf	0.158655	0.50091		0	0	0	1	1
GSMUA_Achr7T12800_001	GSMUA_Achr7G12800_001	120	0	0	0	1	1		0	0	0	1	1		0	0	0	1	1		0	0	0	1	1		0	0	0	1	1		0	0	0	1	1
GSMUA_Achr6T26290_001	GSMUA_Achr6G26290_001	523	0.497775	3.31087	-2.73364	0.142994	0.50091		0.497775	0.80306	-0.690014	0.749837	1		3.37268	0.497775	2.76033	0.144855	0.50091		3.37268	3.31087	0.0266856	0.987508	0.996205		3.37268	0.80306	2.07032	0.306855	0.656699		3.31087	0.80306	2.04363	0.307077	0.656897
GSMUA_Achr9T25550_001	GSMUA_Achr9G25550_001	1132	33.9382	15.4643	1.13396	0.214388	0.544196		33.9382	44.8247	-0.401384	0.642408	0.878888		25.7875	33.9382	-0.396239	0.655293	0.884439		25.7875	15.4643	0.737726	0.427186	0.760291		25.7875	44.8247	-0.797623	0.365327	0.711932		15.4643	44.8247	-1.53535	0.0905008	0.50091
GSMUA_Achr6T32570_001	GSMUA_Achr6G32570_001	1104	0	0	0	1	1		0	0	0	1	1		0	0	0	1	1		0	0	0	1	1		0	0	0	1	1		0	0	0	1	1
GSMUA_Achr10T28810_001	GSMUA_Achr10G28810_001	2232	38.3744	101.214	-1.39919	0.125892	0.50091		38.3744	49.448	-0.365769	0.676912	0.89348		35.5651	38.3744	-0.109683	0.898845	0.97148		35.5651	101.214	-1.50887	0.0978719	0.50091		35.5651	49.448	-0.475452	0.586901	0.853128		101.214	49.448	1.03342	0.264299	0.609155
GSMUA_Achr10T08080_001	GSMUA_Achr10G08080_001	1850	5.24504	2.76372	0.924343	0.409445	0.747104		5.24504	5.09489	0.0419023	0.967695	0.990548		1.675	5.24504	-1.64679	0.174586	0.50091		1.675	2.76372	-0.722452	0.572007	0.846201		1.675	5.09489	-1.60489	0.182483	0.50091		2.76372	5.09489	-0.88244	0.426893	0.760107
GSMUA_Achr4T10460_001	GSMUA_Achr4G10460_001	897	0	0	0	1	1		0	0	0	1	1		0	0	0	1	1		0	0	0	1	1		0	0	0	1	1		0	0	0	1	1
GSMUA_Achr4T15630_001	GSMUA_Achr4G15630_001	1765	62.4542	97.256	-0.638988	0.477288	0.793437		62.4542	67.16	-0.104805	0.905774	0.973803		34.6052	62.4542	-0.85181	0.326134	0.675757		34.6052	97.256	-1.4908	0.0937239	0.50091		34.6052	67.16	-0.956615	0.274585	0.62128		97.256	67.16	0.534184	0.555862	0.837622
GSMUA_Achr8T24720_001	GSMUA_Achr8G24720_001	123	0	0	0	1	1		0	0	0	1	1		0	0	0	1	1		0	0	0	1	1		0	0	0	1	1		0	0	0	1	1
GSMUA_Achr10T05860_001	GSMUA_Achr10G05860_001	3066	17.0096	11.6923	0.540789	0.530001	0.824043		17.0096	17.87	-0.0711866	0.933854	0.981164		11.1794	17.0096	-0.605514	0.484184	0.797682		11.1794	11.6923	-0.0647251	0.94064	0.983238		11.1794	17.87	-0.676701	0.434459	0.765514		11.6923	17.87	-0.611976	0.477431	0.79353
TCONS_00066138	XLOC_028438	265	0	9.01478	#NAME?	0.185547	0.50091		0	0	0	1	1		0	0	0	1	1		0	9.01478	#NAME?	0.185547	0.50091		0	0	0	1	1		9.01478	0	inf	0.185547	0.50091
GSMUA_Achr10T23940_001	GSMUA_Achr10G23940_001	1769	0.0891124	0.342455	-1.94221	0.325531	1		0.0891124	0	inf	0.158655	1		0	0.0891124	#NAME?	0.158655	1		0	0.342455	#NAME?	0.142525	1		0	0	0	1	1		0.342455	0	inf	0.142525	1
TCONS_00229929	XLOC_105410	368	3.46112	0	inf	0.158655	0.50091		3.46112	0	inf	0.158655	0.50091		5.42153	3.46112	0.647463	0.743102	0.920392		5.42153	0	inf	0.142525	0.50091		5.42153	0	inf	0.142525	0.50091		0	0	0	1	1
GSMUA_Achr4T31520_001	GSMUA_Achr4G31520_001	1143	1.66839	0.58188	1.51967	0.376798	0.721265		1.66839	4.44188	-1.41271	0.298274	0.647386		2.0105	1.66839	0.269095	0.857116	0.958163		2.0105	0.58188	1.78876	0.29517	0.643926		2.0105	4.44188	-1.14362	0.395026	0.735668		0.58188	4.44188	-2.93238	0.0652774	0.50091
GSMUA_Achr2T02330_001	GSMUA_Achr2G02330_001	850	579.884	416.67	0.476859	0.641754	0.878579		579.884	1410.04	-1.2819	0.299083	0.648289		353.75	579.884	-0.713035	0.47654	0.793019		353.75	416.67	-0.236176	0.808087	0.942669		353.75	1410.04	-1.99493	0.0939786	0.50091		416.67	1410.04	-1.75876	0.146364	0.50091
GSMUA_Achr8T24460_001	GSMUA_Achr8G24460_001	706	54.4316	69.334	-0.349117	0.690102	0.899388		54.4316	89.173	-0.712162	0.413684	0.750721		48.4149	54.4316	-0.168994	0.850529	0.956156		48.4149	69.334	-0.518111	0.559431	0.839705		48.4149	89.173	-0.881156	0.318506	0.668374		69.334	89.173	-0.363045	0.673569	0.892166
GSMUA_Achr11T05950_001	GSMUA_Achr11G05950_001	342	10.2906	5.45881	0.914667	0.610407	0.864243		10.2906	2.02859	2.34278	0.241645	0.580261		0	10.2906	#NAME?	0.111509	0.50091		0	5.45881	#NAME?	0.142525	0.50091		0	2.02859	#NAME?	0.185547	0.50091		5.45881	2.02859	1.42811	0.4971	0.805501
GSMUA_Achr10T12260_001	GSMUA_Achr10G12260_001	1237	0	0	0	1	1		0	0	0	1	1		0	0	0	1	1		0	0	0	1	1		0	0	0	1	1		0	0	0	1	1
GSMUA_Achr6T19720_001	GSMUA_Achr6G19720_001	2388	3.41802	0.973665	1.81166	0.145154	0.50091		3.41802	7.26811	-1.08842	0.277391	0.624484		2.22503	3.41802	-0.619338	0.587932	0.853662		2.22503	0.973665	1.19232	0.359787	0.707584		2.22503	7.26811	-1.70776	0.111723	0.50091		0.973665	7.26811	-2.90008	0.0139947	0.50091
GSMUA_Achr8T19140_001	GSMUA_Achr8G19140_001	607	9.12542	9.78571	-0.100785	0.936544	0.981898		9.12542	18.8082	-1.0434	0.373417	0.718542		2.98304	9.12542	-1.61311	0.279182	0.626357		2.98304	9.78571	-1.71389	0.246162	0.586195		2.98304	18.8082	-2.6565	0.0574818	0.50091		9.78571	18.8082	-0.942611	0.414811	0.751602
GSMUA_AchrUn_randomT09090_001	GSMUA_AchrUn_randomG09090_001	776	81.9674	78.8833	0.0553293	0.948615	0.985721		81.9674	140.94	-0.781962	0.366367	0.712855		39.5571	81.9674	-1.05111	0.236261	0.57402		39.5571	78.8833	-0.995785	0.261821	0.606196		39.5571	140.94	-1.83308	0.0403973	0.50091		78.8833	140.94	-0.837291	0.333411	0.682999
GSMUA_Achr3T06360_001	GSMUA_Achr3G06360_001	1956	4.44288	4.4983	-0.0178851	0.986557	0.995909		4.44288	3.8126	0.220718	0.83646	0.951603		3.31513	4.44288	-0.422427	0.705047	0.90536		3.31513	4.4983	-0.440312	0.691745	0.900118		3.31513	3.8126	-0.201709	0.856819	0.958091		4.4983	3.8126	0.238603	0.822486	0.947201
GSMUA_Achr11T11140_001	GSMUA_Achr11G11140_001	171	743.067	0	inf	0.158655	0.50091		743.067	0	inf	0.158655	0.50091		0	743.067	#NAME?	0.158655	0.50091		0	0	0	1	1		0	0	0	1	1		0	0	0	1	1
GSMUA_Achr3T19980_001	GSMUA_Achr3G19980_001	186	0	0	0	1	1		0	0	0	1	1		0	0	0	1	1		0	0	0	1	1		0	0	0	1	1		0	0	0	1	1
TCONS_00266835	XLOC_131779	228	65.1963	28.618	1.18787	0.572192	0.846247		65.1963	0	inf	0.142525	0.50091		0	65.1963	#NAME?	0.142525	0.50091		0	28.618	#NAME?	0.185547	0.50091		0	0	0	1	1		28.618	0	inf	0.185547	0.50091
GSMUA_Achr2T13660_001	GSMUA_Achr2G13660_001	570	0.424369	0	inf	0.158655	1		0.424369	0	inf	0.158655	1		0	0.424369	#NAME?	0.158655	1		0	0	0	1	1		0	0	0	1	1		0	0	0	1	1
GSMUA_Achr2T18280_001	GSMUA_Achr2G18280_001	3075	2.49063	6.35734	-1.35191	0.177937	0.50091		2.49063	5.68519	-1.1907	0.236036	0.573732		1.89231	2.49063	-0.396358	0.726115	0.913858		1.89231	6.35734	-1.74827	0.0972205	0.50091		1.89231	5.68519	-1.58706	0.132639	0.50091		6.35734	5.68519	0.161215	0.860427	0.959378
GSMUA_Achr1T00610_001	GSMUA_Achr1G00610_001	1128	15.581	23.8197	-0.612371	0.509824	0.813016		15.581	25.367	-0.703164	0.445316	0.773563		18.5775	15.581	0.253773	0.790223	0.937043		18.5775	23.8197	-0.358598	0.697684	0.902418		18.5775	25.367	-0.449391	0.623442	0.8704		23.8197	25.367	-0.0907936	0.918685	0.977421
TCONS_00331565	XLOC_165684	266	15.914	2.93476	2.43898	0.344384	0.693573		15.914	3.95075	2.01009	0.352721	0.701166		0	15.914	#NAME?	0.152036	0.50091		0	2.93476	#NAME?	0.252493	0.594128		0	3.95075	#NAME?	0.19032	0.507932		2.93476	3.95075	-0.428881	0.874649	0.963834
GSMUA_Achr1T10490_001	GSMUA_Achr1G10490_001	363	0	0	0	1	1		0	0	0	1	1		5.6732	0	inf	0.142525	0.50091		5.6732	0	inf	0.142525	0.50091		5.6732	0	inf	0.142525	0.50091		0	0	0	1	1
GSMUA_Achr10T07220_001	GSMUA_Achr10G07220_001	729	25.1976	36.7987	-0.546367	0.56479	0.842546		25.1976	37.3256	-0.566875	0.546777	0.833083		17.0292	25.1976	-0.565278	0.582739	0.851328		17.0292	36.7987	-1.11165	0.266201	0.611396		17.0292	37.3256	-1.13215	0.25374	0.595852		36.7987	37.3256	-0.0205081	0.981996	0.994327
GSMUA_AchrUn_randomT05330_001	GSMUA_AchrUn_randomG05330_001	1487	7.00473	9.66861	-0.46498	0.644296	0.879861		7.00473	7.89006	-0.171707	0.865688	0.961186		9.88753	7.00473	0.497281	0.624607	0.870896		9.88753	9.66861	0.0323011	0.973806	0.991992		9.88753	7.89006	0.325574	0.74276	0.920284		9.66861	7.89006	0.293273	0.765354	0.928512
GSMUA_Achr6T03570_001	GSMUA_Achr6G03570_001	858	0.445842	7.46877	-4.06627	0.0252328	0.50091		0.445842	3.21929	-2.85214	0.129826	0.50091		0	0.445842	#NAME?	0.185547	1		0	7.46877	#NAME?	0.0423245	0.50091		0	3.21929	#NAME?	0.0687326	0.50091		7.46877	3.21929	1.21413	0.343602	0.692835
GSMUA_Achr2T17620_001	GSMUA_Achr2G17620_001	249	0	0	0	1	1		0	0	0	1	1		0	0	0	1	1		0	0	0	1	1		0	0	0	1	1		0	0	0	1	1
TCONS_00192486	XLOC_086517	283	3.3889	0	inf	0.158655	0.50091		3.3889	0	inf	0.158655	0.50091		21.8219	3.3889	2.68688	0.160366	0.50091		21.8219	0	inf	0.125675	0.50091		21.8219	0	inf	0.125675	0.50091		0	0	0	1	1
GSMUA_Achr10T15630_001	GSMUA_Achr10G15630_001	156	0	0	0	1	1		0	0	0	1	1		0	0	0	1	1		0	0	0	1	1		0	0	0	1	1		0	0	0	1	1
GSMUA_Achr1T08610_001	GSMUA_Achr1G08610_001	668	2.59652	0.309842	3.06698	0.095382	0.50091		2.59652	8.11212	-1.6435	0.251039	0.592328		1.81237	2.59652	-0.518699	0.759983	0.926622		1.81237	0.309842	2.54828	0.18305	0.50091		1.81237	8.11212	-2.1622	0.156729	0.50091		0.309842	8.11212	-4.71048	0.00511406	0.31989
TCONS_00204042	XLOC_103077	254	40.2196	17.9403	1.1647	0.538444	0.828788		40.2196	13.313	1.59506	0.38167	0.725554		0	40.2196	#NAME?	0.119658	0.50091		0	17.9403	#NAME?	0.158655	0.50091		0	13.313	#NAME?	0.142525	0.50091		17.9403	13.313	0.430365	0.827544	0.948662
TCONS_00049544	XLOC_013939	226	0	0	0	1	1		0	0	0	1	1		25.736	0	inf	0.158655	0.50091		25.736	0	inf	0.158655	0.50091		25.736	0	inf	0.158655	0.50091		0	0	0	1	1
TCONS_00167880	XLOC_078675	542	2.79146	0.442457	2.65741	0.160442	0.50091		2.79146	0.755081	1.88632	0.35184	0.700291		4.19425	2.79146	0.587395	0.725753	0.913767		4.19425	0.442457	3.2448	0.0776715	0.50091		4.19425	0.755081	2.47371	0.210497	0.538358		0.442457	0.755081	-0.771093	0.721601	1
TCONS_00187542	XLOC_089035	259	0	5.23094	#NAME?	0.158655	0.50091		0	11.9517	#NAME?	0.142525	0.50091		0	0	0	1	1		0	5.23094	#NAME?	0.158655	0.50091		0	11.9517	#NAME?	0.142525	0.50091		5.23094	11.9517	-1.19207	0.546222	0.832887
TCONS_00167882	XLOC_078680	644	0.344401	0	inf	0.158655	1		0.344401	0.285855	0.268805	0.895183	1		4.23626	0.344401	3.62063	0.0435137	0.50091		4.23626	0	inf	0.0878672	0.50091		4.23626	0.285855	3.88943	0.0301114	0.50091		0	0.285855	#NAME?	0.158655	1
GSMUA_Achr6T28270_001	GSMUA_Achr6G28270_001	273	20.8355	3.76345	2.46892	0.197065	0.518147		20.8355	11.4751	0.860543	0.62852	0.872692		0	20.8355	#NAME?	0.125675	0.50091		0	3.76345	#NAME?	0.158655	0.50091		0	11.4751	#NAME?	0.125675	0.50091		3.76345	11.4751	-1.60837	0.400717	0.740406
TCONS_00167885	XLOC_078685	253	0	0	0	1	1		0	0	0	1	1		74.6643	0	inf	0.102952	0.50091		74.6643	0	inf	0.102952	0.50091		74.6643	0	inf	0.102952	0.50091		0	0	0	1	1
GSMUA_Achr4T10880_001	GSMUA_Achr4G10880_001	564	0	1.64677	#NAME?	0.142525	0.50091		0	5.6498	#NAME?	0.0712264	0.50091		3.40462	0	inf	0.111509	0.50091		3.40462	1.64677	1.04786	0.559434	0.839705		3.40462	5.6498	-0.730704	0.634988	0.87534		1.64677	5.6498	-1.77856	0.286856	0.634833
GSMUA_Achr5T22210_001	GSMUA_Achr5G22210_001	1854	1.8565	1.4595	0.347107	0.794538	0.938495		1.8565	2.35705	-0.344398	0.784036	0.934871		3.52724	1.8565	0.925954	0.453733	0.778905		3.52724	1.4595	1.27306	0.314364	0.664048		3.52724	2.35705	0.581555	0.623526	0.870403		1.4595	2.35705	-0.691506	0.590651	0.855087
TCONS_00231464	XLOC_107574	300	10.0649	2.30431	2.12693	0.281633	0.629025		10.0649	1.55129	2.69779	0.172054	0.50091		9.43866	10.0649	-0.0926806	0.962581	0.989095		9.43866	2.30431	2.03425	0.318743	0.668641		9.43866	1.55129	2.60511	0.201658	0.525031		2.30431	1.55129	0.570864	0.779633	0.933315
GSMUA_Achr5T13440_001	GSMUA_Achr5G13440_001	876	0.216498	0	inf	0.158655	1		0.216498	0	inf	0.158655	1		0.240131	0.216498	0.149471	0.941599	1		0.240131	0	inf	0.158655	1		0.240131	0	inf	0.158655	1		0	0	0	1	1
GSMUA_AchrUn_randomT07750_001	GSMUA_AchrUn_randomG07750_001	1221	0.69736	0.669065	0.0597564	0.973199	1		0.69736	0.963383	-0.466206	0.783635	1		1.07763	0.69736	0.627882	0.716229	1		1.07763	0.669065	0.687638	0.690557	1		1.07763	0.963383	0.161676	0.921658	1		0.669065	0.963383	-0.525962	0.756727	1
GSMUA_Achr8T24210_001	GSMUA_Achr8G24210_001	737	22.555	35.6648	-0.661058	0.490157	0.801448		22.555	30.4246	-0.431791	0.652819	0.883729		20.7746	22.555	-0.118621	0.906737	0.974057		20.7746	35.6648	-0.779679	0.424352	0.758421		20.7746	30.4246	-0.550412	0.573496	0.847035		35.6648	30.4246	0.229267	0.803458	0.941149
GSMUA_Achr3T08610_001	GSMUA_Achr3G08610_001	216	0	0	0	1	1		0	0	0	1	1		0	0	0	1	1		0	0	0	1	1		0	0	0	1	1		0	0	0	1	1
GSMUA_Achr7T17300_001	GSMUA_Achr7G17300_001	567	0	0	0	1	1		0	0	0	1	1		0	0	0	1	1		0	0	0	1	1		0	0	0	1	1		0	0	0	1	1
GSMUA_Achr2T13170_001	GSMUA_Achr2G13170_001	525	3.9531	5.63485	-0.511393	0.741289	0.919725		3.9531	5.98293	-0.597867	0.692825	0.900517		2.78938	3.9531	-0.503041	0.767015	0.928961		2.78938	5.63485	-1.01443	0.535505	0.82704		2.78938	5.98293	-1.10091	0.492393	0.802853		5.63485	5.98293	-0.0864742	0.952283	0.986783
GSMUA_Achr8T07970_001	GSMUA_Achr8G07970_001	855	25.0912	26.5915	-0.0837823	0.928743	0.979643		25.0912	46.426	-0.887749	0.327166	0.676676		24.6117	25.0912	-0.0278392	0.976706	0.992785		24.6117	26.5915	-0.111622	0.906102	0.973856		24.6117	46.426	-0.915589	0.317386	0.667137		26.5915	46.426	-0.803967	0.370892	0.716576
GSMUA_Achr6T26040_001	GSMUA_Achr6G26040_001	1149	0	0.144502	#NAME?	0.158655	1		0	0.259592	#NAME?	0.185547	1		0.832056	0	inf	0.125675	1		0.832056	0.144502	2.52559	0.186978	1		0.832056	0.259592	1.68043	0.411317	1		0.144502	0.259592	-0.845161	0.696132	1
GSMUA_Achr3T02850_001	GSMUA_Achr3G02850_001	2691	39.8027	80.9743	-1.0246	0.265162	0.610229		39.8027	58.255	-0.549516	0.542949	0.831096		29.7028	39.8027	-0.422264	0.627436	0.872097		29.7028	80.9743	-1.44686	0.112141	0.50091		29.7028	58.255	-0.97178	0.277222	0.624283		80.9743	58.255	0.475084	0.614234	0.865998
GSMUA_Achr1T21660_001	GSMUA_Achr1G21660_001	271	0	0	0	1	1		0	0	0	1	1		11.4151	0	inf	0.185547	0.50091		11.4151	0	inf	0.185547	0.50091		11.4151	0	inf	0.185547	0.50091		0	0	0	1	1
TCONS_00305438	XLOC_154446	298	59.753	16.6407	1.8443	0.217422	0.548166		59.753	106.562	-0.834616	0.474853	0.791787		78.2276	59.753	0.388667	0.762518	0.927458		78.2276	16.6407	2.23296	0.134135	0.50091		78.2276	106.562	-0.445949	0.701142	0.90393		16.6407	106.562	-2.67891	0.0539207	0.50091
TCONS_00305437	XLOC_154441	203	169.973	0	inf	0.158655	0.50091		169.973	0	inf	0.158655	0.50091		0	169.973	#NAME?	0.158655	0.50091		0	0	0	1	1		0	0	0	1	1		0	0	0	1	1
TCONS_00152131	XLOC_074497	209	0	34.9842	#NAME?	0.158655	0.50091		0	0	0	1	1		0	0	0	1	1		0	34.9842	#NAME?	0.158655	0.50091		0	0	0	1	1		34.9842	0	inf	0.158655	0.50091
GSMUA_Achr7T04450_001	GSMUA_Achr7G04450_001	2349	2.57894	3.47108	-0.428606	0.699038	0.903053		2.57894	4.0115	-0.637365	0.557063	0.838387		4.81644	2.57894	0.90119	0.408071	0.745925		4.81644	3.47108	0.472584	0.651774	0.883325		4.81644	4.0115	0.263825	0.796409	0.938932		3.47108	4.0115	-0.208759	0.841375	0.953335
GSMUA_Achr11T21140_001	GSMUA_Achr11G21140_001	729	1.98184	2.16463	-0.127282	0.938286	0.982547		1.98184	1.18871	0.737439	0.66943	0.890726		2.8382	1.98184	0.518138	0.749586	0.922939		2.8382	2.16463	0.390855	0.806052	0.942038		2.8382	1.18871	1.25558	0.454269	0.779248		2.16463	1.18871	0.864722	0.610539	0.864282
GSMUA_Achr6T14710_001	GSMUA_Achr6G14710_001	2260	9.15689	16.7637	-0.872413	0.327524	0.677024		9.15689	12.8554	-0.489446	0.584421	0.852034		4.36491	9.15689	-1.06891	0.279763	0.627061		4.36491	16.7637	-1.94132	0.0441584	0.50091		4.36491	12.8554	-1.55835	0.107484	0.50091		16.7637	12.8554	0.382966	0.659024	0.886067
GSMUA_Achr3T14890_001	GSMUA_Achr3G14890_001	300	0	4.60861	#NAME?	0.185547	0.50091		0	1.55129	#NAME?	0.158655	0.50091		3.14622	0	inf	0.158655	0.50091		3.14622	4.60861	-0.550712	0.799122	0.939589		3.14622	1.55129	1.02015	0.617071	0.867298		4.60861	1.55129	1.57086	0.467904	0.787775
GSMUA_Achr3T30310_001	GSMUA_Achr3G30310_001	1537	19.7762	29.4973	-0.57682	0.508051	0.811986		19.7762	18.4711	0.098496	0.910852	0.975226		45.0693	19.7762	1.18838	0.171965	0.50091		45.0693	29.4973	0.61156	0.476409	0.792887		45.0693	18.4711	1.28688	0.137805	0.50091		29.4973	18.4711	0.675316	0.436895	0.767333
GSMUA_Achr6T31690_001	GSMUA_Achr6G31690_001	897	0.209457	0	inf	0.158655	1		0.209457	0.356793	-0.768435	0.72252	1		0.464436	0.209457	1.14883	0.595508	1		0.464436	0	inf	0.185547	1		0.464436	0.356793	0.380393	0.86756	1		0	0.356793	#NAME?	0.185547	1
GSMUA_Achr8T10120_001	GSMUA_Achr8G10120_001	951	0.386583	0	inf	0.185547	1		0.386583	0.165146	1.22704	0.570706	1		0.428155	0.386583	0.147354	0.948494	1		0.428155	0	inf	0.185547	1		0.428155	0.165146	1.37439	0.52536	1		0	0.165146	#NAME?	0.158655	1
GSMUA_AchrUn_randomT05890_001	GSMUA_AchrUn_randomG05890_001	345	1.42555	0	inf	0.158655	0.50091		1.42555	5.93692	-2.05819	0.276995	0.623975		3.39656	1.42555	1.25255	0.562724	0.841477		3.39656	0	inf	0.185547	0.50091		3.39656	5.93692	-0.805643	0.690895	0.899762		0	5.93692	#NAME?	0.119658	0.50091
GSMUA_Achr11T17820_001	GSMUA_Achr11G17820_001	1449	15.3573	24.8277	-0.693023	0.437997	0.768137		15.3573	23.1303	-0.590858	0.508121	0.811998		7.46595	15.3573	-1.04053	0.29189	0.640328		7.46595	24.8277	-1.73355	0.0724786	0.50091		7.46595	23.1303	-1.63139	0.0907621	0.50091		24.8277	23.1303	0.102165	0.906347	0.973932
TCONS_00273378	XLOC_140963	249	15.5331	0	inf	0.185547	0.50091		15.5331	0	inf	0.185547	0.50091		0	15.5331	#NAME?	0.185547	0.50091		0	0	0	1	1		0	0	0	1	1		0	0	0	1	1
TCONS_00024300	XLOC_006908	508	0	0	0	1	1		0	0	0	1	1		4.17245	0	inf	0.111509	0.50091		4.17245	0	inf	0.111509	0.50091		4.17245	0	inf	0.111509	0.50091		0	0	0	1	1
GSMUA_Achr3T06270_001	GSMUA_Achr3G06270_001	1014	23.2296	10.5373	1.14046	0.247258	0.587408		23.2296	18.3891	0.337114	0.716276	0.91001		2.55055	23.2296	-3.18708	0.00889934	0.420995		2.55055	10.5373	-2.04662	0.106261	0.50091		2.55055	18.3891	-2.84997	0.0197314	0.50091		10.5373	18.3891	-0.803348	0.417429	0.753353
GSMUA_AchrUn_randomT01550_001	GSMUA_AchrUn_randomG01550_001	1380	0.119825	0	inf	0.158655	1		0.119825	0.10386	0.206287	0.919465	1		0	0.119825	#NAME?	0.158655	1		0	0	0	1	1		0	0.10386	#NAME?	0.158655	1		0	0.10386	#NAME?	0.158655	1
GSMUA_Achr9T26600_001	GSMUA_Achr9G26600_001	580	21.8073	13.3237	0.710811	0.531826	0.824894		21.8073	23.2698	-0.0936451	0.929088	0.97978		13.8623	21.8073	-0.653646	0.571213	0.845714		13.8623	13.3237	0.0571655	0.962249	0.989065		13.8623	23.2698	-0.747291	0.507835	0.811891		13.3237	23.2698	-0.804456	0.468878	0.788117
GSMUA_Achr3T08320_001	GSMUA_Achr3G08320_001	636	10.1953	13.7502	-0.431545	0.716508	0.910114		10.1953	8.45076	0.270755	0.82615	0.948258		10.6192	10.1953	0.0587642	0.962257	0.989065		10.6192	13.7502	-0.372781	0.75564	0.924994		10.6192	8.45076	0.329519	0.790736	0.937157		13.7502	8.45076	0.7023	0.554547	0.836933
GSMUA_Achr11T26500_001	GSMUA_Achr11G26500_001	681	0.944237	0.300548	1.65156	0.418241	1		0.944237	1.31356	-0.476263	0.803487	0.941158		0.702578	0.944237	-0.426492	0.843764	1		0.702578	0.300548	1.22506	0.571326	1		0.702578	1.31356	-0.902754	0.658949	0.886026		0.300548	1.31356	-2.12782	0.266249	0.611471
TCONS_00026812	XLOC_010645	293	2.82357	0	inf	0.158655	0.50091		2.82357	0	inf	0.158655	0.50091		7.15068	2.82357	1.34056	0.535607	0.827119		7.15068	0	inf	0.185547	0.50091		7.15068	0	inf	0.185547	0.50091		0	0	0	1	1
GSMUA_Achr8T27550_001	GSMUA_Achr8G27550_001	1555	2.5935	1.19553	1.11725	0.418169	0.753839		2.5935	4.32981	-0.739402	0.534181	0.826246		2.51348	2.5935	-0.0452132	0.971984	0.991534		2.51348	1.19553	1.07204	0.44266	0.771578		2.51348	4.32981	-0.784615	0.51616	0.816499		1.19553	4.32981	-1.85665	0.155343	0.50091
GSMUA_Achr3T24040_001	GSMUA_Achr3G24040_001	1998	4.72319	1.93474	1.28763	0.266743	0.61212		4.72319	5.41431	-0.197015	0.847324	0.955285		4.00123	4.72319	-0.239321	0.824466	0.947781		4.00123	1.93474	1.04831	0.377106	0.721512		4.00123	5.41431	-0.436336	0.678979	0.894341		1.93474	5.41431	-1.48464	0.191439	0.509638
GSMUA_Achr5T22670_001	GSMUA_Achr5G22670_001	1371	28.506	13.5656	1.07131	0.23568	0.57327		28.506	36.3221	-0.349581	0.685294	0.897008		23.4373	28.506	-0.28246	0.7477	0.922232		23.4373	13.5656	0.78885	0.387797	0.730168		23.4373	36.3221	-0.632041	0.469132	0.788226		13.5656	36.3221	-1.42089	0.113813	0.50091
GSMUA_Achr5T01550_001	GSMUA_Achr5G01550_001	1545	0.52271	0	inf	0.125675	1		0.52271	0	inf	0.125675	1		0.575691	0.52271	0.139284	0.937583	1		0.575691	0	inf	0.125675	1		0.575691	0	inf	0.125675	1		0	0	0	1	1
GSMUA_Achr6T27870_001	GSMUA_Achr6G27870_001	606	0	0	0	1	1		0	0	0	1	1		0	0	0	1	1		0	0	0	1	1		0	0	0	1	1		0	0	0	1	1
GSMUA_Achr5T03700_001	GSMUA_Achr5G03700_001	989	66.9172	58.1525	0.202536	0.813319	0.944143		66.9172	57.1271	0.228202	0.790095	0.936993		21.1039	66.9172	-1.66487	0.0666015	0.50091		21.1039	58.1525	-1.46233	0.10727	0.50091		21.1039	57.1271	-1.43666	0.113439	0.50091		58.1525	57.1271	0.025666	0.976127	0.992626
GSMUA_Achr7T18440_001	GSMUA_Achr7G18440_001	240	0	0	0	1	1		0	0	0	1	1		14.485	0	inf	0.158655	0.50091		14.485	0	inf	0.158655	0.50091		14.485	0	inf	0.158655	0.50091		0	0	0	1	1
GSMUA_Achr4T22080_001	GSMUA_Achr4G22080_001	3076	0.430918	0.644719	-0.58126	0.698563	1		0.430918	2.14698	-2.31683	0.0864642	0.50091		0.262728	0.430918	-0.713841	0.670512	1		0.262728	0.644719	-1.2951	0.421981	1		0.262728	2.14698	-3.03067	0.0398713	0.50091		0.644719	2.14698	-1.73557	0.171689	0.50091
TCONS_00252410	XLOC_120462	208	42.4845	36.9491	0.201398	0.921368	0.978119		42.4845	62.3487	-0.553422	0.779367	0.933265		0	42.4845	#NAME?	0.158655	0.50091		0	36.9491	#NAME?	0.158655	0.50091		0	62.3487	#NAME?	0.142525	0.50091		36.9491	62.3487	-0.754821	0.702393	0.904307
GSMUA_Achr7T02870_001	GSMUA_Achr7G02870_001	906	1.44604	0.593507	1.28477	0.4912	0.802046		1.44604	1.76042	-0.283813	0.859966	0.959178		1.60289	1.44604	0.148566	0.929297	0.979799		1.60289	0.593507	1.43334	0.442484	0.771446		1.60289	1.76042	-0.135248	0.933001	0.980862		0.593507	1.76042	-1.56858	0.385543	0.728619
GSMUA_Achr3T20680_001	GSMUA_Achr3G20680_001	2545	0.117928	1.1906	-3.33571	0.0731506	1		0.117928	0.672475	-2.51157	0.189296	1		0	0.117928	#NAME?	0.185547	1		0	1.1906	#NAME?	0.0602875	1		0	0.672475	#NAME?	0.0804836	1		1.1906	0.672475	0.824141	0.552291	1
GSMUA_Achr9T10020_001	GSMUA_Achr9G10020_001	1488	29.5273	20.5817	0.520684	0.549917	0.834454		29.5273	28.3057	0.0609544	0.943572	0.984265		13.012	29.5273	-1.18221	0.192446	0.511092		13.012	20.5817	-0.661523	0.469692	0.788558		13.012	28.3057	-1.12125	0.215751	0.545945		20.5817	28.3057	-0.45973	0.597016	0.85819
GSMUA_AchrUn_randomT08990_001	GSMUA_AchrUn_randomG08990_001	132	0	0	0	1	1		0	0	0	1	1		0	0	0	1	1		0	0	0	1	1		0	0	0	1	1		0	0	0	1	1
GSMUA_Achr9T22140_001	GSMUA_Achr9G22140_001	2484	0.12115	0.182006	-0.587188	0.787235	1		0.12115	0.426898	-1.81709	0.356956	1		0.266124	0.12115	1.1353	0.589314	1		0.266124	0.182006	0.548115	0.78278	1		0.266124	0.426898	-0.681791	0.69907	1		0.182006	0.426898	-1.22991	0.506054	1
GSMUA_Achr5T03640_001	GSMUA_Achr5G03640_001	507	3.1735	12.0516	-1.92508	0.206614	0.532434		3.1735	12.7269	-2.00373	0.181851	0.50091		3.59085	3.1735	0.178249	0.91812	0.977235		3.59085	12.0516	-1.74683	0.251798	0.593173		3.59085	12.7269	-1.82548	0.223867	0.557096		12.0516	12.7269	-0.0786493	0.949943	0.986111
GSMUA_AchrUn_randomT03640_001	GSMUA_AchrUn_randomG03640_001	2034	0	0	0	1	1		0	0	0	1	1		0	0	0	1	1		0	0	0	1	1		0	0	0	1	1		0	0	0	1	1
GSMUA_Achr5T28880_001	GSMUA_Achr5G28880_001	1710	2.31792	1.15788	1.00134	0.463422	0.785162		2.31792	1.8583	0.318849	0.803379	0.941133		4.79581	2.31792	1.04894	0.378761	0.723104		4.79581	1.15788	2.05029	0.112987	0.50091		4.79581	1.8583	1.36779	0.255748	0.5984		1.15788	1.8583	-0.682495	0.619886	0.868739
GSMUA_Achr4T04620_001	GSMUA_Achr4G04620_001	2178	0.280783	0	inf	0.142525	1		0.280783	0	inf	0.142525	1		0.462864	0.280783	0.721136	0.692465	1		0.462864	0	inf	0.119658	1		0.462864	0	inf	0.119658	1		0	0	0	1	1
GSMUA_AchrUn_randomT21860_001	GSMUA_AchrUn_randomG21860_001	207	0	0	0	1	1		0	0	0	1	1		0	0	0	1	1		0	0	0	1	1		0	0	0	1	1		0	0	0	1	1
TCONS_00101673	XLOC_046066	230	0	0	0	1	1		0	0	0	1	1		21.5687	0	inf	0.158655	0.50091		21.5687	0	inf	0.158655	0.50091		21.5687	0	inf	0.158655	0.50091		0	0	0	1	1
GSMUA_Achr5T16880_001	GSMUA_Achr5G16880_001	717	7.8412	7.4924	0.0656467	0.958144	0.988084		7.8412	15.8294	-1.01346	0.377411	0.721819		9.06168	7.8412	0.208704	0.866963	0.961677		9.06168	7.4924	0.274351	0.825709	0.948108		9.06168	15.8294	-0.804754	0.481292	0.795978		7.4924	15.8294	-1.07911	0.347293	0.69623
GSMUA_Achr3T19310_001	GSMUA_Achr3G19310_001	165	0	0	0	1	1		0	0	0	1	1		0	0	0	1	1		0	0	0	1	1		0	0	0	1	1		0	0	0	1	1
TCONS_00101670	XLOC_046060	314	0	0	0	1	1		0	0	0	1	1		5.02548	0	inf	0.185547	0.50091		5.02548	0	inf	0.185547	0.50091		5.02548	0	inf	0.185547	0.50091		0	0	0	1	1
TCONS_00121487	XLOC_063507	207	0	39.058	#NAME?	0.158655	0.50091		0	0	0	1	1		0	0	0	1	1		0	39.058	#NAME?	0.158655	0.50091		0	0	0	1	1		39.058	0	inf	0.158655	0.50091
GSMUA_Achr8T14770_001	GSMUA_Achr8G14770_001	762	0	0	0	1	1		0	0	0	1	1		0	0	0	1	1		0	0	0	1	1		0	0	0	1	1		0	0	0	1	1
GSMUA_Achr1T27330_001	GSMUA_Achr1G27330_001	93	0	0	0	1	1		0	0	0	1	1		0	0	0	1	1		0	0	0	1	1		0	0	0	1	1		0	0	0	1	1
TCONS_00020550	XLOC_001316	271	4.35716	0	inf	0.158655	0.50091		4.35716	0	inf	0.158655	0.50091		11.4151	4.35716	1.38948	0.520823	0.819127		11.4151	0	inf	0.185547	0.50091		11.4151	0	inf	0.185547	0.50091		0	0	0	1	1
GSMUA_Achr11T00400_001	GSMUA_Achr11G00400_001	210	0	33.1514	#NAME?	0.158655	0.50091		0	0	0	1	1		0	0	0	1	1		0	33.1514	#NAME?	0.158655	0.50091		0	0	0	1	1		33.1514	0	inf	0.158655	0.50091
TCONS_00180161	XLOC_082983	209	40.2019	104.953	-1.3844	0.497432	0.805639		40.2019	0	inf	0.158655	0.50091		0	40.2019	#NAME?	0.158655	0.50091		0	104.953	#NAME?	0.158655	0.50091		0	0	0	1	1		104.953	0	inf	0.158655	0.50091
GSMUA_Achr1T14320_001	GSMUA_Achr1G14320_001	378	0	0	0	1	1		0	0	0	1	1		0	0	0	1	1		0	0	0	1	1		0	0	0	1	1		0	0	0	1	1
TCONS_00332710	XLOC_167536	216	167.562	292.91	-0.805759	0.617395	0.867412		167.562	32.4938	2.36646	0.211331	0.539733		0	167.562	#NAME?	0.119658	0.50091		0	292.91	#NAME?	0.0843343	0.50091		0	32.4938	#NAME?	0.158655	0.50091		292.91	32.4938	3.17222	0.0752514	0.50091
GSMUA_Achr9T28690_001	GSMUA_Achr9G28690_001	1395	19.6302	20.2066	-0.0417544	0.962613	0.989107		19.6302	29.3234	-0.578978	0.509461	0.81275		29.1987	19.6302	0.57283	0.516183	0.816499		29.1987	20.2066	0.531076	0.545653	0.832628		29.1987	29.3234	-0.00614826	0.994333	0.998452		20.2066	29.3234	-0.537224	0.538859	0.829019
GSMUA_Achr10T10220_001	GSMUA_Achr10G10220_001	228	0	0	0	1	1		0	0	0	1	1		0	0	0	1	1		0	0	0	1	1		0	0	0	1	1		0	0	0	1	1
GSMUA_Achr1T20800_001	GSMUA_Achr1G20800_001	1095	26.2894	11.2209	1.2283	0.198904	0.521088		26.2894	8.27059	1.66842	0.0877397	0.50091		2.30321	26.2894	-3.51276	0.00364808	0.263575		2.30321	11.2209	-2.28447	0.0684814	0.50091		2.30321	8.27059	-1.84434	0.146452	0.50091		11.2209	8.27059	0.440121	0.670064	0.890986
GSMUA_Achr1T17090_001	GSMUA_Achr1G17090_001	480	103.484	179.912	-0.797879	0.361204	0.708589		103.484	224.164	-1.11515	0.202359	0.526		49.7122	103.484	-1.05774	0.266452	0.611736		49.7122	179.912	-1.85562	0.0478289	0.50091		49.7122	224.164	-2.17288	0.020602	0.50091		179.912	224.164	-0.317266	0.711979	0.908361
TCONS_00103173	XLOC_048330	340	0	0	0	1	1		0	0	0	1	1		5.38497	0	inf	0.158655	0.50091		5.38497	0	inf	0.158655	0.50091		5.38497	0	inf	0.158655	0.50091		0	0	0	1	1
GSMUA_Achr3T23910_001	GSMUA_Achr3G23910_001	3588	46.4101	92.023	-0.987557	0.313544	0.66317		46.4101	88.6909	-0.934347	0.343139	0.692348		32.3241	46.4101	-0.521828	0.5625	0.84134		32.3241	92.023	-1.50939	0.116134	0.50091		32.3241	88.6909	-1.45618	0.131894	0.50091		92.023	88.6909	0.0532095	0.959211	0.988417
GSMUA_Achr4T13940_001	GSMUA_Achr4G13940_001	48	0	0	0	1	1		0	0	0	1	1		0	0	0	1	1		0	0	0	1	1		0	0	0	1	1		0	0	0	1	1
GSMUA_Achr9T28480_001	GSMUA_Achr9G28480_001	1163	78.0294	81.5332	-0.063369	0.941584	0.983483		78.0294	185.526	-1.24953	0.16897	0.50091		67.4988	78.0294	-0.209157	0.807932	0.942633		67.4988	81.5332	-0.272526	0.751908	0.92373		67.4988	185.526	-1.45869	0.107337	0.50091		81.5332	185.526	-1.18617	0.192417	0.511077
TCONS_00114013	XLOC_063626	363	9.04999	12.4652	-0.461917	0.798384	0.9394		9.04999	9.5773	-0.0817026	0.96395	0.989554		11.8064	9.04999	0.383581	0.835881	0.951475		11.8064	12.4652	-0.0783368	0.959879	0.988514		11.8064	9.5773	0.301878	0.846216	0.954903		12.4652	9.5773	0.380215	0.800523	0.9402
GSMUA_Achr8T33150_001	GSMUA_Achr8G33150_001	1339	106.685	33.4167	1.67472	0.056275	0.50091		106.685	88.4042	0.271168	0.760892	0.926921		114.354	106.685	0.10015	0.910578	0.97518		114.354	33.4167	1.77487	0.0427803	0.50091		114.354	88.4042	0.371318	0.67649	0.893231		33.4167	88.4042	-1.40355	0.108887	0.50091
GSMUA_Achr10T30400_001	GSMUA_Achr10G30400_001	1273	9.0014	12.1946	-0.438021	0.660617	0.886752		9.0014	17.3969	-0.950611	0.325701	0.675385		8.61672	9.0014	-0.0630099	0.95175	0.986579		8.61672	12.1946	-0.501031	0.620757	0.869141		8.61672	17.3969	-1.01362	0.302327	0.65185		12.1946	17.3969	-0.512591	0.584053	0.851795
TCONS_00114014	XLOC_063626	365	4.29596	0	inf	0.196098	0.516693		4.29596	0	inf	0.196098	0.516693		0	4.29596	#NAME?	0.196098	0.516693		0	0	0	1	1		0	0	0	1	1		0	0	0	1	1
GSMUA_Achr11T15730_001	GSMUA_Achr11G15730_001	917	2.03164	25.8798	-3.67111	0.00381004	0.270292		2.03164	37.0751	-4.18973	0.000818327	0.106783		23.6409	2.03164	3.54057	0.00571432	0.34078		23.6409	25.8798	-0.130538	0.889212	0.968424		23.6409	37.0751	-0.649163	0.477667	0.793657		25.8798	37.0751	-0.518625	0.563094	0.841725
GSMUA_Achr4T00290_001	GSMUA_Achr4G00290_001	1509	5.91439	8.05433	-0.445536	0.667458	0.889794		5.91439	11.0251	-0.898497	0.371873	0.71738		7.22583	5.91439	0.288933	0.785185	0.935191		7.22583	8.05433	-0.156602	0.878613	0.965105		7.22583	11.0251	-0.609564	0.539795	0.829543		8.05433	11.0251	-0.452961	0.64038	0.877898
GSMUA_AchrUn_randomT16200_001	GSMUA_AchrUn_randomG16200_001	1323	1.76677	1.09009	0.696667	0.64254	0.878919		1.76677	2.51267	-0.508108	0.708993	0.907041		2.78357	1.76677	0.655822	0.634587	0.875245		2.78357	1.09009	1.35249	0.352715	0.701166		2.78357	2.51267	0.147715	0.910289	0.975121		1.09009	2.51267	-1.20477	0.4021	0.741348
TCONS_00001243	XLOC_001709	305	13.981	2.13804	2.70911	0.152461	0.50091		13.981	5.84331	1.25861	0.49001	0.801377		0	13.981	#NAME?	0.119658	0.50091		0	2.13804	#NAME?	0.158655	0.50091		0	5.84331	#NAME?	0.142525	0.50091		2.13804	5.84331	-1.4505	0.462799	0.784803
TCONS_00103175	XLOC_048332	421	0.79657	0	inf	0.158655	1		0.79657	0	inf	0.158655	1		5.50023	0.79657	2.78762	0.140923	0.50091		5.50023	0	inf	0.119658	0.50091		5.50023	0	inf	0.119658	0.50091		0	0	0	1	1
GSMUA_Achr8T22610_001	GSMUA_Achr8G22610_001	2277	2.53707	3.14495	-0.309872	0.784116	0.934903		2.53707	3.158	-0.315847	0.77798	0.932703		4.25477	2.53707	0.745916	0.502467	0.808548		4.25477	3.14495	0.436045	0.686161	0.897448		4.25477	3.158	0.430069	0.687104	0.897963		3.14495	3.158	-0.00597562	0.995615	0.998857
GSMUA_Achr1T02900_001	GSMUA_Achr1G02900_001	1545	0	0	0	1	1		0	0.0908872	#NAME?	0.158655	1		0	0	0	1	1		0	0	0	1	1		0	0.0908872	#NAME?	0.158655	1		0	0.0908872	#NAME?	0.158655	1
TCONS_00102098	XLOC_046683	875	0.867379	0.415222	1.06278	0.613316	1		0.867379	0.922125	-0.0882992	0.961823	1		2.64574	0.867379	1.60893	0.349413	0.698127		2.64574	0.415222	2.67171	0.166952	0.50091		2.64574	0.922125	1.52064	0.356264	0.704198		0.415222	0.922125	-1.15108	0.57359	1
GSMUA_AchrUn_randomT23220_001	GSMUA_AchrUn_randomG23220_001	648	0	0	0	1	1		0	0	0	1	1		0.762294	0	inf	0.185547	1		0.762294	0	inf	0.185547	1		0.762294	0	inf	0.185547	1		0	0	0	1	1
GSMUA_Achr11T26080_001	GSMUA_Achr11G26080_001	786	49.5759	58.5475	-0.239967	0.783386	0.934627		49.5759	97.2018	-0.971343	0.26378	0.608666		30.3694	49.5759	-0.70702	0.439697	0.769283		30.3694	58.5475	-0.946987	0.297494	0.646505		30.3694	97.2018	-1.67836	0.0637884	0.50091		58.5475	97.2018	-0.731376	0.396655	0.736844
GSMUA_Achr1T14920_001	GSMUA_Achr1G14920_001	2385	0.760628	0.304697	1.31981	0.420155	1		0.760628	0.0555588	3.7751	0.0342585	1		0.974823	0.760628	0.35795	0.805713	1		0.974823	0.304697	1.67776	0.298225	1		0.974823	0.0555588	4.13305	0.0189198	1		0.304697	0.0555588	2.45529	0.199549	1
GSMUA_Achr10T09910_001	GSMUA_Achr10G09910_001	386	0	0	0	1	1		0	0	0	1	1		2.33447	0	inf	0.185547	0.50091		2.33447	0	inf	0.185547	0.50091		2.33447	0	inf	0.185547	0.50091		0	0	0	1	1
GSMUA_Achr7T13510_001	GSMUA_Achr7G13510_001	336	6.26913	0	inf	0.142525	0.50091		6.26913	0	inf	0.142525	0.50091		1.8799	6.26913	-1.73761	0.379086	0.723329		1.8799	0	inf	0.158655	0.50091		1.8799	0	inf	0.158655	0.50091		0	0	0	1	1
TCONS_00349812	XLOC_161697	230	0	0	0	1	1		0	0	0	1	1		9943.17	0	inf	0.00879707	0.419793		9943.17	0	inf	0.00879707	0.419793		9943.17	0	inf	0.00879707	0.419793		0	0	0	1	1
GSMUA_Achr7T01670_001	GSMUA_Achr7G01670_001	487	17.7873	14.1464	0.330416	0.789569	0.936747		17.7873	23.7372	-0.4163	0.717773	0.910504		22.1378	17.7873	0.315665	0.793066	0.938053		22.1378	14.1464	0.646081	0.598289	0.858861		22.1378	23.7372	-0.100635	0.929599	0.979861		14.1464	23.7372	-0.746716	0.525374	0.82155
GSMUA_Achr11T18770_001	GSMUA_Achr11G18770_001	1704	0.0930997	0.0894347	0.057942	0.977344	1		0.0930997	0	inf	0.158655	1		0.307387	0.0930997	1.72321	0.398337	1		0.307387	0.0894347	1.78115	0.382666	1		0.307387	0	inf	0.158655	1		0.0894347	0	inf	0.158655	1
TCONS_00349817	XLOC_161710	268	0	0	0	1	1		0	0	0	1	1		6.14358	0	inf	0.158655	0.50091		6.14358	0	inf	0.158655	0.50091		6.14358	0	inf	0.158655	0.50091		0	0	0	1	1
TCONS_00349816	XLOC_161709	252	7.10162	0	inf	0.158655	0.50091		7.10162	0	inf	0.158655	0.50091		38.5116	7.10162	2.43908	0.216954	0.547597		38.5116	0	inf	0.142525	0.50091		38.5116	0	inf	0.142525	0.50091		0	0	0	1	1
GSMUA_Achr6T16990_001	GSMUA_Achr6G16990_001	595	35.4151	22.4972	0.654618	0.519339	0.818362		35.4151	28.4775	0.314541	0.748169	0.92242		15.8905	35.4151	-1.1562	0.28519	0.633018		15.8905	22.4972	-0.501584	0.653187	0.88382		15.8905	28.4775	-0.841661	0.437248	0.767583		22.4972	28.4775	-0.340077	0.738233	0.918724
TCONS_00270023	XLOC_136264	209	40.2019	0	inf	0.158655	0.50091		40.2019	0	inf	0.158655	0.50091		0	40.2019	#NAME?	0.158655	0.50091		0	0	0	1	1		0	0	0	1	1		0	0	0	1	1
GSMUA_Achr6T00810_001	GSMUA_Achr6G00810_001	1379	5.99654	17.384	-1.53556	0.125947	0.50091		5.99654	15.8003	-1.39775	0.163491	0.50091		13.7503	5.99654	1.19726	0.243544	0.582974		13.7503	17.384	-0.338293	0.716118	0.909978		13.7503	15.8003	-0.20049	0.829297	0.949355		17.384	15.8003	0.137803	0.87887	0.965105
TCONS_00220819	XLOC_104182	223	0	0	0	1	1		0	8.19967	#NAME?	0.239627	0.577558		0	0	0	1	1		0	0	0	1	1		0	8.19967	#NAME?	0.239627	0.577558		0	8.19967	#NAME?	0.239627	0.577558
GSMUA_Achr9T22010_001	GSMUA_Achr9G22010_001	1233	11.4347	19.8275	-0.79409	0.402766	0.7419		11.4347	24.2741	-1.086	0.245598	0.585584		18.2458	11.4347	0.674151	0.483884	0.797502		18.2458	19.8275	-0.119938	0.896261	0.970608		18.2458	24.2741	-0.411852	0.649287	0.882397		19.8275	24.2741	-0.291913	0.74316	0.920398
GSMUA_Achr6T14870_001	GSMUA_Achr6G14870_001	1128	0.308534	0	inf	0.185547	1		0.308534	0	inf	0.185547	1		0	0.308534	#NAME?	0.185547	1		0	0	0	1	1		0	0	0	1	1		0	0	0	1	1
GSMUA_Achr3T11220_001	GSMUA_Achr3G11220_001	279	0	0	0	1	1		0	0	0	1	1		0	0	0	1	1		0	0	0	1	1		0	0	0	1	1		0	0	0	1	1
GSMUA_Achr11T15240_001	GSMUA_Achr11G15240_001	1320	0.632759	0.485839	0.381179	0.836298	1		0.632759	2.73863	-2.11373	0.171343	0.50091		0.139572	0.632759	-2.18065	0.25456	1		0.139572	0.485839	-1.79947	0.36235	1		0.139572	2.73863	-4.29437	0.0114945	0.470889		0.485839	2.73863	-2.49491	0.123738	0.50091
GSMUA_Achr3T07990_001	GSMUA_Achr3G07990_001	2203	4.50427	10.125	-1.16855	0.229196	0.564394		4.50427	11.527	-1.35565	0.158596	0.50091		9.29049	4.50427	1.04446	0.288968	0.637181		9.29049	10.125	-0.124089	0.892471	0.969509		9.29049	11.527	-0.311186	0.731561	0.916151		10.125	11.527	-0.187098	0.834011	0.95089
GSMUA_Achr1T10120_001	GSMUA_Achr1G10120_001	420	0	0	0	1	1		0	0	0	1	1		0.922387	0	inf	0.158655	1		0.922387	0	inf	0.158655	1		0.922387	0	inf	0.158655	1		0	0	0	1	1
GSMUA_Achr5T05460_001	GSMUA_Achr5G05460_001	222	0	0	0	1	1		0	0	0	1	1		0	0	0	1	1		0	0	0	1	1		0	0	0	1	1		0	0	0	1	1
GSMUA_Achr7T03030_001	GSMUA_Achr7G03030_001	957	127.446	167.455	-0.393884	0.656758	0.885024		127.446	178.699	-0.487647	0.586038	0.852714		63.6706	127.446	-1.00119	0.248178	0.588605		63.6706	167.455	-1.39507	0.112571	0.50091		63.6706	178.699	-1.48883	0.093758	0.50091		167.455	178.699	-0.0937628	0.917689	0.977086
GSMUA_Achr3T27180_001	GSMUA_Achr3G27180_001	1671	0.476319	0.183016	1.37995	0.499885	1		0.476319	0	inf	0.125675	1		0.734009	0.476319	0.62387	0.717964	1		0.734009	0.183016	2.00382	0.316595	1		0.734009	0	inf	0.111509	1		0.183016	0	inf	0.185547	1
GSMUA_Achr3T11820_001	GSMUA_Achr3G11820_001	1638	2.92592	0.4684	2.64308	0.0834309	0.50091		2.92592	1.86801	0.64739	0.608872	0.863805		12.4548	2.92592	2.08974	0.0554216	0.50091		12.4548	0.4684	4.73282	0.000875367	0.111361		12.4548	1.86801	2.73713	0.0160509	0.50091		0.4684	1.86801	-1.99569	0.200769	0.523787
TCONS_00123297	XLOC_053227	220	23.0696	101.016	-2.13052	0.265642	0.610808		23.0696	82.7705	-1.84312	0.311374	0.661066		0	23.0696	#NAME?	0.158655	0.50091		0	101.016	#NAME?	0.125675	0.50091		0	82.7705	#NAME?	0.0969654	0.50091		101.016	82.7705	0.287398	0.863998	0.960533
GSMUA_Achr1T07570_001	GSMUA_Achr1G07570_001	189	0	0	0	1	1		0	0	0	1	1		0	0	0	1	1		0	0	0	1	1		0	0	0	1	1		0	0	0	1	1
GSMUA_Achr1T12000_001	GSMUA_Achr1G12000_001	3315	0.176578	0.12739	0.471061	0.81153	1		0.176578	0.233056	-0.400368	0.826195	1		0.581222	0.176578	1.71878	0.314467	1		0.581222	0.12739	2.18984	0.219437	1		0.581222	0.233056	1.31841	0.413714	1		0.12739	0.233056	-0.87143	0.645322	1
GSMUA_Achr1T10260_001	GSMUA_Achr1G10260_001	3784	8.53733	11.8966	-0.478696	0.579747	0.850079		8.53733	13.4228	-0.652824	0.4499	0.776709		6.50838	8.53733	-0.391487	0.658654	0.885889		6.50838	11.8966	-0.870183	0.322857	0.672672		6.50838	13.4228	-1.04431	0.235216	0.572652		11.8966	13.4228	-0.174128	0.839156	0.952574
GSMUA_Achr1T07200_001	GSMUA_Achr1G07200_001	742	7.44171	9.74816	-0.389495	0.747727	0.922236		7.44171	12.5159	-0.750056	0.520294	0.818815		13.1947	7.44171	0.826257	0.488328	0.800377		13.1947	9.74816	0.436762	0.70421	0.905058		13.1947	12.5159	0.0762008	0.944959	0.984579		9.74816	12.5159	-0.360561	0.748341	0.922489
TCONS_00027029	XLOC_010991	205	0	0	0	1	1		0	0	0	1	1		157.17	0	inf	0.185547	0.50091		157.17	0	inf	0.185547	0.50091		157.17	0	inf	0.185547	0.50091		0	0	0	1	1
TCONS_00286078	XLOC_125890	213	0	0	0	1	1		0	0	0	1	1		98.8683	0	inf	0.185547	0.50091		98.8683	0	inf	0.185547	0.50091		98.8683	0	inf	0.185547	0.50091		0	0	0	1	1
GSMUA_Achr5T21160_001	GSMUA_Achr5G21160_001	915	3.05664	1.36617	1.1618	0.452493	0.778384		3.05664	4.51748	-0.563573	0.673082	0.891996		86.4963	3.05664	4.82262	3.48041e-05	0.0129734		86.4963	1.36617	5.98442	6.82162e-06	0.00414324		86.4963	4.51748	4.25905	7.77273e-05	0.0229363		1.36617	4.51748	-1.72538	0.244311	0.584095
TCONS_00080575	XLOC_036754	209	0	0	0	1	1		0	0	0	1	1		123.932	0	inf	0.185547	0.50091		123.932	0	inf	0.185547	0.50091		123.932	0	inf	0.185547	0.50091		0	0	0	1	1
GSMUA_Achr7T12320_001	GSMUA_Achr7G12320_001	99	0	0	0	1	1		0	0	0	1	1		0	0	0	1	1		0	0	0	1	1		0	0	0	1	1		0	0	0	1	1
GSMUA_Achr3T26370_001	GSMUA_Achr3G26370_001	1144	5.75708	6.97477	-0.276808	0.807075	0.942435		5.75708	4.56756	0.333916	0.775906	0.932121		4.68586	5.75708	-0.297024	0.804897	0.941764		4.68586	6.97477	-0.573832	0.625056	0.871043		4.68586	4.56756	0.036892	0.975725	0.992501		6.97477	4.56756	0.610724	0.593467	0.856418
GSMUA_Achr8T17390_001	GSMUA_Achr8G17390_001	2064	10.7439	8.03141	0.419788	0.650772	0.882933		10.7439	5.87262	0.871438	0.356291	0.704229		1.39431	10.7439	-2.94589	0.0114644	0.47036		1.39431	8.03141	-2.5261	0.0320907	0.50091		1.39431	5.87262	-2.07445	0.0818898	0.50091		8.03141	5.87262	0.45165	0.638434	0.877098
GSMUA_Achr8T10910_001	GSMUA_Achr8G10910_001	2957	3.34903	3.7017	-0.144444	0.887025	0.96779		3.34903	6.45782	-0.947303	0.329029	0.678534		8.33931	3.34903	1.31618	0.174247	0.50091		8.33931	3.7017	1.17174	0.219887	0.551659		8.33931	6.45782	0.368881	0.683818	0.896495		3.7017	6.45782	-0.802858	0.401472	0.740793
TCONS_00208353	XLOC_109164	268	4.66904	0	inf	0.158655	0.50091		4.66904	2.50704	0.897138	0.660145	0.886551		0	4.66904	#NAME?	0.158655	0.50091		0	0	0	1	1		0	2.50704	#NAME?	0.158655	0.50091		0	2.50704	#NAME?	0.158655	0.50091
TCONS_00208350	XLOC_109153	425	15.5657	27.8918	-0.841472	0.500573	0.807452		15.5657	11.9441	0.382075	0.773919	0.931522		7.1572	15.5657	-1.1209	0.448317	0.775753		7.1572	27.8918	-1.96237	0.162805	0.50091		7.1572	11.9441	-0.738825	0.617235	0.867353		27.8918	11.9441	1.22355	0.327365	0.676855
TCONS_00208355	XLOC_109166	395	3.75926	0	inf	0.142525	0.50091		3.75926	1.40356	1.42136	0.499135	0.806662		6.54548	3.75926	0.80005	0.660811	0.886838		6.54548	0	inf	0.119658	0.50091		6.54548	1.40356	2.22141	0.272895	0.619169		0	1.40356	#NAME?	0.185547	0.50091
GSMUA_Achr3T29370_001	GSMUA_Achr3G29370_001	2480	1.39573	3.67581	-1.39705	0.233815	0.570767		1.39573	3.45925	-1.30944	0.263273	0.60809		0.533207	1.39573	-1.38825	0.34206	0.691391		0.533207	3.67581	-2.78529	0.0402346	0.50091		0.533207	3.45925	-2.69769	0.0465386	0.50091		3.67581	3.45925	0.087603	0.932782	0.980786
GSMUA_Achr5T00110_001	GSMUA_Achr5G00110_001	162	0	0	0	1	1		0	0	0	1	1		0	0	0	1	1		0	0	0	1	1		0	0	0	1	1		0	0	0	1	1
GSMUA_Achr8T20850_001	GSMUA_Achr8G20850_001	925	0.602254	1.15372	-0.937849	0.620352	1		0.602254	0.685083	-0.185908	0.925024	1		0	0.602254	#NAME?	0.158655	1		0	1.15372	#NAME?	0.119658	1		0	0.685083	#NAME?	0.142525	1		1.15372	0.685083	0.751941	0.680041	1
GSMUA_Achr2T14630_001	GSMUA_Achr2G14630_001	1515	0	0	0	1	1		0	0.0929992	#NAME?	0.158655	1		0	0	0	1	1		0	0	0	1	1		0	0.0929992	#NAME?	0.158655	1		0	0.0929992	#NAME?	0.158655	1
TCONS_00214473	XLOC_103865	270	0	4.01783	#NAME?	0.158655	0.50091		0	0	0	1	1		0	0	0	1	1		0	4.01783	#NAME?	0.158655	0.50091		0	0	0	1	1		4.01783	0	inf	0.158655	0.50091
TCONS_00020088	XLOC_000594	347	0	0	0	1	1		0	0	0	1	1		6.64894	0	inf	0.142525	0.50091		6.64894	0	inf	0.142525	0.50091		6.64894	0	inf	0.142525	0.50091		0	0	0	1	1
GSMUA_Achr10T05380_001	GSMUA_Achr10G05380_001	1826	3.52136	3.63096	-0.0442201	0.968892	0.990784		3.52136	4.19693	-0.253203	0.818827	0.945918		3.11789	3.52136	-0.175564	0.880819	0.965744		3.11789	3.63096	-0.219784	0.850069	0.956009		3.11789	4.19693	-0.428767	0.705588	0.9055		3.63096	4.19693	-0.208983	0.848869	0.95565
GSMUA_Achr2T06370_001	GSMUA_Achr2G06370_001	348	0	0	0	1	1		0	0	0	1	1		1.64474	0	inf	0.158655	0.50091		1.64474	0	inf	0.158655	0.50091		1.64474	0	inf	0.158655	0.50091		0	0	0	1	1
GSMUA_Achr4T23490_001	GSMUA_Achr4G23490_001	1162	15.873	9.97131	0.67072	0.496615	0.805144		15.873	11.9038	0.415159	0.666041	0.889113		7.05258	15.873	-1.17035	0.262637	0.607274		7.05258	9.97131	-0.499632	0.642804	0.879053		7.05258	11.9038	-0.755193	0.473996	0.791108		9.97131	11.9038	-0.255561	0.797726	0.939264
GSMUA_Achr5T24040_001	GSMUA_Achr5G24040_001	210	0	0	0	1	1		0	0	0	1	1		0	0	0	1	1		0	0	0	1	1		0	0	0	1	1		0	0	0	1	1
GSMUA_Achr9T13340_001	GSMUA_Achr9G13340_001	458	0	0	0	1	1		0	0	0	1	1		2.98488	0	inf	0.142525	0.50091		2.98488	0	inf	0.142525	0.50091		2.98488	0	inf	0.142525	0.50091		0	0	0	1	1
GSMUA_AchrUn_randomT03870_001	GSMUA_AchrUn_randomG03870_001	1074	1.31514	0	inf	0.102952	1		1.31514	0	inf	0.102952	1		1.27217	1.31514	-0.0479239	0.976744	1		1.27217	0	inf	0.111509	1		1.27217	0	inf	0.111509	1		0	0	0	1	1
GSMUA_Achr5T18090_001	GSMUA_Achr5G18090_001	2589	0.80996	2.61461	-1.69067	0.185933	0.501472		0.80996	1.82759	-1.17402	0.369522	0.71549		0.127064	0.80996	-2.6723	0.160228	1		0.127064	2.61461	-4.36297	0.0149791	0.50091		0.127064	1.82759	-3.84632	0.0340659	0.50091		2.61461	1.82759	0.516651	0.651268	0.88315
GSMUA_Achr2T18500_001	GSMUA_Achr2G18500_001	2490	39.087	26.8938	0.539418	0.533397	0.825879		39.087	45.7255	-0.226309	0.797739	0.939264		45.1857	39.087	0.209177	0.810881	0.943487		45.1857	26.8938	0.748594	0.388251	0.730525		45.1857	45.7255	-0.0171323	0.984548	0.995228		26.8938	45.7255	-0.765727	0.382392	0.726158
GSMUA_Achr1T00690_001	GSMUA_Achr1G00690_001	322	0	0	0	1	1		0	0	0	1	1		0	0	0	1	1		0	0	0	1	1		0	0	0	1	1		0	0	0	1	1
GSMUA_Achr6T18250_001	GSMUA_Achr6G18250_001	1863	22.3214	32.2527	-0.530991	0.53706	0.828082		22.3214	36.8464	-0.723097	0.401718	0.740965		21.6907	22.3214	-0.0413504	0.961891	0.989028		21.6907	32.2527	-0.572342	0.507043	0.811374		21.6907	36.8464	-0.764448	0.37669	0.721147		32.2527	36.8464	-0.192106	0.823149	0.94736
GSMUA_Achr4T01050_001	GSMUA_Achr4G01050_001	681	0	0.300548	#NAME?	0.158655	1		0	0	0	1	1		0	0	0	1	1		0	0.300548	#NAME?	0.158655	1		0	0	0	1	1		0.300548	0	inf	0.158655	1
GSMUA_Achr1T10410_001	GSMUA_Achr1G10410_001	708	5.33048	1.13168	2.23579	0.177287	0.50091		5.33048	12.1548	-1.18919	0.336097	0.685627		14.8558	5.33048	1.47869	0.235098	0.572526		14.8558	1.13168	3.71448	0.0175738	0.50091		14.8558	12.1548	0.289501	0.794008	0.938387		1.13168	12.1548	-3.42498	0.0278354	0.50091
TCONS_00329085	XLOC_160860	216	27.927	0	inf	0.158655	0.50091		27.927	0	inf	0.158655	0.50091		0	27.927	#NAME?	0.158655	0.50091		0	0	0	1	1		0	0	0	1	1		0	0	0	1	1
GSMUA_Achr4T08830_001	GSMUA_Achr4G08830_001	855	30.0198	19.3003	0.637295	0.5019	0.808204		30.0198	42.0497	-0.48618	0.587177	0.853263		38.782	30.0198	0.369472	0.684759	0.896843		38.782	19.3003	1.00677	0.284248	0.631905		38.782	42.0497	-0.116708	0.895209	0.970263		19.3003	42.0497	-1.12348	0.225055	0.558582
TCONS_00122802	XLOC_051466	532	0.0946548	0	inf	0.422127	1		0.0946548	5.61048	-5.8893	0.427949	0.760878		0	0.0946548	#NAME?	0.422127	1		0	0	0	1	1		0	5.61048	#NAME?	0.0998759	0.50091		0	5.61048	#NAME?	0.0998759	0.50091
GSMUA_Achr5T28250_001	GSMUA_Achr5G28250_001	3874	15.1572	10.021	0.596967	0.487362	0.799757		15.1572	18.7166	-0.304322	0.724017	0.913171		12.7737	15.1572	-0.246827	0.773656	0.931445		12.7737	10.021	0.35014	0.683979	0.896573		12.7737	18.7166	-0.551149	0.522829	0.820147		10.021	18.7166	-0.901289	0.29678	0.645734
TCONS_00244990	XLOC_114245	234	0	22.6829	#NAME?	0.185547	0.50091		0	0	0	1	1		0	0	0	1	1		0	22.6829	#NAME?	0.185547	0.50091		0	0	0	1	1		22.6829	0	inf	0.185547	0.50091
GSMUA_Achr7T03390_001	GSMUA_Achr7G03390_001	162	0	0	0	1	1		0	0	0	1	1		0	0	0	1	1		0	0	0	1	1		0	0	0	1	1		0	0	0	1	1
GSMUA_AchrUn_randomT24960_001	GSMUA_AchrUn_randomG24960_001	1599	2.60918	2.69874	-0.0486893	0.968947	0.990804		2.60918	5.32639	-1.02956	0.374536	0.719355		2.09942	2.60918	-0.313608	0.809581	0.943078		2.09942	2.69874	-0.362297	0.779162	0.933199		2.09942	5.32639	-1.34317	0.264542	0.609502		2.69874	5.32639	-0.980871	0.393204	0.734148
TCONS_00148049	XLOC_080915	343	1345.84	509.342	1.4018	0.110636	0.50091		1345.84	486.851	1.46695	0.0956243	0.50091		308.97	1345.84	-2.12296	0.0174994	0.50091		308.97	509.342	-0.721166	0.408456	0.746281		308.97	486.851	-0.656013	0.452927	0.778527		509.342	486.851	0.0651533	0.939534	0.982968
GSMUA_AchrUn_randomT04500_001	GSMUA_AchrUn_randomG04500_001	914	59.7965	48.6697	0.297036	0.730651	0.915581		59.7965	32.5382	0.877924	0.313865	0.663536		127.342	59.7965	1.09057	0.206317	0.532001		127.342	48.6697	1.38761	0.108901	0.50091		127.342	32.5382	1.9685	0.0243681	0.50091		48.6697	32.5382	0.580889	0.506412	0.811045
TCONS_00072161	XLOC_030904	227	33.9652	119.241	-1.81175	0.359083	0.706923		33.9652	28.3748	0.259451	0.901816	0.972457		49.2007	33.9652	0.534621	0.814698	0.944593		49.2007	119.241	-1.27713	0.517964	0.817537		49.2007	28.3748	0.794072	0.705745	0.905586		119.241	28.3748	2.0712	0.241116	0.579502
GSMUA_Achr7T07500_001	GSMUA_Achr7G07500_001	2140	8.16331	21.2682	-1.38147	0.125298	0.50091		8.16331	9.02348	-0.144531	0.875964	0.964374		4.40737	8.16331	-0.889234	0.376868	0.721334		4.40737	21.2682	-2.27071	0.0190812	0.50091		4.40737	9.02348	-1.03376	0.297276	0.646235		21.2682	9.02348	1.23694	0.162225	0.50091
TCONS_00142863	XLOC_073700	323	10.9428	0	inf	0.119658	0.50091		10.9428	1.20461	3.18334	0.0926904	0.50091		0	10.9428	#NAME?	0.119658	0.50091		0	0	0	1	1		0	1.20461	#NAME?	0.158655	0.50091		0	1.20461	#NAME?	0.158655	0.50091
GSMUA_Achr10T12060_001	GSMUA_Achr10G12060_001	1786	4.75877	2.37069	1.00528	0.386708	0.729527		4.75877	25.4421	-2.41856	0.0129428	0.493138		10.9562	4.75877	1.20309	0.234297	0.571524		10.9562	2.37069	2.20837	0.0450592	0.50091		10.9562	25.4421	-1.21547	0.177503	0.50091		2.37069	25.4421	-3.42384	0.00132953	0.144688
GSMUA_Achr3T21370_001	GSMUA_Achr3G21370_001	1194	0.573867	0	inf	0.142525	1		0.573867	0.123775	2.213	0.262617	1		0.950374	0.573867	0.72778	0.689778	1		0.950374	0	inf	0.119658	1		0.950374	0.123775	2.94078	0.120362	1		0	0.123775	#NAME?	0.158655	1
GSMUA_Achr6T02990_001	GSMUA_Achr6G02990_001	406	0	0	0	1	1		0	0	0	1	1		0	0	0	1	1		0	0	0	1	1		0	0	0	1	1		0	0	0	1	1
GSMUA_Achr9T23820_001	GSMUA_Achr9G23820_001	291	0	0	0	1	1		0	3.48705	#NAME?	0.185547	0.50091		0	0	0	1	1		0	0	0	1	1		0	3.48705	#NAME?	0.185547	0.50091		0	3.48705	#NAME?	0.185547	0.50091
GSMUA_Achr8T23300_001	GSMUA_Achr8G23300_001	1299	0	0	0	1	1		0	0	0	1	1		0	0	0	1	1		0	0	0	1	1		0	0	0	1	1		0	0	0	1	1
TCONS_00287349	XLOC_127697	259	0	0	0	1	1		0	0	0	1	1		15.6232	0	inf	0.185547	0.50091		15.6232	0	inf	0.185547	0.50091		15.6232	0	inf	0.185547	0.50091		0	0	0	1	1
GSMUA_Achr11T21690_001	GSMUA_Achr11G21690_001	1190	15.4163	35.7977	-1.2154	0.180936	0.50091		15.4163	20.3831	-0.402914	0.662665	0.887519		75.0843	15.4163	2.28405	0.0117539	0.475764		75.0843	35.7977	1.06864	0.215035	0.544999		75.0843	20.3831	1.88114	0.0321282	0.50091		35.7977	20.3831	0.812491	0.355767	0.703795
GSMUA_Achr2T21600_001	GSMUA_Achr2G21600_001	2326	1.56452	0.940041	0.734921	0.584893	0.852273		1.56452	3.1415	-1.00574	0.394325	0.735112		1.14589	1.56452	-0.449242	0.73688	0.918224		1.14589	0.940041	0.285678	0.838201	1		1.14589	3.1415	-1.45498	0.24122	0.579602		0.940041	3.1415	-1.74066	0.163917	0.50091
GSMUA_Achr1T09320_001	GSMUA_Achr1G09320_001	1761	21.5899	22.8076	-0.0791549	0.927084	0.979287		21.5899	17.6539	0.290369	0.738065	0.918688		9.26578	21.5899	-1.22037	0.184826	0.50091		9.26578	22.8076	-1.29953	0.157166	0.50091		9.26578	17.6539	-0.930003	0.313	0.662614		22.8076	17.6539	0.369524	0.669768	0.89085
TCONS_00176356	XLOC_090613	246	51.1502	0	inf	0.119658	0.50091		51.1502	0	inf	0.119658	0.50091		0	51.1502	#NAME?	0.119658	0.50091		0	0	0	1	1		0	0	0	1	1		0	0	0	1	1
TCONS_00286439	XLOC_126383	237	0	0	0	1	1		0	0	0	1	1		16.2197	0	inf	0.158655	0.50091		16.2197	0	inf	0.158655	0.50091		16.2197	0	inf	0.158655	0.50091		0	0	0	1	1
TCONS_00347576	XLOC_157369	264	0	0	0	1	1		0	0	0	1	1		20.4293	0	inf	0.158655	0.50091		20.4293	0	inf	0.158655	0.50091		20.4293	0	inf	0.158655	0.50091		0	0	0	1	1
TCONS_00311718	XLOC_153386	286	5.69007	9.10246	-0.677811	0.756186	0.925188		5.69007	11.3168	-0.991955	0.624746	0.870917		0	5.69007	#NAME?	0.187031	0.502882		0	9.10246	#NAME?	0.161524	0.50091		0	11.3168	#NAME?	0.117712	0.50091		9.10246	11.3168	-0.314144	0.868673	0.962092
GSMUA_Achr1T17350_001	GSMUA_Achr1G17350_001	678	0.950876	0.907928	0.0666801	0.973928	1		0.950876	0.264448	1.84627	0.365512	1		1.76904	0.950876	0.89564	0.639818	0.877665		1.76904	0.907928	0.96232	0.61511	0.866495		1.76904	0.264448	2.74191	0.151974	0.50091		0.907928	0.264448	1.77959	0.383083	1
GSMUA_Achr8T12120_001	GSMUA_Achr8G12120_001	2472	0.0609024	0.117112	-0.943319	0.662905	1		0.0609024	0.106817	-0.810574	0.707984	1		0.133784	0.0609024	1.13533	0.599837	1		0.133784	0.117112	0.192013	0.932917	1		0.133784	0.106817	0.324759	0.886788	1		0.117112	0.106817	0.132745	0.953595	1
GSMUA_Achr9T30630_001	GSMUA_Achr9G30630_001	1433	0.343351	0	inf	0.158655	1		0.343351	0	inf	0.158655	1		0.252259	0.343351	-0.44478	0.837157	1		0.252259	0	inf	0.185547	1		0.252259	0	inf	0.185547	1		0	0	0	1	1
GSMUA_Achr6T28160_001	GSMUA_Achr6G28160_001	930	2.59054	4.19931	-0.696899	0.614138	0.865998		2.59054	5.10174	-0.977736	0.467191	0.787286		3.75334	2.59054	0.534922	0.705431	0.905467		3.75334	4.19931	-0.161977	0.90377	0.9731		3.75334	5.10174	-0.442814	0.733594	0.916963		4.19931	5.10174	-0.280837	0.824339	0.947759
GSMUA_Achr8T05100_001	GSMUA_Achr8G05100_001	1546	1.25353	0.601908	1.05839	0.511716	1		1.25353	9.44512	-2.91357	0.0194575	0.50091		3.45146	1.25353	1.4612	0.282401	0.629873		3.45146	0.601908	2.51959	0.0931922	0.50091		3.45146	9.44512	-1.45236	0.185915	0.501459		0.601908	9.44512	-3.97195	0.00454695	0.299648
GSMUA_Achr5T19510_001	GSMUA_Achr5G19510_001	1293	9.86723	8.22339	0.262913	0.796431	0.938935		9.86723	15.0498	-0.60903	0.527344	0.822644		7.16096	9.86723	-0.462492	0.659771	0.886421		7.16096	8.22339	-0.199579	0.851109	0.956391		7.16096	15.0498	-1.07152	0.288772	0.637016		8.22339	15.0498	-0.871943	0.372328	0.717827
TCONS_00108510	XLOC_056100	301	17.339	13.6157	0.348755	0.837868	0.952143		17.339	6.12946	1.50019	0.403356	0.742281		0	17.339	#NAME?	0.111509	0.50091		0	13.6157	#NAME?	0.119658	0.50091		0	6.12946	#NAME?	0.142525	0.50091		13.6157	6.12946	1.15144	0.527705	0.822885
GSMUA_Achr9T25410_001	GSMUA_Achr9G25410_001	312	6.32048	5.81382	0.120546	0.952886	0.986861		6.32048	4.04935	0.642343	0.75289	0.924038		15.534	6.32048	1.29733	0.493205	0.803239		15.534	5.81382	1.41787	0.453923	0.778985		15.534	4.04935	1.93967	0.305603	0.655298		5.81382	4.04935	0.521797	0.798145	0.939332
GSMUA_Achr10T13080_001	GSMUA_Achr10G13080_001	3341	11.381	9.3476	0.283961	0.743356	0.920485		11.381	16.409	-0.527855	0.539802	0.829545		8.06845	11.381	-0.496266	0.572154	0.846247		8.06845	9.3476	-0.212304	0.809773	0.943181		8.06845	16.409	-1.02412	0.242218	0.581126		9.3476	16.409	-0.811816	0.34767	0.696497
TCONS_00099056	XLOC_041811	469	0	0	0	1	1		0	0	0	1	1		4.24234	0	inf	0.119658	0.50091		4.24234	0	inf	0.119658	0.50091		4.24234	0	inf	0.119658	0.50091		0	0	0	1	1
TCONS_00019168	XLOC_011806	390	2.92013	4.56702	-0.645221	0.73603	0.917823		2.92013	3.61428	-0.307677	0.872286	0.963218		0	2.92013	#NAME?	0.158655	0.50091		0	4.56702	#NAME?	0.125675	0.50091		0	3.61428	#NAME?	0.125675	0.50091		4.56702	3.61428	0.337544	0.849487	0.955849
GSMUA_Achr6T01080_001	GSMUA_Achr6G01080_001	864	0	0	0	1	1		0	0	0	1	1		0	0	0	1	1		0	0	0	1	1		0	0	0	1	1		0	0	0	1	1
GSMUA_Achr10T07750_001	GSMUA_Achr10G07750_001	786	14.4175	9.1934	0.649149	0.56019	0.840136		14.4175	26.7038	-0.889225	0.373099	0.718419		9.27955	14.4175	-0.635693	0.574841	0.847711		9.27955	9.1934	0.0134558	0.990909	0.997278		9.27955	26.7038	-1.52492	0.154974	0.50091		9.1934	26.7038	-1.53837	0.143717	0.50091
GSMUA_Achr1T23540_001	GSMUA_Achr1G23540_001	2334	4.74046	5.49376	-0.212768	0.831079	0.949941		4.74046	7.56792	-0.674871	0.485584	0.798489		1.99758	4.74046	-1.24677	0.271042	0.616993		1.99758	5.49376	-1.45954	0.192011	0.510508		1.99758	7.56792	-1.92164	0.0785494	0.50091		5.49376	7.56792	-0.462103	0.627143	0.871976
GSMUA_Achr8T27590_001	GSMUA_Achr8G27590_001	1122	10.7178	5.80959	0.883499	0.418379	0.753983		10.7178	6.68493	0.681022	0.520257	0.818805		4.11893	10.7178	-1.37967	0.234092	0.571204		4.11893	5.80959	-0.496167	0.684198	0.896644		4.11893	6.68493	-0.698644	0.557408	0.838595		5.80959	6.68493	-0.202477	0.857165	0.958173
TCONS_00259000	XLOC_120252	289	0	0	0	1	1		0	0	0	1	1		7.73002	0	inf	0.185547	0.50091		7.73002	0	inf	0.185547	0.50091		7.73002	0	inf	0.185547	0.50091		0	0	0	1	1
GSMUA_Achr8T32710_001	GSMUA_Achr8G32710_001	887	0.851006	1.62972	-0.937381	0.595756	0.857592		0.851006	0.543261	0.647523	0.743079	1		1.1796	0.851006	0.471057	0.798451	1		1.1796	1.62972	-0.466324	0.783581	0.934706		1.1796	0.543261	1.11858	0.558928	1		1.62972	0.543261	1.5849	0.388803	0.730857
GSMUA_Achr8T01990_001	GSMUA_Achr8G01990_001	2544	84.7683	119.112	-0.490723	0.617133	0.867331		84.7683	99.5691	-0.232173	0.811485	0.943656		27.209	84.7683	-1.63944	0.0701348	0.50091		27.209	119.112	-2.13016	0.0231685	0.50091		27.209	99.5691	-1.87161	0.0440699	0.50091		119.112	99.5691	0.25855	0.796793	0.939068
GSMUA_Achr5T26910_001	GSMUA_Achr5G26910_001	279	0	0	0	1	1		0	0	0	1	1		0	0	0	1	1		0	0	0	1	1		0	0	0	1	1		0	0	0	1	1
GSMUA_Achr5T21930_001	GSMUA_Achr5G21930_001	224	0	0	0	1	1		0	0	0	1	1		0	0	0	1	1		0	0	0	1	1		0	0	0	1	1		0	0	0	1	1
GSMUA_Achr9T25590_001	GSMUA_Achr9G25590_001	1428	2.06886	14.4554	-2.8047	0.0157934	0.50091		2.06886	4.48736	-1.11703	0.369756	0.715664		4.18008	2.06886	1.0147	0.428679	0.761417		4.18008	14.4554	-1.79001	0.0941971	0.50091		4.18008	4.48736	-0.102336	0.929675	0.979882		14.4554	4.48736	1.68767	0.0997485	0.50091
GSMUA_Achr6T29030_001	GSMUA_Achr6G29030_001	339	0	0	0	1	1		0	0	0	1	1		0	0	0	1	1		0	0	0	1	1		0	0	0	1	1		0	0	0	1	1
GSMUA_Achr2T04730_001	GSMUA_Achr2G04730_001	954	0.192466	0.368785	-0.938173	0.664631	1		0.192466	0.657868	-1.77319	0.369401	1		0.639457	0.192466	1.73224	0.395869	1		0.639457	0.368785	0.794068	0.713666	1		0.639457	0.657868	-0.0409517	0.983461	1		0.368785	0.657868	-0.83502	0.691332	1
GSMUA_Achr2T15880_001	GSMUA_Achr2G15880_001	144	0	0	0	1	1		0	0	0	1	1		0	0	0	1	1		0	0	0	1	1		0	0	0	1	1		0	0	0	1	1
GSMUA_Achr6T23240_001	GSMUA_Achr6G23240_001	1029	1.21734	1.50024	-0.301468	0.852671	0.956904		1.21734	2.38631	-0.971053	0.528128	0.82315		1.15422	1.21734	-0.0768053	0.964057	1		1.15422	1.50024	-0.378273	0.81913	0.946032		1.15422	2.38631	-1.04786	0.505003	0.810097		1.50024	2.38631	-0.669585	0.651744	0.883325
GSMUA_Achr4T24470_001	GSMUA_Achr4G24470_001	2229	25.6445	20.4443	0.32695	0.703198	0.904608		25.6445	33.4139	-0.381797	0.657561	0.885461		14.3529	25.6445	-0.837309	0.335452	0.68498		14.3529	20.4443	-0.510358	0.557532	0.83869		14.3529	33.4139	-1.21911	0.162716	0.50091		20.4443	33.4139	-0.708747	0.411039	0.748244
TCONS_00099585	XLOC_042645	220	0	0	0	1	1		0	0	0	1	1		68.5225	0	inf	0.185547	0.50091		68.5225	0	inf	0.185547	0.50091		68.5225	0	inf	0.185547	0.50091		0	0	0	1	1
GSMUA_Achr6T27070_001	GSMUA_Achr6G27070_001	231	14.4604	0	inf	0.158655	0.50091		14.4604	0	inf	0.158655	0.50091		41.3406	14.4604	1.51545	0.483749	0.797411		41.3406	0	inf	0.185547	0.50091		41.3406	0	inf	0.185547	0.50091		0	0	0	1	1
GSMUA_Achr1T17950_001	GSMUA_Achr1G17950_001	3305	6.77625	10.0967	-0.575326	0.515849	0.816332		6.77625	4.48141	0.596534	0.517572	0.817426		1.7008	6.77625	-1.99427	0.0581215	0.50091		1.7008	10.0967	-2.5696	0.0132541	0.498899		1.7008	4.48141	-1.39774	0.190908	0.5088		10.0967	4.48141	1.17186	0.195179	0.51529
GSMUA_Achr8T09430_001	GSMUA_Achr8G09430_001	729	1.69872	1.08232	0.650325	0.721335	0.911921		1.69872	2.13968	-0.33295	0.84049	0.953008		3.15356	1.69872	0.892533	0.586284	0.852835		3.15356	1.08232	1.54286	0.373656	0.718712		3.15356	2.13968	0.559583	0.719049	0.910922		1.08232	2.13968	-0.983275	0.573709	0.84719
Novel_000711	XLOC_093842	1828	0.686223	1.15384	-0.7497	0.622599	1		0.686223	1.19763	-0.803431	0.593723	1		10.0966	0.686223	3.87905	0.00339187	0.251323		10.0966	1.15384	3.12935	0.00988953	0.440688		10.0966	1.19763	3.07562	0.00984193	0.43988		1.15384	1.19763	-0.0537318	0.969593	1
Novel_000710	XLOC_093823	1193	3.30324	0.551105	2.58348	0.112869	0.50091		3.30324	16.1073	-2.28576	0.0417382	0.50091		15.698	3.30324	2.24863	0.048373	0.50091		15.698	0.551105	4.83211	0.00138896	0.148793		15.698	16.1073	-0.0371384	0.968589	0.990766		0.551105	16.1073	-4.86925	0.0011618	0.132588
Novel_000713	XLOC_093906	716	0	2.33451	#NAME?	0.150724	0.50091		0	0	0	1	1		0	0	0	1	1		0	2.33451	#NAME?	0.150724	0.50091		0	0	0	1	1		2.33451	0	inf	0.150724	0.50091
GSMUA_Achr2T01250_001	GSMUA_Achr2G01250_001	897	2.93239	3.81098	-0.378082	0.784901	0.935119		2.93239	2.14076	0.453957	0.755093	0.924785		3.94771	2.93239	0.428936	0.759486	0.926369		3.94771	3.81098	0.0508542	0.970118	0.991085		3.94771	2.14076	0.882894	0.536672	0.827878		3.81098	2.14076	0.832039	0.556099	0.837711
Novel_000715	XLOC_093906	805	0	1.31608	#NAME?	0.173957	0.50091		0	0	0	1	1		0	0	0	1	1		0	1.31608	#NAME?	0.173957	0.50091		0	0	0	1	1		1.31608	0	inf	0.173957	0.50091
Novel_000714	XLOC_093906	751	6.23877e-05	0.00012121	-0.958177	0.99989	1		6.23877e-05	1.59532	-14.6422	0.998133	0.999555		0	6.23877e-05	#NAME?	0.499908	1		0	0.00012121	#NAME?	0.499813	1		0	1.59532	#NAME?	0.163404	0.50091		0.00012121	1.59532	-13.6841	0.996455	0.999088
GSMUA_Achr8T12420_001	GSMUA_Achr8G12420_001	1847	20.3416	9.60973	1.08186	0.230593	0.566345		20.3416	19.3077	0.0752553	0.930695	0.980245		15.5696	20.3416	-0.385695	0.661315	0.886992		15.5696	9.60973	0.696168	0.446923	0.774647		15.5696	19.3077	-0.31044	0.723885	0.91316		9.60973	19.3077	-1.00661	0.26382	0.60869
Novel_000716	XLOC_093906	698	1.81654	1.37949	0.397057	0.854758	0.957426		1.81654	3.47512	-0.935868	0.564787	0.842546		1.01299	1.81654	-0.842579	0.656301	0.884827		1.01299	1.37949	-0.445522	0.846308	0.954956		1.01299	3.47512	-1.77845	0.321662	0.671522		1.37949	3.47512	-1.33292	0.522317	0.819972
Novel_000719	XLOC_094231	617	0	0	0	1	1		0	0	0	1	1		4.1422	0	inf	0.0926632	0.50091		4.1422	0	inf	0.0926632	0.50091		4.1422	0	inf	0.0926632	0.50091		0	0	0	1	1
Novel_000718	XLOC_094167	572	11.8082	6.42463	0.878108	0.505291	0.810218		11.8082	1.72498	2.77514	0.0703521	0.50091		118.005	11.8082	3.32098	0.00190638	0.180813		118.005	6.42463	4.19909	0.000289211	0.0544285		118.005	1.72498	6.09612	1.30972e-05	0.00663538		6.42463	1.72498	1.89704	0.234786	0.572196
GSMUA_Achr6T17060_001	GSMUA_Achr6G17060_001	1472	3.21302	1.80848	0.829153	0.525216	0.821461		3.21302	4.04055	-0.33062	0.780316	0.933559		1.22072	3.21302	-1.3962	0.316911	0.666788		1.22072	1.80848	-0.567049	0.697609	0.902374		1.22072	4.04055	-1.72682	0.201998	0.525552		1.80848	4.04055	-1.15977	0.357527	0.705366
GSMUA_AchrUn_randomT25500_001	GSMUA_AchrUn_randomG25500_001	1357	1.34549	0.352226	1.93355	0.280995	1		1.34549	2.01339	-0.581499	0.683524	0.896421		2.02298	1.34549	0.588356	0.686507	0.897605		2.02298	0.352226	2.52191	0.150135	0.50091		2.02298	2.01339	0.00685621	0.99602	0.998936		0.352226	2.01339	-2.51505	0.145189	0.50091
TCONS_00127847	XLOC_051675	224	0	0	0	1	1		0	0	0	1	1		56.4499	0	inf	0.185547	0.50091		56.4499	0	inf	0.185547	0.50091		56.4499	0	inf	0.185547	0.50091		0	0	0	1	1
GSMUA_Achr6T04040_001	GSMUA_Achr6G04040_001	258	156.031	128.885	0.275744	0.828185	0.948944		156.031	51.8692	1.58888	0.228095	0.56281		24.1297	156.031	-2.69295	0.112127	0.50091		24.1297	128.885	-2.4172	0.155684	0.50091		24.1297	51.8692	-1.10407	0.525379	0.82155		128.885	51.8692	1.31314	0.322724	0.672579
GSMUA_Achr6T33640_001	GSMUA_Achr6G33640_001	843	51.2002	52.286	-0.0302756	0.972198	0.991578		51.2002	93.1003	-0.862637	0.318813	0.668686		51.5047	51.2002	0.00855523	0.992185	0.997605		51.5047	52.286	-0.0217203	0.980124	0.993843		51.5047	93.1003	-0.854081	0.325399	0.675081		52.286	93.1003	-0.832361	0.335203	0.684754
GSMUA_Achr3T01610_001	GSMUA_Achr3G01610_001	405	0.879093	0	inf	0.158655	1		0.879093	0.66309	0.40681	0.841958	1		7.11733	0.879093	3.01725	0.105945	0.50091		7.11733	0	inf	0.111509	0.50091		7.11733	0.66309	3.42406	0.0665547	0.50091		0	0.66309	#NAME?	0.158655	1
GSMUA_Achr9T17090_001	GSMUA_Achr9G17090_001	345	17.1067	10.5958	0.691067	0.655495	0.884496		17.1067	5.93692	1.52677	0.343868	0.693032		22.113	17.1067	0.370337	0.800796	0.940273		22.113	10.5958	1.0614	0.489308	0.800943		22.113	5.93692	1.89711	0.235651	0.573238		10.5958	5.93692	0.835702	0.617733	0.86759
TCONS_00263044	XLOC_126467	291	2.92333	2.66692	0.132439	0.948244	0.985641		2.92333	0	inf	0.158655	0.50091		7.43185	2.92333	1.34611	0.533919	0.826141		7.43185	2.66692	1.47855	0.494459	0.80377		7.43185	0	inf	0.185547	0.50091		2.66692	0	inf	0.158655	0.50091
GSMUA_Achr6T16060_001	GSMUA_Achr6G16060_001	984	0	0	0	1	1		0	0	0	1	1		0	0	0	1	1		0	0	0	1	1		0	0	0	1	1		0	0	0	1	1
GSMUA_Achr8T16420_001	GSMUA_Achr8G16420_001	192	0	0	0	1	1		0	0	0	1	1		0	0	0	1	1		0	0	0	1	1		0	0	0	1	1		0	0	0	1	1
GSMUA_Achr10T11760_001	GSMUA_Achr10G11760_001	1731	2.92483	5.00499	-0.775015	0.495566	0.804378		2.92483	6.85159	-1.22809	0.264847	0.609809		14.1821	2.92483	2.27764	0.0332328	0.50091		14.1821	5.00499	1.50263	0.129479	0.50091		14.1821	6.85159	1.04956	0.269118	0.614809		5.00499	6.85159	-0.453072	0.658548	0.885852
GSMUA_Achr8T01440_001	GSMUA_Achr8G01440_001	969	0.565331	1.98614	-1.8128	0.312132	0.661972		0.565331	1.12809	-0.996714	0.593303	1		2.29509	0.565331	2.02138	0.259719	0.603439		2.29509	1.98614	0.208582	0.889906	0.968685		2.29509	1.12809	1.02467	0.520023	0.818735		1.98614	1.12809	0.816085	0.608401	0.863549
GSMUA_Achr7T05260_001	GSMUA_Achr7G05260_001	983	1.10903	6.02211	-2.44097	0.100796	0.50091		1.10903	6.32733	-2.5123	0.0875773	0.50091		3.27369	1.10903	1.56162	0.320471	0.670434		3.27369	6.02211	-0.87935	0.4971	0.805501		3.27369	6.32733	-0.950679	0.456087	0.780473		6.02211	6.32733	-0.0713284	0.951388	0.986459
TCONS_00355850	XLOC_173120	227	0	0	0	1	1		0	0	0	1	1		49.2007	0	inf	0.185547	0.50091		49.2007	0	inf	0.185547	0.50091		49.2007	0	inf	0.185547	0.50091		0	0	0	1	1
GSMUA_Achr7T16240_001	GSMUA_Achr7G16240_001	207	0	0	0	1	1		0	0	0	1	1		0	0	0	1	1		0	0	0	1	1		0	0	0	1	1		0	0	0	1	1
GSMUA_Achr1T22840_001	GSMUA_Achr1G22840_001	201	0	0	0	1	1		0	0	0	1	1		302.645	0	inf	0.158655	0.50091		302.645	0	inf	0.158655	0.50091		302.645	0	inf	0.158655	0.50091		0	0	0	1	1
GSMUA_Achr7T25830_001	GSMUA_Achr7G25830_001	603	0	0	0	1	1		0	0	0	1	1		0	0	0	1	1		0	0	0	1	1		0	0	0	1	1		0	0	0	1	1
GSMUA_Achr2T04450_001	GSMUA_Achr2G04450_001	318	0	0	0	1	1		0	0	0	1	1		0	0	0	1	1		0	0	0	1	1		0	0	0	1	1		0	0	0	1	1
TCONS_00021404	XLOC_002499	299	0	0	0	1	1		0	0	0	1	1		9.60597	0	inf	0.158655	0.50091		9.60597	0	inf	0.158655	0.50091		9.60597	0	inf	0.158655	0.50091		0	0	0	1	1
GSMUA_Achr3T02230_001	GSMUA_Achr3G02230_001	1122	0.15533	0.297928	-0.939624	0.664144	1		0.15533	0.802192	-2.36861	0.210917	1		0.343244	0.15533	1.1439	0.597088	1		0.343244	0.297928	0.204273	0.928645	1		0.343244	0.802192	-1.22471	0.545525	1		0.297928	0.802192	-1.42899	0.480622	1
TCONS_00026187	XLOC_009693	269	0	0	0	1	1		0	0	0	1	1		5.99274	0	inf	0.158655	0.50091		5.99274	0	inf	0.158655	0.50091		5.99274	0	inf	0.158655	0.50091		0	0	0	1	1
GSMUA_Achr8T32600_001	GSMUA_Achr8G32600_001	1644	0.485553	0.74622	-0.619973	0.714998	1		0.485553	3.21293	-2.72619	0.0696322	0.50091		13.363	0.485553	4.78247	0.000749337	0.101412		13.363	0.74622	4.16249	0.00156187	0.160243		13.363	3.21293	2.05628	0.0506644	0.50091		0.74622	3.21293	-2.10622	0.134131	0.50091
GSMUA_Achr5T06640_001	GSMUA_Achr5G06640_001	1698	18.8841	37.4486	-0.987735	0.254816	0.597115		18.8841	28.6716	-0.602448	0.487249	0.799691		6.89362	18.8841	-1.45384	0.128422	0.50091		6.89362	37.4486	-2.44158	0.00997594	0.442791		6.89362	28.6716	-2.05629	0.0299731	0.50091		37.4486	28.6716	0.385287	0.653257	0.883859
TCONS_00053322	XLOC_020953	233	0	0	0	1	1		0	0	0	1	1		19.0175	0	inf	0.158655	0.50091		19.0175	0	inf	0.158655	0.50091		19.0175	0	inf	0.158655	0.50091		0	0	0	1	1
GSMUA_Achr11T06260_001	GSMUA_Achr11G06260_001	1116	0.312816	0.149993	1.06042	0.624122	1		0.312816	0.134598	1.21666	0.573969	1		0	0.312816	#NAME?	0.185547	1		0	0.149993	#NAME?	0.158655	1		0	0.134598	#NAME?	0.158655	1		0.149993	0.134598	0.15624	0.93896	1
GSMUA_AchrUn_randomT15900_001	GSMUA_AchrUn_randomG15900_001	534	0	0	0	1	1		0	0	0	1	1		0	0	0	1	1		0	0	0	1	1		0	0	0	1	1		0	0	0	1	1
GSMUA_Achr3T31160_001	GSMUA_Achr3G31160_001	111	0	0	0	1	1		0	0	0	1	1		0	0	0	1	1		0	0	0	1	1		0	0	0	1	1		0	0	0	1	1
GSMUA_Achr3T31070_001	GSMUA_Achr3G31070_001	636	0	0	0	1	1		0	0	0	1	1		0	0	0	1	1		0	0	0	1	1		0	0	0	1	1		0	0	0	1	1
GSMUA_Achr8T01950_001	GSMUA_Achr8G01950_001	837	0.692741	0.220997	1.64829	0.419163	1		0.692741	4.113	-2.5698	0.134276	0.50091		0.256355	0.692741	-1.43417	0.482099	1		0.256355	0.220997	0.214116	0.91642	1		0.256355	4.113	-4.00398	0.0196398	0.50091		0.220997	4.113	-4.21809	0.0139742	0.50091
GSMUA_Achr4T29860_001	GSMUA_Achr4G29860_001	984	0.369172	0.35376	0.0615194	0.978484	1		0.369172	0.31595	0.224595	0.921568	1		0	0.369172	#NAME?	0.185547	1		0	0.35376	#NAME?	0.185547	1		0	0.31595	#NAME?	0.185547	1		0.35376	0.31595	0.163076	0.943008	1
GSMUA_Achr10T27140_001	GSMUA_Achr10G27140_001	1497	19.1084	32.7353	-0.776642	0.374065	0.719025		19.1084	85.7316	-2.16562	0.0153275	0.50091		27.0307	19.1084	0.500397	0.569234	0.844583		27.0307	32.7353	-0.276245	0.749266	0.922801		27.0307	85.7316	-1.66523	0.0596043	0.50091		32.7353	85.7316	-1.38898	0.113907	0.50091
TCONS_00291179	XLOC_133710	335	0	0	0	1	1		0	0	0	1	1		13.316	0	inf	0.111509	0.50091		13.316	0	inf	0.111509	0.50091		13.316	0	inf	0.111509	0.50091		0	0	0	1	1
GSMUA_Achr1T21050_001	GSMUA_Achr1G21050_001	373	0	0	0	1	1		0	0	0	1	1		0	0	0	1	1		0	0	0	1	1		0	0	0	1	1		0	0	0	1	1
GSMUA_Achr3T23780_001	GSMUA_Achr3G23780_001	2172	0.352075	1.08295	-1.62102	0.309987	1		0.352075	0.677971	-0.945342	0.566306	1		0.773861	0.352075	1.13619	0.494675	1		0.773861	1.08295	-0.484825	0.741136	1		0.773861	0.677971	0.190851	0.900322	1		1.08295	0.677971	0.675676	0.641251	1
GSMUA_AchrUn_randomT25460_001	GSMUA_AchrUn_randomG25460_001	824	145.944	267.336	-0.873239	0.330907	0.680528		145.944	142.072	0.0387973	0.964604	0.989734		904.538	145.944	2.63177	0.00885923	0.420496		904.538	267.336	1.75853	0.0877143	0.50091		904.538	142.072	2.67056	0.00813359	0.407357		267.336	142.072	0.912037	0.312057	0.661906
Novel_001042	XLOC_136331	2269	9.53808	22.4884	-1.23741	0.177427	0.50091		9.53808	5.04908	0.917677	0.348845	0.697585		2.98545	9.53808	-1.67575	0.13656	0.50091		2.98545	22.4884	-2.91316	0.00684968	0.376883		2.98545	5.04908	-0.758073	0.502561	0.808617		22.4884	5.04908	2.15509	0.0196353	0.50091
Novel_001043	XLOC_136331	2408	0	0	0	1	1		0	0	0	1	1		2.48503	0	inf	0.0621643	0.50091		2.48503	0	inf	0.0621643	0.50091		2.48503	0	inf	0.0621643	0.50091		0	0	0	1	1
Novel_001040	XLOC_135725	356	0	0	0	1	1		0	0	0	1	1		4.73817	0	inf	0.161524	0.50091		4.73817	0	inf	0.161524	0.50091		4.73817	0	inf	0.161524	0.50091		0	0	0	1	1
GSMUA_Achr3T07910_001	GSMUA_Achr3G07910_001	769	775.896	506.135	0.616339	0.555951	0.837659		775.896	311.716	1.31563	0.196927	0.517967		1808.31	775.896	1.22071	0.313004	0.662614		1808.31	506.135	1.83705	0.117746	0.50091		1808.31	311.716	2.53634	0.0274579	0.50091		506.135	311.716	0.699292	0.474209	0.791251
Novel_001046	XLOC_136443	1486	21.2503	14.0939	0.592409	0.510306	0.813389		21.2503	22.6424	-0.0915471	0.916544	0.976735		39.341	21.2503	0.888552	0.306634	0.656461		39.341	14.0939	1.48096	0.0958346	0.50091		39.341	22.6424	0.797005	0.355596	0.703653		14.0939	22.6424	-0.683956	0.444057	0.772751
Novel_001047	XLOC_136567	261	0	4.97076	#NAME?	0.158655	0.50091		0	0	0	1	1		0	0	0	1	1		0	4.97076	#NAME?	0.158655	0.50091		0	0	0	1	1		4.97076	0	inf	0.158655	0.50091
Novel_001044	XLOC_136331	2818	0.248218	0	inf	0.182317	1		0.248218	0	inf	0.182317	1		4.18894	0.248218	4.07691	0.0212941	0.50091		4.18894	0	inf	0.0314932	0.50091		4.18894	0	inf	0.0314932	0.50091		0	0	0	1	1
GSMUA_Achr1T24380_001	GSMUA_Achr1G24380_001	656	16.0411	6.05998	1.40439	0.252824	0.594554		16.0411	7.50371	1.0961	0.352731	0.701178		12.6974	16.0411	-0.337241	0.768969	0.929662		12.6974	6.05998	1.06714	0.40016	0.739961		12.6974	7.50371	0.758854	0.534386	0.826383		6.05998	7.50371	-0.30829	0.812091	0.943841
Novel_001048	XLOC_136629	252	49.7113	25.3015	0.974353	0.58731	0.853329		49.7113	6.96645	2.83508	0.156504	0.50091		0	49.7113	#NAME?	0.111509	0.50091		0	25.3015	#NAME?	0.142525	0.50091		0	6.96645	#NAME?	0.185547	0.50091		25.3015	6.96645	1.86073	0.376283	0.720855
GSMUA_Achr10T12850_001	GSMUA_Achr10G12850_001	108	0	0	0	1	1		0	0	0	1	1		0	0	0	1	1		0	0	0	1	1		0	0	0	1	1		0	0	0	1	1
GSMUA_Achr4T19440_001	GSMUA_Achr4G19440_001	590	0	0	0	1	1		0	0	0	1	1		0	0	0	1	1		0	0	0	1	1		0	0	0	1	1		0	0	0	1	1
GSMUA_Achr3T21630_001	GSMUA_Achr3G21630_001	555	55.6661	18.2211	1.61119	0.119405	0.50091		55.6661	39.5358	0.493641	0.598854	0.859144		140.837	55.6661	1.33916	0.134819	0.50091		140.837	18.2211	2.95035	0.00333277	0.248646		140.837	39.5358	1.8328	0.0430292	0.50091		18.2211	39.5358	-1.11755	0.284189	0.631876
GSMUA_Achr7T07000_001	GSMUA_Achr7G07000_001	669	1.61894	4.6366	-1.51802	0.343838	0.693032		1.61894	2.69797	-0.736822	0.65787	0.885562		4.33907	1.61894	1.42234	0.38497	0.728106		4.33907	4.6366	-0.0956804	0.94721	0.985267		4.33907	2.69797	0.685514	0.650183	0.882719		4.6366	2.69797	0.781195	0.59642	0.857975
GSMUA_Achr1T14650_001	GSMUA_Achr1G14650_001	637	0	0	0	1	1		0	0	0	1	1		0	0	0	1	1		0	0	0	1	1		0	0	0	1	1		0	0	0	1	1
GSMUA_Achr4T18670_001	GSMUA_Achr4G18670_001	1733	6.75454	7.89198	-0.224529	0.821381	0.946837		6.75454	16.6289	-1.29976	0.169052	0.50091		8.63832	6.75454	0.354893	0.722175	0.912255		8.63832	7.89198	0.130364	0.894351	0.969983		8.63832	16.6289	-0.94487	0.310453	0.660096		7.89198	16.6289	-1.07523	0.246432	0.586466
GSMUA_Achr8T21080_001	GSMUA_Achr8G21080_001	265	0	0	0	1	1		0	0	0	1	1		0	0	0	1	1		0	0	0	1	1		0	0	0	1	1		0	0	0	1	1
GSMUA_Achr4T22670_001	GSMUA_Achr4G22670_001	567	0	0	0	1	1		0	0	0	1	1		0	0	0	1	1		0	0	0	1	1		0	0	0	1	1		0	0	0	1	1
GSMUA_Achr7T22750_001	GSMUA_Achr7G22750_001	3721	8.53643	10.6124	-0.31405	0.716984	0.910281		8.53643	19.3295	-1.1791	0.174644	0.50091		7.01163	8.53643	-0.283883	0.747998	0.922338		7.01163	10.6124	-0.597933	0.496091	0.804654		7.01163	19.3295	-1.46299	0.0966822	0.50091		10.6124	19.3295	-0.865053	0.316391	0.666241
GSMUA_Achr10T03790_001	GSMUA_Achr10G03790_001	567	16.7077	23.6539	-0.501566	0.650954	0.883053		16.7077	44.103	-1.40037	0.181375	0.50091		4.81626	16.7077	-1.79452	0.187545	0.503701		4.81626	23.6539	-2.29609	0.082406	0.50091		4.81626	44.103	-3.19489	0.0119729	0.479137		23.6539	44.103	-0.898802	0.366639	0.713111
GSMUA_Achr7T01560_001	GSMUA_Achr7G01560_001	1404	35.0816	7.77194	2.17437	0.0214497	0.50091		35.0816	63.7956	-0.862742	0.318756	0.668647		57.4208	35.0816	0.710858	0.408052	0.745905		57.4208	7.77194	2.88523	0.00226219	0.19994		57.4208	63.7956	-0.151884	0.860584	0.959409		7.77194	63.7956	-3.03711	0.0013962	0.149319
GSMUA_Achr9T18940_001	GSMUA_Achr9G18940_001	237	0	0	0	1	1		0	0	0	1	1		0	0	0	1	1		0	0	0	1	1		0	0	0	1	1		0	0	0	1	1
GSMUA_Achr4T02600_001	GSMUA_Achr4G02600_001	965	0	0	0	1	1		0	1.94431	#NAME?	0.0843343	0.50091		24.5498	0	inf	0.0147912	0.50091		24.5498	0	inf	0.0147912	0.50091		24.5498	1.94431	3.65839	0.00318066	0.24271		0	1.94431	#NAME?	0.0843343	0.50091
TCONS_00294684	XLOC_139271	264	0	0	0	1	1		0	0	0	1	1		27.239	0	inf	0.142525	0.50091		27.239	0	inf	0.142525	0.50091		27.239	0	inf	0.142525	0.50091		0	0	0	1	1
GSMUA_Achr5T13830_001	GSMUA_Achr5G13830_001	777	9.26168	7.87343	0.23428	0.84413	0.954372		9.26168	6.2961	0.556814	0.644013	0.879688		8.86883	9.26168	-0.0625297	0.958308	0.988095		8.86883	7.87343	0.171751	0.887206	0.967838		8.86883	6.2961	0.494284	0.686356	0.897495		7.87343	6.2961	0.322533	0.791429	0.937319
GSMUA_AchrUn_randomT23750_001	GSMUA_AchrUn_randomG23750_001	1400	5.41596	7.45983	-0.461926	0.667119	0.88962		5.41596	8.16747	-0.592672	0.57511	0.84786		4.67207	5.41596	-0.213156	0.852419	0.956842		4.67207	7.45983	-0.675082	0.541892	0.830523		4.67207	8.16747	-0.805828	0.459982	0.782968		7.45983	8.16747	-0.130746	0.897494	0.970982
GSMUA_AchrUn_randomT08500_001	GSMUA_AchrUn_randomG08500_001	294	0	0	0	1	1		0	0	0	1	1		0	0	0	1	1		0	0	0	1	1		0	0	0	1	1		0	0	0	1	1
GSMUA_Achr1T02430_001	GSMUA_Achr1G02430_001	1218	0	0	0	1	1		0	0	0	1	1		0	0	0	1	1		0	0	0	1	1		0	0	0	1	1		0	0	0	1	1
GSMUA_Achr9T27580_001	GSMUA_Achr9G27580_001	2862	12.9511	8.12081	0.67338	0.44457	0.773037		12.9511	17.1128	-0.402	0.64068	0.878016		12.5107	12.9511	-0.0499144	0.954159	0.987164		12.5107	8.12081	0.623466	0.48053	0.795492		12.5107	17.1128	-0.451914	0.601074	0.86013		8.12081	17.1128	-1.07538	0.220064	0.551814
GSMUA_AchrUn_randomT16660_001	GSMUA_AchrUn_randomG16660_001	1221	4.04469	1.47194	1.45831	0.289445	0.637661		4.04469	3.85353	0.0698473	0.95433	0.987222		2.61709	4.04469	-0.628063	0.630343	0.87334		2.61709	1.47194	0.830242	0.564722	0.842534		2.61709	3.85353	-0.558216	0.665876	0.889043		1.47194	3.85353	-1.38846	0.30903	0.658601
GSMUA_Achr7T20180_001	GSMUA_Achr7G20180_001	540	0	0	0	1	1		0	0	0	1	1		0	0	0	1	1		0	0	0	1	1		0	0	0	1	1		0	0	0	1	1
GSMUA_Achr3T12490_001	GSMUA_Achr3G12490_001	369	53.7738	208.507	-1.95512	0.050702	0.50091		53.7738	90.1498	-0.745422	0.469861	0.788609		41.6463	53.7738	-0.368714	0.751243	0.923555		41.6463	208.507	-2.32383	0.0284832	0.50091		41.6463	90.1498	-1.11414	0.306708	0.656517		208.507	90.1498	1.2097	0.185913	0.501459
TCONS_00307605	XLOC_143916	231	0	38.1131	#NAME?	0.158655	0.50091		0	0	0	1	1		0	0	0	1	1		0	38.1131	#NAME?	0.158655	0.50091		0	0	0	1	1		38.1131	0	inf	0.158655	0.50091
GSMUA_Achr4T26430_001	GSMUA_Achr4G26430_001	753	0	0	0	1	1		0	0	0	1	1		0	0	0	1	1		0	0	0	1	1		0	0	0	1	1		0	0	0	1	1
TCONS_00127560	XLOC_051211	212	0	0	0	1	1		0	0	0	1	1		104.503	0	inf	0.185547	0.50091		104.503	0	inf	0.185547	0.50091		104.503	0	inf	0.185547	0.50091		0	0	0	1	1
GSMUA_Achr2T08040_001	GSMUA_Achr2G08040_001	1465	13.4834	13.0531	0.0467855	0.959981	0.988548		13.4834	98.681	-2.87159	0.00182282	0.176641		2.82395	13.4834	-2.25539	0.0452945	0.50091		2.82395	13.0531	-2.20861	0.0498654	0.50091		2.82395	98.681	-5.12698	4.41949e-06	0.00307393		13.0531	98.681	-2.91838	0.00152307	0.157704
GSMUA_Achr9T29030_001	GSMUA_Achr9G29030_001	1638	6.72963	5.90185	0.18936	0.854543	0.957426		6.72963	7.81168	-0.215107	0.829581	0.949491		8.05268	6.72963	0.258943	0.798858	0.9395		8.05268	5.90185	0.448303	0.661926	0.887207		8.05268	7.81168	0.0438362	0.964734	0.989771		5.90185	7.81168	-0.404467	0.68842	0.89868
TCONS_00193530	XLOC_088020	215	0	0	0	1	1		0	0	0	1	1		221.738	0	inf	0.125675	0.50091		221.738	0	inf	0.125675	0.50091		221.738	0	inf	0.125675	0.50091		0	0	0	1	1
GSMUA_Achr2T02810_001	GSMUA_Achr2G02810_001	1220	22.7574	22.7716	-0.000900739	0.999196	0.99981		22.7574	29.2921	-0.364177	0.679463	0.894507		19.8798	22.7574	-0.195033	0.830348	0.949714		19.8798	22.7716	-0.195934	0.829184	0.949317		19.8798	29.2921	-0.55921	0.532457	0.825229		22.7716	29.2921	-0.363276	0.679458	0.894507
GSMUA_Achr2T08490_001	GSMUA_Achr2G08490_001	1227	0.415843	0.79796	-0.940277	0.619447	1		0.415843	1.55613	-1.90385	0.282681	0.630157		0	0.415843	#NAME?	0.158655	1		0	0.79796	#NAME?	0.119658	1		0	1.55613	#NAME?	0.0804836	0.50091		0.79796	1.55613	-0.963577	0.547203	0.833315
GSMUA_Achr11T06870_001	GSMUA_Achr11G06870_001	2950	18.7431	36.5345	-0.962899	0.268536	0.614088		18.7431	30.302	-0.693051	0.424005	0.758146		15.8969	18.7431	-0.237614	0.782054	0.934138		15.8969	36.5345	-1.20051	0.168545	0.50091		15.8969	30.302	-0.930665	0.283911	0.631571		36.5345	30.302	0.269848	0.759041	0.926175
GSMUA_Achr3T24130_001	GSMUA_Achr3G24130_001	827	29.3656	33.7217	-0.19955	0.827728	0.948736		29.3656	37.6309	-0.357791	0.692779	0.900514		22.9569	29.3656	-0.355198	0.710044	0.907481		22.9569	33.7217	-0.554748	0.556829	0.83822		22.9569	37.6309	-0.712989	0.444807	0.77327		33.7217	37.6309	-0.158241	0.859472	0.958961
GSMUA_Achr10T29430_001	GSMUA_Achr10G29430_001	324	0	0	0	1	1		0	0	0	1	1		0	0	0	1	1		0	0	0	1	1		0	0	0	1	1		0	0	0	1	1
TCONS_00035581	XLOC_023023	245	61.6106	0	inf	0.111509	0.50091		61.6106	4.13178	3.89834	0.0367258	0.50091		0	61.6106	#NAME?	0.111509	0.50091		0	0	0	1	1		0	4.13178	#NAME?	0.158655	0.50091		0	4.13178	#NAME?	0.158655	0.50091
GSMUA_Achr11T02020_001	GSMUA_Achr11G02020_001	3022	10.7876	19.8119	-0.87699	0.310387	0.660035		10.7876	18.7088	-0.79434	0.358314	0.706127		10.6074	10.7876	-0.0243061	0.977832	0.993041		10.6074	19.8119	-0.901296	0.299227	0.648428		10.6074	18.7088	-0.818646	0.345851	0.694865		19.8119	18.7088	0.0826498	0.923276	0.978742
GSMUA_Achr3T28500_001	GSMUA_Achr3G28500_001	1318	23.9632	10.9518	1.12965	0.225119	0.558705		23.9632	16.2424	0.561057	0.530555	0.82439		11.047	23.9632	-1.11716	0.235891	0.573558		11.047	10.9518	0.0124908	0.98992	0.997009		11.047	16.2424	-0.556102	0.560033	0.840026		10.9518	16.2424	-0.568593	0.546581	0.83302
TCONS_00293414	XLOC_137159	328	0	0	0	1	1		0	0	0	1	1		6.22042	0	inf	0.158655	0.50091		6.22042	0	inf	0.158655	0.50091		6.22042	0	inf	0.158655	0.50091		0	0	0	1	1
GSMUA_Achr6T11550_001	GSMUA_Achr6G11550_001	1142	2.58132	1.31069	0.977778	0.507515	0.811673		2.58132	2.7465	-0.0894867	0.946926	0.985154		0.670926	2.58132	-1.94388	0.242365	0.581334		0.670926	1.31069	-0.966106	0.580418	0.850398		0.670926	2.7465	-2.03337	0.214626	0.544482		1.31069	2.7465	-1.06726	0.461128	0.783755
GSMUA_Achr3T22600_001	GSMUA_Achr3G22600_001	862	0	0	0	1	1		0	0	0	1	1		0.245713	0	inf	0.158655	1		0.245713	0	inf	0.158655	1		0.245713	0	inf	0.158655	1		0	0	0	1	1
TCONS_00006276	XLOC_008702	539	2.82056	1.78805	0.657597	0.718351	0.910665		2.82056	3.43022	-0.282319	0.864491	0.960757		0.529913	2.82056	-2.41216	0.202646	0.526517		0.529913	1.78805	-1.75456	0.374453	0.71933		0.529913	3.43022	-2.69448	0.138886	0.50091		1.78805	3.43022	-0.939916	0.590723	0.855124
GSMUA_Achr3T10530_001	GSMUA_Achr3G10530_001	213	0	0	0	1	1		0	0	0	1	1		0	0	0	1	1		0	0	0	1	1		0	0	0	1	1		0	0	0	1	1
GSMUA_Achr4T20490_001	GSMUA_Achr4G20490_001	51	0	0	0	1	1		0	0	0	1	1		0	0	0	1	1		0	0	0	1	1		0	0	0	1	1		0	0	0	1	1
TCONS_00354817	XLOC_171067	226	0	0	0	1	1		0	0	0	1	1		25.736	0	inf	0.158655	0.50091		25.736	0	inf	0.158655	0.50091		25.736	0	inf	0.158655	0.50091		0	0	0	1	1
GSMUA_Achr5T04130_001	GSMUA_Achr5G04130_001	1977	3.36998	5.49811	-0.706195	0.510675	0.813609		3.36998	5.34219	-0.664692	0.533749	0.826097		3.36077	3.36998	-0.00394938	0.997244	0.99931		3.36077	5.49811	-0.710144	0.513458	0.815126		3.36077	5.34219	-0.668641	0.536351	0.827636		5.49811	5.34219	0.0415028	0.967136	0.99045
GSMUA_Achr8T06330_001	GSMUA_Achr8G06330_001	1584	7.71268	1.16959	2.72124	0.0316856	0.50091		7.71268	3.61952	1.09144	0.310558	0.660245		13.2979	7.71268	0.785897	0.418426	0.754025		13.2979	1.16959	3.50713	0.00465643	0.303322		13.2979	3.61952	1.87733	0.0721424	0.50091		1.16959	3.61952	-1.6298	0.218078	0.549084
GSMUA_Achr6T31330_001	GSMUA_Achr6G31330_001	105	0	0	0	1	1		0	0	0	1	1		0	0	0	1	1		0	0	0	1	1		0	0	0	1	1		0	0	0	1	1
GSMUA_Achr5T05080_001	GSMUA_Achr5G05080_001	5490	19.1043	28.7962	-0.591978	0.51181	0.814205		19.1043	26.1968	-0.45549	0.613522	0.865681		14.7692	19.1043	-0.371312	0.670286	0.891029		14.7692	28.7962	-0.96329	0.280922	0.628286		14.7692	26.1968	-0.826802	0.354443	0.702703		28.7962	26.1968	0.136488	0.882371	0.966222
GSMUA_Achr9T19350_001	GSMUA_Achr9G19350_001	217	0	0	0	1	1		0	0	0	1	1		0	0	0	1	1		0	0	0	1	1		0	0	0	1	1		0	0	0	1	1
GSMUA_Achr6T25500_001	GSMUA_Achr6G25500_001	1548	7.09241	6.41048	0.145843	0.887707	0.967986		7.09241	7.52655	-0.0857126	0.932302	0.980752		3.67584	7.09241	-0.948201	0.397282	0.737442		3.67584	6.41048	-0.802357	0.476013	0.792629		3.67584	7.52655	-1.03391	0.34897	0.697715		6.41048	7.52655	-0.231556	0.819575	0.946262
GSMUA_Achr8T04750_001	GSMUA_Achr8G04750_001	492	0	0	0	1	1		0	0	0	1	1		0	0	0	1	1		0	0	0	1	1		0	0	0	1	1		0	0	0	1	1
TCONS_00289759	XLOC_131563	261	0	0	0	1	1		0	0	0	1	1		7.3857	0	inf	0.158655	0.50091		7.3857	0	inf	0.158655	0.50091		7.3857	0	inf	0.158655	0.50091		0	0	0	1	1
TCONS_00289758	XLOC_131562	200	0	0	0	1	1		0	0	0	1	1		107.624	0	inf	0.158655	0.50091		107.624	0	inf	0.158655	0.50091		107.624	0	inf	0.158655	0.50091		0	0	0	1	1
GSMUA_Achr5T11590_001	GSMUA_Achr5G11590_001	786	0	0	0	1	1		0	0	0	1	1		0.562397	0	inf	0.185547	1		0.562397	0	inf	0.185547	1		0.562397	0	inf	0.185547	1		0	0	0	1	1
GSMUA_AchrUn_randomT19940_001	GSMUA_AchrUn_randomG19940_001	1386	0	0.343253	#NAME?	0.158655	1		0	0	0	1	1		0.262786	0	inf	0.185547	1		0.262786	0.343253	-0.385386	0.858655	1		0.262786	0	inf	0.185547	1		0.343253	0	inf	0.158655	1
TCONS_00348809	XLOC_159790	334	0	0	0	1	1		0	0	0	1	1		9.62573	0	inf	0.125675	0.50091		9.62573	0	inf	0.125675	0.50091		9.62573	0	inf	0.125675	0.50091		0	0	0	1	1
TCONS_00127690	XLOC_051442	244	0	0	0	1	1		0	4.24048	#NAME?	0.158655	0.50091		87.8169	0	inf	0.111509	0.50091		87.8169	0	inf	0.111509	0.50091		87.8169	4.24048	4.3722	0.0191448	0.50091		0	4.24048	#NAME?	0.158655	0.50091
GSMUA_Achr3T05460_001	GSMUA_Achr3G05460_001	2922	44.9182	85.1819	-0.923246	0.325393	0.675081		44.9182	70.5335	-0.651008	0.484277	0.797738		26.7365	44.9182	-0.748492	0.394084	0.734835		26.7365	85.1819	-1.67174	0.0698322	0.50091		26.7365	70.5335	-1.3995	0.125681	0.50091		85.1819	70.5335	0.272238	0.779461	0.933307
GSMUA_Achr5T18940_001	GSMUA_Achr5G18940_001	691	944.601	546.116	0.790497	0.448796	0.77611		944.601	760.72	0.312339	0.774467	0.931701		1029.43	944.601	0.124067	0.909521	0.974938		1029.43	546.116	0.914564	0.379493	0.723718		1029.43	760.72	0.436407	0.688116	0.898493		546.116	760.72	-0.478158	0.645333	0.880446
GSMUA_Achr2T08350_001	GSMUA_Achr2G08350_001	840	2.52711	1.31927	0.937751	0.56373	0.842097		2.52711	15.7872	-2.6432	0.0384527	0.50091		7.14082	2.52711	1.4986	0.277603	0.624699		7.14082	1.31927	2.43635	0.106103	0.50091		7.14082	15.7872	-1.14459	0.308855	0.658455		1.31927	15.7872	-3.58095	0.0113053	0.467462
GSMUA_Achr2T17550_001	GSMUA_Achr2G17550_001	150	0	0	0	1	1		0	0	0	1	1		0	0	0	1	1		0	0	0	1	1		0	0	0	1	1		0	0	0	1	1
GSMUA_Achr10T10570_001	GSMUA_Achr10G10570_001	138	0	0	0	1	1		0	0	0	1	1		0	0	0	1	1		0	0	0	1	1		0	0	0	1	1		0	0	0	1	1
TCONS_00349942	XLOC_161932	317	0	0	0	1	1		0	0	0	1	1		4.81099	0	inf	0.185547	0.50091		4.81099	0	inf	0.185547	0.50091		4.81099	0	inf	0.185547	0.50091		0	0	0	1	1
GSMUA_Achr9T26000_001	GSMUA_Achr9G26000_001	887	11.0631	3.05572	1.85617	0.139494	0.50091		11.0631	27.7063	-1.32446	0.184433	0.50091		9.67272	11.0631	-0.193759	0.861898	0.959821		9.67272	3.05572	1.66241	0.194561	0.51433		9.67272	27.7063	-1.51822	0.140364	0.50091		3.05572	27.7063	-3.18063	0.00713522	0.38519
GSMUA_Achr4T24210_001	GSMUA_Achr4G24210_001	711	16.7697	23.6115	-0.493633	0.630763	0.873636		16.7697	15.7779	0.0879547	0.933327	0.980982		7.87043	16.7697	-1.09134	0.353914	0.702154		7.87043	23.6115	-1.58498	0.166006	0.50091		7.87043	15.7779	-1.00339	0.389554	0.731408		23.6115	15.7779	0.581588	0.566367	0.843352
GSMUA_Achr9T11060_001	GSMUA_Achr9G11060_001	291	0	0	0	1	1		0	0	0	1	1		0	0	0	1	1		0	0	0	1	1		0	0	0	1	1		0	0	0	1	1
GSMUA_Achr11T20090_001	GSMUA_Achr11G20090_001	1134	8.42702	4.40841	0.934763	0.416423	0.752556		8.42702	9.23549	-0.132166	0.899493	0.971734		6.60139	8.42702	-0.352253	0.751908	0.92373		6.60139	4.40841	0.58251	0.624605	0.870896		6.60139	9.23549	-0.484419	0.656857	0.885072		4.40841	9.23549	-1.06693	0.34386	0.693032
GSMUA_Achr5T04730_001	GSMUA_Achr5G04730_001	786	8.09403	12.3385	-0.608239	0.596613	0.857987		8.09403	21.5767	-1.41454	0.194389	0.514068		14.9035	8.09403	0.880723	0.441742	0.770741		14.9035	12.3385	0.272484	0.801615	0.940464		14.9035	21.5767	-0.533819	0.601297	0.860188		12.3385	21.5767	-0.806303	0.432117	0.763972
GSMUA_Achr8T06890_001	GSMUA_Achr8G06890_001	691	57.8265	8.81307	2.71401	0.0109802	0.461852		57.8265	34.4497	0.74724	0.40695	0.744986		101.227	57.8265	0.807795	0.353912	0.702154		101.227	8.81307	3.52181	0.000871478	0.111013		101.227	34.4497	1.55504	0.0806518	0.50091		8.81307	34.4497	-1.96677	0.069235	0.50091
TCONS_00047077	XLOC_019359	753	7.88949	0	inf	0.0485036	0.50091		7.88949	4.41505	0.837503	0.528113	0.823141		7.01242	7.88949	-0.170018	0.894	0.969945		7.01242	0	inf	0.061223	0.50091		7.01242	4.41505	0.667485	0.626292	0.871617		0	4.41505	#NAME?	0.0752133	0.50091
GSMUA_Achr4T33170_001	GSMUA_Achr4G33170_001	2302	12.135	6.53036	0.89394	0.331831	0.681413		12.135	17.7956	-0.55235	0.526387	0.82214		11.4487	12.135	-0.083992	0.924977	0.978965		11.4487	6.53036	0.809948	0.383017	0.726662		11.4487	17.7956	-0.636342	0.469384	0.788394		6.53036	17.7956	-1.44629	0.11166	0.50091
GSMUA_Achr3T28840_001	GSMUA_Achr3G28840_001	1359	18.3144	38.9096	-1.08714	0.217712	0.548585		18.3144	44.7455	-1.28876	0.143952	0.50091		5.25019	18.3144	-1.80254	0.082487	0.50091		5.25019	38.9096	-2.88968	0.0045223	0.298638		5.25019	44.7455	-3.0913	0.00238692	0.206217		38.9096	44.7455	-0.201618	0.814217	0.944436
GSMUA_Achr4T20260_001	GSMUA_Achr4G20260_001	789	0.754582	1.44355	-0.935868	0.62109	0.869233		0.754582	4.46242	-2.56408	0.135146	0.50091		0	0.754582	#NAME?	0.158655	1		0	1.44355	#NAME?	0.119658	0.50091		0	4.46242	#NAME?	0.0602875	0.50091		1.44355	4.46242	-1.62821	0.289907	0.638188
GSMUA_Achr1T17390_001	GSMUA_Achr1G17390_001	399	0	0	0	1	1		0	0	0	1	1		0	0	0	1	1		0	0	0	1	1		0	0	0	1	1		0	0	0	1	1
TCONS_00350540	XLOC_163074	253	0	0	0	1	1		0	0	0	1	1		18.6661	0	inf	0.185547	0.50091		18.6661	0	inf	0.185547	0.50091		18.6661	0	inf	0.185547	0.50091		0	0	0	1	1
TCONS_00148253	XLOC_065717	445	3.49042	4.63503	-0.409178	0.812432	0.943964		3.49042	2.716	0.361918	0.838763	0.952468		0.798451	3.49042	-2.12813	0.266181	0.611379		0.798451	4.63503	-2.5373	0.173354	0.50091		0.798451	2.716	-1.76621	0.356108	0.704119		4.63503	2.716	0.771097	0.65475	0.884265
TCONS_00273759	XLOC_141513	224	19.2848	0	inf	0.158655	0.50091		19.2848	0	inf	0.158655	0.50091		0	19.2848	#NAME?	0.158655	0.50091		0	0	0	1	1		0	0	0	1	1		0	0	0	1	1
GSMUA_Achr5T02830_001	GSMUA_Achr5G02830_001	2397	16.136	20.9673	-0.377864	0.660746	0.886802		16.136	19.5592	-0.277567	0.747137	0.921999		11.4246	16.136	-0.498139	0.571228	0.845723		11.4246	20.9673	-0.876003	0.317529	0.667268		11.4246	19.5592	-0.775706	0.376062	0.720704		20.9673	19.5592	0.100297	0.906888	0.974103
TCONS_00080038	XLOC_035865	306	0	0	0	1	1		0	0	0	1	1		5.68805	0	inf	0.185547	0.50091		5.68805	0	inf	0.185547	0.50091		5.68805	0	inf	0.185547	0.50091		0	0	0	1	1
TCONS_00189585	XLOC_082029	266	0	0	0	1	1		0	0	0	1	1		25.8537	0	inf	0.142525	0.50091		25.8537	0	inf	0.142525	0.50091		25.8537	0	inf	0.142525	0.50091		0	0	0	1	1
GSMUA_Achr3T05370_001	GSMUA_Achr3G05370_001	1484	62.6474	153.493	-1.29284	0.155512	0.50091		62.6474	83.9481	-0.422242	0.631691	0.873963		29.1309	62.6474	-1.10471	0.202354	0.526		29.1309	153.493	-2.39755	0.00845507	0.414906		29.1309	83.9481	-1.52695	0.0830929	0.50091		153.493	83.9481	0.870603	0.34615	0.695131
TCONS_00080037	XLOC_035864	332	0	0	0	1	1		0	0	0	1	1		3.94481	0	inf	0.185547	0.50091		3.94481	0	inf	0.185547	0.50091		3.94481	0	inf	0.185547	0.50091		0	0	0	1	1
TCONS_00080036	XLOC_035863	244	0	0	0	1	1		0	0	0	1	1		25.0905	0	inf	0.185547	0.50091		25.0905	0	inf	0.185547	0.50091		25.0905	0	inf	0.185547	0.50091		0	0	0	1	1
GSMUA_Achr5T19210_001	GSMUA_Achr5G19210_001	645	2.06116	0.327775	2.65268	0.161188	0.50091		2.06116	1.71106	0.268567	0.876907	0.964571		1.15234	2.06116	-0.838882	0.657708	0.885512		1.15234	0.327775	1.81379	0.374007	1		1.15234	1.71106	-0.570316	0.76324	0.927732		0.327775	1.71106	-2.38411	0.207945	0.534499
GSMUA_Achr3T01290_001	GSMUA_Achr3G01290_001	1116	0	0	0	1	1		0	0	0	1	1		0.172825	0	inf	0.158655	1		0.172825	0	inf	0.158655	1		0.172825	0	inf	0.158655	1		0	0	0	1	1
GSMUA_Achr1T18840_001	GSMUA_Achr1G18840_001	1845	0	0	0	1	1		0	0	0	1	1		0.093349	0	inf	0.158655	1		0.093349	0	inf	0.158655	1		0.093349	0	inf	0.158655	1		0	0	0	1	1
GSMUA_Achr11T23960_001	GSMUA_Achr11G23960_001	1490	5.13164	6.29039	-0.29373	0.785805	0.935464		5.13164	6.54366	-0.350679	0.742415	0.920093		6.61571	5.13164	0.366476	0.736715	0.918122		6.61571	6.29039	0.0727457	0.945385	0.984669		6.61571	6.54366	0.0157973	0.987972	0.996396		6.29039	6.54366	-0.0569484	0.956259	0.987535
GSMUA_Achr10T29600_001	GSMUA_Achr10G29600_001	1422	0.231051	0	inf	0.185547	1		0.231051	0	inf	0.185547	1		0	0.231051	#NAME?	0.185547	1		0	0	0	1	1		0	0	0	1	1		0	0	0	1	1
GSMUA_Achr1T25860_001	GSMUA_Achr1G25860_001	295	0	0	0	1	1		0	0	0	1	1		3.44302	0	inf	0.158655	0.50091		3.44302	0	inf	0.158655	0.50091		3.44302	0	inf	0.158655	0.50091		0	0	0	1	1
GSMUA_Achr6T01920_001	GSMUA_Achr6G01920_001	1680	1.32529	3.63733	-1.45657	0.260967	0.605089		1.32529	1.64921	-0.315462	0.819166	0.94604		3.85518	1.32529	1.54049	0.237901	0.576077		3.85518	3.63733	0.0839172	0.942289	0.983708		3.85518	1.64921	1.22503	0.32804	0.677536		3.63733	1.64921	1.14111	0.358459	0.706229
GSMUA_Achr6T04780_001	GSMUA_Achr6G04780_001	288	0	0	0	1	1		0	0	0	1	1		0	0	0	1	1		0	0	0	1	1		0	0	0	1	1		0	0	0	1	1
TCONS_00033298	XLOC_019906	203	56.6576	0	inf	0.158655	0.50091		56.6576	0	inf	0.158655	0.50091		0	56.6576	#NAME?	0.158655	0.50091		0	0	0	1	1		0	0	0	1	1		0	0	0	1	1
GSMUA_Achr10T02530_001	GSMUA_Achr10G02530_001	1516	0.106939	0	inf	0.158655	1		0.106939	0	inf	0.158655	1		0	0.106939	#NAME?	0.158655	1		0	0	0	1	1		0	0	0	1	1		0	0	0	1	1
GSMUA_Achr10T29930_001	GSMUA_Achr10G29930_001	1386	37.3068	46.2248	-0.309229	0.718604	0.910777		37.3068	61.9941	-0.732693	0.396279	0.736601		21.2857	37.3068	-0.809556	0.356513	0.704411		21.2857	46.2248	-1.11879	0.202253	0.525903		21.2857	61.9941	-1.54225	0.0806334	0.50091		46.2248	61.9941	-0.423463	0.623679	0.87047
GSMUA_Achr9T21000_001	GSMUA_Achr9G21000_001	1134	0.153219	0	inf	0.158655	1		0.153219	0	inf	0.158655	1		0.677066	0.153219	2.1437	0.277855	1		0.677066	0	inf	0.142525	1		0.677066	0	inf	0.142525	1		0	0	0	1	1
GSMUA_Achr2T12140_001	GSMUA_Achr2G12140_001	690	5.5492	2.94433	0.91434	0.52919	0.823591		5.5492	7.47152	-0.429123	0.740947	0.919645		1.37576	5.5492	-2.01205	0.224695	0.558132		1.37576	2.94433	-1.09771	0.526758	0.822329		1.37576	7.47152	-2.44117	0.128633	0.50091		2.94433	7.47152	-1.34346	0.335537	0.685089
GSMUA_Achr5T28320_001	GSMUA_Achr5G28320_001	1944	14.5417	12.8225	0.181515	0.8383	0.952296		14.5417	19.6846	-0.436873	0.616918	0.867225		18.9782	14.5417	0.384144	0.662052	0.887251		18.9782	12.8225	0.56566	0.521806	0.819666		18.9782	19.6846	-0.0527285	0.951495	0.986495		12.8225	19.6846	-0.618388	0.481018	0.795786
GSMUA_AchrUn_randomT10790_001	GSMUA_AchrUn_randomG10790_001	822	0	0	0	1	1		0	0	0	1	1		0	0	0	1	1		0	0	0	1	1		0	0	0	1	1		0	0	0	1	1
TCONS_00153463	XLOC_077654	408	1.72471	4.86904	-1.49728	0.459901	0.782938		1.72471	0	inf	0.185547	0.50091		0	1.72471	#NAME?	0.185547	0.50091		0	4.86904	#NAME?	0.119658	0.50091		0	0	0	1	1		4.86904	0	inf	0.119658	0.50091
GSMUA_Achr8T33080_001	GSMUA_Achr8G33080_001	1311	0.255253	0.857414	-1.74806	0.382307	1		0.255253	0.552262	-1.11342	0.586193	1		0	0.255253	#NAME?	0.185547	1		0	0.857414	#NAME?	0.111509	1		0	0.552262	#NAME?	0.125675	1		0.857414	0.552262	0.634639	0.713309	1
GSMUA_Achr4T11420_001	GSMUA_Achr4G11420_001	1464	37.6953	54.9325	-0.543272	0.527584	0.822797		37.6953	32.9202	0.195413	0.81979	0.946361		42.2716	37.6953	0.165303	0.847174	0.955266		42.2716	54.9325	-0.37797	0.660275	0.886583		42.2716	32.9202	0.360715	0.674069	0.892373		54.9325	32.9202	0.738685	0.39037	0.732034
GSMUA_Achr1T23030_001	GSMUA_Achr1G23030_001	1349	34.1289	54.7551	-0.682001	0.428098	0.76101		34.1289	42.155	-0.304712	0.722971	0.912655		27.9864	34.1289	-0.286269	0.741736	0.919902		27.9864	54.7551	-0.96827	0.264375	0.609244		27.9864	42.155	-0.590981	0.495219	0.80427		54.7551	42.155	0.377289	0.6603	0.886583
TCONS_00351671	XLOC_165350	295	0	0	0	1	1		0	0	0	1	1		6.88603	0	inf	0.185547	0.50091		6.88603	0	inf	0.185547	0.50091		6.88603	0	inf	0.185547	0.50091		0	0	0	1	1
GSMUA_Achr8T06660_001	GSMUA_Achr8G06660_001	2247	8.87769	6.64485	0.417948	0.656727	0.885024		8.87769	10.9202	-0.298738	0.740908	0.919645		6.18064	8.87769	-0.52243	0.585201	0.85239		6.18064	6.64485	-0.104482	0.914637	0.9762		6.18064	10.9202	-0.821168	0.381919	0.725784		6.64485	10.9202	-0.716685	0.436999	0.767402
GSMUA_Achr8T32830_001	GSMUA_Achr8G32830_001	1109	30.1178	22.5306	0.418729	0.639421	0.877488		30.1178	45.447	-0.59357	0.49488	0.804018		25.9631	30.1178	-0.21415	0.810634	0.943436		25.9631	22.5306	0.204579	0.821379	0.946837		25.9631	45.447	-0.807719	0.359964	0.707721		22.5306	45.447	-1.0123	0.25126	0.592571
GSMUA_Achr10T28580_001	GSMUA_Achr10G28580_001	1212	18.7236	8.91409	1.0707	0.273522	0.619843		18.7236	24.547	-0.390692	0.663787	0.887995		13.2091	18.7236	-0.503318	0.597863	0.858678		13.2091	8.91409	0.567378	0.574243	0.84747		13.2091	24.547	-0.89401	0.338263	0.687817		8.91409	24.547	-1.46139	0.127032	0.50091
TCONS_00157516	XLOC_074235	1090	1.93508	2.62859	-0.441892	0.75714	0.925533		1.93508	5.54556	-1.51894	0.251968	0.593417		0.53471	1.93508	-1.85556	0.298075	0.647177		0.53471	2.62859	-2.29746	0.186507	0.502324		0.53471	5.54556	-3.3745	0.0415223	0.50091		2.62859	5.54556	-1.07705	0.394944	0.735592
GSMUA_Achr10T27090_001	GSMUA_Achr10G27090_001	954	11.548	19.9144	-0.78617	0.43283	0.764464		11.548	40.4589	-1.80882	0.0605318	0.50091		24.2994	11.548	1.07328	0.282429	0.629895		24.2994	19.9144	0.287108	0.761379	0.92706		24.2994	40.4589	-0.735539	0.416081	0.752363		19.9144	40.4589	-1.02265	0.260394	0.604342
TCONS_00321509	XLOC_148733	250	7.5353	0	inf	0.158655	0.50091		7.5353	3.65058	1.04554	0.608337	0.86353		10.2589	7.5353	0.445145	0.82729	0.948587		10.2589	0	inf	0.158655	0.50091		10.2589	3.65058	1.49068	0.465007	0.785942		0	3.65058	#NAME?	0.158655	0.50091
[truncated: 49,881 more rows]

## Sheet: S5 Table
S5 Table. Annotation of differential expression mRNA and Novel isoform in six groups mapped to Banana Genome A
[truncated: 2,941 more rows]

## Sheet: S6 Table
S6 Table. Significant GO terms for mRNAs mapped to Banana Genome A
[truncated: 2,744 more rows]
[truncated: 20 more columns]

## Sheet: S7 Table
S7 Table.The numbers of terms enriched in DEGs in the six groups during cold stress in the wild banana.
[truncated: 4 more rows]

## Sheet: S8 Table
S8 Table. KEGG enrichment analysis of mRNA mapped to Banana Genome A
[truncated: 128 more rows]
[truncated: 25 more columns]

[truncated: 1 more sheets: S18 Table]
